# Supplementary material for: De novo Transcriptome Sequencing and Development of Abscission Zone-Specific Microarray as a New Molecular Tool for Analysis of Tomato Organ Abscission
Source: Front Plant Sci. 2016 Jan 14;6:1258. doi: 10.3389/fpls.2015.01258 (PMC4712312; doi:10.3389/fpls.2015.01258)
Supplement: Supplementary file 2 [file Table2.XLS]

## Sheet: QC_stats
Table S2: Transcriptome de novo assembly stastics for flower AZ and Leaf AZ samples.
S.No	1	2	3	4
Fastq file name	Run10_SO_1134_FAZ_s_3_1_sequence.txt	Run10_SO_1134_FAZ_s_3_2_sequence.txt	Run10_SO_1134_LAZ_s_2_1_sequence.txt	Run10_SO_1134_LAZ_s_2_2_sequence.txt
Fastq file size	9.05 GB	9.05 GB	9.47 GB	9.47 GB
Time taken for Analysis	6.44 Minutes	6.09 Minutes	6.39 Minutes	6.26 Minutes
Maximum Read Length	73	73	73	73
Minimum Read Length	73	73	73	73
Mean Read Length	73	73	73	73
Total Number of Reads	40418644 (40.42 millions)	40418644 (40.42 millions)	42313487 (42.31 millions)	42313487 (42.31 millions)
Total Number of HQ Reads 1*	37155877 (37.16 millions)	38687571 (38.69 millions)	39166182 (39.17 millions)	40404377 (40.40 millions)
Percentage of HQ Reads	91.928%	95.717%	92.562%	95.488%
Total Number of Bases	2950561012 bases	2950561012 bases	3088884551 bases	3088884551 bases
Total Number of Bases in Mb	2950.56101 Mb	2950.56101 Mb	3088.88455 Mb	3088.88455 Mb
Total Number of HQ Bases 2*	2751097736 bases	2832269440 bases	2893805475 bases	2957632374 bases
Total Number of HQ Bases in Mb	2751.09774 Mb	2832.26944 Mb	2893.80547 Mb	2957.63237 Mb
Percentage of HQ Bases	93.240%	95.991%	93.684%	95.751%
Total Number of Non-ATGC Characters	5249970 bases	16921061 bases	5225759 bases	16814550 bases
Total Number of Non-ATGC Characters in Mb	5.2500 Mb	16.9211 Mb	5.2258 Mb	16.8145 Mb
Percentage of Non-ATGC Characters	0.178%	0.573%	0.169%	0.544%
Number of Reads with Non-ATGC Characters	334475	603276	332268	413375
Percentage of Reads with Non-ATGC Characters	0.828%	1.493%	0.785%	0.977%
Note:
1* >70% of bases in a read with >20 phred score and reads which are of low quality can be trimmed and used
2* bases with >20 phred score

## Sheet: Assembly Stats
Supplementary Table 2: Transcriptome de novo assembly stastics for FAZ and LAZ samples.
LAZ Sample(Leaf Abscission zone)
Hash_length	33	35	37	39	41	43	45	47	49	51	53	55	57	59	61	63	65
Contigs Generated :	57398	46992	39429	37131	31948	30163	28593	25046	23609	23784	22188	20694	19422	18352	17623	19617	19552
Maximum Contig Length :	14500	13186	13425	13301	15217	15217	13904	12969	12969	13576	11971	11483	11483	8648	7162	6341	6706
Minimum Contig Length :	100	100	100	100	100	100	100	100	100	101	105	109	113	117	121	125	129
Average Contig Length	623.589	709.962	798.203	835.829	914.576	950.091	980.828	1048.62	1080.88	1041.15	1070.58	1093.6	1096.75	1082.65	1028.99	879.606	752.341
Total Contigss Length :	35792759	33362543	31472333	31035179	29218876	28657598	28044807	26263627	25518398	24762622	23753944	22630990	21300999	19868823	18133944	17255222	14709770
Total Number of Non-ATGC Characters :	7135	5551	4109	4343	3585	3986	4731	3784	4302	4299	9481	7194	10509	16169	25801	59852	81105
Percentage of Non-ATGC Characters :	0.000199342	0.000166384	0.000130559	0.000139938	0.000122695	0.000139091	0.000168694	0.000144078	0.000168584	0.000173608	0.000399134	0.000317883	0.000493357	0.000813788	0.0014228	0.00346863	0.00551368
Contigs > 100 b :	57206	46892	39342	37074	31903	30118	28558	25005	23561	23784	22188	20694	19422	18352	17623	19617	19552
Contigs > 500 b :	22998	21383	19935	19603	18272	17855	17444	16164	15738	15234	14787	14405	13878	13366	12848	12991	11429
Contigs > 1 Kb :	10589	10880	10983	11098	10912	10883	10810	10451	10286	10055	9786	9449	9036	8409	7546	6466	4827
Contigs > 10 Kb :	5	4	4	4	3	2	3	3	3	2	1	1	1	0	0	0	0
Contigs > 1 Mb :	0	0	0	0	0	0	0	0	0	0	0	0	0	0	0	0	0
n50_Log	1000	1171	1319	1361	1460	1494	1517	1581	1598	1600	1597	1568	1527	1470	1376	1166	977
Number of reads assembled	63240111	65043271	66357438	65770810	65786325	65419632	65068719	65043974	64755660	64381834	63817821	63079693	62099667	62012778	60912087	59930432	59114299
Total number of reads	84626974	84626974	84626974	84626974	84626974	84626974	84626974	84626974	84626974	84626974	84626974	84626974	84626974	84626974	84626974	84626974	84626974
Percentage of reads assembled	74.7281	76.8588	78.4117	77.7185	77.7368	77.3035	76.8889	76.8596	76.5189	76.0772	75.4107	74.5385	73.3805	73.2778	71.9772	70.8172	69.8528
FAZ sample(Flower abscission zone)
Hash_length	33	35	37	39	41	43	45	47	49	51	53	55	57	59	61	63	65
Contigs Generated :	49849	41612	35254	30979	31748	28025	25035	23747	22514	26583	22685	20680	19319	17771	21278	16629	13898
Maximum Contig Length :	13416	13416	12185	12185	12185	12103	12103	10969	9956	9756	9756	9152	8409	8457	6856	6628	5891
Minimum Contig Length :	100	100	100	100	100	100	100	100	100	101	105	109	113	117	121	125	129
Average Contig Length	650.19	732.654	817.433	879.012	843.933	938.183	983.334	1008.17	1031.76	858.539	961.384	1000.54	1008.52	1018.22	832.51	945.438	899.946
Total Contigss Length :	32411341	30487184	28817787	27230922	26793195	26292567	24617766	23940958	23229033	22822531	21808991	20691210	19483531	18094776	17714150	15721689	12507452
Total Number of Non-ATGC Characters :	28473	24841	22929	21831	4547	24810	21522	24643	24875	6364	30526	35113	43734	57051	42101	166230	171657
Percentage of Non-ATGC Characters :	0.000878489	0.000814801	0.000795654	0.000801699	0.000169707	0.000943613	0.000874247	0.00102932	0.00107086	0.000278847	0.0013997	0.001697	0.00224466	0.0031529	0.00237669	0.0105733	0.0137244
Contigs > 100 b :	49660	41507	35149	30908	31688	27943	24990	23703	22451	26583	22685	20680	19319	17771	21278	16629	13898
Contigs > 500 b :	20468	19308	18105	17031	16876	16243	15229	14802	14389	14132	13483	12996	12445	11808	12619	10884	9138
Contigs > 1 Kb :	10071	10228	10312	10092	9785	10070	9614	9461	9294	8860	8795	8462	8087	7589	6788	6354	4962
Contigs > 10 Kb :	3	3	3	2	2	2	2	1	0	0	0	0	0	0	0	0	0
Contigs > 1 Mb :	0	0	0	0	0	0	0	0	0	0	0	0	0	0	0	0	0
n50_Log	1084	1235	1359	1431	1384	1500	1538	1556	1567	1512	1580	1568	1545	1512	1234	1364	1244
Number of reads assembled	60308239	62227845	63301531	63656363	62677009	62632237	62428987	62112492	61409939	61796756	61443271	60521233	60146419	59192288	58764029	57873056	56848903
Total number of reads	80837288	80837288	80837288	80837288	80837288	80837288	80837288	80837288	80837288	80837288	80837288	80837288	80837288	80837288	80837288	80837288	80837288
Percentage of reads assembled	74.6045	76.9791	78.3073	78.7463	77.5348	77.4794	77.228	76.8364	75.9673	76.4459	76.0086	74.868	74.4043	73.224	72.6942	71.592	70.3251
