# Supplementary material for: De novo Transcriptome Sequencing and Development of Abscission Zone-Specific Microarray as a New Molecular Tool for Analysis of Tomato Organ Abscission
Source: Front Plant Sci. 2016 Jan 14;6:1258. doi: 10.3389/fpls.2015.01258 (PMC4712312; doi:10.3389/fpls.2015.01258)
Supplement: Supplementary file 3 [file Table3.XLS]

## Sheet: Headers
Table S3: Analysis of differentially expressed genes (DEG) for the FAZ and LAZ samples.
Description of the worksheets
ReadMe	Current Sheet
Summary	Summary of gene regulation
Up_regulated*	Genes which are showing up regulation in Sample LAZ against Sample FAZ
Down_regulated*	Genes which are showing down regulation in Sample LAZ against Sample FAZ
Neutral*	Genes which are expressed neutral
Present only in FAZ	Genes which are expressed in Sample FAZ but not in Sample_LAZ
Present only in LAZ	Genes which are expressed in Sample LAZ but not in Sample_FAZ
*Up(if Log Fold change >1), Down(if Log Fold Change <-1) and Neutral(if Log Fold Change >-1 & <1)
Description of the Average Read Depth X-Coverage sheet headers
Gene name	Name of the Gene
Gene Description	Description of the Gene
Avg RD FAZ	Average read depth of Sample FAZ in the gene
Coverage FAZ	%coverage of Sample FAZ in the gene
Avg RD LAZ	Average read depth of Sample LAZ in the gene
Coverage LAZ	%coverage of Sample LAZ in the gene
Expression FAZ	Expression based on product of average read depth and coverage from Sample FAZ
Expression LAZ	Expression based on product of average read depth and coverage from Sample LAZ
Ratio (LAZ/FAZ)	Fold change –Ratio–Sample_LAZ_expression_value/Sample_FAZ_expression_value
Log2(Ratio)	Log of Fold change–Log2(Sample_LAZ_exp_value/Sample_FAZ_exp_value)

## Sheet: Summary
Statistics for FAZ and LAZ
Total	Group A	Group B	Group C	Group A1	Group B1
22650	4997	2899	14754	1349	1259

## Sheet: Group A
Gene name	Gene Description	Avg RD FAZ	Coverage FAZ	Avg RD LAZ	Coverage LAZ	Expression FAZ	Expression LAZ	Ratio (LAZ/FAZ)	Log2(Ratio)
Solyc06g082120.1.1	Ran GTPase binding protein (AHRD V1 **** C4R913_PICPG); contains Interpro domain(s) IPR000156 Ran Binding Protein 1	211.528	99.8428	423.285	99.8428	21119.5	42261.9	2.00109	1.00078
Solyc10g007980.1.1	50S ribosomal protein L5 (AHRD V1 ***- RL5_XANP2); contains Interpro domain(s) IPR002132 Ribosomal protein L5	732.947	99.8168	1465.08	100	73160.4	146508	2.00256	1.00184
Solyc03g007100.1.1	Cleavage and polyadenylation specificity factor subunit A (AHRD V1 *--- C1H240_PARBA); contains Interpro domain(s) IPR004871 Cleavage and polyadenylation specificity factor, A subunit, C-terminal	22.8082	98.4572	45.2346	99.439	2245.63	4498.08	2.00304	1.00219
Solyc12g005570.1.1	Unknown Protein (AHRD V1)	123.816	97.2509	244.69	98.6254	12041.2	24132.6	2.00417	1.003
Solyc06g083730.1.1	RNA binding protein (AHRD V1 ***- B6T5S5_MAIZE); contains Interpro domain(s) IPR018222 Nuclear transport factor 2, Eukaryote	100.682	99.8538	201.94	99.7807	10053.5	20149.7	2.00425	1.00306
Solyc09g075160.1.1	60S ribosomal protein L22-2 (AHRD V1 ***- D7L3W0_ARALY); contains Interpro domain(s) IPR002671 Ribosomal protein L22e	247.582	100	497.639	99.7354	24758.2	49632.3	2.00468	1.00337
Solyc06g069380.1.1	Os03g0169000 protein (Fragment) (AHRD V1 ***- Q0DUS7_ORYSJ); contains Interpro domain(s) IPR004348 Protein of unknown function DUF246, plant	20.0799	99.3939	40.3134	99.2593	1995.82	4001.48	2.00493	1.00355
Solyc03g114370.1.1	Atp-dependent RNA helicase (AHRD V1 **** B8BY61_THAPS); contains Interpro domain(s) IPR011545 DNA/RNA helicase, DEAD/DEAH box type, N-terminal	69.4747	99.8236	139.293	99.8236	6935.21	13904.8	2.00495	1.00357
Solyc09g063070.1.1	Senescence-associated protein-like (ISS) (AHRD V1 ***- Q00X72_OSTTA)	74.3204	99.2308	148.252	99.7436	7374.87	14787.2	2.00508	1.00366
Solyc11g012910.1.1	Cation transport regulator protein (AHRD V1 ***- D8J1D8_HERSS); contains Interpro domain(s) IPR006840 ChaC-like protein	49.64	96.4912	96.2214	99.8246	4789.82	9605.26	2.00535	1.00385
Solyc05g055310.1.1	Copper chaperone (AHRD V1 **** Q84KJ2_SOLLC); contains Interpro domain(s) IPR006121 Heavy metal transport/detoxification protein	423.041	99.187	841.577	100	41960.2	84157.7	2.00566	1.00408
Solyc02g068770.1.1	50S ribosomal protein L30 (AHRD V1 --*- C0B6M9_9FIRM); contains Interpro domain(s) IPR005996 Ribosomal protein L30, bacterial-type	114.188	94.9891	228	95.4248	10846.6	21756.9	2.00587	1.00422
Solyc12g014270.1.1	Peptide-N4-(N-acetyl-beta-glucosaminyl)asparagine amidase A (AHRD V1 ***- B2W0X1_PYRTR)	14.4335	98.1343	28.9778	98.0721	1416.42	2841.92	2.00641	1.00462
Solyc12g098190.1.1	F-box protein PP2-B1 (AHRD V1 ***- PP2B1_ARATH); contains Interpro domain(s) IPR001810 Cyclin-like F-box	28.4785	97.8372	56.2689	99.3639	2786.26	5591.09	2.00667	1.0048
Solyc06g074620.1.1	Os02g0448600 protein (Fragment) (AHRD V1 *--- Q0E1G8_ORYSJ)	59.3369	99.4681	118.771	99.8227	5902.13	11856	2.00877	1.00631
Solyc10g006070.1.1	40S ribosomal protein S8 (AHRD V1 ***- Q2XPV9_SOLTU); contains Interpro domain(s) IPR001047 Ribosomal protein S8e	684.114	99.8498	1377.55	99.6997	68308.7	137341	2.01059	1.00762
Solyc06g082670.1.1	Ribosomal protein L10 (AHRD V1 ***- A8IZK3_CHLRE); contains Interpro domain(s) IPR001197 Ribosomal protein L10e	997.888	100	2006.84	100	99788.8	200684	2.01108	1.00797
Solyc10g011810.1.1	Fatty acid delta-6 desaturase (AHRD V1 **** Q84KG6_9ERIC); contains Interpro domain(s) IPR012171 Fatty acid/sphingolipid desaturase	74.656	99.6234	150.424	99.435	7437.48	14957.4	2.01109	1.00798
Solyc03g006620.1.1	Cotton fiber expressed protein 1 (AHRD V1 ***- O81373_GOSHI); contains Interpro domain(s) IPR008480 Protein of unknown function DUF761, plant	38.2998	98.5423	76.5034	99.2225	3774.15	7590.86	2.01128	1.00811
Solyc12g010180.1.1	Anthranilate synthase (AHRD V1 ***- A1KAT4_AZOSB); contains Interpro domain(s) IPR000991 Glutamine amidotransferase class-I, C-terminal	45.2273	99.6479	90.9706	99.6479	4506.81	9065.02	2.01141	1.0082
Solyc11g013840.1.1	Exostosin-like glycosyltransferase (AHRD V1 *--- A8I7L6_CHLRE); contains Interpro domain(s) IPR004263 Exostosin-like	17.7748	98.8866	35.9575	98.3299	1757.69	3535.7	2.01156	1.00832
Solyc12g014090.1.1	Unknown Protein (AHRD V1)	6.94849	94.6476	13.4515	98.3572	657.658	1323.05	2.01176	1.00846
Solyc09g074840.1.1	Unknown Protein (AHRD V1)	8.01529	95.5511	16.0428	96.0823	765.87	1541.43	2.01266	1.0091
Solyc11g066720.1.1	Bifunctional polymyxin resistance arnA protein (AHRD V1 ***- B6TQB1_MAIZE); contains Interpro domain(s) IPR001509 NAD-dependent epimerase/dehydratase	274.097	99.7416	550.898	99.9139	27338.8	55042.4	2.01334	1.00959
Solyc02g030250.1.1	Coatomer protein epsilon subunit family protein (AHRD V1 ***- D7KFM4_ARALY); contains Interpro domain(s) IPR006822 Coatomer, epsilon subunit	208.571	99.8858	421.424	99.5434	20833.3	41950	2.0136	1.00978
Solyc03g113210.1.1	Porin/voltage-dependent anion-selective channel protein (AHRD V1 **** B9I304_POPTR); contains Interpro domain(s) IPR001925 Porin, eukaryotic type	28.6638	99.5781	57.6587	99.7187	2854.29	5749.65	2.01439	1.01034
Solyc06g009290.1.1	Lipid A export ATP-binding/permease protein msbA (AHRD V1 *--- MSBA_SYNAS); contains Interpro domain(s) IPR003439 ABC transporter-like	42.2887	96.7642	85.2235	96.7642	4092.03	8246.59	2.01528	1.01098
Solyc08g065610.1.1	Vacuolar processing enzyme-1b (AHRD V1 **-- Q852T2_TOBAC); contains Interpro domain(s) IPR001096 Peptidase C13, legumain	1026.23	100	2068.18	100	102623	206818	2.01532	1.01101
Solyc04g055170.1.1	Annexin 2 (AHRD V1 ***- A9X4R2_BRAJU); contains Interpro domain(s) IPR009118 Annexin, type plant	591.238	99.6845	1191.23	99.7897	58937.3	118873	2.01693	1.01216
Solyc04g045470.1.1	Os01g0841200 protein (Fragment) (AHRD V1 ***- Q0JHU9_ORYSJ); contains Interpro domain(s) IPR004348 Protein of unknown function DUF246, plant	44.6321	99.5487	89.9043	99.6776	4443.07	8961.44	2.01695	1.01217
Solyc07g008720.1.1	Nascent polypeptide-associated complex subunit beta (AHRD V1 **-- B2W6E2_PYRTR); contains Interpro domain(s) IPR002715 Nascent polypeptide-associated complex NAC	1145.52	99.591	2305.78	99.7955	114083	230107	2.01701	1.01222
Solyc02g078120.1.1	Eukaryotic translation initiation factor 3 subunit 7 (AHRD V1 ***- Q9FKV6_ARATH); contains Interpro domain(s) IPR007783 Eukaryotic translation initiation factor 3, subunit 7	223.299	99.8847	450.476	99.8847	22304.2	44995.6	2.01737	1.01247
Solyc02g090380.1.1	Disease resistance protein (Fragment) (AHRD V1 *-*- Q19EQ0_ARATH); contains Interpro domain(s) IPR000767 Disease resistance protein	29.0269	99.6848	58.4576	99.8818	2893.54	5838.85	2.01789	1.01285
Solyc03g110970.1.1	GDP-mannose transporter (AHRD V1 ***- C1GF36_PARBD)	24.9305	98.7879	50.1039	99.1919	2462.83	4969.9	2.01796	1.0129
Solyc05g054640.1.1	2-oxoglutarate dehydrogenase E1 component (AHRD V1 **** Q9FLH2_ARATH); contains Interpro domain(s) IPR011603 2-oxoglutarate dehydrogenase, E1 component	210.923	99.3717	425.492	99.4066	20959.8	42296.7	2.01799	1.01292
Solyc07g065250.1.1	Serine/threonine protein kinase (AHRD V1 ***- D0NNA3_PHYIN); contains Interpro domain(s) IPR002290 Serine/threonine protein kinase	44.5752	98.7978	89.6604	99.1257	4403.93	8887.65	2.01812	1.01301
Solyc07g062470.1.1	Light-dependent short hypocotyls 1 (AHRD V1 ***- D7M6V0_ARALY); contains Interpro domain(s) IPR006936 Protein of unknown function DUF640	21.1316	85.5856	41.9845	86.9369	1808.56	3650	2.01818	1.01306
Solyc05g006890.1.1	Eukaryotic translation initiation factor 5A (AHRD V1 **** D6N3G5_GOSHI); contains Interpro domain(s) IPR001884 Translation elongation factor, IF5A	36.8349	90.8333	70.4609	95.8333	3345.83	6752.5	2.01818	1.01306
Solyc04g077210.1.1	Knotted-like homeobox protein (AHRD V1 ***- Q49RB7_POPTO); contains Interpro domain(s) IPR005541 KNOX2	135.964	99.4382	273.117	99.9064	13520	27286.1	2.0182	1.01307
Solyc05g012380.1.1	Glucan endo-1 3-beta-glucosidase 1 (AHRD V1 *-*- B6TW10_MAIZE); contains Interpro domain(s) IPR012946 X8	105.013	98.8506	211.615	99.0148	10380.6	20953	2.01848	1.01327
Solyc07g041180.1.1	Unknown Protein (AHRD V1); contains Interpro domain(s) IPR002482 Peptidoglycan-binding Lysin subgroup	4.77883	96.3454	9.45607	98.2906	460.419	929.443	2.01869	1.01342
Solyc01g087070.1.1	Mitochondrial ADP/ATP carrier proteins (AHRD V1 **** Q2UU95_ASPOR); contains Interpro domain(s) IPR002113 Adenine nucleotide translocator 1	16.072	93.3718	30.4402	99.5197	1500.67	3029.39	2.01869	1.01342
Solyc07g041970.1.1	Subtilisin-like protease (AHRD V1 **-- B6SZ82_MAIZE); contains Interpro domain(s) IPR015500 Peptidase S8, subtilisin-related	282.983	99.7379	570.78	99.8689	28224.1	57003.1	2.01966	1.01411
Solyc03g094110.1.1	Regulatory protein (AHRD V1 **-- B6TR81_MAIZE)	38.6881	99.6537	78.1373	99.6537	3855.41	7786.67	2.01967	1.01412
Solyc11g072240.1.1	Calmodulin 2 (AHRD V1 ***- Q710C9_BRAOL); contains Interpro domain(s) IPR011992 EF-Hand type	1047.63	100	2116.03	100	104763	211603	2.01982	1.01423
Solyc02g093960.1.1	Genomic DNA chromosome 5 P1 clone MAC12 (AHRD V1 **-- Q9FFX3_ARATH)	214.908	99.8378	433.382	100	21456	43338.2	2.01987	1.01426
Solyc06g075150.1.1	Auxin response factor 16 (AHRD V1 ***- D9IVB4_SOLLC); contains Interpro domain(s) IPR010525 Auxin response factor	7.56477	95.7341	14.8649	98.4127	724.206	1462.9	2.02	1.01436
Solyc08g066700.1.1	Polyribonucleotide nucleotidyltransferase (AHRD V1 ***- PNP_PROVI); contains Interpro domain(s) IPR001247 Exoribonuclease, phosphorolytic domain 1	20.6167	99.2847	41.5345	99.5708	2046.92	4135.62	2.02041	1.01465
Solyc10g007550.1.1	ATP-dependent RNA helicase (AHRD V1 ***- A8B7Q7_GIALA); contains Interpro domain(s) IPR011545 DNA/RNA helicase, DEAD/DEAH box type, N-terminal	58.7102	99.8485	118.549	99.9242	5862.12	11845.9	2.02075	1.01489
Solyc02g088170.1.1	Pentatricopeptide repeat-containing protein (AHRD V1 ***- D7M7B4_ARALY); contains Interpro domain(s) IPR002885 Pentatricopeptide repeat	8.78835	95.3704	17.4384	97.1605	838.148	1694.32	2.02151	1.01543
Solyc03g119170.1.1	AGL140Cp (AHRD V1 *-*- Q750S9_ASHGO); contains Interpro domain(s) IPR019349 Ribosomal protein S24/S35, mitochondrial	51.7525	99.8474	104.54	99.9237	5167.35	10446.1	2.02155	1.01546
Solyc10g078620.1.1	Ribosomal protein S5 (AHRD V1 ***- A8J2I5_CHLRE); contains Interpro domain(s) IPR005716 Ribosomal protein S7, eukaryotic/archaeal	2011.05	99.8457	4066.34	99.8457	200795	406006	2.02199	1.01578
Solyc06g065650.1.1	Protein TIFY 8 (AHRD V1 ***- TIF8_ARATH); contains Interpro domain(s) IPR010399 Tify	36.1014	99.8442	72.9431	99.9221	3604.52	7288.63	2.02208	1.01584
Solyc02g065060.1.1	Short-chain dehydrogenase/reductase family protein (AHRD V1 **** D7LTG0_ARALY); contains Interpro domain(s) IPR002347 Glucose/ribitol dehydrogenase	8.2359	97.3783	16.3447	99.2509	801.998	1622.22	2.02273	1.0163
Solyc07g054620.1.1	F-box/LRR-repeat protein 13 (AHRD V1 *-*- FBL13_ARATH); contains Interpro domain(s) IPR001810 Cyclin-like F-box	10.3589	97.6365	20.7366	98.696	1011.41	2046.62	2.02353	1.01687
Solyc10g012080.1.1	MRNA clone RAFL21-79-C21 (AHRD V1 **-- Q8W458_ARATH); contains Interpro domain(s) IPR006461 Protein of unknown function Cys-rich	100.471	99.3464	203.439	99.3464	9981.44	20211	2.02486	1.01782
Solyc03g007350.1.1	Pentatricopeptide repeat-containing protein (AHRD V1 ***- D7L041_ARALY); contains Interpro domain(s) IPR002885 Pentatricopeptide repeat	3.08017	84.7185	5.53652	95.4424	260.947	528.418	2.025	1.01792
Solyc01g108880.1.1	1-aminocyclopropane-1-carboxylate oxidase (AHRD V1 **-* ACCO_MUSAC); contains Interpro domain(s) IPR005123 Oxoglutarate and iron-dependent oxygenase	16.3464	99.2403	33.0172	99.5252	1622.22	3286.04	2.02564	1.01838
Solyc08g080290.1.1	Ethylene-responsive transcription factor 1 (AHRD V1 *-** ERF1_ORYSJ); contains Interpro domain(s) IPR001471 Pathogenesis-related transcriptional factor and ERF, DNA-binding	7.2535	98.7421	14.8252	97.8616	716.226	1450.82	2.02564	1.01838
Solyc01g100250.1.1	ABC transporter permease protein (AHRD V1 ***- Q08TD1_STIAU); contains Interpro domain(s) IPR003453 Protein of unknown function DUF140	20.7602	99.0792	41.6759	100	2056.91	4167.59	2.02614	1.01874
Solyc01g110540.1.1	Unknown Protein (AHRD V1)	103.379	99.3827	209.478	99.3827	10274.1	20818.5	2.02632	1.01886
Solyc04g008640.1.1	Conserved oligomeric Golgi complex subunit 3 (AHRD V1 ***- COG3_HUMAN); contains Interpro domain(s) IPR007265 Sec34-like protein	63.4592	99.4017	128.337	99.6154	6307.95	12784.4	2.02671	1.01914
Solyc06g072740.1.1	Inositol-tetrakisphosphate 1-kinase 1 (AHRD V1 **** B6TJ44_MAIZE); contains Interpro domain(s) IPR017427 Inositol-tetrakisphosphate 1-kinase	11.4207	99.1614	23.0526	99.5807	1132.49	2295.6	2.02703	1.01937
Solyc02g081900.1.1	Pentatricopeptide repeat-containing protein (AHRD V1 ***- D7KMD0_ARALY); contains Interpro domain(s) IPR002885 Pentatricopeptide repeat	4.48299	95.9777	8.88078	98.2079	430.267	872.162	2.02703	1.01937
Solyc01g106620.1.1	Pathogenesis-related protein 1a (AHRD V1 **-- Q00MX6_MALDO); contains Interpro domain(s) IPR018244 Allergen V5/Tpx-1 related, conserved site	8649.69	100	17538.4	100	864969	1.75384e+06	2.02763	1.0198
Solyc02g093970.1.1	LRR receptor-like serine/threonine-protein kinase FEI 2 (AHRD V1 **** FEI2_ARATH); contains Interpro domain(s) IPR002290 Serine/threonine protein kinase	53.669	99.7827	108.959	99.6958	5355.24	10862.8	2.02844	1.02037
Solyc08g079760.1.1	Unknown Protein (AHRD V1)	10.587	96.7268	20.8711	99.5324	1024.05	2077.35	2.02857	1.02046
Solyc03g118350.1.1	Dual specificity protein phosphatase (AHRD V1 *-** D7L3D2_ARALY); contains Interpro domain(s) IPR015275 Actin-fragmin kinase, catalytic	36.9761	99.3521	74.551	99.964	3673.65	7452.41	2.02861	1.02049
Solyc08g076530.1.1	RNA recognition motif-containing protein (AHRD V1 **-- D7M9G3_ARALY); contains Interpro domain(s) IPR001395 Aldo/keto reductase	53.8624	99.6454	110.862	98.227	5367.14	10889.6	2.02894	1.02073
Solyc11g042460.1.1	Non-lysosomal glucosylceramidase (AHRD V1 ***- B9SS77_RICCO); contains Interpro domain(s) IPR014551 Beta-glucosidase, GBA2 type	23.1697	98.9485	46.912	99.1588	2292.6	4651.74	2.02902	1.02078
Solyc03g112220.1.1	Unknown Protein (AHRD V1)	119.409	100	242.33	100	11940.9	24233	2.02941	1.02106
Solyc06g068040.1.1	Polygalacturonase (AHRD V1 ***- Q9M7D3_SOLLC); contains Interpro domain(s) IPR000743 Glycoside hydrolase, family 28	3.8126	99.0868	7.98257	96.0426	377.778	766.667	2.02941	1.02106
Solyc12g014030.1.1	Unknown Protein (AHRD V1)	14.5572	96.3277	28.8653	98.5876	1402.26	2845.76	2.02941	1.02106
Solyc06g050170.1.1	Potassium transporter (AHRD V1 **** Q1T761_PHRAU); contains Interpro domain(s) IPR018519 Potassium uptake protein, kup IPR003855 K+ potassium transporter	132.034	99.7631	272.278	98.2064	13172.1	26739.5	2.03001	1.02149
Solyc11g013400.1.1	SWI/SNF-related matrix-associated actin-dependent regulator of chromatin subfamily B member 1 (AHRD V1 ***- B6T3Y4_MAIZE); contains Interpro domain(s) IPR006939 SNF5/SMARCB1/INI1	99.0893	92.381	200.844	92.5397	9153.97	18586	2.03038	1.02175
Solyc06g072530.1.1	UPF0497 membrane protein 8 (AHRD V1 ***- U4978_VITVI); contains Interpro domain(s) IPR006459 Uncharacterised protein family UPF0497, trans-membrane plant subgroup	8.54113	97.5045	17.0377	99.287	832.799	1691.62	2.03125	1.02237
Solyc03g083100.1.1	Calmodulin-binding protein family-like (AHRD V1 **-* Q6YXT2_ORYSJ); contains Interpro domain(s) IPR000048 IQ calmodulin-binding region	23.4269	99.0071	47.1469	99.9291	2319.43	4711.35	2.03125	1.02237
Solyc02g084020.1.1	Small nuclear ribonucleoprotein Sm D3 (AHRD V1 ***- B6UDW2_MAIZE); contains Interpro domain(s) IPR006649 Like-Sm ribonucleoprotein, eukaryotic and archaea-type, core	82.1709	99.7494	166.91	99.7494	8196.49	16649.1	2.03125	1.02237
Solyc04g014650.1.1	Receptor kinase-like protein (AHRD V1 **** Q7DMC2_ORYLO); contains Interpro domain(s) IPR002290 Serine/threonine protein kinase	2.99295	76.4072	6.85199	67.7925	228.683	464.513	2.03125	1.02237
Solyc10g077130.1.1	Atcambp25-binding protein OF (AHRD V1 ***- D7LGI4_ARALY); contains Interpro domain(s) IPR008889 VQ	53.397	98.2201	108.478	98.2201	5244.66	10654.7	2.03153	1.02257
Solyc02g084990.1.1	Mannan endo-1 4-beta-mannosidase (AHRD V1 ***- A8FDC6_BACP2); contains Interpro domain(s) IPR001547 Glycoside hydrolase, family 5	284.498	99.9234	577.623	100	28428	57762.3	2.03188	1.02281
Solyc01g099030.1.1	GDSL esterase/lipase At1g28590 (AHRD V1 **** GDL8_ARATH); contains Interpro domain(s) IPR001087 Lipase, GDSL	4.24977	94.4149	8.43853	96.6312	401.241	815.426	2.03226	1.02308
Solyc09g065810.1.1	Guanylate-binding family protein (AHRD V1 ***- D7LCC4_ARALY); contains Interpro domain(s) IPR015900 Guanylate-binding protein-like, C-terminal	55.2871	99.8891	112.482	99.7781	5522.57	11223.3	2.03226	1.02308
Solyc09g005710.1.1	Pentatricopeptide repeat-containing protein (AHRD V1 ***- D7L4A8_ARALY); contains Interpro domain(s) IPR002885 Pentatricopeptide repeat	3.06294	95.5244	6.43497	92.4516	292.585	594.923	2.03333	1.02385
Solyc07g056190.1.1	NBS-LRR class disease resistance protein (AHRD V1 *--- D5L9G7_ORYSI)	12.8824	88.5417	23.5608	98.4375	1140.62	2319.27	2.03333	1.02385
Solyc09g066010.1.1	WRKY transcription factor 25 (AHRD V1 ***- C9DI14_9ROSI); contains Interpro domain(s) IPR003657 DNA-binding WRKY	30.4721	99.0964	61.7296	99.498	3019.68	6141.97	2.03398	1.02431
Solyc12g056520.1.1	Exocyst complex component 2 (AHRD V1 ***- Q5SUZ6_MOUSE)	6.06156	95.2284	11.9764	98.0573	577.232	1174.37	2.03448	1.02466
Solyc11g039880.1.1	Nucleoporin NUP188 homolog (AHRD V1 *-*- NU188_HUMAN)	9.60439	98.2055	19.6049	97.8914	943.203	1919.16	2.03472	1.02483
Solyc06g076650.1.1	Enolase (AHRD V1 ***- A9P9U5_POPTR); contains Interpro domain(s) IPR000941 Enolase	38.2037	99.4374	77.4211	99.8594	3798.87	7731.22	2.03514	1.02512
Solyc03g065340.1.1	Phosphorylase (AHRD V1 **** B9SJB6_RICCO); contains Interpro domain(s) IPR011833 Glycogen/starch/alpha-glucan phosphorylase	108.656	99.8621	221.04	99.9311	10850.6	22088.7	2.03571	1.02554
Solyc12g096040.1.1	PHD finger family protein (AHRD V1 **-- D7M017_ARALY); contains Interpro domain(s) IPR019787 Zinc finger, PHD-finger	58.4386	98.9542	118.218	99.6078	5782.75	11775.4	2.0363	1.02595
Solyc06g048960.1.1	Ribonuclease 3-like protein 3 (AHRD V1 *-** RTL3_ORYSJ); contains Interpro domain(s) IPR000999 Ribonuclease III	9.78811	97.3095	19.7738	98.0952	952.476	1939.71	2.0365	1.02609
Solyc01g007910.1.1	Succinyl-CoA ligase (AHRD V1 ***- B9RL91_RICCO); contains Interpro domain(s) IPR005810 Succinyl-CoA ligase, alpha subunit	209.139	99.2993	425.074	99.4995	20767.4	42294.7	2.03659	1.02616
Solyc12g099620.1.1	Pentatricopeptide repeat-containing protein (AHRD V1 ***- D7LJ24_ARALY); contains Interpro domain(s) IPR002885 Pentatricopeptide repeat	2.09458	82.3272	4.16062	84.4269	172.441	351.269	2.03704	1.02647
Solyc12g095820.1.1	Thioredoxin-related transmembrane protein 2 (AHRD V1 ***- TMX2_XENTR); contains Interpro domain(s) IPR012336 Thioredoxin-like fold	24.1583	99.4888	49.0656	99.7955	2403.48	4896.52	2.03727	1.02664
Solyc07g052430.1.1	Transmembrane protein 97 (AHRD V1 *-*- TMM97_HUMAN); contains Interpro domain(s) IPR016964 Transmembrane protein 97, predicted	47.4797	98.2036	95.9597	99.002	4662.67	9500.2	2.0375	1.0268
Solyc07g005190.1.1	Lysosomal Pro-X carboxypeptidase (AHRD V1 **-* B6TWH6_MAIZE); contains Interpro domain(s) IPR008758 Peptidase S28	10.6108	95.5912	20.8712	99.0648	1014.3	2067.6	2.03846	1.02748
Solyc02g062790.1.1	Receptor-like kinase (AHRD V1 *-** A7VM65_9VIRI); contains Interpro domain(s) IPR002290 Serine/threonine protein kinase	2.61613	73.8422	4.4832	87.8372	193.181	393.791	2.03846	1.02748
Solyc01g008330.1.1	Acetyl-CoA carboxylase biotin carboxylase (AHRD V1 ***- B4VQU4_9CYAN); contains Interpro domain(s) IPR004549 Acetyl-CoA carboxylase, biotin carboxylase	139.009	99.8138	283.198	99.8759	13875	28284.7	2.03854	1.02753
Solyc11g012480.1.1	Thymidine kinase (AHRD V1 ***- B9IH47_POPTR); contains Interpro domain(s) IPR001267 Thymidine kinase	23.9618	94.9275	47.0564	98.5507	2274.64	4637.44	2.03876	1.02769
Solyc01g103940.1.1	Serine/threonine protein kinase (AHRD V1 **** Q0PL87_CAMSI); contains Interpro domain(s) IPR015740 Plant protein serine/threonine kinase-like	161.089	98.895	327.213	99.2634	15930.9	32480.3	2.03882	1.02773
Solyc03g114760.1.1	TMV-MP30 binding protein 2C (AHRD V1 **-* Q8S556_TOBAC)	22.3828	98.7141	45.2803	99.5054	2209.5	4505.64	2.03922	1.02801
Solyc06g066010.1.1	U11/U12 small nuclear ribonucleoprotein protein (AHRD V1 *-*- C1C3V0_RANCA); contains Interpro domain(s) IPR000626 Ubiquitin	26.0788	99.1632	53.3343	98.8842	2586.05	5273.92	2.03937	1.02812
Solyc08g082450.1.1	Lipase class 3 family protein (AHRD V1 ***- D7LYU5_ARALY); contains Interpro domain(s) IPR002921 Lipase, class 3	30.9368	98.5348	62.5714	99.359	3048.35	6217.03	2.03947	1.0282
Solyc02g078490.1.1	Unknown Protein (AHRD V1)	24.1743	98.7097	49.8458	97.6344	2386.24	4866.67	2.03947	1.0282
Solyc08g076060.1.1	Serine/threonine kinase receptor (AHRD V1 **** Q7DMS5_BRANA); contains Interpro domain(s) IPR002290 Serine/threonine protein kinase	21.1998	98.7719	42.9185	99.5175	2093.95	4271.14	2.03976	1.0284
Solyc05g015250.1.1	Alpha-glucosidase I (AHRD V1 *-*- Q940D4_ARATH); contains Interpro domain(s) IPR004888 Glycoside hydrolase, family 63	10.2817	87.0098	21.7085	84.0686	894.608	1825	2.04	1.02857
Solyc09g005230.1.1	DUF647 domain-containing protein (AHRD V1 **-- C5GE92_AJEDR); contains Interpro domain(s) IPR006968 Protein of unknown function DUF647	7.4693	97.9292	15.2166	98.0628	731.463	1492.18	2.04	1.02857
Solyc01g097210.1.1	Ankyrin-like protein (AHRD V1 ***- Q8H9C2_SOLTU); contains Interpro domain(s) IPR011990 Tetratricopeptide-like helical	11.8893	84.573	23.3417	87.8788	1005.51	2051.24	2.04	1.02857
Solyc01g103930.1.1	Transmembrane 9 superfamily protein member 3 (AHRD V1 ***- B6SY54_MAIZE); contains Interpro domain(s) IPR004240 Nonaspanin (TM9SF)	200.264	99.8868	408.552	99.8868	20003.7	40808.9	2.04007	1.02862
Solyc10g077010.1.1	Calmodulin 2 (AHRD V1 ***- Q710C9_BRAOL); contains Interpro domain(s) IPR011992 EF-Hand type	891.283	99.7778	1818.66	99.7778	88930.2	181462	2.0405	1.02892
Solyc02g094450.1.1	Unknown Protein (AHRD V1)	70.1558	91.1243	136.649	95.4635	6392.9	13045	2.04054	1.02895
Solyc08g075690.1.1	Acyl-CoA-binding protein (AHRD V1 ***- Q8RVT5_PANGI); contains Interpro domain(s) IPR000582 Acyl-CoA-binding protein, ACBP	879.744	100	1795.32	100	87974.4	179532	2.04073	1.02908
Solyc08g008000.1.1	Serine/threonine dehydratase (AHRD V1 *-** A8J977_CHLRE); contains Interpro domain(s) IPR001926 Pyridoxal phosphate-dependent enzyme, beta subunit	6.11976	64.8364	13.0357	62.1187	396.783	809.762	2.04082	1.02915
Solyc06g082650.1.1	60S ribosomal protein L10 (AHRD V1 ***- Q3SC85_SOLLC); contains Interpro domain(s) IPR001197 Ribosomal protein L10e	1137.61	82.7697	2317.29	82.9308	94159.4	192175	2.04095	1.02924
Solyc11g018770.1.1	CCA-adding enzyme (AHRD V1 *-*- CCA_LACPL); contains Interpro domain(s) IPR002646 Polynucleotide adenylyltransferase region	10.5108	77.8802	21.496	77.7266	818.587	1670.81	2.0411	1.02934
Solyc10g081910.1.1	Receptor-like protein kinase-like protein (AHRD V1 *-*- C6ZRS7_SOYBN); contains Interpro domain(s) IPR002290 Serine/threonine protein kinase	12.8107	98.3244	25.7586	99.8217	1259.61	2571.27	2.04132	1.0295
Solyc01g103610.1.1	NBS/LRR resistance protein-like protein (Fragment) (AHRD V1 *-*- Q8LKJ0_CAPAN); contains Interpro domain(s) IPR002182 NB-ARC	4.14429	87.7985	8.02918	92.5234	363.863	742.887	2.04167	1.02975
Solyc12g036450.1.1	40S ribosomal protein S7-like protein (AHRD V1 ***- Q3HRX6_SOLTU); contains Interpro domain(s) IPR000554 Ribosomal protein S7e	11.8378	93.9683	23.2273	97.7778	1112.38	2271.11	2.04167	1.02975
Solyc12g035500.1.1	Endoplasmic reticulum metallopeptidase 1 (AHRD V1 **-- ERMP1_XENLA); contains Interpro domain(s) IPR007484 Peptidase M28	16.5312	91.7031	33.3867	92.722	1515.96	3095.68	2.04206	1.03002
Solyc01g106220.1.1	DNA polymerase V (AHRD V1 ***- A2Q1A6_MEDTR); contains Interpro domain(s) IPR007015 DNA polymerase V	59.2018	99.9467	120.927	99.9201	5917.03	12083	2.04208	1.03004
Solyc07g054220.1.1	Ethylene responsive transcription factor 2a (AHRD V1 *-*- C0J9I7_9ROSA); contains Interpro domain(s) IPR001471 Pathogenesis-related transcriptional factor and ERF, DNA-binding	32.5971	99.659	66.4543	99.8295	3248.59	6634.1	2.04215	1.03009
Solyc01g107200.1.1	Os02g0794300 protein (Fragment) (AHRD V1 *-*- Q0DWU9_ORYSJ); contains Interpro domain(s) IPR007573 Protein of unknown function DUF566	10.8748	98.4399	22.0493	99.168	1070.51	2186.58	2.04255	1.03037
Solyc12g006830.1.1	Histone H2A (AHRD V1 ***- C6T0M0_SOYBN); contains Interpro domain(s) IPR002119 Histone H2A	152.866	99.0196	310.7	99.5098	15136.8	30917.6	2.04255	1.03037
Solyc11g066470.1.1	Unknown Protein (AHRD V1)	109.165	98.1982	222	98.6486	10719.8	21900	2.04294	1.03065
Solyc11g020780.1.1	Deoxyguanosine kinase 3 (AHRD V1 *-** Q91XI5_MOUSE); contains Interpro domain(s) IPR002624 Deoxynucleoside kinase	62.0567	99.9087	126.898	99.8174	6200	12666.7	2.04301	1.0307
Solyc11g072110.1.1	1-AMINOCYCLOPROPANE-1-CARBOXYLATE OXIDASE-like protein (AHRD V1 **-- Q94CL5_ARATH); contains Interpro domain(s) IPR005123 Oxoglutarate and iron-dependent oxygenase	76.0302	98.6965	154.782	99.0689	7503.91	15334.1	2.04348	1.03103
Solyc00g170200.1.1	Hydrolase alpha/beta fold family protein (AHRD V1 ***- D7L528_ARALY)	9.07568	96.3542	19.2213	92.9688	874.479	1786.98	2.04348	1.03103
Solyc10g012170.1.1	Receptor-like kinase (AHRD V1 **** A7VM39_MARPO); contains Interpro domain(s) IPR002290 Serine/threonine protein kinase	28.0383	99.4673	57.3492	99.3912	2788.89	5700	2.04382	1.03127
Solyc09g091740.1.1	60S ribosomal protein L13a-like protein (AHRD V1 ***- Q3HRW1_SOLTU); contains Interpro domain(s) IPR005755 Ribosomal protein L13, eukaryotic/archaeal	540.864	94.6237	1105.67	94.6237	51178.5	104622	2.04426	1.03158
Solyc09g009030.1.1	Histone deacetylase 2a-like (AHRD V1 **** Q2XTE1_SOLTU); contains Interpro domain(s) IPR007087 Zinc finger, C2H2-type	329.672	100	673.943	100	32967.2	67394.3	2.04429	1.0316
Solyc09g015520.1.1	LRR receptor-like serine/threonine-protein kinase FEI 1 (AHRD V1 *-** FEI1_ARATH); contains Interpro domain(s) IPR002290 Serine/threonine protein kinase	19.232	98.7578	38.9906	99.6204	1899.31	3884.27	2.04509	1.03217
Solyc05g011860.1.1	Sulfotransferase family protein (AHRD V1 **** D7LZW5_ARALY); contains Interpro domain(s) IPR000863 Sulfotransferase	7.81509	69.1919	12.033	91.9192	540.741	1106.06	2.04545	1.03242
Solyc02g071310.1.1	Plasma membrane associated protein (AHRD V1 ***- B4FLA8_MAIZE); contains Interpro domain(s) IPR008390 AWPM-19-like	13.6681	97.9167	27.7215	98.75	1338.33	2737.5	2.04545	1.03242
Solyc10g084360.1.1	Unknown Protein (AHRD V1)	20.4586	95.1515	40.8075	97.5758	1946.67	3981.82	2.04545	1.03242
Solyc04g005060.1.1	F3I6.9 protein (AHRD V1 *-*- O48683_ARATH)	32.0908	97.8667	64.5268	99.5556	3140.62	6424	2.04545	1.03242
Solyc09g008640.1.1	Receptor-like protein kinase At3g21340 (AHRD V1 *-** RLK6_ARATH); contains Interpro domain(s) IPR002290 Serine/threonine protein kinase	5.56925	90.3021	10.4118	98.8341	502.915	1029.04	2.04615	1.03291
Solyc01g096000.1.1	Harpin-induced protein (AHRD V1 ***- B6SQ86_MAIZE); contains Interpro domain(s) IPR010847 Harpin-induced 1	81.3894	97.1667	163.727	98.8333	7908.33	16181.7	2.04615	1.03291
Solyc04g045620.1.1	Unknown Protein (AHRD V1)	147.521	98.4615	297.241	100	14525.1	29724.1	2.04639	1.03308
Solyc02g081400.1.1	Intracellular protease PfpI family protein expressed (AHRD V1 ***- Q2R1V5_ORYSJ); contains Interpro domain(s) IPR006286 Peptidase C56, PfpI	122.585	99.9143	250.93	99.9143	12248	25071.5	2.04699	1.0335
Solyc10g007060.1.1	Phenylalanyl-tRNA synthetase alpha chain (AHRD V1 **** B6SS66_MAIZE); contains Interpro domain(s) IPR002319 Phenylalanyl-tRNA synthetase, class IIc-related	45.8155	100	93.8571	99.9327	4581.55	9379.39	2.04721	1.03366
Solyc08g016610.1.1	Ulp1 protease family C-terminal catalytic domain containing protein (AHRD V1 *-*- Q60D46_SOLDE); contains Interpro domain(s) IPR015410 Region of unknown function DUF1985	3.82056	93.6953	7.50508	97.6649	357.968	732.983	2.04762	1.03395
Solyc03g095250.1.1	cDNA clone 001-032-H02 full insert sequence (Fragment) (AHRD V1 **-- B7E5B1_ORYSJ)	23.389	99.4136	47.7925	99.6605	2325.19	4763.02	2.04845	1.03453
Solyc08g077550.1.1	Novel plant SNARE 11 (AHRD V1 ***- B6TAD9_MAIZE); contains Interpro domain(s) IPR000727 Target SNARE coiled-coil region	30.7663	99.6183	63.0243	99.6183	3064.89	6278.37	2.04848	1.03456
Solyc06g068020.1.1	Unknown Protein (AHRD V1)	18.7649	93.2749	36.5	98.2456	1750.29	3585.96	2.04878	1.03477
Solyc08g083140.1.1	Alpha/beta hydrolase fold-1 domain-containing protein (AHRD V1 **-- D3BTR9_POLPA); contains Interpro domain(s) IPR012020 AB-hydrolase YheT, putative	10.6988	94.4304	21.2917	97.2152	1010.3	2069.87	2.04878	1.03477
Solyc11g071490.1.1	Ribosomal protein L30 (AHRD V1 ***- B3TLP4_ELAGV); contains Interpro domain(s) IPR000231 Ribosomal protein L30e	227.829	100	466.855	100	22782.9	46685.5	2.04915	1.03503
Solyc05g054650.1.1	Zinc finger transcription factor ZFP19 (AHRD V1 **** Q84NH1_ORYSJ); contains Interpro domain(s) IPR007087 Zinc finger, C2H2-type	27.3118	94.3355	55.3333	95.4248	2576.47	5280.17	2.04938	1.03519
Solyc04g074820.1.1	Ring H2 finger protein (AHRD V1 *-*- D9ZHD8_HYPPE); contains Interpro domain(s) IPR018957 Zinc finger, C3HC4 RING-type	3.67296	67.2589	5.66856	89.3401	247.039	506.43	2.05	1.03562
Solyc11g072580.1.1	Proton-dependent oligopeptide transport family protein (AHRD V1 **-- D7LMP9_ARALY); contains Interpro domain(s) IPR000109 TGF-beta receptor, type I/II extracellular region	2.46206	71.8788	3.78621	95.8182	176.97	362.788	2.05	1.03562
Solyc04g040170.1.1	DNA-directed RNA polymerases I (AHRD V1 ***- C1FYH2_PARBD); contains Interpro domain(s) IPR014381 DNA-directed RNA polymerase, RPB5 subunit	34.741	97.076	69.3607	99.7076	3372.51	6915.79	2.05063	1.03607
Solyc08g082300.1.1	Mitochondrial inner membrane protein OXA1 (AHRD V1 ***- OXA1_ARATH); contains Interpro domain(s) IPR001708 Membrane insertion protein, OxaA/YidC	27.5072	93.8776	55.7518	95.0113	2582.31	5297.05	2.05128	1.03653
Solyc10g079200.1.1	Mitochondrial carrier protein (AHRD V1 ***- B1N662_SOLLC); contains Interpro domain(s) IPR018108 Mitochondrial substrate/solute carrier IPR001993 Mitochondrial substrate carrier	57.2517	99.5526	117.193	99.7763	5699.55	11693.1	2.05158	1.03673
Solyc09g059470.1.1	Os01g0917200 protein (Fragment) (AHRD V1 ***- Q0JGL5_ORYSJ); contains Interpro domain(s) IPR009003 Peptidase, trypsin-like serine and cysteine	7.12421	96.337	14.2219	99.0232	686.325	1408.3	2.05195	1.03699
Solyc09g005610.1.1	BZIP transcription factor (AHRD V1 *-*- Q8W5R8_ORYSA)	8.07569	95.0207	15.8387	99.4467	767.358	1575.1	2.05263	1.03747
Solyc11g071980.1.1	Serine/threonine kinase (AHRD V1 ***- C4QNN2_SCHMA); contains Interpro domain(s) IPR002290 Serine/threonine protein kinase	4.26769	91.8079	8.24023	97.5989	391.808	804.237	2.05263	1.03747
Solyc03g025700.1.1	Pentatricopeptide repeat-containing protein (AHRD V1 ***- D7KHY5_ARALY); contains Interpro domain(s) IPR002885 Pentatricopeptide repeat	2.27191	75.3704	3.99299	88.0247	171.235	351.481	2.05263	1.03747
Solyc02g070350.1.1	40S ribosomal protein S4-like protein (AHRD V1 ***- Q2XPX5_SOLTU); contains Interpro domain(s) IPR000876 Ribosomal protein S4e	477.166	99.8742	978.475	100	47656.6	97847.5	2.05318	1.03786
Solyc02g085130.1.1	Tubby-like F-box protein 5 (AHRD V1 ***- TLP5_ORYSJ); contains Interpro domain(s) IPR000007 Tubby, C-terminal	18.0831	97.3301	36.6197	98.7055	1760.03	3614.56	2.05369	1.03822
Solyc01g090770.1.1	Unknown Protein (AHRD V1); contains Interpro domain(s) IPR016803 Uncharacterised conserved protein UCP022280	48.5412	96.8789	97.3333	99.2509	4702.62	9660.42	2.05426	1.03862
Solyc02g091840.1.1	Receptor-like protein kinase 3 (AHRD V1 **** Q9LKZ4_SOYBN); contains Interpro domain(s) IPR002290 Serine/threonine protein kinase	163.878	99.5739	335.953	99.8361	16317.9	33540.3	2.05543	1.03944
Solyc09g074850.1.1	Glutathione S-transferase (AHRD V1 **** A5YWI8_SOLCO); contains Interpro domain(s) IPR004046 Glutathione S-transferase, C-terminal	5.02486	86.733	9.23419	97.0149	435.821	895.854	2.05556	1.03953
Solyc10g084070.1.1	Unknown Protein (AHRD V1)	22.084	97.9424	45.395	97.9424	2162.96	4446.09	2.05556	1.03953
Solyc12g042200.1.1	U5 small nuclear ribonucleoprotein protein (AHRD V1 *--- C1BSR6_9MAXI); contains Interpro domain(s) IPR017986 WD40 repeat, region	12.0822	98.9691	24.9268	98.6254	1195.76	2458.42	2.05594	1.0398
Solyc07g065760.1.1	Coiled-coil domain-containing protein 22 (AHRD V1 *-*- C0H977_SALSA); contains Interpro domain(s) IPR008530 Protein of unknown function DUF812	12.1182	97.8558	24.7997	98.3106	1185.83	2438.08	2.056	1.03984
Solyc10g086410.1.1	heat shock protein (AHRD V1 ***- B2D2G5_CAPSN); contains Interpro domain(s) IPR013126 Heat shock protein 70	533.365	98.6196	1096.7	98.6196	52600.3	108156	2.05619	1.03998
Solyc07g066340.1.1	UPF0431 protein C1orf66 homolog (AHRD V1 **-- CA066_RAT)	12.869	98.3516	26.316	98.9011	1265.69	2602.69	2.05634	1.04008
Solyc08g077340.1.1	F-box/LRR-repeat protein At3g03360 (AHRD V1 ***- FBL42_ARATH); contains Interpro domain(s) IPR006566 FBD-like	6.65921	94.9346	13.2949	97.7941	632.19	1300.16	2.0566	1.04026
Solyc01g006160.1.1	Unknown Protein (AHRD V1)	62.8279	92.4242	131.95	90.5303	5806.82	11945.5	2.05714	1.04064
Solyc09g008000.1.1	ABC transporter G family member 28 (AHRD V1 **** AB28G_ARATH); contains Interpro domain(s) IPR003439 ABC transporter-like	2.35267	66.3004	3.47389	92.3687	155.983	320.879	2.05714	1.04064
Solyc11g007040.1.1	Hydrolase alpha/beta fold family protein (AHRD V1 ***- D7LIQ3_ARALY); contains Interpro domain(s) IPR000073 Alpha/beta hydrolase fold-1	23.219	98.6043	47.6958	98.7685	2289.49	4710.84	2.05759	1.04096
Solyc09g013070.1.1	3-oxo-5-alpha-steroid 4-dehydrogenase family protein expressed (AHRD V1 ***- Q53NE6_ORYSJ); contains Interpro domain(s) IPR001104 3-oxo-5-alpha-steroid 4-dehydrogenase, C-terminal	27.1536	93.6869	54.4147	96.2121	2543.94	5235.35	2.05797	1.04122
Solyc07g056460.1.1	Glutathione S-transferase-like protein (AHRD V1 **** Q8GVD1_SOLLC); contains Interpro domain(s) IPR004046 Glutathione S-transferase, C-terminal	15.5463	97.7376	31.7975	98.3409	1519.46	3127	2.05797	1.04122
Solyc03g082470.1.1	Receptor-like kinase (AHRD V1 ***- A7VM28_MARPO); contains Interpro domain(s) IPR002290 Serine/threonine protein kinase	2.06575	71.7742	3.51565	86.828	148.268	305.257	2.05882	1.04182
Solyc07g042320.1.1	3-oxoacyl-(Acyl carrier protein) synthase II (AHRD V1 **** D6YNQ6_CHLT1); contains Interpro domain(s) IPR017568 3-oxoacyl-[acyl-carrier-protein] synthase 2	55.0875	99.9384	113.556	99.8152	5505.36	11334.6	2.05882	1.04182
Solyc08g005210.1.1	Dolichol phosphate-mannose biosynthesis regulatory protein (AHRD V1 **** C0H8B0_SALSA); contains Interpro domain(s) IPR009914 Dolichol phosphate-mannose biosynthesis regulatory	21.1234	96.7078	42.0576	100	2042.8	4205.76	2.05882	1.04182
Solyc08g008080.1.1	RING finger protein (AHRD V1 *-*- C5FG83_NANOT); contains Interpro domain(s) IPR018957 Zinc finger, C3HC4 RING-type	16.2222	96.2264	32.3418	99.3711	1561.01	3213.84	2.05882	1.04182
Solyc12g008960.1.1	Calmodulin-binding protein (AHRD V1 ***- A2I5F3_BETVU)	43.79	98.9879	89.3153	99.9325	4334.68	8925.51	2.05909	1.04201
Solyc06g050120.1.1	Ribosomal protein L7a (AHRD V1 ***- A8J567_CHLRE); contains Interpro domain(s) IPR001921 Ribosomal protein L7A	869.048	99.6154	1782.7	100	86570.5	178270	2.05924	1.04211
Solyc01g098950.1.1	Glyceraldehyde-3-phosphate dehydrogenase (AHRD V1 ***- Q9XG67_TOBAC); contains Interpro domain(s) IPR000173 Glyceraldehyde 3-phosphate dehydrogenase	44.9073	85.0657	94.2003	83.5125	3820.07	7866.91	2.05936	1.0422
Solyc08g066060.1.1	Unknown Protein (AHRD V1)	16.0361	98.7055	32.6548	99.8382	1582.85	3260.19	2.0597	1.04244
Solyc09g018690.1.1	ATP-dependent DNA helicase RecQ (AHRD V1 ***- A8MFY8_ALKOO); contains Interpro domain(s) IPR018982 RQC domain	13.1291	97.0472	26.4053	99.4094	1274.15	2624.93	2.06015	1.04275
Solyc07g052720.1.1	MADS-box protein AGL66 (AHRD V1 ***- B6UD66_MAIZE)	46.9849	98.3015	97.0173	98.0892	4618.68	9516.35	2.0604	1.04293
Solyc03g059390.1.1	Senescence-associated protein 5 (AHRD V1 ***- O81655_HEMSP); contains Interpro domain(s) IPR000301 Tetraspanin, subgroup	12.5306	96.3659	25.198	98.7469	1207.52	2488.22	2.06061	1.04307
Solyc07g064910.1.1	EH-domain-containing protein 1 (AHRD V1 **** B6U193_MAIZE); contains Interpro domain(s) IPR001401 Dynamin, GTPase region	42.9146	98.6569	87.7973	99.3895	4233.82	8726.13	2.06105	1.04338
Solyc02g093160.1.1	Filament-like plant protein (Fragment) (AHRD V1 *-*- FPP_SOLLC); contains Interpro domain(s) IPR008587 Protein of unknown function DUF869, plant	29.3848	99.842	60.5715	99.842	2933.84	6047.58	2.06132	1.04357
Solyc03g044380.1.1	Histone-lysine N-methyltransferase MEDEA (AHRD V1 *--- MEDEA_ARATH); contains Interpro domain(s) IPR001214 SET	34.5227	98.7708	70.512	99.7108	3409.83	7030.8	2.06192	1.04399
Solyc07g064800.1.1	Dihydrolipoyllysine-residue succinyltransferase component of 2-oxoglutarate dehydrogenase complex (AHRD V1 **** B6TRW8_MAIZE); contains Interpro domain(s) IPR006255 Dihydrolipoamide succinyltransferase	151.535	99.3603	310.691	99.9289	15056.6	31047.1	2.06203	1.04406
Solyc01g091090.1.1	Beta-tubulin cofactor-like protein (AHRD V1 ***- Q9LZY9_ARATH); contains Interpro domain(s) IPR016024 Armadillo-type fold	15.0142	97.5104	30.3363	99.5159	1464.04	3018.95	2.06207	1.04409
Solyc02g070340.1.1	40S ribosomal protein S4-like protein (AHRD V1 ***- Q2XPX5_SOLTU); contains Interpro domain(s) IPR000876 Ribosomal protein S4e	335.947	99.8742	693.73	99.7484	33552.5	69198.5	2.0624	1.04432
Solyc10g008850.1.1	Os06g0525000 protein (Fragment) (AHRD V1 *-*- Q0DBU7_ORYSJ)	19.2	95.8005	38.2381	99.2126	1839.37	3793.7	2.0625	1.04439
Solyc06g065120.1.1	Tir-nbs-lrr resistance protein (AHRD V1 ***- B9NAW5_POPTR)	3.89333	90.4977	7.52813	96.5309	352.338	726.697	2.0625	1.04439
Solyc10g007800.1.1	Meiosis 5 (AHRD V1 *-*- B6T5X0_MAIZE)	2.59267	72.1955	4.11092	93.9103	187.179	386.058	2.0625	1.04439
Solyc06g009770.1.1	Binding protein (AHRD V1 ***- D7LT81_ARALY)	5.86935	94.7619	11.6377	98.5714	556.19	1147.14	2.0625	1.04439
Solyc01g099910.1.1	Epoxide hydrolase (AHRD V1 ***- B3VMR4_NICBE); contains Interpro domain(s) IPR000639 Epoxide hydrolase-like	71.9807	98.5185	147.087	99.4709	7091.43	14630.9	2.06318	1.04487
Solyc05g053600.1.1	ATP-binding cassette transporter (AHRD V1 ***- D8RL93_SELML); contains Interpro domain(s) IPR013525 ABC-2 type transporter	81.6827	99.7641	168.499	99.8113	8149	16818.1	2.06382	1.04532
Solyc01g099890.1.1	Malignant T cell amplified sequence 1 (AHRD V1 **-- D0FH72_BRABE); contains Interpro domain(s) IPR016437 Translation machinery-associated RNA binding protein, predicted	71.1282	100	148.159	99.0842	7112.82	14680.2	2.06391	1.04538
Solyc01g106340.1.1	Glutamyl-tRNA(Gln) amidotransferase subunit A (AHRD V1 ***- C5FFK2_NANOT); contains Interpro domain(s) IPR000120 Amidase signature enzyme	6.24556	98.1997	12.9398	97.8723	613.312	1266.45	2.06494	1.0461
Solyc09g090110.1.1	Actin depolymerizing factor 6 (AHRD V1 **** Q8H9D5_SOLTU); contains Interpro domain(s) IPR002108 Actin-binding, cofilin/tropomyosin type	262.265	99.7717	540.333	100	26166.7	54033.3	2.06497	1.04612
Solyc10g007290.1.1	Phosphoenolpyruvate carboxylase (AHRD V1 ***- A6YM32_RICCO); contains Interpro domain(s) IPR015813 Pyruvate/Phosphoenolpyruvate kinase, catalytic core IPR001449 Phosphoenolpyruvate carboxylase	197.746	99.8964	408.044	100	19754.1	40804.4	2.06561	1.04657
Solyc05g015070.1.1	U-box domain-containing protein (AHRD V1 ***- D7KBV1_ARALY); contains Interpro domain(s) IPR011989 Armadillo-like helical	93.2266	99.783	192.446	99.8698	9302.43	19219.5	2.06608	1.04689
Solyc11g013820.1.1	Phosphatidylinositol-4-phosphate 5-kinase family protein (AHRD V1 *-*- D7L328_ARALY)	11.6956	94.9303	23.9155	95.9442	1110.27	2294.55	2.06667	1.04731
Solyc02g079790.1.1	POT family domain containing protein expressed (AHRD V1 ***- D8L9H8_WHEAT); contains Interpro domain(s) IPR007493 Protein of unknown function DUF538	9.71175	95.7537	20.1156	95.5414	929.936	1921.87	2.06667	1.04731
Solyc09g072620.1.1	Phytochelatin synthase (AHRD V1 ***- Q84JR4_SOLTU); contains Interpro domain(s) IPR015407 Phytochelatin synthase, C-terminal	28.8134	96.8254	58.965	97.8022	2789.87	5766.91	2.06709	1.0476
Solyc07g008030.1.1	Glycosyl transferase family 17 protein (AHRD V1 ***- D7L020_ARALY); contains Interpro domain(s) IPR006813 Glycosyl transferase, family 17	13.6793	98.9305	28.0268	99.8217	1353.3	2797.68	2.06731	1.04775
Solyc02g082670.1.1	WUSCHEL-related homeobox 14 (AHRD V1 ***- B6T910_MAIZE); contains Interpro domain(s) IPR001356 Homeobox	231.181	99.5152	476.272	99.8788	23006.1	47569.5	2.06769	1.04802
Solyc08g076010.1.1	Myb family transcription factor (AHRD V1 *--* D7L484_ARALY); contains Interpro domain(s) IPR006447 Myb-like DNA-binding region, SHAQKYF class	8.33204	70.9945	14.8613	82.3204	591.529	1223.39	2.06818	1.04836
Solyc07g047860.1.1	Nup133 nucleoporin family protein expressed (AHRD V1 **-- Q10PQ6_ORYSJ); contains Interpro domain(s) IPR014908 Nup133, N-terminal	16.6394	99.9244	34.5595	99.5213	1662.69	3439.41	2.06858	1.04864
Solyc02g086270.1.1	Receptor-like kinase (AHRD V1 *-*- A7VM25_MARPO); contains Interpro domain(s) IPR002290 Serine/threonine protein kinase	40.7291	96.3918	81.4957	99.6564	3925.95	8121.56	2.06869	1.04872
Solyc04g070980.1.1	Lanosterol synthase (AHRD V1 **** Q1ERD3_LOTJA); contains Interpro domain(s) IPR018333 Squalene cyclase	60.4049	99.5182	124.658	99.781	6011.39	12438.5	2.06915	1.04904
Solyc04g012120.1.1	14-3-3 protein beta/alpha-1 (AHRD V1 **-- 143B1_ONCMY); contains Interpro domain(s) IPR000308 14-3-3 protein	1135.68	100	2350.07	100	113568	235007	2.0693	1.04914
Solyc03g117970.1.1	Novel protein similar to vertebrate ADP-ribosyltransferase (NAD+ poly (ADP-ribose) polymerase) (ADPRT) (AHRD V1 **** Q5RHR0_DANRE); contains Interpro domain(s) IPR008288 NAD+ ADP-ribosyltransferase	26.0555	99.1272	53.4876	99.9664	2582.81	5346.96	2.07021	1.04978
Solyc07g064970.1.1	Microtubule-associated protein MAP65-1a (AHRD V1 **** Q9FEV9_TOBAC); contains Interpro domain(s) IPR007145 MAP65/ASE1	84.3853	99.8855	174.614	99.9427	8428.87	17451.4	2.07044	1.04993
Solyc05g008600.1.1	Fructose-bisphosphate aldolase (AHRD V1 ***- B9SJY9_RICCO); contains Interpro domain(s) IPR000741 Fructose-bisphosphate aldolase, class-I	793.767	99.8316	1640.78	100	79243.1	164078	2.07056	1.05002
Solyc11g010600.1.1	Os01g0841200 protein (Fragment) (AHRD V1 **-- Q0JHU9_ORYSJ); contains Interpro domain(s) IPR004348 Protein of unknown function DUF246, plant	536.756	100	1113.94	99.7912	53675.6	111161	2.07098	1.05032
Solyc09g007250.1.1	60S ribosomal protein L4/L1 (AHRD V1 ***- D7L8A9_ARALY); contains Interpro domain(s) IPR002136 Ribosomal protein L4/L1e	775.677	100	1606.72	100	77567.7	160672	2.07137	1.05059
Solyc08g007790.1.1	Hydroxymethylglutaryl-CoA synthase (AHRD V1 **** A9ZMZ7_HEVBR); contains Interpro domain(s) IPR010122 Hydroxymethylglutaryl-CoA synthase, eukaryotic IPR013746 Hydroxymethylglutaryl-coenzyme A synthase C-terminal IPR000590 Hydroxymethylglutaryl-coenzyme A synthase, active site	140.409	99.64	290.211	99.856	13990.4	28979.3	2.07137	1.05059
Solyc00g049210.1.1	Cytochrome c-type biogenesis protein CcmF (AHRD V1 *-*- Q1ZIX1_9GAMM); contains Interpro domain(s) IPR003569 Cytochrome c-type biogenesis protein CcbS	2.75657	83.7853	5.092	93.9548	230.96	478.418	2.07143	1.05063
Solyc01g106890.1.1	Unknown Protein (AHRD V1)	92.9091	98.5075	189.582	100	9152.24	18958.2	2.07143	1.05063
Solyc03g121190.1.1	Unknown Protein (AHRD V1)	8.88696	98.2906	18.4087	98.2906	873.504	1809.4	2.07143	1.05063
Solyc06g009280.1.1	Lipid A export ATP-binding/permease protein msbA (AHRD V1 *--- MSBA_SYNAS); contains Interpro domain(s) IPR003439 ABC transporter-like	2.51415	21.0078	2.02293	54.0827	52.8165	109.406	2.07143	1.05063
Solyc04g007890.1.1	High mobility group protein (AHRD V1 *--- Q42461_CANGL); contains Interpro domain(s) IPR005818 Histone H1/H5	165.539	99.6296	343.019	99.6296	16492.6	34174.8	2.07213	1.05112
Solyc01g103160.1.1	Pentatricopeptide repeat-containing protein (AHRD V1 *-*- D7LST4_ARALY); contains Interpro domain(s) IPR002885 Pentatricopeptide repeat	31.1714	99.7607	64.6829	99.6239	3109.68	6443.97	2.07223	1.05118
Solyc06g007570.1.1	40S ribosomal protein S8 (AHRD V1 ***- Q0E158_ORYSJ); contains Interpro domain(s) IPR001047 Ribosomal protein S8e	315.006	99.5475	658.003	98.7934	31358.1	65006.3	2.07303	1.05174
Solyc03g019890.1.1	Beta-galactosidase (AHRD V1 ***- A2JGX1_SOLLC); contains Interpro domain(s) IPR001944 Glycoside hydrolase, family 35	45.1385	99.7704	93.4736	99.8852	4503.48	9336.62	2.0732	1.05186
Solyc04g076790.1.1	Serine hydroxymethyltransferase (AHRD V1 **** B9SMX7_RICCO); contains Interpro domain(s) IPR001085 Serine hydroxymethyltransferase	109.217	99.6139	225.722	99.9356	10879.5	22557.7	2.0734	1.052
Solyc02g065030.1.1	Pentatricopeptide repeat-containing protein (AHRD V1 ***- D7M9F5_ARALY); contains Interpro domain(s) IPR002885 Pentatricopeptide repeat	2.25257	91.2885	4.50717	94.627	205.634	426.5	2.07407	1.05247
Solyc02g021280.1.1	Pentatricopeptide repeat-containing protein (AHRD V1 ***- D7LLV1_ARALY); contains Interpro domain(s) IPR002885 Pentatricopeptide repeat	3.74359	92.3684	7.35583	97.5	345.789	717.193	2.07407	1.05247
Solyc10g006150.1.1	Unknown Protein (AHRD V1)	12.0366	94.1092	24.8134	94.6839	1132.76	2349.43	2.07407	1.05247
Solyc08g074240.1.1	40S ribosomal protein S6 (AHRD V1 ***- B6T1H0_MAIZE); contains Interpro domain(s) IPR014401 Ribosomal protein S6, eukaryotic	868.019	100	1800.47	100	86801.9	180047	2.07423	1.05258
Solyc01g087410.1.1	Zinc finger protein (AHRD V1 *--- Q4H2K2_CIOIN); contains Interpro domain(s) IPR011011 Zinc finger, FYVE/PHD-type	17.6787	91.9697	36.8321	91.5909	1625.91	3373.48	2.07483	1.05299
Solyc04g049450.1.1	Protein disulfide isomerase L-2 (AHRD V1 **** B1Q2X5_SOYBN); contains Interpro domain(s) IPR005792 Protein disulphide isomerase	187.936	100	390.254	99.9409	18793.6	39002.4	2.0753	1.05332
Solyc10g081730.1.1	Os02g0200800 protein (Fragment) (AHRD V1 *-*- Q0E303_ORYSJ); contains Interpro domain(s) IPR009675 Targeting for Xklp2	87.6667	99.095	180.625	99.8492	8687.33	18035.3	2.07605	1.05384
Solyc02g092610.1.1	Transposon protein Mutator sub-class (AHRD V1 ***- B6UC07_MAIZE); contains Interpro domain(s) IPR004249 NPH3	13	94.4984	26.0198	98.0583	1228.48	2551.46	2.07692	1.05445
Solyc04g064650.1.1	Pentatricopeptide repeat-containing protein (AHRD V1 ***- D7KHY5_ARALY); contains Interpro domain(s) IPR002885 Pentatricopeptide repeat	1.60984	63.6953	2.64564	80.497	102.539	212.966	2.07692	1.05445
Solyc04g074810.1.1	BHLH transcription factor (AHRD V1 *-** Q401N4_9LILI); contains Interpro domain(s) IPR011598 Helix-loop-helix DNA-binding	6.62093	80.5243	12.4353	89.0449	533.146	1107.3	2.07692	1.05445
Solyc07g041080.1.1	WD repeat-containing protein 61 (AHRD V1 **-- B5XGQ3_SALSA); contains Interpro domain(s) IPR020472 G-protein beta WD-40 repeat, region	77.9171	99.2798	161.052	99.7942	7735.6	16072	2.07767	1.05497
Solyc01g080450.1.1	Pentatricopeptide repeat-containing protein (AHRD V1 ***- D7KJV7_ARALY); contains Interpro domain(s) IPR002885 Pentatricopeptide repeat	6.94379	97.9431	14.2526	99.1531	680.097	1413.19	2.07792	1.05514
Solyc05g054230.1.1	Nudix hydrolase 2 (AHRD V1 **-- B6U183_MAIZE); contains Interpro domain(s) IPR000086 NUDIX hydrolase domain	7.22211	99.6135	15.3076	97.6812	719.42	1495.27	2.07843	1.0555
Solyc12g044620.1.1	cDNA clone J065196H20 full insert sequence (AHRD V1 ***- B7F8Z2_ORYSJ)	3.62378	97.3919	7.38412	99.3639	352.926	733.715	2.07895	1.05585
Solyc06g065510.1.1	Pentatricopeptide repeat-containing protein (AHRD V1 ***- D7M3P4_ARALY); contains Interpro domain(s) IPR002885 Pentatricopeptide repeat	8.21962	99.1708	17.2538	98.2311	815.146	1694.86	2.07921	1.05603
Solyc03g123890.1.1	Calcium-transporting ATPase 1 (AHRD V1 ***- Q7XBH9_CERRI); contains Interpro domain(s) IPR006408 ATPase, P-type, calcium-transporting, PMCA-type	11.815	99.0458	24.4344	99.5865	1170.23	2433.33	2.07937	1.05614
Solyc07g066420.1.1	Peptidyl-prolyl cis-trans isomerase-like protein (AHRD V1 *-*- D0NAF5_PHYIN); contains Interpro domain(s) IPR002130 Peptidyl-prolyl cis-trans isomerase, cyclophilin-type	21.8667	99.5465	45.4019	99.7166	2176.76	4527.32	2.07985	1.05648
Solyc03g119580.1.1	Ethylene-responsive transcription factor 4 (AHRD V1 *-*- B6THY5_MAIZE); contains Interpro domain(s) IPR001471 Pathogenesis-related transcriptional factor and ERF, DNA-binding	3.77066	83.5924	6.7907	96.5458	315.199	655.613	2.08	1.05658
Solyc04g054880.1.1	BZIP transcription factor (AHRD V1 *-*- D3YBE4_TRIRP); contains Interpro domain(s) IPR006867 Protein of unknown function DUF632	23.5637	99.8143	49.006	99.8607	2352	4893.78	2.08069	1.05706
Solyc10g080160.1.1	30S ribosomal protein S9-like (AHRD V1 *-*- Q9SMU5_ARATH); contains Interpro domain(s) IPR013705 Sterol methyltransferase C-terminal	59.8256	99.0501	123.412	99.9136	5925.73	12330.6	2.08085	1.05717
Solyc12g099450.1.1	Genomic DNA chromosome 5 TAC clone K20J1 (AHRD V1 *-*- Q9FH24_ARATH)	5.48426	96.0039	11.2084	97.7583	526.511	1095.71	2.08108	1.05733
Solyc01g011000.1.1	Eukaryotic translation initiation factor 5A (AHRD V1 **** D6N3G5_GOSHI); contains Interpro domain(s) IPR001884 Translation elongation factor, IF5A	883.958	89.8305	1840.15	89.8305	79406.4	165302	2.08172	1.05777
Solyc10g076290.1.1	F-box/LRR-repeat protein 3 (AHRD V1 ***- FBL3_ARATH); contains Interpro domain(s) IPR006553 Leucine-rich repeat, cysteine-containing subtype	33.6199	99.359	69.9583	99.4083	3340.43	6954.44	2.0819	1.0579
Solyc06g068710.1.1	Ribosomal protein S27 (AHRD V1 ***- C6SWV6_SOYBN); contains Interpro domain(s) IPR000592 Ribosomal protein S27e	43.8516	98.2639	90.0418	99.6528	4309.03	8972.92	2.08235	1.05821
Solyc07g066240.1.1	F-box/LRR-repeat protein 14 (AHRD V1 *-*- B5X1Y2_SALSA); contains Interpro domain(s) IPR001810 Cyclin-like F-box	35.286	98.9035	73.2015	99.2873	3489.91	7267.98	2.08257	1.05836
Solyc12g011030.1.1	Xyloglucan endotransglucosylase/hydrolase 7 (AHRD V1 ***- C0IRG6_ACTDE); contains Interpro domain(s) IPR016455 Xyloglucan endotransglucosylase/hydrolase	122.661	99.7602	254.887	100	12236.7	25488.7	2.08298	1.05865
Solyc04g009150.1.1	Disease resistance protein (AHRD V1 ***- D1GEE5_BRARP); contains Interpro domain(s) IPR002182 NB-ARC	2.082	66.3905	3.39377	84.8521	138.225	287.968	2.08333	1.05889
Solyc04g081060.1.1	Kinesin like protein (AHRD V1 *-*- Q0WLK7_ARATH); contains Interpro domain(s) IPR001752 Kinesin, motor region	1.79969	70.0108	2.69472	97.411	125.998	262.496	2.08333	1.05889
Solyc07g042300.1.1	Disease resistance response (AHRD V1 ***- D7KM73_ARALY); contains Interpro domain(s) IPR004265 Plant disease resistance response protein	34.8499	98.0496	72.4729	98.227	3417.02	7118.79	2.08333	1.05889
Solyc03g026220.1.1	BCL-2 binding anthanogene-1 (AHRD V1 **** B4FV61_MAIZE); contains Interpro domain(s) IPR003103 Apoptosis regulator Bcl-2 protein, BAG	179.847	99.2203	373.651	99.5127	17844.4	37183	2.08373	1.05917
Solyc01g044360.1.1	Importin beta-3 (AHRD V1 **-- Q16TN4_AEDAE); contains Interpro domain(s) IPR011989 Armadillo-like helical	136.053	99.8801	283.244	99.97	13589	28315.9	2.08374	1.05917
Solyc03g122370.1.1	Exportin-t (AHRD V1 ***- Q7PC79_ARATH); contains Interpro domain(s) IPR016024 Armadillo-type fold	15.4695	96.9629	31.59	98.9501	1499.96	3125.83	2.08394	1.05931
Solyc03g005930.1.1	Cyclic phosphodiesterase (AHRD V1 ***- D7M9D2_ARALY); contains Interpro domain(s) IPR012386 2 , 3 cyclic phosphodiesterase, plant	25.9458	99.6997	54.1719	99.5495	2586.79	5392.79	2.08475	1.05987
Solyc07g040790.1.1	WD-repeat protein (AHRD V1 *--- B0C6X5_ACAM1); contains Interpro domain(s) IPR017986 WD40 repeat, region	24.6304	68.8838	52.8333	66.9725	1696.64	3538.38	2.08553	1.06041
Solyc05g050380.1.1	Cyclic nucleotide-gated ion channel 1 (AHRD V1 **** B6U0R1_MAIZE); contains Interpro domain(s) IPR000595 Cyclic nucleotide-binding	25.483	98.6294	52.8927	99.1228	2513.38	5242.87	2.08599	1.06073
Solyc09g075730.1.1	Receptor-like kinase (AHRD V1 ***- A7VM37_MARPO); contains Interpro domain(s) IPR013210 Leucine-rich repeat, N-terminal	7.8735	97.7865	16.3947	97.9818	769.922	1606.38	2.08642	1.06103
Solyc01g087600.1.1	Protein E03H4.4 partially confirmed by transcript evidence (AHRD V1 *-*- O17744_CAEEL)	39.4316	99.386	81.9886	99.7368	3918.95	8177.28	2.0866	1.06115
Solyc11g008940.1.1	Pentatricopeptide repeat-containing protein (AHRD V1 ***- D7KMD0_ARALY); contains Interpro domain(s) IPR002885 Pentatricopeptide repeat	7.00313	97.9071	14.3901	99.4385	685.656	1430.93	2.08696	1.0614
Solyc11g010110.1.1	Ribosomal RNA small subunit methyltransferase F (AHRD V1 *-*- RSMF_SHESH); contains Interpro domain(s) IPR001678 Bacterial Fmu (Sun)/eukaryotic nucleolar NOL1/Nop2p	54.2444	99.9242	113.266	99.9621	5420.33	11322.3	2.08887	1.06272
Solyc06g073550.1.1	La related protein-like (AHRD V1 **-- Q5NBG8_ORYSJ); contains Interpro domain(s) IPR006630 RNA-binding protein Lupus La	34.257	99.777	71.426	99.9628	3418.06	7139.95	2.08889	1.06274
Solyc01g112010.1.1	Pre-rRNA-processing protein ESF2 (AHRD V1 ***- D0MVG4_PHYIN)	12.1218	91.709	25.1817	92.2166	1111.68	2322.17	2.08889	1.06274
Solyc09g092040.1.1	Peptide-N(4)-(N-acetyl-beta-glucosaminyl)asparagine amidase (AHRD V1 *--- NGLY1_HUMAN); contains Interpro domain(s) IPR018997 PUB domain	469.594	99.5984	978.552	99.8661	46770.8	97724.2	2.08943	1.06311
Solyc12g099890.1.1	SDA1 family protein (AHRD V1 ***- D7KQC5_ARALY); contains Interpro domain(s) IPR007949 SDA1	42.7507	99.836	89.2655	99.918	4268.06	8919.23	2.08976	1.06334
Solyc04g079980.1.1	BES1/BZR1 homolog protein 2 (AHRD V1 **-- BEH2_ARATH); contains Interpro domain(s) IPR008540 BZR1, transcriptional repressor	169.671	93.3943	335.951	98.5772	15846.3	33117.1	2.08989	1.06343
Solyc01g111740.1.1	Bzip-like transcription factor-like (AHRD V1 ***- Q7X997_ORYSJ); contains Interpro domain(s) IPR006867 Protein of unknown function DUF632	6.06063	97.8995	12.4569	99.5434	593.333	1240	2.08989	1.06343
Solyc05g053800.1.1	DNA repair protein Rad50 (AHRD V1 ***- A8IE27_TRITU); contains Interpro domain(s) IPR004584 Recombination/repair protein Rad50	28.545	99.2913	59.9483	98.8104	2834.27	5923.51	2.08996	1.06348
Solyc09g082230.1.1	Ribosomal-protein-alanine N-acetyltransferase (AHRD V1 **** A6CNK1_9BACI); contains Interpro domain(s) IPR000182 GCN5-related N-acetyltransferase	58.9309	99.0991	122.503	99.6396	5840	12206.1	2.09009	1.06357
Solyc09g009420.1.1	Unknown Protein (AHRD V1)	42.213	98.9247	88.2348	98.9247	4175.91	8728.6	2.09023	1.06366
Solyc12g039120.1.1	40S ribosomal protein S19-like (AHRD V1 ***- Q2VCJ6_SOLTU); contains Interpro domain(s) IPR001266 Ribosomal protein S19e	786.363	99.537	1636.08	100	78272.2	163608	2.09024	1.06367
Solyc08g016510.1.1	Proteasome subunit alpha type (AHRD V1 ***- C6SW82_SOYBN); contains Interpro domain(s) IPR001353 Proteasome, subunit alpha/beta	212.796	98.8796	442.318	99.4398	21041.2	43984	2.09038	1.06376
Solyc02g089440.1.1	Glycosyltransferase (AHRD V1 **-- B9NC17_POPTR); contains Interpro domain(s) IPR002495 Glycosyl transferase, family 8	92.2713	100	192.891	100	9227.13	19289.1	2.09047	1.06383
Solyc11g012880.1.1	Solute carrier family 35 member E1 (AHRD V1 **-- B7ZTJ7_XENTR); contains Interpro domain(s) IPR004853 Protein of unknown function DUF250	2.21212	71.5976	3.603	91.9132	158.383	331.164	2.09091	1.06413
Solyc01g067080.1.1	Genomic DNA chromosome 3 P1 clone MHC9 (AHRD V1 ***- Q9LIF6_ARATH)	14.6444	95.3623	30.9969	94.2029	1396.52	2920	2.09091	1.06413
Solyc02g080080.1.1	Receptor-like protein kinase (AHRD V1 **** C6ZRS0_SOYBN); contains Interpro domain(s) IPR002290 Serine/threonine protein kinase	32.5575	99.6528	67.993	99.8016	3244.44	6785.81	2.09152	1.06455
Solyc08g075400.1.1	SWIB/MDM2 domain protein (AHRD V1 ***- B0UB94_METS4); contains Interpro domain(s) IPR019835 SWIB domain	26	97.3333	53.9565	98.1333	2530.67	5294.93	2.09231	1.0651
Solyc01g074030.1.1	Beta-glucosidase 1 (AHRD V1 ***- B5M9E4_SOLLC); contains Interpro domain(s) IPR013781 Glycoside hydrolase, subgroup, catalytic core	134.139	99.8069	281.066	99.6782	13388	28016.2	2.09263	1.06532
Solyc07g062260.1.1	BES1/BZR1 homolog protein 4 (AHRD V1 **-- BEH4_ARATH); contains Interpro domain(s) IPR008540 BZR1, transcriptional repressor	42.3668	97.7848	87.5378	99.0506	4142.83	8670.68	2.09294	1.06553
Solyc12g089280.1.1	5&apos-3&apos exoribonuclease 2 (AHRD V1 ***- C4JYG7_UNCRE); contains Interpro domain(s) IPR017151 5'-3' exoribonuclease 2	31.4825	99.6419	65.7174	99.9105	3136.97	6565.86	2.09306	1.06561
Solyc01g095420.1.1	Unknown Protein (AHRD V1)	41.3093	98.4973	86.3463	98.6339	4068.85	8516.67	2.09314	1.06567
Solyc06g062760.1.1	50S ribosomal protein L34 (AHRD V1 ***- Q84R26_ARATH); contains Interpro domain(s) IPR000271 Ribosomal protein L34	53.3655	98.6395	110.747	99.5465	5263.95	11024.5	2.09434	1.0665
Solyc03g098250.1.1	DNA polymerase epsilon subunit 2 (AHRD V1 **** B6SKK3_MAIZE); contains Interpro domain(s) IPR016266 DNA polymerase epsilon, subunit B	7.06606	96.1635	14.3774	98.9937	679.497	1423.27	2.09459	1.06667
Solyc03g025500.1.1	Prolyl 4-hydroxylase alpha subunit-like protein (AHRD V1 ***- Q9LSI6_ARATH); contains Interpro domain(s) IPR006620 Prolyl 4-hydroxylase, alpha subunit	15.4283	97.6113	31.7877	99.24	1505.97	3154.61	2.09474	1.06677
Solyc02g068000.1.1	F-box family protein (AHRD V1 *-*- D7LQX6_ARALY)	13.6382	95.493	28.4564	95.8685	1302.35	2728.08	2.09474	1.06677
Solyc12g076330.1.1	HAT family dimerisation domain containing protein (AHRD V1 ***- Q2QPA8_ORYSJ); contains Interpro domain(s) IPR007021 Protein of unknown function DUF659	3.33624	79.1559	6.61586	83.6348	264.083	553.316	2.09524	1.06711
Solyc06g007430.1.1	CBL-interacting protein kinase 11 (AHRD V1 **** C4P7W0_VITVI); contains Interpro domain(s) IPR002290 Serine/threonine protein kinase	49.1415	99.8608	103.035	99.7912	4907.31	10282	2.09524	1.06711
Solyc03g078570.1.1	Ras-related protein Rab-6A (AHRD V1 ***- B6STE7_MAIZE); contains Interpro domain(s) IPR015600 Rab6-related	218.531	99.6795	457.952	99.6795	21783	45648.4	2.0956	1.06736
Solyc07g056320.1.1	ER glycerol-phosphate acyltransferase (AHRD V1 **** B9T753_RICCO); contains Interpro domain(s) IPR002123 Phospholipid/glycerol acyltransferase	118.676	98.6594	246.884	99.3906	11708.5	24538	2.09574	1.06746
Solyc06g048450.1.1	Anaphase promoting complex subunit 1 (AHRD V1 *-*- A2ATQ4_MOUSE)	5.41594	86.2785	11.1914	87.5043	467.28	979.299	2.09574	1.06746
Solyc02g069240.1.1	Protein-O-fucosyltransferase 1 (AHRD V1 ***- Q659R8_ORYSA)	11.6483	98.4744	24.2212	99.3135	1147.06	2405.49	2.09709	1.06839
Solyc09g015120.1.1	Kelch-like protein (AHRD V1 *-*- Q84S70_ORYSJ); contains Interpro domain(s) IPR013989 Development and cell death domain	27.6216	97.6708	56.6308	99.9482	2697.83	5660.14	2.09804	1.06904
Solyc08g014030.1.1	GRAS family transcription factor (AHRD V1 **-- B9MY72_POPTR); contains Interpro domain(s) IPR005202 GRAS transcription factor	8.48976	97.136	17.5435	98.6476	824.662	1730.63	2.09859	1.06942
Solyc06g082860.1.1	Dopamine beta-monooxygenase (AHRD V1 **-- B6T412_MAIZE); contains Interpro domain(s) IPR006593 Cytochrome b561/ferric reductase transmembrane	1.7527	74.0444	3.13818	86.8444	129.778	272.533	2.1	1.07039
Solyc12g096730.1.1	Polygalacturonase (AHRD V1 ***- O22610_SOLLC); contains Interpro domain(s) IPR000408 Regulator of chromosome condensation, RCC1 IPR000743 Glycoside hydrolase, family 28	2.42928	50.5892	3.22397	80.0505	122.896	258.081	2.1	1.07039
Solyc11g070060.1.1	DUF866 domain protein (AHRD V1 **-- A1C7N7_ASPCL); contains Interpro domain(s) IPR008584 Protein of unknown function DUF866, eukaryotic	3.75321	77.6447	6.92099	88.4232	291.417	611.976	2.1	1.07039
Solyc03g063940.1.1	Transposon Ty1-PL Gag-Pol polyprotein (AHRD V1 *-*- YP11B_YEAST); contains Interpro domain(s) IPR013103 Reverse transcriptase, RNA-dependent DNA polymerase	1.46881	40.0645	2.38228	51.8742	58.8472	123.579	2.1	1.07039
Solyc08g006820.1.1	Transmembrane 9 superfamily protein member 4 (AHRD V1 ***- B6SXZ2_MAIZE); contains Interpro domain(s) IPR004240 Nonaspanin (TM9SF)	70.5692	99.6371	148.126	99.689	7031.31	14766.5	2.10011	1.07046
Solyc06g082620.1.1	RNA-binding protein PNO1-like protein (AHRD V1 **** D0MTT7_PHYIN); contains Interpro domain(s) IPR018111 K Homology, type 1, subgroup	608.142	99.374	1275.43	99.5305	60433.5	126945	2.10057	1.07078
Solyc08g075160.1.1	Bifunctional purine biosynthesis protein purH (AHRD V1 ***- D4Q5I3_LISMO); contains Interpro domain(s) IPR002695 AICARFT/IMPCHase bienzyme	56.5109	99.4454	118.671	99.5563	5619.74	11814.4	2.10231	1.07197
Solyc06g053860.1.1	Alpha mannosidase-like protein (AHRD V1 ***- B0CY43_LACBS); contains Interpro domain(s) IPR001382 Glycoside hydrolase, family 47	13.1005	99.623	27.4389	100	1305.12	2743.89	2.10241	1.07204
Solyc08g068780.1.1	N-acetyltransferase (AHRD V1 ***- B6SUK9_MAIZE); contains Interpro domain(s) IPR000182 GCN5-related N-acetyltransferase	141.508	99.3056	295.858	99.8611	14052.5	29544.7	2.10245	1.07207
Solyc06g005430.1.1	Histone H4 (AHRD V1 ***- B6T0P4_MAIZE); contains Interpro domain(s) IPR001951 Histone H4	232.078	98.3974	484.777	99.0385	22835.9	48011.5	2.10246	1.07208
Solyc04g010050.1.1	Pentatricopeptide repeat-containing protein (AHRD V1 ***- D7KIT7_ARALY); contains Interpro domain(s) IPR002885 Pentatricopeptide repeat	7.6426	97.8799	16.018	98.2332	748.057	1573.5	2.10345	1.07276
Solyc08g016420.1.1	Prefoldin subunit 6 (AHRD V1 ***- B6T5S0_MAIZE); contains Interpro domain(s) IPR002777 Prefoldin beta-like	93.5897	99.2366	195.908	99.7455	9287.53	19541	2.104	1.07313
Solyc08g076410.1.1	Shikimate kinase-like protein (AHRD V1 **-- B9GZJ5_POPTR); contains Interpro domain(s) IPR017447 CS	15.6745	99.4832	32.85	99.9139	1559.35	3282.17	2.10484	1.07371
Solyc10g078220.1.1	Cytochrome P450 (AHRD V1 ***- A9ZT63_COPJA); contains Interpro domain(s) IPR002401 Cytochrome P450, E-class, group I	4.74223	95.1348	9.55321	99.474	451.151	950.296	2.10638	1.07477
Solyc10g005550.1.1	Myb-related transcription factor (AHRD V1 *--* A7ULI0_DATME); contains Interpro domain(s) IPR015495 Myb transcription factor	6.6042	84.5628	12.5022	94.1257	558.47	1176.78	2.10714	1.07529
Solyc04g008670.1.1	Gibberellin 2-beta-dioxygenase 7 (AHRD V1 **** B6SZM8_MAIZE); contains Interpro domain(s) IPR005123 Oxoglutarate and iron-dependent oxygenase	4.23188	89.9441	8.3469	96.0894	380.633	802.048	2.10714	1.07529
Solyc08g079740.1.1	LRR receptor-like serine/threonine-protein kinase FEI 2 (AHRD V1 *-** FEI2_ARATH); contains Interpro domain(s) IPR002290 Serine/threonine protein kinase	3.33442	92.5632	6.57306	98.943	308.645	650.359	2.10714	1.07529
Solyc01g096060.1.1	Nuclear envelope protein that mediates the nuclear export of importin alpha (Srp1p) (AHRD V1 **-* C4R5I2_PICPG); contains Interpro domain(s) IPR013713 Exportin, Cse1-like	39.1646	99.1803	82.3255	99.4536	3884.36	8187.57	2.10783	1.07576
Solyc02g067260.1.1	RING finger protein 6 (AHRD V1 *-*- RNF6_HUMAN); contains Interpro domain(s) IPR018957 Zinc finger, C3HC4 RING-type	6.2814	85.3175	13.1047	86.2103	535.913	1129.76	2.10811	1.07595
Solyc02g080300.1.1	Beta-glucosidase 47 (AHRD V1 **** D7MEP5_ARALY); contains Interpro domain(s) IPR001360 Glycoside hydrolase, family 1	10.4016	99.5487	22.3725	97.6144	1035.46	2183.88	2.10909	1.07662
Solyc12g094660.1.1	Disease resistance protein (AHRD V1 ***- C6ZS21_SOYBN); contains Interpro domain(s) IPR002182 NB-ARC	30.4912	99.3915	63.9398	99.9662	3030.56	6391.82	2.10912	1.07664
Solyc04g058110.1.1	Serine/threonine-protein kinase receptor (AHRD V1 **** B6U2B7_MAIZE); contains Interpro domain(s) IPR002290 Serine/threonine protein kinase	8.13089	99.7567	17.1451	99.7972	811.111	1711.03	2.10949	1.07689
Solyc10g018250.1.1	40S ribosomal protein S13 (AHRD V1 ***- D7LRU2_ARALY); contains Interpro domain(s) IPR000589 Ribosomal protein S15	195.307	100	412.066	100	19530.7	41206.6	2.10984	1.07713
Solyc04g054810.1.1	Pollen allergen Phl p 11 (AHRD V1 ***- B6T2Z8_MAIZE); contains Interpro domain(s) IPR006041 Pollen Ole e 1 allergen and extensin	3439.08	99.7917	7240.99	100	343191	724099	2.1099	1.07717
Solyc01g112220.1.1	Serine/threonine protein kinase-like (AHRD V1 **** Q5XWQ1_SOLTU); contains Interpro domain(s) IPR002290 Serine/threonine protein kinase	34.5069	99.5134	72.7622	99.5945	3433.9	7246.72	2.11034	1.07748
Solyc07g053290.1.1	BHLH transcription factor (AHRD V1 *--* B4FMK3_MAIZE); contains Interpro domain(s) IPR001092 Basic helix-loop-helix dimerisation region bHLH	92.332	98.8281	193.078	99.7396	9125	19257.6	2.11042	1.07753
Solyc08g008370.1.1	Genomic DNA chromosome 5 P1 clone MJC20 (AHRD V1 *--- Q9FHX9_ARATH); contains Interpro domain(s) IPR013089 Kelch related	141.031	99.7006	297.998	99.6008	14060.9	29680.8	2.11088	1.07785
Solyc05g008820.1.1	Lipid phosphate phosphatase 3 (AHRD V1 **** B6SSC1_MAIZE); contains Interpro domain(s) IPR000326 Phosphatidic acid phosphatase type 2/haloperoxidase	88.5673	99.6904	186.38	100	8829.31	18638	2.11092	1.07787
Solyc03g032240.1.1	Cation/H(+) antiporter 2 (AHRD V1 **** CHX2_ARATH); contains Interpro domain(s) IPR006153 Cation/H+ exchanger	1.81617	61.2098	2.58407	90.8206	111.168	234.687	2.11111	1.078
Solyc09g015440.1.1	Transmembrane protein 165 (AHRD V1 **-- B2RUD1_MOUSE); contains Interpro domain(s) IPR001727 Uncharacterised protein family UPF0016	9.76952	66.9154	15.5406	88.806	653.731	1380.1	2.11111	1.078
Solyc06g075420.1.1	Genomic DNA chromosome 5 BAC clone F15L12 (AHRD V1 *-*- Q9LST1_ARATH)	3.13106	85.2981	5.81755	96.9173	267.073	563.821	2.11111	1.078
Solyc01g088070.1.1	Nbs-lrr resistance protein (AHRD V1 *-*- B9GV80_POPTR)	3.05581	86.3454	6.0967	91.3655	263.855	557.028	2.11111	1.078
Solyc07g005910.1.1	IFA-binding protein (AHRD V1 *-*- Q9CAC4_ARATH); contains Interpro domain(s) IPR007656 Protein of unknown function DUF593	1.38901	69.4567	2.16044	94.2731	96.4758	203.671	2.11111	1.078
Solyc09g005930.1.1	Unknown Protein (AHRD V1)	68.2202	99.5556	143.617	99.8519	6791.7	14340.4	2.11146	1.07824
Solyc03g063750.1.1	Exostosin-like glycosyltransferase (AHRD V1 **-- A8J984_CHLRE); contains Interpro domain(s) IPR004263 Exostosin-like	54.7345	100	115.992	99.6607	5473.45	11559.9	2.11199	1.0786
Solyc06g069080.1.1	Calmodulin-binding protein MPCBP (AHRD V1 **-* B6U2D5_MAIZE); contains Interpro domain(s) IPR011990 Tetratricopeptide-like helical	9.34939	96.2525	19.119	99.4083	899.901	1900.59	2.112	1.07861
Solyc06g084000.1.1	Heterogeneous nuclear ribonucleoprotein K (AHRD V1 *--- B5X1A5_SALSA); contains Interpro domain(s) IPR018111 K Homology, type 1, subgroup	102.262	99.5798	216.938	99.1597	10183.2	21511.5	2.11245	1.07892
Solyc03g044260.1.1	Ubiquitin-conjugating enzyme E2 I (AHRD V1 ***- B6U359_MAIZE); contains Interpro domain(s) IPR000608 Ubiquitin-conjugating enzyme, E2	206.884	99.793	437.091	99.793	20645.5	43618.6	2.11274	1.07911
Solyc10g076780.1.1	Alpha-1 4-galactosyltransferase (AHRD V1 *-*- Q0R0H6_MOUSE); contains Interpro domain(s) IPR007652 Alpha 1,4-glycosyltransferase conserved region	6.81762	90.9455	15.0432	87.0994	620.032	1310.26	2.11321	1.07943
Solyc07g062950.1.1	BHLH transcription factor (AHRD V1 *-*- Q9XIN0_ARATH)	71.4169	98.5748	149.01	99.8416	7039.9	14877.4	2.1133	1.0795
Solyc05g009050.1.1	Receptor-like protein kinase (AHRD V1 **** D3G6F0_CAPAN); contains Interpro domain(s) IPR002290 Serine/threonine protein kinase	17.3554	99.6337	36.9963	98.779	1729.18	3654.46	2.1134	1.07957
Solyc02g088390.1.1	Blue copper-like protein (AHRD V1 *--- B8Y8A0_GOSHI); contains Interpro domain(s) IPR003245 Plastocyanin-like	341.492	100	722.026	100	34149.2	72202.6	2.11433	1.0802
Solyc06g008260.1.1	60 ribosomal protein L14 (AHRD V1 ***- B6TMP6_MAIZE); contains Interpro domain(s) IPR002784 Ribosomal protein L14	783.847	99.7531	1653.22	100	78191.1	165322	2.11434	1.08021
Solyc12g055760.1.1	ATP synthase subunit epsilon mitochondrial (AHRD V1 ***- D3PJA4_9MAXI); contains Interpro domain(s) IPR006721 ATPase, F1 complex, epsilon subunit, mitochondrial	191.239	100	404.413	100	19123.9	40441.3	2.1147	1.08045
Solyc05g049950.1.1	Small nuclear ribonucleoprotein-associated protein B (AHRD V1 *-*- B6T3Z9_MAIZE); contains Interpro domain(s) IPR017131 Small ribonucleoprotein associated, SmB/SmN	71.3106	97.0449	150.435	97.2813	6920.33	14634.5	2.11471	1.08046
Solyc10g085920.1.1	Bifunctional polymyxin resistance protein ArnA (AHRD V1 **-- ARNA_KLEP3); contains Interpro domain(s) IPR016040 NAD(P)-binding domain	10.5323	96.4029	22.3494	96.0831	1015.35	2147.4	2.11494	1.08062
Solyc02g081940.1.1	RNA binding protein (AHRD V1 **** D8LH81_ECTSI); contains Interpro domain(s) IPR012677 Nucleotide-binding, alpha-beta plait	20.5094	99.0913	43.2121	99.5043	2032.3	4299.79	2.11573	1.08115
Solyc01g087880.1.1	Unknown Protein (AHRD V1)	40.4388	98.5816	84.3901	100	3986.52	8439.01	2.11688	1.08194
Solyc06g073280.1.1	LL-diaminopimelate aminotransferase (AHRD V1 **** A8IW39_CHLRE); contains Interpro domain(s) IPR019942 LL-diaminopimelate aminotransferase, plant-related	153.612	99.6392	324.491	99.8557	15305.8	32402.3	2.117	1.08202
Solyc03g121600.1.1	Choline dehydrogenase (AHRD V1 ***- B0WJG6_CULQU); contains Interpro domain(s) IPR012132 Glucose-methanol-choline oxidoreductase	25.4009	99.4733	54.07	98.9466	2526.71	5350.04	2.11739	1.08229
Solyc02g065500.1.1	Nucleolar pre-ribosomal-associated protein 1 (AHRD V1 *--- NPA1P_HUMAN)	9.3396	98.5432	19.6486	99.1922	920.355	1948.99	2.11765	1.08246
Solyc03g093150.1.1	Pentatricopeptide repeat-containing protein (AHRD V1 ***- D7MLV6_ARALY); contains Interpro domain(s) IPR002885 Pentatricopeptide repeat	5.17983	97.6894	10.882	98.4709	506.014	1071.56	2.11765	1.08246
Solyc08g080650.1.1	Osmotin-like protein (Fragment) (AHRD V1 **-- Q8S4L1_SOLNI); contains Interpro domain(s) IPR001938 Thaumatin, pathogenesis-related	9556.2	100	20238.4	100	955620	2.02384e+06	2.11783	1.08259
Solyc10g079000.1.1	Transmembrane and coiled-coil domain-containing protein 1 (AHRD V1 ***- B0WCQ4_CULQU); contains Interpro domain(s) IPR008559 Protein of unknown function DUF841, eukaryotic	159.57	99.3162	336.25	99.8291	15847.9	33567.5	2.11811	1.08278
Solyc09g009510.1.1	Hydrolase alpha/beta fold family protein (AHRD V1 **** D7LIQ3_ARALY); contains Interpro domain(s) IPR000073 Alpha/beta hydrolase fold-1	93.2274	98.5127	196.429	99.0376	9184.08	19453.9	2.11822	1.08285
Solyc01g096760.1.1	Pre-rRNA-processing protein TSR2 (AHRD V1 ***- B6SI82_MAIZE); contains Interpro domain(s) IPR019398 Pre-rRNA-processing protein TSR2, conserved region	69.1888	97.076	144.269	98.6355	6716.57	14230	2.11864	1.08314
Solyc12g008520.1.1	Calmodulin-binding family protein (AHRD V1 **-- Q9ZU28_ARATH); contains Interpro domain(s) IPR000048 IQ calmodulin-binding region	5.89615	84.5528	10.901	96.9106	498.537	1056.42	2.11905	1.08342
Solyc01g010580.1.1	Ribosomal protein (AHRD V1 ***- B3TM27_ELAGV); contains Interpro domain(s) IPR002942 RNA-binding S4 IPR018079 Ribosomal protein S4, conserved site IPR001912 Ribosomal protein S4	834.953	100	1769.7	100	83495.3	176970	2.11952	1.08374
Solyc04g016080.1.1	Kinesin-like protein (AHRD V1 *-*- Q9SS42_ARATH); contains Interpro domain(s) IPR001752 Kinesin, motor region	1.83602	53.7879	2.34841	89.1504	98.7554	209.361	2.12	1.08406
Solyc07g052740.1.1	Storekeeper protein (AHRD V1 ***- Q94IK2_SOLTU)	12.6736	52.459	21.6145	65.2095	664.845	1409.47	2.12	1.08406
Solyc09g018960.1.1	UBA/TS-N domain protein (AHRD V1 *--- B0Y4B6_ASPFC); contains Interpro domain(s) IPR001623 Heat shock protein DnaJ, N-terminal	38.4798	99.3131	81.0818	99.9277	3821.55	8102.31	2.12017	1.08418
Solyc01g057460.1.1	CTV.22 (AHRD V1 ***- Q8H6Q7_PONTR)	56.1139	99.6454	118.982	99.6454	5591.49	11856	2.12037	1.08432
Solyc06g066730.1.1	Coatomer beta&apos subunit (AHRD V1 ***- Q0CXS2_ASPTN); contains Interpro domain(s) IPR016453 Coatomer, beta' subunit	68.2577	99.6001	144.616	99.7092	6798.47	14419.6	2.121	1.08474
Solyc02g087330.1.1	B12D-like protein (AHRD V1 ***- D2XQY6_WOLAR); contains Interpro domain(s) IPR010530 B12D	272.212	98.913	571.304	100	26925.4	57130.4	2.12181	1.08529
Solyc11g040380.1.1	Aspartokinase-homoserine dehydrogenase (AHRD V1 *-*- O63067_SOYBN); contains Interpro domain(s) IPR001342 Homoserine dehydrogenase, catalytic	34.1066	70.1149	72.6996	69.8276	2391.38	5076.44	2.12281	1.08597
Solyc11g066370.1.1	DNA ligase (AHRD V1 ***- B9HQN9_POPTR); contains Interpro domain(s) IPR000977 ATP-dependent DNA ligase	28.7493	99.5019	60.7273	100	2860.61	6072.73	2.12288	1.08602
Solyc06g069090.1.1	40S ribosomal protein S7-like protein (AHRD V1 ***- Q3HRX6_SOLTU); contains Interpro domain(s) IPR000554 Ribosomal protein S7e	912.118	99.6528	1930.19	100	90895.1	193019	2.12354	1.08647
Solyc10g076350.1.1	Macrophage migration inhibitory factor family protein (AHRD V1 ***- D7M6G9_ARALY); contains Interpro domain(s) IPR001398 Macrophage migration inhibitory factor	254.217	76.1557	428.02	96.1071	19360.1	41135.8	2.12477	1.08731
Solyc02g094470.1.1	Mitochondrial phosphate carrier protein (AHRD V1 **** B9GFH9_POPTR); contains Interpro domain(s) IPR001993 Mitochondrial substrate carrier	596.89	99.9071	1268.27	99.9071	59633.6	126710	2.1248	1.08733
Solyc09g018840.1.1	MLO-like protein 1 (AHRD V1 ***- C6EWE5_VITVI); contains Interpro domain(s) IPR004326 Mlo-related protein	13.1729	96.3768	27.9925	96.3768	1269.57	2697.83	2.125	1.08746
Solyc06g066670.1.1	ATP-dependent DNA helicase Ta0057 (AHRD V1 *-** XPD_THEAC); contains Interpro domain(s) IPR013020 DNA helicase (DNA repair), Rad3 type	4.5939	64.633	6.92571	91.1026	296.918	630.95	2.125	1.08746
Solyc06g084080.1.1	Guanylate-binding family protein (AHRD V1 ***- D7LCC4_ARALY); contains Interpro domain(s) IPR015900 Guanylate-binding protein-like, C-terminal	1.66857	40.4391	1.98243	72.3281	67.4754	143.385	2.125	1.08746
Solyc02g079350.1.1	Equilibrative nucleoside transporter (AHRD V1 **** B9H1Z9_POPTR); contains Interpro domain(s) IPR002259 Delayed-early response protein/equilibrative nucleoside transporter	13.9379	99.2891	29.6181	99.2891	1383.89	2940.76	2.125	1.08746
Solyc08g016600.1.1	Ulp1 protease family C-terminal catalytic domain containing protein (AHRD V1 ***- Q60D46_SOLDE); contains Interpro domain(s) IPR003653 Peptidase C48, SUMO/Sentrin/Ubl1	4.96493	85.4678	9.24395	97.5477	424.342	901.726	2.125	1.08746
Solyc06g071080.1.1	Proton-dependent oligopeptide transport family protein (AHRD V1 **-- D7KH80_ARALY); contains Interpro domain(s) IPR000109 TGF-beta receptor, type I/II extracellular region	3.3467	72.2567	5.57753	92.1325	241.822	513.872	2.125	1.08746
Solyc12g096890.1.1	F-box protein PP2-B1 (AHRD V1 **-- PP2B1_ARATH)	2.88395	83.8509	5.60271	91.7184	241.822	513.872	2.125	1.08746
Solyc11g069830.1.1	Arsenite ATPase transporter (Eurofung) (AHRD V1 **** C8VJ74_EMENI); contains Interpro domain(s) IPR003348 ATPase, anion-transporting	9.59124	92.9601	19.3068	98.134	891.603	1894.66	2.125	1.08746
Solyc06g060510.1.1	Transcription elongation factor SPT5 (AHRD V1 *--- SPT5H_DANRE); contains Interpro domain(s) IPR010605 Protein of unknown function DUF1191	3.84211	91.2913	7.65262	97.3974	350.751	745.345	2.125	1.08746
Solyc06g071590.1.1	Carboxyl-terminal proteinase (AHRD V1 ***- B4FXN3_MAIZE); contains Interpro domain(s) IPR004314 Protein of unknown function DUF239, plant	10.6889	95.8533	22.5078	96.7305	1024.56	2177.19	2.125	1.08746
Solyc08g077190.1.1	Unknown Protein (AHRD V1)	4.58039	85	8.38514	98.6667	389.333	827.333	2.125	1.08746
Solyc06g073790.1.1	40S ribosomal protein S11 (AHRD V1 ***- D7MBM0_ARALY); contains Interpro domain(s) IPR000266 Ribosomal protein S17	722.975	99.5833	1530.57	100	71996.2	153057	2.1259	1.08807
Solyc09g010420.1.1	Arginine biosynthesis bifunctional protein ArgJ (AHRD V1 ***- B4VHU0_9CYAN); contains Interpro domain(s) IPR002813 Arginine biosynthesis protein ArgJ	43.1008	99.0092	90.978	99.7169	4267.37	9072.05	2.12591	1.08808
Solyc07g045160.1.1	Phosphofructokinase family protein (AHRD V1 ***- D7MLU4_ARALY); contains Interpro domain(s) IPR012004 Pyrophosphate-dependent phosphofructokinase TP0108	13.4723	99.3211	28.5242	99.7284	1338.09	2844.67	2.12593	1.08809
Solyc07g049230.1.1	Enzyme of the cupin superfamily (AHRD V1 ***- B6TP17_MAIZE); contains Interpro domain(s) IPR014710 RmlC-like jelly roll fold	32.7123	98.1481	68.7459	99.3056	3210.65	6826.85	2.12632	1.08836
Solyc06g071980.1.1	Cell division protease ftsH (AHRD V1 *--- FTSH_BUCAP); contains Interpro domain(s) IPR003959 ATPase, AAA-type, core	5.30543	95.2256	11.009	97.5909	505.212	1074.38	2.12658	1.08854
Solyc02g079380.1.1	Pentatricopeptide repeat-containing protein (AHRD V1 ***- D7KMD0_ARALY); contains Interpro domain(s) IPR002885 Pentatricopeptide repeat	3.33269	84.5238	6.24733	95.936	281.691	599.343	2.12766	1.08927
Solyc05g013400.1.1	Pentatricopeptide repeat-containing protein (AHRD V1 ***- D7MDP3_ARALY); contains Interpro domain(s) IPR002885 Pentatricopeptide repeat	15.1515	97.9268	31.8067	99.2683	1483.74	3157.4	2.128	1.0895
Solyc03g096360.1.1	60S ribosomal protein L33-B (AHRD V1 ***- B6T1L8_MAIZE); contains Interpro domain(s) IPR001780 Ribosomal protein L35Ae	1262.9	82.6446	2678.93	82.9201	104372	222137	2.12832	1.08972
Solyc02g068530.1.1	UDP-N-acetylglucosamine pyrophosphorylase (AHRD V1 **** B6T8T3_MAIZE); contains Interpro domain(s) IPR002618 UTP--glucose-1-phosphate uridylyltransferase	119.034	99.5199	253.013	99.6571	11846.2	25214.5	2.12849	1.08983
Solyc06g065180.1.1	SLL1 protein (AHRD V1 ***- A5X2S6_9ERIC)	344.494	100	733.281	100	34449.4	73328.1	2.12857	1.08989
Solyc10g086480.1.1	Pectinacetylesterase like protein (Fragment) (AHRD V1 *--- Q56WP8_ARATH); contains Interpro domain(s) IPR004963 Pectinacetylesterase	10.8711	98.8915	23.3317	98.0998	1075.06	2288.84	2.12903	1.0902
Solyc08g060920.1.1	Xenotropic and polytropic retrovirus receptor (AHRD V1 **-- B2GU54_XENTR); contains Interpro domain(s) IPR004331 SPX, N-terminal	114.245	99.8752	242.969	100	11410.2	24296.9	2.12939	1.09044
Solyc07g008370.1.1	60S ribosomal protein L7 (AHRD V1 ***- D7MY49_ARALY); contains Interpro domain(s) IPR005998 Ribosomal protein L7, eukaryotic	580.385	99.7257	1234.18	99.8628	57879.3	123249	2.12941	1.09045
Solyc07g049480.1.1	Cleavage and polyadenylation specificity factor subunit 3 (AHRD V1 **-- B5X1A0_SALSA); contains Interpro domain(s) IPR001279 Beta-lactamase-like	31.0861	95.173	63.7238	98.9071	2958.56	6302.73	2.13034	1.09108
Solyc03g116000.1.1	Pentatricopeptide repeat-containing protein (AHRD V1 ***- D7LNE6_ARALY); contains Interpro domain(s) IPR002885 Pentatricopeptide repeat	2.09875	85.7449	4.01459	95.4984	179.957	383.387	2.13043	1.09115
Solyc06g054590.1.1	Os01g0861000 protein (Fragment) (AHRD V1 *-*- Q0JHI8_ORYSJ)	50.1194	97.8102	104.438	100	4902.19	10443.8	2.13043	1.09115
Solyc03g111550.1.1	GDSL esterase/lipase At3g48460 (AHRD V1 ***- GDL57_ARATH); contains Interpro domain(s) IPR001087 Lipase, GDSL	68.4515	98.5901	145.257	98.993	6748.64	14379.5	2.13072	1.09134
Solyc05g008300.1.1	Unknown Protein (AHRD V1)	32.6626	99.8779	69.9509	99.3895	3262.27	6952.38	2.13115	1.09163
Solyc05g049980.1.1	Glycoside hydrolase family 28 protein/polygalacturonase family protein (AHRD V1 **-- Q1PF10_ARATH); contains Interpro domain(s) IPR012334 Pectin lyase fold	83.1709	99.7262	177.264	99.7262	8294.32	17677.9	2.13133	1.09175
Solyc02g090680.1.1	Cyclin-dependent kinase inhibitor (AHRD V1 **** Q8GUA2_TOBAC); contains Interpro domain(s) IPR016701 Cyclin-dependent kinase inhibitor, plant	54.2723	97.9487	115.277	98.2906	5315.9	11330.6	2.13146	1.09184
Solyc02g083760.1.1	Thaumatin-like protein (AHRD V1 ***- Q9STX6_ARATH); contains Interpro domain(s) IPR001938 Thaumatin, pathogenesis-related	21.9916	97.4516	45.9242	99.4903	2143.12	4569.01	2.13194	1.09217
Solyc02g086640.1.1	tRNA adenine-N1 methyltransferase catalytic subunit TRM61 (AHRD V1 ***- C1C0S4_9MAXI); contains Interpro domain(s) IPR014816 tRNA methyltransferase complex GCD14 subunit	29.671	99.0415	63.1309	99.2545	2938.66	6266.03	2.13228	1.09239
Solyc09g074450.1.1	Unknown Protein (AHRD V1)	25.8542	96.2406	54.8446	96.7419	2488.22	5305.76	2.13235	1.09245
Solyc06g035620.1.1	Scarecrow-like 1 transcription factor (Fragment) (AHRD V1 **-* B1PPU0_PINPS); contains Interpro domain(s) IPR005202 GRAS transcription factor	18.8764	89.0928	40.5836	88.3792	1681.75	3586.75	2.13274	1.09271
Solyc03g006260.1.1	Sodium/calcium exchanger family protein (AHRD V1 *-*- D7KKF3_ARALY); contains Interpro domain(s) IPR011992 EF-Hand type	5.43964	96.5468	11.4118	98.1775	525.18	1120.38	2.13333	1.09311
Solyc07g053420.1.1	Ring H2 finger protein (AHRD V1 *-*- D9ZHD8_HYPPE); contains Interpro domain(s) IPR018957 Zinc finger, C3HC4 RING-type	9.52174	80.2792	18.9533	86.0384	764.398	1630.72	2.13333	1.09311
Solyc09g015370.1.1	Pentatricopeptide repeat-containing protein (AHRD V1 ***- D7LJ24_ARALY); contains Interpro domain(s) IPR002885 Pentatricopeptide repeat	1.48374	70.6897	2.52268	88.6973	104.885	223.755	2.13333	1.09311
Solyc08g061220.1.1	Guanine nucleotide-binding protein alpha-1 subunit (AHRD V1 ***- B6TWS6_MAIZE); contains Interpro domain(s) IPR002976 Plant G-protein, alpha subunit	45.602	89.4144	97.5791	89.1892	4077.48	8703	2.13441	1.09384
Solyc10g085620.1.1	Myb family transcription factor-like (AHRD V1 *--- Q6H510_ORYSJ); contains Interpro domain(s) IPR006447 Myb-like DNA-binding region, SHAQKYF class	16.5119	97.7556	34.7561	99.1687	1614.13	3446.72	2.13534	1.09446
Solyc08g074910.1.1	Unknown Protein (AHRD V1)	21.8503	85.4651	44.8497	88.9535	1867.44	3989.53	2.13636	1.09516
Solyc04g082950.1.1	Unknown Protein (AHRD V1); contains Interpro domain(s) IPR008166 Protein of unknown function DUF23	23.8434	99.5546	50.8015	99.8515	2373.72	5072.61	2.13699	1.09558
Solyc04g078740.1.1	Subtilisin-like protease (AHRD V1 **-- Q38708_ALNGL); contains Interpro domain(s) IPR015500 Peptidase S8, subtilisin-related	9.63148	97.4291	20.1693	99.4681	938.387	2006.21	2.13793	1.09622
Solyc12g098330.1.1	60S ribosomal protein L13a-like protein (AHRD V1 ***- Q3HRW1_SOLTU); contains Interpro domain(s) IPR005755 Ribosomal protein L13, eukaryotic/archaeal	311.043	100	670.747	99.1948	31104.3	66534.6	2.13908	1.09699
Solyc09g015080.1.1	Phosphatidylinositol transfer protein SFH5 (AHRD V1 *--- C5JFB2_AJEDS); contains Interpro domain(s) IPR001251 Cellular retinaldehyde-binding/triple function, C-terminal	57.3407	99.451	122.741	99.451	5702.59	12206.7	2.14056	1.09799
Solyc09g005100.1.1	Aprataxin (AHRD V1 *--- B1AXX8_MOUSE); contains Interpro domain(s) IPR011151 Histidine triad motif	14.0651	98.6613	29.8146	99.643	1387.68	2970.82	2.14085	1.09818
Solyc02g091660.1.1	DNA-binding bromodomain-containing protein (AHRD V1 *--* D7KG11_ARALY); contains Interpro domain(s) IPR001487 Bromodomain	32.5876	98.6318	68.9091	99.8756	3214.18	6882.34	2.14124	1.09845
Solyc11g011770.1.1	Myb family transcription factor-like (AHRD V1 *--- Q84NK2_ORYSJ); contains Interpro domain(s) IPR006447 Myb-like DNA-binding region, SHAQKYF class	10.512	98.9921	22.5105	98.9921	1040.6	2228.37	2.14141	1.09856
Solyc12g008360.1.1	Oligosaccharyl transferase STT3 subunit family protein (AHRD V1 ***- Q23H40_TETTH); contains Interpro domain(s) IPR003674 Oligosaccharyl transferase, STT3 subunit	160.298	99.9569	343.27	99.9569	16022.9	34312.2	2.14145	1.09859
Solyc07g053350.1.1	Os06g0207500 protein (Fragment) (AHRD V1 ***- Q0DDQ9_ORYSJ); contains Interpro domain(s) IPR004253 Protein of unknown function DUF231, plant	16.2977	98.4432	34.4555	99.7253	1604.4	3436.08	2.14167	1.09873
Solyc10g008130.1.1	Pre-rRNA-processing protein ESF2 (AHRD V1 ***- D0MVG4_PHYIN); contains Interpro domain(s) IPR012677 Nucleotide-binding, alpha-beta plait	26.4378	99.4624	56.3199	100	2629.57	5631.99	2.14179	1.09882
Solyc06g073970.1.1	AT5G22070 protein (Fragment) (AHRD V1 ***- B9DHZ2_ARATH); contains Interpro domain(s) IPR004949 Protein of unknown function DUF266, plant	99.2854	99.8138	213.133	99.6276	9910.06	21233.9	2.14266	1.0994
Solyc01g108520.1.1	Acetyl esterase (AHRD V1 *--- AES_ECOL6); contains Interpro domain(s) IPR013094 Alpha/beta hydrolase fold-3	2.61716	82.384	4.88294	94.6203	215.612	462.025	2.14286	1.09954
Solyc05g032690.1.1	3-hydroxyisobutyryl-CoA hydrolase (AHRD V1 ***- C1GV81_PARBA); contains Interpro domain(s) IPR001753 Crotonase, core	5.26804	71.8519	9.56332	84.8148	378.519	811.111	2.14286	1.09954
Solyc05g052140.1.1	ATP synthase subunit delta&apos;, mitochondrial (AHRD V1 ***- ATP4_IPOBA); contains Interpro domain(s) IPR001469 ATPase, F1 complex, delta/epsilon subunit	49.8537	92.3423	125.862	78.3784	4603.6	9864.86	2.14286	1.09954
Solyc01g017860.1.1	Unknown Protein (AHRD V1)	5.43617	80.3419	11.7742	79.4872	436.752	935.897	2.14286	1.09954
Solyc12g027750.1.1	Arginine/serine-rich coiled coil protein 1 (AHRD V1 ***- B6TT29_MAIZE)	5.40741	85.1351	11.5873	85.1351	460.36	986.486	2.14286	1.09954
Solyc04g011530.1.1	Os04g0129600 protein (Fragment) (AHRD V1 ***- Q0JF81_ORYSJ)	45.9532	97.5439	96.5608	99.4737	4482.46	9605.26	2.14286	1.09954
Solyc01g007800.1.1	Plant-specific domain TIGR01568 family protein (AHRD V1 *--- B6SZV1_MAIZE); contains Interpro domain(s) IPR006458 Protein of unknown function DUF623, plant	2.25607	82.5137	4.32806	92.1676	186.157	398.907	2.14286	1.09954
Solyc03g006990.1.1	Pentatricopeptide repeat-containing protein (AHRD V1 ***- D7MMG1_ARALY); contains Interpro domain(s) IPR002885 Pentatricopeptide repeat	2.3018	82.3748	4.29693	94.5578	189.61	406.308	2.14286	1.09954
Solyc12g096290.1.1	Exocyst complex component 6 (AHRD V1 ***- B0WEG6_CULQU); contains Interpro domain(s) IPR007225 Exocyst complex subunit Sec15-like	10.6798	99.3473	22.9649	99.0426	1061.01	2274.5	2.14371	1.10011
Solyc10g005640.1.1	Phosphatase 2C family protein (AHRD V1 ***- D7KDP0_ARALY); contains Interpro domain(s) IPR015655 Protein phosphatase 2C	10.4034	99.1023	22.4957	98.2645	1031	2210.53	2.14407	1.10035
Solyc11g065940.1.1	Epsin 2-like protein (Fragment) (AHRD V1 *-*- D9HX40_LAGLG); contains Interpro domain(s) IPR001026 Epsin, N-terminal	61.3297	99.4518	131.658	99.3421	6099.34	13079.2	2.14436	1.10055
Solyc03g007470.1.1	Ubiquitin-conjugating enzyme E2 10 (AHRD V1 **** UBC10_ARATH); contains Interpro domain(s) IPR000608 Ubiquitin-conjugating enzyme, E2	830.273	100	1780.42	100	83027.3	178042	2.14437	1.10056
Solyc01g091200.1.1	NAD dependent epimerase/dehydratase family protein expressed (AHRD V1 ***- Q2MJA7_ORYSJ); contains Interpro domain(s) IPR016040 NAD(P)-binding domain	32.4942	99.6177	69.8017	99.4648	3237	6942.81	2.14483	1.10086
Solyc02g092250.1.1	Cytochrome P450 (AHRD V1 ***- Q9AVQ2_SOLTU); contains Interpro domain(s) IPR002401 Cytochrome P450, E-class, group I	33.3797	99.8016	71.6446	99.7354	3331.35	7145.5	2.14493	1.10093
Solyc07g053430.1.1	Glucan endo-1 3-beta-glucosidase 1 (AHRD V1 *-*- B4FGE4_MAIZE); contains Interpro domain(s) IPR012946 X8	37.4247	98.9676	80.1696	99.115	3703.83	7946.02	2.14535	1.10121
Solyc02g091030.1.1	Nuclear transcription factor Y subunit C-2 (AHRD V1 *-*- B4FWZ1_MAIZE); contains Interpro domain(s) IPR003958 Transcription factor CBF/NF-Y/archaeal histone	12.136	97.591	25.5104	99.6067	1184.37	2541	2.14545	1.10128
Solyc10g074950.1.1	Unknown Protein (AHRD V1); contains Interpro domain(s) IPR006747 Protein of unknown function DUF599	10.2009	98.2833	21.7627	98.8555	1002.58	2151.36	2.14583	1.10154
Solyc06g082090.1.1	Methionine aminopeptidase (AHRD V1 **-- C5FF46_NANOT); contains Interpro domain(s) IPR004545 Proliferation-associated protein 1	358.409	99.9141	768.507	100	35810.1	76850.7	2.14606	1.10169
Solyc11g012550.1.1	F-box family protein (AHRD V1 ***- D7L4T6_ARALY); contains Interpro domain(s) IPR001810 Cyclin-like F-box	19.1074	98.107	41.1354	97.8601	1874.57	4025.51	2.14744	1.10262
Solyc09g059550.1.1	Genomic DNA chromosome 3 P1 clone MJL12 (AHRD V1 *-*- Q9LSG4_ARATH)	4.08075	89.4444	7.97363	98.3333	365	784.074	2.14815	1.10309
Solyc10g008510.1.1	Pentatricopeptide repeat-containing protein (AHRD V1 ***- D7KCG2_ARALY); contains Interpro domain(s) IPR002885 Pentatricopeptide repeat	2.1755	84.8315	4.04008	98.1273	184.551	396.442	2.14815	1.10309
Solyc09g065110.1.1	Unknown Protein (AHRD V1)	18.0933	99.1484	38.6838	99.635	1793.92	3854.26	2.14851	1.10334
Solyc06g063240.1.1	Os03g0169000 protein (Fragment) (AHRD V1 **-- Q0DUS7_ORYSJ); contains Interpro domain(s) IPR004348 Protein of unknown function DUF246, plant	560.784	99.9181	1203.99	100	56032.4	120399	2.14874	1.10349
Solyc06g005230.1.1	Pto-like serine/threonine kinase (AHRD V1 **** Q6W0C9_CAPCH); contains Interpro domain(s) IPR002290 Serine/threonine protein kinase	36.7936	99.4667	78.8556	99.7333	3659.73	7864.53	2.14894	1.10362
Solyc10g052660.1.1	40S ribosomal protein S25-1 (AHRD V1 ***- B4FXK8_MAIZE); contains Interpro domain(s) IPR004977 Ribosomal protein S25	593.376	100	1275.16	100	59337.6	127516	2.14898	1.10365
Solyc08g048240.1.1	FolD bifunctional protein (AHRD V1 ***- B6TJF9_MAIZE); contains Interpro domain(s) IPR000672 Tetrahydrofolate dehydrogenase/cyclohydrolase	16.708	98.0084	35.4219	99.3711	1637.53	3519.92	2.14953	1.10402
Solyc08g079080.1.1	Acid beta-fructofuranosidase (AHRD V1 **-- Q575T1_WHEAT); contains Interpro domain(s) IPR001362 Glycoside hydrolase, family 32	1.85162	80.5003	3.64153	88.0041	149.056	320.47	2.15	1.10434
Solyc04g050480.1.1	3-5 exoribonuclease CSL4 (AHRD V1 ***- B6T1M3_MAIZE); contains Interpro domain(s) IPR019495 Exosome complex, component CSL4	40.6644	98.8391	86.5814	99.8342	4019.24	8643.78	2.1506	1.10474
Solyc01g098390.1.1	GID1-like gibberellin receptor (AHRD V1 **-- A7MAQ4_HORVU); contains Interpro domain(s) IPR013094 Alpha/beta hydrolase fold-3	50.9465	99.619	109.361	99.8095	5075.24	10915.2	2.15068	1.1048
Solyc05g052970.1.1	Dehydration-responsive family protein (AHRD V1 **-- D7LDR4_ARALY); contains Interpro domain(s) IPR004159 Protein of unknown function DUF248, methyltransferase putative	67.4398	99.9018	145.425	99.7054	6737.36	14499.7	2.15213	1.10576
Solyc06g082890.1.1	S-like RNase (Fragment) (AHRD V1 ***- D8TKF1_VOLCA); contains Interpro domain(s) IPR001568 Ribonuclease T2	32.7211	98.7966	69.9952	99.3983	3232.73	6957.4	2.15217	1.10579
Solyc08g008550.1.1	Serine/threonine protein kinase (AHRD V1 *-*- Q16PN5_AEDAE); contains Interpro domain(s) IPR002290 Serine/threonine protein kinase	50.063	99.3922	107.698	99.439	4975.88	10709.4	2.15226	1.10585
Solyc02g068200.1.1	TCP family transcription factor (AHRD V1 *-** A6MCZ2_9ORYZ); contains Interpro domain(s) IPR005333 Transcription factor, TCP	29.3431	99.6337	63.3924	99.2674	2923.57	6292.8	2.15244	1.10597
Solyc05g052930.1.1	Yip1 domain family (AHRD V1 **-- C5GSW7_AJEDR); contains Interpro domain(s) IPR006977 Yip1 domain	30.3473	98.8722	64.9093	99.4987	3000.5	6458.4	2.15244	1.10597
Solyc05g015630.1.1	Nuclear transport factor 2 (AHRD V1 ***- B3TLR5_ELAGV); contains Interpro domain(s) IPR018222 Nuclear transport factor 2, Eukaryote	69.0753	100	149.551	99.4624	6907.53	14874.7	2.15341	1.10662
Solyc11g067210.1.1	Pentatricopeptide repeat-containing protein (AHRD V1 ***- D7LJ24_ARALY); contains Interpro domain(s) IPR002885 Pentatricopeptide repeat	1.74288	83.2569	3.30611	94.5336	145.107	312.538	2.15385	1.10692
Solyc10g080480.1.1	Zinc finger CCCH domain-containing protein 14 (AHRD V1 ***- C3H14_ORYSJ); contains Interpro domain(s) IPR018111 K Homology, type 1, subgroup	45.9194	99.7701	98.7894	99.8851	4581.38	9867.59	2.15385	1.10692
Solyc10g009010.1.1	CBS domain containing protein-like (AHRD V1 **-- Q6ZIB3_ORYSJ); contains Interpro domain(s) IPR000644 Cystathionine beta-synthase, core	2.32029	69.2047	3.63701	95.0931	160.575	345.854	2.15385	1.10692
Solyc09g008350.1.1	Amino acid binding protein (AHRD V1 **-- B6TMA2_MAIZE); contains Interpro domain(s) IPR002912 Amino acid-binding ACT	120.877	99.6764	260.173	99.8382	12048.5	25975.2	2.15588	1.10828
Solyc09g031680.1.1	Mitochondrial uncoupling protein (AHRD V1 ***- O24391_SOLTU); contains Interpro domain(s) IPR001993 Mitochondrial substrate carrier	22.7902	92.3423	47.6312	95.2703	2104.5	4537.84	2.15625	1.10852
Solyc10g011870.1.1	Reticulon family protein (AHRD V1 ***- B2WS91_9BRAS); contains Interpro domain(s) IPR003388 Reticulon	187.37	99.3687	403.027	99.6212	18618.7	40150	2.15644	1.10865
Solyc03g121900.1.1	PVR3-like protein (AHRD V1 ***- B6TYX6_MAIZE); contains Interpro domain(s) IPR003612 Plant lipid transfer protein/seed storage/trypsin-alpha amylase inhibitor	23.8654	97.1963	50.5031	99.0654	2319.63	5003.12	2.15686	1.10893
Solyc04g008110.1.1	Histidine kinase 2 (AHRD V1 **** A3QVR9_LOTJA); contains Interpro domain(s) IPR006189 CHASE	22.9674	99.7653	49.4832	99.9329	2291.35	4945	2.15812	1.10977
Solyc11g068980.1.1	Mitochondrial import inner membrane translocase subunit tim22 (AHRD V1 ***- B6U2A3_MAIZE); contains Interpro domain(s) IPR003397 Mitochondrial inner membrane translocase complex, subunit Tim17/22	54.75	98.8235	117.956	99.0196	5410.59	11680	2.15873	1.11018
Solyc02g081430.1.1	Microsomal glutathione S-transferase 3 (AHRD V1 **** B4FLH3_MAIZE); contains Interpro domain(s) IPR001129 Membrane-associated, eicosanoid and glutathione metabolism (MAPEG)	168.101	99.5434	362.991	99.5434	16733.3	36133.3	2.15936	1.11061
Solyc04g016240.1.1	Nuclear pore complex protein Nup93-like protein (AHRD V1 *--- D0MQC8_PHYIN); contains Interpro domain(s) IPR007231 Nucleoporin interacting component Nup93/Nic96	45.2227	99.8841	97.8234	99.7296	4517.03	9755.89	2.1598	1.1109
Solyc01g103800.1.1	40S ribosomal protein S12 (AHRD V1 ***- A9P9K3_POPTR); contains Interpro domain(s) IPR000530 Ribosomal protein S12e	794.023	99.7685	1711.11	100	79218.5	171111	2.15998	1.11102
Solyc00g127670.1.1	Membrane protein (AHRD V1 ***- B6TDF9_MAIZE)	8.14732	93.9203	17.0281	97.065	765.199	1652.83	2.16	1.11103
Solyc01g044490.1.1	Elongation factor P family protein expressed (AHRD V1 ***- Q10BS5_ORYSJ); contains Interpro domain(s) IPR015365 Elongation factor P, C-terminal	19.4149	96.4103	41.4947	97.4359	1871.79	4043.08	2.16	1.11103
Solyc06g073800.1.1	40S ribosomal protein S11 (AHRD V1 ***- D7MBM0_ARALY); contains Interpro domain(s) IPR000266 Ribosomal protein S17	653.946	99.5833	1406.77	100	65122.1	140677	2.16021	1.11117
Solyc02g087050.1.1	Nodulin MtN21 family protein (AHRD V1 ***- D7MJA5_ARALY); contains Interpro domain(s) IPR000620 Protein of unknown function DUF6, transmembrane	26.0764	98.0337	55.6978	99.1573	2556.37	5522.85	2.16043	1.11132
Solyc01g009300.1.1	Serine/threonine kinase (AHRD V1 *-** C4QNN2_SCHMA); contains Interpro domain(s) IPR002290 Serine/threonine protein kinase	89.4776	99.7328	193.153	99.8998	8923.85	19296	2.1623	1.11256
Solyc01g095390.1.1	SKIP interacting protein 7 (Fragment) (AHRD V1 *-*- B8Q893_ORYSI)	8.01432	97.84	17.0305	99.5914	784.121	1696.09	2.16304	1.11306
Solyc10g085800.1.1	Zinc-binding family protein (AHRD V1 **-- D7MDD4_ARALY); contains Interpro domain(s) IPR006734 Protein of unknown function DUF597	13.4057	96.9256	28.1588	99.8382	1299.35	2811.33	2.16364	1.11346
Solyc04g051410.1.1	Ubiquitin carboxyl-terminal hydrolase (AHRD V1 **** A5B229_VITVI); contains Interpro domain(s) IPR001394 Peptidase C19, ubiquitin carboxyl-terminal hydrolase 2	7.14767	88.9365	14.4036	95.5032	635.689	1375.59	2.16393	1.11366
Solyc09g091990.1.1	Receptor-like kinase (AHRD V1 *-*- A7VM32_MARPO); contains Interpro domain(s) IPR002290 Serine/threonine protein kinase	19.8803	98.295	42.9041	98.636	1954.13	4231.88	2.16561	1.11477
Solyc02g087800.1.1	Aldose-1-epimerase-like protein (AHRD V1 **** O48971_TOBAC); contains Interpro domain(s) IPR015443 Aldose-1-epimerase	26.5068	96.4419	55.678	99.4382	2556.37	5536.52	2.16578	1.11488
Solyc02g089070.1.1	Eukaryotic translation initiation factor 3 subunit M (AHRD V1 ***- B2WFL9_PYRTR); contains Interpro domain(s) IPR000717 Proteasome component region PCI	177.167	99.9189	383.843	99.9189	17702.4	38353.1	2.16656	1.1154
Solyc10g005250.1.1	Genomic DNA chromosome 5 P1 clone MXC20 (AHRD V1 *--- Q9FLX2_ARATH)	1.31729	53.2853	3.00316	50.641	70.1923	152.083	2.16667	1.11548
Solyc03g062730.1.1	Unknown Protein (AHRD V1)	9.47027	86.8545	20.2995	87.7934	822.535	1782.16	2.16667	1.11548
Solyc09g011040.1.1	Aspartic proteinase nepenthesin I (AHRD V1 **-- A9ZMF9_NEPAL); contains Interpro domain(s) IPR001461 Peptidase A1	1.84421	36.8217	1.98743	74.031	67.907	147.132	2.16667	1.11548
Solyc06g053620.1.1	Calcium-dependent protein kinase 2 (AHRD V1 **** B4FZS4_MAIZE); contains Interpro domain(s) IPR002290 Serine/threonine protein kinase	27.9118	97.491	59.2413	99.5221	2721.15	5895.82	2.16667	1.11548
Solyc07g018230.1.1	Yip1 domain containing protein expressed (AHRD V1 ***- D8L9M4_WHEAT)	5.8206	88.7906	11.9371	93.8053	516.814	1119.76	2.16667	1.11548
Solyc08g044280.1.1	Unknown Protein (AHRD V1)	5.24551	85.641	10.2043	95.3846	449.231	973.333	2.16667	1.11548
Solyc02g079820.1.1	Pentatricopeptide repeat-containing protein (AHRD V1 ***- D7KN35_ARALY); contains Interpro domain(s) IPR002885 Pentatricopeptide repeat	1.71429	54.2463	2.55451	78.8747	92.9936	201.486	2.16667	1.11548
Solyc02g085940.1.1	Unknown Protein (AHRD V1)	3.75966	91.3725	7.77869	95.6863	343.529	744.314	2.16667	1.11548
Solyc07g041620.1.1	Unknown Protein (AHRD V1)	5.475	96.9697	11.8625	96.9697	530.909	1150.3	2.16667	1.11548
Solyc08g076890.1.1	Unknown Protein (AHRD V1)	7.75221	68.4848	16.3621	70.303	530.909	1150.3	2.16667	1.11548
Solyc01g098860.1.1	Uncharacterized GPI-anchored protein At3g06035 (AHRD V1 ***- UGPI4_ARATH)	3.24444	46.3918	4.36322	74.7423	150.515	326.117	2.16667	1.11548
Solyc01g098770.1.1	Xylanase inhibitor (Fragment) (AHRD V1 **-- Q53IQ4_WHEAT); contains Interpro domain(s) IPR001461 Peptidase A1	2.1791	62.6168	3.17126	93.2243	136.449	295.639	2.16667	1.11548
Solyc03g078710.1.1	UDP-glucosyltransferase family 1 protein (AHRD V1 ***- C6KI45_CITSI); contains Interpro domain(s) IPR002213 UDP-glucuronosyl/UDP-glucosyltransferase	3.82533	85.7678	7.77869	91.3858	328.09	710.861	2.16667	1.11548
Solyc04g079530.1.1	Solute carrier family 15 member 4 (AHRD V1 **-- S15A4_BOVIN); contains Interpro domain(s) IPR000109 TGF-beta receptor, type I/II extracellular region	1.70428	29.5402	2.04306	53.3908	50.3448	109.08	2.16667	1.11548
Solyc06g062980.1.1	U6 snRNA-associated Sm-like protein LSm1 (AHRD V1 *-*- C1C4Y5_RANCA); contains Interpro domain(s) IPR006649 Like-Sm ribonucleoprotein, eukaryotic and archaea-type, core	9.65289	93.7984	20.8571	94.0568	905.426	1961.76	2.16667	1.11548
Solyc11g011760.1.1	Genomic DNA chromosome 5 P1 clone MQK4 (AHRD V1 ***- Q9FFC9_ARATH)	99.0871	100	214.835	100	9908.71	21483.5	2.16814	1.11646
Solyc09g015770.1.1	WRKY transcription factor 6 (AHRD V1 **** A7UGD3_SOLTU); contains Interpro domain(s) IPR003657 DNA-binding WRKY	36.6674	99.5434	79.2571	99.8858	3650	7916.67	2.16895	1.117
Solyc11g073250.1.1	Histone H2A (AHRD V1 ***- C6TMV8_SOYBN); contains Interpro domain(s) IPR002119 Histone H2A	612.416	100	1328.7	100	61241.6	132870	2.1696	1.11743
Solyc08g075700.1.1	60S ribosomal protein L13 (AHRD V1 ***- Q3HRY7_SOLTU); contains Interpro domain(s) IPR001380 Ribosomal protein L13e	1874.02	100	4066.37	100	187402	406637	2.16987	1.11761
Solyc07g032740.1.1	Aspartate aminotransferase (AHRD V1 **** A9PHH1_POPTR); contains Interpro domain(s) IPR000796 Aspartate/other aminotransferase	157.741	98.4171	341.955	98.5102	15524.4	33686	2.16988	1.11761
Solyc03g122040.1.1	COP1-Interacting ProteinI 7 (CIP7) (Fragment) (AHRD V1 *--- Q7GDB1_ARATH)	25.8602	99.4296	56.0573	99.5365	2571.27	5579.75	2.17004	1.11772
Solyc01g097500.1.1	Serine/threonine kinase (AHRD V1 *-** C4QNN2_SCHMA); contains Interpro domain(s) IPR002290 Serine/threonine protein kinase	80.356	99.7814	174.48	99.7268	8018.03	17400.3	2.17015	1.11779
Solyc07g064710.1.1	Tetraacyldisaccharide 4&apos-kinase family protein (AHRD V1 ***- D7LB04_ARALY); contains Interpro domain(s) IPR003758 Tetraacyldisaccharide-1-P 4'-kinase	5.76154	99.4987	12.4724	99.7494	573.266	1244.11	2.17021	1.11784
Solyc01g109590.1.1	Receptor-like protein kinase (AHRD V1 ***- Q9LYS5_ARATH); contains Interpro domain(s) IPR002290 Serine/threonine protein kinase	45.449	99.1803	97.9658	99.8634	4507.65	9783.2	2.17035	1.11793
Solyc10g085020.1.1	Tubulin beta chain (AHRD V1 ***- B9HP96_POPTR); contains Interpro domain(s) IPR002453 Beta tubulin	350.269	98.022	759.091	98.1685	34334.1	74518.8	2.1704	1.11796
Solyc01g066840.1.1	40S ribosomal protein S21 (AHRD V1 ***- D7M5J1_ARALY); contains Interpro domain(s) IPR001931 Ribosomal protein S21e	1190.28	100	2583.44	100	119028	258344	2.17044	1.11799
Solyc06g005160.1.1	Ascorbate peroxidase (AHRD V1 ***- Q9SMD3_SOLLC); contains Interpro domain(s) IPR019793 Peroxidases heam-ligand binding site IPR019794 Peroxidase, active site IPR002016 Haem peroxidase, plant/fungal/bacterial	1300.62	100	2823.83	100	130062	282383	2.17114	1.11845
Solyc02g063060.1.1	Cell division cycle associated 7 (AHRD V1 *-*- Q28DP7_XENTR); contains Interpro domain(s) IPR018866 Cell division cycle-associated protein	39.6242	99.0181	85.851	99.2248	3923.51	8518.55	2.17115	1.11846
Solyc03g113370.1.1	Inactive ubiquitin carboxyl-terminal hydrolase 54 (AHRD V1 *-*- UBP54_MOUSE); contains Interpro domain(s) IPR006865 Protein of unknown function DUF629	4.51513	91.2886	9.06906	98.6893	412.18	895.019	2.17143	1.11864
Solyc01g095110.1.1	Pentatricopeptide repeat-containing protein (AHRD V1 ***- D7LSA9_ARALY); contains Interpro domain(s) IPR002885 Pentatricopeptide repeat	4.54222	98.4252	9.73333	99.7375	447.069	970.779	2.17143	1.11864
Solyc02g038760.1.1	AT-hook motif nuclear localized protein 2 (AHRD V1 ***- A1A6F0_ORYSJ); contains Interpro domain(s) IPR005175 Protein of unknown function DUF296	64.0246	99.4903	138.976	99.5923	6369.83	13841	2.1729	1.11962
Solyc10g084160.1.1	RNA exonuclease (AHRD V1 *-*- C0S8V0_PARBP); contains Interpro domain(s) IPR006055 Exonuclease	45.6373	98.929	98.577	99.5315	4514.86	9811.51	2.17316	1.11979
Solyc12g096990.1.1	Histone-lysine N-methyltransferase-like protein (AHRD V1 *-*- Q6ZJS5_ORYSJ); contains Interpro domain(s) IPR003105 SRA-YDG	14.9327	98.8488	32.1596	99.7497	1476.08	3207.91	2.17327	1.11987
Solyc03g033610.1.1	LRR receptor-like serine/threonine-protein kinase FEI 1 (AHRD V1 *-** FEI1_ARATH); contains Interpro domain(s) IPR002290 Serine/threonine protein kinase	3.66589	88.1901	7.13369	98.4942	323.295	702.628	2.17333	1.11991
Solyc08g036500.1.1	Uncharacterized mitochondrial protein AtMg00660 (AHRD V1 **-- M660_ARATH)	11.1933	67.5676	20.977	78.3784	756.306	1644.14	2.17391	1.12029
Solyc05g008980.1.1	Receptor-like protein kinase (AHRD V1 ***- D3G6F0_CAPAN); contains Interpro domain(s) IPR002290 Serine/threonine protein kinase	3.88298	79.3249	6.86966	97.5211	308.017	669.937	2.175	1.12102
Solyc01g108400.1.1	Calcium-dependent protein kinase-like (AHRD V1 **** Q9LET1_ARATH); contains Interpro domain(s) IPR002290 Serine/threonine protein kinase	35.1234	99.0379	76.0728	99.4907	3478.55	7568.53	2.17577	1.12153
Solyc02g065730.1.1	MADS box transcription factor (AHRD V1 ***- Q689E7_GENTR); contains Interpro domain(s) IPR002100 Transcription factor, MADS-box	24.7493	99.5745	54.1748	99.0071	2464.4	5363.69	2.17647	1.12199
Solyc06g064470.1.1	Ribosomal protein L7a (AHRD V1 ***- A8J567_CHLRE); contains Interpro domain(s) IPR001921 Ribosomal protein L7A	692.42	100	1507.35	100	69242	150735	2.17693	1.1223
Solyc11g071970.1.1	Serine/threonine-protein kinase Nek2 (AHRD V1 *-*- NEK2_ORYSJ); contains Interpro domain(s) IPR017442 Serine/threonine protein kinase-related	10.1666	99.2563	22.0474	99.65	1009.1	2197.03	2.17722	1.12248
Solyc02g062600.1.1	2,3,4,5-tetrahydropyridine-2,6-dicarboxylate N-acetyltransferase (AHRD V1 *--- DAPH_THETN); contains Interpro domain(s) IPR011004 Trimeric LpxA-like	134.923	99.6283	294.182	99.5043	13442.1	29272.4	2.17766	1.12278
Solyc02g062180.1.1	Oxidoreductase 2OG-Fe oxygenase family protein (AHRD V1 *--- B6ST02_MAIZE); contains Interpro domain(s) IPR005123 Oxoglutarate and iron-dependent oxygenase	6.86162	99.1201	15.0294	98.5507	680.124	1481.16	2.17778	1.12286
Solyc02g083620.1.1	Ascorbate peroxidase (AHRD V1 **** Q39780_GOSHI); contains Interpro domain(s) IPR002207 Plant ascorbate peroxidase	9.51804	98.7356	20.8327	98.2759	939.77	2047.36	2.17857	1.12338
Solyc01g095170.1.1	Harpin-induced protein (AHRD V1 ***- B6SP51_MAIZE); contains Interpro domain(s) IPR010847 Harpin-induced 1	12.2212	98.2379	26.3881	99.1189	1200.59	2615.57	2.17857	1.12338
Solyc08g008160.1.1	WD repeat-containing protein 74 (AHRD V1 *--- C1BRU4_9MAXI); contains Interpro domain(s) IPR017986 WD40 repeat, region	31.3612	99.5994	68.3055	99.6795	3123.56	6808.65	2.17978	1.12418
Solyc09g008730.1.1	GTP-binding protein (AHRD V1 **** B4FR01_MAIZE); contains Interpro domain(s) IPR019987 GTP-binding protein, ribosome biogenesis, YsxC	22.9311	98.9933	49.8176	99.3289	2270.02	4948.32	2.17986	1.12423
Solyc12g013880.1.1	Origin recognition complex subunit 3 (AHRD V1 ***- Q945C6_MAIZE); contains Interpro domain(s) IPR010748 Origin recognition complex subunit 3, N-terminal	13.4202	99.5475	29.1706	99.8994	1335.95	2914.13	2.18132	1.1252
Solyc06g053820.1.1	30S ribosomal protein S19 (AHRD V1 *-*- RS19_SHEAM); contains Interpro domain(s) IPR005713 Ribosomal protein S15, eukaryotic/archaeal	141.819	99.5614	308.009	100	14119.7	30800.9	2.18141	1.12526
Solyc03g077950.1.1	Os01g0841200 protein (Fragment) (AHRD V1 **-- Q0JHU9_ORYSJ); contains Interpro domain(s) IPR004348 Protein of unknown function DUF246, plant	3.73055	77.9891	8.10173	78.3514	290.942	634.783	2.18182	1.12553
Solyc03g113580.1.1	Germin-like protein (AHRD V1 ***- Q8H2A6_ANACO); contains Interpro domain(s) IPR014710 RmlC-like jelly roll fold	2.98513	82.263	5.74426	93.2722	245.566	535.78	2.18182	1.12553
Solyc12g096680.1.1	Pentatricopeptide repeat-containing protein (AHRD V1 ***- D7L4A8_ARALY); contains Interpro domain(s) IPR002885 Pentatricopeptide repeat	16.4222	99.084	35.6972	99.4911	1627.18	3551.55	2.18265	1.12608
Solyc10g085390.1.1	D-alanine--D-alanine ligase family (AHRD V1 ***- D7L782_ARALY); contains Interpro domain(s) IPR013817 Pre-ATP-grasp fold	13.1292	99.4341	29.1324	97.8495	1305.49	2850.59	2.18354	1.12667
Solyc05g007470.1.1	AAA-ATPase (AHRD V1 **-* C3TX92_BRASY); contains Interpro domain(s) IPR003959 ATPase, AAA-type, core	41.7014	97.7095	91.9664	96.745	4074.62	8897.29	2.18359	1.1267
Solyc12g007320.1.1	Ring H2 finger protein (AHRD V1 *-*- D9ZHD8_HYPPE); contains Interpro domain(s) IPR018957 Zinc finger, C3HC4 RING-type	5.01174	96.5969	10.9073	96.9459	484.119	1057.42	2.18421	1.12711
Solyc06g052020.1.1	Unknown Protein (AHRD V1)	23.7094	100	51.7863	100	2370.94	5178.63	2.18421	1.12711
Solyc09g011360.1.1	Mitochondrial carrier protein expressed (AHRD V1 ***- Q10NJ7_ORYSJ); contains Interpro domain(s) IPR002113 Adenine nucleotide translocator 1	33.5759	99.3446	73	99.8127	3335.58	7286.33	2.18443	1.12725
Solyc01g022750.1.1	NADH dehydrogenase (AHRD V1 **** B5G1U3_TAEGU); contains Interpro domain(s) IPR008011 Complex 1 LYR protein	208.206	100	457.123	99.4987	20820.6	45483.2	2.18453	1.12733
Solyc01g073860.1.1	CHP-rich zinc finger protein (AHRD V1 **-- C8CBB1_WHEAT); contains Interpro domain(s) IPR011424 C1-like	43.0989	99.5781	94.5071	99.2968	4291.7	9384.25	2.1866	1.12869
Solyc02g080400.1.1	Abnormal spindle-like microcephaly-associated protein homolog (AHRD V1 *-*- ASPM_MOUSE); contains Interpro domain(s) IPR016024 Armadillo-type fold	5.41995	86.0279	10.4286	97.8044	466.267	1019.96	2.1875	1.12928
Solyc06g051250.1.1	RING finger protein (AHRD V1 *-*- C6EUD3_SOYBN); contains Interpro domain(s) IPR018957 Zinc finger, C3HC4 RING-type	5.01288	97.6939	10.9892	97.4843	489.727	1071.28	2.1875	1.12928
Solyc07g063540.1.1	Unknown Protein (AHRD V1)	23.4381	95.8333	49.6117	99.0385	2246.15	4913.46	2.1875	1.12928
Solyc02g064670.1.1	Ribosomal protein L26-like 1 (AHRD V1 ***- B7TJ03_PIG); contains Interpro domain(s) IPR005756 Ribosomal protein L26, eukaryotic/archaeal	484.786	99.7732	1065.33	99.3197	48368.7	105809	2.18754	1.12931
Solyc01g090670.1.1	Nuclear pore glycoprotein p62 (AHRD V1 *--- C0HBQ2_SALSA); contains Interpro domain(s) IPR007758 Nucleoporin, Nsp1-like, C-terminal	21.4819	99.6926	47.0573	99.6047	2141.59	4687.13	2.18862	1.13002
Solyc07g042250.1.1	chaperonin (AHRD V1 *-*- B4WMS9_9SYNE); contains Interpro domain(s) IPR017416 Chaperonin 21, chloroplast IPR018369 Chaperonin Cpn10, conserved site	191.984	100	420.181	100	19198.4	42018.1	2.18862	1.13002
Solyc04g081220.1.1	Genomic DNA chromosome 5 P1 clone MIJ24 (AHRD V1 ***- Q9FKA2_ARATH); contains Interpro domain(s) IPR019716 Ribosomal protein L53, mitochondrial	40.8338	97.9328	88.2083	99.2248	3998.97	8752.45	2.18868	1.13006
Solyc11g068480.1.1	DNA polymerase epsilon subunit 3 (AHRD V1 *-*- B6TCI2_MAIZE); contains Interpro domain(s) IPR003958 Transcription factor CBF/NF-Y/archaeal histone	31.1654	98.4848	67.7061	99.2424	3069.32	6719.32	2.18919	1.1304
Solyc05g055330.1.1	ATP-binding cassette transporter (AHRD V1 ***- D8RL77_SELML); contains Interpro domain(s) IPR013525 ABC-2 type transporter	6.25814	94.1176	12.9837	99.3464	589.002	1289.88	2.18994	1.13089
Solyc04g056530.1.1	Structural constituent of ribosome (AHRD V1 **-- D7KIV9_ARALY); contains Interpro domain(s) IPR005484 Ribosomal protein L18/L5	10.0196	98.0769	22.3123	96.4744	982.692	2152.56	2.19048	1.13124
Solyc08g080750.1.1	GTP binding protein (AHRD V1 **-- B6TE93_MAIZE); contains Interpro domain(s) IPR007612 Protein of unknown function DUF567	6.71858	92.775	13.71	99.6716	623.317	1366.5	2.19231	1.13245
Solyc12g006970.1.1	Unknown Protein (AHRD V1)	53.717	99.5305	117.211	100	5346.48	11721.1	2.19231	1.13245
Solyc09g055900.1.1	Lipoxygenase (AHRD V1 ***- A5C523_VITVI); contains Interpro domain(s) IPR001246 Lipoxygenase, plant	6.02062	90.7847	12.4209	96.4723	546.58	1198.27	2.19231	1.13245
Solyc12g099810.1.1	Crt homolog 1 (AHRD V1 **-- CRTP1_DICDI)	14.482	99.4883	31.7765	99.4152	1440.79	3159.06	2.19259	1.13264
Solyc11g008970.1.1	Pentatricopeptide repeat-containing protein (AHRD V1 ***- D7M977_ARALY); contains Interpro domain(s) IPR002885 Pentatricopeptide repeat	5.43165	97.5941	11.7212	99.1689	530.096	1162.38	2.19277	1.13276
Solyc05g013460.1.1	Multidrug resistance protein mdtK (AHRD V1 **-- MDTK_YERP3); contains Interpro domain(s) IPR002528 Multi antimicrobial extrusion protein MatE	63.6798	99.8706	139.66	99.8706	6359.74	13948	2.19316	1.13301
Solyc11g040210.1.1	Cytochrome P450 (AHRD V1 ***- B9HCD6_POPTR); contains Interpro domain(s) IPR002401 Cytochrome P450, E-class, group I	9.45873	88.8579	20.2406	91.0864	840.483	1843.64	2.19355	1.13327
Solyc11g013270.1.1	Os01g0841200 protein (Fragment) (AHRD V1 **-- Q0JHU9_ORYSJ); contains Interpro domain(s) IPR004348 Protein of unknown function DUF246, plant	6.08333	96.7509	13.0389	99.0373	588.568	1291.34	2.19403	1.13358
Solyc01g091370.1.1	AT-hook motif nuclear localized protein 1 (AHRD V1 ***- Q8VYJ2_ARATH); contains Interpro domain(s) IPR005175 Protein of unknown function DUF296	67.2308	99.1641	147.074	99.4775	6666.88	14630.5	2.19451	1.1339
Solyc03g115000.1.1	AT1G74160 protein (Fragment) (AHRD V1 *-*- B9DHP4_ARATH)	56.47	99.6645	123.59	99.939	5628.06	12351.4	2.19462	1.13397
Solyc01g111610.1.1	Protein binding protein (AHRD V1 **-- D7L0L7_ARALY)	25.6703	99.4536	56.6657	98.9071	2553.01	5604.64	2.19531	1.13443
Solyc01g068070.1.1	Wd-repeat protein (AHRD V1 *-*- C1FDE0_9CHLO); contains Interpro domain(s) IPR017986 WD40 repeat, region	7.83033	98.8672	17.0663	99.5903	774.162	1699.64	2.19545	1.13452
Solyc05g014110.1.1	Esterase/lipase/thioesterase (Fragment) (AHRD V1 *-*- B3VW33_POPTN)	30.6667	97.3333	65.8304	99.5556	2984.89	6553.78	2.19565	1.13465
Solyc01g088610.1.1	chaperonin (AHRD V1 ***- B5IMI3_9CHRO); contains Interpro domain(s) IPR001476 Chaperonin Cpn10	183.307	99.7549	403.478	99.5098	18285.8	40150	2.19569	1.13468
Solyc04g076290.1.1	Os12g0425600 protein (Fragment) (AHRD V1 **-- Q0INN2_ORYSJ); contains Interpro domain(s) IPR004348 Protein of unknown function DUF246, plant	27.5883	99.2908	60.3845	99.6132	2739.26	6015.09	2.19588	1.1348
Solyc07g064280.1.1	Tryptophan synthase beta chain 1 (AHRD V1 **** Q0WUI8_ARATH); contains Interpro domain(s) IPR006654 Tryptophan synthase, beta chain	19.0388	99.5624	41.6686	99.9271	1895.55	4163.82	2.19663	1.13529
Solyc06g060400.1.1	Ribosomal protein L15 (AHRD V1 ***- B9GPA1_POPTR); contains Interpro domain(s) IPR000439 Ribosomal protein L15e	844.426	100	1855.51	100	84442.6	185551	2.19736	1.13577
Solyc01g066060.1.1	DAG protein (AHRD V1 ***- B6UD77_MAIZE)	18.5889	96.6667	39.5456	99.8718	1796.92	3949.49	2.19792	1.13614
Solyc06g007540.1.1	Cytochrome b-c1 complex subunit 8 (AHRD V1 **** D6BQP2_9ROSI); contains Interpro domain(s) IPR020101 Cytochrome b-c1 complex, subunit 8	320	100	706.56	99.5434	32000	70333.3	2.19792	1.13614
Solyc09g011690.1.1	Unknown Protein (AHRD V1)	227.946	99.7555	500.691	99.837	22738.9	49987.4	2.19833	1.13641
Solyc05g056490.1.1	3&apos(2&apos) 5&apos-bisphosphate nucleotidase (AHRD V1 **** Q0WTT5_ARATH); contains Interpro domain(s) IPR006239 3(2),5 -bisphosphate nucleotidase HAL2	84.3866	99.5238	185.539	99.5238	8398.48	18465.5	2.19868	1.13663
Solyc04g078600.1.1	Genomic DNA chromosome 5 P1 clone MCA23 (AHRD V1 **-- Q9FIJ8_ARATH)	50.1547	99.1087	109.892	99.4652	4970.77	10930.5	2.19895	1.13682
Solyc06g053270.1.1	Mutator-like transposase-like protein (AHRD V1 ***- Q9FI74_ARATH)	1.82957	98.5185	4.58857	86.4198	180.247	396.543	2.2	1.1375
Solyc11g069260.1.1	Cobalt import ATP-binding protein cbiO 2 (AHRD V1 ***- B6U9M1_MAIZE); contains Interpro domain(s) IPR003439 ABC transporter-like	13.1194	99.4891	28.9369	99.2337	1305.24	2871.52	2.2	1.1375
Solyc11g007550.1.1	Methyltransferase (AHRD V1 ***- D0N411_PHYIN)	1.98549	78.5613	3.57684	95.9402	155.983	343.162	2.2	1.1375
Solyc06g033980.1.1	Ribonuclease H (AHRD V1 ***- Q2HUA4_MEDTR); contains Interpro domain(s) IPR002156 Ribonuclease H	1.46881	57.7236	2.10761	88.5017	84.7851	186.527	2.2	1.1375
Solyc10g050920.1.1	Unknown Protein (AHRD V1)	3.82199	69.2029	5.94815	97.8261	264.493	581.884	2.2	1.1375
Solyc09g090240.1.1	Casein kinase I-like (AHRD V1 ***- Q8LR51_ORYSJ); contains Interpro domain(s) IPR011009 Protein kinase-like	3.58722	69.2177	6.4498	84.6939	248.299	546.259	2.2	1.1375
Solyc12g013640.1.1	ABC transporter G family member 9 (AHRD V1 ***- AB9G_ARATH); contains Interpro domain(s) IPR013525 ABC-2 type transporter	1.58696	24.3001	1.68344	50.3962	38.5631	84.8389	2.2	1.1375
Solyc09g065710.1.1	Pentatricopeptide repeat-containing protein (AHRD V1 ***- D7LTQ4_ARALY); contains Interpro domain(s) IPR002885 Pentatricopeptide repeat	1.37476	56.5495	2.00416	85.339	77.7423	171.033	2.2	1.1375
Solyc01g099390.1.1	SRC2-like protein (AHRD V1 ***- A4K8J6_NICBE); contains Interpro domain(s) IPR018029 C2 membrane targeting protein	1.60793	48.0423	2.47077	68.7831	77.2487	169.947	2.2	1.1375
Solyc04g025600.1.1	Kinase family protein (AHRD V1 *-*- D7M6L5_ARALY)	5.44776	41.358	11.1528	44.4444	225.309	495.679	2.2	1.1375
Solyc03g031530.1.1	Os01g0786800 protein (Fragment) (AHRD V1 ***- Q0JIP0_ORYSJ); contains Interpro domain(s) IPR002781 Protein of unknown function DUF81	1.96942	81.2865	3.8544	91.3743	160.088	352.193	2.2	1.1375
Solyc03g006900.1.1	Crinkler (CRN) family protein (AHRD V1 *-*- D0NJ10_PHYIN); contains Interpro domain(s) IPR011009 Protein kinase-like	1.13885	21.8473	1.35185	40.4908	24.8807	54.7376	2.2	1.1375
Solyc02g065170.1.1	Laccase-22 (AHRD V1 **-- LAC22_ORYSJ); contains Interpro domain(s) IPR001117 Multicopper oxidase, type 1	100.341	99.8765	221.078	99.7531	10021.7	22053.2	2.20054	1.13786
Solyc07g062430.1.1	Polynucleotide kinase 3&apos-phosphatase (AHRD V1 *--- Q6AXV0_RAT); contains Interpro domain(s) IPR015636 Polynucleotide kinase 3, phosphatase	21.3066	98.9341	46.5384	99.7093	2107.95	4640.31	2.20134	1.13838
Solyc01g009620.1.1	Cleavage and polyadenylation specificity factor subunit 5 (AHRD V1 ***- C1BVK1_9MAXI); contains Interpro domain(s) IPR016706 Cleavage and polyadenylation specificity factor, 25 kDa subunit	26.7462	98.6733	58.9899	98.5075	2639.14	5810.95	2.20183	1.13871
Solyc01g102710.1.1	LRR receptor-like serine/threonine-protein kinase FEI 1 (AHRD V1 *-** FEI1_ARATH); contains Interpro domain(s) IPR002290 Serine/threonine protein kinase	58.6762	99.93	129.357	99.8249	5863.52	12913	2.20227	1.13899
Solyc01g099900.1.1	Ribosomal protein L18 (AHRD V1 ***- C5X0Q5_SORBI); contains Interpro domain(s) IPR000039 Ribosomal protein L18e	2762.35	100	6086.7	100	276235	608670	2.20345	1.13976
Solyc03g025730.1.1	Tubulin beta chain (AHRD V1 ***- B9HP96_POPTR); contains Interpro domain(s) IPR002453 Beta tubulin	99.8197	99.4768	219.712	99.6263	9929.75	21889.1	2.2044	1.14038
Solyc01g006450.1.1	Enoyl reductase (AHRD V1 ***- P93062_BRANA); contains Interpro domain(s) IPR014358 Enoyl-[acyl-carrier-protein] reductase (NADH)	27.9099	99.8304	61.5782	99.7455	2786.26	6142.15	2.20444	1.14042
Solyc02g079760.1.1	BHLH transcription factor-like protein (AHRD V1 *-*- Q5ZAK6_ORYSJ); contains Interpro domain(s) IPR011598 Helix-loop-helix DNA-binding	45.0604	98.9418	98.55	99.7732	4458.35	9832.65	2.20545	1.14107
Solyc08g082160.1.1	Unknown Protein (AHRD V1)	17.2962	99.6528	38.2867	99.3056	1723.61	3802.08	2.20588	1.14136
Solyc07g041310.1.1	Ribosomal protein (AHRD V1 ***- B3TLR8_ELAGV); contains Interpro domain(s) IPR005703 Ribosomal protein S3, eukaryotic/archaeal	609.789	99.8611	1343.61	100	60894.2	134361	2.20646	1.14173
Solyc06g083580.1.1	Pectate lyase 1-27 (AHRD V1 **** B9TU35_9ROSI); contains Interpro domain(s) IPR002022 Pectate lyase/Amb allergen	74.4028	99.6935	164.054	99.7701	7417.47	16367.7	2.20664	1.14185
Solyc03g095960.1.1	Pentatricopeptide repeat-containing protein (AHRD V1 ***- D7LEH5_ARALY); contains Interpro domain(s) IPR002885 Pentatricopeptide repeat	8.60569	99.3939	19.3658	97.4747	855.354	1887.68	2.2069	1.14202
Solyc02g092790.1.1	Arabinogalactan (AHRD V1 *-*- Q43719_SOLLC)	302.412	99.537	664.435	100	30101.2	66443.5	2.20734	1.14231
Solyc05g053540.1.1	Dihydroxy-acid dehydratase (AHRD V1 **** A6C1E8_9PLAN); contains Interpro domain(s) IPR004404 Dihydroxy-acid dehydratase	44.72	99.4009	98.2356	99.8911	4445.21	9812.85	2.20751	1.14242
Solyc02g080210.1.1	Pectinesterase (AHRD V1 ***- B9RXQ4_RICCO); contains Interpro domain(s) IPR000070 Pectinesterase, catalytic	11.716	98.7203	26.0423	98.05	1156.61	2553.44	2.20769	1.14254
Solyc03g077910.1.1	Beta-1,3-galactosyl-O-glycosyl-glycoprotein beta-1,6-N-acetylglucosaminyltransferase 7 (AHRD V1 *--* GCNT7_HUMAN); contains Interpro domain(s) IPR003406 Glycosyl transferase, family 14	14.5418	94.0075	31.9556	94.4569	1367.04	3018.43	2.208	1.14274
Solyc10g078230.1.1	Cytochrome P450 (AHRD V1 ***- A9ZT63_COPJA); contains Interpro domain(s) IPR002401 Cytochrome P450, E-class, group I	4.89727	93.5294	10.2626	98.5621	458.039	1011.5	2.20833	1.14296
Solyc03g111380.1.1	Tubulin beta-1 chain (AHRD V1 ***- C1BSD0_9MAXI); contains Interpro domain(s) IPR002454 Gamma tubulin	31.654	99.3684	69.9068	99.3684	3145.4	6946.53	2.20847	1.14305
Solyc12g009570.1.1	CBL-interacting protein kinase 9 (AHRD V1 ***- A5BZV3_VITVI); contains Interpro domain(s) IPR002290 Serine/threonine protein kinase	35.0531	99.7017	77.3647	99.7763	3494.85	7719.16	2.20872	1.14321
Solyc11g012110.1.1	60S ribosomal protein L6 (AHRD V1 ***- B9RHH3_RICCO); contains Interpro domain(s) IPR000915 Ribosomal protein L6E	871.768	100	1926.35	100	87176.8	192635	2.20971	1.14386
Solyc09g009350.1.1	Vacuolar sorting-associated protein (AHRD V1 ***- C0NJR3_AJECG)	6.18191	95.3164	13.492	96.5122	589.238	1302.14	2.20988	1.14397
Solyc09g082690.1.1	Early light-induced protein 7 (AHRD V1 ***- B2BJD6_RHOCT)	69.9583	100	155.972	99.1319	6995.83	15461.8	2.21014	1.14414
Solyc01g108580.1.1	Gibberellin receptor GID1L2 (AHRD V1 **-- B6TRC0_MAIZE); contains Interpro domain(s) IPR013094 Alpha/beta hydrolase fold-3	79.3106	99.787	175.293	99.787	7914.16	17492	2.21022	1.14419
Solyc03g118480.1.1	Cell division cycle associated 7 (AHRD V1 *-*- A2AR40_MOUSE); contains Interpro domain(s) IPR018866 Cell division cycle-associated protein	7.09463	96.5432	15.3877	98.3951	684.938	1514.07	2.21053	1.14439
Solyc02g084600.1.1	Leucine-rich repeat receptor-like protein kinase 1 (AHRD V1 **** Q75WU3_POPNI); contains Interpro domain(s) IPR001611 Leucine-rich repeat	13.466	94.9309	29.4336	96.0061	1278.34	2825.81	2.21053	1.14439
Solyc04g081150.1.1	Histone H3 (AHRD V1 ***- A8MRL0_ARATH); contains Interpro domain(s) IPR000164 Histone H3	102.662	100	226.993	100	10266.2	22699.3	2.21107	1.14475
Solyc04g017680.1.1	50S ribosomal protein L22-like (AHRD V1 ***- Q5ZDK4_ORYSJ); contains Interpro domain(s) IPR005727 Ribosomal protein L22, bacterial-type	75.4303	99.3873	166.677	99.5098	7496.81	16586	2.21241	1.14562
Solyc08g081580.1.1	Pin2-interacting protein X1 (AHRD V1 *--- C1BXV6_ESOLU); contains Interpro domain(s) IPR000467 D111/G-patch	144.505	100	320.927	99.6276	14450.5	31973.2	2.21261	1.14575
Solyc06g065680.1.1	Cyclin-dependent protein kinase regulator-like protein (AHRD V1 *-** Q2V5Z8_BRACM); contains Interpro domain(s) IPR015453 G2/mitotic-specific cyclin A	9.28806	97.9692	20.1556	99.93	909.944	2014.15	2.21348	1.14632
Solyc03g117130.1.1	Ethylene-responsive transcription factor 4 (AHRD V1 *-** ERF78_ARATH); contains Interpro domain(s) IPR001471 Pathogenesis-related transcriptional factor and ERF, DNA-binding	142.41	99.7955	315.336	99.7955	14211.9	31469.1	2.21429	1.14684
Solyc12g098990.1.1	Pentatricopeptide repeat-containing protein (AHRD V1 ***- D7MMK8_ARALY); contains Interpro domain(s) IPR002885 Pentatricopeptide repeat	15.7121	96.1694	33.845	98.8575	1511.02	3345.83	2.21429	1.14684
Solyc02g082240.1.1	Unknown Protein (AHRD V1)	5.17468	90.1826	10.9854	94.0639	466.667	1033.33	2.21429	1.14684
Solyc08g078320.1.1	E3 ubiquitin-protein ligase HOS1 (AHRD V1 **** HOS1_ARATH); contains Interpro domain(s) IPR001841 Zinc finger, RING-type	34.6191	99.6185	76.6869	99.5838	3448.7	7636.77	2.21439	1.14691
Solyc03g083440.1.1	Glutamate synthase (AHRD V1 **** C1E4G5_9CHLO); contains Interpro domain(s) IPR012220 Glutamate synthase, eukaryotic IPR006005 Glutamate synthase, NADH/NADPH, small subunit 1	54.2959	99.2516	120.239	99.2516	5388.95	11933.9	2.21452	1.14699
Solyc05g053670.1.1	60S ribosomal protein L13a-like protein (AHRD V1 ***- Q3HRW1_SOLTU); contains Interpro domain(s) IPR005755 Ribosomal protein L13, eukaryotic/archaeal	1098.64	100	2433.57	100	109864	243357	2.21507	1.14735
Solyc02g091520.1.1	C2 domain-containing protein (AHRD V1 **-- D7KRJ5_ARALY); contains Interpro domain(s) IPR018029 C2 membrane targeting protein	66.3096	98.5944	144.827	100	6537.75	14482.7	2.21525	1.14747
Solyc01g006980.1.1	Malonyl CoA-acyl carrier protein transacylase containing protein expressed (AHRD V1 ***- Q10MS3_ORYSJ); contains Interpro domain(s) IPR004410 Malonyl CoA-acyl carrier protein transacylase	74.426	99.537	164.572	99.7222	7408.15	16411.5	2.21533	1.14752
Solyc12g044910.1.1	Coatomer subunit zeta-1 (AHRD V1 ***- B6UH71_MAIZE); contains Interpro domain(s) IPR011012 Longin-like	127.717	99.8188	283.505	99.6377	12748.6	28247.8	2.21577	1.14781
Solyc11g010270.1.1	Homeobox-leucine zipper protein (AHRD V1 *-*- Q9FXN8_ZINEL); contains Interpro domain(s) IPR001356 Homeobox	323.673	99.8101	717.903	99.7151	32305.8	71585.8	2.21588	1.14788
Solyc03g071690.1.1	Non-symbiotic hemoglobin 2 (AHRD V1 **-- D7L8Z8_ARALY); contains Interpro domain(s) IPR001032 Leghaemoglobin	46.0725	99.5754	102.325	99.3631	4587.69	10167.3	2.21622	1.1481
Solyc04g050790.1.1	Unknown Protein (AHRD V1)	13.7107	97.284	29.7811	99.2593	1333.83	2956.05	2.21622	1.1481
Solyc05g041870.1.1	Auxin-induced protein-like (AHRD V1 **-- Q6YUI4_ORYSJ); contains Interpro domain(s) IPR007613 Protein of unknown function DUF568, DOMON-like	21.9927	97.1781	47.5469	99.6473	2137.21	4737.92	2.21687	1.14852
Solyc01g108180.1.1	Pentatricopeptide repeat-containing protein (AHRD V1 ***- D7MA46_ARALY); contains Interpro domain(s) IPR002885 Pentatricopeptide repeat	23.3232	99.5814	51.7099	99.5814	2322.55	5149.35	2.21711	1.14868
Solyc03g006330.1.1	Receptor-like kinase (AHRD V1 ***- A7VM40_MARPO); contains Interpro domain(s) IPR001611 Leucine-rich repeat	26.459	98.4509	57.9154	99.7863	2604.91	5779.17	2.21856	1.14963
Solyc06g008590.1.1	Auxin responsive protein (AHRD V1 ***- D9IQE6_CATRO); contains Interpro domain(s) IPR003311 AUX/IAA protein	7.8521	94.8963	16.7735	98.5646	745.136	1653.27	2.21875	1.14975
Solyc06g050350.1.1	Myosin heavy chain-like (AHRD V1 ***- Q7XIW7_ORYSJ); contains Interpro domain(s) IPR008545 Protein of unknown function DUF827, plant	15.1984	98.5256	33.3956	99.4872	1497.44	3322.44	2.21875	1.14975
Solyc12g013980.1.1	Kinase family protein (AHRD V1 ***- D7LW60_ARALY); contains Interpro domain(s) IPR002290 Serine/threonine protein kinase	8.30578	95.6633	17.75	99.3197	794.558	1762.93	2.21875	1.14975
Solyc04g050720.1.1	PHD-finger family protein expressed (AHRD V1 *-*- Q53MN0_ORYSJ)	12.7537	97.7236	28.0445	98.6179	1246.34	2765.69	2.21905	1.14994
Solyc03g114970.1.1	Nitrilase associated protein-like (Fragment) (AHRD V1 *--- Q1HEA6_MUSAC)	291.128	99.7024	644.833	100	29026.2	64483.3	2.22156	1.15157
Solyc02g036310.1.1	Malonyl-CoA decarboxylase like protein (AHRD V1 ***- Q7Y1Z8_ARATH)	4.90299	75.7062	11.1877	73.7288	371.186	824.859	2.22222	1.152
Solyc11g072740.1.1	Unknown Protein (AHRD V1)	22.2712	99.2355	49.4915	99.2355	2210.09	4911.31	2.22222	1.152
Solyc12g088490.1.1	DNA-binding WRKY VQ (AHRD V1 ***- Q2HTS9_MEDTR)	3.86471	69.5297	6.72811	88.7526	268.712	597.137	2.22222	1.152
Solyc02g080010.1.1	Receptor-like protein kinase (AHRD V1 *-** C6ZRS0_SOYBN); contains Interpro domain(s) IPR002290 Serine/threonine protein kinase	3.64686	90.3151	7.5336	97.2384	329.366	732.555	2.22414	1.15325
Solyc03g005620.1.1	Kinesin like protein (AHRD V1 ***- O23291_ARATH); contains Interpro domain(s) IPR001752 Kinesin, motor region	3.87729	94.5455	8.29692	98.2684	366.58	815.325	2.22414	1.15325
Solyc06g083340.1.1	Wound-induced basic protein (AHRD V1 ***- PR4_PHAVU); contains Interpro domain(s) IPR012643 Wound-inducible basic	58.8056	100	130.792	100	5880.56	13079.2	2.22414	1.15325
Solyc01g100400.1.1	Pseudouridine synthase family protein (AHRD V1 ***- D7KAZ8_ARALY); contains Interpro domain(s) IPR006145 Pseudouridine synthase, RsuA and RluB/C/D/E/F	7.1326	98.6234	15.8981	98.4267	703.441	1564.8	2.22449	1.15347
Solyc06g071530.1.1	60S ribosomal protein L44 (AHRD V1 ***- B9RH89_RICCO); contains Interpro domain(s) IPR000552 Ribosomal protein L44e	945.786	100	2105.06	100	94578.6	210506	2.22573	1.15428
Solyc10g005820.1.1	Farnesyl pyrophosphate synthase (AHRD V1 ***- O65004_SOLLC); contains Interpro domain(s) IPR008949 Terpenoid synthase	12.6072	99.7222	28.2185	99.1667	1257.22	2798.33	2.22581	1.15433
Solyc04g064590.1.1	Protein kinase (AHRD V1 *-*- Q40541_TOBAC); contains Interpro domain(s) IPR015748 Mitogen activated protein kinase kinase kinase 3	28.6154	94.4279	60.2632	99.801	2702.09	6014.33	2.22581	1.15433
Solyc06g073760.1.1	Beta-D-glucosidase (AHRD V1 **** O82074_TROMA); contains Interpro domain(s) IPR001764 Glycoside hydrolase, family 3, N-terminal	11.6227	97.1913	25.3879	99.0461	1129.62	2514.57	2.22603	1.15447
Solyc03g034090.1.1	BAC19.4 (AHRD V1 ***- Q9FYX2_SOLLC); contains Interpro domain(s) IPR010608 Protein of unknown function DUF1195	14.6553	96.1749	31.7274	98.9071	1409.47	3138.07	2.22642	1.15472
Solyc06g060830.1.1	Homeobox-leucine zipper protein (AHRD V1 ***- Q40781_PIMBR); contains Interpro domain(s) IPR006712 HD-ZIP protein, N-terminal	15.8058	99.8885	35.5135	98.9967	1578.82	3515.72	2.2268	1.15497
Solyc02g082500.1.1	50S ribosomal protein L11 (AHRD V1 ***- B4FC48_MAIZE); contains Interpro domain(s) IPR006519 Ribosomal protein L11, bacterial-type	99.128	98.5043	219.315	99.1453	9764.53	21744	2.22684	1.155
Solyc10g005280.1.1	Pentatricopeptide repeat-containing protein (AHRD V1 ***- D7KVE2_ARALY); contains Interpro domain(s) IPR002885 Pentatricopeptide repeat	19.7658	99.5864	44.2018	99.1729	1968.4	4383.62	2.22699	1.1551
Solyc11g018820.1.1	CCA-adding enzyme (AHRD V1 *--- CCA_LACPL); contains Interpro domain(s) IPR002646 Polynucleotide adenylyltransferase region	6.7267	73.6883	13.9454	79.1667	495.679	1104.01	2.22727	1.15528
Solyc11g067300.1.1	Lipid A export ATP-binding/permease protein msbA (AHRD V1 *--- MSBA_CHRVO); contains Interpro domain(s) IPR003439 ABC transporter-like	3.1844	79.9894	6.62407	85.6463	254.718	567.328	2.22727	1.15528
Solyc08g068620.1.1	Decarboxylase family protein (AHRD V1 ***- B1ILJ6_CLOBK); contains Interpro domain(s) IPR002129 Pyridoxal phosphate-dependent decarboxylase	4.77976	64	8.65054	78.7619	305.905	681.333	2.22727	1.15528
Solyc03g063110.1.1	Stearoyl-acyl carrier protein desaturase (AHRD V1 **** B7TZ44_SPIOL); contains Interpro domain(s) IPR005067 Fatty acid desaturase, type 2	103.701	99.577	231.363	99.4078	10326.2	22999.3	2.22727	1.15528
Solyc11g008590.1.1	UDP-galactose transporter-like protein (AHRD V1 *-*- O65494_ARATH); contains Interpro domain(s) IPR007271 Nucleotide-sugar transporter	24.0793	99.1718	53.422	99.5859	2387.99	5320.08	2.22785	1.15565
Solyc12g042700.1.1	Unknown Protein (AHRD V1)	111.776	99.0123	247.801	99.5062	11067.2	24657.8	2.22801	1.15576
Solyc04g008030.1.1	Cleavage and polyadenylation specificity factor subunit 3 (AHRD V1 **-- B0WXD2_CULQU); contains Interpro domain(s) IPR001279 Beta-lactamase-like	7.15229	96.3077	15.3803	99.7949	688.821	1534.87	2.22826	1.15592
Solyc01g111300.1.1	Cold shock protein-1 (AHRD V1 *-*- Q8LPA7_WHEAT); contains Interpro domain(s) IPR002059 Cold-shock protein, DNA-binding	460.631	91.8403	971.331	97.0486	42304.5	94266.3	2.22828	1.15593
Solyc02g067890.1.1	Dehydration-responsive protein-like (AHRD V1 **-- Q653G1_ORYSJ); contains Interpro domain(s) IPR004159 Protein of unknown function DUF248, methyltransferase putative	56	99.5636	124.527	99.7818	5575.56	12425.5	2.22857	1.15612
Solyc03g034020.1.1	U-box domain-containing protein 5 (AHRD V1 ***- D7MBG7_ARALY); contains Interpro domain(s) IPR003613 U box domain	22.1147	96.4539	47.9247	99.2435	2133.05	4756.22	2.22977	1.1569
Solyc12g013510.1.1	Histone H2B (AHRD V1 ***- Q2XPW1_SOLTU); contains Interpro domain(s) IPR000558 Histone H2B	30.7554	98.3333	67.4381	100	3024.29	6743.81	2.22989	1.15697
Solyc02g062680.1.1	Anaphase-promoting complex subunit 10 family (AHRD V1 ***- D7LBA6_ARALY); contains Interpro domain(s) IPR016901 Anaphase-promoting complex, subunit 10, subgroup	22.3627	98.6111	50.0424	98.2639	2205.21	4917.36	2.22989	1.15697
Solyc06g076620.1.1	Genomic DNA chromosome 5 TAC clone K24M7 (AHRD V1 ***- Q9FHC3_ARATH)	27.1991	98.5232	60.3923	98.9451	2679.75	5975.53	2.22989	1.15697
Solyc08g005540.1.1	Amino acid permease-like protein (Fragment) (AHRD V1 *-*- B2ZME9_9ASTR); contains Interpro domain(s) IPR002293 Amino acid/polyamine transporter I	1.75578	67.8594	3.26446	81.4187	119.146	265.788	2.23077	1.15754
Solyc12g010260.1.1	Unknown Protein (AHRD V1)	7.44314	77.2727	15.0676	85.1515	575.152	1283.03	2.23077	1.15754
Solyc09g075170.1.1	Pentatricopeptide repeat protein (AHRD V1 ***- D2STE4_GOSHI); contains Interpro domain(s) IPR002885 Pentatricopeptide repeat	3.47938	80.8148	6.49885	96.5185	281.185	627.259	2.23077	1.15754
Solyc06g036440.1.1	C4-dicarboxylate transporter/malic acid transport family protein (AHRD V1 **** D7M2F7_ARALY); contains Interpro domain(s) IPR004695 C4-dicarboxylate transporter/malic acid transport protein	4.59564	89.1046	9.22943	98.9752	409.493	913.484	2.23077	1.15754
Solyc01g090240.1.1	Protein kinase 5 (AHRD V1 ***- Q8W4K8_ARATH); contains Interpro domain(s) IPR002290 Serine/threonine protein kinase	24.9303	98.8588	55.2999	99.4294	2464.57	5498.43	2.23099	1.15768
Solyc08g068680.1.1	Decarboxylase family protein (AHRD V1 ***- B1ILJ6_CLOBK); contains Interpro domain(s) IPR002129 Pyridoxal phosphate-dependent decarboxylase	9.88596	99.0819	21.9362	99.6469	979.52	2185.88	2.23158	1.15806
Solyc04g080610.1.1	Ornithine carbamoyltransferase (AHRD V1 **** Q9SEX4_CANLI); contains Interpro domain(s) IPR002292 Ornithine carbamoyltransferase	92.3274	99.3778	205.704	99.5556	9175.29	20478.9	2.23197	1.15832
Solyc06g054490.1.1	Prolyl 4-hydroxylase alpha subunit-like protein (AHRD V1 ***- Q8LAN3_ARATH); contains Interpro domain(s) IPR006620 Prolyl 4-hydroxylase, alpha subunit	137.021	98.8739	303.548	99.6622	13547.7	30252.3	2.23301	1.15899
Solyc11g062350.1.1	Plastocyanin-like domain containing protein expressed (AHRD V1 **-- Q2QRP3_ORYSJ); contains Interpro domain(s) IPR003245 Plastocyanin-like	125.084	99.5763	278.577	99.8588	12455.4	27818.4	2.23344	1.15927
Solyc11g071640.1.1	Beta-D-glucosidase (AHRD V1 ***- O82074_TROMA); contains Interpro domain(s) IPR001764 Glycoside hydrolase, family 3, N-terminal	151.577	99.7354	337.987	99.9471	15117.6	33780.8	2.23454	1.15998
Solyc08g066740.1.1	CT099 (Fragment) (AHRD V1 *--- Q4KR02_SOLCI); contains Interpro domain(s) IPR003245 Plastocyanin-like	25.3265	97.5124	56.8055	97.1808	2469.65	5520.4	2.23529	1.16046
Solyc01g104780.1.1	Nodulin-related integral membrane protein DUF125 (AHRD V1 *-*- C7JBI4_ACEP3); contains Interpro domain(s) IPR008217 Protein of unknown function DUF125, transmembrane	8.27333	93.8967	17.7821	97.6526	776.839	1736.46	2.23529	1.16046
Solyc02g088120.1.1	Nucleic acid binding protein (AHRD V1 **** B6UDK8_MAIZE); contains Interpro domain(s) IPR018111 K Homology, type 1, subgroup	2.09451	75.0951	4.27098	82.3194	157.288	351.584	2.23529	1.16046
Solyc06g050930.1.1	Endo beta n-acetylglucosaminidase (AHRD V1 *-*- Q16SQ0_AEDAE); contains Interpro domain(s) IPR005201 Glycoside hydrolase, family 85	18.8127	99.6332	42.118	99.4956	1874.37	4190.55	2.23571	1.16074
Solyc01g105510.1.1	LMBR1 domain protein (AHRD V1 ***- B0XPH0_ASPFC); contains Interpro domain(s) IPR006876 LMBR1-like conserved region	7.25891	97.3516	15.8944	99.4064	706.667	1580	2.23585	1.16082
Solyc04g081910.1.1	Calcium-dependent protein kinase (AHRD V1 **** Q8RW36_SOLLC); contains Interpro domain(s) IPR002290 Serine/threonine protein kinase	10.1084	97.765	22.2807	99.1699	988.25	2209.58	2.23585	1.16082
Solyc09g011200.1.1	Receptor-like protein kinase At3g21340 (AHRD V1 *-*- RLK6_ARATH); contains Interpro domain(s) IPR002290 Serine/threonine protein kinase	3.68953	43.4169	7.91465	45.2978	160.188	358.516	2.2381	1.16227
Solyc05g052450.1.1	Os03g0291800 protein (Fragment) (AHRD V1 **-- Q0DSS4_ORYSJ); contains Interpro domain(s) IPR004253 Protein of unknown function DUF231, plant	2.66841	89.9061	5.71833	93.8967	239.906	536.933	2.2381	1.16227
Solyc05g013410.1.1	Sel1 domain protein repeat-containing protein (AHRD V1 *-*- A0L961_MAGSM); contains Interpro domain(s) IPR011990 Tetratricopeptide-like helical	9.76433	89.7143	19.6995	99.5238	876	1960.57	2.2381	1.16227
Solyc02g085790.1.1	T-complex protein 1 subunit zeta (AHRD V1 ***- B6U118_MAIZE); contains Interpro domain(s) IPR012722 T-complex protein 1, zeta subunit	78.7416	99.6269	175.709	99.9378	7844.78	17560	2.23843	1.16248
Solyc09g097980.1.1	Aldo/keto reductase family protein (AHRD V1 ***- D7KWQ9_ARALY); contains Interpro domain(s) IPR001395 Aldo/keto reductase	15.2433	98.8636	34.1881	98.6742	1507.01	3373.48	2.23853	1.16255
Solyc01g094260.1.1	Short-chain dehydrogenase/reductase (AHRD V1 ***- B0KZQ5_CAPAN); contains Interpro domain(s) IPR002347 Glucose/ribitol dehydrogenase	17.3481	99.0625	38.8412	99.0625	1718.54	3847.71	2.23894	1.16281
Solyc07g054680.1.1	Pentatricopeptide repeat-containing protein (AHRD V1 ***- D7KN65_ARALY); contains Interpro domain(s) IPR002885 Pentatricopeptide repeat	5.60601	98.8449	12.6689	97.9373	554.125	1240.76	2.23913	1.16294
Solyc07g053660.1.1	WD repeat protein (AHRD V1 **-- C4MAV3_ENTHI); contains Interpro domain(s) IPR020472 G-protein beta WD-40 repeat, region	50.5011	99.5585	113.423	99.2642	5027.81	11258.9	2.23932	1.16306
Solyc08g077350.1.1	HAD-superfamily hydrolase subfamily IA variant 3 (AHRD V1 **-* B2IYD2_NOSP7); contains Interpro domain(s) IPR005834 Haloacid dehalogenase-like hydrolase	207.076	100	463.788	100	20707.6	46378.8	2.2397	1.16331
Solyc10g005570.1.1	Unknown Protein (AHRD V1)	15.5983	86.6667	30.5075	99.2593	1351.85	3028.15	2.24	1.1635
Solyc05g005740.1.1	Potassium transporter (AHRD V1 **** D2JYH2_GOSHI); contains Interpro domain(s) IPR018519 Potassium uptake protein, kup IPR003855 K+ potassium transporter	22.4038	99.7009	50.1465	99.7863	2233.68	5003.93	2.24022	1.16364
Solyc01g107570.1.1	Unknown Protein (AHRD V1)	60.494	98.4314	135.53	98.4314	5954.51	13340.4	2.24038	1.16375
Solyc02g078010.1.1	Unknown Protein (AHRD V1)	12.7147	99.1071	28.845	97.9167	1260.12	2824.4	2.24138	1.16439
Solyc12g006310.1.1	Endoplasmic reticulum-Golgi intermediate compartment protein 3 (AHRD V1 ***- C0H9D0_SALSA); contains Interpro domain(s) IPR012936 Protein of unknown function DUF1692	29.9437	95.2746	67.4906	94.7637	2852.87	6395.66	2.24183	1.16468
Solyc02g067460.1.1	Porin/voltage-dependent anion-selective channel protein (AHRD V1 **** A9P802_POPTR); contains Interpro domain(s) IPR001925 Porin, eukaryotic type	701.293	99.7593	1568.4	100	69960.5	156840	2.24184	1.16468
Solyc07g056550.1.1	Bystin (AHRD V1 ***- B5DGE9_SALSA); contains Interpro domain(s) IPR007955 Bystin	71.7085	99.1646	160.489	99.3317	7110.94	15941.7	2.24185	1.16469
Solyc02g082020.1.1	Unknown Protein (AHRD V1)	84.5263	99.1304	189.544	99.1304	8379.13	18789.6	2.24242	1.16506
Solyc01g096980.1.1	Restricted tev movement 2 (AHRD V1 *--- D5K219_ARATH); contains Interpro domain(s) IPR008978 HSP20-like chaperone	16.417	87.4881	35.8406	89.8758	1436.29	3221.2	2.24272	1.16525
Solyc02g081230.1.1	Unknown Protein (AHRD V1)	10.6234	85.8228	22.42	91.2236	911.73	2045.23	2.24324	1.16559
Solyc12g097070.1.1	Genomic DNA chromosome 3 BAC clone F14O13 (AHRD V1 *-*- Q9LIQ9_ARATH)	13.6875	99.9156	30.7563	99.7468	1367.59	3067.85	2.24324	1.16559
Solyc12g014420.1.1	Glucan endo-1 3-beta-glucosidase A6 (AHRD V1 ***- B6TIF7_MAIZE); contains Interpro domain(s) IPR000490 Glycoside hydrolase, family 17	135.579	100	305.199	99.6535	13557.9	30414.1	2.24328	1.16561
Solyc04g082450.1.1	Unknown Protein (AHRD V1)	38.4299	98.3051	86.4562	98.0791	3777.85	8479.55	2.24454	1.16642
Solyc12g095850.1.1	Tryptophanyl-tRNA synthetase (AHRD V1 ***- B4AZK3_9CHRO); contains Interpro domain(s) IPR002306 Tryptophanyl-tRNA synthetase, class Ib	14.2971	97.4919	31.4809	99.4337	1393.85	3130.26	2.24576	1.16721
Solyc02g077590.1.1	Homeobox-leucine zipper-like protein (AHRD V1 *-*- Q3HRT1_PICGL); contains Interpro domain(s) IPR001356 Homeobox	239.007	100	536.956	100	23900.7	53695.6	2.24661	1.16775
Solyc09g008800.1.1	60S ribosomal protein L24 (AHRD V1 ***- B3TM46_ELAGV); contains Interpro domain(s) IPR000988 Ribosomal protein L24e	975.722	100	2192.69	100	97572.2	219269	2.24725	1.16816
Solyc08g068610.1.1	Decarboxylase family protein (AHRD V1 ***- B1ILJ6_CLOBK); contains Interpro domain(s) IPR002129 Pyridoxal phosphate-dependent decarboxylase	33.1016	99.3644	74.4009	99.3644	3289.12	7392.8	2.24765	1.16842
Solyc10g051250.1.1	Disease resistance protein (AHRD V1 **-- Q9ZTK1_SOLLC)	2.01379	93.8511	4.35099	97.7346	188.997	425.243	2.25	1.16993
Solyc09g072580.1.1	Chromatin modification-related protein MEAF6 (AHRD V1 *-*- EAF6_XENLA); contains Interpro domain(s) IPR015418 Histone H4 acetyltransferase, NuA4 complex, Eaf6	11.451	93.7931	24.7925	97.4713	1074.02	2416.55	2.25	1.16993
Solyc03g112390.1.1	Myb transcription factor (AHRD V1 *--- D6BV29_ORYSJ); contains Interpro domain(s) IPR015495 Myb transcription factor	8.45502	98.8753	18.9845	99.0798	835.992	1880.98	2.25	1.16993
Solyc05g023910.1.1	Unknown Protein (AHRD V1)	2.79426	56.6396	4.84871	73.4417	158.266	356.098	2.25	1.16993
Solyc06g072020.1.1	Unknown Protein (AHRD V1)	3.08995	75	5.63948	92.4603	231.746	521.429	2.25	1.16993
Solyc06g009900.1.1	ENT domain containing protein (AHRD V1 ***- B4FDM5_MAIZE); contains Interpro domain(s) IPR005491 ENT	1.17269	42.3469	1.68678	66.2415	49.6599	111.735	2.25	1.16993
Solyc06g063050.1.1	COP1-interacting protein 7 (CIP7)-like (AHRD V1 **-- Q8GRM2_ORYSJ)	1.74676	50.5799	2.59342	76.6515	88.351	198.79	2.25	1.16993
Solyc05g052900.1.1	Ras-related protein Rab-25 (AHRD V1 ***- RAB25_BOVIN); contains Interpro domain(s) IPR015595 Rab11-related	1.5288	58.9506	2.51724	80.5556	90.1235	202.778	2.25	1.16993
Solyc01g105300.1.1	Metacaspase (AHRD V1 ***- A8NU42_COPC7); contains Interpro domain(s) IPR011600 Peptidase C14, caspase catalytic	11.9294	99.1713	27.0928	98.2505	1183.06	2661.88	2.25	1.16993
Solyc06g075320.1.1	Vicilin (Fragment) (AHRD V1 **-- Q41726_ZAMFU); contains Interpro domain(s) IPR011051 Cupin, RmlC-type	1.42092	30.0439	1.66963	57.5292	42.6901	96.0526	2.25	1.16993
Solyc01g102770.1.1	Photosystem II reaction center protein Z (AHRD V1 ***- Q5IHA1_9SOLN); contains Interpro domain(s) IPR002644 Photosystem II protein PsbZ	3.2809	94.1799	7.18033	96.8254	308.995	695.238	2.25	1.16993
Solyc11g006860.1.1	Ribonuclease (AHRD V1 ***- B9HKP4_POPTR); contains Interpro domain(s) IPR004649 Ribonuclease H2, subunit A	19.1151	99.1051	42.6719	99.8881	1894.41	4262.42	2.25	1.16993
Solyc02g079940.1.1	Unknown Protein (AHRD V1); contains Interpro domain(s) IPR009606 Protein of unknown function DUF1218	2.56703	87.6686	5.42975	93.2563	225.048	506.358	2.25	1.16993
Solyc08g061890.1.1	Retinoblastoma binding protein 6 (AHRD V1 *--- Q866R2_HORSE); contains Interpro domain(s) IPR014891 DWNN domain	3.81699	95.625	8.25118	99.5312	365	821.25	2.25	1.16993
Solyc08g016520.1.1	Unknown Protein (AHRD V1)	4.08392	83.6257	8.26415	92.9825	341.52	768.421	2.25	1.16993
Solyc07g008640.1.1	Leucine-rich repeat protein (AHRD V1 **-- C6ZS04_SOYBN); contains Interpro domain(s) IPR013210 Leucine-rich repeat, N-terminal	1.10816	18.2606	1.25621	36.2439	20.2356	45.5301	2.25	1.16993
Solyc05g010690.1.1	Unknown Protein (AHRD V1)	3.2809	98.8889	7.42373	98.3333	324.444	730	2.25	1.16993
Solyc05g047700.1.1	NBS-LRR resistance protein-like protein (AHRD V1 ***- A1Y9R1_SOLLC); contains Interpro domain(s) IPR002182 NB-ARC	1.83359	17.621	2.28522	31.8119	32.3098	72.6971	2.25	1.16993
Solyc01g087830.1.1	Subtilisin-like protease (AHRD V1 *--- O82777_SOLLC); contains Interpro domain(s) IPR015500 Peptidase S8, subtilisin-related	1.88997	41.2	3.15108	55.6	77.8667	175.2	2.25	1.16993
Solyc03g116540.1.1	Pentatricopeptide repeat-containing protein (AHRD V1 ***- D7KJJ1_ARALY); contains Interpro domain(s) IPR002885 Pentatricopeptide repeat	2.34068	66.8005	3.97279	88.5542	156.359	351.807	2.25	1.16993
Solyc06g083280.1.1	ER lumen retaining receptor family-like protein (AHRD V1 ***- Q38JH5_SOLTU); contains Interpro domain(s) IPR000133 ER lumen protein retaining receptor	1.88691	74.7585	3.45789	91.7874	141.063	317.391	2.25	1.16993
Solyc06g076870.1.1	60S acidic ribosomal protein P0 (AHRD V1 ***- D7LEE5_ARALY); contains Interpro domain(s) IPR001790 Ribosomal protein L10	1.8481	33.0199	2.03406	67.5026	61.024	137.304	2.25	1.16993
Solyc03g078150.1.1	Amino acid transporter family protein (AHRD V1 **** D7LGK0_ARALY); contains Interpro domain(s) IPR013057 Amino acid transporter, transmembrane	1.33333	27.7567	1.33672	62.294	37.0089	83.27	2.25	1.16993
Solyc09g064600.1.1	NBS-LRR resistance protein (AHRD V1 ***- B6E013_SOLBU)	12.5591	84.2391	26.6531	89.3116	1057.97	2380.43	2.25	1.16993
Solyc02g065780.1.1	Unknown Protein (AHRD V1)	350.602	99.3127	783.684	100	34819.2	78368.4	2.25072	1.17039
Solyc06g007520.1.1	Ribosomal protein L10 (AHRD V1 ***- A8IZK3_CHLRE); contains Interpro domain(s) IPR001197 Ribosomal protein L10e	1088.2	94.9275	2449.46	94.9275	103300	232521	2.25092	1.17052
Solyc02g078030.1.1	DNA-binding WRKY VQ (AHRD V1 ***- Q2HTS9_MEDTR); contains Interpro domain(s) IPR008889 VQ	193.85	97.8535	427.848	99.8737	18968.9	42730.8	2.25267	1.17164
Solyc09g075430.1.1	Ribosomal protein L19 (AHRD V1 ***- Q2PYW9_SOLTU); contains Interpro domain(s) IPR000196 Ribosomal protein L19/L19e	1196.44	100	2696.44	100	119644	269644	2.25371	1.1723
Solyc01g080130.1.1	Unknown Protein (AHRD V1)	48.9571	99.7294	110.172	99.8918	4882.47	11005.3	2.25405	1.17252
Solyc11g072090.1.1	Translation initiation factor eIF-2B gamma subunit (AHRD V1 ***- B6TJ84_MAIZE); contains Interpro domain(s) IPR011004 Trimeric LpxA-like	38.3541	99.4228	86.5185	99.3506	3813.28	8595.67	2.25414	1.17258
Solyc04g076120.1.1	Serine carboxypeptidase 1 (AHRD V1 ***- B6TC80_MAIZE); contains Interpro domain(s) IPR001563 Peptidase S10, serine carboxypeptidase	6.24417	98.9992	14.0668	99.0762	618.168	1393.69	2.25455	1.17284
Solyc12g043120.1.1	Heat shock protein 4 (AHRD V1 ***- B6U237_MAIZE); contains Interpro domain(s) IPR013126 Heat shock protein 70	137.019	99.8032	308.561	99.9213	13674.9	30831.8	2.25462	1.17289
Solyc01g107830.1.1	UDP-glucosyltransferase family 1 protein (AHRD V1 **** C6KI43_CITSI); contains Interpro domain(s) IPR002213 UDP-glucuronosyl/UDP-glucosyltransferase	26.8809	98.858	60.1361	99.6431	2657.39	5992.15	2.2549	1.17306
Solyc08g080140.1.1	dTDP-4-dehydrorhamnose reductase (AHRD V1 **-- B6STR1_MAIZE); contains Interpro domain(s) IPR016040 NAD(P)-binding domain	212.628	99.8896	479.093	100	21239.3	47909.3	2.25569	1.17357
Solyc06g066330.1.1	Poly polymerase catalytic domain containing protein expressed (AHRD V1 **-- Q336N3_ORYSJ); contains Interpro domain(s) IPR004170 WWE domain	24.0867	99.4958	54.0953	99.944	2396.53	5406.5	2.25597	1.17375
Solyc08g080170.1.1	Hydroxymethylglutaryl-CoA synthase (AHRD V1 **** A9ZMZ7_HEVBR); contains Interpro domain(s) IPR010122 Hydroxymethylglutaryl-CoA synthase, eukaryotic	139.794	99.928	315.457	99.928	13969.3	31523	2.25658	1.17414
Solyc10g084830.1.1	Amino acid transporter (AHRD V1 ***- B9IFW4_POPTR); contains Interpro domain(s) IPR013057 Amino acid transporter, transmembrane	6.14933	98.5535	13.7858	99.2453	606.038	1368.18	2.25758	1.17477
Solyc12g056710.1.1	Xanthoxin dehydrogenase (AHRD V1 **** ABA2_ARATH); contains Interpro domain(s) IPR002347 Glucose/ribitol dehydrogenase	25.9203	97.1831	57.6361	98.7089	2519.01	5689.2	2.2585	1.17537
Solyc02g072110.1.1	Dihydroorotase (AHRD V1 **** Q8VXS9_BETVU); contains Interpro domain(s) IPR004721 Dihydroorotase homodimeric type	20.8774	98.7512	46.6526	99.8079	2061.67	4656.29	2.2585	1.17537
Solyc04g016350.1.1	40S ribosomal protein S4-like protein (AHRD V1 ***- Q2XPX5_SOLTU); contains Interpro domain(s) IPR000876 Ribosomal protein S4e	11.1042	47.1448	16.5539	71.4475	523.506	1182.74	2.25926	1.17585
Solyc12g008530.1.1	Pectinesterase (AHRD V1 ***- B9RKG6_RICCO); contains Interpro domain(s) IPR000070 Pectinesterase, catalytic	5.2074	66.5787	8.50621	92.0844	346.702	783.289	2.25926	1.17585
Solyc05g053810.1.1	Serine hydroxymethyltransferase (AHRD V1 **** D2D306_GOSHI); contains Interpro domain(s) IPR001085 Serine hydroxymethyltransferase	557.445	99.7881	1258.66	99.8588	55626.4	125688	2.2595	1.176
Solyc06g083180.1.1	40S ribosomal protein S8 (AHRD V1 ***- Q0E158_ORYSJ); contains Interpro domain(s) IPR001047 Ribosomal protein S8e	465.086	100	1056.07	99.5475	46508.6	105129	2.26042	1.17659
Solyc01g074020.1.1	Box C/D snoRNA (AHRD V1 *--- A6ZSU7_YEAS7); contains Interpro domain(s) IPR007529 Zinc finger, HIT-type	11.7226	97.6827	26.3887	98.1283	1145.1	2589.48	2.26136	1.17719
Solyc04g058070.1.1	UDP-N-acetylglucosamine-pyrophosphorylase (AHRD V1 ***- A8HP64_CHLRE); contains Interpro domain(s) IPR002618 UTP--glucose-1-phosphate uridylyltransferase	22.6773	98.274	50.6999	99.4067	2228.59	5039.91	2.26148	1.17727
Solyc12g005000.1.1	Unknown Protein (AHRD V1)	10.6692	95.2381	23.9618	95.9707	1016.12	2299.63	2.26316	1.17834
Solyc04g005230.1.1	Gibberellin receptor GID1L2 (AHRD V1 **-- B6T2M3_MAIZE); contains Interpro domain(s) IPR013094 Alpha/beta hydrolase fold-3	3.30238	88.0503	6.96781	94.4444	290.776	658.071	2.26316	1.17834
Solyc06g083100.1.1	HAUS augmin-like complex subunit 3 (AHRD V1 **-- HAUS3_HUMAN)	4.05556	38.1271	4.14937	84.3367	154.627	349.944	2.26316	1.17834
Solyc07g008920.1.1	Oxysterol-binding protein (AHRD V1 **** Q2HUM2_MEDTR); contains Interpro domain(s) IPR000648 Oxysterol-binding protein	28.1754	98.9583	63.3345	99.6528	2788.19	6311.46	2.26364	1.17864
Solyc11g005880.1.1	NADH-ubiquinone oxidoreductase kD subunit (AHRD V1 ***- C6H1Q6_AJECH)	230.096	98.0392	516.794	98.8235	22558.4	51071.4	2.26396	1.17885
Solyc01g103510.1.1	Ribosomal protein L3-like (AHRD V1 ***- Q2VCJ2_SOLTU); contains Interpro domain(s) IPR000597 Ribosomal protein L3	209.92	91.7417	474.113	91.967	19258.4	43602.7	2.26409	1.17893
Solyc11g006490.1.1	BZIP transcription factor family protein (AHRD V1 *-*- D7LW03_ARALY)	43.7357	98.2684	97.4388	99.8918	4297.84	9733.33	2.26471	1.17932
Solyc04g078650.1.1	WUSCHEL-related homeobox-containing protein 4 (AHRD V1 ***- C0LAL8_9MAGN); contains Interpro domain(s) IPR001356 Homeobox	54.6245	99.7257	123.538	99.8628	5447.46	12336.9	2.26471	1.17932
Solyc09g008830.1.1	Os01g0318400 protein (Fragment) (AHRD V1 *-*- Q7XXQ7_ORYSJ)	34.9222	97.609	79.1009	97.609	3408.72	7720.96	2.26506	1.17955
Solyc02g069050.1.1	Genomic DNA chromosome 5 P1 clone MFC19 (AHRD V1 ***- Q9FHI2_ARATH); contains Interpro domain(s) IPR007658 Protein of unknown function DUF594	1.5654	71.965	2.82206	90.4835	112.654	255.35	2.26667	1.18057
Solyc01g103230.1.1	Non-lysosomal glucosylceramidase (AHRD V1 ***- B9SS77_RICCO); contains Interpro domain(s) IPR014551 Beta-glucosidase, GBA2 type	25.1089	99.651	56.7778	99.8953	2502.13	5671.83	2.2668	1.18066
Solyc08g083120.1.1	Ubiquitin (AHRD V1 ***- C0SFI2_PARBP); contains Interpro domain(s) IPR019956 Ubiquitin subgroup	748.863	100	1698.05	100	74886.3	169805	2.26751	1.18111
Solyc01g091570.1.1	Thioesterase family protein (AHRD V1 **** D7LS72_ARALY); contains Interpro domain(s) IPR006683 Thioesterase superfamily	35.1174	99.435	79.4858	99.6234	3491.9	7918.64	2.26772	1.18124
Solyc04g079850.1.1	Pentatricopeptide repeat-containing protein (AHRD V1 ***- D7KHC1_ARALY); contains Interpro domain(s) IPR002885 Pentatricopeptide repeat	2.67591	80.0072	5.11991	94.8498	214.092	485.622	2.26829	1.18161
Solyc08g082090.1.1	Avr9/Cf-9 rapidly elicited protein 194 (AHRD V1 ***- Q9FQZ4_TOBAC)	140.016	99.187	316.433	99.5935	13887.8	31514.6	2.26923	1.1822
Solyc11g006690.1.1	40S ribosomal protein S17-like protein (AHRD V1 ***- Q3HRX4_SOLTU); contains Interpro domain(s) IPR001210 Ribosomal protein S17e	683.683	100	1551.63	100	68368.3	155163	2.26951	1.18238
Solyc10g079310.1.1	tRNA-splicing endonuclease subunit sen54 (AHRD V1 *-*- B6JWH8_SCHJY)	17.5105	98.4051	40.0784	97.6077	1723.13	3911.96	2.27027	1.18286
Solyc03g006080.1.1	Receptor kinase-like protein (AHRD V1 **** O24436_ORYLO); contains Interpro domain(s) IPR002290 Serine/threonine protein kinase	15.236	98.0338	34.0037	99.7235	1493.64	3390.97	2.27027	1.18286
Solyc12g096920.1.1	Disease resistance protein (AHRD V1 ***- D1GEE1_BRARP); contains Interpro domain(s) IPR002182 NB-ARC	2.98849	81.8499	5.71829	97.1379	244.607	555.462	2.27083	1.18322
Solyc04g073970.1.1	cDNA clone J033025P19 full insert sequence (AHRD V1 ***- B7ERC6_ORYSJ)	98.0116	99.6528	223.164	99.4213	9767.13	22187.3	2.27163	1.18373
Solyc07g008560.1.1	Purple acid phosphatase (AHRD V1 **-* B0WRM8_CULQU); contains Interpro domain(s) IPR008963 Purple acid phosphatase-like, N-terminal	192.778	99.7907	437.465	99.8953	19237.5	43700.7	2.27164	1.18374
Solyc05g008220.1.1	Unknown Protein (AHRD V1)	141.476	99.8594	321.406	99.8594	14127.7	32095.4	2.2718	1.18384
Solyc05g052370.1.1	Laccase (AHRD V1 **** Q9ZP47_POPTR); contains Interpro domain(s) IPR008972 Cupredoxin	14.7431	99.4152	33.626	99.0253	1465.69	3329.82	2.27184	1.18386
Solyc09g064610.1.1	NBS-LRR resistance protein (AHRD V1 ***- B6E013_SOLBU); contains Interpro domain(s) IPR002182 NB-ARC	6.65207	87.2033	13.6194	96.8008	580.083	1318.37	2.27273	1.18442
Solyc11g070000.1.1	I2 (Fragment) (AHRD V1 *-*- Q38MF4_SOLTU); contains Interpro domain(s) IPR002182 NB-ARC	4.62824	86.3184	9.17085	99.005	399.502	907.96	2.27273	1.18442
Solyc01g087390.1.1	tRNA-dihydrouridine synthase A (AHRD V1 *-*- C6S8V8_NEIML); contains Interpro domain(s) IPR013785 Aldolase-type TIM barrel	6.85592	91.3255	15.4825	91.9103	626.121	1423	2.27273	1.18442
Solyc03g118370.1.1	Serine carboxypeptidase K10B2.2 (AHRD V1 **** B6TKD2_MAIZE); contains Interpro domain(s) IPR001563 Peptidase S10, serine carboxypeptidase	20.7806	99.6345	47.2384	99.6345	2070.47	4706.58	2.2732	1.18472
Solyc00g007200.1.1	MLO-like protein 3 (AHRD V1 ***- C6EWE6_VITVI); contains Interpro domain(s) IPR004326 Mlo-related protein	24.0553	99.8799	54.9927	99.3393	2402.64	5462.94	2.27372	1.18506
Solyc04g080140.1.1	Myxococcales GC_trans_RRR domain protein (AHRD V1 *-*- B4UJ57_ANASK)	26.1414	99.232	59.2562	99.5392	2594.06	5898.31	2.27378	1.18509
Solyc11g066920.1.1	Pentatricopeptide repeat-containing protein (AHRD V1 ***- D7LQC4_ARALY); contains Interpro domain(s) IPR002885 Pentatricopeptide repeat	4.90837	86.8843	9.81228	98.8545	426.46	969.989	2.27451	1.18556
Solyc11g007710.1.1	DUF455 domain-containing protein (AHRD V1 **-- C1G075_PARBD); contains Interpro domain(s) IPR011197 Protein of unknown function UCP012318	15.0464	99.4369	34.5789	98.4234	1496.17	3403.38	2.27473	1.18569
Solyc07g062730.1.1	Chloroplast protein HCF243 (AHRD V1 *-*- Q9LIM5_ARATH)	29.8257	98.0392	66.8054	99.5798	2924.09	6652.47	2.27506	1.1859
Solyc11g015890.1.1	F-box family protein (AHRD V1 **-- B9GTQ9_POPTR); contains Interpro domain(s) IPR001810 Cyclin-like F-box	11.336	97.2656	26.4725	94.7917	1102.6	2509.38	2.27586	1.18641
Solyc06g050560.1.1	LRR receptor-like serine/threonine-protein kinase FEI 1 (AHRD V1 *-** FEI1_ARATH); contains Interpro domain(s) IPR002290 Serine/threonine protein kinase	3.38196	81.1925	6.39722	97.7191	274.59	625.13	2.2766	1.18688
Solyc04g071360.1.1	Transcription factor (Fragment) (AHRD V1 *--* D6MK04_9ASPA); contains Interpro domain(s) IPR017877 MYB-like	22.0941	99.542	50.3088	99.542	2199.29	5007.84	2.27703	1.18715
Solyc12g009310.1.1	ATP binding / serine-threonine kinase (AHRD V1 **** C5DB71_VITVI); contains Interpro domain(s) IPR002290 Serine/threonine protein kinase	10.8682	98.8475	24.5717	99.5567	1074.29	2446.28	2.27711	1.1872
Solyc03g019920.1.1	Harpin-induced protein-like (Fragment) (AHRD V1 **-- D2CFH8_COFAR); contains Interpro domain(s) IPR010847 Harpin-induced 1	7.34078	96.2366	17.2507	93.2796	706.452	1609.14	2.27778	1.18763
Solyc01g007130.1.1	LRR receptor-like serine/threonine-protein kinase FEI 2 (AHRD V1 *-** FEI2_ARATH); contains Interpro domain(s) IPR002290 Serine/threonine protein kinase	31.6511	99.6888	71.9889	99.8617	3155.26	7188.93	2.2784	1.18802
Solyc03g120530.1.1	BHLH transcription factor-like protein (AHRD V1 *-** Q5ZAK6_ORYSJ); contains Interpro domain(s) IPR011598 Helix-loop-helix DNA-binding	7.72202	92.4915	16.8926	96.3595	714.221	1627.76	2.27907	1.18845
Solyc11g065340.1.1	Unknown Protein (AHRD V1)	14.1665	99.6392	32.1927	99.9639	1411.54	3218.11	2.27985	1.18894
Solyc01g088670.1.1	Pentatricopeptide repeat-containing protein (AHRD V1 ***- D7M761_ARALY); contains Interpro domain(s) IPR002885 Pentatricopeptide repeat	2.94711	90.7326	6.14623	99.1941	267.399	609.67	2.28	1.18903
Solyc06g062520.1.1	Dof zinc finger protein 4 (AHRD V1 *-*- A5HWF3_HORVD); contains Interpro domain(s) IPR003851 Zinc finger, Dof-type	20.8571	99.1364	48.1517	97.9275	2067.7	4715.37	2.28049	1.18934
Solyc05g013940.1.1	Actin-like protein 3 (AHRD V1 **** B6SSZ5_MAIZE); contains Interpro domain(s) IPR015623 Actin-related protein 3	37.296	99.5349	84.9868	99.6124	3712.25	8465.74	2.28049	1.18934
Solyc01g097270.1.1	Chitinase (Fragment) (AHRD V1 *--- Q38777_ALLSA); contains Interpro domain(s) IPR000726 Glycoside hydrolase, family 19, catalytic IPR001153 Barwin	8261.22	100	18877.4	100	826122	1.88774e+06	2.28506	1.19223
Solyc01g016560.1.1	Unknown Protein (AHRD V1)	6.13814	88.8	13.9463	89.3333	545.067	1245.87	2.28571	1.19265
Solyc10g044750.1.1	VHS and GAT domain protein (AHRD V1 ***- Q2V732_SOYBN)	1.44759	66.6667	2.50107	88.1964	96.5061	220.585	2.28571	1.19265
Solyc03g118900.1.1	Nodulin-like protein (AHRD V1 ***- Q9LV20_ARATH); contains Interpro domain(s) IPR000620 Protein of unknown function DUF6, transmembrane	1.753	53.9815	2.61883	82.5926	94.6296	216.296	2.28571	1.19265
Solyc04g081630.1.1	Heat shock protein 90 (AHRD V1 ***- Q9MB32_ORYSA); contains Interpro domain(s) IPR015566 Molecular chaperone, heat shock protein, endoplasmin	2.34404	54.2289	3.6161	80.3483	127.114	290.547	2.28571	1.19265
Solyc03g121080.1.1	Unknown Protein (AHRD V1)	5.30358	96.8829	11.8219	99.3464	513.826	1174.46	2.28571	1.19265
Solyc08g062220.1.1	UDP-glucose glucosyltransferase (AHRD V1 **** B6EWX8_LYCBA); contains Interpro domain(s) IPR002213 UDP-glucuronosyl/UDP-glucosyltransferase	4.83215	91.757	10.8148	93.7093	443.384	1013.45	2.28571	1.19265
Solyc03g034300.1.1	Unknown Protein (AHRD V1)	4.8436	95.045	11.0189	95.4955	460.36	1052.25	2.28571	1.19265
Solyc02g086530.1.1	Alpha-galactosidase (AHRD V1 **-- C0NUM4_AJECG); contains Interpro domain(s) IPR008811 Raffinose synthase	4.10648	84.9765	8.17498	97.5672	348.954	797.61	2.28571	1.19265
Solyc04g050010.1.1	LOB domain protein 1 (AHRD V1 ***- D7KHW8_ARALY); contains Interpro domain(s) IPR004883 Lateral organ boundaries, LOB	3.93077	52.2088	4.72874	99.1968	205.221	469.076	2.28571	1.19265
Solyc04g007630.1.1	Metal ion binding protein (AHRD V1 **-- B6U811_MAIZE); contains Interpro domain(s) IPR006121 Heavy metal transport/detoxification protein	2.73995	84.009	5.60192	93.9189	230.18	526.126	2.28571	1.19265
Solyc12g094440.1.1	High mobility group family (Fragment) (AHRD V1 **-- B9GFX2_POPTR); contains Interpro domain(s) IPR001606 AT-rich interaction region	1.67541	71.0956	3.04563	89.3939	119.114	272.261	2.28571	1.19265
Solyc08g079230.1.1	Cortical cell-delineating protein (AHRD V1 *--- B6T836_MAIZE); contains Interpro domain(s) IPR013770 Plant lipid transfer protein and hydrophobic protein, helical	12.7431	96.1631	36.962	75.7794	1225.42	2800.96	2.28571	1.19265
Solyc02g091000.1.1	Harpin-induced protein (AHRD V1 ***- B6TDG9_MAIZE); contains Interpro domain(s) IPR010847 Harpin-induced 1	62.5058	99.2708	142.042	99.8958	6205	14189.4	2.28676	1.19331
Solyc10g081370.1.1	Small nuclear ribonucleoprotein F (AHRD V1 **-- B6TPP2_MAIZE); contains Interpro domain(s) IPR016487 Small nuclear ribonucleoprotein SmF	137.767	99.6255	315.053	99.6255	13725.1	31387.3	2.28685	1.19336
Solyc04g081850.1.1	UPF0436 protein C9orf6 homolog (AHRD V1 ***- CI006_XENLA); contains Interpro domain(s) IPR011053 Single hybrid motif	24	97.3333	54.8055	97.4815	2336	5342.52	2.28704	1.19348
Solyc01g108340.1.1	Peptidyl-prolyl cis-trans isomerase D (AHRD V1 **** PPID_RAT); contains Interpro domain(s) IPR002130 Peptidyl-prolyl cis-trans isomerase, cyclophilin-type	44.3336	97.9798	99.4357	99.9082	4343.8	9934.44	2.28704	1.19348
Solyc05g007100.1.1	DNA-binding protein p24 (AHRD V1 **-* Q9LL85_SOLTU); contains Interpro domain(s) IPR013742 Plant transcription factor	15.3281	94.4238	33.5232	98.7608	1447.34	3310.78	2.2875	1.19377
Solyc11g071990.1.1	Nitric oxide reductase FlRd-NAD(+) reductase (AHRD V1 **-- NORW_VIBFM); contains Interpro domain(s) IPR013027 FAD-dependent pyridine nucleotide-disulphide oxidoreductase	7.33527	93.2432	16.0425	97.5676	683.964	1565.23	2.28846	1.19438
Solyc01g087380.1.1	Histone-lysine N-methyltransferase MLL (AHRD V1 *--- MLL1_HUMAN); contains Interpro domain(s) IPR019787 Zinc finger, PHD-finger	7.37766	97.9167	17.4959	94.5312	722.396	1653.91	2.28947	1.19502
Solyc04g079860.1.1	Glycosyltransferase family GT8 protein (AHRD V1 ***- D0ECQ6_POPDE); contains Interpro domain(s) IPR002495 Glycosyl transferase, family 8	27.2495	98.6434	61.9006	99.4186	2687.98	6154.07	2.28947	1.19502
Solyc08g081430.1.1	TIM21-like protein mitochondrial (AHRD V1 ***- C3KHJ2_ANOFI); contains Interpro domain(s) IPR013261 Mitochondrial inner membrane translocase complex, subunit Tim21	28.6367	99.6795	65.4968	99.7863	2854.49	6535.68	2.28962	1.19511
Solyc11g039870.1.1	Unknown Protein (AHRD V1)	19.7737	97.7335	44.9886	98.3681	1932.55	4425.45	2.28995	1.19532
Solyc06g007360.1.1	40S ribosomal protein S4-like protein (AHRD V1 ***- Q2XPX5_SOLTU); contains Interpro domain(s) IPR000876 Ribosomal protein S4e	170.426	99.2453	389.456	99.4969	16914	38749.7	2.29099	1.19597
Solyc08g081530.1.1	Reductase (AHRD V1 ***- B5HVX9_9ACTO); contains Interpro domain(s) IPR013027 FAD-dependent pyridine nucleotide-disulphide oxidoreductase	62.2245	99.5859	142.56	99.5859	6196.69	14197	2.29106	1.19601
Solyc09g075030.1.1	Nucleolar protein (NOP16) involved in 60S ribosomal subunit biogenesis (ISS) (AHRD V1 *-*- Q01AF2_OSTTA); contains Interpro domain(s) IPR019002 Ribosome biogenesis protein Nop16	66.3868	97.1235	148.99	99.154	6447.72	14772.9	2.29119	1.1961
Solyc09g014280.1.1	Hydroxycinnamoyl transferase (AHRD V1 **-* D2XJ64_9MAGN); contains Interpro domain(s) IPR003480 Transferase	213.181	99.7831	487.758	99.9277	21271.9	48740.6	2.29132	1.19618
Solyc01g006630.1.1	Oxidoreductase family protein (AHRD V1 ***- D7KZW5_ARALY); contains Interpro domain(s) IPR016040 NAD(P)-binding domain	55.5154	99.3519	127.104	99.4444	5515.56	12639.8	2.29167	1.1964
Solyc08g074960.1.1	Nodulin-like family protein expressed (AHRD V1 ***- Q2QYU1_ORYSJ); contains Interpro domain(s) IPR010658 Nodulin-like	2.67277	77.758	5.09518	93.4757	207.829	476.275	2.29167	1.1964
Solyc01g090390.1.1	Pentatricopeptide repeat-containing protein (AHRD V1 ***- D7LBT2_ARALY); contains Interpro domain(s) IPR002885 Pentatricopeptide repeat	2.21632	88.4228	4.60436	97.5391	195.973	449.105	2.29167	1.1964
Solyc03g115630.1.1	Carbamoyl-phosphate synthase small chain (AHRD V1 ***- B6TJA4_MAIZE); contains Interpro domain(s) IPR006274 Carbamoyl phosphate synthase, small subunit	173.282	99.8439	397.134	99.8439	17301.2	39651.4	2.29183	1.1965
Solyc05g054310.1.1	Translation initiation factor 2 gamma subunit (AHRD V1 **** Q684L1_9INSE); contains Interpro domain(s) IPR015256 Initiation factor eIF2 gamma, C-terminal	28.4119	98.1869	65.8678	97.0711	2789.68	6393.86	2.29197	1.19659
Solyc07g064160.1.1	Thiazole biosynthetic enzyme (AHRD V1 ***- D6N3H1_GOSHI); contains Interpro domain(s) IPR002922 Thiamine biosynthesis Thi4 protein	168.894	100	387.14	100	16889.4	38714	2.29221	1.19674
Solyc03g111230.1.1	60S ribosomal protein L17 (AHRD V1 ***- D7KV33_ARALY); contains Interpro domain(s) IPR018260 Ribosomal protein L22/L17, conserved site	761.132	100	1744.84	100	76113.2	174484	2.29243	1.19688
Solyc02g070240.1.1	mRNA 3&apos;-end-processing protein YTH1 (AHRD V1 *--- YTH1_USTMA); contains Interpro domain(s) IPR007275 YT521-B-like protein	15.4992	99.0575	35.3543	99.5536	1535.32	3519.64	2.29245	1.19689
Solyc02g087960.1.1	MYB transcription factor (AHRD V1 **** Q9SN78_ARATH); contains Interpro domain(s) IPR015495 Myb transcription factor	7.16029	95.1081	15.6488	99.7725	681.001	1561.32	2.29268	1.19704
Solyc07g054450.1.1	Transcription factor (Fragment) (AHRD V1 ***- D6MKF6_9ASPA); contains Interpro domain(s) IPR000770 SAND	60.3775	99.7126	139.229	99.1379	6020.4	13802.9	2.29268	1.19704
Solyc03g116930.1.1	Sister chromatid cohesion protein PDS5 homolog B (AHRD V1 *-*- PDS5B_CHICK); contains Interpro domain(s) IPR007942 Phospholipase-like, arabidopsis	14.6	86.5026	33.4505	86.5772	1262.94	2896.05	2.2931	1.1973
Solyc03g111790.1.1	Centromere protein X (AHRD V1 *-*- CENPX_BOVIN); contains Interpro domain(s) IPR018552 Protein of unknown function DUF2008	7.95513	99.0476	18.25	99.0476	787.937	1807.62	2.29412	1.19794
Solyc02g063450.1.1	Hypothetical YFW family protein 5 (AHRD V1 *--- Q5AP84_CANAL); contains Interpro domain(s) IPR009836 Protein of unknown function DUF1399	181.857	98.5388	416.844	98.6301	17920	41113.3	2.29427	1.19804
Solyc10g011740.1.1	Ubiquitin-conjugating enzyme E2 8 (AHRD V1 **** UBC8_ARATH); contains Interpro domain(s) IPR000608 Ubiquitin-conjugating enzyme, E2	196.208	98.8814	446.184	99.7763	19401.3	44518.6	2.29461	1.19825
Solyc11g044750.1.1	DNA-binding protein p24 (AHRD V1 **-- Q9LL85_SOLTU); contains Interpro domain(s) IPR013742 Plant transcription factor	45.6382	97.1871	103.599	98.3122	4435.44	10185.1	2.2963	1.19931
Solyc01g097670.1.1	Pentatricopeptide repeat-containing protein (AHRD V1 ***- D7MHD4_ARALY); contains Interpro domain(s) IPR002885 Pentatricopeptide repeat	2.16474	71.8343	3.86507	92.3866	155.503	357.081	2.2963	1.19931
Solyc09g005970.1.1	ABC transporter G family member 2 (AHRD V1 ***- AB2G_ARATH); contains Interpro domain(s) IPR013525 ABC-2 type transporter	42.9531	97.2034	97.111	98.737	4175.19	9588.45	2.29653	1.19946
Solyc09g075190.1.1	Gamma-tubulin complex component 4 (Predicted) (AHRD V1 **** B2KIP3_RHIFE); contains Interpro domain(s) IPR007259 Spc97/Spc98	11.905	99.2	27.2325	99.6	1180.98	2712.36	2.2967	1.19956
Solyc03g112850.1.1	60S ribosomal protein L44 (AHRD V1 ***- B9RH89_RICCO); contains Interpro domain(s) IPR000552 Ribosomal protein L44e	1381.03	100	3172.06	100	138103	317206	2.29687	1.19967
Solyc04g025440.1.1	Polygalacturonase (AHRD V1 ***- Q9SLP3_CUCSA); contains Interpro domain(s) IPR012334 Pectin lyase fold	4.34594	89.8771	9.25429	96.9631	390.6	897.325	2.2973	1.19994
Solyc01g109330.1.1	Cytochrome c biogenesis protein ccsB (AHRD V1 *-*- D8G1N6_9CYAN); contains Interpro domain(s) IPR007816 ResB-like	4.47556	87.4638	9.45164	95.1449	391.449	899.275	2.2973	1.19994
Solyc11g006900.1.1	Calcium/calmodulin protein kinase (AHRD V1 ***- Q84ZT8_TOBAC)	30.4062	97.3199	68.7932	98.8275	2959.13	6798.66	2.29752	1.20008
Solyc04g074790.1.1	RING finger protein (AHRD V1 *-*- C6EUD3_SOYBN); contains Interpro domain(s) IPR018957 Zinc finger, C3HC4 RING-type	8.86262	93.7126	19.2802	99.002	830.539	1908.78	2.29825	1.20053
Solyc06g063300.1.1	Kelch-domain-containing protein (AHRD V1 *--- C5FLF8_NANOT); contains Interpro domain(s) IPR015915 Kelch-type beta propeller	15.9034	96.5312	35.778	98.645	1535.18	3529.32	2.29897	1.20099
Solyc03g117540.1.1	Multidrug resistance protein ABC transporter family (AHRD V1 **-- B9I191_POPTR); contains Interpro domain(s) IPR001140 ABC transporter, transmembrane region	9.04364	95.8614	20.6626	96.4687	866.937	1993.3	2.29924	1.20116
Solyc12g088730.1.1	50S ribosomal protein L4 (AHRD V1 ***- Q8LE97_ARATH); contains Interpro domain(s) IPR015498 Ribosomal protein L4	78.4311	99.5643	179.95	99.7821	7808.93	17955.8	2.29939	1.20125
Solyc00g047200.1.1	Cytochrome b (AHRD V1 ***- Q95871_TOBAC); contains Interpro domain(s) IPR016175 Cytochrome b/b6	6.57658	94.8718	15.1946	94.4444	623.932	1435.04	2.3	1.20163
Solyc05g013710.1.1	Cysteine desulfuration protein SufE (AHRD V1 *-*- Q2RNM6_RHORT); contains Interpro domain(s) IPR003808 Fe-S metabolism associated SufE	3.67758	96.2424	8.33251	97.697	353.939	814.061	2.3	1.20163
Solyc10g079550.1.1	Mitochondria fission 1 protein (AHRD V1 ***- B6T224_MAIZE); contains Interpro domain(s) IPR016543 Tetratricopeptide repeat 11 Fission 1 protein	3.79221	74.1811	6.77016	95.5684	281.31	647.013	2.3	1.20163
Solyc11g072490.1.1	Interactor of constitutive active ROPs 3 (AHRD V1 ***- ICR3_ARATH)	145.924	99.8962	336.035	99.8442	14577.3	33551.2	2.30161	1.20264
Solyc08g007380.1.1	Histidine triad (HIT) protein (AHRD V1 ***- B0KA64_THEP3); contains Interpro domain(s) IPR011151 Histidine triad motif	10.827	97.5877	25.1041	96.9298	1056.58	2433.33	2.30303	1.20353
Solyc11g020760.1.1	ATP-dependent DNA helicase MPH1 (AHRD V1 ***- C5JQI1_AJEDS); contains Interpro domain(s) IPR001650 DNA/RNA helicase, C-terminal	3.50145	93.7969	7.87509	96.0464	328.425	756.374	2.30303	1.20353
Solyc06g069860.1.1	60S ribosomal protein L34 (AHRD V1 ***- B6UH15_MAIZE); contains Interpro domain(s) IPR008195 Ribosomal protein L34e	645.939	100	1487.75	100	64593.9	148775	2.30324	1.20366
Solyc10g086010.1.1	60S ribosomal protein L4/L1 (AHRD V1 ***- D7L8A9_ARALY); contains Interpro domain(s) IPR002136 Ribosomal protein L4/L1e	294.691	99.5413	681.483	99.159	29333.9	67575.2	2.30365	1.20392
Solyc08g068310.1.1	RNA-binding La domain protein (AHRD V1 *--- B8NID1_ASPFN); contains Interpro domain(s) IPR014886 RNA binding motif	90.4688	99.3724	207.479	99.8605	8990.1	20719	2.30464	1.20454
Solyc11g010760.1.1	UDP-glucosyltransferase (AHRD V1 ***- Q8LKG3_STERE); contains Interpro domain(s) IPR002213 UDP-glucuronosyl/UDP-glucosyltransferase	7.1014	85.1228	14.7519	94.4561	604.491	1393.4	2.30508	1.20482
Solyc05g009350.1.1	Zinc finger CCCH domain-containing protein 65 (AHRD V1 *-*- C3H65_ARATH); contains Interpro domain(s) IPR000571 Zinc finger, CCCH-type	14.9879	99.3998	34.491	99.5998	1489.8	3435.29	2.30588	1.20532
Solyc01g111310.1.1	Transmembrane amino acid transporter protein (AHRD V1 **** A8NP23_BRUMA); contains Interpro domain(s) IPR013057 Amino acid transporter, transmembrane	13.3634	98.5859	30.5237	99.5286	1317.44	3037.98	2.30597	1.20537
Solyc07g052470.1.1	Syntaxin (AHRD V1 ***- Q6X9V9_HORVD); contains Interpro domain(s) IPR010989 t-SNARE	23.5846	99.1285	54.2103	99.4553	2337.91	5391.5	2.30612	1.20547
Solyc09g091650.1.1	Replication factor C large subunit (AHRD V1 *-*- B8D4I5_DESK1); contains Interpro domain(s) IPR003959 ATPase, AAA-type, core	8.2439	99.7667	19.269	98.5	822.467	1898	2.30769	1.20645
Solyc06g075130.1.1	Kinase-START domain protein (AHRD V1 *--- B9UN35_TRITU); contains Interpro domain(s) IPR009769 Protein of unknown function DUF1336	2.17411	81.8565	4.47167	91.8425	177.965	410.689	2.30769	1.20645
Solyc12g097020.1.1	Tir-nbs-lrr resistance protein (AHRD V1 ***- B9N1M5_POPTR); contains Interpro domain(s) IPR000157 Toll-Interleukin receptor	2.53743	75.3273	4.91031	89.8288	191.138	441.088	2.30769	1.20645
Solyc02g077630.1.1	LRR receptor-like serine/threonine-protein kinase FEI 1 (AHRD V1 *-** FEI1_ARATH); contains Interpro domain(s) IPR002290 Serine/threonine protein kinase	72.4113	99.1009	166.195	99.667	7176.02	16564.2	2.30827	1.20681
Solyc03g121610.1.1	Receptor-like kinase (AHRD V1 **** A7VM33_MARPO); contains Interpro domain(s) IPR002290 Serine/threonine protein kinase	48.6667	99.7745	112.984	99.2108	4855.69	11209.2	2.30847	1.20694
Solyc03g098470.1.1	Small nuclear ribonucleoprotein E (AHRD V1 ***- B6SXC3_MAIZE); contains Interpro domain(s) IPR006649 Like-Sm ribonucleoprotein, eukaryotic and archaea-type, core	69.6047	96.6292	158.866	97.7528	6725.84	15529.6	2.30894	1.20723
Solyc01g098480.1.1	Pentatricopeptide repeat-containing protein (AHRD V1 ***- D7LKZ8_ARALY); contains Interpro domain(s) IPR002885 Pentatricopeptide repeat	4.63091	95.3795	10.2669	99.3399	441.694	1019.91	2.30909	1.20732
Solyc06g074000.1.1	Aspartic proteinase nepenthesin-2 (AHRD V1 **-- B6SJT4_MAIZE); contains Interpro domain(s) IPR001461 Peptidase A1	30.9921	99.9278	71.5769	99.9278	3096.97	7152.53	2.30952	1.2076
Solyc07g063900.1.1	RNA binding protein (AHRD V1 **-* B6TNV4_MAIZE); contains Interpro domain(s) IPR012677 Nucleotide-binding, alpha-beta plait	160.276	98.6842	366.123	99.7807	15816.7	36532	2.30972	1.20772
Solyc11g012870.1.1	LysM domain containing protein (AHRD V1 *-*- Q2R2V0_ORYSJ); contains Interpro domain(s) IPR002482 Peptidoglycan-binding Lysin subgroup	50.7158	99.4364	116.682	99.839	5043	11649.4	2.31002	1.20791
Solyc07g007860.1.1	Proline rich protein (Fragment) (AHRD V1 ---- P93274_MALDO); contains Interpro domain(s) IPR013770 Plant lipid transfer protein and hydrophobic protein, helical	10.719	94.7242	24.3333	96.4029	1015.35	2345.8	2.31034	1.20811
Solyc10g083570.1.1	Fructose-bisphosphate aldolase (AHRD V1 ***- Q308A5_SOLTU); contains Interpro domain(s) IPR000741 Fructose-bisphosphate aldolase, class-I	297.016	100	686.485	100	29701.6	68648.5	2.31127	1.20869
Solyc07g055080.1.1	Proteasome subunit alpha type (AHRD V1 ***- Q38M52_SOLTU); contains Interpro domain(s) IPR001353 Proteasome, subunit alpha/beta	71.3218	98.3051	163.006	99.435	7011.3	16208.5	2.31176	1.20899
Solyc02g088900.1.1	Organic anion transporter (AHRD V1 **-* B6U937_MAIZE); contains Interpro domain(s) IPR004853 Protein of unknown function DUF250	29.9684	99.4764	69.1646	99.651	2981.15	6892.32	2.31197	1.20912
Solyc01g081520.1.1	30S ribosomal protein S2 (AHRD V1 *-*- RS2_RHOCS); contains Interpro domain(s) IPR002618 UTP--glucose-1-phosphate uridylyltransferase	46.9228	99.4518	107.958	99.9452	4666.56	10789.9	2.31218	1.20925
Solyc01g081380.1.1	Nuclear matrix protein 1 (AHRD V1 ***- Q93XE2_SOLLC); contains Interpro domain(s) IPR010604 Plant nuclear matrix 1	17.6879	97.7912	40.7963	98.0924	1729.72	4001.81	2.31356	1.21011
Solyc03g114350.1.1	Unknown Protein (AHRD V1); contains Interpro domain(s) IPR012442 Protein of unknown function DUF1645	17.4379	98.1609	39.6502	99.8851	1711.72	3960.46	2.31373	1.21022
Solyc03g019780.1.1	40S ribosomal protein SA (AHRD V1 ***- B6T6X2_MAIZE); contains Interpro domain(s) IPR005707 Ribosomal protein S2, eukaryotic/archaeal	756.59	99.777	1751.18	99.777	75490.3	174728	2.31458	1.21075
Solyc09g011710.1.1	class I heat shock protein 3 (AHRD V1 ***- B4F976_MAIZE); contains Interpro domain(s) IPR008978 HSP20-like chaperone	444.307	99.681	1026.9	99.8405	44289	102526	2.31493	1.21097
Solyc02g065370.1.1	Unknown Protein (AHRD V1)	96.0598	99.6276	221.583	100	9570.2	22158.3	2.31534	1.21122
Solyc09g005140.1.1	Unknown Protein (AHRD V1)	1.66707	67.0697	3.25596	79.5244	111.81	258.928	2.31579	1.2115
Solyc07g053520.1.1	Pentatricopeptide repeat-containing protein (AHRD V1 ***- D7L781_ARALY); contains Interpro domain(s) IPR002885 Pentatricopeptide repeat	2.09675	70.2229	3.43346	99.31	147.24	340.977	2.31579	1.2115
Solyc07g055810.1.1	Receptor-like serine/threonine kinase (AHRD V1 **** Q9LH71_ARATH); contains Interpro domain(s) IPR002290 Serine/threonine protein kinase	28.0733	99.1569	64.5833	99.8379	2783.66	6447.86	2.31633	1.21184
Solyc02g069680.1.1	Charged multivesicular body protein 2a (AHRD V1 ***- B6TQT7_MAIZE); contains Interpro domain(s) IPR005024 Snf7	22.4444	98.2063	51.921	98.3558	2204.19	5106.73	2.31683	1.21215
Solyc01g007760.1.1	Transcription factor E2F (AHRD V1 **** Q9LEL4_DAUCA); contains Interpro domain(s) IPR015633 E2F Family	15.1865	96.8056	34.2092	99.5833	1470.14	3406.67	2.31724	1.21241
Solyc05g012100.1.1	Fructokinase-like protein 2 (AHRD V1 **-- D9IWP0_NICBE); contains Interpro domain(s) IPR011611 Carbohydrate/purine kinase	12.9541	98.8648	29.9604	99.0712	1280.7	2968.21	2.31765	1.21266
Solyc02g089760.1.1	Receptor-like protein kinase At3g21340 (AHRD V1 ***- RLK6_ARATH); contains Interpro domain(s) IPR001245 Tyrosine protein kinase	25.3265	92.803	58.2227	93.5606	2350.38	5447.35	2.31765	1.21266
Solyc03g082570.1.1	Ubiquitin (AHRD V1 ***- C0SFI2_PARBP); contains Interpro domain(s) IPR019956 Ubiquitin subgroup	511.189	100	1184.98	100	51118.9	118498	2.31808	1.21293
Solyc04g005520.1.1	Aspartate/glutamate/uridylate kinase family protein (AHRD V1 **** D7KQN4_ARALY); contains Interpro domain(s) IPR001048 Aspartate/glutamate/uridylate kinase	19.8068	98.8821	45.5413	99.6951	1958.54	4540.24	2.31818	1.21299
Solyc10g006450.1.1	COBRA-like protein (AHRD V1 ***- Q655F2_ORYSJ); contains Interpro domain(s) IPR006918 Glycosyl-phosphatidyl inositol-anchored, plant	2.5966	61.3591	4.22828	87.3512	159.325	369.345	2.31818	1.21299
Solyc02g090070.1.1	Phototropic-responsive NPH3 family protein (AHRD V1 **-- D7MMF7_ARALY); contains Interpro domain(s) IPR004249 NPH3	19.0761	99.3865	44.1674	99.5399	1895.91	4396.42	2.3189	1.21344
Solyc12g007160.1.1	Protein ABIL1 (AHRD V1 *--- B6TCZ2_MAIZE)	9.27297	97.4967	21.1341	99.2095	904.084	2096.71	2.31915	1.2136
Solyc03g093800.1.1	Unknown Protein (AHRD V1)	41.1706	99.061	95.4882	99.061	4078.4	9459.15	2.31933	1.21371
Solyc06g074690.1.1	Genomic DNA chromosome 5 P1 clone MRN17 (AHRD V1 ***- Q9FFC5_ARATH)	6.50495	94.3374	16.0513	88.6748	613.66	1423.35	2.31944	1.21378
Solyc03g007050.1.1	LRR receptor-like serine/threonine-protein kinase FEI 1 (AHRD V1 *-** FEI1_ARATH); contains Interpro domain(s) IPR002290 Serine/threonine protein kinase	7.04716	92.6913	15.1948	99.7609	653.21	1515.85	2.32061	1.2145
Solyc06g065520.1.1	T-complex protein eta subunit (AHRD V1 ***- A8HQ74_CHLRE); contains Interpro domain(s) IPR012720 T-complex protein 1, eta subunit	142.252	99.8807	329.784	100	14208.2	32978.4	2.32108	1.2148
Solyc02g078600.1.1	Solute carrier family 2, facilitated glucose transporter member 3 (AHRD V1 ***- GTR3_CHICK); contains Interpro domain(s) IPR003663 Sugar/inositol transporter	15.776	99.0272	36.6435	98.9624	1562.26	3626.33	2.32121	1.21488
Solyc03g083800.1.1	Serine/threonine-protein phosphatase 7 long form homolog (AHRD V1 *-*- PPP7L_ARATH); contains Interpro domain(s) IPR019557 Aminotransferase-like, plant mobile domain	5.1164	77.8752	9.57619	96.5887	398.441	924.951	2.32143	1.21501
Solyc11g010460.1.1	Cyclin D2 (AHRD V1 ***- Q8L6U0_DAUCA); contains Interpro domain(s) IPR015451 Cyclin D	4.61921	94.2492	10.6034	95.3142	435.357	1010.65	2.32143	1.21501
Solyc03g096290.1.1	Aquaporin-like protein (AHRD V1 ***- Q8W1A9_PETHY); contains Interpro domain(s) IPR012269 Aquaporin	1647.88	100	3830.29	99.8839	164788	382584	2.32167	1.21516
Solyc01g010540.1.1	Ribosomal protein (AHRD V1 ***- B3TM27_ELAGV); contains Interpro domain(s) IPR002942 RNA-binding S4 IPR018079 Ribosomal protein S4, conserved site IPR001912 Ribosomal protein S4	454.305	99.4949	1049.53	100	45201	104953	2.32191	1.21531
Solyc11g008420.1.1	SKP1-like protein (AHRD V1 ***- C3V9V9_CITMA); contains Interpro domain(s) IPR016897 E3 ubiquitin ligase, SCF complex, Skp subunit	15.5207	97.3684	35.5907	98.5965	1511.23	3509.12	2.32203	1.21539
Solyc12g096030.1.1	Mitochondrial carrier-like protein (AHRD V1 ***- Q8L9F8_ARATH); contains Interpro domain(s) IPR002067 Mitochondrial carrier protein	13.66	96.0386	30.8571	98.744	1311.88	3046.96	2.32258	1.21573
Solyc02g085250.1.1	FAD dependent oxidoreductase (AHRD V1 **-- A6CBH0_9PLAN); contains Interpro domain(s) IPR006076 FAD dependent oxidoreductase	13.8964	98.1087	31.8751	99.3499	1363.36	3166.78	2.32278	1.21586
Solyc01g103740.1.1	Ribosome biogenesis protein ERB1 (AHRD V1 ***- ERB1_CRYNE); contains Interpro domain(s) IPR012953 BOP1, N-terminal	60.9	96.3696	141.5	96.3696	5868.91	13636.3	2.32348	1.21629
Solyc01g097300.1.1	Prefoldin subunit 4 (AHRD V1 ***- B6SLQ1_MAIZE); contains Interpro domain(s) IPR016661 Prefoldin, subunit 4	111.984	98.708	259.598	98.9664	11053.7	25691.5	2.32423	1.21675
Solyc09g056170.1.1	Fimbrin-like potential actin filament bundling protein (AHRD V1 *--* Q5AC06_CANAL); contains Interpro domain(s) IPR016146 Calponin-homology	5.45106	99.3484	12.7278	98.8972	541.554	1258.75	2.32432	1.21681
Solyc11g070130.1.1	Profilin (AHRD V1 ***- Q8VWR0_SOLLC); contains Interpro domain(s) IPR005455 Profilin, plant	337.348	100	786.182	99.7475	33734.8	78419.7	2.32459	1.21698
Solyc11g010390.1.1	Unknown Protein (AHRD V1)	82.3857	100	191.538	100	8238.57	19153.8	2.32489	1.21717
Solyc12g040580.1.1	6-phosphogluconate dehydrogenase decarboxylating (AHRD V1 ***- B9HIW3_POPTR); contains Interpro domain(s) IPR006114 6-phosphogluconate dehydrogenase, C-terminal	38.3481	75.7794	83.1209	81.295	2906	6757.31	2.3253	1.21742
Solyc09g091230.1.1	Beta-1-3-galactosyl-o-glycosyl-glycoprotein (AHRD V1 **-* B6Z261_WHEAT); contains Interpro domain(s) IPR003406 Glycosyl transferase, family 14	11.5811	87.3832	23.5925	99.7664	1011.99	2353.74	2.32584	1.21775
Solyc07g049680.1.1	Condensin complex subunit 2 (AHRD V1 ***- Q564K3_ARATH); contains Interpro domain(s) IPR008418 Barren	6.94519	99.3323	16.1301	99.4864	689.882	1604.73	2.32609	1.21791
Solyc06g074110.1.1	Uncharacterized basic helix-loop-helix protein At1g64625 (AHRD V1 *--- Y1462_ARATH); contains Interpro domain(s) IPR001092 Basic helix-loop-helix dimerisation region bHLH	23.0924	98.9035	53.58	99.1959	2283.92	5314.91	2.3271	1.21853
Solyc02g085760.1.1	Rhomboid family protein (AHRD V1 ***- D7MJX8_ARALY); contains Interpro domain(s) IPR002610 Peptidase S54, rhomboid	59.0109	98.1117	134.954	99.8358	5789.66	13473.2	2.32712	1.21855
Solyc09g055890.1.1	Lipoxygenase (AHRD V1 ***- B9SMP7_RICCO); contains Interpro domain(s) IPR001246 Lipoxygenase, plant	7.91133	90.9498	18.2857	91.5771	719.534	1674.55	2.32727	1.21864
Solyc08g023440.1.1	Early-responsive to dehydration 4 (AHRD V1 **-- D7KET4_ARALY); contains Interpro domain(s) IPR003864 Protein of unknown function DUF221	54.606	99.2173	126.394	99.7698	5417.86	12610.3	2.32754	1.21881
Solyc01g081150.1.1	DNA-directed RNA polymerases I II and III subunit RPABC3 (AHRD V1 **** C3KGW8_ANOFI); contains Interpro domain(s) IPR005570 RNA polymerase, Rpb8	84.1014	99.7701	195.338	100	8390.8	19533.8	2.328	1.21909
Solyc03g083280.1.1	Pentatricopeptide repeat-containing protein (AHRD V1 *-*- D7KJV7_ARALY); contains Interpro domain(s) IPR002885 Pentatricopeptide repeat	30.7773	99.4106	71.2779	99.9345	3059.59	7123.12	2.32812	1.21917
Solyc06g070970.1.1	Genomic DNA chromosome 5 TAC clone K19B1 (AHRD V1 ***- Q9FJJ1_ARATH)	8.65185	99.4475	20.0498	99.9079	860.405	2003.13	2.32813	1.21917
Solyc02g077160.1.1	Lipase-like protein (AHRD V1 ***- Q8LF19_ARATH); contains Interpro domain(s) IPR002921 Lipase, class 3	23.3837	99.7567	54.7948	99.189	2332.68	5435.04	2.32995	1.2203
Solyc06g083810.1.1	Glycolipid transfer protein domain-containing protein 1 (AHRD V1 **-* C1C1L0_9MAXI); contains Interpro domain(s) IPR014830 Glycolipid transfer protein, GLTP	154.668	99.2634	357.875	100	15352.9	35787.5	2.331	1.22095
Solyc10g079720.1.1	Cystathionine gamma-lyase (AHRD V1 ***- C1PDC6_BACCO); contains Interpro domain(s) IPR006238 Cystathionine beta-lyase, eukaryotic	59.5855	99.5745	138.731	99.7163	5933.19	13833.8	2.33159	1.22131
Solyc01g049810.1.1	Pentatricopeptide repeat-containing protein (AHRD V1 ***- D7MLP6_ARALY); contains Interpro domain(s) IPR002885 Pentatricopeptide repeat	1.56708	66.193	2.93257	82.534	103.73	242.037	2.33333	1.22239
Solyc05g014400.1.1	Genomic DNA chromosome 5 P1 clone MLE2 (AHRD V1 *-*- Q9FMU8_ARATH)	6.58152	98.1563	15.2424	98.8938	646.018	1507.37	2.33333	1.22239
Solyc10g076570.1.1	Os03g0291800 protein (Fragment) (AHRD V1 **-- Q0DSS4_ORYSJ); contains Interpro domain(s) IPR004253 Protein of unknown function DUF231, plant	1.04535	33.6546	1.55083	52.9317	35.1807	82.0884	2.33333	1.22239
Solyc07g007740.1.1	Defensin-like protein (AHRD V1 ***- DEF_TOBAC); contains Interpro domain(s) IPR008176 Gamma thionin	2.16832	87.4459	4.79812	92.2078	189.61	442.424	2.33333	1.22239
Solyc07g041500.1.1	Cytochrome P450 (AHRD V1 ***- A9ZT56_COPJA); contains Interpro domain(s) IPR002401 Cytochrome P450, E-class, group I	1	28.0769	1.35724	48.2692	28.0769	65.5128	2.33333	1.22239
Solyc02g069220.1.1	Unknown Protein (AHRD V1)	2.9396	43.9528	6.50955	46.3127	129.204	301.475	2.33333	1.22239
Solyc03g046410.1.1	Unknown Protein (AHRD V1)	2.25773	76.9841	5.21429	77.7778	173.81	405.556	2.33333	1.22239
Solyc06g073480.1.1	Phototropic-responsive NPH3 family protein (AHRD V1 **-- D7L161_ARALY); contains Interpro domain(s) IPR004249 NPH3	1	25.5692	1.22395	48.7449	25.5692	59.6614	2.33333	1.22239
Solyc08g079210.1.1	Unknown Protein (AHRD V1)	1.96413	61.9444	3.14462	90.2778	121.667	283.889	2.33333	1.22239
Solyc09g010910.1.1	Unknown Protein (AHRD V1)	1.51034	50.0864	3.72993	47.323	75.6477	176.511	2.33333	1.22239
Solyc09g010550.1.1	Chromosome 14 open reading frame 106 isoform CRA_b (AHRD V1 *--- D3DSA7_HUMAN); contains Interpro domain(s) IPR015216 SANT associated	2.36757	67.3953	4.8436	76.867	159.563	372.313	2.33333	1.22239
Solyc03g093330.1.1	LRR receptor-like serine/threonine-protein kinase FEI 1 (AHRD V1 *-** FEI1_ARATH); contains Interpro domain(s) IPR002290 Serine/threonine protein kinase	6.50265	95.9308	14.7657	98.5758	623.805	1455.54	2.33333	1.22239
Solyc07g064540.1.1	Chromatin remodeling complex subunit (AHRD V1 **-- B9N1U4_POPTR)	2.31746	35.1955	3.63701	52.3277	81.5642	190.317	2.33333	1.22239
Solyc06g035760.1.1	Cytochrome P450 (AHRD V1 ***- B9GM25_POPTR); contains Interpro domain(s) IPR002401 Cytochrome P450, E-class, group I	2.5961	79.0495	4.91009	97.5234	205.221	478.849	2.33333	1.22239
Solyc07g056600.1.1	Tobacco rattle virus-induced protein variant 2 (AHRD V1 **-- Q5PXT0_ARATH); contains Interpro domain(s) IPR008889 VQ	1.49488	88.7879	3.78519	81.8182	132.727	309.697	2.33333	1.22239
Solyc07g061890.1.1	Unknown Protein (AHRD V1)	3.1816	74.8188	5.65683	98.1884	238.043	555.435	2.33333	1.22239
Solyc01g014200.1.1	Unknown Protein (AHRD V1)	5.57962	90.2299	12.6173	93.1034	503.448	1174.71	2.33333	1.22239
Solyc02g071440.1.1	1-aminocyclopropane-1-carboxylate oxidase 1 (AHRD V1 **-- ACCO1_MALDO); contains Interpro domain(s) IPR005123 Oxoglutarate and iron-dependent oxygenase	5.99413	97.151	13.5878	100	582.336	1358.78	2.33333	1.22239
Solyc04g050860.1.1	Inositol-1-phosphate synthase (AHRD V1 ***- B6V6K9_ORYCO); contains Interpro domain(s) IPR002587 Myo-inositol-1-phosphate synthase	1.67816	33.4615	1.79298	73.0769	56.1538	131.026	2.33333	1.22239
Solyc06g066710.1.1	Unknown Protein (AHRD V1)	2.54651	54.6032	3.38411	95.873	139.048	324.444	2.33333	1.22239
Solyc08g007060.1.1	Peptide transporter-like protein (AHRD V1 **-* Q9SVS9_ARATH); contains Interpro domain(s) IPR000109 TGF-beta receptor, type I/II extracellular region	14.4611	99.1126	33.4617	99.9445	1433.28	3344.32	2.33333	1.22239
Solyc10g036780.1.1	Pol polyprotein (AHRD V1 *-*- POL_MLVFP); contains Interpro domain(s) IPR001584 Integrase, catalytic core	1.17426	25.426	1.91745	36.3327	29.8569	69.666	2.33333	1.22239
Solyc11g072000.1.1	Disease resistance protein R3a-like protein (Fragment) (AHRD V1 ***- B3F576_SOLDE)	3.6962	75.9615	8.73504	75	280.769	655.128	2.33333	1.22239
Solyc07g032080.1.1	V-type proton ATPase subunit a (AHRD V1 **** VPH1_NEUCR); contains Interpro domain(s) IPR002490 ATPase, V0/A0 complex, 116-kDa subunit	1.33537	40.0488	2.13659	58.4046	53.4799	124.786	2.33333	1.22239
Solyc02g084090.1.1	ATP-dependent Clp protease ATP-binding subunit clpX (AHRD V1 *-*- B6SSC5_MAIZE); contains Interpro domain(s) IPR004487 ClpX, ATPase regulatory subunit	2.48864	29.7046	4.14604	41.6034	73.9241	172.489	2.33333	1.22239
Solyc06g071660.1.1	LOB domain protein (AHRD V1 *-*- Q9AS62_ORYSJ); contains Interpro domain(s) IPR004883 Lateral organ boundaries, LOB	1.51034	47.3856	2.10722	79.2484	71.5686	166.993	2.33333	1.22239
Solyc02g085220.1.1	Transforming growth factor-beta receptor-associated protein 1 (AHRD V1 *--* TGFA1_MOUSE); contains Interpro domain(s) IPR019453 Vacuolar sorting protein 39/Transforming growth factor beta receptor-associated domain 2	2.62767	88.7226	5.78013	94.1118	233.134	543.979	2.33333	1.22239
Solyc02g088520.1.1	Unknown Protein (AHRD V1)	2.65455	91.6667	6.08333	93.3333	243.333	567.778	2.33333	1.22239
Solyc06g073990.1.1	Unknown Protein (AHRD V1)	120.786	99.7222	281.05	100	12045	28105	2.33333	1.22239
Solyc09g092230.1.1	Unknown Protein (AHRD V1)	4.83978	57.188	8.15968	79.1469	276.777	645.814	2.33333	1.22239
Solyc12g014130.1.1	Calmodulin binding protein (AHRD V1 **-- B6TIB2_MAIZE); contains Interpro domain(s) IPR000048 IQ calmodulin-binding region	1.07882	51.6539	1.68092	77.3537	55.7252	130.025	2.33333	1.22239
Solyc01g056790.1.1	Exostosin-like (AHRD V1 ***- Q2HVN7_MEDTR); contains Interpro domain(s) IPR004263 Exostosin-like	2.80769	56.5217	5.03448	73.5507	158.696	370.29	2.33333	1.22239
Solyc04g079450.1.1	Proteinase inhibitor I4 serpin (AHRD V1 **-* Q2HSM8_MEDTR); contains Interpro domain(s) IPR015554 Protease inhibitor I4, serpin, plant	1.78776	36.9532	2.16525	71.1916	66.0633	154.148	2.33333	1.22239
Solyc10g007300.1.1	Unknown Protein (AHRD V1)	3.06294	55.4264	6.85906	57.7519	169.767	396.124	2.33333	1.22239
Solyc01g097390.1.1	Aldo/keto reductase family protein (AHRD V1 ***- D7KWQ9_ARALY); contains Interpro domain(s) IPR001395 Aldo/keto reductase	4.52479	93.5266	9.91271	99.6135	423.188	987.44	2.33333	1.22239
Solyc12g005260.1.1	Unknown Protein (AHRD V1)	1.86383	72.5309	3.4527	91.358	135.185	315.432	2.33333	1.22239
Solyc12g041950.1.1	O-methyltransferase (AHRD V1 ***- A5HJZ9_VITVI); contains Interpro domain(s) IPR001077 O-methyltransferase, family 2	1.61624	86.859	4.6036	71.1538	140.385	327.564	2.33333	1.22239
Solyc06g060020.1.1	Cytochrome P450 (AHRD V1 ***- Q9M7M3_CAPAN); contains Interpro domain(s) IPR001128 Cytochrome P450	1.38608	64.2276	2.71809	76.4228	89.0244	207.724	2.33333	1.22239
Solyc08g075290.1.1	Unknown Protein (AHRD V1); contains Interpro domain(s) IPR009606 Protein of unknown function DUF1218	2.91353	85.4167	6.2444	92.9924	248.864	580.682	2.33333	1.22239
Solyc12g019390.1.1	Unknown Protein (AHRD V1)	1.80247	21.0938	3.91571	22.6562	38.0208	88.7153	2.33333	1.22239
Solyc10g008150.1.1	Glutaredoxin (AHRD V1 ***- B9MYC1_POPTR); contains Interpro domain(s) IPR011905 Glutaredoxin-like, plant II	16.425	96.9697	38.566	96.3636	1592.73	3716.36	2.33333	1.22239
Solyc06g084380.1.1	Oxidoreductase 2OG-Fe oxygenase family protein (AHRD V1 ***- B6ST02_MAIZE); contains Interpro domain(s) IPR005123 Oxoglutarate and iron-dependent oxygenase	1.08955	26.2231	1.42937	46.6406	28.5714	66.6667	2.33333	1.22239
Solyc04g009110.1.1	Disease resistance protein (AHRD V1 ***- D1GEH7_BRARP); contains Interpro domain(s) IPR002182 NB-ARC	1.03059	16.7852	1.23133	32.7804	17.2986	40.3633	2.33333	1.22239
Solyc04g077110.1.1	Unknown Protein (AHRD V1)	2.63855	37.8995	2.69657	86.5297	100	233.333	2.33333	1.22239
Solyc08g013740.1.1	Dehydration-responsive family protein (AHRD V1 ***- D7KIG1_ARALY); contains Interpro domain(s) IPR004159 Protein of unknown function DUF248, methyltransferase putative	3	7.70042	1.21812	44.2511	23.1013	53.903	2.33333	1.22239
Solyc01g058540.1.1	WRKY transcription factor 31 (AHRD V1 *-*- C9DI20_9ROSI); contains Interpro domain(s) IPR003657 DNA-binding WRKY	1.26225	35.5897	2.09856	49.9487	44.9231	104.821	2.33333	1.22239
Solyc01g008500.1.1	Receptor serine/threonine kinase (AHRD V1 **** O49202_ORYSJ); contains Interpro domain(s) IPR002290 Serine/threonine protein kinase	1.36236	50.7899	2.09212	77.1722	69.1943	161.453	2.33333	1.22239
Solyc05g047620.1.1	Movement protein (AHRD V1 ***- A9UD01_9VIRU); contains Interpro domain(s) IPR001022 Tobamoviral movement protein	1.70428	26.9392	2.02376	52.935	45.9119	107.128	2.33333	1.22239
Solyc05g005300.1.1	BHLH transcription factor (AHRD V1 ***- Q84WX1_BRANA); contains Interpro domain(s) IPR011598 Helix-loop-helix DNA-binding	1.10327	54.7964	1.9085	73.913	60.4555	141.063	2.33333	1.22239
Solyc10g038060.1.1	50S ribosomal protein L28 (AHRD V1 *-*- D5BMV5_PUNMI); contains Interpro domain(s) IPR001383 Ribosomal protein L28	1.56429	63.9269	3.47619	67.1233	100	233.333	2.33333	1.22239
Solyc12g049320.1.1	GRAS family transcription factor (AHRD V1 **-- Q4VYC3_POPTR); contains Interpro domain(s) IPR005202 GRAS transcription factor	1.1202	48.6318	2.54863	49.8756	54.4776	127.114	2.33333	1.22239
Solyc04g057790.1.1	HAT family dimerisation domain containing protein (AHRD V1 *-*- Q2QPQ7_ORYSJ); contains Interpro domain(s) IPR008906 HAT dimerisation	1.80247	62.7907	3.41806	77.261	113.178	264.083	2.33333	1.22239
Solyc07g063130.1.1	Cell division protein kinase 10 (AHRD V1 *-*- D3TRH8_GLOMM); contains Interpro domain(s) IPR002290 Serine/threonine protein kinase	40.0703	97.0954	93.4815	97.2799	3890.64	9093.87	2.33737	1.22489
Solyc10g080760.1.1	Hydrolase NUDIX family protein expressed (AHRD V1 ***- Q6ATR4_ORYSJ); contains Interpro domain(s) IPR000086 NUDIX hydrolase domain	21.9137	98.7037	50.9366	99.2593	2162.96	5055.93	2.3375	1.22497
Solyc02g032960.1.1	Cell division protease FtsH homolog (AHRD V1 *--- C5NVJ0_9BACL); contains Interpro domain(s) IPR003959 ATPase, AAA-type, core	18.858	95.3837	43.9831	95.6235	1798.74	4205.82	2.3382	1.2254
Solyc09g018710.1.1	ATP-dependent DNA helicase (AHRD V1 **** B0JFM4_MICAN); contains Interpro domain(s) IPR004589 DNA helicase, ATP-dependent, RecQ type	6.73455	93.1873	16.0782	91.322	627.575	1468.29	2.33962	1.22628
Solyc03g093610.1.1	Ethylene responsive transcription factor 1b (AHRD V1 **** C0J9I8_9ROSA); contains Interpro domain(s) IPR001471 Pathogenesis-related transcriptional factor and ERF, DNA-binding	43.5884	94.6502	97.0648	99.4513	4125.65	9653.22	2.33981	1.22639
Solyc11g007700.1.1	mRNA cap guanine-N7 methyltransferase (AHRD V1 ***- B4LRY5_DROVI); contains Interpro domain(s) IPR004971 mRNA capping enzyme, large subunit	11.9851	99.8138	28.2404	99.162	1196.28	2800.37	2.34091	1.22707
Solyc02g032970.1.1	Cell division protease FtsH (AHRD V1 ***- D8HK14_AMYMU); contains Interpro domain(s) IPR000642 Peptidase M41	23.9027	98.2609	55.4971	99.1304	2348.7	5501.45	2.34234	1.22795
Solyc10g061950.1.1	Unknown Protein (AHRD V1)	20.8571	97.2222	48.2742	98.4127	2027.78	4750.79	2.34286	1.22827
Solyc10g080150.1.1	24-sterol C-methyltransferase (AHRD V1 ***- Q2QDF7_GOSHI); contains Interpro domain(s) IPR013705 Sterol methyltransferase C-terminal	15.6241	93.6027	38.7943	88.3838	1462.46	3428.79	2.34454	1.2293
Solyc04g071970.1.1	Light stress-responsive one-helix protein-like (AHRD V1 ***- Q5ZC72_ORYSJ)	122.725	99.5192	288.232	99.359	12213.5	28638.5	2.34483	1.22948
Solyc04g054180.1.1	Os02g0519300 protein (Fragment) (AHRD V1 *-*- C7IY37_ORYSJ)	39.8772	98.3377	93.2742	98.6002	3921.43	9196.85	2.34528	1.22976
Solyc08g005590.1.1	SWIB/MDM2 domain protein (AHRD V1 ***- B1LUR3_METRJ); contains Interpro domain(s) IPR019835 SWIB domain	44.1209	98.645	103.769	98.374	4352.3	10208.1	2.34545	1.22987
Solyc10g005630.1.1	Serine/threonine-protein kinase receptor (AHRD V1 **** B6SYF0_MAIZE); contains Interpro domain(s) IPR002290 Serine/threonine protein kinase	44.4404	98.4456	103.074	99.5682	4374.96	10262.9	2.34582	1.23009
Solyc11g066420.1.1	Zinc finger family protein (AHRD V1 ***- D7M1K6_ARALY); contains Interpro domain(s) IPR007087 Zinc finger, C2H2-type	3.56432	92.2078	8.66342	89.0043	328.658	771.082	2.34615	1.2303
Solyc02g094180.1.1	Peroxidase 1 (AHRD V1 **** Q84UA9_ARTAN); contains Interpro domain(s) IPR002016 Haem peroxidase, plant/fungal/bacterial	25.3376	96.6258	57.7105	99.591	2448.26	5747.44	2.34756	1.23116
Solyc05g012340.1.1	Erlin-2 (AHRD V1 ***- D3PHE1_9MAXI); contains Interpro domain(s) IPR001107 Band 7 protein	53.4212	99.9079	125.412	99.9079	5337.2	12529.7	2.34761	1.23119
Solyc02g090720.1.1	Unknown Protein (AHRD V1)	8.81365	84.106	18.7714	92.7152	741.28	1740.4	2.34783	1.23133
Solyc02g068190.1.1	ATP-dependent RNA helicase (AHRD V1 **** B7S8F6_9HYME); contains Interpro domain(s) IPR011545 DNA/RNA helicase, DEAD/DEAH box type, N-terminal	2.13763	68.6777	3.57024	96.6315	146.807	344.997	2.35	1.23266
Solyc12g017430.1.1	Clathrin assembly protein (AHRD V1 *--- B6TW95_MAIZE)	5.24237	87.1674	11.6503	92.1753	456.964	1073.87	2.35	1.23266
Solyc06g083510.1.1	Unknown Protein (AHRD V1)	34.7303	89.7959	81.8754	89.5238	3118.64	7329.8	2.35032	1.23286
Solyc02g079000.1.1	Cell division protease ftsH homolog 4 (AHRD V1 *-*- FTSH4_SYNY3); contains Interpro domain(s) IPR003959 ATPase, AAA-type, core	11.2194	99.0982	26.2957	99.3988	1111.82	2613.76	2.35088	1.2332
Solyc07g022910.1.1	Myosin heavy chain-like (AHRD V1 ***- Q8LHQ6_ORYSJ); contains Interpro domain(s) IPR008545 Protein of unknown function DUF827, plant	58.1584	99.7642	136.577	99.8821	5802.12	13641.6	2.35114	1.23336
Solyc00g030520.1.1	Endoplasmic reticulum-Golgi intermediate compartment protein 3 (Predicted) (AHRD V1 *-*- B1MTM4_CALMO); contains Interpro domain(s) IPR012936 Protein of unknown function DUF1692	19.362	38.4298	41.9208	41.7355	744.077	1749.59	2.35135	1.23349
Solyc00g039990.1.1	TRNA nucleotidyltransferase (AHRD V1 ***- Q42867_LUPAL)	14.129	88.1517	32.3595	90.5213	1245.5	2929.23	2.35185	1.2338
Solyc06g076040.1.1	U-box domain-containing protein (AHRD V1 **-- D7KBV1_ARALY); contains Interpro domain(s) IPR011989 Armadillo-like helical	42.0828	99.7482	98.7798	99.9496	4197.68	9873.01	2.35201	1.2339
Solyc04g080580.1.1	Kinase PfkB family (AHRD V1 **** D4WID3_BACOV); contains Interpro domain(s) IPR011611 Carbohydrate/purine kinase	183.178	100	431.158	100	18317.8	43115.8	2.35377	1.23497
Solyc02g091220.1.1	Eukaryotic translation initiation factor 5 (AHRD V1 ***- B6T7C2_MAIZE); contains Interpro domain(s) IPR002735 Translation initiation factor IF2/IF5	36.04	99.7044	84.7254	99.8522	3593.35	8460.01	2.35435	1.23533
Solyc03g033830.1.1	Unknown Protein (AHRD V1)	7.54333	74.0741	15.2912	86.0494	558.765	1315.8	2.35484	1.23563
Solyc08g082710.1.1	Protein ABIL1 (AHRD V1 **-- B6TQN2_MAIZE)	44.1668	99.3014	103.514	99.8004	4385.83	10330.7	2.35548	1.23602
Solyc06g071920.1.1	Glyceraldehyde-3-phosphate dehydrogenase (AHRD V1 **** Q9XG67_TOBAC); contains Interpro domain(s) IPR000173 Glyceraldehyde 3-phosphate dehydrogenase	557.139	99.7041	1310.69	99.9014	55549.1	130939	2.35718	1.23706
Solyc11g008020.1.1	Ras-related protein Rab-18 (AHRD V1 ***- B6TSE5_MAIZE); contains Interpro domain(s) IPR015598 Rab18	39.3427	98.6175	91.9259	99.5392	3879.88	9150.23	2.35838	1.2378
Solyc09g075920.1.1	Receptor-like protein kinase (AHRD V1 ***- Q39202_ARATH); contains Interpro domain(s) IPR002290 Serine/threonine protein kinase	9.05088	99.0682	21.1935	99.7882	896.654	2114.87	2.35862	1.23794
Solyc06g009670.1.1	DNAJ heat shock N-terminal domain-containing protein (AHRD V1 ***- D7M452_ARALY); contains Interpro domain(s) IPR011990 Tetratricopeptide-like helical	7.97151	97.5116	18.6255	98.4375	777.315	1833.45	2.3587	1.23799
Solyc09g092140.1.1	Methyltransferase (AHRD V1 ***- D0N411_PHYIN); contains Interpro domain(s) IPR013216 Methyltransferase type 11	31.0133	99.6586	73.471	99.2318	3090.74	7290.65	2.35887	1.2381
Solyc03g078520.1.1	Receptor-like protein kinase (AHRD V1 **** Q9FJP1_ARATH); contains Interpro domain(s) IPR002290 Serine/threonine protein kinase	83.9339	99.5614	197.256	99.9452	8356.58	19714.8	2.3592	1.23829
Solyc09g075910.1.1	Receptor-like protein kinase (AHRD V1 ***- Q39202_ARATH); contains Interpro domain(s) IPR002290 Serine/threonine protein kinase	12.7311	98.7277	29.7845	99.5759	1256.91	2965.82	2.35961	1.23855
Solyc02g091500.1.1	Calmodulin (AHRD V1 ***- B6TGU5_MAIZE); contains Interpro domain(s) IPR011992 EF-Hand type	79.5513	99.3631	187.803	99.3631	7904.46	18660.7	2.36078	1.23927
Solyc01g005460.1.1	Dynein light chain 1 cytoplasmic (AHRD V1 ***- C1BWV4_ESOLU); contains Interpro domain(s) IPR001372 Dynein light chain, type 1 and 2	28.1823	94.9109	63.641	99.2366	2674.81	6315.52	2.36111	1.23947
Solyc01g096950.1.1	Retinoblastoma-binding protein-like (AHRD V1 **-* Q9LJC6_ARATH); contains Interpro domain(s) IPR017986 WD40 repeat, region	14.5437	98.9822	34.1226	99.6183	1439.57	3399.24	2.36129	1.23958
Solyc03g111410.1.1	B3 domain-containing protein Os01g0905400 (AHRD V1 *-*- Y1054_ORYSJ); contains Interpro domain(s) IPR003340 Transcriptional factor B3	12.118	96.8992	28	99.031	1174.22	2772.87	2.36145	1.23967
Solyc04g063290.1.1	30S ribosomal protein S5 (AHRD V1 ***- C5K1T7_AJEDS); contains Interpro domain(s) IPR005711 Ribosomal protein S5, eukaryotic/archaeal	740.789	99.5255	1752.35	99.4069	73727.4	174195	2.3627	1.24043
Solyc08g077950.1.1	Unknown Protein (AHRD V1)	16.5788	99.4536	39.318	99.0893	1648.82	3895.99	2.3629	1.24056
Solyc08g023640.1.1	Pentatricopeptide repeat-containing protein (AHRD V1 ***- D7L3A6_ARALY); contains Interpro domain(s) IPR002885 Pentatricopeptide repeat	2.42965	75.1991	4.57074	94.4824	182.708	431.854	2.36364	1.24101
Solyc11g005960.1.1	Pentatricopeptide repeat-containing protein (AHRD V1 ***- D7KIA6_ARALY); contains Interpro domain(s) IPR002885 Pentatricopeptide repeat	2.12997	66.1404	3.47619	95.7895	140.877	332.982	2.36364	1.24101
Solyc08g075500.1.1	Pentatricopeptide repeat-containing protein (AHRD V1 ***- D7KGM4_ARALY); contains Interpro domain(s) IPR002885 Pentatricopeptide repeat	1.75904	65.7307	3.0539	89.4888	115.623	273.29	2.36364	1.24101
Solyc04g005160.1.1	6-phosphogluconate dehydrogenase decarboxylating (AHRD V1 **** B9N1W3_POPTR); contains Interpro domain(s) IPR006113 6-phosphogluconate dehydrogenase, decarboxylating	242.644	99.6469	572.134	99.9294	24178.7	57173	2.36461	1.2416
Solyc06g051460.1.1	ATP-dependent chaperone ClpB (AHRD V1 *--- C0GC24_9FIRM)	10.2312	99.3729	24.084	99.835	1016.7	2404.42	2.36493	1.2418
Solyc04g071630.1.1	Protein-methionine-s-oxide reductase (AHRD V1 **-- D7L9H5_ARALY)	15.5522	97.0464	35.9575	99.3671	1509.28	3573	2.36735	1.24327
Solyc02g067480.1.1	Pyridine nucleotide-disulfide oxidoreductase (AHRD V1 **-* D3I8P7_9BACT); contains Interpro domain(s) IPR004792 HI0933-like protein	2.31359	82.2359	4.67283	96.4335	190.261	450.617	2.36842	1.24393
Solyc02g093850.1.1	Ankyrin repeat domain-containing protein 50 (AHRD V1 *--- B0W609_CULQU); contains Interpro domain(s) IPR002110 Ankyrin	20.6457	99.4957	48.7404	99.8487	2054.16	4866.67	2.36918	1.24439
Solyc09g005660.1.1	HAT family dimerisation domain containing protein expressed (AHRD V1 ***- Q10BC8_ORYSJ); contains Interpro domain(s) IPR007021 Protein of unknown function DUF659	18.1814	99.0689	43.0258	99.2086	1801.21	4268.53	2.36981	1.24477
Solyc03g114380.1.1	Kinesin family protein (AHRD V1 *-*- C5FSE4_NANOT); contains Interpro domain(s) IPR001752 Kinesin, motor region	4.84015	94.1026	10.8357	99.6154	455.47	1079.4	2.36986	1.2448
Solyc08g078280.1.1	Pentatricopeptide repeat-containing protein (AHRD V1 ***- D7MPU5_ARALY); contains Interpro domain(s) IPR002885 Pentatricopeptide repeat	3.05581	90.1468	6.67429	97.8337	275.472	652.97	2.37037	1.24511
Solyc05g013390.1.1	Unknown Protein (AHRD V1)	20.8571	96.4744	48.6667	98.0769	2012.18	4773.08	2.37209	1.24616
Solyc07g062140.1.1	Alpha alpha-trehalose-phosphate synthase (AHRD V1 **** D0NRZ0_PHYIN); contains Interpro domain(s) IPR012766 Alpha,alpha-trehalose-phosphate synthase	15.6955	99.6764	37.1703	99.8562	1564.47	3711.69	2.37248	1.2464
Solyc03g112360.1.1	60S ribosomal protein L27A (AHRD V1 ***- B6VC54_VERFO); contains Interpro domain(s) IPR001196 Ribosomal protein L15	1289.45	99.7763	3052.94	100	128656	305294	2.37294	1.24667
Solyc12g042300.1.1	Solute carrier family 15 member 4 (AHRD V1 **-- S15A4_BOVIN); contains Interpro domain(s) IPR000109 TGF-beta receptor, type I/II extracellular region	6.28259	88.5666	13.473	98.0091	556.428	1320.48	2.37313	1.24679
Solyc03g119380.1.1	50S ribosomal protein L14 (AHRD V1 ***- B6U1B6_MAIZE); contains Interpro domain(s) IPR005745 Ribosomal protein L14, bacterial-type	150.55	99.7175	356.339	100	15012.4	35633.9	2.37363	1.24709
Solyc03g119040.1.1	Guanine nucleotide-binding protein beta subunit-like protein (AHRD V1 **-* B4FKM1_MAIZE); contains Interpro domain(s) IPR020472 G-protein beta WD-40 repeat, region	373.061	99.6942	882.846	100	37192	88284.6	2.37375	1.24717
Solyc01g110670.1.1	Auxin-induced SAUR-like protein (AHRD V1 ***- Q8S351_CAPAN); contains Interpro domain(s) IPR003676 Auxin responsive SAUR protein	11.5074	85.654	26.1698	89.4515	985.654	2340.93	2.375	1.24793
Solyc01g108330.1.1	Unknown Protein (AHRD V1)	3.20879	80.8889	6.74939	91.3333	259.556	616.444	2.375	1.24793
Solyc10g078420.1.1	Unknown Protein (AHRD V1)	6.95238	90.3226	16.6108	89.7849	627.957	1491.4	2.375	1.24793
Solyc01g091690.1.1	Dehydration-responsive family protein (AHRD V1 **-- D7M5L0_ARALY); contains Interpro domain(s) IPR004159 Protein of unknown function DUF248, methyltransferase putative	116.739	99.7384	276.857	99.8953	11643.3	27656.7	2.37533	1.24813
Solyc02g068730.1.1	chaperonin (AHRD V1 ***- B2IXD2_NOSP7); contains Interpro domain(s) IPR001844 Chaperonin Cpn60	11.3668	98.9726	27.407	97.6027	1125	2675	2.37778	1.24961
Solyc03g120830.1.1	F5F19.22 protein (Fragment) (AHRD V1 ***- Q9ZU10_ARATH)	6.79421	96.507	15.5908	100	655.689	1559.08	2.37778	1.24961
Solyc02g070540.1.1	Os01g0611000 protein (Fragment) (AHRD V1 ***- Q0JLB5_ORYSJ); contains Interpro domain(s) IPR006946 Protein of unknown function DUF642	89.089	98.3844	210.415	99.0646	8764.97	20844.7	2.37819	1.24986
Solyc09g015850.1.1	Ribosomal protein S3 (Fragment) (AHRD V1 ***- A4KYC6_BALVI)	7.99112	58.3765	13.5958	81.6062	466.494	1109.5	2.37838	1.24998
Solyc01g103220.1.1	Cytochrome c (AHRD V1 ***- B6SKR4_MAIZE); contains Interpro domain(s) IPR002327 Cytochrome c, class IA/ IB	506.478	100	1205.47	100	50647.8	120547	2.3801	1.25102
Solyc09g011600.1.1	Glutathione S-transferase-like protein (AHRD V1 **** A8DUB0_SOLLC); contains Interpro domain(s) IPR004046 Glutathione S-transferase, C-terminal	30.8094	97.0948	73.2296	97.2477	2991.44	7121.41	2.3806	1.25132
Solyc08g075350.1.1	Pentatricopeptide repeat-containing protein (AHRD V1 ***- D7MGT8_ARALY); contains Interpro domain(s) IPR002885 Pentatricopeptide repeat	2.1622	50.4986	2.99058	86.9302	109.188	259.972	2.38095	1.25154
Solyc09g075630.1.1	Unknown Protein (AHRD V1)	11.7471	94.5652	26.7399	98.913	1110.87	2644.93	2.38095	1.25154
Solyc07g062280.1.1	Gamma-glutamyl hydrolase 2 (AHRD V1 **** D7MX15_ARALY); contains Interpro domain(s) IPR015527 Peptidase C26, gamma-glutamyl hydrolase	8.7475	69.1321	20.5345	70.1183	604.734	1439.84	2.38095	1.25154
Solyc07g062480.1.1	S-locus glycoprotein (Fragment) (AHRD V1 *--- Q84KU4_BRAOL); contains Interpro domain(s) IPR001480 Curculin-like (mannose-binding) lectin	322.935	99.7763	768.094	99.8881	32221.3	76723.5	2.38115	1.25166
Solyc08g074480.1.1	Cortical cell-delineating protein (AHRD V1 **-- B6UGA2_MAIZE); contains Interpro domain(s) IPR013770 Plant lipid transfer protein and hydrophobic protein, helical	443.544	99.7475	1059.06	99.4949	44242.4	105371	2.38167	1.25197
Solyc02g068340.1.1	Kinesin-like calmodulin binding protein (AHRD V1 **** Q7Y1U0_GOSHI); contains Interpro domain(s) IPR001752 Kinesin, motor region	23.4421	99.2101	55.4962	99.8157	2325.7	5539.39	2.38182	1.25206
Solyc10g007180.1.1	DAG protein (AHRD V1 *--- B6TDH1_MAIZE); contains Interpro domain(s) IPR015500 Peptidase S8, subtilisin-related	113.1	100	269.634	99.915	11310	26940.5	2.382	1.25217
Solyc01g111980.1.1	Lysine/histidine transporter (AHRD V1 **** B9HR02_POPTR); contains Interpro domain(s) IPR013057 Amino acid transporter, transmembrane	225.012	99.9412	536.307	99.8824	22487.9	53567.7	2.38206	1.25221
Solyc05g047420.1.1	Exosome complex exonuclease RRP45 (AHRD V1 **-- C1BLN8_OSMMO); contains Interpro domain(s) IPR001247 Exoribonuclease, phosphorolytic domain 1	27.7832	99.024	65.8431	99.5495	2751.2	6554.65	2.38247	1.25246
Solyc02g078660.1.1	Phosphoinositide-binding clathrin adaptor N-terminal Wiscott-Aldrich syndrome C-terminal (AHRD V1 *--- A2Q4Q2_MEDTR)	3.66374	85.6069	7.83709	95.3813	313.641	747.512	2.38333	1.25298
Solyc06g065590.1.1	60S ribosomal protein L18a (AHRD V1 ***- D2D962_9ROSI); contains Interpro domain(s) IPR002670 Ribosomal protein L18ae	567.291	99.2551	1344.51	99.8138	56306.5	134200	2.38339	1.25301
Solyc08g007330.1.1	DNA mismatch repair protein mutS (AHRD V1 ***- B2W010_PYRTR); contains Interpro domain(s) IPR000432 DNA mismatch repair protein MutS, C-terminal	2.06866	77.1332	4.23386	89.8697	159.563	380.496	2.38462	1.25376
Solyc08g075930.1.1	Kinesin-like (AHRD V1 *-*- Q6Z9U4_ORYSJ)	3.75842	88.5965	9.40956	84.386	332.982	794.035	2.38462	1.25376
Solyc09g075000.1.1	WD repeat protein (AHRD V1 **-- B8M2Y5_TALSN); contains Interpro domain(s) IPR017986 WD40 repeat, region	51.208	99.2228	121.688	99.5682	5081	12116.2	2.38462	1.25376
Solyc07g055230.1.1	50S ribosomal protein L5 (AHRD V1 ***- RL5_XANP2); contains Interpro domain(s) IPR002132 Ribosomal protein L5	181.963	99.6337	432.385	100	18129.7	43238.5	2.38496	1.25396
Solyc11g069940.1.1	Glutaredoxin (AHRD V1 ***- B9H2P7_POPTR); contains Interpro domain(s) IPR011905 Glutaredoxin-like, plant II	132.387	100	317.302	99.5338	13238.7	31582.3	2.3856	1.25435
Solyc06g073510.1.1	Origin recognition complex subunit 2 (AHRD V1 ***- Q9XFD6_ORYSJ); contains Interpro domain(s) IPR007220 Origin recognition complex subunit 2	17.9609	98.2601	42.7814	98.4432	1764.84	4211.54	2.38636	1.25481
Solyc01g106000.1.1	Isochorismatase hydrolase (AHRD V1 ***- B6TNR9_MAIZE); contains Interpro domain(s) IPR000868 Isochorismatase-like	365.791	100	873.033	100	36579.1	87303.3	2.3867	1.25501
Solyc12g014180.1.1	Malate dehydrogenase (AHRD V1 ***- Q8L5C9_SOLTU); contains Interpro domain(s) IPR010097 Malate dehydrogenase, NAD-dependent, eukaryotes and gamma proteobacteria	59.8974	98.5423	141.304	99.7085	5902.43	14089.2	2.38702	1.25521
Solyc11g017280.1.1	Receptor-like kinase (AHRD V1 ***- A7VM19_MARPO); contains Interpro domain(s) IPR002290 Serine/threonine protein kinase	2.56285	63.1617	5.08663	75.9657	161.874	386.409	2.3871	1.25526
Solyc02g062560.1.1	TIM-barrel enzyme family protein (AHRD V1 *--- C5JTT1_AJEDS); contains Interpro domain(s) IPR008322 Uncharacterised conserved protein UCP033271 IPR009215 TIM-barrel signal transduction protein, predicted IPR018087 Glycoside hydrolase, family 5, conserved site	46.6012	99.8675	111.226	99.9117	4653.95	11112.8	2.38781	1.25569
Solyc04g014800.1.1	Inositol monophosphatase 3 (AHRD V1 **** B6TEX0_MAIZE); contains Interpro domain(s) IPR000760 Inositol monophosphatase	3.26055	98.0535	7.85732	97.2019	319.708	763.747	2.38889	1.25634
Solyc05g053380.1.1	WRKY transcription factor 31 (AHRD V1 *-*- C9DI20_9ROSI); contains Interpro domain(s) IPR003657 DNA-binding WRKY	3.81977	77.4775	7.28306	97.0721	295.946	706.982	2.38889	1.25634
Solyc03g083030.1.1	Protein ABIL1 (AHRD V1 **-- B6TQN2_MAIZE)	53.6141	98.5685	126.553	99.7955	5284.66	12629.4	2.38983	1.25691
Solyc02g086100.1.1	Dermal papilla-derived protein 6 homolog (AHRD V1 *-*- DERP6_DANRE); contains Interpro domain(s) IPR019519 Histone acetylation protein 2	18.2987	99.4695	43.6188	99.7347	1820.16	4350.31	2.39007	1.25705
Solyc03g114160.1.1	U-box domain-containing protein (AHRD V1 ***- D7KBV1_ARALY); contains Interpro domain(s) IPR011989 Armadillo-like helical	3.61473	80.8199	7.51471	92.9234	292.143	698.292	2.39024	1.25716
Solyc10g079470.1.1	L-galactono-1 4-lactone dehydrogenase (AHRD V1 **** Q8LP11_SOLLC); contains Interpro domain(s) IPR010029 Galactonolactone dehydrogenase	42.3442	98.1544	100.67	98.7136	4156.26	9937.47	2.39096	1.25759
Solyc02g070320.1.1	40S ribosomal protein S4-like protein (AHRD V1 ***- Q2XPX5_SOLTU); contains Interpro domain(s) IPR000876 Ribosomal protein S4e	363.803	99.7484	868.829	99.8742	36288.8	86773.6	2.39119	1.25773
Solyc10g084860.1.1	Receptor like protein kinase (AHRD V1 **** Q39139_ARATH); contains Interpro domain(s) IPR001220 Legume lectin, beta chain	2.07156	80.8882	4.27128	93.8124	167.565	400.699	2.3913	1.2578
Solyc03g123860.1.1	Receptor-like kinase (AHRD V1 **** A7VM19_MARPO); contains Interpro domain(s) IPR002290 Serine/threonine protein kinase	5.80606	98.6124	13.7761	99.4268	572.549	1369.71	2.39231	1.2584
Solyc03g005050.1.1	Adenylate kinase family-like protein (AHRD V1 ***- Q38JG0_SOLTU); contains Interpro domain(s) IPR000850 Adenylate kinase	148.57	100	355.575	100	14857	35557.5	2.39331	1.25901
Solyc02g093410.1.1	Protein kinase (AHRD V1 **** Q7XJ65_CUCSA); contains Interpro domain(s) IPR015784 Tyrosine-protein kinase, ATN1-like	92.1886	98.8701	218.793	99.7175	9114.69	21817.5	2.39367	1.25922
Solyc04g074090.1.1	Nucleolar complex protein 3 homolog (AHRD V1 ***- NOC3L_DANRE); contains Interpro domain(s) IPR005612 CCAAT-binding factor	35.2779	92.5345	80.8355	96.6779	3264.43	7815.01	2.39399	1.25942
Solyc03g121620.1.1	Harpin-induced protein-like (Fragment) (AHRD V1 **-- D2CFH8_COFAR); contains Interpro domain(s) IPR010847 Harpin-induced 1	130.371	91.791	290.527	98.6318	11966.9	28655.2	2.39454	1.25975
Solyc08g067190.1.1	Anaphase promoting complex subunit 5 (AHRD V1 ***- Q5SCA2_OSTTA)	4.28748	89.1185	9.66606	94.6625	382.094	915.014	2.39474	1.25987
Solyc06g071880.1.1	60S ribosomal protein L17 (AHRD V1 ***- D7KV33_ARALY); contains Interpro domain(s) IPR005721 Ribosomal protein L22/L17, eukaryotic/archaeal	373.111	100	895.797	99.7585	37311.1	89363.3	2.39509	1.26008
Solyc07g008860.1.1	Guanine nucleotide-binding protein subunit beta-like protein (AHRD V1 **-* GBLP_DICDI); contains Interpro domain(s) IPR020472 G-protein beta WD-40 repeat, region	51.7905	99.1625	123.322	99.7487	5135.68	12301.2	2.39524	1.26017
Solyc01g068260.1.1	BRCT domain-containing protein (AHRD V1 *--- D3BB36_POLPA); contains Interpro domain(s) IPR001357 BRCT	6.63636	97.6287	15.9624	97.29	647.9	1552.98	2.39695	1.2612
Solyc02g085210.1.1	UPF0567 protein C13orf39 homolog (AHRD V1 *--- CM039_MOUSE); contains Interpro domain(s) IPR019410 Methyltransferase-16, putative	20.9898	100	50.4025	99.8728	2098.98	5033.84	2.39823	1.26197
Solyc05g052920.1.1	Folylpolyglutamate synthase (AHRD V1 **** B9HMM6_POPTR); contains Interpro domain(s) IPR001645 Folylpolyglutamate synthetase	57.469	99.9387	137.939	99.8775	5743.38	13777	2.39875	1.26229
Solyc02g061850.1.1	Phospholipase D (AHRD V1 **** Q6AVR2_ORYSJ); contains Interpro domain(s) IPR011402 Phospholipase D, plant	1.59389	53.819	2.35484	87.4266	85.7814	205.875	2.4	1.26303
Solyc09g009410.1.1	WD repeat protein 39 (AHRD V1 **-- C1BHI0_ONCMY); contains Interpro domain(s) IPR020472 G-protein beta WD-40 repeat, region	1.78049	39.1595	2.44351	68.4814	69.723	167.335	2.4	1.26303
Solyc05g026090.1.1	Serine/threonine-protein phosphatase 7 long form homolog (AHRD V1 ***- PPP7L_ARATH); contains Interpro domain(s) IPR019557 Aminotransferase-like, plant mobile domain	4.63492	63.253	9.98291	70.4819	293.173	703.614	2.4	1.26303
Solyc07g065160.1.1	Pirin (AHRD V1 ***- D7RJ70_CARPA); contains Interpro domain(s) IPR012093 Pirin	4.82166	84.3924	10.2098	95.6522	406.912	976.589	2.4	1.26303
Solyc03g093840.1.1	UvrD helicase (AHRD V1 **-- D9IV51_HORVD)	6.57658	77.7311	14.7475	83.1933	511.204	1226.89	2.4	1.26303
Solyc03g083180.1.1	Unknown Protein (AHRD V1)	3.52657	62.7273	6.08333	87.2727	221.212	530.909	2.4	1.26303
Solyc05g014730.1.1	DNA topoisomerase (AHRD V1 ***- B9H4K8_POPTR); contains Interpro domain(s) IPR000380 DNA topoisomerase, type IA, core	2.79159	81.8466	6.64896	82.4726	228.482	548.357	2.4	1.26303
Solyc06g048700.1.1	Unknown Protein (AHRD V1)	6.98565	89.3162	15.1688	98.7179	623.932	1497.44	2.4	1.26303
Solyc02g088710.1.1	4-coumarate CoA ligase-like (AHRD V1 **** Q84K86_NICSY); contains Interpro domain(s) IPR000873 AMP-dependent synthetase and ligase	1.38783	31.6486	1.81743	58.0024	43.923	105.415	2.4	1.26303
Solyc10g086640.1.1	BEL1-like homeodomain protein 9 (AHRD V1 **-- BLH9_ARATH); contains Interpro domain(s) IPR001356 Homeobox	21.861	96.2677	51.0715	98.9704	2104.5	5054.57	2.40179	1.26411
Solyc01g102800.1.1	Histidyl-tRNA synthetase (AHRD V1 *-*- Q52NV4_HUMAN); contains Interpro domain(s) IPR015807 Histidyl-tRNA synthetase, class IIa, subgroup	39.8383	99.6973	95.5807	99.8108	3971.77	9539.99	2.40195	1.2642
Solyc10g084770.1.1	Receptor-like protein kinase At3g21340 (AHRD V1 ***- RLK6_ARATH); contains Interpro domain(s) IPR002290 Serine/threonine protein kinase	69.0203	98.9533	165.167	99.3559	6829.79	16410.3	2.40275	1.26469
Solyc11g045110.1.1	Sucrose-phosphate synthase 1 (AHRD V1 ***- Q5EEP9_VITVI); contains Interpro domain(s) IPR012819 Sucrose phosphate synthase, plant	7.35362	95.2048	16.9802	99.0676	700.1	1682.18	2.40278	1.2647
Solyc07g062150.1.1	ATP-NAD kinase-like protein (AHRD V1 **** B4YIN2_9EURY); contains Interpro domain(s) IPR016064 ATP-NAD kinase, PpnK-type	10.598	97.672	25.6057	97.1429	1035.13	2487.41	2.40299	1.26483
Solyc01g100210.1.1	Glycosyltransferase (AHRD V1 *-*- B9N4D7_POPTR); contains Interpro domain(s) IPR002495 Glycosyl transferase, family 8	8.01734	97.7401	18.9953	99.1525	783.616	1883.43	2.40351	1.26514
Solyc01g020440.1.1	Replication factor C subunit 5 (AHRD V1 ***- B6T5I0_MAIZE); contains Interpro domain(s) IPR019483 DNA polymerase III, clamp-loader complex, subunit E, C-terminal	28.0397	99.2488	67.0254	99.8122	2782.91	6689.95	2.40394	1.2654
Solyc06g008330.1.1	Serine/threonine-protein kinase 38 (AHRD V1 ***- B6U4A0_MAIZE); contains Interpro domain(s) IPR002290 Serine/threonine protein kinase	14.3716	99.4812	34.459	99.7406	1429.7	3436.96	2.40397	1.26542
Solyc08g077120.1.1	Pentatricopeptide repeat-containing protein At5g46580, chloroplastic (AHRD V1 ***- PP420_ARATH)	10.4286	98.7988	25.6579	96.5465	1030.33	2477.18	2.40426	1.26559
Solyc06g074490.1.1	Unknown Protein (AHRD V1)	103.761	85.4839	229.549	93.0108	8869.89	21350.5	2.40708	1.26728
Solyc01g110060.1.1	Purple acid phosphatase (AHRD V1 **** Q84KZ2_TOBAC); contains Interpro domain(s) IPR015914 Purple acid phosphatase, N-terminal	75.9785	99.9285	182.761	100	7592.42	18276.1	2.40715	1.26733
Solyc01g102810.1.1	DNA polymerase III gamma and tau subunit (AHRD V1 *-*- B5IJD5_9CHRO); contains Interpro domain(s) IPR012763 DNA polymerase III, subunit gamma/ tau	17.5659	99.8168	42.2883	99.8168	1753.38	4221.09	2.40741	1.26748
Solyc04g074280.1.1	A_IG002N01.30 protein (Fragment) (AHRD V1 ***- O04624_ARATH); contains Interpro domain(s) IPR001578 Peptidase C12, ubiquitin carboxyl-terminal hydrolase 1	6.58647	97.3171	15.5065	99.5122	640.976	1543.09	2.40741	1.26748
Solyc02g070210.1.1	Phosphatidylinositol transfer protein SFH5 (AHRD V1 *--- C6HEF9_AJECH); contains Interpro domain(s) IPR001251 Cellular retinaldehyde-binding/triple function, C-terminal	44.7066	98.9407	106.585	99.9294	4423.31	10651	2.40793	1.26779
Solyc04g064750.1.1	Pentatricopeptide repeat-containing protein (AHRD V1 ***- D7L7Q9_ARALY); contains Interpro domain(s) IPR001563 Peptidase S10, serine carboxypeptidase	1.59089	62.3726	2.87018	83.287	99.2277	239.049	2.40909	1.26849
Solyc07g055250.1.1	Cell wall-associated hydrolase (AHRD V1 ---- Q04CK3_LACDB); contains Interpro domain(s) IPR002482 Peptidoglycan-binding Lysin subgroup	58.4	98.234	139.187	99.3377	5736.87	13826.5	2.41011	1.2691
Solyc02g086800.1.1	Phospholipid-transporting ATPase (AHRD V1 **** C1HB29_PARBA); contains Interpro domain(s) IPR006539 ATPase, P-type, phospholipid-translocating, flippase	8.04058	97.7891	19.1984	98.7245	786.281	1895.35	2.41053	1.26935
Solyc09g007110.1.1	Receptor-like kinase (AHRD V1 **** C0SW27_SOYBN); contains Interpro domain(s) IPR002290 Serine/threonine protein kinase	17.8389	99.8637	43.0615	99.7273	1781.46	4294.41	2.41061	1.2694
Solyc01g096540.1.1	AT5g06970/MOJ9_14 (AHRD V1 **-- Q8RX56_ARATH); contains Interpro domain(s) IPR008528 Protein of unknown function DUF810	28.8129	99.58	69.3335	99.76	2869.19	6916.71	2.41069	1.26944
Solyc04g079360.1.1	MYB transcription factor (AHRD V1 *-*- O23160_ARATH); contains Interpro domain(s) IPR015495 Myb transcription factor	32.9235	98.1555	79.0508	98.5507	3231.62	7790.51	2.41071	1.26946
Solyc12g005850.1.1	Multidrug resistance protein mdtK (AHRD V1 *--- MDTK_ERWAM); contains Interpro domain(s) IPR002528 Multi antimicrobial extrusion protein MatE	51.138	99.8051	123.363	99.7401	5103.83	12304.2	2.41078	1.2695
Solyc03g031910.1.1	Helicase sen1 (AHRD V1 *--- A8NRR5_COPC7)	14.5126	98.0124	34.4795	99.4787	1422.42	3429.98	2.41137	1.26985
Solyc09g083260.1.1	CASTOR protein (Fragment) (AHRD V1 **-- Q1A3R7_SOYBN)	6.6275	97.9085	15.9414	98.1699	648.889	1564.97	2.41176	1.27009
Solyc02g082970.1.1	Pentatricopeptide repeat-containing protein (AHRD V1 ***- D7L9H0_ARALY); contains Interpro domain(s) IPR002885 Pentatricopeptide repeat	8.83274	99.6454	21.4398	99.0071	880.142	2122.7	2.41176	1.27009
Solyc12g056610.1.1	Short-chain dehydrogenase/reductase (AHRD V1 **-- Q6DLW2_SOLTU); contains Interpro domain(s) IPR002347 Glucose/ribitol dehydrogenase	3.53058	94.8718	8.13315	99.3252	334.953	807.827	2.41176	1.27009
Solyc03g097850.1.1	Pentatricopeptide repeat-containing protein (AHRD V1 ***- D7M889_ARALY); contains Interpro domain(s) IPR002885 Pentatricopeptide repeat	2.4062	81.4771	4.76024	99.3286	196.051	472.828	2.41176	1.27009
Solyc09g010320.1.1	Predicted nucleoside-diphosphate-sugar epimerase (AHRD V1 **-- B4RH55_PHEZH); contains Interpro domain(s) IPR009367 Protein of unknown function DUF1022	3.22757	88.3908	6.99299	98.3908	285.287	688.046	2.41176	1.27009
Solyc02g084350.1.1	NAC domain protein IPR003441 (AHRD V1 ***- B9HFJ5_POPTR); contains Interpro domain(s) IPR003441 No apical meristem (NAM) protein	2.73348	86.4762	5.75577	99.0476	236.381	570.095	2.41176	1.27009
Solyc04g056400.1.1	DNA repair and recombination protein RAD54 (AHRD V1 *--- D0MQ92_PHYIN); contains Interpro domain(s) IPR000330 SNF2-related	2.62924	85.045	6.05258	89.0991	223.604	539.279	2.41176	1.27009
Solyc12g005900.1.1	RecQ-mediated genome instability protein 1 (AHRD V1 **-- RMI1_XENLA); contains Interpro domain(s) IPR013894 Region of unknown function DUF1767	9.82168	97.2482	23.1287	99.6366	955.14	2304.47	2.4127	1.27065
Solyc09g090440.1.1	Pentatricopeptide repeat protein (AHRD V1 ***- D2STE4_GOSHI); contains Interpro domain(s) IPR002885 Pentatricopeptide repeat	4.40682	90.7143	10.4286	92.5	399.762	964.643	2.41304	1.27085
Solyc08g007520.1.1	Exosome complex exonuclease RRP42 (AHRD V1 ***- B6T4R9_MAIZE); contains Interpro domain(s) IPR003377 Cornichon	35.3386	88.6203	85.2773	88.6203	3131.72	7557.3	2.41315	1.27091
Solyc02g087640.1.1	Protein midA homolog, mitochondrial (AHRD V1 **-- MIDA_DANRE); contains Interpro domain(s) IPR003788 Protein of unknown function DUF185	14.3281	96.3423	33.9845	98.1366	1380.4	3335.13	2.41606	1.27266
Solyc05g006810.1.1	FAD-binding monooxygenase PheA/TfdB family (AHRD V1 ***- A9GSW2_SORC5); contains Interpro domain(s) IPR002938 Monooxygenase, FAD-binding	3.68067	89.5157	8.00757	99.4358	329.478	796.239	2.41667	1.27302
Solyc09g097960.1.1	Aldo/keto reductase family protein (AHRD V1 **-- D7KWQ9_ARALY); contains Interpro domain(s) IPR001395 Aldo/keto reductase	8.56305	98.2709	20.3754	99.8079	841.499	2033.62	2.41667	1.27302
Solyc11g072080.1.1	Kelch-like 13 (AHRD V1 *-*- Q66IL9_XENTR); contains Interpro domain(s) IPR015915 Kelch-type beta propeller	7.9276	91.8537	19.1757	91.7706	728.18	1759.77	2.41667	1.27302
Solyc02g081500.1.1	Receptor-like kinase (AHRD V1 ***- Q9LKY7_ORYSA); contains Interpro domain(s) IPR002290 Serine/threonine protein kinase	10.8046	97.7737	26.6396	95.9184	1056.4	2555.23	2.4188	1.27429
Solyc09g090340.1.1	Peroxisomal membrane protein-like (AHRD V1 ***- Q6KA75_ORYSJ)	12.8808	95.3204	30.8234	96.3717	1227.81	2970.5	2.41935	1.27462
Solyc12g009650.1.1	Proline rich protein (Fragment) (AHRD V1 *--- P93274_MALDO); contains Interpro domain(s) IPR013770 Plant lipid transfer protein and hydrophobic protein, helical	351.219	98.2456	849.742	98.2456	34505.8	83483.5	2.41941	1.27465
Solyc08g082290.1.1	Inner membrane protein oxa1-1 mitochondrial (AHRD V1 ***- B0WXK3_CULQU); contains Interpro domain(s) IPR001708 Membrane insertion protein, OxaA/YidC	32.0369	99.005	77.3946	99.1708	3171.81	7675.29	2.41985	1.27492
Solyc03g118750.1.1	Phosphoethanolamine N-methyltransferase (AHRD V1 **** Q9AXH3_SOLLC); contains Interpro domain(s) IPR000896 Hemocyanin, copper-containing	26.6988	99.6612	64.7452	99.458	2660.84	6439.43	2.42007	1.27505
Solyc08g078570.1.1	Pentatricopeptide repeat-containing protein (AHRD V1 ***- D7MP46_ARALY); contains Interpro domain(s) IPR002885 Pentatricopeptide repeat	1.76463	85.2033	3.88882	93.6043	150.352	364.011	2.42105	1.27563
Solyc06g005170.1.1	Mitogen-activated protein kinase 3 (AHRD V1 **** Q84MI4_SOLLC); contains Interpro domain(s) IPR002290 Serine/threonine protein kinase	169.658	99.5544	410.445	99.6435	16890.2	40898.2	2.42142	1.27585
Solyc10g079140.1.1	Guanylate kinase (AHRD V1 ***- Q9FVC6_TOBAC); contains Interpro domain(s) IPR017665 Guanylate kinase, sub-group	16.9767	98.8506	41.0058	99.0969	1678.16	4063.55	2.42143	1.27586
Solyc06g009970.1.1	Elongation factor 1-alpha (AHRD V1 ***- Q8H9C0_SOLTU); contains Interpro domain(s) IPR004539 Translation elongation factor EF1A, eukaryotic and archaeal IPR000795 Protein synthesis factor, GTP-binding	1254.6	100	3038.79	100	125460	303879	2.42212	1.27627
Solyc06g069530.1.1	Acetyl-CoA carboxylase biotin carboxyl carrier protein (AHRD V1 *-** Q7NZD6_CHRVO); contains Interpro domain(s) IPR001249 Acetyl-CoA biotin carboxyl carrier	68.0461	99.3639	163.832	100	6761.32	16383.2	2.42308	1.27684
Solyc02g065000.1.1	Calmodulin-like protein (AHRD V1 ***- Q67TZ4_ORYSJ); contains Interpro domain(s) IPR011992 EF-Hand type	80.4547	99.4253	194.948	99.4253	7999.23	19382.8	2.42308	1.27684
Solyc02g093060.1.1	tRNA-dihydrouridine synthase 1-like protein (AHRD V1 **** D3BAF6_POLPA); contains Interpro domain(s) IPR001269 tRNA-dihydrouridine synthase	82.6881	99.8312	200.936	99.5781	8254.85	20008.8	2.42388	1.27732
Solyc01g111670.1.1	Unknown Protein (AHRD V1); contains Interpro domain(s) IPR009688 Protein of unknown function DUF1279	33.614	97.5057	79.8178	99.5465	3277.55	7945.58	2.42424	1.27753
Solyc08g077360.1.1	Dynamin 2 (AHRD V1 ***- Q4V8Z7_DANRE); contains Interpro domain(s) IPR001401 Dynamin, GTPase region	6.52879	97.5996	15.7007	98.4179	637.207	1545.23	2.425	1.27798
Solyc06g071990.1.1	AAA-type ATPase family protein (AHRD V1 *-*- D7MGM1_ARALY)	81.7974	99.6169	199.433	99.106	8148.4	19765	2.42563	1.27836
Solyc02g092000.1.1	Unknown Protein (AHRD V1)	113.534	98.9704	273.703	99.6139	11236.6	27264.6	2.42642	1.27883
Solyc12g020050.1.1	Pentatricopeptide repeat-containing protein (AHRD V1 ***- D7KWQ2_ARALY); contains Interpro domain(s) IPR002885 Pentatricopeptide repeat	57.2289	99.7333	139.044	99.6267	5707.63	13852.5	2.42701	1.27918
Solyc11g020230.1.1	Receptor-like kinase (AHRD V1 *-*- A7VM23_MARPO); contains Interpro domain(s) IPR002290 Serine/threonine protein kinase	10.0276	99.0586	24.5453	98.2456	993.325	2411.47	2.42767	1.27957
Solyc11g011890.1.1	Zinc finger protein 7 (AHRD V1 ***- B6U8J3_MAIZE); contains Interpro domain(s) IPR007087 Zinc finger, C2H2-type	1.62739	84.7503	4.21392	79.4872	137.922	334.953	2.42857	1.28011
Solyc01g068350.1.1	Crossover junction endonuclease MUS81 (AHRD V1 ***- MUS81_XENTR)	4.18852	75.6589	10.2562	75.0388	316.899	769.612	2.42857	1.28011
Solyc11g012690.1.1	Metal ion binding protein (AHRD V1 *--- D7MN12_ARALY); contains Interpro domain(s) IPR006121 Heavy metal transport/detoxification protein	2.16525	71.5152	4.17845	90	154.848	376.061	2.42857	1.28011
Solyc12g008610.1.1	Unknown Protein (AHRD V1)	3.62411	62.2517	7.52121	72.8477	225.607	547.903	2.42857	1.28011
Solyc01g096720.1.1	Major facilitator superfamily transporter (AHRD V1 **-- A8NUY3_COPC7); contains Interpro domain(s) IPR016196 Major facilitator superfamily, general substrate transporter	1.34651	52.8184	2.43095	71.0508	71.1204	172.721	2.42857	1.28011
Solyc01g102690.1.1	Pentatricopeptide repeat-containing protein (AHRD V1 ***- D7LSX0_ARALY); contains Interpro domain(s) IPR002885 Pentatricopeptide repeat	2.07864	62.2363	3.51226	89.4515	129.367	314.177	2.42857	1.28011
Solyc05g053370.1.1	Zinc transporter protein (AHRD V1 **** D5LMF9_9FABA); contains Interpro domain(s) IPR004698 Zinc/iron permease, fungal and plant	6.42767	96.6565	15.3843	98.075	621.277	1508.81	2.42857	1.28011
Solyc03g096960.1.1	Pm52 protein (AHRD V1 ***- Q2Z1Y5_PRUMU)	110.81	100	271.953	98.9744	11081	26916.4	2.42905	1.28039
Solyc05g056030.1.1	Patatin-like protein 3 (AHRD V1 ***- B6TPQ5_MAIZE); contains Interpro domain(s) IPR002641 Patatin	56.8763	99.8572	138.173	99.8572	5679.51	13797.6	2.42936	1.28057
Solyc12g056240.1.1	Glutathione peroxidase (AHRD V1 ***- B9GKI5_POPTR); contains Interpro domain(s) IPR000889 Glutathione peroxidase	65.5276	99.0253	160.484	98.2456	6488.89	15766.9	2.42982	1.28085
Solyc05g007560.1.1	60S ribosomal protein L34 (AHRD V1 ***- B6UH15_MAIZE); contains Interpro domain(s) IPR008195 Ribosomal protein L34e	851.466	100	2068.94	100	85146.6	206894	2.42985	1.28087
Solyc11g007920.1.1	Histone H2B (AHRD V1 ***- A5BCC0_VITVI); contains Interpro domain(s) IPR000558 Histone H2B	409.413	98.6207	983.65	99.7701	40376.6	98138.9	2.43059	1.28131
Solyc05g017980.1.1	microtubule associated protein Type 1 (AHRD V1 **-* Q9C9X0_ARATH); contains Interpro domain(s) IPR009768 Myosin II heavy chain-like	49.1119	99.4114	119.12	99.679	4882.29	11873.7	2.432	1.28214
Solyc08g082390.1.1	Unknown Protein (AHRD V1)	60.0158	98.062	147.163	97.2868	5885.27	14317.1	2.43269	1.28255
Solyc03g119480.1.1	Unknown Protein (AHRD V1)	52.56	94.697	127.386	95.0758	4977.27	12111.4	2.43333	1.28293
Solyc03g044020.1.1	Condensin-2 complex subunit G2 (AHRD V1 *--- CNDG2_XENLA); contains Interpro domain(s) IPR011989 Armadillo-like helical	3.12954	87.7351	6.7533	98.9916	274.571	668.52	2.43478	1.28379
Solyc05g042120.1.1	Unknown Protein (AHRD V1)	22.1318	99.3452	53.8862	99.3452	2198.69	5353.33	2.43478	1.28379
Solyc02g070670.1.1	Urease accessory protein UREG (AHRD V1 ***- Q9SYT8_ARATH); contains Interpro domain(s) IPR004400 Urease accessory protein UreG	144.598	99.8801	352.118	99.8801	14442.4	35169.5	2.43515	1.28401
Solyc03g120200.1.1	Regulator of telomere elongation helicase 1 homolog (AHRD V1 ***- RTEL1_AEDAE); contains Interpro domain(s) IPR013020 DNA helicase (DNA repair), Rad3 type	8.58259	97.5024	20.6742	98.5911	836.824	2038.3	2.43575	1.28437
Solyc04g008650.1.1	Receptor-like kinase (AHRD V1 **** C0SW27_SOYBN); contains Interpro domain(s) IPR002290 Serine/threonine protein kinase	14.7819	96.1078	35.8583	96.507	1420.66	3460.58	2.4359	1.28445
Solyc07g052230.1.1	Laccase-22 (AHRD V1 **-- LAC22_ORYSJ); contains Interpro domain(s) IPR001117 Multicopper oxidase, type 1	19.1818	99.5043	46.8439	99.2565	1908.67	4649.57	2.43602	1.28453
Solyc02g090230.1.1	Nucleoporin p58/p45 (AHRD V1 ***- B4FHB0_MAIZE)	29.3454	99.7517	71.4565	99.8138	2927.25	7132.34	2.43653	1.28483
Solyc10g080590.1.1	60S ribosomal protein L21-like protein (AHRD V1 ***- Q3HVK5_SOLTU); contains Interpro domain(s) IPR001147 Ribosomal protein L21e	358.012	99.1919	867.134	99.798	35511.9	86538.2	2.43688	1.28503
Solyc02g093320.1.1	DNA mismatch repair protein-like (AHRD V1 ***- Q69MM0_ORYSJ); contains Interpro domain(s) IPR002099 DNA mismatch repair protein	10.3822	83.3333	22.5059	93.7037	865.185	2108.89	2.4375	1.2854
Solyc10g074730.1.1	Harpin-induced 1 (AHRD V1 ***- Q1STP6_MEDTR); contains Interpro domain(s) IPR010847 Harpin-induced 1	3.60494	94.7368	8.61422	96.6374	341.52	832.456	2.4375	1.2854
Solyc09g074980.1.1	MutL DNA mismatch repair protein (AHRD V1 *-*- D3BFF8_POLPA); contains Interpro domain(s) IPR015434 Post Meiotic Segregation 2	3.33555	87.8712	7.3125	97.6997	293.099	714.429	2.4375	1.2854
Solyc12g010350.1.1	60S ribosomal protein L39 (AHRD V1 ***- D3GC11_9ROSI); contains Interpro domain(s) IPR000077 Ribosomal protein L39e	784.102	76.3566	1921.84	75.969	59871.3	146000	2.43856	1.28603
Solyc06g072350.1.1	UPF0497 membrane protein 17 (AHRD V1 ***- U497H_RICCO); contains Interpro domain(s) IPR006702 Uncharacterised protein family UPF0497, trans-membrane plant	186.15	99.6169	454.879	99.4253	18543.7	45226.4	2.43891	1.28624
Solyc04g012030.1.1	Palmitoyltransferase PFA4 (AHRD V1 *-*- PFA4_USTMA); contains Interpro domain(s) IPR001594 Zinc finger, DHHC-type	20.7487	99.1409	50.4318	99.4845	2057.04	5017.18	2.43902	1.2863
Solyc02g082950.1.1	Os03g0291800 protein (Fragment) (AHRD V1 ***- Q0DSS4_ORYSJ); contains Interpro domain(s) IPR004253 Protein of unknown function DUF231, plant	12.784	99.1079	31.1578	99.189	1266.99	3090.51	2.43925	1.28644
Solyc06g082870.1.1	60S ribosomal protein L5-1 (AHRD V1 ***- B6THG9_MAIZE); contains Interpro domain(s) IPR005485 Ribosomal protein L5, eukaryotic	839.419	100	2048.19	100	83941.9	204819	2.44001	1.28689
Solyc04g073960.1.1	Major facilitator superfamily transporter (AHRD V1 *--- Q2NDT2_ERYLH); contains Interpro domain(s) IPR016196 Major facilitator superfamily, general substrate transporter	9.78242	95.9889	23.0633	99.3776	939.004	2291.98	2.44086	1.28739
Solyc02g083130.1.1	IST1 homolog (AHRD V1 *--- C1BSR8_9MAXI); contains Interpro domain(s) IPR005061 Protein of unknown function DUF292, eukaryotic	32.2685	90.3799	76.8624	92.6471	2916.42	7121.08	2.44172	1.2879
Solyc10g076510.1.1	Pyruvate decarboxylase (AHRD V1 **** B0ZS79_PRUAR); contains Interpro domain(s) IPR012110 Pyruvate decarboxylase/indolepyruvate decarboxylase	320.926	100	784.609	99.8896	32092.6	78374.3	2.44213	1.28814
Solyc08g077510.1.1	Poly(U)-specific endoribonuclease-A (AHRD V1 **** ENDUA_XENLA); contains Interpro domain(s) IPR018998 Endoribonuclease XendoU	116.246	99.7636	283.703	99.8424	11597.2	28325.6	2.44246	1.28834
Solyc11g007160.1.1	RNA binding protein (AHRD V1 *--- B6TNV4_MAIZE); contains Interpro domain(s) IPR012677 Nucleotide-binding, alpha-beta plait	7.52196	98.4206	18.4983	97.7556	740.316	1808.31	2.44262	1.28843
Solyc06g051630.1.1	1-phosphatidylinositol-4 5-bisphosphate phosphodiesterase (AHRD V1 ***- O49902_NICRU); contains Interpro domain(s) IPR017946 PLC-like phosphodiesterase, TIM beta/alpha-barrel domain	16.6928	98.6532	40.2957	99.8316	1646.8	4022.78	2.44279	1.28853
Solyc01g091480.1.1	Kinesin (AHRD V1 *-*- D2VUW4_NAEGR); contains Interpro domain(s) IPR001752 Kinesin, motor region	14.0601	98.2217	33.9186	99.5081	1381.01	3375.18	2.444	1.28924
Solyc01g081240.1.1	Pentatricopeptide repeat-containing protein (AHRD V1 ***- D7M3D7_ARALY); contains Interpro domain(s) IPR002885 Pentatricopeptide repeat	2.42435	80.4154	4.8325	98.6152	194.955	476.558	2.44444	1.28951
Solyc11g015900.1.1	F-box family protein (AHRD V1 ***- B9GTQ9_POPTR); contains Interpro domain(s) IPR017451 F-box associated type 1	6.06089	94.5899	14.9953	93.4555	573.298	1401.4	2.44444	1.28951
Solyc03g005810.1.1	Purine permease family protein (AHRD V1 **-* D7MCV2_ARALY); contains Interpro domain(s) IPR004853 Protein of unknown function DUF250	2.41989	73.5772	5.1557	84.4173	178.049	435.23	2.44444	1.28951
Solyc01g009520.1.1	Ribosomal protein (AHRD V1 ***- Q6ER67_ORYSJ); contains Interpro domain(s) IPR002143 Ribosomal protein L1	506.402	100	1238.42	100	50640.2	123842	2.44553	1.29015
Solyc01g109990.1.1	RNA-binding protein 28 (AHRD V1 *--- B0X2T7_CULQU); contains Interpro domain(s) IPR012677 Nucleotide-binding, alpha-beta plait	25.9189	98.9799	62.9709	99.638	2565.45	6274.3	2.44569	1.29024
Solyc02g032100.1.1	Low affinity zinc transporter (AHRD V1 **** A3LU47_PICST); contains Interpro domain(s) IPR004698 Zinc/iron permease, fungal and plant	18.2676	99.5211	44.6853	99.5211	1818.01	4447.13	2.44615	1.29052
Solyc10g083840.1.1	FluG protein (AHRD V1 ***- C4JDZ6_UNCRE)	21.278	91.7695	48.9747	97.5309	1952.67	4776.54	2.44615	1.29052
Solyc08g067250.1.1	DNA cross-link repair 1A protein (AHRD V1 *-*- B0XKM0_CULQU); contains Interpro domain(s) IPR011084 DNA repair metallo-beta-lactamase	5.79907	92.5205	13.2669	98.9624	536.533	1312.93	2.44706	1.29105
Solyc06g067980.1.1	Unknown Protein (AHRD V1)	68.9563	98.5632	168.985	98.5632	6796.55	16655.7	2.45062	1.29315
Solyc05g007480.1.1	Phytochrome kinase substrate 1 (AHRD V1 ***- D7LQB9_ARALY)	17.7101	99.2658	43.2194	99.7063	1758	4309.25	2.45122	1.2935
Solyc11g040040.1.1	Phototropic-responsive NPH3 family protein (AHRD V1 **-- D7LA45_ARALY); contains Interpro domain(s) IPR004249 NPH3	12.9331	97.6923	31.0778	99.6795	1263.46	3097.82	2.45185	1.29387
Solyc01g099670.1.1	40S ribosomal protein S10-like (AHRD V1 ***- Q2XTB2_SOLTU); contains Interpro domain(s) IPR005326 Plectin/S10, N-terminal	906.849	100	2223.77	100	90684.9	222377	2.4522	1.29408
Solyc01g097760.1.1	Ribosomal protein L7a (AHRD V1 ***- A8J567_CHLRE); contains Interpro domain(s) IPR001921 Ribosomal protein L7A	746.347	100	1830.73	100	74634.7	183073	2.45292	1.2945
Solyc01g056940.1.1	Ubiquitin (AHRD V1 ***- D3PHG3_9MAXI); contains Interpro domain(s) IPR019956 Ubiquitin subgroup	1286.1	100	3156.2	100	128610	315620	2.45409	1.29519
Solyc02g071930.1.1	CTD small phosphatase-like protein (AHRD V1 *-** C3KI43_ANOFI); contains Interpro domain(s) IPR011948 Dullard-like phosphatase domain	4.23747	86.2344	9.23185	97.1559	365.415	896.928	2.45455	1.29546
Solyc04g015950.1.1	Pentatricopeptide repeat-containing protein (AHRD V1 ***- D7M7W8_ARALY); contains Interpro domain(s) IPR002885 Pentatricopeptide repeat	7.08909	97.6107	17.0986	99.3341	691.97	1698.47	2.45455	1.29546
Solyc12g099780.1.1	Unknown Protein (AHRD V1); contains Interpro domain(s) IPR008700 Defence response, Rin4	1.95377	71.1688	3.80135	89.7835	139.048	341.299	2.45455	1.29546
Solyc03g096550.1.1	Wound/stress protein (AHRD V1 **-- Q672Q3_SOLLC); contains Interpro domain(s) IPR001024 Lipoxygenase, LH2	758.404	99.6377	1855.15	100	75565.6	185515	2.45502	1.29574
Solyc08g081170.1.1	UDP-N-acetylmuramoyl-L-alanyl-D-glutamate--2 6-diaminopimelate ligase (AHRD V1 *-** D7UXP7_LISGR); contains Interpro domain(s) IPR005761 UDP-N-acetylmuramoylalanyl-D-glutamate-2,6-diaminopimelate ligase	9.76738	98.7478	23.8264	99.4819	964.508	2370.29	2.45752	1.2972
Solyc11g008540.1.1	Ribonuclease 3-like protein 3 (AHRD V1 *-*- RTL3_ORYSJ); contains Interpro domain(s) IPR000999 Ribonuclease III	55.1868	99.8522	135.762	99.7783	5510.52	13546.1	2.45822	1.29762
Solyc04g054260.1.1	Cytochrome P450 (AHRD V1 ***- B9HFV7_POPTR); contains Interpro domain(s) IPR002401 Cytochrome P450, E-class, group I	116.275	100	286.071	99.9335	11627.5	28588	2.45865	1.29786
Solyc03g116390.1.1	Late embryogenesis abundant protein (AHRD V1 ***- Q2QKE8_CATRO)	24.9548	98.6434	61.0234	99.2248	2461.63	6055.04	2.45977	1.29852
Solyc07g053270.1.1	HAD-superfamily hydrolase subfamily IA variant 3 containing protein expressed (AHRD V1 ***- Q109K4_ORYSJ); contains Interpro domain(s) IPR005834 Haloacid dehalogenase-like hydrolase	25.9669	99.566	64.2912	98.9583	2585.42	6362.15	2.46078	1.29912
Solyc03g113980.1.1	Calmodulin-binding protein (AHRD V1 **** Q9FKL6_ARATH); contains Interpro domain(s) IPR012416 Calmodulin binding protein-like	9.40745	98.9994	24.1728	94.8093	931.332	2291.81	2.46078	1.29912
Solyc11g069710.1.1	ABC transporter G family member 3 (AHRD V1 ***- AB3G_ARATH); contains Interpro domain(s) IPR013525 ABC-2 type transporter	18.3006	99.5396	45.0009	99.6317	1821.64	4483.52	2.46125	1.29939
Solyc04g078410.1.1	Receptor protein kinase-like (AHRD V1 **** Q5QLM8_ORYSJ); contains Interpro domain(s) IPR002290 Serine/threonine protein kinase	5.52892	99.1337	13.6097	99.1337	548.102	1349.17	2.46154	1.29956
Solyc02g080260.1.1	Homeobox leucine-zipper protein (AHRD V1 ***- Q8H962_ZINEL); contains Interpro domain(s) IPR002913 Lipid-binding START	3.70522	90.8245	8.6239	96.055	336.525	828.369	2.46154	1.29956
Solyc04g081130.1.1	Glyoxal oxidase (AHRD V1 ***- B6TJK4_MAIZE); contains Interpro domain(s) IPR009880 Glyoxal oxidase, N-terminal	1.89232	61.0097	3.35873	84.6107	115.45	284.185	2.46154	1.29956
Solyc11g069250.1.1	Fasciclin-like arabinogalactan protein (AHRD V1 ***- D5KXI3_9MYRT); contains Interpro domain(s) IPR000782 FAS1 domain	3.02229	86.1454	6.65527	96.2963	260.357	640.878	2.46154	1.29956
Solyc11g007850.1.1	Plastid DNA-binding protein (Fragment) (AHRD V1 ***- Q5DW96_PRUYE)	34.1803	99.8058	84.7219	99.1586	3411.39	8400.91	2.4626	1.30018
Solyc03g083360.1.1	Pectinesterase (AHRD V1 ***- B9IDR8_POPTR); contains Interpro domain(s) IPR000070 Pectinesterase, catalytic	184.571	99.6005	454.213	99.7146	18383.3	45291.7	2.46374	1.30085
Solyc11g013240.1.1	Serine/threonine-protein kinase 36 (AHRD V1 *-*- STK36_PONAB); contains Interpro domain(s) IPR002290 Serine/threonine protein kinase	6.9725	93.1267	16.9155	94.6092	649.326	1600.36	2.46465	1.30138
Solyc03g071620.1.1	Histone H2B (AHRD V1 ***- A2IBL2_NICBE); contains Interpro domain(s) IPR000558 Histone H2B	209.746	100	517.169	100	20974.6	51716.9	2.46569	1.30199
Solyc05g056470.1.1	ABC transporter G family member 5 (AHRD V1 **** AB5G_ARATH); contains Interpro domain(s) IPR013525 ABC-2 type transporter	3.87839	91.8157	8.88487	98.8618	356.098	878.374	2.46667	1.30256
Solyc04g063230.1.1	Dehydration-responsive family protein (AHRD V1 **-- D7LF23_ARALY); contains Interpro domain(s) IPR004159 Protein of unknown function DUF248, methyltransferase putative	231.204	99.8266	569.628	99.9567	23080.3	56938.1	2.46696	1.30273
Solyc01g109310.1.1	Multidrug resistance protein mdtK (AHRD V1 ***- MDTK_ERWAM); contains Interpro domain(s) IPR002528 Multi antimicrobial extrusion protein MatE	4.88746	98.1132	11.8766	99.6506	479.525	1183.51	2.46809	1.30339
Solyc08g075510.1.1	JmjC domain protein (AHRD V1 **-- Q1D441_MYXXD); contains Interpro domain(s) IPR003347 Transcription factor jumonji/aspartyl beta-hydroxylase	6.09956	99.2063	15.3964	97.0018	605.115	1493.47	2.46809	1.30339
Solyc10g007520.1.1	Pentatricopeptide repeat-containing protein (AHRD V1 ***- D7MSM5_ARALY); contains Interpro domain(s) IPR002885 Pentatricopeptide repeat	8.09705	99.1409	20.4685	96.8213	802.749	1981.79	2.46875	1.30378
Solyc05g054210.1.1	Proline-rich protein (AHRD V1 *-*- A1YL94_GOSHI); contains Interpro domain(s) IPR006121 Heavy metal transport/detoxification protein	97.832	99.4903	240.602	99.8981	9733.33	24035.7	2.46942	1.30417
Solyc03g058880.1.1	GTP-binding protein lepA (AHRD V1 **** C9LSH1_9FIRM); contains Interpro domain(s) IPR006297 GTP-binding protein LepA	19.5357	99.4957	48.0525	99.8991	1943.72	4800.4	2.4697	1.30433
Solyc04g077670.1.1	Serine carboxypeptidase 1 (AHRD V1 ***- B6TC80_MAIZE); contains Interpro domain(s) IPR001563 Peptidase S10, serine carboxypeptidase	56.177	99.7947	139.268	99.4524	5606.16	13850.5	2.47059	1.30485
Solyc09g098000.1.1	Aldo/keto reductase family protein (AHRD V1 ***- D7KWQ9_ARALY); contains Interpro domain(s) IPR001395 Aldo/keto reductase	7.6291	92.9524	18.0885	96.8571	709.143	1752	2.47059	1.30485
Solyc05g009450.1.1	Ethylene responsive transcription factor 2a (AHRD V1 *-*- C0J9I7_9ROSA); contains Interpro domain(s) IPR001471 Pathogenesis-related transcriptional factor and ERF, DNA-binding	26.7929	99.3177	66.1294	99.4152	2661.01	6574.27	2.47059	1.30485
Solyc03g083540.1.1	Methylosome subunit pICln (AHRD V1 ***- B4FU22_MAIZE); contains Interpro domain(s) IPR003521 Nucleotide-sensitive chloride conductance regulator	55.0176	98.4127	134.168	99.7114	5414.43	13378.1	2.47082	1.30499
Solyc06g051160.1.1	Unknown Protein (AHRD V1); contains Interpro domain(s) IPR001305 Heat shock protein DnaJ, cysteine-rich region	19.1062	99.2647	48.4203	96.8137	1896.57	4687.75	2.4717	1.3055
Solyc02g091700.1.1	Hydroxyproline-rich glycoprotein (AHRD V1 ***- A9YWR1_MEDTR)	1022.93	100	2528.5	100	102293	252850	2.47182	1.30557
Solyc07g043320.1.1	Unknown Protein (AHRD V1); contains Interpro domain(s) IPR009053 Prefoldin	187.774	99.9339	463.846	100	18765	46384.6	2.47187	1.3056
Solyc06g053960.1.1	Heat stress transcription factor A3 (AHRD V1 ***- D1M7W9_SOLLC); contains Interpro domain(s) IPR000232 Heat shock factor (HSF)-type, DNA-binding	12.8824	95.1049	30.5023	99.3007	1225.17	3028.9	2.47222	1.30581
Solyc07g053480.1.1	Ras-related protein Rab-25 (AHRD V1 ***- RAB25_BOVIN); contains Interpro domain(s) IPR015595 Rab11-related	91.9508	99.5413	227.41	99.5413	9152.91	22636.7	2.47317	1.30636
Solyc07g014640.1.1	Galactokinase-like protein (AHRD V1 ***- Q9SG76_ARATH); contains Interpro domain(s) IPR000705 Galactokinase	12.5207	97.8277	30.8718	98.1273	1224.87	3029.36	2.47321	1.30639
Solyc06g071510.1.1	Isoamyl acetate-hydrolyzing esterase (AHRD V1 **-- B6TVA2_MAIZE); contains Interpro domain(s) IPR001087 Lipase, GDSL	22.5856	98.5034	55.0981	99.8639	2224.76	5502.31	2.47321	1.30639
Solyc01g068280.1.1	Chromodomain-helicase-DNA-binding protein 1-like (AHRD V1 *--- CHD1L_DANRE); contains Interpro domain(s) IPR000330 SNF2-related	11.456	94.3257	26.9414	99.2325	1080.59	2673.46	2.47407	1.30689
Solyc03g025760.1.1	Glycosyltransferase CAZy family GT90 (Fragment) (AHRD V1 **-- D8RT95_SELML); contains Interpro domain(s) IPR008539 Protein of unknown function DUF821, CAP10-like	40.1905	99.2233	99.0714	99.6764	3987.83	9875.08	2.4763	1.30819
Solyc02g085000.1.1	Genomic DNA chromosome 5 TAC clone K1F13 (AHRD V1 ***- Q9FJZ1_ARATH)	51.3264	97.4802	124.554	99.496	5003.31	12392.7	2.47689	1.30853
Solyc05g006570.1.1	ATP binding/protein serine/threonine kinase (AHRD V1 **** C6FF68_SOYBN); contains Interpro domain(s) IPR002290 Serine/threonine protein kinase	12.1932	99.9454	30.2041	99.9454	1218.66	3018.77	2.47712	1.30867
Solyc10g078740.1.1	Enoyl reductase (AHRD V1 ***- P93062_BRANA); contains Interpro domain(s) IPR014358 Enoyl-[acyl-carrier-protein] reductase (NADH)	82.3653	99.8304	204.574	99.5759	8222.56	20370.7	2.47741	1.30883
Solyc03g111970.1.1	Cytochrome P450 (AHRD V1 ***- O04163_NEPRA); contains Interpro domain(s) IPR002401 Cytochrome P450, E-class, group I	21.5219	99.0138	53.0734	99.474	2130.97	5279.42	2.47748	1.30887
Solyc02g065050.1.1	Aspartic proteinase nepenthesin I (AHRD V1 **-- A9ZMF9_NEPAL); contains Interpro domain(s) IPR001461 Peptidase A1	12.6511	99.3023	31.3427	99.3023	1256.28	3112.4	2.47748	1.30887
Solyc12g099110.1.1	30S ribosomal protein S1 (AHRD V1 **-- B4FUZ5_MAIZE); contains Interpro domain(s) IPR003029 Ribosomal protein S1, RNA binding domain	27.141	99.7602	67.3216	99.6803	2707.59	6710.63	2.47845	1.30944
Solyc01g100730.1.1	UPF0176 protein yceA (AHRD V1 *--- YCEA_ECOL6); contains Interpro domain(s) IPR001763 Rhodanese-like	9.39087	99.2362	23.4961	98.3088	931.915	2309.87	2.47863	1.30954
Solyc10g008230.1.1	Nbs-lrr resistance protein (AHRD V1 ***- B9NHG2_POPTR); contains Interpro domain(s) IPR002182 NB-ARC	3.44665	89.9363	8.38536	91.6773	309.979	768.747	2.48	1.31034
Solyc05g013500.1.1	Glycosyltransferase-like protein (AHRD V1 **-- D8QTF3_SELML); contains Interpro domain(s) IPR003388 Reticulon	7.8717	96.5792	19.0119	99.2398	760.243	1886.74	2.48175	1.31136
Solyc00g050430.1.1	BHLH transcription factor (AHRD V1 *-*- A9YWR2_MEDTR); contains Interpro domain(s) IPR011598 Helix-loop-helix DNA-binding	57.7739	99.4186	143.02	99.7093	5743.8	14260.5	2.48276	1.31194
Solyc02g077310.1.1	D-tyrosyl-tRNA(Tyr) deacylase (AHRD V1 **** B9N9M7_POPTR); contains Interpro domain(s) IPR003732 D-tyrosyl-tRNA(Tyr) deacylase	9.64465	95.0216	23.8367	95.4545	916.45	2275.32	2.48276	1.31194
Solyc02g088920.1.1	Ras GTPase-activating protein-binding protein 2 (AHRD V1 *--- B5X4A8_SALSA); contains Interpro domain(s) IPR018222 Nuclear transport factor 2, Eukaryote	32.8717	99.0741	81.6211	99.0741	3256.73	8086.53	2.48302	1.3121
Solyc09g074720.1.1	Luminidependens (Fragment) (AHRD V1 *-*- B2XBF9_CAPBU)	6.58806	95.4167	16.6548	93.75	628.611	1561.39	2.48387	1.31259
Solyc11g013480.1.1	Auxin response factor 3 (AHRD V1 ***- A4L9W4_GOSHI); contains Interpro domain(s) IPR010525 Auxin response factor	4.42424	99.4169	10.9892	99.4169	439.845	1092.52	2.48387	1.31259
Solyc03g119950.1.1	Pentatricopeptide repeat-containing protein (AHRD V1 ***- D7KDG7_ARALY); contains Interpro domain(s) IPR002885 Pentatricopeptide repeat	2.58754	70.7716	4.84108	93.9947	183.124	455.036	2.48485	1.31316
Solyc08g006070.1.1	AIG2-like protein (AHRD V1 ***- B4FVZ7_MAIZE); contains Interpro domain(s) IPR013024 Butirosin biosynthesis, BtrG-like	39.3188	98.4405	97.5257	98.6355	3870.57	9619.49	2.48529	1.31342
Solyc08g014100.1.1	Pentatricopeptide repeat-containing protein (AHRD V1 ***- D7LZR6_ARALY); contains Interpro domain(s) IPR002885 Pentatricopeptide repeat	8.87614	97.2913	21.5516	99.613	863.571	2146.82	2.48598	1.31382
Solyc10g050860.1.1	Polyadenylate-binding protein 4 (AHRD V1 **-* PABP4_HUMAN); contains Interpro domain(s) IPR012677 Nucleotide-binding, alpha-beta plait	226.152	99.9223	562.316	99.9223	22597.7	56187.9	2.48645	1.31408
Solyc02g069320.1.1	Genomic DNA chromosome 5 P1 clone MPH15 (AHRD V1 **-- Q9FG25_ARATH); contains Interpro domain(s) IPR003690 Mitochodrial transcription termination factor-related	3.78193	96.2319	9.07728	99.7681	363.942	905.623	2.48837	1.3152
Solyc01g068530.1.1	30S ribosomal protein S9 (AHRD V1 ***- C5JX04_AJEDS); contains Interpro domain(s) IPR000754 Ribosomal protein S9	1013.91	99.5585	2517.85	99.7792	100943	251230	2.48883	1.31546
Solyc08g006900.1.1	Ribosomal protein L32 (AHRD V1 ***- Q45NI6_MEDSA); contains Interpro domain(s) IPR001515 Ribosomal protein L32e	270.1	99.5025	674.015	99.2537	26875.6	66898.5	2.48919	1.31568
Solyc11g065670.1.1	Ribosomal protein L12 (AHRD V1 ***- A8J597_CHLRE); contains Interpro domain(s) IPR000911 Ribosomal protein L11	643.158	100	1601.05	100	64315.8	160105	2.48935	1.31577
Solyc03g005960.1.1	Receptor-like serine/threonine kinase (AHRD V1 **** C6FF81_SOYBN); contains Interpro domain(s) IPR002290 Serine/threonine protein kinase	3.00084	83.0373	6.72913	92.1978	249.181	620.411	2.4898	1.31603
Solyc06g050140.1.1	Unknown Protein (AHRD V1)	27.5778	98.9011	68.4207	99.2674	2727.47	6791.94	2.4902	1.31626
Solyc07g047880.1.1	Downward leaf curling protein (AHRD V1 ***- B3XZN9_CUCME)	34.7619	98.7179	85.8455	99.5726	3431.62	8547.86	2.49091	1.31667
Solyc03g064010.1.1	LRR receptor-like serine/threonine-protein kinase FEI 1 (AHRD V1 *-** FEI1_ARATH); contains Interpro domain(s) IPR002290 Serine/threonine protein kinase	4.59272	96.0254	11.2247	97.8802	441.017	1098.68	2.49123	1.31686
Solyc02g084810.1.1	Unknown Protein (AHRD V1)	22.4524	98.9533	55.9073	99.0338	2221.74	5536.71	2.49206	1.31734
Solyc08g075340.1.1	Glycosyltransferase-like protein (AHRD V1 ***- D8SY69_SELML); contains Interpro domain(s) IPR003388 Reticulon	100	99.4759	248.653	99.7379	9947.59	24800.1	2.49308	1.31793
Solyc09g075680.1.1	Gibberellin receptor GID1L2 (AHRD V1 **-- B6T2M3_MAIZE); contains Interpro domain(s) IPR013094 Alpha/beta hydrolase fold-3	34.2561	98.288	84.6355	99.1944	3366.97	8395.37	2.49345	1.31814
Solyc01g104630.1.1	Pentatricopeptide repeat-containing protein (AHRD V1 ***- D7L9C2_ARALY); contains Interpro domain(s) IPR002885 Pentatricopeptide repeat	6.59463	93.5795	16.1584	95.2381	617.121	1538.9	2.49367	1.31827
Solyc03g058920.1.1	Porin/voltage-dependent anion-selective channel protein (AHRD V1 **** A9P802_POPTR); contains Interpro domain(s) IPR001925 Porin, eukaryotic type	207.465	90.8555	489.908	95.9685	18849.4	47015.7	2.49429	1.31863
Solyc11g072390.1.1	Something about silencing protein 10 (AHRD V1 *--- B3LH41_YEAS1); contains Interpro domain(s) IPR018972 Something about silencing protein 10 (Sas10), C-terminal	31.4726	99.6937	78.4489	99.8469	3137.62	7832.87	2.49644	1.31987
Solyc10g008300.1.1	Mannan endo-1 4-beta-mannosidase (AHRD V1 ***- A8FDC6_BACP2); contains Interpro domain(s) IPR001547 Glycoside hydrolase, family 5	79.0285	99.7753	197.149	99.8502	7885.09	19685.4	2.49653	1.31993
Solyc09g066430.1.1	60S ribosomal protein L14 (AHRD V1 ***- D7MEJ2_ARALY); contains Interpro domain(s) IPR002784 Ribosomal protein L14	678.299	99.7512	1689.53	100	67661.2	168953	2.49705	1.32022
Solyc10g084350.1.1	60S ribosomal protein L4-B (L1) (AHRD V1 ***- Q8LA93_ARATH); contains Interpro domain(s) IPR002136 Ribosomal protein L4/L1e	378.519	100	947.116	99.839	37851.9	94559.1	2.49814	1.32085
Solyc10g008170.1.1	26S proteasome regulatory subunit (AHRD V1 ***- C6HL17_AJECH)	2.29921	20.8539	2.15339	55.665	47.9475	119.869	2.5	1.32193
Solyc02g083090.1.1	CM0216.330.nc protein (AHRD V1 ***- B0BLI1_LOTJA); contains Interpro domain(s) IPR004320 Protein of unknown function DUF241, plant	1.09363	32.963	1.66287	54.1975	36.0494	90.1235	2.5	1.32193
Solyc02g077360.1.1	Ethylene responsive transcription factor 1b (AHRD V1 *-*- C0J9I8_9ROSA); contains Interpro domain(s) IPR001471 Pathogenesis-related transcriptional factor and ERF, DNA-binding	1.13619	33.0759	1.39048	67.5676	37.5804	93.9511	2.5	1.32193
Solyc05g016480.1.1	Pro-Pol polyprotein (AHRD V1 ***- POL_SFV3L); contains Interpro domain(s) IPR001584 Integrase, catalytic core	1.7485	21.6602	2.02778	46.6926	37.8729	94.6822	2.5	1.32193
Solyc05g026230.1.1	cDNA clone J013074B07 full insert sequence (AHRD V1 *--- B7ECA1_ORYSJ); contains Interpro domain(s) IPR004332 Transposase, MuDR, plant	1.0069	13.315	1.27846	26.2167	13.4068	33.517	2.5	1.32193
Solyc06g073080.1.1	Flavonol synthase/flavanone 3-hydroxylase (AHRD V1 **-* FLS_PETHY); contains Interpro domain(s) IPR005123 Oxoglutarate and iron-dependent oxygenase	1.76258	51.6096	3.05439	74.4548	90.9657	227.414	2.5	1.32193
Solyc11g011670.1.1	Auxin-responsive protein (AHRD V1 ***- A8IXW9_BRACM); contains Interpro domain(s) IPR003676 Auxin responsive SAUR protein	2.09319	64.1379	4.15954	80.6897	134.253	335.632	2.5	1.32193
Solyc04g015390.1.1	Os06g0724200 protein (Fragment) (AHRD V1 ***- Q0D9E9_ORYSJ)	1.48223	32.3481	1.81592	66.0099	47.9475	119.869	2.5	1.32193
Solyc07g052440.1.1	Transmembrane protein 97 (AHRD V1 ***- TMM97_BOVIN); contains Interpro domain(s) IPR016964 Transmembrane protein 97, predicted	6.13445	95.01	14.8073	98.4032	582.834	1457.09	2.5	1.32193
Solyc01g102420.1.1	Unknown Protein (AHRD V1)	1.32727	67.2783	2.79693	79.8165	89.2966	223.242	2.5	1.32193
Solyc05g006040.1.1	Unknown Protein (AHRD V1)	3.6962	32.3108	3.30317	90.3885	119.427	298.569	2.5	1.32193
Solyc03g007880.1.1	Unknown Protein (AHRD V1)	1.0696	11.911	1.146	27.7923	12.74	31.8499	2.5	1.32193
Solyc05g054670.1.1	Os07g0175100 protein (Fragment) (AHRD V1 **-- Q0D898_ORYSJ)	1.54702	63.5522	2.65696	92.5084	98.3165	245.791	2.5	1.32193
Solyc04g071670.1.1	Unknown Protein (AHRD V1)	2.04196	73.3333	4.21965	88.7179	149.744	374.359	2.5	1.32193
Solyc01g016380.1.1	Os06g0207500 protein (Fragment) (AHRD V1 ***- Q0DDQ9_ORYSJ); contains Interpro domain(s) IPR004253 Protein of unknown function DUF231, plant	1.51295	26.1518	1.43418	68.9702	39.5664	98.916	2.5	1.32193
Solyc06g076090.1.1	Actin (AHRD V1 ***- B5M4V6_TOBAC); contains Interpro domain(s) IPR004000 Actin/actin-like	1.51295	51.0582	2.8113	68.6949	77.2487	193.122	2.5	1.32193
Solyc06g083130.1.1	MazG nucleotide pyrophosphohydrolase (AHRD V1 ***- C4ZJP2_THASP); contains Interpro domain(s) IPR011394 NTP Pyrophosphohydrolase MazG-related, RS21-C6	1.8961	86.2745	4.21965	96.9188	163.585	408.964	2.5	1.32193
Solyc04g081270.1.1	Auxin-induced SAUR-like protein (AHRD V1 **-- Q8S349_CAPAN); contains Interpro domain(s) IPR003676 Auxin responsive SAUR protein	2.02778	44.0367	2.93173	76.1468	89.2966	223.242	2.5	1.32193
Solyc06g076210.1.1	X1 (Fragment) (AHRD V1 ***- Q3T7E5_ZEAMP); contains Interpro domain(s) IPR005379 Region of unknown function XH	1.42439	29.7101	1.86542	56.715	42.3188	105.797	2.5	1.32193
Solyc10g078450.1.1	U6 snRNA-associated Sm-like protein LSm6 (AHRD V1 ***- C1C4E6_RANCA); contains Interpro domain(s) IPR001163 Like-Sm ribonucleoprotein, core	4.99145	86.6667	10.8955	99.2593	432.593	1081.48	2.5	1.32193
Solyc02g068670.1.1	Ankyrin repeat-containing protein At3g12360 (AHRD V1 **-- Y3236_ARATH); contains Interpro domain(s) IPR002110 Ankyrin	1.39269	36.9131	2.14286	59.9765	51.4085	128.521	2.5	1.32193
Solyc12g077530.1.1	LINE-type retrotransposon LIb DNA complete sequence Insertion at the S11 site (AHRD V1 **-- Q2HX35_IPOBA)	1.05036	44.127	2.16617	53.4921	46.3492	115.873	2.5	1.32193
Solyc02g080910.1.1	Pectate lyase family protein (AHRD V1 *-** D7ME84_ARALY); contains Interpro domain(s) IPR002022 Pectate lyase/Amb allergen	1.93377	6.62281	2.45791	13.0263	12.807	32.0175	2.5	1.32193
Solyc01g057490.1.1	Unknown Protein (AHRD V1)	1.7485	81.8627	3.98907	89.7059	143.137	357.843	2.5	1.32193
Solyc05g055570.1.1	Zinc finger family protein (AHRD V1 ***- D7LCM9_ARALY)	1.7485	37.3602	4.31953	37.8076	65.3244	163.311	2.5	1.32193
Solyc01g103870.1.1	SRF-type transcription factor family protein (AHRD V1 ***- Q53J20_SOLLC); contains Interpro domain(s) IPR002100 Transcription factor, MADS-box	1.56989	49.2063	2.11594	91.2698	77.2487	193.122	2.5	1.32193
Solyc01g100070.1.1	Unknown Protein (AHRD V1)	2.93467	67.9181	5.30266	93.9704	199.317	498.294	2.5	1.32193
Solyc07g042400.1.1	Unknown Protein (AHRD V1)	2.21212	82.243	5.86345	77.5701	181.931	454.829	2.5	1.32193
Solyc11g045010.1.1	Os04g0492500 protein (Fragment) (AHRD V1 ***- Q0JC46_ORYSJ); contains Interpro domain(s) IPR006575 RWD	3.31818	63.7681	5.98361	88.4058	211.594	528.986	2.5	1.32193
Solyc01g073810.1.1	DC1 domain containing protein (AHRD V1 **-- A8CCN1_TOBAC); contains Interpro domain(s) IPR011424 C1-like	2.84047	68.5333	5.02755	96.8	194.667	486.667	2.5	1.32193
Solyc01g088490.1.1	Pentatricopeptide repeat-containing protein (AHRD V1 ***- D7KG17_ARALY); contains Interpro domain(s) IPR002885 Pentatricopeptide repeat	3.24084	89.9202	8.31435	87.6248	291.417	728.543	2.5	1.32193
Solyc11g066160.1.1	Histone H4 (AHRD V1 ***- B6T0P4_MAIZE); contains Interpro domain(s) IPR001951 Histone H4	39.5613	99.359	98.5852	99.6795	3930.77	9826.92	2.5	1.32193
Solyc03g079910.1.1	Zinc ion binding protein (AHRD V1 **-- D7LDT1_ARALY); contains Interpro domain(s) IPR001781 Zinc finger, LIM-type	2.12253	58.3636	4.02679	76.9091	123.879	309.697	2.5	1.32193
Solyc02g070060.1.1	FAD-binding domain-containing protein (AHRD V1 **-- D7MFH6_ARALY); contains Interpro domain(s) IPR006094 FAD linked oxidase, N-terminal	1.5615	11.828	1.54008	29.981	18.4693	46.1733	2.5	1.32193
Solyc07g009410.1.1	Kelch-like protein 7 (AHRD V1 *--- KLHL7_CHICK); contains Interpro domain(s) IPR015915 Kelch-type beta propeller	3.67039	53.393	8.81879	55.5556	195.973	489.933	2.5	1.32193
Solyc08g067620.1.1	ATP-binding cassette transporter (AHRD V1 ***- D8RL77_SELML); contains Interpro domain(s) IPR013525 ABC-2 type transporter	2.23677	32.9207	2.80377	65.658	73.6359	184.09	2.5	1.32193
Solyc09g056380.1.1	60S ribosomal protein L18a (AHRD V1 ***- D2D962_9ROSI); contains Interpro domain(s) IPR002670 Ribosomal protein L18ae	1.64045	34.6979	3.92473	36.2573	56.9201	142.3	2.5	1.32193
Solyc12g087930.1.1	Arabidopsis thaliana genomic DNA chromosome 5 P1 clone MOK16 (AHRD V1 *-*- Q9LYW6_ARATH)	1.64045	12.815	1.41473	37.149	21.0223	52.5558	2.5	1.32193
Solyc10g008080.1.1	Ring H2 finger protein (AHRD V1 ***- D9ZHD8_HYPPE); contains Interpro domain(s) IPR018957 Zinc finger, C3HC4 RING-type	1.35185	48.9796	2.12209	78.0045	66.2132	165.533	2.5	1.32193
Solyc05g050220.1.1	G-box binding factor 3 (AHRD V1 **** D7LDY1_ARALY); contains Interpro domain(s) IPR012900 G-box binding, MFMR	3.21763	87.0504	7.20988	97.1223	280.096	700.24	2.5	1.32193
Solyc04g054790.1.1	Auxin-regulated protein (AHRD V1 ***- Q945F5_SOLLC); contains Interpro domain(s) IPR010369 Protein of unknown function DUF966	2.14706	43.1746	3.36406	68.8889	92.6984	231.746	2.5	1.32193
Solyc11g007880.1.1	Self-pruning interacting protein 1 (AHRD V1 ***- Q9FR57_SOLLC)	1.49744	65	2.80769	86.6667	97.3333	243.333	2.5	1.32193
Solyc06g074470.1.1	Unknown Protein (AHRD V1)	2.19549	63.3333	3.52657	98.5714	139.048	347.619	2.5	1.32193
Solyc12g070250.1.1	Pol polyprotein (AHRD V1 *-*- POL_SMRVH); contains Interpro domain(s) IPR000477 RNA-directed DNA polymerase (reverse transcriptase)	1.78049	18.5941	2.06215	40.1361	33.1066	82.7664	2.5	1.32193
Solyc07g008510.1.1	Unknown Protein (AHRD V1)	1.68786	67.0543	3.27354	86.4341	113.178	282.946	2.5	1.32193
Solyc08g061510.1.1	Myosin-like protein (AHRD V1 ***- Q9SMY9_ARATH); contains Interpro domain(s) IPR001609 Myosin head, motor region	2.35484	47.5096	4.45122	62.8352	111.877	279.693	2.5	1.32193
Solyc09g055170.1.1	Unknown Protein (AHRD V1)	2.16296	88.2353	5.03448	94.7712	190.85	477.124	2.5	1.32193
Solyc06g072650.1.1	Auxin responsive SAUR protein (AHRD V1 *--- Q2HTF2_MEDTR); contains Interpro domain(s) IPR003676 Auxin responsive SAUR protein	44	99.6101	109.571	100	4382.85	10957.1	2.5	1.32193
Solyc10g007510.1.1	Glucan endo-1 3-beta-glucosidase 4 (AHRD V1 ***- B6T324_MAIZE); contains Interpro domain(s) IPR012946 X8	1.97966	87.0206	4.8505	88.7906	172.271	430.678	2.5	1.32193
Solyc10g017490.1.1	Kinase family protein (AHRD V1 **** D7KBF8_ARALY); contains Interpro domain(s) IPR002290 Serine/threonine protein kinase	1.23992	35.6818	2.07977	53.1818	44.2424	110.606	2.5	1.32193
Solyc00g179240.1.1	MADS-box transcription factor (AHRD V1 ***- Q1EMR8_PLAMJ); contains Interpro domain(s) IPR002100 Transcription factor, MADS-box	3.74359	94.5455	9.29936	95.1515	353.939	884.848	2.5	1.32193
Solyc09g064810.1.1	Uncharacterized membrane protein C24H6.13 (AHRD V1 **-- YA7D_SCHPO); contains Interpro domain(s) IPR003864 Protein of unknown function DUF221	1.11877	12.908	1.11111	32.4926	14.4411	36.1029	2.5	1.32193
Solyc10g008090.1.1	Oligosaccharide transporter (AHRD V1 **-* B4FSV8_MAIZE); contains Interpro domain(s) IPR006844 OST3/OST6	1	29.0547	1.21667	59.7015	29.0547	72.6368	2.5	1.32193
Solyc06g065850.1.1	Flotillin domain protein (AHRD V1 ***- B6Q909_PENMQ); contains Interpro domain(s) IPR001107 Band 7 protein	1.34562	14.9141	1.71362	29.2784	20.0687	50.1718	2.5	1.32193
Solyc09g065620.1.1	Chlorophyllase 1 (AHRD V1 **** C1JZ61_9ROSI); contains Interpro domain(s) IPR010821 Chlorophyllase	1.06182	29.7619	1.54661	51.0823	31.6017	79.0043	2.5	1.32193
Solyc07g064460.1.1	Cytochrome P450 (AHRD V1 ***- B9HZ20_POPTR); contains Interpro domain(s) IPR001128 Cytochrome P450	1.54497	25.7143	2.1791	45.5782	39.7279	99.3197	2.5	1.32193
Solyc12g035490.1.1	Endoplasmic reticulum metallopeptidase (AHRD V1 **-- B6K5X8_SCHJY); contains Interpro domain(s) IPR007484 Peptidase M28	7.21512	89.2348	17.8818	90.013	643.839	1609.6	2.5	1.32193
Solyc07g064120.1.1	Lipid A export ATP-binding/permease protein msbA (AHRD V1 *--- MSBA_CHRVO); contains Interpro domain(s) IPR003439 ABC transporter-like	1	7.72487	1.29663	14.8942	7.72487	19.3122	2.5	1.32193
Solyc08g082350.1.1	F-box domain containing protein expressed (AHRD V1 ***- Q2R1T3_ORYSJ); contains Interpro domain(s) IPR005174 Protein of unknown function DUF295	1.26957	18.6084	1.47773	39.9676	23.6246	59.0615	2.5	1.32193
Solyc07g017230.1.1	Receptor-like protein kinase (AHRD V1 **** O64397_SOLLC); contains Interpro domain(s) IPR001245 Tyrosine protein kinase	1.39713	10.8346	1.71362	22.084	15.1374	37.8434	2.5	1.32193
Solyc00g007140.1.1	Unknown Protein (AHRD V1)	1.06569	84.5679	2.75472	81.7901	90.1235	225.309	2.5	1.32193
Solyc04g053000.1.1	Auxin-induced SAUR-like protein (AHRD V1 ***- Q8S351_CAPAN); contains Interpro domain(s) IPR003676 Auxin responsive SAUR protein	1.52083	69.5652	3.11966	84.7826	105.797	264.493	2.5	1.32193
Solyc05g055020.1.1	Light-dependent short hypocotyls 1 (AHRD V1 ***- D7M6V0_ARALY); contains Interpro domain(s) IPR006936 Protein of unknown function DUF640	1.9085	24.0566	2.02778	56.6038	45.9119	114.78	2.5	1.32193
Solyc06g072890.1.1	WUSCHEL-related homeobox 11 (AHRD V1 *-*- B6SN57_MAIZE); contains Interpro domain(s) IPR001356 Homeobox	1.30942	28.0503	1.40115	65.5346	36.7296	91.8239	2.5	1.32193
Solyc08g068990.1.1	Pathogenesis-related protein 1 (AHRD V1 ***- D5KR57_MUSPR); contains Interpro domain(s) IPR002413 Ves allergen	1.13178	47.2527	2	66.8498	53.4799	133.7	2.5	1.32193
Solyc12g056580.1.1	Cellulose synthase (AHRD V1 ***- B9GTH4_POPTR); contains Interpro domain(s) IPR005150 Cellulose synthase	69.8534	99.877	174.715	99.9077	6976.75	17455.4	2.50193	1.32304
Solyc08g005000.1.1	Glucan endo-1 3-beta-glucosidase 3 (AHRD V1 ***- B6TLN1_MAIZE); contains Interpro domain(s) IPR013781 Glycoside hydrolase, subgroup, catalytic core	13.782	98.937	34.3792	99.3166	1363.55	3414.43	2.50407	1.32427
Solyc12g014320.1.1	Anaphase promoting complex subunit 6/cell division cycle protein (IC) (AHRD V1 **-- Q5SCA1_OSTTA); contains Interpro domain(s) IPR011990 Tetratricopeptide-like helical	17.5839	99.2754	44.1561	99.0338	1745.65	4372.95	2.50505	1.32484
Solyc08g062660.1.1	Ran GTPase binding protein (AHRD V1 **** C4R913_PICPG); contains Interpro domain(s) IPR000156 Ran Binding Protein 1	596.402	99.4074	1492.37	99.5556	59286.8	148574	2.50602	1.3254
Solyc02g083360.1.1	Protein-methionine-s-oxide reductase (AHRD V1 **-- D7L9H5_ARALY)	54.0161	97.9003	132.937	99.7375	5288.19	13258.8	2.50725	1.3261
Solyc02g067660.1.1	Phytoalexin deficient 4 (Fragment) (AHRD V1 **-- B2BDV5_ARALY); contains Interpro domain(s) IPR002921 Lipase, class 3	27.7226	98.5915	68.7059	99.7653	2733.22	6854.46	2.50784	1.32644
Solyc07g008820.1.1	Os12g0554100 protein (Fragment) (AHRD V1 *-*- Q0IMQ6_ORYSJ); contains Interpro domain(s) IPR004253 Protein of unknown function DUF231, plant	5.84	95.5988	14.4694	96.8254	558.297	1401.01	2.50943	1.32736
Solyc11g073010.1.1	Exocyst complex protein EXO70 (AHRD V1 *--- EXO70_KLULA); contains Interpro domain(s) IPR004140 Exo70 exocyst complex subunit	4.06885	96.063	9.91406	98.9501	390.866	980.997	2.5098	1.32757
Solyc08g076340.1.1	40S ribosomal protein S30-like (AHRD V1 ***- Q6K853_ORYSJ); contains Interpro domain(s) IPR006846 Ribosomal protein S30	218.61	98.9418	543.058	100	21629.6	54305.8	2.51071	1.3281
Solyc04g005800.1.1	Homeobox-leucine zipper protein (AHRD V1 *-*- Q9FXN8_ZINEL); contains Interpro domain(s) IPR001356 Homeobox	20.3375	98.7696	52.3972	96.3087	2008.72	5046.31	2.5122	1.32895
Solyc04g082750.1.1	3-beta hydroxysteroid dehydrogenase/isomerase family protein (AHRD V1 **** D7LGC3_ARALY); contains Interpro domain(s) IPR002225 3-beta hydroxysteroid dehydrogenase/isomerase	16.1767	99.2345	40.5329	99.5129	1605.29	4033.54	2.51266	1.32921
Solyc05g008900.1.1	COSII_At1g13380 (Fragment) (AHRD V1 *-*- C0KEY4_DATIN); contains Interpro domain(s) IPR009606 Protein of unknown function DUF1218	88.5	99.8291	222.12	100	8834.87	22212	2.51412	1.33006
Solyc11g071960.1.1	FAD-linked sulfhydryl oxidase ALR (AHRD V1 *-*- C1BXP3_ESOLU); contains Interpro domain(s) IPR006863 Erv1/Alr	8.71248	91.7081	20.8213	96.5174	799.005	2009.62	2.51515	1.33065
Solyc01g108670.1.1	Kinesin-like protein (AHRD V1 *-*- Q75LL2_ORYSJ); contains Interpro domain(s) IPR001752 Kinesin, motor region	3.57965	73.6513	6.72037	98.6939	263.646	663.26	2.51572	1.33097
Solyc12g044240.1.1	Dynein light chain 1 cytoplasmic (AHRD V1 ***- C1C420_RANCA); contains Interpro domain(s) IPR001372 Dynein light chain, type 1 and 2	47.9483	95.0877	116.384	98.5965	4559.3	11475.1	2.51685	1.33162
Solyc07g065720.1.1	Os11g0133900 protein (Fragment) (AHRD V1 ***- Q0IUU7_ORYSJ); contains Interpro domain(s) IPR018471 ATP synthase assembly factor FMC1, mitochondrial	9.95455	92.9577	23.3052	100	925.352	2330.52	2.51852	1.33258
Solyc12g056200.1.1	Glycosyltransferase-like protein (AHRD V1 **-- D8RX86_SELML); contains Interpro domain(s) IPR006740 Protein of unknown function DUF604	7.42373	96.5946	18.5444	97.446	717.092	1807.07	2.52	1.33342
Solyc06g072370.1.1	GAGA-binding transcriptional activator (AHRD V1 ***- Q2PQS1_ARATH); contains Interpro domain(s) IPR010409 GAGA binding-like	8.27391	98.374	21.0811	97.3287	813.937	2051.8	2.52083	1.3339
Solyc02g090690.1.1	Uncharacterized membrane protein At3g27390 (AHRD V1 ***- Y3739_ARATH)	4.89385	96.0429	12.2937	96.3783	470.02	1184.84	2.52083	1.3339
Solyc09g092640.1.1	Cytochrome P450 (AHRD V1 ***- B9GQY3_POPTR); contains Interpro domain(s) IPR002401 Cytochrome P450, E-class, group I	16.5751	99.6612	41.7284	99.7967	1651.9	4164.36	2.52096	1.33397
Solyc01g107670.1.1	Leucine-rich repeat receptor-like protein kinase (Fragment) (AHRD V1 *--- C0LGJ2_ARATH); contains Interpro domain(s) IPR001611 Leucine-rich repeat	120.797	99.8259	304.602	99.8259	12058.7	30407.1	2.5216	1.33434
Solyc01g079300.1.1	Stachyose synthase (AHRD V1 **-- Q8RW08_9LAMI); contains Interpro domain(s) IPR008811 Raffinose synthase	3.2042	80.3065	6.85391	94.6743	257.318	648.889	2.52174	1.33442
Solyc03g097050.1.1	Cellulose synthase-like protein (AHRD V1 **** B9IPJ4_POPTR); contains Interpro domain(s) IPR005150 Cellulose synthase	39.405	99.5614	99.0135	99.9415	3923.22	9895.56	2.52231	1.33474
Solyc09g011550.1.1	Glutathione S-transferase-like protein (AHRD V1 **** A8DUB0_SOLLC); contains Interpro domain(s) IPR004046 Glutathione S-transferase, C-terminal	14.9801	98.9394	37.5556	99.5455	1482.12	3738.48	2.52239	1.33479
Solyc02g079130.1.1	Protein translocase subunit secA (AHRD V1 *-*- SECA_CALS8); contains Interpro domain(s) IPR004027 SEC-C motif	29.6635	98.5915	75.8167	97.3396	2924.57	7379.97	2.52344	1.33539
Solyc06g076170.1.1	Glucan endo-1 3-beta-glucosidase (AHRD V1 ***- B6U1F1_MAIZE); contains Interpro domain(s) IPR013781 Glycoside hydrolase, subgroup, catalytic core	2.53808	89.4815	5.95231	96.2963	227.111	573.185	2.52381	1.3356
Solyc09g064900.1.1	AAA ATPase containing von Willebrand factor type A (AHRD V1 *--- B6THL9_MAIZE)	7.16355	91.453	17.7885	92.9487	655.128	1653.42	2.52381	1.3356
Solyc06g009960.1.1	Elongation factor 1-alpha (AHRD V1 ***- Q8H9C0_SOLTU); contains Interpro domain(s) IPR004539 Translation elongation factor EF1A, eukaryotic and archaeal	82.1363	65.4501	191.437	70.884	5375.83	13569.8	2.52423	1.33584
Solyc04g008840.1.1	ABI3-interacting protein 2 (Fragment) (AHRD V1 *-*- A7Y4K9_PINSY); contains Interpro domain(s) IPR012474 Frigida-like	22.9498	99.1708	57.8797	99.2814	2275.95	5746.38	2.52482	1.33618
Solyc02g089560.1.1	Pentatricopeptide repeat-containing protein At5g15980, mitochondrial (AHRD V1 ***- PP387_ARATH)	12.0718	97.5647	30.3318	98.1735	1177.78	2977.78	2.5283	1.33817
Solyc05g014120.1.1	Os08g0119500 protein (Fragment) (AHRD V1 *-*- Q0J8C9_ORYSJ); contains Interpro domain(s) IPR013216 Methyltransferase type 11	17.5928	97.043	44.5492	96.9086	1707.26	4317.2	2.52874	1.33842
Solyc01g109830.1.1	Thymidylate synthase (AHRD V1 ***- D8LWN8_BLAHO); contains Interpro domain(s) IPR012262 Bifunctional dihydrofolate reductase/thymidylate synthase	54.1942	99.4949	137.02	99.5581	5392.05	13641.4	2.52991	1.33909
Solyc12g009050.1.1	Nuclear transcription factor Y subunit A-3 (AHRD V1 *-*- B6TQI5_MAIZE); contains Interpro domain(s) IPR001289 CCAAT-binding transcription factor, subunit B	8.63338	99.8688	21.9	99.7375	862.205	2184.25	2.53333	1.34104
Solyc10g083680.1.1	Unknown Protein (AHRD V1)	184.34	99.7354	467.045	99.7354	18385.2	46581	2.53361	1.3412
Solyc09g083370.1.1	30S ribosomal protein S19 (AHRD V1 *-*- RS19_MYCHJ); contains Interpro domain(s) IPR005713 Ribosomal protein S15, eukaryotic/archaeal	67.6347	98.4649	170.603	98.9035	6659.65	16873.2	2.53365	1.34122
Solyc09g011770.1.1	Zinc finger family protein (Fragment) (AHRD V1 *-*- D7M766_ARALY); contains Interpro domain(s) IPR011016 Zinc finger, RING-CH-type	36.604	100	92.7578	100	3660.4	9275.78	2.53409	1.34147
Solyc11g072280.1.1	Microtubule-associated protein MAP65-1a (AHRD V1 **** Q9FEV9_TOBAC); contains Interpro domain(s) IPR007145 MAP65/ASE1	6.52478	97.582	17.02	94.8187	636.701	1613.82	2.53465	1.34179
Solyc10g005460.1.1	MYB transcription factor (AHRD V1 **-* Q9LDR8_ARATH); contains Interpro domain(s) IPR015495 Myb transcription factor	13.4002	99.4692	34.0043	99.3631	1332.91	3378.77	2.53488	1.34192
Solyc03g120700.1.1	Conserved oligomeric Golgi complex subunit 1 (AHRD V1 **-- COG1_MOUSE); contains Interpro domain(s) IPR014812 Vps51/Vps67	30.5624	99.7827	77.4731	99.7827	3049.6	7730.48	2.53492	1.34194
Solyc04g056370.1.1	Pentatricopeptide repeat-containing protein At4g21190 (AHRD V1 *-*- PP332_ARATH)	10.9001	96.0606	27.4035	96.8687	1047.07	2654.55	2.53521	1.34211
Solyc04g078940.1.1	Vacuolar import and degradation protein VID27 (AHRD V1 *--- B3LP56_YEAS1); contains Interpro domain(s) IPR013863 Vacuolar import and degradation, Vid27-related	15.0719	99.1214	38.1134	99.3798	1493.95	3787.7	2.53535	1.34219
Solyc01g008090.1.1	Ribosomal protein S27 (AHRD V1 ***- Q3HVK9_SOLTU); contains Interpro domain(s) IPR000592 Ribosomal protein S27e	619.241	100	1570.2	100	61924.1	157020	2.53568	1.34237
Solyc04g078500.1.1	Cyclin J18 (AHRD V1 ***- D7LPW9_ARALY); contains Interpro domain(s) IPR013763 Cyclin-related	5.95918	98.5632	15.2666	97.5575	587.356	1489.37	2.53571	1.34239
Solyc08g083090.1.1	Susceptibility homeodomain transcription factor (Fragment) (AHRD V1 ***- Q8SAA7_ORYSA); contains Interpro domain(s) IPR007493 Protein of unknown function DUF538	43.1652	98.9247	109.5	98.9247	4270.11	10832.3	2.53676	1.34299
Solyc03g082480.1.1	SS18 protein (AHRD V1 *--- Q6FGL9_HUMAN); contains Interpro domain(s) IPR007726 SSXT	72.2676	99.6667	183.048	99.8333	7202.67	18274.3	2.53716	1.34322
Solyc12g006980.1.1	Leucine-rich repeat receptor-like protein kinase PEPR2 (AHRD V1 *--* PEPR2_ARATH); contains Interpro domain(s) IPR001611 Leucine-rich repeat	116.451	99.5421	295.288	99.6337	11591.8	29420.6	2.53806	1.34373
Solyc02g083670.1.1	Histidine kinase (AHRD V1 ***- B5E8B3_GEOBB); contains Interpro domain(s) IPR001789 Signal transduction response regulator, receiver region	8.51121	97.807	21.2247	99.5614	832.456	2113.16	2.53846	1.34395
Solyc05g046280.1.1	Pentatricopeptide repeat-containing protein (AHRD V1 ***- D7LSX3_ARALY); contains Interpro domain(s) IPR002885 Pentatricopeptide repeat	2.27578	77.1151	5.07158	87.841	175.497	445.492	2.53846	1.34395
Solyc07g052460.1.1	Genomic DNA chromosome 3 P1 clone MSD21 (AHRD V1 ***- Q9LSZ3_ARATH)	6.90182	94.5017	16.8757	98.11	652.234	1655.67	2.53846	1.34395
Solyc02g061790.1.1	Activated RNA polymerase II transcriptional coactivator p15 (AHRD V1 **** C1BJV8_OSMMO); contains Interpro domain(s) IPR003173 Transcriptional coactivator p15	37.2157	98.0769	94.1629	98.3974	3650	9265.38	2.53846	1.34395
Solyc09g083250.1.1	AT5g02940/F9G14_250 (Fragment) (AHRD V1 ***- Q94AC5_ARATH); contains Interpro domain(s) IPR010420 Protein of unknown function DUF1012	4.2812	83.6478	10.0236	90.6918	358.113	909.057	2.53846	1.34395
Solyc01g100800.1.1	Pentatricopeptide repeat-containing protein (AHRD V1 ***- D7KB47_ARALY); contains Interpro domain(s) IPR002885 Pentatricopeptide repeat	1.78049	58.347	3.10238	85.0027	103.886	263.711	2.53846	1.34395
Solyc04g054900.1.1	Genomic DNA chromosome 5 P1 clone MQN23 (AHRD V1 *-*- Q9FJQ3_ARATH)	12.4751	98.6111	31.5196	99.0741	1230.19	3122.78	2.53846	1.34395
Solyc07g040890.1.1	CXE carboxylesterase (Fragment) (AHRD V1 **-* Q0ZPV6_9ERIC); contains Interpro domain(s) IPR013094 Alpha/beta hydrolase fold-3	64.8234	99.1992	163.573	99.7998	6430.43	16324.5	2.53864	1.34405
Solyc05g014240.1.1	LRR receptor-like serine/threonine-protein kinase FEI 1 (AHRD V1 *-** FEI1_ARATH); contains Interpro domain(s) IPR002290 Serine/threonine protein kinase	17.9215	99.8921	45.6448	99.6045	1790.22	4546.42	2.53959	1.3446
Solyc03g119360.1.1	40S ribosomal protein S7-like protein (AHRD V1 ***- Q3HRX6_SOLTU); contains Interpro domain(s) IPR000554 Ribosomal protein S7e	687.85	99.8264	1744.4	100	68665.6	174440	2.54042	1.34507
Solyc07g044930.1.1	ATP-dependent RNA helicase A (AHRD V1 ***- B0W816_CULQU); contains Interpro domain(s) IPR011545 DNA/RNA helicase, DEAD/DEAH box type, N-terminal	7.93834	99.1111	20.1732	99.1111	786.778	1999.39	2.54124	1.34553
Solyc07g054480.1.1	Pentatricopeptide repeat-containing protein (AHRD V1 ***- D7KRL4_ARALY); contains Interpro domain(s) IPR002885 Pentatricopeptide repeat	3.62733	95.1724	8.91789	98.3908	345.222	877.438	2.54167	1.34577
Solyc01g010060.1.1	Unknown Protein (AHRD V1)	49.1602	80.5556	121.523	82.8431	3960.13	10067.3	2.54217	1.34606
Solyc07g032240.1.1	Protein arginine N-methyltransferase 1 (AHRD V1 **** B6TIG8_MAIZE)	31.3795	98.5816	78.695	100	3093.44	7869.5	2.54393	1.34706
Solyc10g083830.1.1	Glutamine synthetase I (AHRD V1 ***- Q9SC91_MEDTR); contains Interpro domain(s) IPR008146 Glutamine synthetase, catalytic region	40.4894	99.8371	102.882	100	4042.35	10288.2	2.5451	1.34772
Solyc11g069570.1.1	Cytokinin riboside 5&apos;-monophosphate phosphoribohydrolase LOG (AHRD V1 **-- LOG_ORYSJ); contains Interpro domain(s) IPR005269 Conserved hypothetical protein CHP00730	7.00291	97.5887	17.7997	97.7305	683.404	1739.57	2.54545	1.34792
Solyc01g094360.1.1	MYB transcription factor (AHRD V1 *-** Q6R098_ARATH); contains Interpro domain(s) IPR015495 Myb transcription factor	2.90942	59.3548	4.71511	93.2258	172.688	439.57	2.54545	1.34792
Solyc12g098810.1.1	Chitinase-like protein (AHRD V1 ***- Q6JX04_GOSHI); contains Interpro domain(s) IPR000726 Glycoside hydrolase, family 19, catalytic	8.36458	97.2644	21.1157	98.075	813.576	2070.92	2.54545	1.34792
Solyc03g059350.1.1	Calcium ATPase (AHRD V1 ***- D5JXY5_NICBE); contains Interpro domain(s) IPR001757 ATPase, P-type, K/Mg/Cd/Cu/Zn/Na/Ca/Na/H-transporter	7.93086	99.2647	20.0392	100	787.255	2003.92	2.54545	1.34792
Solyc06g066180.1.1	Myb family transcription factor (AHRD V1 *--- D7L484_ARALY); contains Interpro domain(s) IPR006447 Myb-like DNA-binding region, SHAQKYF class	3.10039	93.8406	8.35992	88.587	290.942	740.58	2.54545	1.34792
Solyc01g079980.1.1	Xylanase inhibitor (Fragment) (AHRD V1 **-- Q53IQ3_WHEAT); contains Interpro domain(s) IPR001461 Peptidase A1	2.18503	55.9361	3.55788	87.4429	122.222	311.111	2.54545	1.34792
Solyc05g005690.1.1	30S ribosomal protein S9 (AHRD V1 ***- C5JX04_AJEDS); contains Interpro domain(s) IPR000754 Ribosomal protein S9	457.245	99.0991	1156.47	99.7748	45312.6	115386	2.54644	1.34848
Solyc01g098880.1.1	Seryl-tRNA synthetase (AHRD V1 ***- D7M641_ARALY); contains Interpro domain(s) IPR002317 Seryl-tRNA synthetase, class IIa	144.368	99.8512	367.72	99.8512	14415.3	36717.3	2.5471	1.34885
Solyc12g044340.1.1	Coiled-coil domain-containing protein 111 (AHRD V1 ***- CC111_MOUSE); contains Interpro domain(s) IPR004340 DNA primase, UL52/UL70 type, Herpesviridae	5.72337	97.971	14.5784	97.971	560.725	1428.26	2.54717	1.3489
Solyc10g079860.1.1	Beta-1 3-glucanase (AHRD V1 ***- Q68V46_OLEEU); contains Interpro domain(s) IPR000490 Glycoside hydrolase, family 17	722.806	100	1841.86	100	72280.6	184186	2.5482	1.34948
Solyc08g066210.1.1	LRR receptor-like serine/threonine-protein kinase FEI 1 (AHRD V1 *-** FEI1_ARATH); contains Interpro domain(s) IPR002290 Serine/threonine protein kinase	122.864	99.9361	313.084	99.9361	12278.5	31288.4	2.54822	1.34949
Solyc06g076700.1.1	UPF0503 protein At3g09070, chloroplastic (AHRD V1 *-*- U503A_ARATH); contains Interpro domain(s) IPR008004 Protein of unknown function DUF740	11.6081	93.9012	28.5686	97.266	1090.01	2778.76	2.5493	1.3501
Solyc05g053690.1.1	Ubiquitin carboxyl-terminal hydrolase (AHRD V1 **** B9GFW8_POPTR); contains Interpro domain(s) IPR001394 Peptidase C19, ubiquitin carboxyl-terminal hydrolase 2	1.81705	54.8839	2.7919	91.0861	99.7268	254.303	2.55	1.3505
Solyc10g085670.1.1	LRR receptor-like serine/threonine-protein kinase FEI 1 (AHRD V1 *-** FEI1_ARATH); contains Interpro domain(s) IPR002290 Serine/threonine protein kinase	3.8971	89.2919	9.11852	97.3402	347.979	887.599	2.55072	1.35091
Solyc02g081210.1.1	Expansin (AHRD V1 ***- Q9ZP33_SOLLC); contains Interpro domain(s) IPR002963 Expansin	17.8548	98.7421	45.3359	99.2453	1763.02	4499.37	2.55208	1.35168
Solyc04g081730.1.1	Unknown Protein (AHRD V1)	198.188	99.5699	511.878	98.3871	19733.5	50362.2	2.55211	1.35169
Solyc01g096900.1.1	DNA gyrase subunit A family protein (AHRD V1 ***- D7L923_ARALY); contains Interpro domain(s) IPR005743 DNA gyrase, subunit A	14.6104	98.4626	36.8454	99.6855	1438.57	3672.96	2.55319	1.3523
Solyc06g071870.1.1	60S ribosomal protein L17 (AHRD V1 ***- D7KV33_ARALY); contains Interpro domain(s) IPR005721 Ribosomal protein L22/L17, eukaryotic/archaeal	317.488	99.8106	812.16	99.6212	31688.6	80908.3	2.55323	1.35232
Solyc06g073370.1.1	40S ribosomal protein S18 (AHRD V1 ***- B4G286_MAIZE); contains Interpro domain(s) IPR001892 Ribosomal protein S13	569.336	99.7821	1451.41	100	56809.6	145141	2.55487	1.35325
Solyc01g104090.1.1	Pentatricopeptide repeat-containing protein (AHRD V1 ***- D7M9F5_ARALY); contains Interpro domain(s) IPR002885 Pentatricopeptide repeat	1.31007	53.4079	2.29528	77.902	69.9681	178.807	2.55556	1.35364
Solyc02g072400.1.1	LRR receptor-like serine/threonine-protein kinase FEI 2 (AHRD V1 *-** FEI2_ARATH); contains Interpro domain(s) IPR002290 Serine/threonine protein kinase	1.67176	45.1335	2.49202	77.3758	75.4522	192.822	2.55556	1.35364
Solyc04g072800.1.1	2 3-bisphosphoglycerate-dependent phosphoglycerate mutase (AHRD V1 **** D1R850_9CHLA); contains Interpro domain(s) IPR005952 Phosphoglycerate mutase 1	23.5695	92.9167	58.9123	95	2190	5596.67	2.55556	1.35364
Solyc06g007530.1.1	B3 domain-containing protein Os05g0481400 (AHRD V1 ***- Y5814_ORYSJ); contains Interpro domain(s) IPR003340 Transcriptional factor B3	4.9962	89.4558	11.9078	95.9184	446.939	1142.18	2.55556	1.35364
Solyc12g099020.1.1	Unknown Protein (AHRD V1)	4.65957	77.686	11.1561	82.9201	361.983	925.069	2.55556	1.35364
Solyc01g091080.1.1	Tubulin-specific chaperone D (AHRD V1 **** C0H9S8_SALSA); contains Interpro domain(s) IPR016024 Armadillo-type fold	21.5125	97.3945	55.0838	97.2291	2095.2	5355.75	2.5562	1.354
Solyc04g074470.1.1	Os06g0220000 protein (Fragment) (AHRD V1 ***- Q0DDJ2_ORYSJ); contains Interpro domain(s) IPR006766 Phosphate-induced protein 1 conserved region	45.5659	99.5699	116.14	99.8925	4536.99	11601.5	2.55709	1.3545
Solyc01g095740.1.1	ATP-dependent RNA helicase DBP4 (AHRD V1 *-** C1GZM0_PARBA); contains Interpro domain(s) IPR011545 DNA/RNA helicase, DEAD/DEAH box type, N-terminal	19.9778	99.8469	51.0916	99.8469	1994.72	5101.34	2.55742	1.35469
Solyc03g112940.1.1	Serine/threonine-protein kinase ATM (AHRD V1 ***- ATM_ARATH)	3.11177	90.2079	7.30166	98.3456	280.706	718.086	2.55814	1.35509
Solyc12g010550.1.1	Unknown Protein (AHRD V1)	12.3791	97.5669	31.1324	99.2701	1207.79	3090.51	2.55882	1.35548
Solyc04g051500.1.1	Integral membrane protein like (AHRD V1 **-- B6TAA4_MAIZE); contains Interpro domain(s) IPR004853 Protein of unknown function DUF250	158.632	99.4995	404.353	99.8999	15783.8	40394.8	2.55926	1.35573
Solyc02g085690.1.1	Ubiquitin-conjugating enzyme E2 4 (AHRD V1 ***- UBC4_SCHPO); contains Interpro domain(s) IPR015580 RUB1 conjugating enzyme Ubc12	15.3826	79.442	33.5157	93.3921	1222.03	3130.1	2.5614	1.35693
Solyc04g076350.1.1	Kinase interacting protein 1 (AHRD V1 *-*- Q94CG5_PETIN); contains Interpro domain(s) IPR011684 KIP1-like	1.68421	28.3814	1.92662	63.5768	47.8003	122.488	2.5625	1.35755
Solyc02g078350.1.1	Pentatricopeptide repeat-containing protein (AHRD V1 ***- D7MEQ2_ARALY); contains Interpro domain(s) IPR002885 Pentatricopeptide repeat	1.83504	86.2466	4.45387	91.0569	158.266	405.556	2.5625	1.35755
Solyc07g043630.1.1	Acyl-CoA synthetase/AMP-acid ligase II (AHRD V1 **** D0C359_9GAMM); contains Interpro domain(s) IPR000873 AMP-dependent synthetase and ligase	1.95481	66.3889	3.44023	96.6667	129.778	332.556	2.5625	1.35755
Solyc12g036130.1.1	Multidrug resistance protein ABC transporter family (AHRD V1 **-- B9I191_POPTR); contains Interpro domain(s) IPR001140 ABC transporter, transmembrane region	3.87396	88.1579	9.33853	93.7135	341.52	875.146	2.5625	1.35755
Solyc04g080350.1.1	Genomic DNA chromosome 3 P1 clone MQC12 (AHRD V1 ***- Q9LTP9_ARATH); contains Interpro domain(s) IPR019385 Phosphorylated adapter RNA export protein, RNA-binding domain	19.4	96.5608	48.6667	98.8095	1873.28	4808.73	2.56701	1.36009
Solyc02g081490.1.1	Receptor-like kinase (AHRD V1 *-*- Q9LL53_ORYSA)	7.93245	95.3782	20.7015	93.8375	756.583	1942.58	2.56757	1.3604
Solyc02g087410.1.1	Lipid A export ATP-binding/permease protein msbA (AHRD V1 *--- MSBA_CHRVO); contains Interpro domain(s) IPR003439 ABC transporter-like	6.178	96.6746	15.4748	99.1027	597.255	1533.6	2.56774	1.3605
Solyc02g083680.1.1	Multi-sensor hybrid histidine kinase (AHRD V1 *-** A8ZX44_DESOH); contains Interpro domain(s) IPR004358 Signal transduction histidine kinase-related protein, C-terminal	5.98072	94.3182	14.6559	98.8636	564.091	1448.94	2.56863	1.361
Solyc08g036600.1.1	Cytochrome cd1-nitrite reductase-like C-terminal haem d1 (AHRD V1 **-- Q2HUV6_MEDTR); contains Interpro domain(s) IPR011046 WD40 repeat-like	21.4632	96.0591	54.1376	97.8654	2061.74	5298.19	2.56977	1.36164
Solyc10g076730.1.1	Pectinesterase (AHRD V1 ***- A9NW72_PICSI); contains Interpro domain(s) IPR006501 Pectinesterase inhibitor	20.219	98.1043	52.0419	97.9463	1983.57	5097.31	2.56977	1.36164
Solyc01g079920.1.1	Xylanase inhibitor (Fragment) (AHRD V1 **-- Q53IQ4_WHEAT); contains Interpro domain(s) IPR001461 Peptidase A1	1.38295	42.6921	2.85652	53.1485	59.041	151.82	2.57143	1.36257
Solyc05g015700.1.1	Os02g0508100 protein (Fragment) (AHRD V1 ***- Q0E0Z9_ORYSJ)	5.13568	94.7619	13.9048	90	486.667	1251.43	2.57143	1.36257
Solyc10g006570.1.1	Unknown Protein (AHRD V1)	6.28923	79.0754	15.1034	84.6715	497.324	1278.83	2.57143	1.36257
Solyc03g063690.1.1	Pentatricopeptide repeat-containing protein (AHRD V1 ***- D7MS71_ARALY); contains Interpro domain(s) IPR002885 Pentatricopeptide repeat	3.64479	78.2803	7.49145	97.9341	285.315	733.668	2.57143	1.36257
Solyc01g107260.1.1	Transport protein-related (AHRD V1 *-*- Q1EPF1_MUSAC)	1.8431	85.1767	4.29061	94.086	156.989	403.687	2.57143	1.36257
Solyc09g090220.1.1	Pentatricopeptide repeat-containing protein (AHRD V1 ***- D7L3A6_ARALY); contains Interpro domain(s) IPR002885 Pentatricopeptide repeat	1.85481	52.2523	3.26257	76.3869	96.918	249.218	2.57143	1.36257
Solyc06g049100.1.1	N2 N2-dimethylguanosine tRNA methyltransferase (AHRD V1 ***- B4W4K6_9CYAN); contains Interpro domain(s) IPR002905 N2,N2-dimethylguanosine tRNA methyltransferase	2.48058	59.7101	4.38	86.9565	148.116	380.87	2.57143	1.36257
Solyc03g097230.1.1	Protein containing AIG2-like domain (AHRD V1 *-*- D9PJU0_9ZZZZ); contains Interpro domain(s) IPR013024 Butirosin biosynthesis, BtrG-like	44.7298	99.3162	115.091	99.3162	4442.39	11430.4	2.57303	1.36347
Solyc03g026370.1.1	Peptidoglycan-binding LysM domain-containing protein (AHRD V1 ***- D7MLA8_ARALY); contains Interpro domain(s) IPR018392 Peptidoglycan-binding lysin domain	32.5893	100	85.1299	98.5119	3258.93	8386.31	2.57333	1.36364
Solyc10g039190.1.1	WD-repeat-containing protein (AHRD V1 **-- A8NX65_COPC7); contains Interpro domain(s) IPR007148 Small-subunit processome, Utp12	31.0507	99.5443	79.6038	99.9649	3090.92	7957.59	2.5745	1.36429
Solyc12g008700.1.1	40S ribosomal protein S30-like (AHRD V1 ***- Q6K853_ORYSJ); contains Interpro domain(s) IPR006846 Ribosomal protein S30	390.878	100	1006.55	100	39087.8	100655	2.5751	1.36463
Solyc02g078830.1.1	WD-40 repeat protein (AHRD V1 **-- B2IZJ6_NOSP7); contains Interpro domain(s) IPR020472 G-protein beta WD-40 repeat, region	44.2032	100	114.343	99.6055	4420.32	11389.2	2.57655	1.36544
Solyc08g082670.1.1	Cellulose synthase (AHRD V1 **** B9IMB3_POPTR); contains Interpro domain(s) IPR005150 Cellulose synthase	14.3798	99.7787	37.1	99.6459	1434.79	3696.86	2.57658	1.36546
Solyc08g005390.1.1	Pentatricopeptide repeat-containing protein (AHRD V1 ***- D7LE02_ARALY); contains Interpro domain(s) IPR002885 Pentatricopeptide repeat	2.85199	74.1918	5.49551	99.2196	211.594	545.262	2.57692	1.36565
Solyc04g063340.1.1	Pentatricopeptide repeat-containing protein (AHRD V1 ***- D7L041_ARALY); contains Interpro domain(s) IPR002885 Pentatricopeptide repeat	2.39798	78.992	4.923	99.1517	189.421	488.124	2.57692	1.36565
Solyc03g120720.1.1	Protein disulfide isomerase L-3b (AHRD V1 **** C6KXH6_SOYBN); contains Interpro domain(s) IPR013766 Thioredoxin domain	97.9059	99.8763	252.313	99.8763	9778.48	25200.1	2.5771	1.36575
Solyc02g069670.1.1	Alpha-glucosidase 1 (AHRD V1 **** O22444_ARATH); contains Interpro domain(s) IPR000322 Glycoside hydrolase, family 31	4.4356	92.5178	10.9905	96.2391	410.372	1057.72	2.57746	1.36595
Solyc09g098240.1.1	Importin-7 (Imp7) (Ran-binding protein 7) (RanBP7) (AHRD V1 **** D8LDH6_ECTSI); contains Interpro domain(s) IPR011989 Armadillo-like helical	90.2913	99.7428	232.164	100	9005.91	23216.4	2.57791	1.3662
Solyc05g054550.1.1	Ubiquitin-conjugating enzyme 13 E2 (AHRD V1 **** D8QMV8_SELML); contains Interpro domain(s) IPR000608 Ubiquitin-conjugating enzyme, E2	51.4614	98.4405	132.964	98.2456	5065.89	13063.2	2.57865	1.36662
Solyc03g078650.1.1	Os12g0581300 protein (Fragment) (AHRD V1 *-*- Q0IMB2_ORYSJ); contains Interpro domain(s) IPR006873 Protein of unknown function DUF620	14.8475	98.0998	37.6587	99.7625	1456.53	3756.93	2.57937	1.36702
Solyc08g078850.1.1	L-lactate dehydrogenase (AHRD V1 **** Q96569_SOLLC); contains Interpro domain(s) IPR011304 L-lactate dehydrogenase	18.4614	98.3856	47.0878	99.5252	1816.33	4686.42	2.58015	1.36746
Solyc09g061250.1.1	Phototropic-responsive NPH3 family protein (AHRD V1 **-- D7MMM6_ARALY); contains Interpro domain(s) IPR004249 NPH3	7.87452	99.6162	20.4416	99.068	784.43	2025.11	2.58163	1.36828
Solyc06g072120.1.1	40S ribosomal protein SA (AHRD V1 ***- B4G194_MAIZE); contains Interpro domain(s) IPR005707 Ribosomal protein S2, eukaryotic/archaeal	750.529	99.7755	1933.39	100	74884.4	193339	2.58184	1.3684
Solyc10g012210.1.1	ARID/BRIGHT DNA-binding domain-containing protein/ELM2 domain-containing protein/Myb-like DNA-binding domain-containing protein (AHRD V1 *--- Q1PEA0_ARATH); contains Interpro domain(s) IPR000949 ELM2	2.40659	47.0284	4.07381	71.77	113.178	292.377	2.58333	1.36923
Solyc02g032910.1.1	Glycine rich protein (AHRD V1 *-*- Q43498_SOLLC)	34.4279	98.4946	87.7888	99.7849	3390.97	8760	2.58333	1.36923
Solyc03g083810.1.1	Serine/threonine-protein phosphatase 7 long form homolog (AHRD V1 **-- PPP7L_ARATH); contains Interpro domain(s) IPR019557 Aminotransferase-like, plant mobile domain	4.07442	76.2411	9.03393	88.8298	310.638	802.482	2.58333	1.36923
Solyc03g063150.1.1	Laccase-2 (AHRD V1 **-- LAC2_ORYSJ); contains Interpro domain(s) IPR001117 Multicopper oxidase, type 1	2.14969	48.7732	2.89757	93.477	104.847	270.856	2.58333	1.36923
Solyc04g077830.1.1	Calmodulin-binding protein (AHRD V1 **-* Q7XJB9_ORYSI); contains Interpro domain(s) IPR011990 Tetratricopeptide-like helical	2.02543	40.7826	2.81293	75.8604	82.6025	213.39	2.58333	1.36923
Solyc06g082430.1.1	LOB domain protein 25 (AHRD V1 ***- B6U340_MAIZE); contains Interpro domain(s) IPR004883 Lateral organ boundaries, LOB	32.4913	98.9986	83.2493	99.8569	3216.6	8313.02	2.58442	1.36984
Solyc02g071120.1.1	CAS1 domain containing 1 (AHRD V1 **-- B0W8N6_CULQU); contains Interpro domain(s) IPR012419 Cas1p-like	95.7141	99.6317	246.925	99.8158	9536.16	24647	2.58459	1.36993
Solyc06g062580.1.1	Beta-galactosidase (AHRD V1 ***- B2LYJ3_PETHY); contains Interpro domain(s) IPR001944 Glycoside hydrolase, family 35	20.5158	99.1686	52.7641	99.6833	2034.52	5259.7	2.58523	1.37029
Solyc09g092050.1.1	Pentatricopeptide repeat-containing protein (AHRD V1 ***- D7KE83_ARALY); contains Interpro domain(s) IPR002885 Pentatricopeptide repeat	2.64295	77.1676	5.59244	94.316	203.95	527.457	2.58621	1.37084
Solyc02g067010.1.1	Guanine nucleotide exchange factor-like protein (AHRD V1 **-- Q9LZX8_ARATH); contains Interpro domain(s) IPR000904 SEC7-like	3.49155	88.4978	8.25957	96.7794	308.995	799.356	2.58696	1.37126
Solyc12g011140.1.1	Subtilisin-like protease (AHRD V1 ***- Q6WNU4_SOYBN); contains Interpro domain(s) IPR015500 Peptidase S8, subtilisin-related	14.6321	98.1026	37.3224	99.5257	1435.45	3714.53	2.58772	1.37168
Solyc08g082100.1.1	Transport protein SEC13 (AHRD V1 ***- C1GD28_PARBD); contains Interpro domain(s) IPR017986 WD40 repeat, region	27.2533	99.6933	70.3849	99.8978	2716.97	7031.29	2.58791	1.37179
Solyc00g147770.1.1	HAT family dimerisation domain containing protein (AHRD V1 ***- Q2QPA8_ORYSJ); contains Interpro domain(s) IPR008906 HAT dimerisation	5.43107	77.3266	16.9947	63.9594	419.966	1086.97	2.58824	1.37197
Solyc10g085310.1.1	Abscisic acid receptor PYL4 (AHRD V1 **-- PYL4_ARATH); contains Interpro domain(s) IPR019587 Polyketide cyclase/dehydrase	22.1212	97.6636	56.6498	98.7539	2160.44	5594.39	2.58947	1.37266
Solyc09g061340.1.1	Pentatricopeptide repeat-containing protein (AHRD V1 ***- D7L041_ARALY); contains Interpro domain(s) IPR002885 Pentatricopeptide repeat	5.46449	99.2381	14.111	99.5238	542.286	1404.38	2.58974	1.37281
Solyc07g062440.1.1	Genomic DNA chromosome 3 TAC clone K15M2 (AHRD V1 ***- Q9LKB4_ARATH)	6.39482	90.5081	15.1346	99.1066	578.783	1499.94	2.59155	1.37381
Solyc02g090240.1.1	Pentatricopeptide repeat-containing protein (AHRD V1 ***- D7LT58_ARALY); contains Interpro domain(s) IPR002885 Pentatricopeptide repeat	2.35625	80.1245	5.6123	87.2126	188.793	489.464	2.59259	1.3744
Solyc07g008270.1.1	50S ribosomal protein L36 (AHRD V1 --*- A6CGQ0_9PLAN); contains Interpro domain(s) IPR000473 Ribosomal protein L36	51.4961	97.7273	131.511	99.2424	5032.58	13051.5	2.59341	1.37485
Solyc05g007250.1.1	Ribosomal protein (AHRD V1 ***- B3TM27_ELAGV); contains Interpro domain(s) IPR001912 Ribosomal protein S4	622.098	100	1613.62	100	62209.8	161362	2.59384	1.37509
Solyc07g052240.1.1	Laccase-22 (AHRD V1 **-- LAC22_ORYSJ); contains Interpro domain(s) IPR001117 Multicopper oxidase, type 1	21.2993	98.2843	54.5702	99.5098	2093.38	5430.27	2.59402	1.37519
Solyc11g069000.1.1	T-complex protein 1 subunit beta (AHRD V1 ***- B6T8X5_MAIZE); contains Interpro domain(s) IPR012716 T-complex protein 1, beta subunit	206.118	100	536.043	99.747	20611.8	53468.7	2.59409	1.37523
Solyc12g005120.1.1	Genomic DNA chromosome 5 P1 clone MBG8 (AHRD V1 ***- Q9FFU3_ARATH)	25.7852	99.0544	67.0622	98.818	2554.14	6626.95	2.59459	1.37551
Solyc03g121330.1.1	60S ribosomal protein L28 (AHRD V1 ***- B3TLS3_ELAGV); contains Interpro domain(s) IPR002672 Ribosomal protein L28e	822.94	100	2135.25	100	82294	213525	2.59466	1.37555
Solyc09g005080.1.1	LRR receptor-like serine/threonine-protein kinase FEI 1 (AHRD V1 *--* FEI1_ARATH); contains Interpro domain(s) IPR013210 Leucine-rich repeat, N-terminal	13.7225	99.2398	35.451	99.7076	1361.81	3534.74	2.59561	1.37607
Solyc04g081740.1.1	Prostaglandin E synthase 2-like (AHRD V1 ***- B0S751_DANRE); contains Interpro domain(s) IPR012335 Thioredoxin fold	78.5094	91.5371	192.756	96.8048	7186.53	18659.8	2.59649	1.37656
Solyc05g054400.1.1	GATA transcription factor 22 (AHRD V1 *-*- B6U513_MAIZE); contains Interpro domain(s) IPR000679 Zinc finger, GATA-type	44.714	99.4949	116.108	99.4949	4448.82	11552.2	2.59669	1.37667
Solyc08g042100.1.1	Armadillo/beta-catenin repeat family protein (AHRD V1 **-- D7MAU3_ARALY); contains Interpro domain(s) IPR011989 Armadillo-like helical	12.6513	99.1684	33.224	98.0596	1254.61	3257.93	2.59677	1.37672
Solyc08g066920.1.1	Myosin (AHRD V1 *-*- Q9SNF0_ARATH); contains Interpro domain(s) IPR004667 ADP/ATP carrier protein	6.18644	39.7306	13.2265	48.3165	245.791	639.057	2.6	1.37851
Solyc07g041650.1.1	Polygalacturonase (AHRD V1 ***- Q9MBB9_SALGI); contains Interpro domain(s) IPR000743 Glycoside hydrolase, family 28	1.46881	42.4786	2.88889	56.1538	62.3932	162.222	2.6	1.37851
Solyc01g080650.1.1	Unknown Protein (AHRD V1)	4.83444	86.7816	11.0994	98.2759	419.54	1090.8	2.6	1.37851
Solyc11g008810.1.1	Beta-hexosaminidase b (AHRD V1 **** Q17BL1_AEDAE); contains Interpro domain(s) IPR001540 Glycoside hydrolase, family 20	18.5636	97.3896	47.1949	99.5984	1807.9	4700.54	2.6	1.37851
Solyc02g091380.1.1	Unknown Protein (AHRD V1)	7.4744	92.1384	18.1917	98.4277	688.679	1790.57	2.6	1.37851
Solyc07g039530.1.1	Esterase/lipase/thioesterase (Fragment) (AHRD V1 *-*- B3VW33_POPTN)	2.84047	34.543	6.82734	37.3656	98.1183	255.108	2.6	1.37851
Solyc01g066570.1.1	Genomic DNA chromosome 5 TAC clone K14A3 (AHRD V1 *--- Q9FGQ9_ARATH); contains Interpro domain(s) IPR007650 Protein of unknown function DUF581	5.74803	93.3824	14.3788	97.0588	536.765	1395.59	2.6	1.37851
Solyc00g009080.1.1	Unknown Protein (AHRD V1)	6.59639	97.9351	17.0479	98.5251	646.018	1679.65	2.6	1.37851
Solyc03g115790.1.1	Pentatricopeptide repeat-containing protein (AHRD V1 ***- D7MMG1_ARALY); contains Interpro domain(s) IPR002885 Pentatricopeptide repeat	1.5818	55.6359	2.82861	80.8921	88.0048	228.813	2.6	1.37851
Solyc05g008030.1.1	Unknown Protein (AHRD V1)	3.20175	84.4444	7.29065	96.4198	270.37	702.963	2.6	1.37851
Solyc04g005460.1.1	Pentatricopeptide repeat protein (AHRD V1 ***- D2STE4_GOSHI); contains Interpro domain(s) IPR002885 Pentatricopeptide repeat	1.63861	55.9322	3.58113	66.5411	91.651	238.293	2.6	1.37851
Solyc08g007350.1.1	3&apos-5&apos exonuclease (AHRD V1 *-*- B0WTA6_CULQU); contains Interpro domain(s) IPR002562 3'-5' exonuclease	2.21884	92.9379	5.65723	94.774	206.215	536.158	2.6	1.37851
Solyc08g082470.1.1	Harpin-induced protein (AHRD V1 ***- B6SQ86_MAIZE); contains Interpro domain(s) IPR010847 Harpin-induced 1	61.7884	98.6532	160.153	98.9899	6095.62	15853.5	2.60081	1.37896
Solyc10g083280.1.1	30S ribosomal protein S11 (AHRD V1 ***- RS11_CAUSK); contains Interpro domain(s) IPR018102 Ribosomal S11, conserved site	616.624	99.7792	1600.52	100	61526.3	160052	2.60136	1.37927
Solyc12g014350.1.1	Receptor-like protein kinase (AHRD V1 *-*- C6FF64_SOYBN); contains Interpro domain(s) IPR002290 Serine/threonine protein kinase	47.5827	99.8692	123.892	99.8037	4752.04	12364.9	2.60201	1.37963
Solyc02g031770.1.1	ATP synthase mitochondrial F1 complex assembly factor 1 (AHRD V1 **-- ATPF1_HUMAN); contains Interpro domain(s) IPR010591 ATP11	12.3795	97.892	32.0107	98.5507	1211.86	3154.68	2.60317	1.38027
Solyc04g078460.1.1	N(4)-(Beta-N-acetylglucosaminyl)-L-asparaginase (AHRD V1 **** ASPG_ELIMR); contains Interpro domain(s) IPR000246 Peptidase T2, asparaginase 2	356.072	99.4888	922.278	100	35425.2	92227.8	2.60346	1.38043
Solyc01g009310.1.1	Sterol reductase (AHRD V1 **** A8IA67_CHLRE); contains Interpro domain(s) IPR001171 Ergosterol biosynthesis ERG4/ERG24	214.066	99.7701	556.031	100	21357.4	55603.1	2.60346	1.38043
Solyc11g071430.1.1	Disease resistance protein I2 (AHRD V1 ***- Q9XET3_SOLLC); contains Interpro domain(s) IPR002182 NB-ARC	12.2509	97.384	31.7426	97.8695	1193.04	3106.63	2.60396	1.38071
Solyc06g063170.1.1	Glutamate-gated kainate-type ion channel receptor subunit GluR5 (AHRD V1 **** B9HB97_POPTR); contains Interpro domain(s) IPR017103 Ionotropic glutamate-like receptor, plant	13.0454	97.8506	33.7838	98.3971	1276.5	3324.23	2.60417	1.38082
Solyc06g060150.1.1	Replication factor C subunit 3 (AHRD V1 ***- B6TFI5_MAIZE); contains Interpro domain(s) IPR013748 Replication factor C	50.5332	99.5345	131.291	99.8138	5029.8	13104.7	2.60541	1.38151
Solyc02g072500.1.1	Nucleobase ascorbate transporter (AHRD V1 **-* B9I1J7_POPTR); contains Interpro domain(s) IPR006043 Xanthine/uracil/vitamin C permease	31.4519	99.4297	81.5637	99.9366	3127.25	8151.2	2.60651	1.38212
Solyc07g052340.1.1	Exosome complex exonuclease RRP6-like protein (AHRD V1 *--- D0MWN1_PHYIN); contains Interpro domain(s) IPR002562 3'-5' exonuclease	11.8084	95.9322	30.0391	98.3051	1132.81	2952.99	2.6068	1.38228
Solyc11g006420.1.1	5&apos-nucleotidase cytosolic III (AHRD V1 ***- B2GUX5_RAT); contains Interpro domain(s) IPR006434 HAD-superfamily hydrolase, subfamily IE	4.22314	93.2563	10.605	96.8208	393.834	1026.78	2.60714	1.38247
Solyc08g074670.1.1	Unknown Protein (AHRD V1)	9.8506	98.1087	25.6202	98.3452	966.43	2519.62	2.60714	1.38247
Solyc09g075500.1.1	Os08g0100600 protein (Fragment) (AHRD V1 *-*- Q0J8P7_ORYSJ); contains Interpro domain(s) IPR008507 Protein of unknown function DUF789	9.03211	98.3064	23.9649	96.6128	887.914	2315.32	2.60759	1.38272
Solyc03g005320.1.1	Fatty acid elongase 3-ketoacyl-CoA synthase (AHRD V1 **** Q6DUV5_BRANA); contains Interpro domain(s) IPR012392 Very-long-chain 3-ketoacyl-CoA synthase	9.75246	97.8846	25.3333	98.2692	954.615	2489.49	2.60784	1.38286
Solyc03g058950.1.1	Inositol hexakisphosphate and diphosphoinositol-pentakisphosphate kinase 2 (AHRD V1 **-- VIP2_MOUSE); contains Interpro domain(s) IPR000560 Histidine acid phosphatase	6.79497	82.4261	15.9921	91.3427	560.083	1460.76	2.60811	1.383
Solyc08g067160.1.1	Acyl-protein thioesterase 2 (AHRD V1 **-- B6T1C9_MAIZE); contains Interpro domain(s) IPR003140 Phospholipase/carboxylesterase	31.9315	98.8281	83.1816	98.9583	3155.73	8231.51	2.60843	1.38318
Solyc08g082920.1.1	ORM1-like protein 2 (AHRD V1 ***- B4FEN2_MAIZE); contains Interpro domain(s) IPR007203 ORMDL	58.586	99.3671	153.471	98.9451	5821.52	15185.2	2.60847	1.3832
Solyc07g053010.1.1	Nbs-lrr resistance protein (AHRD V1 ***- B9HCU2_POPTR); contains Interpro domain(s) IPR002182 NB-ARC	11.2479	99.3182	29.2222	99.7348	1117.12	2914.47	2.60891	1.38345
Solyc01g079520.1.1	DNA mismatch repair protein muts (AHRD V1 ***- Q16P35_AEDAE); contains Interpro domain(s) IPR017261 DNA mismatch repair protein Msh6	5.69794	94.9733	14.4071	98.0198	541.153	1412.19	2.60959	1.38382
Solyc01g098120.1.1	Unknown Protein (AHRD V1)	49.0258	99.5409	127.952	99.5409	4880.07	12736.5	2.60989	1.38399
Solyc01g106750.1.1	Unknown Protein (AHRD V1)	3.84211	95.2017	9.85276	96.9002	365.775	954.735	2.61017	1.38414
Solyc10g083110.1.1	Dihydrodipicolinate synthase 2 (AHRD V1 **** D7LCJ3_ARALY); contains Interpro domain(s) IPR005263 Dihydrodipicolinate synthase subfamily	66.1132	100	172.629	100	6611.32	17262.9	2.61111	1.38466
Solyc11g056500.1.1	Photosystem Q(B) protein (AHRD V1 *-*- B6VJV1_VITVI)	4.49231	94.6602	11.75	94.4984	425.243	1110.36	2.61111	1.38466
Solyc05g050570.1.1	Molybdenum cofactor biosynthesis protein C (AHRD V1 ***- D0MEL5_RHOM4); contains Interpro domain(s) IPR002820 Molybdopterin cofactor biosynthesis MoaC region	4.0061	92.2644	10.181	94.7961	369.62	965.12	2.61111	1.38466
Solyc05g007430.1.1	Os11g0198100 protein (Fragment) (AHRD V1 *-*- Q0IU20_ORYSJ); contains Interpro domain(s) IPR006852 Protein of unknown function DUF616	8.36817	96.1738	21.5362	97.6005	804.799	2101.95	2.61176	1.38502
Solyc06g054010.1.1	Inositol 1 4 5-trisphosphate 5-phosphatase (AHRD V1 **** Q712G2_ARATH); contains Interpro domain(s) IPR000300 Inositol polyphosphate related phosphatase	10.8428	97.4747	27.9557	98.7654	1056.9	2761.05	2.6124	1.38538
Solyc04g008460.1.1	Ribosomal protein L15 (AHRD V1 ***- B9GPA1_POPTR); contains Interpro domain(s) IPR000439 Ribosomal protein L15e	582.576	100	1521.96	100	58257.6	152196	2.61247	1.38541
Solyc02g021400.1.1	40S ribosomal protein S28 (AHRD V1 ***- B6T1V2_MAIZE); contains Interpro domain(s) IPR000289 Ribosomal protein S28e	334.03	100	873.051	100	33403	87305.1	2.61369	1.38609
Solyc03g031780.1.1	Unknown Protein (AHRD V1)	5.30662	84.3553	12.0194	97.4057	447.642	1170.75	2.61538	1.38702
Solyc03g119320.1.1	At1g67050 (Fragment) (AHRD V1 ***- B0FU30_ARATH)	6.18241	87.4644	15.1341	93.4473	540.741	1414.25	2.61538	1.38702
Solyc06g011590.1.1	Nodulin family protein (AHRD V1 ***- D7LIF1_ARALY); contains Interpro domain(s) IPR010658 Nodulin-like	1.49685	76.709	3.42345	87.7193	114.822	300.302	2.61538	1.38702
Solyc01g079290.1.1	Ubiquitin-conjugating enzyme E2 (AHRD V1 *-*- Q2HSK9_MEDTR); contains Interpro domain(s) IPR000608 Ubiquitin-conjugating enzyme, E2	2.71531	81.7544	6.25977	92.7485	221.988	580.585	2.61538	1.38702
Solyc01g095480.1.1	Ribonuclease PH (AHRD V1 ***- RNPH_STRGG); contains Interpro domain(s) IPR001247 Exoribonuclease, phosphorolytic domain 1	44.9387	98.0874	115.6	99.7268	4407.92	11528.4	2.61538	1.38702
Solyc09g005750.1.1	Os03g0819700 protein (Fragment) (AHRD V1 *-*- Q0DMA9_ORYSJ)	21.6442	99.8318	56.6002	99.8655	2160.78	5652.4	2.61591	1.38731
Solyc02g065410.1.1	Pentatricopeptide repeat-containing protein (AHRD V1 ***- D7KIA6_ARALY); contains Interpro domain(s) IPR002885 Pentatricopeptide repeat	3.53894	94.2177	8.82457	98.8824	333.431	872.595	2.61702	1.38793
Solyc06g007780.1.1	Ras GTPase-activating protein-binding protein 2 (AHRD V1 *--- B5X4A8_SALSA); contains Interpro domain(s) IPR018222 Nuclear transport factor 2, Eukaryote	13.2164	98.3994	34.155	99.6521	1300.49	3403.62	2.61719	1.38802
Solyc02g070650.1.1	60S ribosomal protein L18a (AHRD V1 ***- D2D962_9ROSI); contains Interpro domain(s) IPR002670 Ribosomal protein L18ae	271.182	99.2551	704.987	100	26916.2	70498.7	2.61919	1.38912
Solyc10g086330.1.1	60S ribosomal protein L23a (AHRD V1 ***- B6TN30_MAIZE); contains Interpro domain(s) IPR019985 Ribosomal protein L23	342.257	98.7097	892.785	99.1398	33784.1	88510.5	2.61989	1.38951
Solyc11g005420.1.1	Unknown Protein (AHRD V1)	51.7357	89.1566	124.999	96.7871	4612.58	12098.3	2.62288	1.39115
Solyc04g015280.1.1	Zinc finger RING-type (AHRD V1 **-- A2Q5E8_MEDTR); contains Interpro domain(s) IPR018957 Zinc finger, C3HC4 RING-type	12.2899	98.8118	32.1883	98.9994	1214.38	3186.62	2.62406	1.3918
Solyc04g063270.1.1	Pentatricopeptide repeat-containing protein (AHRD V1 ***- D7LJ72_ARALY); contains Interpro domain(s) IPR002885 Pentatricopeptide repeat	1.99317	42.2799	2.93678	75.3247	84.2713	221.212	2.625	1.39232
Solyc08g013750.1.1	F-box family protein (AHRD V1 ***- D7M2J7_ARALY); contains Interpro domain(s) IPR001810 Cyclin-like F-box	16.1326	97.3118	41.2097	100	1569.89	4120.97	2.625	1.39232
Solyc11g006730.1.1	Germin-like protein 1 (AHRD V1 ***- Q84XR7_MEDTR); contains Interpro domain(s) IPR014710 RmlC-like jelly roll fold	2.06726	90.1116	5.77401	84.689	186.284	488.995	2.625	1.39232
Solyc11g067140.1.1	DNA polymerase (AHRD V1 ***- B9MYH6_POPTR); contains Interpro domain(s) IPR013697 Region of unknown function DUF1744	6.63397	99.0711	17.2963	99.8214	657.235	1726.55	2.62698	1.39341
Solyc06g068450.1.1	CBL-interacting protein kinase (AHRD V1 **** A5YAI9_GOSHI); contains Interpro domain(s) IPR002290 Serine/threonine protein kinase	62.0472	99.4697	162.148	100	6171.82	16214.8	2.62724	1.39355
Solyc01g100200.1.1	GRAS family transcription factor (AHRD V1 **-* B9GJL6_POPTR); contains Interpro domain(s) IPR005202 GRAS transcription factor	37.1026	99.9	97.7973	99.6002	3706.55	9740.63	2.62795	1.39394
Solyc02g091020.1.1	Nucleoporin autopeptidase family protein expressed (AHRD V1 *-*- Q2QX81_ORYSJ)	3.26518	71.954	8.17032	75.5862	234.943	617.563	2.62857	1.39428
Solyc03g114730.1.1	Os03g0169000 protein (Fragment) (AHRD V1 ***- Q0DUS7_ORYSJ); contains Interpro domain(s) IPR004348 Protein of unknown function DUF246, plant	91.1767	99.6	238.759	100	9081.2	23875.9	2.62915	1.3946
Solyc02g083450.1.1	Aspartic proteinase-like protein 1 (AHRD V1 **-- ASPL1_ARATH); contains Interpro domain(s) IPR001461 Peptidase A1	6.34783	95.4662	16.1383	98.7867	606.003	1594.25	2.63077	1.39548
Solyc10g078440.1.1	Unknown Protein (AHRD V1); contains Interpro domain(s) IPR008889 VQ	13.9397	93.4272	34.6793	98.8263	1302.35	3427.23	2.63158	1.39593
Solyc02g005280.1.1	Pentatricopeptide repeat-containing protein (AHRD V1 ***- D7KHY5_ARALY); contains Interpro domain(s) IPR002885 Pentatricopeptide repeat	2.05634	74.2024	4.62611	86.7987	152.585	401.54	2.63158	1.39593
Solyc06g074650.1.1	AP-2 complex subunit alpha (AHRD V1 ***- C0NYN0_AJECG); contains Interpro domain(s) IPR017104 Adaptor protein complex AP-2, alpha subunit	45.5831	99.738	119.776	99.9018	4546.37	11965.9	2.63197	1.39614
Solyc04g072660.1.1	Ribosomal protein L30 (AHRD V1 ***- B3TLP4_ELAGV); contains Interpro domain(s) IPR000231 Ribosomal protein L30e	567.682	99.4152	1485.61	100	56436.3	148561	2.63238	1.39637
Solyc02g070360.1.1	40S ribosomal protein S4-like protein (AHRD V1 ***- Q2XPX5_SOLTU); contains Interpro domain(s) IPR000876 Ribosomal protein S4e	528.03	99.7484	1390.04	99.7484	52670.2	138654	2.6325	1.39643
Solyc01g098130.1.1	Unknown Protein (AHRD V1)	35.4158	94.8357	90.1148	98.1221	3358.69	8842.25	2.63265	1.39652
Solyc03g025230.1.1	Multidrug resistance protein mdtK (AHRD V1 *--- MDTK_YERE8); contains Interpro domain(s) IPR002528 Multi antimicrobial extrusion protein MatE	29.0825	99.2016	76.064	99.8669	2885.03	7596.27	2.633	1.39671
Solyc09g065600.1.1	Sugar nucleotide transporter-like protein (Fragment) (AHRD V1 *--- A8J1R9_CHLRE)	29.7725	66.9291	78.4392	66.9291	1992.65	5249.87	2.63462	1.39759
Solyc03g025890.1.1	DNA mismatch repair protein mutS (AHRD V1 **** B0K9L5_THEP3); contains Interpro domain(s) IPR000432 DNA mismatch repair protein MutS, C-terminal	12.8706	98.4198	33.5476	99.523	1266.73	3338.76	2.63574	1.39821
Solyc02g089150.1.1	MAPprotein kinase-like protein (AHRD V1 **-- Q6YW97_ORYSJ); contains Interpro domain(s) IPR017946 PLC-like phosphodiesterase, TIM beta/alpha-barrel domain	3.15211	90.5778	8.01135	93.9556	285.511	752.711	2.63636	1.39855
Solyc11g020250.1.1	HAT dimerisation domain-containing protein-like (AHRD V1 ***- Q5VNQ7_ORYSJ); contains Interpro domain(s) IPR007021 Protein of unknown function DUF659	2.03291	73.1481	4.07507	96.2037	148.704	392.037	2.63636	1.39855
Solyc09g010070.1.1	Pentatricopeptide repeat-containing protein (AHRD V1 ***- D7M889_ARALY); contains Interpro domain(s) IPR002885 Pentatricopeptide repeat	1.62222	52.9695	3.15499	71.8031	85.9283	226.538	2.63636	1.39855
Solyc08g066520.1.1	Unknown Protein (AHRD V1)	29.7407	97.8261	78.1181	98.1884	2909.42	7670.29	2.63636	1.39855
Solyc03g070430.1.1	Unknown Protein (AHRD V1)	10.2293	95.1515	26.6289	96.3636	973.333	2566.06	2.63636	1.39855
Solyc11g072690.1.1	2-dehydro-3-deoxyphosphooctonate aldolase (AHRD V1 ***- B4F7V1_MAIZE); contains Interpro domain(s) IPR006269 3-deoxy-8-phosphooctulonate synthase	35.1203	100	92.6506	100	3512.03	9265.06	2.6381	1.3995
Solyc01g080970.1.1	Carboxyl methyltransferase 4 (AHRD V1 **** B0ZB58_HUMLU); contains Interpro domain(s) IPR005299 SAM dependent carboxyl methyltransferase	6.09745	88.9577	14.4932	98.7616	542.415	1431.37	2.63889	1.39993
Solyc02g084610.1.1	Leucine-rich repeat receptor-like protein kinase (AHRD V1 **-* Q9M0G7_ARATH); contains Interpro domain(s) IPR001611 Leucine-rich repeat	32.8617	99.6795	87.1519	99.1987	3275.64	8645.35	2.63929	1.40015
Solyc07g006770.1.1	LRR receptor-like serine/threonine-protein kinase FEI 1 (AHRD V1 *-** FEI1_ARATH); contains Interpro domain(s) IPR002290 Serine/threonine protein kinase	5.22943	95.2952	13.4437	97.8475	498.339	1315.44	2.63964	1.40034
Solyc11g005090.1.1	Cyclin A1 (AHRD V1 ***- Q9XGI5_SOLLC); contains Interpro domain(s) IPR015453 G2/mitotic-specific cyclin A	10.0275	98.8459	26.2561	99.6606	991.174	2616.7	2.64	1.40054
Solyc02g092940.1.1	LRR receptor-like serine/threonine-protein kinase FEI 1 (AHRD V1 *-** FEI1_ARATH); contains Interpro domain(s) IPR002290 Serine/threonine protein kinase	42.2581	99.7399	111.576	99.8266	4214.82	11138.3	2.64264	1.40198
Solyc02g092430.1.1	Ribosomal protein L26 (AHRD V1 ***- A8HMG7_CHLRE); contains Interpro domain(s) IPR005756 Ribosomal protein L26, eukaryotic/archaeal	540.961	100	1429.87	100	54096.1	142987	2.64321	1.40229
Solyc10g039290.1.1	Peptide transporter-like protein (AHRD V1 **-* Q9LSE8_ARATH); contains Interpro domain(s) IPR000109 TGF-beta receptor, type I/II extracellular region	75.6879	99.5346	199.749	99.7091	7533.57	19916.8	2.64374	1.40258
Solyc01g096590.1.1	30S ribosomal protein S10 (AHRD V1 ***- RS10_CAMFF); contains Interpro domain(s) IPR005729 Ribosomal protein S10, eukaryotic/archaeal	627.718	100	1659.62	100	62771.8	165962	2.64389	1.40266
Solyc03g112950.1.1	Serine/threonine-protein kinase (AHRD V1 ***- D2V0W7_NAEGR); contains Interpro domain(s) IPR015519 Ataxia-Telangiectasia Mutated	7.69279	99.4008	20.2679	99.7559	764.669	2021.84	2.64407	1.40276
Solyc03g112550.1.1	Kinetochore protein Spc25 (AHRD V1 *-*- Q54Q96_DICDI); contains Interpro domain(s) IPR013255 Kinetochore-Ndc80 complex, subunit Spc25	9.73333	97.7918	25.774	97.6866	951.84	2517.77	2.64516	1.40336
Solyc05g046320.1.1	Auxin-induced SAUR-like protein (AHRD V1 *--- Q8S351_CAPAN); contains Interpro domain(s) IPR003676 Auxin responsive SAUR protein	5.31478	89.9807	12.9077	98.0732	478.227	1265.9	2.64706	1.40439
Solyc03g033720.1.1	Genomic DNA chromosome 3 P1 clone MDJ14 (AHRD V1 ***- Q9LW36_ARATH)	8.16595	99.1469	21.468	99.8781	809.628	2144.18	2.64835	1.40509
Solyc03g117980.1.1	Respiratory burst oxidase-like protein (AHRD V1 **** C1IHQ9_9ROSI); contains Interpro domain(s) IPR013121 Ferric reductase, NAD binding	131.426	99.929	347.942	99.9645	13133.3	34781.9	2.64838	1.40511
Solyc03g121070.1.1	Hexokinase (AHRD V1 ***- Q8H0Q2_SOLLC); contains Interpro domain(s) IPR019807 Hexokinase, conserved site IPR001312 Hexokinase	85.1997	98.33	222.323	99.7996	8377.69	22187.7	2.64843	1.40514
Solyc08g042030.1.1	Kinesin family protein (AHRD V1 *-*- C0NBI1_AJECG); contains Interpro domain(s) IPR001752 Kinesin, motor region	1.99317	69.6624	4.15575	88.5402	138.849	367.951	2.65	1.40599
Solyc08g082070.1.1	TOX high mobility group box family member 4 (AHRD V1 *--- TOX4_PONAB); contains Interpro domain(s) IPR000910 High mobility group, HMG1/HMG2	13.3086	98.7333	34.9619	99.6667	1314	3484.53	2.65185	1.407
Solyc07g055630.1.1	Protein kinase/ transmembrane receptor protein serine/threonine kinase (AHRD V1 **** B6SV77_MAIZE); contains Interpro domain(s) IPR002290 Serine/threonine protein kinase	4.00238	87.9455	10.3558	90.1468	351.992	933.543	2.65217	1.40718
Solyc03g120840.1.1	Ethylene-responsive transcription factor 4 (AHRD V1 *-*- ERF78_ARATH); contains Interpro domain(s) IPR001471 Pathogenesis-related transcriptional factor and ERF, DNA-binding	23.2497	98.8	61.7541	98.6667	2297.07	6093.07	2.65254	1.40738
Solyc02g089420.1.1	BZip transcription factor (AHRD V1 ***- Q9AT29_PHAVU); contains Interpro domain(s) IPR011616 bZIP transcription factor, bZIP-1	20.1766	95.9484	51.5453	99.6317	1935.91	5135.54	2.65278	1.4075
Solyc03g005690.1.1	Cysteine-rich repeat secretory protein 3 (AHRD V1 ***- CRR3_ARATH); contains Interpro domain(s) IPR002902 Protein of unknown function DUF26	36.3771	98.6711	95.4428	99.7785	3589.37	9523.15	2.65315	1.40771
Solyc11g067030.1.1	RASPBERRY3 (AHRD V1 **-- Q8RY55_ARATH)	3.68186	91.4007	9.20841	96.9858	336.525	893.085	2.65385	1.40808
Solyc01g099000.1.1	Pentatricopeptide repeat-containing protein (AHRD V1 ***- D7L3T5_ARALY); contains Interpro domain(s) IPR002885 Pentatricopeptide repeat	2.65455	71.3573	5.36136	93.7625	189.421	502.695	2.65385	1.40808
Solyc05g051220.1.1	Potassium channel (AHRD V1 **** D0EM91_9ROSI); contains Interpro domain(s) IPR002110 Ankyrin	5.64339	97.2121	14.6832	99.2323	548.606	1457.05	2.65591	1.40921
Solyc02g082140.1.1	Unknown Protein (AHRD V1); contains Interpro domain(s) IPR008166 Protein of unknown function DUF23	108.495	99.5434	287.608	99.7391	10800	28685.7	2.65608	1.4093
Solyc05g054070.1.1	60S ribosomal protein L6 (AHRD V1 ***- B9RHH3_RICCO); contains Interpro domain(s) IPR000915 Ribosomal protein L6E	296.463	99.5652	786.448	99.7101	29517.4	78416.8	2.65663	1.4096
Solyc01g094250.1.1	Short-chain dehydrogenase/reductase (AHRD V1 ***- B0KZQ5_CAPAN); contains Interpro domain(s) IPR002347 Glucose/ribitol dehydrogenase	27.3558	98.9583	72.5399	99.1667	2707.08	7193.54	2.6573	1.40996
Solyc02g071350.1.1	Lipid A export ATP-binding/permease protein msbA (AHRD V1 *--* MSBA_CHRVO); contains Interpro domain(s) IPR003439 ABC transporter-like	3.63449	86.8671	8.87315	94.5939	315.717	839.346	2.65854	1.41063
Solyc12g040510.1.1	Guanine nucleotide-binding protein beta subunit-like protein (AHRD V1 **-- B6SJ21_MAIZE); contains Interpro domain(s) IPR020472 G-protein beta WD-40 repeat, region	107.431	99.798	285.511	100	10721.4	28551.1	2.663	1.41305
Solyc03g019690.1.1	Kunitz-type protease inhibitor (AHRD V1 **** Q3S477_SOLTU); contains Interpro domain(s) IPR002160 Proteinase inhibitor I3, Kunitz legume	73.7825	99.8471	196.229	100	7366.97	19622.9	2.66364	1.4134
Solyc07g055930.1.1	Glycosyltransferase (AHRD V1 ***- B9IA47_POPTR); contains Interpro domain(s) IPR002495 Glycosyl transferase, family 8	70.1837	99.5125	186.58	99.7562	6984.16	18612.6	2.66497	1.41412
Solyc02g014120.1.1	HAT family dimerisation domain containing protein expressed (AHRD V1 ***- Q10BC8_ORYSJ); contains Interpro domain(s) IPR007021 Protein of unknown function DUF659	1.24786	38.3607	1.92422	66.3388	47.8689	127.65	2.66667	1.41504
Solyc10g079050.1.1	BHLH transcription factor (AHRD V1 *-*- B6TXR4_MAIZE); contains Interpro domain(s) IPR011598 Helix-loop-helix DNA-binding	1.94883	78.6527	4.7528	86.0017	153.281	408.749	2.66667	1.41504
Solyc06g009040.1.1	Glutathione S-transferase (AHRD V1 **** A5YWI9_SOLTU); contains Interpro domain(s) IPR004046 Glutathione S-transferase, C-terminal	1.30357	52.5822	2.34068	78.0908	68.5446	182.786	2.66667	1.41504
Solyc05g052320.1.1	Cation/H(+) antiporter 3 (AHRD V1 **** CHX3_ARATH); contains Interpro domain(s) IPR006153 Cation/H+ exchanger	1.32727	13.8539	1.30067	37.6994	18.3879	49.0344	2.66667	1.41504
Solyc09g007470.1.1	Arabidopsis thaliana genomic DNA chromosome 5 P1 clone MOK16 (AHRD V1 *-** Q9LYX4_ARATH)	2.07583	76.7273	4.95615	85.697	159.273	424.727	2.66667	1.41504
Solyc03g111420.1.1	DNAJ heat shock N-terminal domain-containing protein (AHRD V1 **-- D7L8N1_ARALY); contains Interpro domain(s) IPR015609 Molecular chaperone, heat shock protein, Hsp40, DnaJ	2.19	50.5051	3.3467	88.1313	110.606	294.949	2.66667	1.41504
Solyc10g045610.1.1	Receptor-like kinase (AHRD V1 ***- A7VM21_MARPO); contains Interpro domain(s) IPR017442 Serine/threonine protein kinase-related	1.83264	57.3141	5.38249	52.0384	105.036	280.096	2.66667	1.41504
Solyc02g085620.1.1	Serine/threonine protein kinase (AHRD V1 **** B6T8S1_MAIZE); contains Interpro domain(s) IPR015784 Tyrosine-protein kinase, ATN1-like	1	39.2473	1.8481	56.6308	39.2473	104.659	2.66667	1.41504
Solyc11g005650.1.1	Ubiquitin (AHRD V1 ***- Q2HTU3_MEDTR); contains Interpro domain(s) IPR019956 Ubiquitin subgroup	3.18545	80.4094	10.5225	64.9123	256.14	683.041	2.66667	1.41504
Solyc01g007870.1.1	Cyclin B-like protein (AHRD V1 *-*- Q5U8T5_9SOLA)	3.65	94.4882	9.3941	97.9003	344.882	919.685	2.66667	1.41504
Solyc10g050210.1.1	BZIP transcription factor (AHRD V1 **-* Q0PN11_9FABA); contains Interpro domain(s) IPR011616 bZIP transcription factor, bZIP-1	1.96413	38.2177	2.58122	77.5493	75.0643	200.171	2.66667	1.41504
Solyc01g016950.1.1	Transposon Ty1-PL Gag-Pol polyprotein (AHRD V1 ***- YP11B_YEAST); contains Interpro domain(s) IPR001584 Integrase, catalytic core	1.77328	55.4433	3.34192	78.4512	98.3165	262.177	2.66667	1.41504
Solyc09g005480.1.1	F-box family protein (AHRD V1 ***- B9HCS6_POPTR); contains Interpro domain(s) IPR001810 Cyclin-like F-box	44.6939	98.7406	119.184	98.7406	4413.1	11768.3	2.66667	1.41504
Solyc07g065440.1.1	Meiotic recombination protein SPO11 (AHRD V1 ***- B6TWI5_MAIZE); contains Interpro domain(s) IPR013049 Spo11/DNA topoisomerase VI, subunit A, N-terminal	2.14706	45.9459	3.10638	84.6847	98.6486	263.063	2.66667	1.41504
Solyc10g018290.1.1	NHL repeat-containing protein (AHRD V1 ***- D7KY00_ARALY)	2.7037	62.069	6.87059	65.1341	167.816	447.51	2.66667	1.41504
Solyc08g075190.1.1	Unknown Protein (AHRD V1)	2.11594	95.8333	5.6699	95.3704	202.778	540.741	2.66667	1.41504
Solyc12g009700.1.1	Plant synaptotagmin (AHRD V1 ***- B9IMS6_POPTR)	1.00459	47.3398	2.16698	58.5233	47.557	126.819	2.66667	1.41504
Solyc02g091300.1.1	Metal ion binding protein (AHRD V1 **-- B6U811_MAIZE); contains Interpro domain(s) IPR006121 Heavy metal transport/detoxification protein	2.48159	78.9709	5.26126	99.3289	195.973	522.595	2.66667	1.41504
Solyc07g061760.1.1	Ankyrin repeat family protein-like (AHRD V1 **-- Q6ERI3_ORYSJ); contains Interpro domain(s) IPR002110 Ankyrin	1.2338	43.9901	1.99317	72.6146	54.2751	144.734	2.66667	1.41504
Solyc09g009450.1.1	Unknown Protein (AHRD V1)	1.90435	51.1111	3.81699	68	97.3333	259.556	2.66667	1.41504
Solyc06g051490.1.1	Pol polyprotein (AHRD V1 ***- Q94FM1_CITPA)	2.34225	91.6667	5.95918	96.0784	214.706	572.549	2.66667	1.41504
Solyc08g014050.1.1	UDP-glucosyltransferase 1 (AHRD V1 **** C6ZRH7_CAPAN); contains Interpro domain(s) IPR002213 UDP-glucuronosyl/UDP-glucosyltransferase	1.2133	24.608	1.44198	55.2147	29.8569	79.6183	2.66667	1.41504
Solyc07g007440.1.1	Ring H2 finger protein (AHRD V1 ***- D9ZHD8_HYPPE); contains Interpro domain(s) IPR018957 Zinc finger, C3HC4 RING-type	1.32929	52.1774	2.39099	77.3555	69.3587	184.956	2.66667	1.41504
Solyc04g009210.1.1	Pentatricopeptide repeat-containing protein (AHRD V1 ***- D7LZR6_ARALY); contains Interpro domain(s) IPR002885 Pentatricopeptide repeat	3.28202	87.381	7.80085	98.0357	286.786	764.762	2.66667	1.41504
Solyc10g078670.1.1	BZIP transcription factor (AHRD V1 **** Q93XM5_ARATH); contains Interpro domain(s) IPR011616 bZIP transcription factor, bZIP-1	1	29.918	1.92105	41.5301	29.918	79.7814	2.66667	1.41504
Solyc06g060210.1.1	Ras-related protein Rab-2-A (AHRD V1 ***- B6T1U8_MAIZE); contains Interpro domain(s) IPR003579 Ras small GTPase, Rab type	1.2338	58.0065	2.36437	80.719	71.5686	190.85	2.66667	1.41504
Solyc11g006700.1.1	Pentatricopeptide repeat-containing protein (AHRD V1 ***- D7L3A6_ARALY); contains Interpro domain(s) IPR002885 Pentatricopeptide repeat	2.06766	68.0043	3.99089	93.954	140.61	374.96	2.66667	1.41504
Solyc12g036340.1.1	Unknown Protein (AHRD V1)	3.17391	85.1852	7.48718	96.2963	270.37	720.988	2.66667	1.41504
Solyc08g078520.1.1	Os03g0859900 protein (Fragment) (AHRD V1 *--- Q0DLK3_ORYSJ); contains Interpro domain(s) IPR006869 Protein of unknown function DUF547	3.33503	65.4485	5.92559	98.2281	218.272	582.06	2.66667	1.41504
Solyc01g110340.1.1	Endoglucanase 1 (AHRD V1 ***- B6U0P7_MAIZE); contains Interpro domain(s) IPR001701 Glycoside hydrolase, family 9	22.8341	99.061	60.5222	99.6647	2261.97	6031.92	2.66667	1.41504
Solyc05g014300.1.1	Unknown Protein (AHRD V1)	2.65455	84.6154	6.41758	93.3333	224.615	598.974	2.66667	1.41504
Solyc12g008680.1.1	Meiotic nuclear division protein 1 homolog (AHRD V1 ***- C1C1M1_9MAXI); contains Interpro domain(s) IPR005647 Meiotic nuclear division protein 1	7.08993	76.2689	17.0097	84.7737	540.741	1441.98	2.66667	1.41504
Solyc09g057630.1.1	Glucan endo-1 3-beta-glucosidase A6 (AHRD V1 ***- B6TIF7_MAIZE); contains Interpro domain(s) IPR000490 Glycoside hydrolase, family 17	23.453	99.0681	62.496	99.1398	2323.44	6195.84	2.66667	1.41504
Solyc08g065710.1.1	Vacuolar processing enzyme (AHRD V1 **-- Q9SMD0_SOLLC); contains Interpro domain(s) IPR001096 Peptidase C13, legumain	1.0709	28.168	1.66857	48.2094	30.1653	80.4408	2.66667	1.41504
Solyc03g115170.1.1	Unknown Protein (AHRD V1)	2.34225	82.0175	5.61538	91.2281	192.105	512.281	2.66667	1.41504
Solyc02g085150.1.1	LEA-like protein (AHRD V1 *-*- Q8L5P5_LILLO); contains Interpro domain(s) IPR004238 Late embryogenesis abundant protein	1.47723	48.3293	2.31976	82.0701	71.3936	190.383	2.66667	1.41504
Solyc02g093570.1.1	Unknown Protein (AHRD V1)	1.61624	48.5663	2.94949	70.9677	78.4946	209.319	2.66667	1.41504
Solyc06g050400.1.1	Lysyl-tRNA synthetase (AHRD V1 ***- B9N320_POPTR); contains Interpro domain(s) IPR018149 Lysyl-tRNA synthetase, class II, C-terminal IPR018150 Aminoacyl-tRNA synthetase, class II (D, K and N)-like	12.5742	67.6375	34.0194	66.6667	850.485	2267.96	2.66667	1.41504
Solyc03g033750.1.1	BCS1 protein-like protein (AHRD V1 ***- Q8LBK2_ARATH)	1.32326	77.6995	3.08995	88.7324	102.817	274.178	2.66667	1.41504
Solyc06g066340.1.1	Myb family transcription factor-like protein (AHRD V1 *--- Q84UP8_ORYSJ); contains Interpro domain(s) IPR006447 Myb-like DNA-binding region, SHAQKYF class	24.1943	99.8858	64.7216	99.6575	2416.67	6450	2.66897	1.41628
Solyc04g010240.1.1	60S ribosomal protein L35 (AHRD V1 ***- D7M7V2_ARALY); contains Interpro domain(s) IPR001854 Ribosomal protein L29	640.124	100	1708.83	100	64012.4	170883	2.66953	1.41658
Solyc04g079380.1.1	30S ribosomal protein S14 (AHRD V1 ***- A3VT32_9PROT); contains Interpro domain(s) IPR001209 Ribosomal protein S14	43.8452	98.7768	115.639	100	4330.89	11563.9	2.6701	1.4169
Solyc09g092100.1.1	Predicted CDS Pa_5_8110 (Fragment) (AHRD V1 *--- B2AKK2_PODAN); contains Interpro domain(s) IPR003594 ATP-binding region, ATPase-like	6.08952	96.55	15.7974	99.3984	587.944	1570.24	2.67073	1.41724
Solyc02g086500.1.1	Genomic DNA chromosome 3 P1 clone MGF10 (AHRD V1 **-- Q9LVX3_ARATH); contains Interpro domain(s) IPR016024 Armadillo-type fold	8.18517	98.0308	21.4976	99.6957	802.399	2143.22	2.67101	1.41739
Solyc10g083330.1.1	Calcium/calmodulin protein kinase (AHRD V1 *-*- Q84ZT8_TOBAC)	27.0793	97.4946	71.9467	98.1481	2640.09	7061.44	2.6747	1.41938
Solyc08g077770.1.1	Calcineurin B-like calcium binding protein (AHRD V1 **-* B2ZYT8_VICFA); contains Interpro domain(s) IPR015757 Calcineurin B protein	57.2998	99.2212	152.378	99.8442	5685.36	15214	2.676	1.42008
Solyc01g102790.1.1	Pentatricopeptide repeat-containing protein (AHRD V1 ***- D7KHY5_ARALY); contains Interpro domain(s) IPR002885 Pentatricopeptide repeat	2.37585	83.6627	5.55108	95.8718	198.77	532.191	2.67742	1.42084
Solyc03g115060.1.1	Unknown Protein (AHRD V1)	4.53718	91.2867	11.5751	95.846	414.184	1109.42	2.67857	1.42146
Solyc02g064990.1.1	Remorin (AHRD V1 ***- Q00M66_SOYBN); contains Interpro domain(s) IPR005516 Remorin, C-terminal region	22.6376	98.6254	60.1919	99.3986	2232.65	5982.99	2.67978	1.42211
Solyc01g104370.1.1	60S acidic ribosomal protein P1 (AHRD V1 ***- B6T3C1_MAIZE); contains Interpro domain(s) IPR001813 Ribosomal protein 60S	241.595	99.115	645.519	99.41	23945.7	64171.1	2.67986	1.42216
Solyc04g009000.1.1	Pentatricopeptide repeat-containing protein (AHRD V1 ***- D7L041_ARALY); contains Interpro domain(s) IPR002885 Pentatricopeptide repeat	2.6411	64.8826	4.61415	99.5305	171.362	459.249	2.68	1.42223
Solyc08g082370.1.1	Unknown Protein (AHRD V1)	37.372	96.6997	97.495	99.3399	3613.86	9685.15	2.68	1.42223
Solyc12g014490.1.1	Microtubule-associated protein MAP65-1c (AHRD V1 ***- Q9FEV7_TOBAC); contains Interpro domain(s) IPR007145 MAP65/ASE1	22.7476	99.061	61.0498	98.9437	2253.4	6040.49	2.68061	1.42256
Solyc07g014590.1.1	Glycogen debranching enzyme (AHRD V1 ***- A7BWG1_9GAMM); contains Interpro domain(s) IPR006589 Glycosyl hydrolase, family 13, subfamily, catalytic region	7.48879	98.1387	19.8019	99.4924	734.941	1970.14	2.68067	1.42259
Solyc07g045370.1.1	Las1-like family protein expressed (AHRD V1 ***- Q2QWN0_ORYSJ); contains Interpro domain(s) IPR007174 Las1-like	7.57395	96.0254	19.5183	99.894	727.292	1949.76	2.68085	1.42269
Solyc01g010220.1.1	Unknown Protein (AHRD V1)	49.4823	100	132.678	100	4948.23	13267.8	2.68132	1.42294
Solyc05g005670.1.1	U-box domain-containing protein (AHRD V1 *--- D7LSY5_ARALY); contains Interpro domain(s) IPR011989 Armadillo-like helical	2.1586	72.3032	4.24963	98.4937	156.074	418.562	2.68182	1.42321
Solyc06g083540.1.1	Ribonuclease P protein subunit p25 (AHRD V1 *--- RPP25_HUMAN); contains Interpro domain(s) IPR002775 Alba, DNA/RNA-binding protein	48.1688	99.1128	128.213	99.8733	4774.14	12805.1	2.68217	1.4234
Solyc05g056500.1.1	U-box domain-containing protein (AHRD V1 ***- D7KF20_ARALY); contains Interpro domain(s) IPR003613 U box domain	38.1188	99.0879	101.581	99.7512	3777.11	10132.8	2.68269	1.42368
Solyc08g078490.1.1	Formyltetrahydrofolate deformylase (AHRD V1 ***- B9GYC5_POPTR); contains Interpro domain(s) IPR002376 Formyl transferase, N-terminal	3.07539	90.02	7.94664	93.513	276.846	743.114	2.68421	1.4245
Solyc12g095760.1.1	Diphosphate--fructose-6-phosphate 1-phosphotransferase (AHRD V1 ***- C8PT93_9SPIO); contains Interpro domain(s) IPR011183 Pyrophosphate-dependent phosphofructokinase PfpB	127.464	99.8382	342.587	99.7843	12725.8	34184.8	2.68626	1.4256
Solyc01g102340.1.1	Myb-like transcription factor (AHRD V1 *--- B8XPP3_9ROSI); contains Interpro domain(s) IPR015495 Myb transcription factor	27.5255	99.3755	73.6854	99.7658	2735.36	7351.29	2.6875	1.42626
Solyc09g091460.1.1	Kinase family protein (AHRD V1 *-*- D7KE69_ARALY); contains Interpro domain(s) IPR002290 Serine/threonine protein kinase	1.55319	40.5609	2.11951	79.8813	62.9989	169.31	2.6875	1.42626
Solyc02g062650.1.1	Laccase (AHRD V1 ***- Q9AUI0_PINTA); contains Interpro domain(s) IPR017761 Laccase	2.23327	71.89	4.62297	93.3333	160.55	431.478	2.6875	1.42626
Solyc01g008340.1.1	50S ribosomal protein L19 (AHRD V1 *-*- B6T8M1_MAIZE); contains Interpro domain(s) IPR001857 Ribosomal protein L19	21.3039	99.2032	57.6523	98.5392	2113.41	5681.01	2.68807	1.42657
Solyc10g008140.1.1	Prohibitin 1-like protein (AHRD V1 ***- Q9AXM0_BRANA); contains Interpro domain(s) IPR000163 Prohibitin	209.434	100	563.023	100	20943.4	56302.3	2.6883	1.42669
Solyc09g025250.1.1	Mitochondrial inner membrane protease subunit 2 (AHRD V1 *--- IMP2L_HUMAN); contains Interpro domain(s) IPR015927 Peptidase S24, S26A, S26B and S26C	94.4149	99.8382	254.315	99.6764	9426.21	25349.2	2.68922	1.42719
Solyc11g045030.1.1	Cytoplasmic membrane protein (AHRD V1 *-*- B6TYL5_MAIZE)	24.4966	98.8391	65.5659	99.3367	2421.23	6513.1	2.69	1.42761
Solyc08g075360.1.1	Zinc import ATP-binding protein ZnuC (AHRD V1 *-*- ZNUC_RICFE); contains Interpro domain(s) IPR013283 ABC transporter, ABCE	5.08872	86.6557	11.9315	99.4509	440.967	1186.6	2.69091	1.42809
Solyc06g065450.1.1	Forkhead-associated domain-containing protein (AHRD V1 *-*- D7KK60_ARALY); contains Interpro domain(s) IPR000253 Forkhead-associated	1.60847	47.6768	2.3259	88.7677	76.6869	206.465	2.69231	1.42884
Solyc07g053450.1.1	BZIP transcription factor family protein (AHRD V1 **** D7LW03_ARALY); contains Interpro domain(s) IPR011700 Basic leucine zipper	2.56486	86.5497	6.54289	91.345	221.988	597.661	2.69231	1.42884
Solyc07g007240.1.1	Metallocarboxypeptidase inhibitor (AHRD V1 ***- MCPI_SOLLC); contains Interpro domain(s) IPR009632 Putative metallocarboxypeptidase inhibitor	564.064	100	1519.22	100	56406.4	151922	2.69335	1.4294
Solyc01g073840.1.1	CHP-rich zinc finger protein-like (AHRD V1 **-- Q9FK70_ARATH); contains Interpro domain(s) IPR011424 C1-like	5.08788	95.6522	13.4702	97.3913	486.667	1311.88	2.69565	1.43063
Solyc03g093850.1.1	ATP-dependent DNA helicase (AHRD V1 **** B9DMT1_STACT); contains Interpro domain(s) IPR000212 DNA helicase, UvrD/REP type	3.85092	95.3005	10.2225	96.776	366.995	989.29	2.69565	1.43063
Solyc03g117570.1.1	Pentatricopeptide repeat-containing protein (AHRD V1 ***- D7M6Q4_ARALY); contains Interpro domain(s) IPR002885 Pentatricopeptide repeat	2.55361	72.0943	5.75461	86.239	184.101	496.272	2.69565	1.43063
Solyc04g009860.1.1	1-aminocyclopropane-1-carboxylate oxidase-like protein (AHRD V1 **-* Q9LTH8_ARATH); contains Interpro domain(s) IPR005123 Oxoglutarate and iron-dependent oxygenase	56.0404	99.4521	150.267	100	5573.33	15026.7	2.69617	1.43091
Solyc02g068130.1.1	Mitochondrial import receptor subunit TOM20 (AHRD V1 ***- B3TM32_ELAGV); contains Interpro domain(s) IPR010547 Plant specific mitochondrial import receptor subunit TOM20	119.433	99.187	320.059	99.8374	11846.2	31953.8	2.69739	1.43157
Solyc07g041760.1.1	F-box/LRR-repeat protein 14 (AHRD V1 ***- B5X325_SALSA); contains Interpro domain(s) IPR006553 Leucine-rich repeat, cysteine-containing subtype	6.59454	97.3415	17.514	98.8753	641.922	1731.7	2.69767	1.43172
Solyc02g065510.1.1	Pentatricopeptide repeat-containing protein (AHRD V1 *-*- D7KH82_ARALY); contains Interpro domain(s) IPR002885 Pentatricopeptide repeat	3.30421	96.84	8.85774	97.4516	319.98	863.201	2.69767	1.43172
Solyc03g005210.1.1	Non-specific lipid-transfer protein (AHRD V1 *-** B9GSL1_POPTR); contains Interpro domain(s) IPR003612 Plant lipid transfer protein/seed storage/trypsin-alpha amylase inhibitor	36.1789	79.7661	97.7621	79.6491	2885.85	7786.67	2.69822	1.43201
Solyc03g080160.1.1	Nascent polypeptide-associated complex alpha subunit-like protein (AHRD V1 ***- B6SU89_MAIZE); contains Interpro domain(s) IPR016641 Nascent polypeptide-associated complex, alpha subunit	525.029	99.8374	1414.42	100	52417.6	141442	2.69837	1.43209
Solyc06g054250.1.1	5&apos-nucleotidase surE (AHRD V1 ***- D6YVT2_WADCW); contains Interpro domain(s) IPR002828 Survival protein SurE-like phosphatase/nucleotidase	89.7594	100	242.205	100	8975.94	24220.5	2.69838	1.4321
Solyc08g062370.1.1	1-aminocyclopropane-1-carboxylate oxidase 1 (AHRD V1 **-* ACCO1_ORYSI); contains Interpro domain(s) IPR005123 Oxoglutarate and iron-dependent oxygenase	5.82834	93.2961	14.9886	97.9516	543.762	1468.16	2.7	1.43296
Solyc08g079340.1.1	Flavonoid 3&apos 5&apos-hydroxylase-like cytochrome P450 (AHRD V1 *-*- Q9LU04_ARATH); contains Interpro domain(s) IPR002401 Cytochrome P450, E-class, group I	1.24361	39.0942	2.83393	46.3203	48.618	131.269	2.7	1.43296
Solyc01g108560.1.1	Acetyl esterase (AHRD V1 *--- AES_SHIFL); contains Interpro domain(s) IPR013094 Alpha/beta hydrolase fold-3	4.03873	79.8013	9.90452	87.8587	322.296	870.199	2.7	1.43296
Solyc03g006870.1.1	Phosphoglucomutase (AHRD V1 **** C1MKX8_MICPS); contains Interpro domain(s) IPR016055 Alpha-D-phosphohexomutase, alpha/beta/alpha I, II and III	22.3066	99.2628	60.195	99.3681	2214.22	5981.46	2.70139	1.4337
Solyc01g111620.1.1	AT4G35080-like protein (Fragment) (AHRD V1 *--- D6PRD4_9BRAS); contains Interpro domain(s) IPR011541 Nickel/cobalt transporter, high-affinity	59.8361	96.8254	156.557	100	5793.65	15655.7	2.70222	1.43415
Solyc07g017540.1.1	Rad51 DNA recombination/repair protein (AHRD V1 ***- B7G0B3_PHATR); contains Interpro domain(s) IPR011941 DNA repair protein RAD51	10.7076	98.0564	28.4878	99.6113	1049.95	2837.71	2.7027	1.4344
Solyc11g008090.1.1	Shugoshin-1 (AHRD V1 ***- B6TQG1_MAIZE)	12.3699	96.9907	32.7095	99.1898	1199.77	3244.44	2.70423	1.43522
Solyc11g017290.1.1	Pentatricopeptide repeat-containing protein (AHRD V1 ***- D7KL14_ARALY); contains Interpro domain(s) IPR002885 Pentatricopeptide repeat	2.16958	63.4498	3.99287	93.289	137.659	372.49	2.70588	1.4361
Solyc11g072260.1.1	40S ribosomal protein S13 (AHRD V1 ***- D7LRU2_ARALY); contains Interpro domain(s) IPR000589 Ribosomal protein S15	235.079	99.5614	633.627	100	23404.8	63362.7	2.70725	1.43683
Solyc03g113400.1.1	H-ATPase (AHRD V1 **** Q8L6I3_ORYSJ); contains Interpro domain(s) IPR006534 ATPase, P-type, plasma-membrane proton-efflux	129.766	99.9303	351.387	99.9303	12967.6	35114.2	2.70784	1.43714
Solyc02g093230.1.1	Caffeoyl-CoA O-methyltransferase (AHRD V1 **** A8IFQ7_SOLLC); contains Interpro domain(s) IPR002935 O-methyltransferase, family 3	56.6537	98.6283	153.087	98.9026	5587.65	15140.7	2.70968	1.43812
Solyc02g080200.1.1	Pectinesterase (AHRD V1 ***- B9RXQ4_RICCO); contains Interpro domain(s) IPR000070 Pectinesterase, catalytic	10.8637	97.031	29.4642	96.9636	1054.12	2856.95	2.71028	1.43844
Solyc06g072490.1.1	40S ribosomal protein S1 (AHRD V1 ***- RS3A_LACBS); contains Interpro domain(s) IPR001593 Ribosomal protein S3Ae	637.936	99.8728	1726.92	100	63712.5	172692	2.7105	1.43856
Solyc08g007490.1.1	Peptidyl-tRNA hydrolase ICT1, mitochondrial (AHRD V1 *-*- ICT1_SALSA)	42.7221	98.9376	115.048	99.6016	4226.83	11459	2.71101	1.43883
Solyc12g056250.1.1	Glutathione S-transferase (AHRD V1 ***- Q9M558_EUPES); contains Interpro domain(s) IPR017933 Glutathione S-transferase/chloride channel, C-terminal	331.893	99.8594	898.999	100	33142.6	89899.9	2.71252	1.43963
Solyc02g086080.1.1	Alpha/beta hydrolase fold (AHRD V1 ***- A1T9R4_MYCVP); contains Interpro domain(s) IPR000073 Alpha/beta hydrolase fold-1	13.7791	98.2249	36.8614	99.6055	1353.45	3671.6	2.71277	1.43976
Solyc06g069670.1.1	Formin 2A (AHRD V1 *-*- C7BGM8_PHYPA); contains Interpro domain(s) IPR015425 Actin-binding FH2	1.32212	27.8559	1.9549	51.1351	36.8288	99.964	2.71429	1.44057
Solyc07g052710.1.1	Unknown Protein (AHRD V1)	1.35724	53.178	2.51724	77.8249	72.1751	195.904	2.71429	1.44057
Solyc02g081910.1.1	DNA topoisomerase (AHRD V1 **** B9SPT5_RICCO); contains Interpro domain(s) IPR005733 DNA topoisomerase I, bacterial-type	5.84167	99.178	15.7793	99.6599	579.365	1572.56	2.71429	1.44057
Solyc04g007800.1.1	C2 domain-containing protein (AHRD V1 **-- D7KYE6_ARALY); contains Interpro domain(s) IPR018029 C2 membrane targeting protein	4.38627	92.4603	11.7542	93.6508	405.556	1100.79	2.71429	1.44057
Solyc03g113940.1.1	Calmodulin-binding protein (AHRD V1 **** D7MMC2_ARALY); contains Interpro domain(s) IPR012416 Calmodulin binding protein-like	2.21452	76.1551	5.49851	83.2508	168.647	457.756	2.71429	1.44057
Solyc06g065620.1.1	F8A5.1 protein (AHRD V1 ***- O22692_ARATH)	1.1815	60.9584	2.2371	87.3855	72.0226	195.49	2.71429	1.44057
Solyc03g116460.1.1	Aspartate racemase (AHRD V1 ***- D4XDK3_9BURK); contains Interpro domain(s) IPR001920 Asp/Glu racemase	21.7704	99.5289	59.1611	99.4111	2166.78	5881.27	2.71429	1.44057
Solyc09g065410.1.1	Non-specific lipid-transfer protein (AHRD V1 **** B7FGM2_MEDTR); contains Interpro domain(s) IPR013770 Plant lipid transfer protein and hydrophobic protein, helical	2.39344	89.5178	6.05677	96.0168	214.256	581.551	2.71429	1.44057
Solyc09g009400.1.1	APO protein 1, chloroplastic (AHRD V1 ***- APO1_ARATH); contains Interpro domain(s) IPR008512 Protein of unknown function DUF794, plant	6.27544	94.7631	16.442	98.1712	594.68	1614.13	2.71429	1.44057
Solyc12g008430.1.1	Malic enzyme (AHRD V1 ***- Q006Q0_TOBAC); contains Interpro domain(s) IPR012302 Malic enzyme, NAD-binding	1.36085	42.4294	2.02039	77.5706	57.7401	156.723	2.71429	1.44057
Solyc11g011010.1.1	Erwinia induced protein 2 (AHRD V1 ***- Q84XG6_SOLTU)	41.7143	97.9644	111.933	99.2366	4086.51	11107.9	2.71818	1.44264
Solyc12g098630.1.1	Kinesin-like protein (AHRD V1 ***- Q9LUG0_ARATH); contains Interpro domain(s) IPR010544 Kinesin-related	3.6286	90.9114	9.03401	99.2892	329.881	896.979	2.7191	1.44313
Solyc09g082060.1.1	Cysteine synthase (AHRD V1 **** Q3LAG5_TOBAC); contains Interpro domain(s) IPR005859 Cysteine synthase A	345.145	100	938.55	100	34514.5	93855	2.71929	1.44323
Solyc03g093700.1.1	Histone-lysine N-methyltransferase, H3 lysine-9 specific 5 (AHRD V1 *-** EHMT1_HUMAN); contains Interpro domain(s) IPR003105 SRA-YDG	1.98047	73.1349	4.36396	90.2778	144.841	393.968	2.72	1.44361
Solyc01g090750.1.1	T-complex protein 1 subunit alpha (AHRD V1 ***- B9SF60_RICCO); contains Interpro domain(s) IPR012715 T-complex protein 1, alpha subunit	120.162	99.6947	326.269	99.8779	11979.5	32587.1	2.72024	1.44373
Solyc02g069820.1.1	UPF0459 protein C19orf50 homolog (AHRD V1 ***- CS050_DANRE); contains Interpro domain(s) IPR019371 Domain of unknown function KxDL	51.7166	98.6559	140.446	98.9247	5102.15	13893.5	2.72308	1.44524
Solyc10g086760.1.1	Tubulin beta chain (AHRD V1 ***- B9HP96_POPTR); contains Interpro domain(s) IPR002453 Beta tubulin	92.5138	99.703	251.619	99.8515	9223.9	25124.6	2.72385	1.44565
Solyc08g045640.1.1	DNA-binding protein (Fragment) (AHRD V1 *--* Q42051_ARATH); contains Interpro domain(s) IPR005516 Remorin, C-terminal region	59.2006	93.3333	161.158	93.4007	5525.39	15052.3	2.7242	1.44583
Solyc08g014120.1.1	BHLH transcription factor (AHRD V1 **** Q7XJU2_ARATH); contains Interpro domain(s) IPR011598 Helix-loop-helix DNA-binding	114.277	100	311.467	100	11427.7	31146.7	2.72555	1.44655
Solyc09g090670.1.1	Oxidation resistance 1-like protein (AHRD V1 *--- Q6Z157_ORYSJ); contains Interpro domain(s) IPR006571 TLDc	11.7717	94.4609	30.9073	98.1207	1111.97	3032.64	2.72727	1.44746
Solyc06g053930.1.1	Calmodulin (AHRD V1 **** Q39890_SOYBN); contains Interpro domain(s) IPR011992 EF-Hand type	7.53991	94.6667	19.51	99.7778	713.778	1946.67	2.72727	1.44746
Solyc01g096560.1.1	Subtilisin-like protease (AHRD V1 ***- Q9ZSP5_ARATH); contains Interpro domain(s) IPR015500 Peptidase S8, subtilisin-related	3.2893	88.3311	8.92511	88.7834	290.547	792.402	2.72727	1.44746
Solyc02g083790.1.1	Thaumatin-like protein (AHRD V1 ***- Q9ZQY9_ARATH); contains Interpro domain(s) IPR001938 Thaumatin, pathogenesis-related	4.32301	81.2022	9.8427	97.2678	351.038	957.377	2.72727	1.44746
Solyc12g099980.1.1	Leucine Rich Repeat family protein (AHRD V1 **-- Q2QVT4_ORYSJ); contains Interpro domain(s) IPR013210 Leucine-rich repeat, N-terminal	1.2606	49.9021	2.41855	70.9362	62.9064	171.563	2.72727	1.44746
Solyc08g066670.1.1	Exostosin-like glycosyltransferase (AHRD V1 *--- A8JHN6_CHLRE); contains Interpro domain(s) IPR004263 Exostosin-like	17.0207	97.8454	45.486	99.8733	1665.4	4542.84	2.72778	1.44773
Solyc07g055530.1.1	Cytochrome P450 (AHRD V1 ***- A9ZT56_COPJA); contains Interpro domain(s) IPR002401 Cytochrome P450, E-class, group I	12.3931	95.6553	32.6662	99.0028	1185.47	3234.05	2.72807	1.44788
Solyc06g083780.1.1	50S ribosomal protein L14 (AHRD V1 ***- RL14_DEHE1); contains Interpro domain(s) IPR000218 Ribosomal protein L14b/L23e	860.048	99.5272	2335.65	100	85598.1	233565	2.72863	1.44818
Solyc07g041230.1.1	Protein Brevis radix-like 4 (AHRD V1 ***- BRXL4_ARATH); contains Interpro domain(s) IPR013591 Disease resistance/zinc finger/chromosome condensation-like region	7.24427	95.1862	20.1282	93.5513	689.555	1883.02	2.73077	1.44931
Solyc03g083770.1.1	Pectinesterase (AHRD V1 ***- C0PST8_PICSI); contains Interpro domain(s) IPR006501 Pectinesterase inhibitor	643.804	100	1758.78	100	64380.4	175878	2.73185	1.44988
Solyc03g120780.1.1	Ribosomal protein L37 (AHRD V1 ***- B9RQN1_RICCO); contains Interpro domain(s) IPR001569 Ribosomal protein L37e	341.007	99.3056	928.397	99.6528	33863.9	92517.4	2.73204	1.44998
Solyc08g083280.1.1	Alcohol dehydrogenase 2 (AHRD V1 **** B6TDN5_MAIZE); contains Interpro domain(s) IPR002085 Alcohol dehydrogenase superfamily, zinc-containing	78.301	99.7382	213.394	100	7809.6	21339.4	2.73246	1.4502
Solyc02g072190.1.1	WRKY transcription factor 5 (AHRD V1 ***- A7UGD2_SOLTU); contains Interpro domain(s) IPR003657 DNA-binding WRKY	27.3254	99.137	74.7495	99.0291	2708.95	7402.37	2.73256	1.45025
Solyc06g066310.1.1	Phosphomevalonate kinase (AHRD V1 ***- Q944G1_HEVBR); contains Interpro domain(s) IPR016005 Phosphomevalonate kinase, ERG8	29.4108	99.6078	80.2187	99.8039	2929.54	8006.14	2.7329	1.45043
Solyc10g081540.1.1	Diphthamide biosynthesis protein 2 (AHRD V1 ***- Q53LS8_ORYSJ); contains Interpro domain(s) IPR010014 Diphthamide synthesis, DHP2	11.9427	97.996	32.3349	98.9312	1170.34	3198.93	2.73333	1.45066
Solyc02g093500.1.1	GDSL esterase/lipase At5g14450 (AHRD V1 ***- GDL76_ARATH); contains Interpro domain(s) IPR001087 Lipase, GDSL	4.39318	87.6869	10.7759	97.7133	385.224	1052.95	2.73333	1.45066
Solyc01g109480.1.1	Suspensor-specific protein (AHRD V1 *-*- Q9FUP6_PHACN)	27.0985	100	74.1061	100	2709.85	7410.61	2.73469	1.45138
Solyc09g083380.1.1	Histone H1 (AHRD V1 *-*- B6TC95_MAIZE); contains Interpro domain(s) IPR005818 Histone H1/H5	146	98.6183	394.554	99.8273	14398.3	39387.2	2.73555	1.45183
Solyc02g081160.1.1	Diphosphate-fructose-6-phosphate 1-phosphotransferase (AHRD V1 ***- D1JTA2_9BACE); contains Interpro domain(s) IPR011183 Pyrophosphate-dependent phosphofructokinase PfpB	200.91	99.8246	548.738	100	20055.8	54873.8	2.73606	1.4521
Solyc02g069840.1.1	50S ribosomal protein L20 (AHRD V1 ***- B9GNB5_POPTR); contains Interpro domain(s) IPR005812 Ribosomal protein L20, bacterial-type	71.4301	98.4127	192.859	99.7354	7029.63	19234.9	2.73626	1.45221
Solyc11g066840.1.1	Histone deacetylase-like protein (AHRD V1 *-*- Q3HVL4_SOLTU)	511.561	95.4927	1371.77	97.4843	48850.3	133726	2.73747	1.45284
Solyc07g007190.1.1	Unknown Protein (AHRD V1)	7.64898	98.2625	21.0217	97.8764	751.609	2057.53	2.7375	1.45286
Solyc08g065440.1.1	Os01g0600300 protein (Fragment) (AHRD V1 *-*- Q0JLH4_ORYSJ)	12.2084	99.4547	33.4229	99.4547	1214.18	3324.06	2.7377	1.45297
Solyc02g091070.1.1	Multidrug resistance protein mdtK (AHRD V1 *-*- MDTK_EDWI9); contains Interpro domain(s) IPR015521 MATE family transporter related protein	90.1158	100	246.91	99.9294	9011.58	24673.6	2.73799	1.45312
Solyc01g057520.1.1	Genomic DNA chromosome 3 P1 clone MGD8 (AHRD V1 *--- Q9LUT8_ARATH); contains Interpro domain(s) IPR011989 Armadillo-like helical	20.78	99.7235	56.8102	99.8771	2072.26	5674.04	2.7381	1.45317
Solyc09g014610.1.1	C4-dicarboxylate transporter/malic acid transport family protein (AHRD V1 **** D7M2F7_ARALY); contains Interpro domain(s) IPR004695 C4-dicarboxylate transporter/malic acid transport protein	9.694	97.0308	26.4159	97.535	940.616	2576.47	2.73913	1.45372
Solyc05g055640.1.1	60S ribosomal protein L38 (AHRD V1 ***- D7LK18_ARALY); contains Interpro domain(s) IPR002675 Ribosomal protein L38e	536.724	100	1470.43	100	53672.4	147043	2.73964	1.45398
Solyc01g100360.1.1	Dihydrolipoyl dehydrogenase (AHRD V1 ***- B5LAW5_CAPAN); contains Interpro domain(s) IPR006258 Dihydrolipoamide dehydrogenase	87.925	99.6497	240.095	100	8761.7	24009.5	2.74027	1.45432
Solyc08g076650.1.1	Alpha alpha-trehalose-phosphate synthase (UDP-forming) (AHRD V1 **** A3CXN9_METMJ); contains Interpro domain(s) IPR001830 Glycosyl transferase, family 20	55.3364	99.7683	151.535	99.8455	5520.82	15130.1	2.74055	1.45447
Solyc07g063740.1.1	Ferredoxin-like (AHRD V1 ***- Q6EP30_ORYSJ)	28.8158	85.0746	81.9727	81.9652	2451.49	6718.91	2.74074	1.45457
Solyc06g073300.1.1	60S ribosomal protein L27 (AHRD V1 ***- A5C1Z2_VITVI); contains Interpro domain(s) IPR001141 Ribosomal protein L27e	1271.06	100	3486.82	100	127106	348682	2.74324	1.45588
Solyc04g081400.1.1	Hexokinase 1 (AHRD V1 ***- B6V3C0_CUCME); contains Interpro domain(s) IPR001312 Hexokinase	27.8745	99.8667	76.8164	99.4667	2783.73	7640.67	2.74476	1.45668
Solyc12g036470.1.1	Transcription factor (AHRD V1 *-*- D6MKM4_9ASPA); contains Interpro domain(s) IPR011598 Helix-loop-helix DNA-binding	51.2973	99.3895	140.282	99.7558	5098.41	13993.9	2.74476	1.45668
Solyc02g081920.1.1	Plastid ribulose-1 5 bisphosphate carboxylase/oxygenase large subunit N-methyltransferase-related protein (Fragment) (AHRD V1 *-*- A7KWL3_ARALP); contains Interpro domain(s) IPR001214 SET	9.88845	98.4314	26.9657	99.085	973.333	2671.9	2.7451	1.45686
Solyc01g079650.1.1	CTP synthase-like protein (AHRD V1 ***- Q8L6Z9_ARATH); contains Interpro domain(s) IPR004468 CTP synthase	13.6278	99.5856	37.4783	99.4079	1357.13	3725.64	2.74522	1.45692
Solyc12g008720.1.1	60S ribosomal protein L31 (AHRD V1 ***- B6VC52_VERFO); contains Interpro domain(s) IPR000054 Ribosomal protein L31e	1614.9	99.449	4421.94	99.7245	160600	440976	2.74581	1.45723
Solyc01g111870.1.1	Serine/threonine-protein kinase (AHRD V1 *-** D2V0W7_NAEGR); contains Interpro domain(s) IPR000403 Phosphatidylinositol 3- and 4-kinase, catalytic	2.01137	55.8568	3.44349	89.5933	112.349	308.513	2.74603	1.45735
Solyc01g103720.1.1	Ribosome biogenesis protein ERB1 (AHRD V1 ***- ERB1_CRYNE); contains Interpro domain(s) IPR011046 WD40 repeat-like	54.5657	99	148.433	100	5402	14843.3	2.74775	1.45825
Solyc03g121580.1.1	Histone-binding protein RBBP7 (AHRD V1 **-* B5X3G4_SALSA); contains Interpro domain(s) IPR017986 WD40 repeat, region	49.2737	98.5539	134.125	99.5662	4856.11	13354.3	2.75	1.45943
Solyc09g074780.1.1	Zinc finger protein (AHRD V1 **-- Q764N7_MALDO); contains Interpro domain(s) IPR007087 Zinc finger, C2H2-type	9.53003	98.0166	25.9032	99.1683	934.101	2568.78	2.75	1.45943
Solyc02g078290.1.1	Myosin-like protein (AHRD V1 *-*- Q84ZN0_ORYSJ)	1.51688	72.9167	4.3523	69.8864	110.606	304.167	2.75	1.45943
Solyc06g033970.1.1	Unknown Protein (AHRD V1)	2.10072	61.7778	4.23747	84.2222	129.778	356.889	2.75	1.45943
Solyc08g048510.1.1	Unknown Protein (AHRD V1)	3.51807	73.7778	7.9505	89.7778	259.556	713.778	2.75	1.45943
Solyc10g074510.1.1	SEC1 family transport protein SLY1 (AHRD V1 ***- B6K4E3_SCHJY); contains Interpro domain(s) IPR001619 Sec1-like protein	4	78.4946	9.28324	93.0108	313.978	863.441	2.75	1.45943
Solyc10g079290.1.1	Outer envelope membrane protein (AHRD V1 **-- Q31PR1_SYNE7); contains Interpro domain(s) IPR000184 Bacterial surface antigen (D15)	6.95238	99.5733	19.1922	99.1939	692.271	1903.75	2.75	1.45943
Solyc08g069140.1.1	Cyclic nucleotide gated channel (AHRD V1 ***- A9CRE4_MALDO); contains Interpro domain(s) IPR000595 Cyclic nucleotide-binding	8.18309	98.166	22.1823	99.5873	803.301	2209.08	2.75	1.45943
Solyc09g005880.1.1	Unknown Protein (AHRD V1)	1.44913	29.6542	1.5562	75.9382	42.9728	118.175	2.75	1.45943
Solyc08g015830.1.1	Unknown Protein (AHRD V1)	2.94949	95.6522	7.99005	97.1014	282.126	775.845	2.75	1.45943
Solyc03g005520.1.1	Ethylene responsive transcription factor 1a (AHRD V1 *-** C0J9I9_9ROSA); contains Interpro domain(s) IPR001471 Pathogenesis-related transcriptional factor and ERF, DNA-binding	2.32669	78.9308	5.4906	91.9811	183.648	505.031	2.75	1.45943
Solyc02g093600.1.1	class I heat shock protein (AHRD V1 ***- Q69BI7_CARPA); contains Interpro domain(s) IPR008978 HSP20-like chaperone	4.72237	90.2676	12.848	91.2409	426.277	1172.26	2.75	1.45943
Solyc11g062100.1.1	Copper-transporting ATPase (AHRD V1 ***- C1H876_PARBA); contains Interpro domain(s) IPR001757 ATPase, P-type, K/Mg/Cd/Cu/Zn/Na/Ca/Na/H-transporter	9.09292	98.1755	24.8433	98.8166	892.702	2454.93	2.75	1.45943
Solyc07g007270.1.1	Unknown Protein (AHRD V1)	4.83978	87.4396	13.5718	85.7488	423.188	1163.77	2.75	1.45943
Solyc00g007080.1.1	Unknown Protein (AHRD V1); contains Interpro domain(s) IPR007514 CHD5-like protein	2.47983	91.8129	6.63636	94.347	227.68	626.121	2.75	1.45943
Solyc07g062930.1.1	Ribosomal protein L11 methyltransferase-like protein (AHRD V1 **** Q9FN34_ARATH); contains Interpro domain(s) IPR010456 Ribosomal L11 methyltransferase	2.83495	17.7433	1.9754	70.0258	50.3015	138.329	2.75	1.45943
Solyc06g069130.1.1	Kinesin-like protein 73641-79546 (AHRD V1 ***- Q9CAC9_ARATH); contains Interpro domain(s) IPR001752 Kinesin, motor region	1.81141	54.0577	2.94571	91.4152	97.9209	269.282	2.75	1.45943
Solyc09g072600.1.1	Actin depolymerizing factor 6 (AHRD V1 ***- Q8H9D5_SOLTU); contains Interpro domain(s) IPR002108 Actin-binding, cofilin/tropomyosin type	4.20144	92.6667	11.554	92.6667	389.333	1070.67	2.75	1.45943
Solyc03g116360.1.1	Regulator of chromosome condensation domain-containing protein (AHRD V1 *--- D3BDN0_POLPA); contains Interpro domain(s) IPR009091 Regulator of chromosome condensation/beta-lactamase-inhibitor protein II	1.31928	46.7441	2.4078	70.4329	61.6684	169.588	2.75	1.45943
Solyc08g076210.1.1	Secretory carrier-associated membrane protein 2 (AHRD V1 ***- B7X6S6_TOBAC); contains Interpro domain(s) IPR007273 SCAMP	65.618	98.524	178.404	99.754	6464.94	17796.6	2.75278	1.46089
Solyc06g051940.1.1	Protein phosphatase 2C (AHRD V1 **** A1IGC7_TOBAC); contains Interpro domain(s) IPR015655 Protein phosphatase 2C	18.2782	97.3664	49.1813	99.6238	1779.68	4899.62	2.75309	1.46105
Solyc09g090190.1.1	Dehydration-responsive protein-like (AHRD V1 **-- Q653G1_ORYSJ); contains Interpro domain(s) IPR004159 Protein of unknown function DUF248, methyltransferase putative	217.504	99.8384	598.238	99.9461	21715.2	59791.6	2.75344	1.46123
Solyc02g092660.1.1	Major facilitator superfamily domain-containing protein (AHRD V1 ***- C9SAV7_VERA1); contains Interpro domain(s) IPR008509 Protein of unknown function DUF791	7.58584	98.8095	20.6706	99.8512	749.554	2063.99	2.75362	1.46133
Solyc03g121030.1.1	DNA repair/transcription protein Mms19-like protein (AHRD V1 *-*- Q6ZEY8_ORYSJ); contains Interpro domain(s) IPR016024 Armadillo-type fold	5.50943	97.546	14.8612	99.591	537.423	1480.05	2.75397	1.46151
Solyc04g082810.1.1	AT-hook DNA-binding protein (Fragment) (AHRD V1 **-* A1DR81_CATRO); contains Interpro domain(s) IPR014476 Predicted AT-hook DNA-binding	11.1659	93.9024	29.1601	99.0515	1048.51	2888.35	2.75472	1.4619
Solyc02g014460.1.1	WD repeat-containing protein (AHRD V1 ***- C5JDC9_AJEDS); contains Interpro domain(s) IPR017986 WD40 repeat, region	10.5767	98.807	28.9527	99.4386	1045.05	2879.02	2.7549	1.462
Solyc03g111680.1.1	DNA polymerase III gamma/tau subunit (AHRD V1 *-*- B0JGE9_MICAN); contains Interpro domain(s) IPR012763 DNA polymerase III, subunit gamma/ tau	2.67293	65.9811	4.98727	97.4861	176.363	486.19	2.75676	1.46297
Solyc08g080510.1.1	Replication factor C subunit 4 (AHRD V1 ***- B6TA83_MAIZE); contains Interpro domain(s) IPR013748 Replication factor C	15.2053	99.2972	41.9252	99.2972	1509.84	4163.05	2.75728	1.46325
Solyc05g006010.1.1	Peptide transporter (AHRD V1 **-* A6YJX4_9MAGN); contains Interpro domain(s) IPR000109 TGF-beta receptor, type I/II extracellular region	3.54265	77.3606	7.91776	95.4494	274.061	755.745	2.75758	1.4634
Solyc07g053720.1.1	Tyrosine aminotransferase-like protein (AHRD V1 **** Q9LVY1_ARATH); contains Interpro domain(s) IPR005958 Tyrosine/nicotianamine aminotransferase	82.2114	99.9212	226.536	100	8214.66	22653.6	2.7577	1.46347
Solyc05g005800.1.1	Threonyl-tRNA synthetase (AHRD V1 ***- Q17LW8_AEDAE); contains Interpro domain(s) IPR002320 Threonyl-tRNA synthetase, class IIa	71.8253	99.8623	197.951	100	7172.64	19795.1	2.75981	1.46457
Solyc02g080520.1.1	Os04g0625000 protein (Fragment) (AHRD V1 *-*- Q0J9Y7_ORYSJ)	14.7253	98.0021	40.0497	99.4742	1443.11	3983.91	2.76064	1.465
Solyc05g048750.1.1	Unknown Protein (AHRD V1)	20.3515	96.0699	54.777	98.5444	1955.17	5397.96	2.76087	1.46512
Solyc04g074390.1.1	UDP-glucuronosyltransferase (AHRD V1 **-* Q5UB81_ARATH); contains Interpro domain(s) IPR002213 UDP-glucuronosyl/UDP-glucosyltransferase	8.98462	98.6888	24.6718	99.2409	886.68	2448.45	2.76136	1.46538
Solyc05g055230.1.1	40S ribosomal protein S17-like protein (AHRD V1 ***- Q3HRX4_SOLTU); contains Interpro domain(s) IPR018273 Ribosomal protein S17e, conserved site	400.399	99.0805	1095.84	100	39671.7	109584	2.76227	1.46585
Solyc05g050340.1.1	WRKY transcription factor 6 (AHRD V1 *-*- C9DHZ5_9ROSI); contains Interpro domain(s) IPR003657 DNA-binding WRKY	18.2313	99.2886	50.1549	99.6951	1810.16	5000.2	2.7623	1.46587
Solyc01g096580.1.1	30S ribosomal protein S10 (AHRD V1 ***- RS10_CAMFF); contains Interpro domain(s) IPR005729 Ribosomal protein S10, eukaryotic/archaeal	608.746	100	1683.12	100	60874.6	168312	2.76491	1.46723
Solyc05g011920.1.1	ACT domain-containing protein (AHRD V1 **-- D7M3X3_ARALY); contains Interpro domain(s) IPR002912 Amino acid-binding ACT	55.1845	99.5556	151.948	100	5493.93	15194.8	2.76575	1.46767
Solyc05g012280.1.1	Genomic DNA chromosome 5 TAC clone K6A12 (AHRD V1 ***- Q9FGR6_ARATH)	13.5609	90.0109	34.4004	98.1542	1220.63	3376.55	2.76623	1.46792
Solyc09g009760.1.1	Z-box binding factor 2 protein (AHRD V1 *-*- Q5K1L6_ARATH); contains Interpro domain(s) IPR011616 bZIP transcription factor, bZIP-1	1.87735	67.4	4.477	78.2667	126.533	350.4	2.76923	1.46949
Solyc01g087240.1.1	Nuclear transcription factor Y subunit A-1 (AHRD V1 *-** B6TAR1_MAIZE); contains Interpro domain(s) IPR001289 CCAAT-binding transcription factor, subunit B	93.1881	99.1228	256.382	99.7807	9237.06	25582	2.7695	1.46962
Solyc11g011570.1.1	RING finger protein 44 (AHRD V1 *--- RNF44_DANRE); contains Interpro domain(s) IPR011016 Zinc finger, RING-CH-type	20.4855	96.5591	55.6874	98.3871	1978.06	5478.92	2.76984	1.4698
Solyc10g079160.1.1	Os01g0617600 protein (Fragment) (AHRD V1 ***- Q0JL81_ORYSJ); contains Interpro domain(s) IPR001578 Peptidase C12, ubiquitin carboxyl-terminal hydrolase 1	9.05616	96.9919	24.4127	99.6748	878.374	2433.33	2.77027	1.47003
Solyc03g026270.1.1	Ethylene-responsive transcription factor 4 (AHRD V1 *-** ERF78_ARATH); contains Interpro domain(s) IPR001471 Pathogenesis-related transcriptional factor and ERF, DNA-binding	16.1137	96.7638	43.5147	99.3528	1559.22	4323.3	2.77273	1.47131
Solyc04g074300.1.1	30S ribosomal protein S5 (AHRD V1 ***- C5K1T7_AJEDS); contains Interpro domain(s) IPR005711 Ribosomal protein S5, eukaryotic/archaeal	873.567	99.6441	2413.59	100	87045.8	241359	2.77278	1.47133
Solyc05g051000.1.1	40S ribosomal protein S13 (AHRD V1 ***- D7LRU2_ARALY); contains Interpro domain(s) IPR012606 Ribosomal protein S13/S15, N-terminal	208.155	98.9035	570.873	100	20587.3	57087.3	2.77294	1.47142
Solyc02g022830.1.1	DNA primase/helicase (AHRD V1 **-- C9KX74_9BACE); contains Interpro domain(s) IPR006154 Toprim domain, subgroup	8.38109	98.9971	23.2529	98.9494	829.704	2300.86	2.77311	1.4715
Solyc09g098440.1.1	Vacuolar ATPase subunit e-like (AHRD V1 ***- Q8GUB2_MESCR); contains Interpro domain(s) IPR008389 ATPase, V0 complex, subunit E	36.8476	98.5915	100.761	100	3632.86	10076.1	2.77358	1.47175
Solyc03g093360.1.1	Wound/stress protein (AHRD V1 **-- Q672Q3_SOLLC); contains Interpro domain(s) IPR001024 Lipoxygenase, LH2	196.019	100	543.985	100	19601.9	54398.5	2.77517	1.47258
Solyc07g045070.1.1	Ribosomal RNA small subunit methyltransferase B (AHRD V1 *-*- B4AE47_BACPU); contains Interpro domain(s) IPR001678 Bacterial Fmu (Sun)/eukaryotic nucleolar NOL1/Nop2p	14.9682	99.3464	41.3614	99.7821	1487.04	4127.12	2.7754	1.4727
Solyc09g090290.1.1	Genomic DNA chromosome 3 P1 clone MLM24 (AHRD V1 *--- Q9LW59_ARATH)	5.45036	98.5133	15.0024	99.374	536.933	1490.85	2.7766	1.47332
Solyc02g065580.1.1	Cytochrome b561 (AHRD V1 ***- Q3LGX4_CITLA); contains Interpro domain(s) IPR004877 Cytochrome b561, eukaryote	99.6408	99.5708	276.687	99.5708	9921.32	27549.9	2.77684	1.47345
Solyc01g106330.1.1	Glutamyl-tRNA(Gln) amidotransferase subunit A (AHRD V1 ***- Q5L059_GEOKA); contains Interpro domain(s) IPR000120 Amidase signature enzyme	28.457	99.4615	78.8763	99.6769	2830.37	7862.14	2.77778	1.47393
Solyc03g006590.1.1	Unknown Protein (AHRD V1)	2.9396	98.0263	8.0574	99.3421	288.158	800.439	2.77778	1.47393
Solyc12g098510.1.1	Rapid alkalinization factor 1 (AHRD V1 **-- Q6TF29_SOLCH); contains Interpro domain(s) IPR008801 Rapid ALkalinization Factor	16.8203	94.5534	45.2991	97.6035	1590.41	4421.35	2.78	1.47508
Solyc00g058890.1.1	Unknown Protein (AHRD V1)	14.965	97.3236	40.9951	98.7835	1456.45	4049.64	2.78049	1.47534
Solyc04g078590.1.1	Receptor kinase (AHRD V1 **** B6SWV2_MAIZE); contains Interpro domain(s) IPR002290 Serine/threonine protein kinase	4.99679	93.1739	13.007	99.5516	465.571	1294.87	2.78125	1.47573
Solyc08g014430.1.1	Formin 3 (AHRD V1 *-*- D0QAN4_ARATH); contains Interpro domain(s) IPR015425 Actin-binding FH2	2.16227	68.2938	6.39562	64.248	147.669	410.906	2.78261	1.47644
Solyc05g008780.1.1	Proton pump interactor 1 (AHRD V1 *--- D5L6G0_SOLTU)	43.1622	99.892	120.105	100	4311.56	12010.5	2.78566	1.47802
Solyc01g005130.1.1	Zinc finger protein 7 (AHRD V1 ***- B6U8J3_MAIZE); contains Interpro domain(s) IPR007087 Zinc finger, C2H2-type	33.0121	98.672	90.9827	99.7344	3257.37	9074.1	2.78571	1.47805
Solyc12g096300.1.1	40S ribosomal protein S6 (AHRD V1 ***- B6T1H0_MAIZE); contains Interpro domain(s) IPR014401 Ribosomal protein S6, eukaryotic	727.856	99.8667	2024.92	100	72688.5	202492	2.78575	1.47807
Solyc05g056510.1.1	Mucin-like protein (AHRD V1 ***- Q8S2G4_ORYSJ)	94.4455	99.9028	262.914	100	9435.37	26291.4	2.78647	1.47844
Solyc07g065460.1.1	UPA24 (AHRD V1 *-*- C8YZB6_CAPAN)	37.7733	99.7101	105.256	99.7101	3766.38	10495.1	2.78652	1.47846
Solyc02g080390.1.1	Abnormal spindle-like microcephaly-associated protein (Fragment) (AHRD V1 *-*- B6UL97_HYLME); contains Interpro domain(s) IPR016146 Calponin-homology	2.60714	82.7519	6.24717	96.2452	215.746	601.26	2.78689	1.47865
Solyc04g081160.1.1	Cell growth defect factor 2 (AHRD V1 ***- B6T7D5_MAIZE)	30.0187	95.5357	80.9157	98.8095	2867.86	7995.24	2.78788	1.47917
Solyc12g006840.1.1	Serine/threonine kinase receptor (AHRD V1 **** Q7DMS5_BRANA); contains Interpro domain(s) IPR002290 Serine/threonine protein kinase	17.2121	99.1358	47.6833	99.7942	1706.34	4758.52	2.78873	1.47961
Solyc10g078860.1.1	DNA-directed RNA polymerase (AHRD V1 ***- B9SHS2_RICCO); contains Interpro domain(s) IPR015712 DNA-directed RNA polymerase, subunit 2	16.838	99.6823	46.9875	99.6245	1678.45	4681.11	2.78894	1.47972
Solyc04g081950.1.1	Pentatricopeptide repeat-containing protein (AHRD V1 ***- D7KIB0_ARALY); contains Interpro domain(s) IPR002885 Pentatricopeptide repeat	6.13695	95.8415	16.6719	98.4405	588.174	1641.2	2.79032	1.48043
Solyc07g041070.1.1	Unknown Protein (AHRD V1)	8.86127	94.6907	23.4786	99.7263	839.08	2341.43	2.79048	1.48051
Solyc04g016490.1.1	Icc family phosphohydrolase (AHRD V1 **-- C6IM14_9BACE); contains Interpro domain(s) IPR011230 Phosphoesterase At2g46880	5.88931	97.888	16.5752	97.0615	576.492	1608.82	2.7907	1.48063
Solyc09g059570.1.1	B-cell receptor-associated protein 31-like containing protein (AHRD V1 ***- B6U1I6_MAIZE); contains Interpro domain(s) IPR008417 B-cell receptor-associated 31-like	17.7039	97.5422	48.7422	98.9247	1726.88	4821.81	2.79221	1.48141
Solyc02g069690.1.1	FAD-binding domain-containing protein (AHRD V1 **-- D7MMH5_ARALY); contains Interpro domain(s) IPR006094 FAD linked oxidase, N-terminal	7.77832	99.3309	22.7569	94.8297	772.628	2158.03	2.7931	1.48187
Solyc11g069270.1.1	Beta-galactosidase (AHRD V1 ***- Q9LLT0_SOLLC); contains Interpro domain(s) IPR001944 Glycoside hydrolase, family 35	34.5985	99.7655	96.7987	99.6092	3451.74	9642.05	2.79339	1.48202
Solyc05g012010.1.1	RING-H2 finger protein (Fragment) (AHRD V1 *-*- Q7X9M1_WHEAT); contains Interpro domain(s) IPR018957 Zinc finger, C3HC4 RING-type	10.8085	94.5556	28.6147	99.7778	1022	2855.11	2.79365	1.48215
Solyc04g051150.1.1	Sterol 3-beta-glucosyltransferase (AHRD V1 ***- B6U4Q7_MAIZE); contains Interpro domain(s) IPR004276 Glycosyl transferase, family 28	3.53665	88.1226	8.96059	97.2085	311.658	871.045	2.79487	1.48278
Solyc03g033330.1.1	RING finger protein 44 (AHRD V1 *-*- RNF44_MOUSE); contains Interpro domain(s) IPR018957 Zinc finger, C3HC4 RING-type	45.0167	99.1736	125.229	99.7245	4464.46	12488.4	2.7973	1.48403
Solyc04g078810.1.1	Remorin (AHRD V1 ***- Q00M66_SOYBN); contains Interpro domain(s) IPR005516 Remorin, C-terminal region	12.5891	99.4819	35.2735	99.3667	1252.39	3505.01	2.79866	1.48474
Solyc12g042390.1.1	3&apos-5&apos exonuclease (AHRD V1 ***- Q0HXZ2_SHESR); contains Interpro domain(s) IPR002562 3'-5' exonuclease	2.73408	40.8257	4.62443	67.5841	111.621	312.538	2.8	1.48543
Solyc08g068140.1.1	Unknown Protein (AHRD V1); contains Interpro domain(s) IPR004873 BURP	1.85279	80.2444	4.85511	85.7434	148.676	416.293	2.8	1.48543
Solyc09g061720.1.1	Unknown Protein (AHRD V1)	3.80208	75.2941	10.6458	75.2941	286.275	801.569	2.8	1.48543
Solyc03g115130.1.1	Pol polyprotein (AHRD V1 ***- POL_BAEVM); contains Interpro domain(s) IPR000477 RNA-directed DNA polymerase (reverse transcriptase)	2.92	27.4123	3.47619	64.4737	80.0439	224.123	2.8	1.48543
Solyc05g025620.1.1	Esterase/lipase/thioesterase (Fragment) (AHRD V1 ***- B3VW51_POPTN)	3.90374	56.6667	11.68	53.0303	221.212	619.394	2.8	1.48543
Solyc01g095520.1.1	Arabinogalactan peptide 16 (AHRD V1 **-- AGP16_ARATH); contains Interpro domain(s) IPR009424 Protein of unknown function DUF1070	7.72487	92.6471	21.9785	91.1765	715.686	2003.92	2.8	1.48543
Solyc03g093600.1.1	Unknown Protein (AHRD V1)	8.87538	57.4171	22.9663	62.1291	509.599	1426.88	2.8	1.48543
Solyc01g065740.1.1	F-box family protein (AHRD V1 ***- B9GFH4_POPTR); contains Interpro domain(s) IPR001810 Cyclin-like F-box	2.19549	87.2703	5.6	95.8005	191.601	536.483	2.8	1.48543
Solyc01g091180.1.1	Peptide transporter-like protein (AHRD V1 **-* Q9SVS9_ARATH); contains Interpro domain(s) IPR000109 TGF-beta receptor, type I/II extracellular region	2.15764	55.6469	4.10717	81.8531	120.066	336.184	2.8	1.48543
Solyc07g018240.1.1	Elongation of very long chain fatty acids protein 4 (AHRD V1 *-** B0W9Y0_CULQU); contains Interpro domain(s) IPR002076 GNS1/SUR4 membrane protein	7.3	97.3236	19.9658	99.635	710.462	1989.29	2.8	1.48543
Solyc07g055950.1.1	Meiosis 5 (AHRD V1 *-*- B6T5X0_MAIZE)	39.2125	98.713	109.405	99.0991	3870.79	10842	2.80097	1.48593
Solyc04g071100.1.1	Unknown Protein (AHRD V1)	40.9446	96.0993	113.084	97.5177	3934.75	11027.7	2.80263	1.48678
Solyc01g104680.1.1	GTP-binding nuclear protein Ran-A1 (AHRD V1 **-- B3TM31_ELAGV); contains Interpro domain(s) IPR018210 GTP-binding nuclear protein, Ran, conserved site IPR002041 Ran GTPase	367.199	99.6997	1026.17	100	36609.6	102617	2.80299	1.48697
Solyc03g111360.1.1	Oxygen-independent coproporphyrinogen III oxidase-like protein sll1917 (AHRD V1 ***- B6UAC6_MAIZE); contains Interpro domain(s) IPR004559 Putative oxygen-independent coproporphyrinogen III oxidase	5.36842	97.952	14.881	99.0819	525.847	1474.44	2.80392	1.48745
Solyc09g011570.1.1	Glutathione S-transferase-like protein (AHRD V1 **** A8DUB0_SOLLC); contains Interpro domain(s) IPR004046 Glutathione S-transferase, C-terminal	9.51669	99.3681	27.037	98.1043	945.656	2652.45	2.80488	1.48794
Solyc08g068320.1.1	Transcription factor myb (AHRD V1 *-** Q5QT32_ORYSA); contains Interpro domain(s) IPR015495 Myb transcription factor	7.83415	98.6526	21.7777	99.5829	772.859	2168.69	2.80606	1.48855
Solyc04g081030.1.1	Protein LTV1 homolog (AHRD V1 ***- LTV1_MOUSE); contains Interpro domain(s) IPR007307 Low temperature viability protein	42.5362	99.6139	119.326	99.6782	4237.19	11894.2	2.8071	1.48908
Solyc06g073940.1.1	Unknown Protein (AHRD V1)	11.0029	92	30.3647	93.6	1012.27	2842.13	2.80769	1.48938
Solyc01g068540.1.1	Unknown Protein (AHRD V1); contains Interpro domain(s) IPR017877 MYB-like	2.8681	81.7278	6.75078	97.5535	234.404	658.563	2.80952	1.49033
Solyc02g086770.1.1	Cinnamoyl CoA reductase-like protein (AHRD V1 **** Q9LYJ0_ARATH); contains Interpro domain(s) IPR002225 3-beta hydroxysteroid dehydrogenase/isomerase	29.281	99.9077	82.616	99.5383	2925.39	8223.45	2.81106	1.49111
Solyc11g010190.1.1	Prohibitin (AHRD V1 ***- O04361_TOBAC); contains Interpro domain(s) IPR000163 Prohibitin	119.566	99.2857	335.311	99.5238	11871.2	33371.4	2.81113	1.49115
Solyc01g009040.1.1	Cyclin B1 (AHRD V1 **** Q9LD02_TOBAC); contains Interpro domain(s) IPR014400 Cyclin, A/B/D/E	14.6688	97.4006	40.3377	99.6177	1428.75	4018.35	2.8125	1.49185
Solyc01g065580.1.1	Pumilio domain-containing protein KIAA0020 (AHRD V1 ***- B5X3V8_SALSA); contains Interpro domain(s) IPR011989 Armadillo-like helical	49.2946	99.839	138.7	99.839	4921.52	13847.7	2.81369	1.49247
Solyc03g119600.1.1	NIMIN2c protein (AHRD V1 ***- A0FJY4_TOBAC)	40.2362	96.2121	108.947	100	3871.21	10894.7	2.81429	1.49277
Solyc04g039980.1.1	Cc-nbs-lrr resistance protein (AHRD V1 **-- B9GUS0_POPTR); contains Interpro domain(s) IPR015766 Leucine-rich repeat-containing protein	5.99088	93.3333	16.1279	97.5887	559.149	1573.9	2.81481	1.49304
Solyc10g080370.1.1	Unknown Protein (AHRD V1)	317.071	100	897.492	99.4949	31707.1	89296	2.81628	1.49379
Solyc06g035940.1.1	Homeobox-leucine zipper protein PROTODERMAL FACTOR 2 (AHRD V1 **** PDF2_ARATH); contains Interpro domain(s) IPR002913 Lipid-binding START	215.188	99.9508	608.021	99.6553	21508.2	60592.5	2.81718	1.49425
Solyc03g025520.1.1	60S ribosomal protein L36 (AHRD V1 ***- B9I1L9_POPTR); contains Interpro domain(s) IPR000509 Ribosomal protein L36e	1223.47	79.4549	3447.76	79.4549	97210.9	273941	2.81801	1.49468
Solyc04g009450.1.1	Ethylene-responsive transcription factor 4 (AHRD V1 *-*- B6THY5_MAIZE); contains Interpro domain(s) IPR001471 Pathogenesis-related transcriptional factor and ERF, DNA-binding	1.46667	60.8333	2.87001	87.6111	89.2222	251.444	2.81818	1.49476
Solyc02g087810.1.1	Aldose-1-epimerase-like protein (AHRD V1 **** O48971_TOBAC); contains Interpro domain(s) IPR015443 Aldose-1-epimerase	7.2752	84.8223	19.3833	89.7214	617.099	1739.1	2.81818	1.49476
Solyc10g080880.1.1	Auxin efflux carrier (AHRD V1 ***- D6RT09_SOLLC); contains Interpro domain(s) IPR014024 Auxin efflux carrier, subgroup	2.69916	67.5752	5.36256	95.8546	182.396	514.026	2.81818	1.49476
Solyc12g096860.1.1	Acyl-CoA thioesterase 9 (AHRD V1 *-*- Q5U2X8_RAT)	4.93774	98.1146	13.8728	98.4163	484.465	1365.31	2.81818	1.49476
Solyc08g075450.1.1	Nodulin-like protein (AHRD V1 ***- Q9FHJ9_ARATH); contains Interpro domain(s) IPR000620 Protein of unknown function DUF6, transmembrane	16.4525	99.1205	46.1731	99.5602	1630.78	4597.01	2.8189	1.49513
Solyc01g081560.1.1	Pentatricopeptide repeat-containing protein (AHRD V1 ***- D7MHD4_ARALY); contains Interpro domain(s) IPR002885 Pentatricopeptide repeat	1.84144	71.2223	3.93652	94.0006	131.152	370.035	2.82143	1.49643
Solyc05g054320.1.1	Epoxide hydrolase (AHRD V1 **** Q41413_SOLTU); contains Interpro domain(s) IPR000639 Epoxide hydrolase-like	305.328	99.793	863.403	99.5859	30469.6	85982.8	2.82192	1.49668
Solyc03g115640.1.1	Os03g0210500 protein (Fragment) (AHRD V1 *-*- Q0DU33_ORYSJ); contains Interpro domain(s) IPR007493 Protein of unknown function DUF538	38.4785	99.6276	108.816	99.4413	3833.52	10820.9	2.8227	1.49707
Solyc02g071880.1.1	Receptor-like serine/threonine kinase (AHRD V1 **** Q9LH71_ARATH); contains Interpro domain(s) IPR002290 Serine/threonine protein kinase	18.1269	99.1968	50.9211	99.6988	1798.13	5076.77	2.82337	1.49742
Solyc05g006450.1.1	Serine carboxypeptidase (AHRD V1 ***- A8HP98_CHLRE); contains Interpro domain(s) IPR001563 Peptidase S10, serine carboxypeptidase	2.31963	78.9086	5.24551	98.5251	183.038	516.814	2.82353	1.4975
Solyc10g078680.1.1	Phosphoribosylanthranilate transferase (Fragment) (AHRD V1 *--- Q43085_PEA); contains Interpro domain(s) IPR013583 Phosphoribosyltransferase C-terminal, plant	5.56502	98.4547	15.6011	99.1611	547.903	1547.02	2.82353	1.4975
Solyc01g094760.1.1	Origin recognition complex 5 subunit (AHRD V1 ***- Q6EWX0_ARATH)	5.3312	96.358	14.6	99.3827	513.704	1450.99	2.82456	1.49803
Solyc10g005300.1.1	Serine/threonine-protein kinase (AHRD V1 **** C6ZRV0_SOYBN); contains Interpro domain(s) IPR002290 Serine/threonine protein kinase	5.06505	98.547	14.1857	99.4017	499.145	1410.09	2.825	1.49825
Solyc04g054740.1.1	Inositol-3-phosphate synthase (AHRD V1 ***- C4PW06_ARATH); contains Interpro domain(s) IPR002587 Myo-inositol-1-phosphate synthase	30.9551	98.7606	86.4938	99.8695	3057.14	8638.1	2.82555	1.49853
Solyc02g080190.1.1	Nuclear transport factor 2 (AHRD V1 ***- B3TLR5_ELAGV); contains Interpro domain(s) IPR018222 Nuclear transport factor 2, Eukaryote	9.27624	95.7672	25.2394	99.4709	888.36	2510.58	2.82609	1.49881
Solyc07g042380.1.1	Ribosomal RNA processing protein (AHRD V1 *--- A6ZWN4_YEAS7); contains Interpro domain(s) IPR012978 Region of unknown function, NUC173	24.811	99.2527	69.9282	99.573	2462.56	6962.96	2.82753	1.49954
Solyc02g089730.1.1	Endo-1 3-beta-glucanase (AHRD V1 ***- C5FLR9_NANOT); contains Interpro domain(s) IPR005200 Glycoside hydrolase, family 81	20.6085	99.431	58.1084	99.7155	2049.12	5794.31	2.8277	1.49963
Solyc09g074210.1.1	Endonuclease/exonuclease/phosphatase family protein (AHRD V1 ***- D7LHF0_ARALY); contains Interpro domain(s) IPR005135 Endonuclease/exonuclease/phosphatase	15.6678	98.5185	43.7114	99.8653	1543.57	4365.25	2.82803	1.4998
Solyc01g091330.1.1	Maleylacetoacetate isomerase/glutathione S-transferase (AHRD V1 ***- C9Q4X6_9VIBR); contains Interpro domain(s) IPR005955 Maleylacetoacetate isomerase	12.6017	94.8538	33.8898	99.7661	1195.32	3381.05	2.82857	1.50007
Solyc01g112200.1.1	Pentatricopeptide repeat-containing protein (AHRD V1 ***- D7L8S9_ARALY); contains Interpro domain(s) IPR002885 Pentatricopeptide repeat	2.89739	91.4564	7.79383	96.193	264.985	749.712	2.82927	1.50043
Solyc01g006010.1.1	Branchpoint-bridging protein (AHRD V1 *--- C1FYD8_PARBD)	13.638	99.4196	38.7784	98.9635	1355.89	3837.65	2.83036	1.50098
Solyc02g087310.1.1	E2F transcription factor-like protein (AHRD V1 ***- Q9LFQ9_ARATH); contains Interpro domain(s) IPR015633 E2F Family	9.51009	96.8889	26.2487	99.3778	921.422	2608.53	2.83099	1.5013
Solyc07g007980.1.1	ATP binding / serine-threonine kinase (AHRD V1 **** C5DB71_VITVI); contains Interpro domain(s) IPR002290 Serine/threonine protein kinase	9.99538	98.2615	28.0213	99.2441	982.162	2780.95	2.83146	1.50155
Solyc02g030230.1.1	UDP-glucose 4-epimerase (AHRD V1 **** B1XPB1_SYNP2); contains Interpro domain(s) IPR005886 UDP-glucose 4-epimerase	26.4603	99.6803	74.8718	99.7602	2637.57	7469.22	2.83186	1.50175
Solyc04g074100.1.1	Senescence-associated protein (AHRD V1 **-- B6TMS7_MAIZE)	196.098	99.2701	552.663	99.7567	19466.7	55131.9	2.83212	1.50188
Solyc04g051480.1.1	Pentatricopeptide repeat-containing protein (AHRD V1 ***- D7MHD4_ARALY); contains Interpro domain(s) IPR002885 Pentatricopeptide repeat	1.77508	35.9563	2.12864	84.9545	63.8251	180.838	2.83333	1.5025
Solyc08g014350.1.1	TO23-3 (Fragment) (AHRD V1 *-*- Q3LVQ6_TAROF)	2.26357	70.8791	5.23629	86.8132	160.44	454.579	2.83333	1.5025
Solyc06g054600.1.1	Zinc finger CCCH domain-containing protein 58 (AHRD V1 *-*- C3H58_ARATH); contains Interpro domain(s) IPR000571 Zinc finger, CCCH-type	4.07442	38.3244	5.99517	73.7968	156.15	442.424	2.83333	1.5025
Solyc02g089650.1.1	Unknown Protein (AHRD V1); contains Interpro domain(s) IPR010683 Protein of unknown function DUF1262	12.2091	95.9064	33.2596	99.7494	1170.93	3317.63	2.83333	1.5025
Solyc06g049030.1.1	Ring finger protein (AHRD V1 ***- O49869_HORVU); contains Interpro domain(s) IPR018957 Zinc finger, C3HC4 RING-type	19.4667	92.4171	52.2104	97.6303	1799.05	5097.31	2.83333	1.5025
Solyc09g011250.1.1	Mitochondrial glycoprotein (AHRD V1 ***- B6UFZ9_MAIZE); contains Interpro domain(s) IPR003428 Mitochondrial glycoprotein	8.16511	99.3386	23.0119	99.8677	811.111	2298.15	2.83333	1.5025
Solyc01g006140.1.1	DNA replication factor Cdt1 (AHRD V1 *-*- CDT1_HUMAN); contains Interpro domain(s) IPR014939 DNA replication factor CDT1-like	1.65752	61.4892	3.11223	92.7865	101.92	288.773	2.83333	1.5025
Solyc01g067040.1.1	PWWP domain-containing protein (AHRD V1 *-*- D7L3U3_ARALY); contains Interpro domain(s) IPR000313 PWWP	1.00344	42.9838	1.96361	62.2354	43.1315	122.206	2.83333	1.5025
Solyc05g005190.1.1	ADP-ribosylation factor (AHRD V1 ***- Q76ME3_WHEAT); contains Interpro domain(s) IPR006688 ADP-ribosylation factor	710.103	99.4505	2002.55	100	70620.1	200255	2.83567	1.50369
Solyc01g098140.1.1	Neutral cholesterol ester hydrolase 1 (AHRD V1 *--- NCEH1_BOVIN); contains Interpro domain(s) IPR013094 Alpha/beta hydrolase fold-3	33.2572	76.8875	73.9173	98.0996	2557.06	7251.26	2.83578	1.50374
Solyc08g081490.1.1	Mitogen-activated protein kinase (AHRD V1 **** Q8LT16_SOLTU); contains Interpro domain(s) IPR008351 JNK MAP kinase	14.3265	98.3333	40.2403	99.2982	1408.77	3995.79	2.83636	1.50404
Solyc05g056020.1.1	V-type proton ATPase subunit G 2 (AHRD V1 **** VATG2_TOBAC); contains Interpro domain(s) IPR005124 Vacuolar (H+)-ATPase G subunit	74.7381	100	212.048	100	7473.81	21204.8	2.83721	1.50447
Solyc02g032870.1.1	5&apos;-tyrosyl-DNA phosphodiesterase (AHRD V1 *--- TDP2_BOVIN); contains Interpro domain(s) IPR005135 Endonuclease/exonuclease/phosphatase	14.4407	96.8992	39.9972	99.2953	1399.3	3971.53	2.83824	1.50499
Solyc03g112320.1.1	Ferric reductase oxidase (AHRD V1 **** D6RVS5_HORVU); contains Interpro domain(s) IPR013130 Ferric reductase-like transmembrane component, N-terminal	20.0975	97.1223	56.9778	97.2422	1951.92	5540.65	2.83857	1.50516
Solyc02g084830.1.1	Pentatricopeptide repeat-containing protein (AHRD V1 ***- D7MN15_ARALY); contains Interpro domain(s) IPR002885 Pentatricopeptide repeat	2.90874	83.7911	7.43088	93.1072	243.726	691.869	2.83871	1.50524
Solyc03g118080.1.1	Pentatricopeptide repeat-containing protein (AHRD V1 ***- D7M9E6_ARALY); contains Interpro domain(s) IPR002885 Pentatricopeptide repeat	2.91248	96.1039	8.11623	97.8973	279.901	794.558	2.83871	1.50524
Solyc10g084250.1.1	Receptor-like kinase (AHRD V1 *-*- A7VM32_MARPO); contains Interpro domain(s) IPR002290 Serine/threonine protein kinase	16.518	98.7535	46.4791	99.6307	1631.21	4630.75	2.83884	1.5053
Solyc01g010230.1.1	Unknown Protein (AHRD V1)	211.762	99.7175	601.371	99.7175	21116.4	59967.2	2.83984	1.50581
Solyc06g082880.1.1	Pentatricopeptide repeat-containing protein (AHRD V1 ***- D7KZF9_ARALY); contains Interpro domain(s) IPR002885 Pentatricopeptide repeat	2.00881	65.0555	3.91909	94.701	130.684	371.142	2.84	1.50589
Solyc07g007770.1.1	Unknown Protein (AHRD V1)	10.5475	61.7371	27.1862	68.0751	651.174	1850.7	2.84211	1.50696
Solyc11g011450.1.1	Glutathione-dependent formaldehyde-activating GFA (AHRD V1 ***- B7K8C4_CYAP7); contains Interpro domain(s) IPR006913 Glutathione-dependent formaldehyde-activating, GFA	14.1893	91.784	37.9952	97.4178	1302.35	3701.41	2.84211	1.50696
Solyc08g077390.1.1	RNA-directed DNA polymerase (Reverse transcriptase) (AHRD V1 *--- D9SPT3_CLOCL); contains Interpro domain(s) IPR000477 RNA-directed DNA polymerase (reverse transcriptase)	4.94915	97.6359	14.0697	97.6359	483.215	1373.71	2.84286	1.50734
Solyc02g079460.1.1	FAD-binding domain-containing protein (AHRD V1 **-- D7MFH6_ARALY); contains Interpro domain(s) IPR006094 FAD linked oxidase, N-terminal	14.4232	98.1238	40.7249	98.8743	1415.26	4026.64	2.84516	1.50851
Solyc05g055890.1.1	DNA-directed RNA polymerase subunit (AHRD V1 **** Q9ZQC0_ARATH); contains Interpro domain(s) IPR001222 Zinc finger, TFIIS-type	36.8288	99.1071	104.161	99.7024	3650	10385.1	2.84524	1.50855
Solyc04g080720.1.1	Transferase family protein (AHRD V1 **-* D7KBT0_ARALY); contains Interpro domain(s) IPR003480 Transferase	5.6699	97.029	16.5073	94.8551	550.145	1565.8	2.84615	1.50901
Solyc11g067040.1.1	tRNA(Ile)-lysidine synthase (AHRD V1 *-*- A4YMG0_BRASO); contains Interpro domain(s) IPR012795 Lysidine-tRNA(Ile) synthetase, N-terminal	2.25952	80.9249	5.3117	97.9769	182.852	520.424	2.84615	1.50901
Solyc11g006890.1.1	Unknown Protein (AHRD V1)	53.1653	99.1667	153.031	98.0556	5272.22	15005.6	2.84615	1.50901
Solyc07g063970.1.1	Transcription factor (Fragment) (AHRD V1 *-** D6MKQ1_9ASPA); contains Interpro domain(s) IPR007087 Zinc finger, C2H2-type	1.87179	78.972	4.38474	95.9502	147.819	420.717	2.84615	1.50901
Solyc08g066430.1.1	Lachrymatory factor synthase (AHRD V1 ***- B6TW34_MAIZE); contains Interpro domain(s) IPR019587 Polyketide cyclase/dehydrase	69.1429	99.031	196.09	99.4186	6847.29	19495	2.84711	1.5095
Solyc07g063890.1.1	50S ribosomal protein L2 (AHRD V1 ***- RL2_EDWI9); contains Interpro domain(s) IPR002171 Ribosomal protein L2	398.93	99.7446	1134.58	99.8723	39791.1	113313	2.8477	1.5098
Solyc11g013470.1.1	Auxin response factor 17 (Fragment) (AHRD V1 *-*- D3K083_ARATH)	5.81884	81.1765	16.3771	82.1569	472.353	1345.49	2.84848	1.51019
Solyc07g041930.1.1	Adenylyl cyclase (AHRD V1 ***- C5MTW3_NICBE)	42.4907	98.7469	120.134	99.4987	4195.82	11953.2	2.84884	1.51037
Solyc05g053440.1.1	60S ribosomal protein L29 (AHRD V1 ***- B6SPH4_MAIZE); contains Interpro domain(s) IPR002673 Ribosomal protein L29e	407.683	100	1162.42	100	40768.3	116242	2.85127	1.51161
Solyc12g019290.1.1	Pentatricopeptide repeat-containing protein (AHRD V1 ***- D7LJQ6_ARALY); contains Interpro domain(s) IPR002885 Pentatricopeptide repeat	36.7664	99.8179	104.742	99.9089	3669.95	10464.7	2.85145	1.5117
Solyc04g071070.1.1	Unknown Protein (AHRD V1); contains Interpro domain(s) IPR006706 Extensin-like region	897.5	100	2598.22	98.516	89750	255967	2.852	1.51197
Solyc07g064810.1.1	Imidazole glycerol phosphate synthase subunit hisF (AHRD V1 *-** D2RFM3_ARCPA); contains Interpro domain(s) IPR014640 Imidazole glycerol phosphate synthase HisHF	27.0432	99.6038	76.9728	99.8302	2693.6	7684.21	2.85276	1.51236
Solyc11g007360.1.1	Unknown Protein (AHRD V1); contains Interpro domain(s) IPR013187 F-box associated type 3	7.11175	91.2418	18.8827	98.0392	648.889	1851.24	2.85294	1.51245
Solyc01g091190.1.1	3-phosphoshikimate 1-carboxyvinyltransferase (AHRD V1 ***- Q30CZ8_FAGSY); contains Interpro domain(s) IPR001986 3-phosphoshikimate 1-carboxyvinyltransferase, core	189.051	99.8081	539.797	99.7441	18868.8	53841.6	2.85347	1.51272
Solyc01g094190.1.1	dTDP-4-dehydrorhamnose reductase (AHRD V1 ***- D7VML6_9SPHI); contains Interpro domain(s) IPR016040 NAD(P)-binding domain	12.4969	98.2564	35.1843	99.5897	1227.9	3504	2.85366	1.51281
Solyc11g066020.1.1	Ankyrin repeat domain-containing protein 28 (AHRD V1 ***- B6TJ47_MAIZE); contains Interpro domain(s) IPR002110 Ankyrin	94.5607	99.478	269.488	99.6271	9406.71	26848.3	2.85417	1.51307
Solyc04g007850.1.1	BCCIP homolog (AHRD V1 **-- C1BJX3_OSMMO)	18.0045	99.4426	51.3946	99.4426	1790.41	5110.81	2.85455	1.51326
Solyc11g020770.1.1	Unknown Protein (AHRD V1)	5.22331	92.7234	14.2773	96.8432	484.323	1382.66	2.85484	1.51341
Solyc09g013160.1.1	WD repeat protein 62 (AHRD V1 **-- B0X0B3_CULQU); contains Interpro domain(s) IPR017986 WD40 repeat, region	1.19672	30.7415	1.78703	58.8193	36.7891	105.112	2.85714	1.51457
Solyc11g012210.1.1	Wax synthase isoform 3 (AHRD V1 **-- Q84XY7_VITVI)	2.00392	48.0226	3.2553	84.4633	96.2335	274.953	2.85714	1.51457
Solyc01g094600.1.1	Pentatricopeptide repeat-containing protein (AHRD V1 ***- D7MBT1_ARALY); contains Interpro domain(s) IPR002885 Pentatricopeptide repeat	1.17606	47.2539	2.7836	57.0419	55.5737	158.782	2.85714	1.51457
Solyc03g006810.1.1	Peroxidase (AHRD V1 **** D7MRK0_ARALY); contains Interpro domain(s) IPR002016 Haem peroxidase, plant/fungal/bacterial	3.44108	93.3962	9.62637	95.3878	321.384	918.239	2.85714	1.51457
Solyc04g011490.1.1	UPF0497 membrane protein 17 (AHRD V1 ***- U497H_RICCO)	2.16525	93.0966	6.26609	91.9132	201.578	575.937	2.85714	1.51457
Solyc09g005570.1.1	Unknown Protein (AHRD V1)	6.73846	98.4848	19.1895	98.8095	663.636	1896.1	2.85714	1.51457
Solyc02g088650.1.1	Pentatricopeptide repeat-containing protein (AHRD V1 ***- D7MJP3_ARALY); contains Interpro domain(s) IPR002885 Pentatricopeptide repeat	1.61965	61.7719	3.21056	89.0357	100.049	285.854	2.85714	1.51457
Solyc04g072200.1.1	FRIGIDA (AHRD V1 *-*- B0Z0D2_ARALY); contains Interpro domain(s) IPR012474 Frigida-like	10.9587	97.4537	32.0194	95.4167	1067.96	3055.19	2.86076	1.5164
Solyc02g081840.1.1	MMP37-like protein mitochondrial (AHRD V1 ***- C1C198_9MAXI); contains Interpro domain(s) IPR015222 Mitochondrial matrix Mmp37	9.26477	86.7996	24.5304	93.8272	804.179	2301.61	2.86207	1.51706
Solyc01g096940.1.1	LRR receptor-like serine/threonine-protein kinase FEI 1 (AHRD V1 **** FEI1_ARATH); contains Interpro domain(s) IPR002290 Serine/threonine protein kinase	7.97745	98.6735	22.7869	98.973	787.163	2255.28	2.86508	1.51858
Solyc12g043020.1.1	Dihydroxy-acid dehydratase (AHRD V1 **** A6C1E8_9PLAN); contains Interpro domain(s) IPR004404 Dihydroxy-acid dehydratase	48.9041	99.8377	143.012	97.8355	4882.47	13991.7	2.8657	1.51889
Solyc06g051040.1.1	Mitotic checkpoint serine/threonine-protein kinase BUB1 (AHRD V1 *--- BUB1_MOUSE); contains Interpro domain(s) IPR013212 Mad3/BUB1 homology region 1	2.11799	58.5173	3.76831	94.2841	123.939	355.291	2.86667	1.51937
Solyc03g118090.1.1	Calcium-binding mitochondrial carrier protein SCaMC-1 (AHRD V1 **** B5X2X8_SALSA); contains Interpro domain(s) IPR002113 Adenine nucleotide translocator 1	5.29275	96.8854	15.4325	95.2949	512.79	1470.64	2.86792	1.52001
Solyc05g008990.1.1	Receptor-like kinase (AHRD V1 *-*- A7VM40_MARPO); contains Interpro domain(s) IPR002290 Serine/threonine protein kinase	5.42488	93.3635	14.6444	99.2459	506.486	1453.39	2.86957	1.52083
Solyc06g075930.1.1	Histone H4 (AHRD V1 ***- B6T0P4_MAIZE); contains Interpro domain(s) IPR001951 Histone H4	134.226	99.359	385.252	99.359	13336.5	38278.2	2.87018	1.52114
Solyc03g098340.1.1	Unknown Protein (AHRD V1)	7.48492	98.867	21.2935	99.7615	740.012	2124.27	2.87059	1.52135
Solyc01g102700.1.1	Receptor protein kinase-like (AHRD V1 **** Q9LT97_ARATH); contains Interpro domain(s) IPR002290 Serine/threonine protein kinase	19.1548	96.6113	54.4151	97.654	1850.57	5313.85	2.87147	1.52179
Solyc10g007650.1.1	DNA-directed RNA polymerases I II and III subunit RPABC4 (AHRD V1 **** C1BTA1_9MAXI); contains Interpro domain(s) IPR006591 RNA polymerase Rbp10	43.4304	99.3711	124.747	99.3711	4315.72	12396.2	2.87234	1.52223
Solyc00g272810.1.1	N-acetyltransferase (AHRD V1 ***- B6SUK9_MAIZE); contains Interpro domain(s) IPR000182 GCN5-related N-acetyltransferase	84.9121	98.7603	241.586	99.7245	8385.95	24092	2.8729	1.52251
Solyc07g043490.1.1	UDP-glucosyltransferase family 1 protein (AHRD V1 **-* C6KI43_CITSI); contains Interpro domain(s) IPR002213 UDP-glucuronosyl/UDP-glucosyltransferase	80.3605	99.7245	230.898	99.7245	8013.91	23026.2	2.87327	1.5227
Solyc01g087670.1.1	Guanine nucleotide-binding protein G(I)/G(S)/G(T) subunit beta-1 (AHRD V1 *--* GBB1_DANRE); contains Interpro domain(s) IPR007319 Small-subunit processome, Utp21	24.2259	99.7797	69.5903	99.8164	2417.25	6946.26	2.87361	1.52287
Solyc12g042480.1.1	Cytochrome P450 (AHRD V1 ***- B9HFV7_POPTR); contains Interpro domain(s) IPR002401 Cytochrome P450, E-class, group I	94.5168	99.6647	270.751	100	9419.99	27075.1	2.87422	1.52317
Solyc11g006010.1.1	DNA cross-link repair 1B-like protein (AHRD V1 *-*- Q8LQQ4_ORYSJ); contains Interpro domain(s) IPR011084 DNA repair metallo-beta-lactamase	2.15101	62.3064	4.35538	88.4682	134.022	385.313	2.875	1.52356
Solyc11g010220.1.1	Pentatricopeptide repeat-containing protein (AHRD V1 ***- D7M3D7_ARALY); contains Interpro domain(s) IPR002885 Pentatricopeptide repeat	1.61215	83.4197	4.2133	91.7674	134.485	386.644	2.875	1.52356
Solyc09g075270.1.1	POT family domain containing protein expressed (AHRD V1 ***- D8L9H8_WHEAT); contains Interpro domain(s) IPR007493 Protein of unknown function DUF538	7.01502	92.5	19.6374	95	648.889	1865.56	2.875	1.52356
Solyc07g052100.1.1	Chromodomain-helicase-DNA-binding protein 1-like (AHRD V1 *--* CHD1L_DANRE); contains Interpro domain(s) IPR014001 DEAD-like helicase, N-terminal	1.55733	30.303	2.34661	57.8182	47.1919	135.677	2.875	1.52356
Solyc08g082230.1.1	Unknown Protein (AHRD V1)	25.049	91.4798	66.9074	98.5052	2291.48	6590.73	2.87619	1.52416
Solyc08g006550.1.1	Rop guanine nucleotide exchange factor 1 (AHRD V1 ***- ROGF1_ARATH); contains Interpro domain(s) IPR005512 Rop nucleotide exchanger, PRONE	3.87946	96.8613	10.9315	98.9328	375.769	1081.48	2.87805	1.52509
Solyc09g059670.1.1	Alpha/beta hydrolase fold-1 (AHRD V1 *--- Q2IHF4_ANADE); contains Interpro domain(s) IPR016969 Uncharacterised conserved protein UCP031088, alpha/beta hydrolase, At1g15070	3.82004	90.6829	10.0867	98.8426	346.412	996.991	2.87805	1.52509
Solyc10g055560.1.1	Baculoviral IAP repeat-containing 3 (AHRD V1 *--- A2CGA5_MOUSE); contains Interpro domain(s) IPR001841 Zinc finger, RING-type	6.79549	87.2079	17.2943	98.647	592.62	1706.03	2.87879	1.52546
Solyc09g092180.1.1	HAPp48 5 protein (Fragment) (AHRD V1 ***- P92952_ARATH)	6.81804	99.5192	19.6154	99.5994	678.526	1953.69	2.87931	1.52572
Solyc11g008870.1.1	Methylenetetrahydrofolate reductase (AHRD V1 ***- A5ATB7_VITVI); contains Interpro domain(s) IPR004621 Eukaryotic-type methylenetetrahydrofolate reductase	293.147	99.8319	845.293	99.888	29265.4	84434.6	2.88513	1.52864
Solyc04g009840.1.1	C-Myc-binding protein (AHRD V1 ***- B4FK57_MAIZE)	23.1677	94.3503	64.5607	97.7401	2185.88	6310.17	2.88679	1.52947
Solyc05g007160.1.1	Transcription factor C-MYB (AHRD V1 *-** Q766Z9_ORYLA); contains Interpro domain(s) IPR015495 Myb transcription factor	43.1249	98.773	123.347	99.7273	4259.58	12301	2.88785	1.53
Solyc10g005740.1.1	SEC14 cytosolic factor family protein (AHRD V1 **-- D7KN07_ARALY); contains Interpro domain(s) IPR001251 Cellular retinaldehyde-binding/triple function, C-terminal	1.46162	48.4114	2.42246	84.3834	70.7593	204.416	2.88889	1.53051
Solyc01g111070.1.1	Chalcone synthase family protein (AHRD V1 ***- Q460V0_ARATH); contains Interpro domain(s) IPR011141 Polyketide synthase, type III	2.08571	54.6875	3.56767	92.3611	114.062	329.514	2.88889	1.53051
Solyc09g008440.1.1	Zinc finger family protein (AHRD V1 ***- D7LWQ5_ARALY); contains Interpro domain(s) IPR007087 Zinc finger, C2H2-type	2.31746	60.7717	4.66339	87.2454	140.836	406.86	2.88889	1.53051
Solyc03g116970.1.1	Sister chromatid cohesion protein pds5 (AHRD V1 *--- PDS5_SCHPO); contains Interpro domain(s) IPR007942 Phospholipase-like, arabidopsis	1.57177	64.9573	3.42599	86.0917	102.098	294.949	2.88889	1.53051
Solyc02g077320.1.1	SNI1 (AHRD V1 ***- Q0ZFU7_SOLTU)	18.6361	99.5088	53.6976	99.7895	1854.46	5358.46	2.8895	1.53082
Solyc07g020800.1.1	Rac-like GTP-binding protein 4 (AHRD V1 **-- B6TYX5_MAIZE); contains Interpro domain(s) IPR003578 Ras small GTPase, Rho type	9.01836	94.6288	25.1968	97.9463	853.397	2467.93	2.89189	1.53201
Solyc01g088310.1.1	Geranylgeranyl reductase (AHRD V1 ***- Q09JZ1_BRARP); contains Interpro domain(s) IPR011774 Geranylgeranyl reductase, plants and cyanobacteria	16.1981	99.0413	46.4742	99.8525	1604.28	4640.56	2.89262	1.53238
Solyc03g113060.1.1	ATP-binding cassette transporter (AHRD V1 ***- D8RFW2_SELML); contains Interpro domain(s) IPR003439 ABC transporter-like	9.26409	99.5062	26.7048	99.8942	921.834	2667.65	2.89385	1.53299
Solyc08g066500.1.1	Class III homeodomain-leucine zipper (AHRD V1 ***- Q1WD30_GINBI); contains Interpro domain(s) IPR013978 MEKHLA	29.4711	99.7182	85.4274	99.5572	2938.81	8504.91	2.894	1.53306
Solyc09g090350.1.1	Oxidoreductase (AHRD V1 ***- B6SXM3_MAIZE); contains Interpro domain(s) IPR012400 Long-chain fatty alcohol dehydrogenase	9.53634	97.664	27.1275	99.3711	931.357	2695.69	2.89437	1.53325
Solyc04g008890.1.1	Splicing factor 3B subunit 5 (AHRD V1 ***- B0XFY1_CULQU); contains Interpro domain(s) IPR017089 Splicing factor 3B, subunit 5	32.6353	96.5909	93.0116	98.1061	3152.27	9125	2.89474	1.53343
Solyc01g081120.1.1	F16G16.3 protein (Fragment) (AHRD V1 ***- Q9SS56_ARATH)	10.7938	62.5304	30.3019	64.4769	674.939	1953.77	2.89474	1.53343
Solyc01g097280.1.1	Chitinase (Fragment) (AHRD V1 *--- B8QVF0_ZEAMP); contains Interpro domain(s) IPR000726 Glycoside hydrolase, family 19, catalytic IPR001153 Barwin	493.085	99.8333	1425.45	100	49226.3	142545	2.8957	1.53391
Solyc02g069910.1.1	Unknown Protein (AHRD V1)	45.6547	95.6386	130.929	96.5732	4366.36	12644.2	2.89583	1.53398
Solyc10g081510.1.1	5-methyltetrahydropteroyltriglutamate--homocysteine methyltransferase (AHRD V1 ***- B6UF55_MAIZE); contains Interpro domain(s) IPR006276 5-methyltetrahydropteroyltriglutamate--homocysteine S-methyltransferase	1127.91	100	3269.43	100	112791	326943	2.89867	1.53539
Solyc03g114240.1.1	BURP domain-containing protein (Fragment) (AHRD V1 *--- C1PI55_ARATH); contains Interpro domain(s) IPR004873 BURP	6.99354	97.5328	20.1003	98.3727	682.1	1977.32	2.89888	1.53549
Solyc03g019670.1.1	Phosphoesterase family protein (AHRD V1 ***- D7LEV5_ARALY); contains Interpro domain(s) IPR007312 Phosphoesterase	36.2657	98.7326	104.339	99.493	3580.61	10381	2.89922	1.53567
Solyc11g069420.1.1	Genomic DNA chromosome 5 P1 clone MUP24 (AHRD V1 -**- Q9FF54_ARATH)	4.46483	76.7606	10.2518	96.9484	342.723	993.897	2.9	1.53605
Solyc01g081390.1.1	Glucose 6 phosphate/phosphate translocator-like protein (AHRD V1 **** Q9LF61_ARATH); contains Interpro domain(s) IPR004696 Tpt phosphate/phosphoenolpyruvate translocator	26.6086	99.4484	76.7997	99.9212	2646.18	7673.92	2.9	1.53605
Solyc03g120440.1.1	Cyclin-dependent protein kinase regulator-like protein (AHRD V1 **** Q2V5Z8_BRACM); contains Interpro domain(s) IPR015453 G2/mitotic-specific cyclin A	1.59389	66.5214	3.57904	85.9114	106.028	307.48	2.9	1.53605
Solyc02g089660.1.1	Unknown Protein (AHRD V1)	8.20225	91.2821	23.1366	93.8462	748.718	2171.28	2.9	1.53605
Solyc03g119680.1.1	MADS-box protein-like (AHRD V1 *-*- Q6YTZ9_ORYSJ); contains Interpro domain(s) IPR002100 Transcription factor, MADS-box	3.02277	90.4494	8.468	93.633	273.408	792.884	2.9	1.53605
Solyc12g097010.1.1	Disease resistance protein (AHRD V1 ***- D1GEG7_BRARP); contains Interpro domain(s) IPR001611 Leucine-rich repeat	3.05564	85.248	8.25368	91.6014	260.487	756.049	2.90244	1.53727
Solyc01g090350.1.1	Non-specific lipid-transfer protein (AHRD V1 ***- B9RD07_RICCO); contains Interpro domain(s) IPR013770 Plant lipid transfer protein and hydrophobic protein, helical	12.6072	98.8981	37.0141	97.7961	1246.83	3619.83	2.90323	1.53766
Solyc04g082330.1.1	Pre-rRNA-processing protein TSR1 (AHRD V1 *-*- D0MZI1_PHYIN); contains Interpro domain(s) IPR007034 Protein of unknown function DUF663	24.3846	99.7896	70.665	100	2433.33	7066.5	2.90404	1.53806
Solyc05g055730.1.1	Methylenetetrahydrofolate reductase (AHRD V1 **** A5ATB7_VITVI); contains Interpro domain(s) IPR004621 Eukaryotic-type methylenetetrahydrofolate reductase	9.52894	98.3808	27.4882	99.0508	937.465	2722.72	2.90435	1.53821
Solyc05g007630.1.1	Resistance protein R1 (Fragment) (AHRD V1 ***- Q4VFY3_SOLDE); contains Interpro domain(s) IPR002182 NB-ARC	1.78776	46.1766	2.78923	85.972	82.5525	239.795	2.90476	1.53842
Solyc09g065330.1.1	40S ribosomal protein S24 (AHRD V1 ***- C6TAW2_SOYBN); contains Interpro domain(s) IPR001976 Ribosomal protein S24e	595.259	100	1729.12	100	59525.9	172912	2.90482	1.53845
Solyc05g005080.1.1	Endo-1 4-beta-glucanase (AHRD V1 ***- O04890_SOLLC); contains Interpro domain(s) IPR001701 Glycoside hydrolase, family 9	302.434	99.7839	877.895	99.892	30178.1	87694.7	2.90591	1.53899
Solyc03g114310.1.1	Protein-tyrosine kinase 6 (AHRD V1 **** PTK6_HUMAN); contains Interpro domain(s) IPR002290 Serine/threonine protein kinase	9.89572	90.8144	26.3051	99.3371	898.674	2613.07	2.90769	1.53987
Solyc09g065240.1.1	Patatin-like protein 3 (AHRD V1 ***- B6TPQ5_MAIZE); contains Interpro domain(s) IPR002641 Patatin	96.6551	99.6528	280.33	99.9132	9631.94	28008.7	2.90789	1.53998
Solyc12g006020.1.1	Leucine Rich Repeat family protein (AHRD V1 **-- Q7XDK0_ORYSJ); contains Interpro domain(s) IPR001611 Leucine-rich repeat	4.40143	95.7099	12.2778	99.7722	421.26	1224.98	2.90789	1.53998
Solyc01g088080.1.1	T-complex protein theta subunit (AHRD V1 ***- A8IF08_CHLRE); contains Interpro domain(s) IPR012721 T-complex protein 1, theta subunit	128.347	99.6925	373.101	99.754	12795.2	37218.3	2.90877	1.54041
Solyc03g078720.1.1	Glucosyltransferase-2 (AHRD V1 ***- Q8S9A7_PHAAN); contains Interpro domain(s) IPR002213 UDP-glucuronosyl/UDP-glucosyltransferase	2.80769	83.9941	7.90525	86.7841	235.83	686.05	2.90909	1.54057
Solyc11g010260.1.1	Pentatricopeptide repeat-containing protein (AHRD V1 ***- D7KCY7_ARALY); contains Interpro domain(s) IPR002885 Pentatricopeptide repeat	1.80652	50.5688	3.09814	85.7793	91.3538	265.757	2.90909	1.54057
Solyc02g070100.1.1	ATP-dependent RNA helicase (AHRD V1 ***- C6LRM7_GIALA); contains Interpro domain(s) IPR011545 DNA/RNA helicase, DEAD/DEAH box type, N-terminal	28.7336	99.7156	83.8102	99.4881	2865.19	8338.11	2.91014	1.54109
Solyc06g051960.1.1	Pectinesterase (AHRD V1 ***- B9IDR8_POPTR); contains Interpro domain(s) IPR000070 Pectinesterase, catalytic	104.344	99.7763	303.193	99.9441	10411.1	30302.3	2.91059	1.54131
Solyc12g095870.1.1	Serine/threonine-protein kinase 6 (AHRD V1 ***- B5X2V6_SALSA); contains Interpro domain(s) IPR002290 Serine/threonine protein kinase	7.69301	98.3108	22.1563	99.4369	756.306	2203.15	2.91304	1.54253
Solyc12g019480.1.1	Formin 3 (AHRD V1 *-*- D0QAN4_ARATH); contains Interpro domain(s) IPR015425 Actin-binding FH2	11.1743	97.0004	31.8375	99.2126	1083.91	3158.68	2.91414	1.54307
Solyc06g050510.1.1	DNA repair protein (AHRD V1 *--- Q2ULH2_ASPOR); contains Interpro domain(s) IPR001650 DNA/RNA helicase, C-terminal	51.6318	99.8188	150.311	99.9224	5153.83	15019.4	2.91422	1.54311
Solyc09g092600.1.1	Cytochrome P450 (AHRD V1 ***- B9GQY3_POPTR); contains Interpro domain(s) IPR002401 Cytochrome P450, E-class, group I	112.791	99.8656	328.402	100	11264	32840.2	2.91551	1.54375
Solyc11g005630.1.1	Receptor-like protein kinase (AHRD V1 ***- Q39202_ARATH); contains Interpro domain(s) IPR002290 Serine/threonine protein kinase	14.5555	98.4147	41.9295	99.6572	1432.48	4178.58	2.91703	1.5445
Solyc03g025680.1.1	PAR-1c protein (AHRD V1 ***- Q43589_TOBAC); contains Interpro domain(s) IPR009489 PAR1	29.2537	98.018	85.9778	97.2973	2867.39	8365.41	2.91743	1.5447
Solyc09g089890.1.1	Ring H2 finger protein (AHRD V1 *-*- D9ZHD8_HYPPE); contains Interpro domain(s) IPR018957 Zinc finger, C3HC4 RING-type	5.25998	97.8095	15.4286	97.3333	514.476	1501.71	2.91892	1.54543
Solyc03g115450.1.1	Cys2/His2 zinc-finger transcription factor (AHRD V1 *-** Q4U316_SILLA); contains Interpro domain(s) IPR007087 Zinc finger, C2H2-type	3.23295	84.3797	8.07424	98.6547	272.795	796.562	2.92	1.54597
Solyc01g104590.1.1	Ribosomal protein L3 (AHRD V1 ***- Q6SKP4_SOLLC); contains Interpro domain(s) IPR019926 Ribosomal protein L3, conserved site IPR000597 Ribosomal protein L3	1334.34	100	3898.2	100	133434	389820	2.92144	1.54668
Solyc01g010510.1.1	Pentatricopeptide repeat-containing protein (AHRD V1 ***- D7KPN1_ARALY); contains Interpro domain(s) IPR002885 Pentatricopeptide repeat	1.72545	61.4182	3.40786	90.8989	105.974	309.771	2.92308	1.54749
Solyc02g050200.1.1	Breast cancer susceptibility protein 2b (AHRD V1 ***- Q7Y1C4_ARATH); contains Interpro domain(s) IPR015187 BRCA2, oligonucleotide/oligosaccharide-binding 1	2.27305	70.1976	4.89026	95.3762	159.563	466.414	2.92308	1.54749
Solyc06g068430.1.1	Sister chromatid cohesion protein PDS5 homolog A (AHRD V1 *--- PDS5A_MOUSE); contains Interpro domain(s) IPR002999 Tudor domain	7.6576	92.7916	20.886	99.4949	710.56	2078.05	2.92453	1.5482
Solyc11g062120.1.1	Potassium-transporting ATPase B chain (AHRD V1 ***- ATKB_CLOAB); contains Interpro domain(s) IPR000695 ATPase, P-type, H+ transporting proton pump	18.1241	97.3154	52.6667	97.9866	1763.76	5160.63	2.92593	1.54889
Solyc06g075580.1.1	Kinesin-5 (AHRD V1 *-*- D2V727_NAEGR); contains Interpro domain(s) IPR001752 Kinesin, motor region	9.65484	98.8836	28.0859	99.4896	954.705	2794.26	2.92683	1.54934
[truncated: 2,998 more rows]

## Sheet: Group B
Gene name	Gene Description	Avg RD FAZ	Coverage FAZ	Avg RD LAZ	Coverage LAZ	Expression FAZ	Expression LAZ	Ratio (LAZ/FAZ)	Log2(Ratio)
Solyc09g089510.1.1	Proteinase inhibitor I (AHRD V1 ***- Q3S492_SOLTU); contains Interpro domain(s) IPR000864 Proteinase inhibitor I13, potato inhibitor I	11733.6	100	2	61.8644	1.17336e+06	123.729	0.000105448	-13.2112
Solyc02g067750.1.1	Carbonic anhydrase (AHRD V1 ***- B1VK36_SOLLC); contains Interpro domain(s) IPR001765 Carbonic anhydrase	9000.06	100	3.21844	74.5889	900006	240.06	0.000266731	-11.8723
Solyc10g005320.1.1	Tryptophan synthase beta chain 1 (AHRD V1 **** Q0WUI8_ARATH); contains Interpro domain(s) IPR006654 Tryptophan synthase, beta chain	711.724	99.9277	1.45274	14.5336	71120.9	21.1135	0.000296868	-11.7179
Solyc07g007250.1.1	Metallocarboxypeptidase inhibitor (AHRD V1 ***- MCPI_SOLLC); contains Interpro domain(s) IPR004231 Proteinase inhibitor I37, carboxypeptidase A	4310.12	100	4.21965	73.9316	431012	311.966	0.000723798	-10.4321
Solyc09g083440.1.1	Proteinase inhibitor I (AHRD V1 ***- Q53X28_SOLTU); contains Interpro domain(s) IPR000864 Proteinase inhibitor I13, potato inhibitor I	5315.96	100	6.14737	84.8214	531596	521.429	0.000980873	-9.99365
Solyc08g014000.1.1	Lipoxygenase (AHRD V1 **** Q43190_SOLTU); contains Interpro domain(s) IPR001246 Lipoxygenase, plant	4784.26	100	5.37229	89.4309	478426	480.449	0.00100423	-9.9597
Solyc09g082340.1.1	Vicilin-like protein (Fragment) (AHRD V1 **-- Q9SEW4_9ROSI); contains Interpro domain(s) IPR014710 RmlC-like jelly roll fold	581.78	100	1.24939	47.8363	58178	59.7661	0.0010273	-9.92693
Solyc09g008670.1.1	Threonine ammonia-lyase biosynthetic (AHRD V1 **** B1XNT1_SYNP2); contains Interpro domain(s) IPR000634 Serine/threonine dehydratase, pyridoxal-phosphate-binding site IPR005787 Threonine dehydratase I	9300.4	100	10.0236	99.3848	930040	996.197	0.00107113	-9.86665
Solyc07g064600.1.1	Endoribonuclease L-PSP family protein (AHRD V1 **-* D7LAZ0_ARALY); contains Interpro domain(s) IPR019897 YjgF-like protein, conserved site	12853	100	14.7475	94.2857	1.2853e+06	1390.48	0.00108183	-9.85231
Solyc06g048530.1.1	Hydroxyacylglutathione hydrolase (AHRD V1 **** B6T2Y2_MAIZE); contains Interpro domain(s) IPR017782 Hydroxyacylglutathione hydrolase	162.18	99.8713	1.1145	16.8597	16197.2	18.7902	0.00116009	-9.75154
Solyc07g008380.1.1	Hydroxycinnamoyl CoA quinate transferase (AHRD V1 **-- Q70G32_SOLLC); contains Interpro domain(s) IPR003480 Transferase	197.018	46.4126	1.1145	9.79073	9144.1	10.9118	0.00119332	-9.71081
Solyc00g187050.1.1	Leucyl aminopeptidase (AHRD V1 ***- D7DWG6_NOSA0); contains Interpro domain(s) IPR011356 Peptidase M17, leucyl aminopeptidase	9638.3	99.738	12.4008	98.6902	961305	1223.84	0.0012731	-9.61744
Solyc12g010020.1.1	Leucyl aminopeptidase (AHRD V1 ***- D7DWG6_NOSA0); contains Interpro domain(s) IPR011356 Peptidase M17, leucyl aminopeptidase	8102.43	100	11.5052	99.0321	810243	1139.38	0.00140622	-9.47396
Solyc00g071180.1.1	Cysteine proteinase inhibitor (AHRD V1 *-** Q2VY67_9ERIC); contains Interpro domain(s) IPR000010 Proteinase inhibitor I25, cystatin	2649.89	99.4302	4.89297	87.8443	263479	429.82	0.00163132	-9.25974
[truncated: 2,875 more rows]

## Sheet: Group C
Gene name	Gene Description	Avg RD FAZ	Coverage FAZ	Avg RD LAZ	Coverage LAZ	Expression FAZ	Expression LAZ	Ratio (LAZ/FAZ)	Log2(Ratio)
[truncated: 14,754 more rows]

[truncated: 2 more sheets: Group A1, Group B1]
