# Supplementary material for: De novo Transcriptome Sequencing and Development of Abscission Zone-Specific Microarray as a New Molecular Tool for Analysis of Tomato Organ Abscission
Source: Front Plant Sci. 2016 Jan 14;6:1258. doi: 10.3389/fpls.2015.01258 (PMC4712312; doi:10.3389/fpls.2015.01258)
Supplement: Supplementary file 4 [file Table4.XLS]

## Sheet: Headers
Table S4: Annotation report and statistics for the FAZ pooled samples. The report includes lists of mRNA and protein annotated contigs, mRNA and proteins overlapping contigs.
Description of the data used in this work
Data	Description
Plant1	Solanum lycopersicum (Flower Abscission zone)
No. of cDNAs	35802
No. of Proteins	35802
Description Description of Fields in all Work-Sheets
Name	Description
Summary	Briefings of the work-flow and statistics
ReadMe	Description of the worksheets and fields of the result
mRNA_annotated_contigs	Annotation of contigs based on mRNA sequences of Solanum lycopersicum
Protein_annotated_contigs	Annotation of contigs based on Protein sequences of Solanum lycopersicum
mRNA_overlapping_contigs	More than one contig annotated by the same mRNA
Protein_overlapping_contigs	More than one contig annotated by the same protein
Annotation	Transcripts/protein annotation description
Contig_list	List of contigs got annotated by mRNA and Proteins
Query_ID	Contig ID from the sample strain
Hit_Description	Description of the mRNA/Protein as per NCBI
Hit_Accession(Subject)	Ids of the mRNA/Protein as per NCBI
% Identity	BLAST % identity for mRNA/Protein hit
% Query_Coverage	% of the query covered in the BLAST alignment
Query_Length	Length of the contig
Alignment_Length	length of the contig aligned against the hit mRNA/Protein
Mistmatches	Mismatches in the alignment
Gap_openings	Gap openings in the alignment
q.start	Contig Start position
q.end	Contig End position
s.start	mRNA/Protein Start position
s.end	mRNA/Protein End position
e-value	Expect value for BLAST result

## Sheet: Summary
Summary of Work Flow and the brief description of modules for Annotation
Module-1: QC
The contigs were analysed using our properietary tool for sequence check SeqQC. The QC were done on low complexity,GC rich regions, the also few statistics on the length of the contigs
Table-1
Sequence File Name	FAZ_transcripts.fa
Sequence File Size	41.28 MB
Time taken for analysis	20 seconds
Maximum Sequence Length	11840
Minimum Sequence Length	100
Average Sequence Length	1233.56
No. of Sequences	33025
Total Sequences Length	40738300
Total Number of Non-ATGC Characters	442
Percentage of Non-ATGC Characters	0.001 %
Module-2: Homology annotaion using Blast
The contigs were then blasted against the Solanum lycopersicum mRNA and Protein sequences (from ITAG2**). Those contigs with more than 50 % identity and 70 % query coverage are taken for further analyis.
ftp://ftp.sgn.cornell.edu/genomes/Solanum_lycopersicum/annotation/ITAG2.3_release/
Contig annotation summary	mRNA & Proteins	mRNA	Proteins
Total contigs	33025	33025	33025
Total Annotated contigs	16343	14717	14773
Total Unannotated contigs	16682	18308	18252
Module-3: Identifying the contigs overlap from the mRNA & Protein Blast hits.
The redundant protein and mRNA hits were futher analysed mapping to the contig for over laps. This steps can be either useful in identifying the isoforms/ designing the unique probes.
Example
Query_ID	Hit_Description	Hit_Accession(Subject)	% Identity	% Query_Coverage	Query_Length	Alignment_Length	Mistmatches	Gap_openings	q.start	q.end	s.start	s.end	e-value
Locus_1975_Transcript_2/3_Confidence_0.786_Length_969		Solyc08g068780.1.1	90.03	70.38	969	682	50	2	177	849	687	15	0
Locus_16622_Transcript_2/2_Confidence_1.000_Length_468		Solyc08g068780.1.1	89.46	83.12	468	389	32	1	80	468	15	394	3e-127
Locus_15822_Transcript_1/1_Confidence_1.000_Length_202		Solyc08g068780.1.1	89.11	100	202	202	13	1	1	202	202	394	2e-61
Locus_20062_Transcript_1/1_Confidence_1.000_Length_954		Solyc08g068780.1.1	100	75.47	954	720	0	0	105	824	1	720	0
Locus_18819_Transcript_1/2_Confidence_1.000_Length_656		Solyc08g068780.1.1	89.72	77.13	656	506	52	0	1	506	202	707	2e-168
Locus_8398_Transcript_1/1_Confidence_1.000_Length_697		Solyc08g068780.1.1	88.92	90.67	697	632	70	0	15	646	56	687	0
*****************************************************
Locus_19985_Transcript_1/1_Confidence_1.000_Length_180		Solyc09g056070.1.1	94.23	86.67	180	156	9	0	1	156	538	693	1e-62
Locus_21994_Transcript_1/1_Confidence_1.000_Length_356		Solyc09g056070.1.1	91.76	98.88	356	352	29	0	4	355	743	1094	1e-131
*****************************************************
Locus_3712_Transcript_5/5_Confidence_0.462_Length_2145		Solyc05g009980.1.1	99.28	83.92	2145	1800	1	1	5	1792	1	1800	0
Locus_3712_Transcript_4/5_Confidence_0.462_Length_2157		Solyc05g009980.1.1	99.94	83.45	2157	1800	1	0	5	1804	1	1800	0
Number of overlapping contigs in Solanum lycopersicum
Total Annotated contigs		16343
Number of mRNA showed annotation for more than one contig		3988
Number of Proteins showed annotation for more than one contig		9067

## Sheet: mRNA_annotated_contigs
Query_ID	Hit_Description	Hit_Accession(Subject)	Sgn Query Seq ID	Accession	Description	% Identity	Alignment Len	Q Len	% Q coverage	% Identity	% Query_Coverage	Query_Length	Alignment_Length	Mistmatches	Gap_openings	q.start	q.end	s.start	s.end	e-value
Locus_83_Transcript_2/14_Confidence_1.000_Length_152	Leucyl aminopeptidase (AHRD V1 ***- D7DWG6_NOSA0)%3B contains Interpro domain(s) IPR011356 Peptidase M17%2C leucyl aminopeptidase	Solyc12g010020.1.1; Solyc00g187050.1.1	Solyc12g010020.1.1	U50151	SLU50151 Lycopersicon esculentum leucine aminopeptidase (lap) mRNA, complete cds	99.93	1459	1653	88.26	98.68	100	152	152	2	0	1	152	1078	1229	4e-77
Locus_83_Transcript_5/14_Confidence_0.130_Length_931	Leucyl aminopeptidase (AHRD V1 ***- D7DWG6_NOSA0)%3B contains Interpro domain(s) IPR011356 Peptidase M17%2C leucyl aminopeptidase	Solyc12g010020.1.1; Solyc00g187050.1.1	Solyc12g010020.1.1	U50151	SLU50151 Lycopersicon esculentum leucine aminopeptidase (lap) mRNA, complete cds	99.93	1459	1653	88.26	99.74	81.31	931	757	0	2	46	802	101	855	0
Locus_83_Transcript_8/14_Confidence_0.261_Length_1470	Leucyl aminopeptidase (AHRD V1 ***- D7DWG6_NOSA0)%3B contains Interpro domain(s) IPR011356 Peptidase M17%2C leucyl aminopeptidase	Solyc12g010020.1.1; Solyc00g187050.1.1	Solyc12g010020.1.1	U50151	SLU50151 Lycopersicon esculentum leucine aminopeptidase (lap) mRNA, complete cds	99.93	1459	1653	88.26	99.47	89.12	1470	1310	4	3	46	1355	101	1407	0
Locus_83_Transcript_10/14_Confidence_0.261_Length_1538	Leucyl aminopeptidase (AHRD V1 ***- D7DWG6_NOSA0)%3B contains Interpro domain(s) IPR011356 Peptidase M17%2C leucyl aminopeptidase	Solyc12g010020.1.1; Solyc00g187050.1.1	Solyc12g010020.1.1	U50151	SLU50151 Lycopersicon esculentum leucine aminopeptidase (lap) mRNA, complete cds	99.93	1459	1653	88.26	99.47	85.18	1538	1310	4	3	46	1355	101	1407	0
Locus_83_Transcript_13/14_Confidence_0.391_Length_1634	Leucyl aminopeptidase (AHRD V1 ***- D7DWG6_NOSA0)%3B contains Interpro domain(s) IPR011356 Peptidase M17%2C leucyl aminopeptidase	Solyc12g010020.1.1; Solyc00g187050.1.1	Solyc12g010020.1.1	U50151	SLU50151 Lycopersicon esculentum leucine aminopeptidase (lap) mRNA, complete cds	99.93	1459	1653	88.26	99.47	80.17	1634	1310	4	3	46	1355	101	1407	0
Locus_840_Transcript_1/1_Confidence_1.000_Length_858	Acyl-CoA synthetase /AMP-acid ligase II (AHRD V1 **** D0S5Q6_ACICA)%3B contains Interpro domain(s) IPR000873 AMP-dependent synthetase and ligase	Solyc02g081370.1.1; Solyc02g081360.1.1	Solyc02g081370.1.1	No Hits						98.48	99.65	858	855	3	1	4	858	1	845	0
Locus_1160_Transcript_1/6_Confidence_0.211_Length_486	Chlorophyll a-b binding protein 3C-like (AHRD V1 **** Q2XTE0_SOLTU)%3B contains Interpro domain(s) IPR001344 Chlorophyll A-B binding protein	Solyc03g005780.1.1; Solyc03g005770.1.1	Solyc03g005780.1.1	AK319661	Solanum lycopersicum cDNA, clone: LEFL1095DA08, HTC in leaf	99.88	804	804	100.00	90.43	77.37	486	376	36	0	95	470	800	425	4e-129
Locus_1160_Transcript_5/6_Confidence_0.421_Length_630	Chlorophyll a/b binding protein (AHRD V1 **** Q41422_SOLTU)%3B contains Interpro domain(s) IPR001344 Chlorophyll A-B binding protein	Solyc02g070980.1.1; Solyc02g070950.1.1	Solyc02g070980.1.1	AK319672	Solanum lycopersicum cDNA, clone: LEFL1097CA02, HTC in leaf	100.00	798	798	100.00	94.7	83.81	630	528	28	0	103	630	798	271	0
Locus_2456_Transcript_2/4_Confidence_0.667_Length_1706	Vacuolar sorting protein 4b (AHRD V1 **-- B6T3Y2_MAIZE)%3B contains Interpro domain(s) IPR003959 ATPase%2C AAA-type%2C core	Solyc11g067240.1.1; Solyc11g067230.1.1	Solyc11g067240.1.1	AK247379	Solanum lycopersicum cDNA, clone: LEFL1010AB12, HTC in leaf	99.85	1300	1299	100.08	97.73	72.39	1706	1235	28	0	472	1706	1299	65	0
Locus_2522_Transcript_1/1_Confidence_1.000_Length_199	40S ribosomal protein S4-like protein (AHRD V1 ***- Q2XPX5_SOLTU)%3B contains Interpro domain(s) IPR000876 Ribosomal protein S4e	Solyc02g070350.1.1; Solyc02g070340.1.1	Solyc02g070350.1.1	No Hits						100	100	199	199	0	0	1	199	64	262	8e-110
Locus_3329_Transcript_1/1_Confidence_1.000_Length_167	Pol polyprotein (AHRD V1 *-*- POL_BAEVM)%3B contains Interpro domain(s) IPR000477 RNA-directed DNA polymerase (reverse transcriptase)	Solyc11g020560.1.1; Solyc03g013360.1.1	Solyc11g020560.1.1	AK325839	Solanum lycopersicum cDNA, clone: LEFL2042D19, HTC in fruit	90.71	1313	3732	35.18	90.3	98.8	167	165	16	0	3	167	878	714	2e-51
Locus_3492_Transcript_5/5_Confidence_0.400_Length_933	Glutathione S-transferase-like protein (AHRD V1 **** Q8GVD1_SOLLC)%3B contains Interpro domain(s) IPR004046 Glutathione S-transferase%2C C-terminal	Solyc07g056470.1.1; Solyc07g056460.1.1	Solyc07g056470.1.1	No Hits						87.18	71.06	933	663	85	0	71	733	1	663	0
Locus_4752_Transcript_5/5_Confidence_0.625_Length_1327	Epoxide hydrolase (AHRD V1 **** Q41414_SOLTU)%3B contains Interpro domain(s) IPR000639 Epoxide hydrolase-like	Solyc05g054350.1.1; Solyc05g054330.1.1	Solyc05g054350.1.1	No Hits						91.61	72.8	1327	966	81	0	235	1200	966	1	0
Locus_5150_Transcript_2/6_Confidence_0.286_Length_218	Unknown Protein (AHRD V1)%3B contains Interpro domain(s) IPR006706 Extensin-like region	Solyc09g098510.1.1; Solyc00g075440.1.1	Solyc09g098510.1.1	No Hits						81.73	90.37	218	197	36	0	1	197	519	323	1e-22
Locus_5695_Transcript_1/1_Confidence_1.000_Length_243	Sulfotransferase family protein (AHRD V1 ***- D7LQL2_ARALY)%3B contains Interpro domain(s) IPR000863 Sulfotransferase	Solyc11g050930.1.1; Solyc00g226760.1.1	Solyc11g050930.1.1	AK329185	Solanum lycopersicum cDNA, clone: LEFL3107J19, HTC in root	82.40	949	990	95.86	83.33	98.77	243	240	40	0	1	240	456	217	1e-38
Locus_7222_Transcript_1/8_Confidence_0.591_Length_1832	NBS-coding resistance gene analog (Fragment) (AHRD V1 *-*- B3V7Z3_TOBAC)%3B contains Interpro domain(s) IPR002182 NB-ARC	Solyc06g008800.1.1; Solyc00g102400.1.1	Solyc06g008800.1.1	NM_001247134	Solanum lycopersicum root-knot nematode resistance protein (Mi-1.2), mRNA	95.59	2995	3681	81.36	98.53	100	1832	1832	27	0	1	1832	1060	2891	0
Locus_7222_Transcript_2/8_Confidence_0.682_Length_1832	NBS-coding resistance gene analog (Fragment) (AHRD V1 *-*- B3V7Z3_TOBAC)%3B contains Interpro domain(s) IPR002182 NB-ARC	Solyc06g008800.1.1; Solyc00g102400.1.1	Solyc06g008800.1.1	NM_001247134	Solanum lycopersicum root-knot nematode resistance protein (Mi-1.2), mRNA	95.59	2995	3681	81.36	97.49	100	1832	1832	46	0	1	1832	1060	2891	0
Locus_7222_Transcript_3/8_Confidence_0.636_Length_1708	NBS-coding resistance gene analog (Fragment) (AHRD V1 *-*- B3V7Z3_TOBAC)%3B contains Interpro domain(s) IPR002182 NB-ARC	Solyc06g008800.1.1; Solyc00g102400.1.1	Solyc06g008800.1.1	NM_001247134	Solanum lycopersicum root-knot nematode resistance protein (Mi-1.2), mRNA	95.59	2995	3681	81.36	96.96	100	1708	1710	43	3	1	1701	1060	2769	0
Locus_7222_Transcript_4/8_Confidence_0.636_Length_1832	NBS-coding resistance gene analog (Fragment) (AHRD V1 *-*- B3V7Z3_TOBAC)%3B contains Interpro domain(s) IPR002182 NB-ARC	Solyc06g008800.1.1; Solyc00g102400.1.1	Solyc06g008800.1.1	NM_001247134	Solanum lycopersicum root-knot nematode resistance protein (Mi-1.2), mRNA	95.59	2995	3681	81.36	98.09	100	1832	1832	35	0	1	1832	1060	2891	0
Locus_7222_Transcript_5/8_Confidence_0.591_Length_1832	NBS-coding resistance gene analog (Fragment) (AHRD V1 *-*- B3V7Z3_TOBAC)%3B contains Interpro domain(s) IPR002182 NB-ARC	Solyc06g008800.1.1; Solyc00g102400.1.1	Solyc06g008800.1.1	NM_001247134	Solanum lycopersicum root-knot nematode resistance protein (Mi-1.2), mRNA	95.59	2995	3681	81.36	97.54	100	1832	1832	45	0	1	1832	1060	2891	0
Locus_7222_Transcript_6/8_Confidence_0.591_Length_1832	NBS-coding resistance gene analog (Fragment) (AHRD V1 *-*- B3V7Z3_TOBAC)%3B contains Interpro domain(s) IPR002182 NB-ARC	Solyc06g008800.1.1; Solyc00g102400.1.1	Solyc06g008800.1.1	NM_001247134	Solanum lycopersicum root-knot nematode resistance protein (Mi-1.2), mRNA	95.59	2995	3681	81.36	98.03	100	1832	1832	36	0	1	1832	1060	2891	0
Locus_7222_Transcript_7/8_Confidence_0.636_Length_1832	NBS-coding resistance gene analog (Fragment) (AHRD V1 *-*- B3V7Z3_TOBAC)%3B contains Interpro domain(s) IPR002182 NB-ARC	Solyc06g008800.1.1; Solyc00g102400.1.1	Solyc06g008800.1.1	NM_001247134	Solanum lycopersicum root-knot nematode resistance protein (Mi-1.2), mRNA	95.59	2995	3681	81.36	97.11	100	1832	1832	53	0	1	1832	1060	2891	0
Locus_7222_Transcript_8/8_Confidence_0.682_Length_1832	NBS-coding resistance gene analog (Fragment) (AHRD V1 *-*- B3V7Z3_TOBAC)%3B contains Interpro domain(s) IPR002182 NB-ARC	Solyc06g008800.1.1; Solyc00g102400.1.1	Solyc06g008800.1.1	NM_001247134	Solanum lycopersicum root-knot nematode resistance protein (Mi-1.2), mRNA	95.59	2995	3681	81.36	97.87	100	1832	1832	39	0	1	1832	1060	2891	0
Locus_7354_Transcript_1/1_Confidence_1.000_Length_174	Subtilisin-like protease (AHRD V1 **-- Q9LWA4_SOLLC)%3B contains Interpro domain(s) IPR015500 Peptidase S8%2C subtilisin-related	Solyc08g079900.1.1; Solyc08g079880.1.1	Solyc08g079900.1.1	AK320794	Solanum lycopersicum cDNA, clone: LEFL1013BB11, HTC in leaf	99.87	2247	2247	100.00	87.93	100	174	174	21	0	1	174	1683	1856	8e-45
Locus_7354_Transcript_1/1_Confidence_1.000_Length_174	Subtilisin-like protease (AHRD V1 **-- Q9LWA3_SOLLC)%3B contains Interpro domain(s) IPR015500 Peptidase S8%2C subtilisin-related	Solyc08g079910.1.1; Solyc08g079860.1.1	Solyc08g079910.1.1	AK325529	Solanum lycopersicum cDNA, clone: LEFL1097CC09, HTC in leaf	88.60	2236	2238	99.91	87.36	100	174	174	22	0	1	174	1674	1847	2e-42
Locus_7580_Transcript_1/2_Confidence_1.000_Length_871	NBS-coding resistance gene analog (Fragment) (AHRD V1 *-*- B3V7Z3_TOBAC)%3B contains Interpro domain(s) IPR002182 NB-ARC	Solyc06g008800.1.1; Solyc00g102400.1.1	Solyc06g008800.1.1	NM_001247134	Solanum lycopersicum root-knot nematode resistance protein (Mi-1.2), mRNA	95.59	2995	3681	81.36	96.95	78.99	871	688	21	0	2	689	832	145	0
Locus_7580_Transcript_2/2_Confidence_1.000_Length_905	NBS-coding resistance gene analog (Fragment) (AHRD V1 *-*- B3V7Z3_TOBAC)%3B contains Interpro domain(s) IPR002182 NB-ARC	Solyc06g008800.1.1; Solyc00g102400.1.1	Solyc06g008800.1.1	NM_001247134	Solanum lycopersicum root-knot nematode resistance protein (Mi-1.2), mRNA	95.59	2995	3681	81.36	94.28	77.24	905	699	29	1	2	689	832	134	0
Locus_8325_Transcript_1/1_Confidence_1.000_Length_186	Unknown Protein (AHRD V1)	Solyc12g019850.1.1; Solyc11g068860.1.1; Solyc09g018940.1.1; Solyc07g017390.1.1	Solyc12g019850.1.1	AK319186	Solanum lycopersicum cDNA, clone: LEFL1002BC12, HTC in leaf	87.50	448	540	82.96	89.95	100	186	189	13	3	1	184	283	96	4e-53
Locus_8489_Transcript_1/1_Confidence_1.000_Length_4167	DNA polymerase V (AHRD V1 ***- A2Q1A6_MEDTR)%3B contains Interpro domain(s) IPR007015 DNA polymerase V	Solyc01g106240.1.1; Solyc01g106220.1.1	Solyc01g106240.1.1	No Hits						100	90.06	4167	3753	0	0	256	4008	3753	1	0
Locus_8509_Transcript_3/4_Confidence_0.500_Length_587	V-type proton ATPase 16 kDa proteolipid subunit (AHRD V1 **** VATL_SOLLC)%3B contains Interpro domain(s) IPR011555 ATPase%2C V0 complex%2C proteolipid subunit C%2C eukaryotic	Solyc10g054590.1.1; Solyc10g054570.1.1	Solyc10g054590.1.1	AK321734	Solanum lycopersicum cDNA, clone: LEFL1029AE04, HTC in leaf	100.00	492	495	99.39	97.95	83.13	587	488	10	0	100	587	1	488	0
Locus_8520_Transcript_1/1_Confidence_1.000_Length_213	Cc-nbs-lrr resistance protein (AHRD V1 ***- B9NCG3_POPTR)%3B contains Interpro domain(s) IPR002182 NB-ARC	Solyc12g044200.1.1; Solyc12g044190.1.1	Solyc12g044200.1.1	AK319326	Solanum lycopersicum cDNA, clone: LEFL1072CC12, HTC in leaf	96.21	1135	3048	37.24	86.12	98.12	213	209	29	0	2	210	541	749	2e-46
Locus_8520_Transcript_1/1_Confidence_1.000_Length_213	NBS/LRR resistance protein-like protein (Fragment) (AHRD V1 ***- Q946D1_THECC)%3B contains Interpro domain(s) IPR002182 NB-ARC	Solyc10g055140.1.1; Solyc10g054940.1.1	Solyc10g055140.1.1	AK319326	Solanum lycopersicum cDNA, clone: LEFL1072CC12, HTC in leaf	79.37	601	693	86.72	84.36	99.06	213	211	33	0	2	212	58	268	4e-38
Locus_9540_Transcript_2/2_Confidence_1.000_Length_478	Glutathione S-transferase-like protein (AHRD V1 **** A8DUB0_SOLLC)%3B contains Interpro domain(s) IPR004046 Glutathione S-transferase%2C C-terminal	Solyc09g011600.1.1; Solyc09g011570.1.1	Solyc09g011600.1.1	No Hits						86.9	70.29	478	336	44	0	1	336	228	563	4e-86
Locus_10020_Transcript_1/1_Confidence_1.000_Length_282	Mutator-like transposase (AHRD V1 *-*- Q9SKM2_ARATH)%3B contains Interpro domain(s) IPR004332 Transposase%2C MuDR%2C plant	Solyc02g021540.1.1; Solyc01g044280.1.1	Solyc02g021540.1.1	No Hits						92.65	96.45	282	272	11	1	2	264	292	563	7e-108
Locus_10561_Transcript_3/3_Confidence_0.500_Length_323	Disease resistance protein I2 (AHRD V1 ***- Q9XET3_SOLLC)%3B contains Interpro domain(s) IPR002182 NB-ARC	Solyc11g069660.1.1; Solyc11g069620.1.1	Solyc11g069660.1.1	AF004880	Lycopersicon esculentum resistance complex protein I2C-3 (I2C-3) mRNA, partial cds	85.71	336	2628	12.79	81.3	81.11	323	262	43	1	68	323	1445	1706	8e-31
Locus_10603_Transcript_3/4_Confidence_0.667_Length_1742	26S protease regulatory subunit 6B (AHRD V1 ***- B6TRH7_MAIZE)%3B contains Interpro domain(s) IPR005937 26S proteasome subunit P45	Solyc06g082660.1.1; Solyc06g082630.1.1	Solyc06g082660.1.1	No Hits						99.2	71.47	1742	1245	10	0	435	1679	1245	1	0
Locus_11434_Transcript_1/1_Confidence_1.000_Length_209	Retrotransposon gag protein (AHRD V1 *--- Q0KIS1_SOLDE)%3B contains Interpro domain(s) IPR005162 Retrotransposon gag protein	Solyc10g050260.1.1; Solyc00g121730.1.1	Solyc10g050260.1.1	AK325839	Solanum lycopersicum cDNA, clone: LEFL2042D19, HTC in fruit	95.72	537	1746	30.76	93.78	100	209	209	13	0	1	209	559	767	1e-84
Locus_11851_Transcript_1/2_Confidence_1.000_Length_842	Glutathione S-transferase-like protein (AHRD V1 **** Q8GVD1_SOLLC)%3B contains Interpro domain(s) IPR004046 Glutathione S-transferase%2C C-terminal	Solyc07g056470.1.1; Solyc07g056460.1.1	Solyc07g056470.1.1	No Hits						85.49	75.3	842	634	83	2	70	700	1	628	2e-148
Locus_12094_Transcript_1/1_Confidence_1.000_Length_694	Leucine-rich repeat receptor-like protein kinase (AHRD V1 **-- Q9LVP0_ARATH)%3B contains Interpro domain(s) IPR001611 Leucine-rich repeat	Solyc12g009740.1.1; Solyc12g009720.1.1	Solyc12g009740.1.1	AK321819	Solanum lycopersicum cDNA, clone: LEFL1029DD04, HTC in leaf	87.40	381	2703	14.10	89.76	88.62	694	615	63	0	47	661	2703	2089	0
Locus_12094_Transcript_1/1_Confidence_1.000_Length_694	Leucine Rich Repeat family protein expressed (AHRD V1 **-- Q2QVP4_ORYSJ)%3B contains Interpro domain(s) IPR001611 Leucine-rich repeat	Solyc12g009750.1.1; Solyc12g009730.1.1	Solyc12g009750.1.1	AK321819	Solanum lycopersicum cDNA, clone: LEFL1029DD04, HTC in leaf	85.57	901	2652	33.97	88.66	83.86	694	582	63	1	110	691	2649	2071	5e-179
Locus_12579_Transcript_1/1_Confidence_1.000_Length_407	Mutator-like transposase (AHRD V1 *-*- Q9FW81_ORYSJ)%3B contains Interpro domain(s) IPR004332 Transposase%2C MuDR%2C plant	Solyc08g065300.1.1; Solyc04g055070.1.1	Solyc08g065300.1.1	No Hits						84.01	78.38	407	319	30	2	90	407	1001	703	7e-66
Locus_12993_Transcript_1/2_Confidence_1.000_Length_344	Unknown Protein (AHRD V1)	Solyc12g010550.1.1; Solyc00g058890.1.1	Solyc12g010550.1.1	AK247618	Solanum lycopersicum cDNA, clone: LEFL1064BH10, HTC in leaf	84.11	107	411	26.03	97.79	79.07	344	272	0	1	79	344	1	272	2e-139
Locus_12993_Transcript_2/2_Confidence_1.000_Length_350	Unknown Protein (AHRD V1)	Solyc12g010550.1.1; Solyc00g058890.1.1	Solyc12g010550.1.1	AK247618	Solanum lycopersicum cDNA, clone: LEFL1064BH10, HTC in leaf	84.11	107	411	26.03	100	77.71	350	272	0	0	79	350	1	272	4e-153
Locus_13779_Transcript_1/1_Confidence_1.000_Length_157	Serine/threonine-protein phosphatase 7 long form homolog (AHRD V1 **-- PPP7L_ARATH)%3B contains Interpro domain(s) IPR019557 Aminotransferase-like%2C plant mobile domain	Solyc02g065130.1.1; Solyc00g046580.1.1	Solyc02g065130.1.1	AK328339	Solanum lycopersicum cDNA, clone: LEFL2052K22, HTC in fruit	100.00	19	1335	1.42	94.17	76.43	157	120	7	0	1	120	1216	1335	5e-46
Locus_13779_Transcript_1/1_Confidence_1.000_Length_157	Serine/threonine-protein phosphatase 7 long form homolog (AHRD V1 **-- PPP7L_ARATH)%3B contains Interpro domain(s) IPR019557 Aminotransferase-like%2C plant mobile domain	Solyc05g026520.1.1; Solyc03g005550.1.1; Solyc00g066360.1.1	Solyc05g026520.1.1	AK327942	Solanum lycopersicum cDNA, clone: LEFL2041O09, HTC in fruit	100.00	19	2172	0.87	82.61	73.25	157	115	20	0	43	157	1297	1411	5e-12
Locus_14118_Transcript_1/1_Confidence_1.000_Length_473	Disease resistance protein (AHRD V1 *-*- D1GEF5_BRARP)%3B contains Interpro domain(s) IPR002182 NB-ARC	Solyc12g044190.1.1; Solyc12g044180.1.1	Solyc12g044190.1.1	AK319326	Solanum lycopersicum cDNA, clone: LEFL1072CC12, HTC in leaf	99.78	1343	3018	44.50	82.99	100	473	482	68	1	5	472	498	17	6e-88
Locus_14688_Transcript_1/1_Confidence_1.000_Length_191	Gag polyprotein (Fragment) (AHRD V1 *-*- Q949K8_CICAR)%3B contains Interpro domain(s) IPR005162 Retrotransposon gag protein	Solyc12g017930.1.1; Solyc03g063890.1.1	Solyc12g017930.1.1	AK248001	Solanum lycopersicum cDNA, clone: LEFL2017I19, HTC in fruit	96.94	719	840	85.60	83.06	95.81	191	183	31	0	9	191	463	281	3e-26
Locus_14688_Transcript_1/1_Confidence_1.000_Length_191	Unknown Protein (AHRD V1)	Solyc12g070240.1.1; Solyc03g013360.1.1	Solyc12g070240.1.1	AK248072	Solanum lycopersicum cDNA, clone: LEFL2052M19, HTC in fruit	95.82	646	816	79.17	81.97	95.81	191	183	33	0	9	191	463	281	2e-21
Locus_15057_Transcript_1/1_Confidence_1.000_Length_669	Decarboxylase family protein (AHRD V1 ***- B1ILJ6_CLOBK)%3B contains Interpro domain(s) IPR002129 Pyridoxal phosphate-dependent decarboxylase	Solyc08g068610.1.1; Solyc08g068600.1.1	Solyc08g068610.1.1	No Hits						91.87	75.34	669	504	41	0	2	505	895	1398	0
Locus_15057_Transcript_1/1_Confidence_1.000_Length_669	Decarboxylase family protein (AHRD V1 ***- B1ILJ6_CLOBK)%3B contains Interpro domain(s) IPR002129 Pyridoxal phosphate-dependent decarboxylase	Solyc08g068630.1.1; Solyc08g068620.1.1	Solyc08g068630.1.1	No Hits						89.88	75.34	669	504	51	0	2	505	895	1398	2e-169
Locus_15105_Transcript_1/1_Confidence_1.000_Length_416	B3 domain-containing protein At4g01580 (AHRD V1 *-*- Y4158_ARATH)%3B contains Interpro domain(s) IPR003340 Transcriptional factor B3	Solyc08g068540.1.1; Solyc07g054630.1.1	Solyc08g068540.1.1	No Hits						99.27	98.56	416	410	3	0	7	416	1	410	0
Locus_15743_Transcript_1/2_Confidence_1.000_Length_651	Chlorophyll a-b binding protein 3C-like (AHRD V1 **** Q2XTE0_SOLTU)%3B contains Interpro domain(s) IPR001344 Chlorophyll A-B binding protein	Solyc03g005780.1.1; Solyc03g005760.1.1	Solyc03g005780.1.1	AK319661	Solanum lycopersicum cDNA, clone: LEFL1095DA08, HTC in leaf	99.88	804	804	100.00	81.62	100	651	680	46	8	31	651	66	725	3e-121
Locus_15743_Transcript_2/2_Confidence_1.000_Length_773	Chlorophyll a/b binding protein (AHRD V1 **** Q41425_SOLTU)%3B contains Interpro domain(s) IPR001344 Chlorophyll A-B binding protein	Solyc02g071000.1.1; Solyc02g070970.1.1; Solyc02g070950.1.1	Solyc02g071000.1.1	AK319572	Solanum lycopersicum cDNA, clone: LEFL1053CG07, HTC in leaf	93.95	794	798	99.50	88.47	75.16	773	581	67	0	193	773	139	719	3e-177
Locus_15822_Transcript_1/1_Confidence_1.000_Length_202	Tyramine hydroxycinnamoyl transferase (AHRD V1 ***- Q8H9D9_SOLTU)%3B contains Interpro domain(s) IPR000182 GCN5-related N-acetyltransferase	Solyc08g068720.1.1; Solyc08g068700.1.1	Solyc08g068720.1.1	AK329895	Solanum lycopersicum cDNA, clone: LEFL3160E17, HTC in root	90.40	698	714	97.76	86.14	100	202	202	19	1	1	202	208	400	4e-47
Locus_15837_Transcript_1/3_Confidence_0.500_Length_265	Proteinase inhibitor II (AHRD V1 ***- Q3S483_SOLTU)%3B contains Interpro domain(s) IPR003465 Proteinase inhibitor I20%2C Pin2	Solyc03g020080.1.1; Solyc03g020060.1.1	Solyc03g020080.1.1	No Hits						93.01	70.19	265	186	13	0	1	186	127	312	7e-71
Locus_16103_Transcript_2/2_Confidence_1.000_Length_439	Chlorophyll a/b binding protein (AHRD V1 **** Q41425_SOLTU)%3B contains Interpro domain(s) IPR001344 Chlorophyll A-B binding protein	Solyc02g071000.1.1; Solyc02g070970.1.1	Solyc02g071000.1.1	AK319572	Solanum lycopersicum cDNA, clone: LEFL1053CG07, HTC in leaf	93.95	794	798	99.50	94.07	84.51	439	371	22	0	69	439	1	371	1e-159
Locus_16135_Transcript_2/9_Confidence_0.440_Length_814	40S ribosomal protein S4-like protein (AHRD V1 ***- Q2XPX5_SOLTU)%3B contains Interpro domain(s) IPR000876 Ribosomal protein S4e	Solyc02g070340.1.1; Solyc02g070320.1.1	Solyc02g070340.1.1	No Hits						97.26	71.62	814	583	16	0	1	583	213	795	0
Locus_16135_Transcript_8/9_Confidence_0.480_Length_709	40S ribosomal protein S4-like protein (AHRD V1 ***- Q2XPX5_SOLTU)%3B contains Interpro domain(s) IPR000876 Ribosomal protein S4e	Solyc02g070350.1.1; Solyc02g070330.1.1	Solyc02g070350.1.1	No Hits						96.91	82.23	709	583	18	0	1	583	213	795	0
Locus_16135_Transcript_9/9_Confidence_0.520_Length_709	40S ribosomal protein S4-like protein (AHRD V1 ***- Q2XPX5_SOLTU)%3B contains Interpro domain(s) IPR000876 Ribosomal protein S4e	Solyc02g070340.1.1; Solyc02g070320.1.1	Solyc02g070340.1.1	No Hits						97.43	82.23	709	583	15	0	1	583	213	795	0
Locus_16521_Transcript_1/1_Confidence_1.000_Length_348	Protein serine/threonine kinase (AHRD V1 ***- D3BP85_POLPA)%3B contains Interpro domain(s) IPR002290 Serine/threonine protein kinase	Solyc07g051890.1.1; Solyc07g051870.1.1	Solyc07g051890.1.1	NM_001247556	Solanum lycopersicum MAP3Ka (LOC543918), mRNA	90.48	42	990	4.24	96.64	85.63	348	298	10	0	51	348	1	298	9e-145
Locus_16972_Transcript_1/2_Confidence_1.000_Length_300	Unknown Protein (AHRD V1)	Solyc12g010550.1.1; Solyc00g058890.1.1	Solyc12g010550.1.1	AK247618	Solanum lycopersicum cDNA, clone: LEFL1064BH10, HTC in leaf	84.11	107	411	26.03	97.47	79	300	237	0	1	70	300	411	175	1e-118
Locus_16972_Transcript_2/2_Confidence_1.000_Length_306	Unknown Protein (AHRD V1)	Solyc12g010550.1.1; Solyc00g058890.1.1	Solyc12g010550.1.1	AK247618	Solanum lycopersicum cDNA, clone: LEFL1064BH10, HTC in leaf	84.11	107	411	26.03	100	77.45	306	237	0	0	70	306	411	175	3e-132
Locus_16987_Transcript_1/1_Confidence_1.000_Length_230	NBS-coding resistance gene analog (Fragment) (AHRD V1 *-*- B3V7Z3_TOBAC)%3B contains Interpro domain(s) IPR002182 NB-ARC	Solyc06g008800.1.1; Solyc00g102400.1.1	Solyc06g008800.1.1	NM_001247134	Solanum lycopersicum root-knot nematode resistance protein (Mi-1.2), mRNA	95.59	2995	3681	81.36	93.1	100	230	232	6	1	1	222	2891	2660	2e-95
Locus_16987_Transcript_1/1_Confidence_1.000_Length_230	NBS-coding resistance gene analog (Fragment) (AHRD V1 *-*- B3V7Z3_TOBAC)%3B contains Interpro domain(s) IPR002182 NB-ARC	Solyc06g008790.1.1; Solyc06g008770.1.1	Solyc06g008790.1.1	No Hits						91.81	100	230	232	9	2	1	222	2882	2651	3e-85
Locus_17261_Transcript_1/1_Confidence_1.000_Length_1707	Solute carrier family 2%2C facilitated glucose transporter member 2 (AHRD V1 ***- GTR2_MOUSE)%3B contains Interpro domain(s) IPR003663 Sugar/inositol transporter	Solyc02g062870.1.1; Solyc02g062860.1.1	Solyc02g062870.1.1	No Hits						85.31	82.54	1707	1409	207	0	138	1546	33	1441	0
Locus_17416_Transcript_1/1_Confidence_1.000_Length_287	Ulp1 protease family C-terminal catalytic domain containing protein (AHRD V1 *-*- Q60D46_SOLDE)%3B contains Interpro domain(s) IPR003653 Peptidase C48%2C SUMO/Sentrin/Ubl1	Solyc08g062310.1.1; Solyc07g041690.1.1; Solyc06g075240.1.1; Solyc06g050970.1.1; Solyc04g045500.1.1	Solyc08g062310.1.1	AK325734	Solanum lycopersicum cDNA, clone: LEFL2019O11, HTC in fruit	89.58	96	3039	3.16	93.01	99.65	287	286	20	0	1	286	2276	2561	8e-114
Locus_17416_Transcript_1/1_Confidence_1.000_Length_287	Ulp1 protease family C-terminal catalytic domain containing protein (AHRD V1 *-*- Q60D46_SOLDE)%3B contains Interpro domain(s) IPR003653 Peptidase C48%2C SUMO/Sentrin/Ubl1	Solyc08g068550.1.1; Solyc08g065280.1.1; Solyc05g018110.1.1	Solyc08g068550.1.1	AK328325	Solanum lycopersicum cDNA, clone: LEFL2052D19, HTC in fruit	100.00	20	2544	0.79	92.66	99.65	287	286	21	0	1	286	1859	2144	2e-111
Locus_17727_Transcript_1/1_Confidence_1.000_Length_220	Resistance protein R1 (Fragment) (AHRD V1 *-*- Q4VFY3_SOLDE)%3B contains Interpro domain(s) IPR002182 NB-ARC	Solyc04g008180.1.1; Solyc04g008160.1.1	Solyc04g008180.1.1	NM_001247907	Solanum lycopersicum hero resistance protein 1 homologue (help1), mRNA	94.64	1361	1767	77.02	87.8	74.55	220	164	20	0	55	218	1027	1190	4e-41
Locus_17861_Transcript_1/1_Confidence_1.000_Length_410	Histone H3 (AHRD V1 ***- D8L9K7_WHEAT)%3B contains Interpro domain(s) IPR000164 Histone H3	Solyc01g086820.1.1; Solyc01g080600.1.1	Solyc01g086820.1.1	No Hits						87.5	91.71	410	376	46	1	8	382	30	405	2e-100
Locus_18088_Transcript_1/1_Confidence_1.000_Length_359	HAT family dimerisation domain containing protein (AHRD V1 ***- Q2QPA8_ORYSJ)%3B contains Interpro domain(s) IPR007021 Protein of unknown function DUF659	Solyc12g056870.1.1; Solyc11g020250.1.1	Solyc12g056870.1.1	NM_001247561	Solanum lycopersicum alternative transcript type 3 (phyA), mRNA	100.00	17	1305	1.30	99.16	100	359	359	3	0	1	359	425	783	0
Locus_18104_Transcript_1/1_Confidence_1.000_Length_191	Serine/threonine-protein phosphatase 7 long form homolog (AHRD V1 ***- PPP7L_ARATH)%3B contains Interpro domain(s) IPR019557 Aminotransferase-like%2C plant mobile domain	Solyc09g061650.1.1; Solyc06g035480.1.1; Solyc05g015680.1.1	Solyc09g061650.1.1	AK326520	Solanum lycopersicum cDNA, clone: LEFL2008N14, HTC in fruit	100.00	19	711	2.67	91.43	91.62	191	175	15	0	17	191	45	219	1e-59
Locus_18299_Transcript_1/1_Confidence_1.000_Length_266	Chlorophyll a/b binding protein (AHRD V1 **** Q41422_SOLTU)%3B contains Interpro domain(s) IPR001344 Chlorophyll A-B binding protein	Solyc02g071030.1.1; Solyc02g071010.1.1	Solyc02g071030.1.1	BT014208	Lycopersicon esculentum clone 133385R, mRNA sequence	100.00	798	798	100.00	94.74	100	266	266	14	0	1	266	76	341	3e-116
Locus_18454_Transcript_1/1_Confidence_1.000_Length_422	Cytochrome P450 (AHRD V1 ***- B9NH51_POPTR)%3B contains Interpro domain(s) IPR002401 Cytochrome P450%2C E-class%2C group I	Solyc09g092620.1.1; Solyc09g092610.1.1	Solyc09g092620.1.1	No Hits						84.58	98.34	422	415	50	1	5	419	766	1166	6e-91
Locus_18496_Transcript_1/1_Confidence_1.000_Length_191	Mutator-like transposase (AHRD V1 *-*- Q9SR14_ARATH)%3B contains Interpro domain(s) IPR018289 MULE transposase%2C conserved domain	Solyc11g020010.1.1; Solyc01g034000.1.1	Solyc11g020010.1.1	AK327828	Solanum lycopersicum cDNA, clone: LEFL2038P08, HTC in fruit	81.50	254	2589	9.81	96.47	89.01	191	170	6	0	22	191	1	170	3e-78
Locus_18496_Transcript_1/1_Confidence_1.000_Length_191	Mutator-like transposase (AHRD V1 ***- Q9SKM2_ARATH)%3B contains Interpro domain(s) IPR018289 MULE transposase%2C conserved domain	Solyc11g017080.1.1; Solyc10g018410.1.1	Solyc11g017080.1.1	No Hits						95.88	89.01	191	170	7	0	22	191	1	170	8e-76
Locus_18496_Transcript_1/1_Confidence_1.000_Length_191	Unknown Protein (AHRD V1)	Solyc07g019600.1.1; Solyc06g050380.1.1; Solyc03g083790.1.1	Solyc07g019600.1.1	AK327828	Solanum lycopersicum cDNA, clone: LEFL2038P08, HTC in fruit	81.50	254	987	25.73	95.29	89.01	191	170	8	0	22	191	1	170	2e-73
Locus_18496_Transcript_1/1_Confidence_1.000_Length_191	Mutator-like transposase (AHRD V1 ***- Q9SR14_ARATH)%3B contains Interpro domain(s) IPR006564 Zinc finger%2C PMZ-type	Solyc03g059440.1.1; Solyc02g065200.1.1; Solyc02g065120.1.1	Solyc03g059440.1.1	AK327828	Solanum lycopersicum cDNA, clone: LEFL2038P08, HTC in fruit	79.37	223	1272	17.53	88.31	80.63	191	154	18	0	31	184	10	163	5e-40
Locus_18508_Transcript_1/1_Confidence_1.000_Length_157	NBS-coding resistance gene analog (Fragment) (AHRD V1 *-*- B3V7Z3_TOBAC)%3B contains Interpro domain(s) IPR002182 NB-ARC	Solyc06g008770.1.1; Solyc05g008690.1.1	Solyc06g008770.1.1	NM_001247134	Solanum lycopersicum root-knot nematode resistance protein (Mi-1.2), mRNA	95.70	1816	3687	49.25	94.81	98.09	157	154	8	0	4	157	3083	3236	6e-64
Locus_18629_Transcript_1/3_Confidence_0.400_Length_157	Decarboxylase family protein (AHRD V1 ***- B1ILJ6_CLOBK)%3B contains Interpro domain(s) IPR002129 Pyridoxal phosphate-dependent decarboxylase	Solyc08g068680.1.1; Solyc08g068640.1.1; Solyc08g068610.1.1; Solyc08g068600.1.1	Solyc08g068680.1.1	No Hits						95.54	100	157	157	7	0	1	157	325	481	4e-68
Locus_18629_Transcript_1/3_Confidence_0.400_Length_157	Decarboxylase family protein (AHRD V1 ***- B1ILJ6_CLOBK)%3B contains Interpro domain(s) IPR002129 Pyridoxal phosphate-dependent decarboxylase	Solyc08g006750.1.1; Solyc08g006740.1.1	Solyc08g006750.1.1	No Hits						85.61	88.54	157	139	20	0	11	149	317	455	2e-26
Locus_18629_Transcript_2/3_Confidence_0.600_Length_444	Decarboxylase family protein (AHRD V1 ***- B1ILJ6_CLOBK)%3B contains Interpro domain(s) IPR002129 Pyridoxal phosphate-dependent decarboxylase	Solyc08g068630.1.1; Solyc08g068600.1.1	Solyc08g068630.1.1	No Hits						91.28	93.02	444	413	36	0	32	444	69	481	3e-151
Locus_18637_Transcript_1/1_Confidence_1.000_Length_314	Mutator-like transposase (AHRD V1 ***- Q9SHU0_ARATH)%3B contains Interpro domain(s) IPR018289 MULE transposase%2C conserved domain	Solyc08g065270.1.1; Solyc06g050960.1.1	Solyc08g065270.1.1	No Hits						98.48	83.76	314	263	4	0	52	314	1	263	3e-138
Locus_18637_Transcript_1/1_Confidence_1.000_Length_314	Mutator-like transposase (AHRD V1 *-*- Q9SKM2_ARATH)%3B contains Interpro domain(s) IPR004332 Transposase%2C MuDR%2C plant	Solyc08g062320.1.1; Solyc06g065780.1.1; Solyc06g051690.1.1	Solyc08g062320.1.1	No Hits						98.1	83.76	314	263	5	0	52	314	1	263	8e-136
Locus_18637_Transcript_1/1_Confidence_1.000_Length_314	Mutator-like transposase (AHRD V1 ***- Q9FH43_ARATH)%3B contains Interpro domain(s) IPR018289 MULE transposase%2C conserved domain	Solyc12g014510.1.1; Solyc11g008170.1.1; Solyc08g045820.1.1	Solyc12g014510.1.1	BT014371	Lycopersicon esculentum clone 133659F, mRNA sequence	100.00	20	2061	0.97	96.2	83.76	314	263	10	0	52	314	1	263	6e-124
Locus_18638_Transcript_1/1_Confidence_1.000_Length_190	I2 (Fragment) (AHRD V1 *-*- Q38MF4_SOLTU)%3B contains Interpro domain(s) IPR002182 NB-ARC	Solyc11g070000.1.1; Solyc08g007630.1.1	Solyc11g070000.1.1	JF907680	Solanum lycopersicum LER4 mRNA, partial cds	89.13	469	804	58.33	85.37	86.32	190	164	24	0	18	181	72	235	1e-31
Locus_18703_Transcript_1/1_Confidence_1.000_Length_266	Serine/threonine-protein kinase receptor (AHRD V1 **** B6U2B7_MAIZE)%3B contains Interpro domain(s) IPR002290 Serine/threonine protein kinase	Solyc04g077340.1.1; Solyc00g201160.1.1	Solyc04g077340.1.1	No Hits						91.35	100	266	266	23	0	1	266	1651	1386	9e-95
Locus_19345_Transcript_1/1_Confidence_1.000_Length_234	LRR receptor-like serine/threonine-protein kinase FEI 2 (AHRD V1 *-** FEI2_ARATH)%3B contains Interpro domain(s) IPR002290 Serine/threonine protein kinase	Solyc04g012110.1.1; Solyc04g012100.1.1	Solyc04g012110.1.1	AK330069	Solanum lycopersicum cDNA, clone: LEFL3166L24, HTC in root	86.60	403	1824	22.09	87.23	80.34	234	188	24	0	26	213	1417	1604	7e-46
Locus_19409_Transcript_1/1_Confidence_1.000_Length_303	Alpha-humulene/(-)-(E)-beta-caryophyllene synthase (AHRD V1 **** HUMS_ARATH)%3B contains Interpro domain(s) IPR005630 Terpene synthase%2C metal-binding domain	Solyc01g101210.1.1; Solyc01g101190.1.1; Solyc01g101170.1.1	Solyc01g101210.1.1	No Hits						89.76	96.7	303	293	30	0	6	298	1388	1096	4e-94
Locus_19622_Transcript_1/1_Confidence_1.000_Length_198	Receptor protein kinase-like protein (AHRD V1 ***- C6ZS08_SOYBN)%3B contains Interpro domain(s) IPR002290 Serine/threonine protein kinase	Solyc04g074050.1.1; Solyc04g074020.1.1; Solyc04g074000.1.1	Solyc04g074050.1.1	No Hits						100	100	198	198	0	0	1	198	908	1105	3e-109
Locus_19626_Transcript_1/1_Confidence_1.000_Length_167	heat shock protein (AHRD V1 ***- B2D2G5_CAPSN)%3B contains Interpro domain(s) IPR013126 Heat shock protein 70	Solyc11g066060.1.1; Solyc06g076020.1.1	Solyc11g066060.1.1	AK324347	Solanum lycopersicum cDNA, clone: LEFL1076CG05, HTC in leaf	99.95	1942	2097	92.61	80.47	76.65	167	128	25	0	24	151	649	776	8e-08
Locus_19664_Transcript_2/2_Confidence_1.000_Length_330	Disease resistance protein (AHRD V1 ***- C6ZS21_SOYBN)%3B contains Interpro domain(s) IPR002182 NB-ARC	Solyc09g092310.1.1; Solyc09g092300.1.1	Solyc09g092310.1.1	BT013161	Lycopersicon esculentum clone 134193F, mRNA sequence	100.00	19	2553	0.74	88.19	71.82	330	237	27	1	22	258	245	10	5e-63
Locus_20006_Transcript_1/1_Confidence_1.000_Length_247	Chlorophyll a/b binding protein (AHRD V1 **** Q41422_SOLTU)%3B contains Interpro domain(s) IPR001344 Chlorophyll A-B binding protein	Solyc02g071030.1.1; Solyc02g070970.1.1	Solyc02g071030.1.1	BT014208	Lycopersicon esculentum clone 133385R, mRNA sequence	100.00	798	798	100.00	95.45	71.26	247	176	8	0	1	176	176	1	7e-77
Locus_20006_Transcript_1/1_Confidence_1.000_Length_247	Chlorophyll a/b binding protein (AHRD V1 **** Q41425_SOLTU)%3B contains Interpro domain(s) IPR001344 Chlorophyll A-B binding protein	Solyc02g071000.1.1; Solyc02g070980.1.1	Solyc02g071000.1.1	AK319572	Solanum lycopersicum cDNA, clone: LEFL1053CG07, HTC in leaf	93.95	794	798	99.50	93.18	71.26	247	176	12	0	1	176	176	1	2e-67
Locus_20349_Transcript_1/1_Confidence_1.000_Length_160	Disease resistance protein (AHRD V1 ***- C6ZS21_SOYBN)%3B contains Interpro domain(s) IPR002182 NB-ARC	Solyc09g092290.1.1; Solyc09g092280.1.1	Solyc09g092290.1.1	AK328233	Solanum lycopersicum cDNA, clone: LEFL2050B17, HTC in fruit	95.65	23	2547	0.90	90.38	97.5	160	156	15	0	1	156	1213	1058	2e-48
Locus_20973_Transcript_1/1_Confidence_1.000_Length_153	Pol polyprotein (AHRD V1 *-*- POL_BAEVM)%3B contains Interpro domain(s) IPR000477 RNA-directed DNA polymerase (reverse transcriptase)	Solyc11g020560.1.1; Solyc08g060910.1.1	Solyc11g020560.1.1	AK325839	Solanum lycopersicum cDNA, clone: LEFL2042D19, HTC in fruit	90.71	1313	3732	35.18	92.81	100	153	153	11	0	1	153	906	1058	3e-56
Locus_20973_Transcript_1/1_Confidence_1.000_Length_153	Pol polyprotein (AHRD V1 *-*- POL_GALV)%3B contains Interpro domain(s) IPR000477 RNA-directed DNA polymerase (reverse transcriptase)	Solyc09g014810.1.1; Solyc08g023400.1.1	Solyc09g014810.1.1	No Hits						84.97	100	153	153	23	0	1	153	1122	1274	1e-27
Locus_21076_Transcript_1/1_Confidence_1.000_Length_311	Ulp1 protease family C-terminal catalytic domain containing protein (AHRD V1 *-*- Q60D46_SOLDE)	Solyc10g050120.1.1; Solyc01g106660.1.1	Solyc10g050120.1.1	FJ982308	Solanum lycopersicum GAGA-binding transcriptional activator (BBR/BPC4) mRNA, complete cds	100.00	18	1974	0.91	91.12	97.75	311	304	27	0	8	311	1548	1245	8e-108
Locus_21076_Transcript_1/1_Confidence_1.000_Length_311	Ulp1 protease family C-terminal catalytic domain containing protein (AHRD V1 ***- Q60D46_SOLDE)%3B contains Interpro domain(s) IPR003653 Peptidase C48%2C SUMO/Sentrin/Ubl1	Solyc08g065280.1.1; Solyc05g025830.1.1	Solyc08g065280.1.1	AK328540	Solanum lycopersicum cDNA, clone: LEFL3007K09, HTC in root	100.00	18	2001	0.90	90.79	97.75	311	304	28	0	8	311	1056	753	2e-105
Locus_21076_Transcript_1/1_Confidence_1.000_Length_311	Ulp1 protease family C-terminal catalytic domain containing protein (AHRD V1 *-*- Q60D46_SOLDE)%3B contains Interpro domain(s) IPR003653 Peptidase C48%2C SUMO/Sentrin/Ubl1	Solyc08g068550.1.1; Solyc07g041690.1.1; Solyc06g075240.1.1	Solyc08g068550.1.1	AK328325	Solanum lycopersicum cDNA, clone: LEFL2052D19, HTC in fruit	100.00	20	2544	0.79	90.13	97.75	311	304	30	0	8	311	1677	1374	1e-100
Locus_21076_Transcript_1/1_Confidence_1.000_Length_311	Ulp1 protease family C-terminal catalytic domain containing protein (AHRD V1 ***- Q60D46_SOLDE)	Solyc11g044710.1.1; Solyc11g021350.1.1; Solyc09g057620.1.1; Solyc06g065770.1.1; Solyc06g051710.1.1; Solyc06g050970.1.1	Solyc11g044710.1.1	AK328540	Solanum lycopersicum cDNA, clone: LEFL3007K09, HTC in root	100.00	18	840	2.14	89.8	97.75	311	304	31	0	8	311	693	390	3e-98
Locus_21076_Transcript_1/1_Confidence_1.000_Length_311	Ulp1 protease family C-terminal catalytic domain containing protein (AHRD V1 *-*- Q60D46_SOLDE)	Solyc07g041140.1.1; Solyc06g050410.1.1; Solyc05g026280.1.1	Solyc07g041140.1.1	NM_001247653	Solanum lycopersicum calcium-dependent protein kinase CDPK1 (LOC543689), mRNA	100.00	18	1809	1.00	89.47	97.75	311	304	32	0	8	311	1683	1380	7e-96
Locus_21158_Transcript_1/1_Confidence_1.000_Length_448	Ulp1 protease family C-terminal catalytic domain containing protein (AHRD V1 *-*- Q60D46_SOLDE)	Solyc10g050120.1.1; Solyc02g037560.1.1	Solyc10g050120.1.1	FJ982308	Solanum lycopersicum GAGA-binding transcriptional activator (BBR/BPC4) mRNA, complete cds	100.00	18	1974	0.91	88.57	99.55	448	446	46	1	3	448	751	1191	4e-135
Locus_21158_Transcript_1/1_Confidence_1.000_Length_448	Ulp1 protease family C-terminal catalytic domain containing protein (AHRD V1 ***- Q60D46_SOLDE)%3B contains Interpro domain(s) IPR003653 Peptidase C48%2C SUMO/Sentrin/Ubl1	Solyc08g065280.1.1; Solyc06g075240.1.1; Solyc06g050970.1.1	Solyc08g065280.1.1	AK328540	Solanum lycopersicum cDNA, clone: LEFL3007K09, HTC in root	100.00	18	2001	0.90	84.6	94.2	448	422	57	2	27	448	286	699	4e-86
Locus_21158_Transcript_1/1_Confidence_1.000_Length_448	Ulp1 protease family C-terminal catalytic domain containing protein (AHRD V1 *-*- Q60D46_SOLDE)%3B contains Interpro domain(s) IPR003653 Peptidase C48%2C SUMO/Sentrin/Ubl1	Solyc07g041690.1.1; Solyc07g041140.1.1; Solyc06g050410.1.1	Solyc07g041690.1.1	AK325734	Solanum lycopersicum cDNA, clone: LEFL2019O11, HTC in fruit	88.66	97	3321	2.92	83.89	94.2	448	422	60	2	27	448	1606	2019	5e-79
Locus_21160_Transcript_1/1_Confidence_1.000_Length_155	%26aposchromo%26apos domain containing protein (AHRD V1 *-*- Q6L3Q3_SOLDE)%3B contains Interpro domain(s) IPR005162 Retrotransposon gag protein	Solyc03g063890.1.1; Solyc00g121730.1.1	Solyc03g063890.1.1	AK325739	Solanum lycopersicum cDNA, clone: LEFL2020F24, HTC in fruit	94.19	947	1182	80.12	95.48	100	155	155	7	0	1	155	598	752	6e-67
Locus_21160_Transcript_1/1_Confidence_1.000_Length_155	Polyprotein (AHRD V1 ***- Q0ZLH4_9ORYZ)%3B contains Interpro domain(s) IPR005162 Retrotransposon gag protein	Solyc08g022200.1.1; Solyc04g017990.1.1	Solyc08g022200.1.1	AK248011	Solanum lycopersicum cDNA, clone: LEFL2022G15, HTC in fruit	95.10	714	717	99.58	92.9	100	155	155	11	0	1	155	112	266	2e-57
Locus_21296_Transcript_1/1_Confidence_1.000_Length_171	7S globulin-3 (Fragment) (AHRD V1 **-- A4PIA0_PHAAN)%3B contains Interpro domain(s) IPR011051 Cupin%2C RmlC-type	Solyc06g075290.1.1; Solyc06g075270.1.1	Solyc06g075290.1.1	No Hits						83.46	74.27	171	127	19	2	22	147	405	280	5e-12
Locus_21344_Transcript_1/1_Confidence_1.000_Length_246	Transposon Ty1-BR Gag-Pol polyprotein (AHRD V1 ***- YB12B_YEAST)%3B contains Interpro domain(s) IPR001584 Integrase%2C catalytic core	Solyc08g062410.1.1; Solyc02g062480.1.1	Solyc08g062410.1.1	BT013557	Lycopersicon esculentum clone 132294F, mRNA sequence	100.00	19	1416	1.34	98.36	99.19	246	244	4	0	3	246	997	1240	5e-127
Locus_21362_Transcript_1/1_Confidence_1.000_Length_202	Lipoxygenase (AHRD V1 ***- O24370_SOLTU)%3B contains Interpro domain(s) IPR001246 Lipoxygenase%2C plant	Solyc12g011040.1.1; Solyc01g009680.1.1; Solyc01g006560.1.1	Solyc12g011040.1.1	AK246936	Solanum lycopersicum cDNA, clone: LEFL1001AC04, HTC in leaf	100.00	2679	2679	100.00	88.95	94.06	202	190	21	0	4	193	1636	1825	3e-54
Locus_21638_Transcript_1/3_Confidence_0.400_Length_265	Histone H4 (AHRD V1 ***- B6T0P4_MAIZE)%3B contains Interpro domain(s) IPR001951 Histone H4	Solyc11g072860.1.1; Solyc11g066160.1.1	Solyc11g072860.1.1	AK324319	Solanum lycopersicum cDNA, clone: LEFL1075DD06, HTC in leaf	99.68	312	312	100.00	83.02	80	265	212	36	0	54	265	1	212	2e-31
Locus_22264_Transcript_1/1_Confidence_1.000_Length_317	Sulfotransferase family protein (AHRD V1 ***- D7LQL2_ARALY)%3B contains Interpro domain(s) IPR000863 Sulfotransferase	Solyc11g027800.1.1; Solyc09g055500.1.1	Solyc11g027800.1.1	AK329185	Solanum lycopersicum cDNA, clone: LEFL3107J19, HTC in root	81.46	906	990	91.52	86.08	74.76	317	237	32	1	1	236	812	576	4e-51
Locus_22298_Transcript_1/1_Confidence_1.000_Length_344	Proteinase inhibitor I (AHRD V1 ***- Q3S492_SOLTU)%3B contains Interpro domain(s) IPR000864 Proteinase inhibitor I13%2C potato inhibitor I	Solyc09g089510.1.1; Solyc09g089490.1.1	Solyc09g089510.1.1	No Hits						89.63	70.06	344	241	22	1	1	238	62	302	1e-73
Locus_22845_Transcript_1/1_Confidence_1.000_Length_186	Receptor kinase-like protein (AHRD V1 **** O24436_ORYLO)%3B contains Interpro domain(s) IPR002290 Serine/threonine protein kinase	Solyc03g006080.1.1; Solyc03g006030.1.1	Solyc03g006080.1.1	No Hits						84.95	100	186	186	28	0	1	186	2788	2603	3e-35
Locus_23474_Transcript_1/1_Confidence_1.000_Length_176	Glutaredoxin (AHRD V1 **** B9I9V9_POPTR)%3B contains Interpro domain(s) IPR011905 Glutaredoxin-like%2C plant II	Solyc04g011870.1.1; Solyc04g011850.1.1; Solyc04g011790.1.1	Solyc04g011870.1.1	AK323900	Solanum lycopersicum cDNA, clone: LEFL1067BA01, HTC in leaf	94.48	308	309	99.68	93.75	100	176	176	11	0	1	176	4	179	7e-70
Locus_23474_Transcript_1/1_Confidence_1.000_Length_176	Glutaredoxin (AHRD V1 ***- B9I9V9_POPTR)%3B contains Interpro domain(s) IPR011905 Glutaredoxin-like%2C plant II	Solyc04g011810.1.1; Solyc04g011800.1.1	Solyc04g011810.1.1	AK323900	Solanum lycopersicum cDNA, clone: LEFL1067BA01, HTC in leaf	95.13	308	309	99.68	91.91	98.3	176	173	14	0	4	176	7	179	6e-61
Locus_23474_Transcript_1/1_Confidence_1.000_Length_176	Glutaredoxin (AHRD V1 ***- B9I9V9_POPTR)%3B contains Interpro domain(s) IPR011905 Glutaredoxin-like%2C plant II	Solyc04g011860.1.1; Solyc04g011840.1.1	Solyc04g011860.1.1	AK323900	Solanum lycopersicum cDNA, clone: LEFL1067BA01, HTC in leaf	100.00	309	309	100.00	91.48	100	176	176	15	0	1	176	4	179	2e-60
Locus_23523_Transcript_1/1_Confidence_1.000_Length_245	Chlorophyll a/b binding protein (AHRD V1 **** Q41422_SOLTU)%3B contains Interpro domain(s) IPR001344 Chlorophyll A-B binding protein	Solyc02g071030.1.1; Solyc02g070940.1.1	Solyc02g071030.1.1	BT014208	Lycopersicon esculentum clone 133385R, mRNA sequence	100.00	798	798	100.00	96.33	100	245	245	9	0	1	245	127	371	1e-115
Locus_23675_Transcript_1/1_Confidence_1.000_Length_159	Pol polyprotein (AHRD V1 *-*- POL_BAEVM)%3B contains Interpro domain(s) IPR000477 RNA-directed DNA polymerase (reverse transcriptase)	Solyc11g020560.1.1; Solyc08g060910.1.1	Solyc11g020560.1.1	AK325839	Solanum lycopersicum cDNA, clone: LEFL2042D19, HTC in fruit	90.71	1313	3732	35.18	90	81.76	159	130	13	0	25	154	833	962	1e-37
Locus_23700_Transcript_1/1_Confidence_1.000_Length_396	Histone H4 (AHRD V1 ***- B6T0P4_MAIZE)%3B contains Interpro domain(s) IPR001951 Histone H4	Solyc06g075850.1.1; Solyc06g075830.1.1	Solyc06g075850.1.1	AK322332	Solanum lycopersicum cDNA, clone: LEFL1036BG05, HTC in leaf	96.47	312	312	100.00	85.53	78.54	396	311	45	0	35	345	1	311	7e-69
Locus_23705_Transcript_1/1_Confidence_1.000_Length_244	Mutator-like transposase (AHRD V1 ***- Q8W3H2_ORYSA)%3B contains Interpro domain(s) IPR018289 MULE transposase%2C conserved domain	Solyc11g068850.1.1; Solyc03g044610.1.1	Solyc11g068850.1.1	AK319186	Solanum lycopersicum cDNA, clone: LEFL1002BC12, HTC in leaf	96.97	33	1326	2.49	94.83	95.08	244	232	12	0	13	244	698	467	9e-101
Locus_23956_Transcript_1/1_Confidence_1.000_Length_261	S-locus glycoprotein (Fragment) (AHRD V1 ***- D7RJY4_OLEEU)%3B contains Interpro domain(s) IPR000858 S-locus glycoprotein	Solyc04g077320.1.1; Solyc04g077310.1.1	Solyc04g077320.1.1	AK325636	Solanum lycopersicum cDNA, clone: LEFL2003BG05, HTC in fruit	90.28	957	960	99.69	88.51	100	261	261	30	0	1	261	220	480	5e-75
Locus_24074_Transcript_1/1_Confidence_1.000_Length_185	Ulp1 protease family C-terminal catalytic domain containing protein (AHRD V1 *-*- Q60D46_SOLDE)%3B contains Interpro domain(s) IPR003653 Peptidase C48%2C SUMO/Sentrin/Ubl1	Solyc10g076970.1.1; Solyc05g015130.1.1	Solyc10g076970.1.1	AK319397	Solanum lycopersicum cDNA, clone: LEFL1020BE10, HTC in leaf	100.00	21	1359	1.55	97.28	99.46	185	184	5	0	1	184	1161	1344	6e-89
Locus_24074_Transcript_1/1_Confidence_1.000_Length_185	Ulp1 protease family protein (AHRD V1 *-*- Q2A9J1_BRAOL)%3B contains Interpro domain(s) IPR015410 Region of unknown function DUF1985	Solyc08g074530.1.1; Solyc00g166490.1.1	Solyc08g074530.1.1	AK319397	Solanum lycopersicum cDNA, clone: LEFL1020BE10, HTC in leaf	100.00	21	2976	0.71	95.11	99.46	185	184	9	0	1	184	2778	2961	2e-79
Locus_24310_Transcript_1/1_Confidence_1.000_Length_179	Pol polyprotein (AHRD V1 *-*- POL_MLVFP)%3B contains Interpro domain(s) IPR001584 Integrase%2C catalytic core	Solyc11g050910.1.1; Solyc08g028710.1.1	Solyc11g050910.1.1	AK325722	Solanum lycopersicum cDNA, clone: LEFL2018A20, HTC in fruit	87.56	1544	1551	99.55	97.56	91.62	179	164	4	0	14	177	601	764	2e-79
Locus_24521_Transcript_1/1_Confidence_1.000_Length_196	Mutator-like transposase (AHRD V1 *-*- Q9FH43_ARATH)%3B contains Interpro domain(s) IPR018289 MULE transposase%2C conserved domain	Solyc01g034000.1.1; Solyc00g093300.1.1	Solyc01g034000.1.1	AK327828	Solanum lycopersicum cDNA, clone: LEFL2038P08, HTC in fruit	83.46	254	2163	11.74	95.88	86.73	196	170	7	0	1	170	1958	2127	8e-76
Locus_24521_Transcript_1/1_Confidence_1.000_Length_196	Mutator-like transposase (AHRD V1 *-*- Q9FH43_ARATH)%3B contains Interpro domain(s) IPR006564 Zinc finger%2C PMZ-type	Solyc10g018410.1.1; Solyc07g042350.1.1	Solyc10g018410.1.1	AK327828	Solanum lycopersicum cDNA, clone: LEFL2038P08, HTC in fruit	81.50	254	1218	20.85	95.29	86.73	196	170	8	0	1	170	1013	1182	2e-73
Locus_24521_Transcript_1/1_Confidence_1.000_Length_196	Mutator-like transposase (AHRD V1 *-*- Q9SR14_ARATH)%3B contains Interpro domain(s) IPR004332 Transposase%2C MuDR%2C plant	Solyc12g056680.1.1; Solyc11g020010.1.1	Solyc12g056680.1.1	AK320449	Solanum lycopersicum cDNA, clone: LEFL1009BH03, HTC in leaf	100.00	18	1494	1.20	94.71	86.73	196	170	9	0	1	170	1289	1458	5e-71
Locus_24610_Transcript_1/1_Confidence_1.000_Length_162	Mutator-like transposase (AHRD V1 ***- Q9FH43_ARATH)%3B contains Interpro domain(s) IPR018289 MULE transposase%2C conserved domain	Solyc04g051750.1.1; Solyc04g025980.1.1	Solyc04g051750.1.1	No Hits						87.31	82.72	162	134	17	0	1	134	165	32	2e-30
Locus_24660_Transcript_1/1_Confidence_1.000_Length_163	Ribonuclease 3-like protein 3 (AHRD V1 *-*- RTL3_ORYSJ)%3B contains Interpro domain(s) IPR000999 Ribonuclease III	Solyc11g008520.1.1; Solyc01g012740.1.1; Solyc01g012610.1.1	Solyc11g008520.1.1	BT014150	Lycopersicon esculentum clone 133269F, mRNA sequence	100.00	19	4287	0.44	85.53	97.55	163	159	23	0	1	159	3056	3214	4e-31
Locus_24997_Transcript_1/1_Confidence_1.000_Length_179	Polyprotein (AHRD V1 ***- Q6ATN2_ORYSJ)	Solyc11g032210.1.1; Solyc10g036790.1.1	Solyc11g032210.1.1	No Hits						99.31	80.45	179	144	1	0	36	179	1	144	1e-74
Locus_25028_Transcript_1/1_Confidence_1.000_Length_154	Os09g0451700 protein (Fragment) (AHRD V1 *--- Q0J1B9_ORYSJ)%3B contains Interpro domain(s) IPR007592 Protein of unknown function DUF573	Solyc07g052900.1.1; Solyc07g052890.1.1	Solyc07g052900.1.1	BT013680	Lycopersicon esculentum clone 132502R, mRNA sequence	86.39	948	1194	79.40	91.3	74.68	154	115	10	0	5	119	484	598	6e-36
Locus_25325_Transcript_1/1_Confidence_1.000_Length_183	Glutamate-gated kainate-type ion channel receptor subunit GluR5 (AHRD V1 **** B9HB97_POPTR)%3B contains Interpro domain(s) IPR017103 Ionotropic glutamate-like receptor%2C plant	Solyc06g063200.1.1; Solyc06g063180.1.1	Solyc06g063200.1.1	AK324190	Solanum lycopersicum cDNA, clone: LEFL1073BF04, HTC in leaf	84.25	2152	2934	73.35	92.31	99.45	183	182	14	0	2	183	479	298	3e-66
Locus_25671_Transcript_1/1_Confidence_1.000_Length_178	Mutator-like transposase (AHRD V1 ***- Q9SKM2_ARATH)%3B contains Interpro domain(s) IPR018289 MULE transposase%2C conserved domain	Solyc05g018070.1.1; Solyc04g025980.1.1	Solyc05g018070.1.1	No Hits						89.63	92.13	178	164	17	0	12	175	313	476	2e-48
Locus_25769_Transcript_1/1_Confidence_1.000_Length_176	Subtilisin-like protease (AHRD V1 **-- Q9LWA3_SOLLC)%3B contains Interpro domain(s) IPR015500 Peptidase S8%2C subtilisin-related	Solyc08g079910.1.1; Solyc08g079890.1.1	Solyc08g079910.1.1	AK325529	Solanum lycopersicum cDNA, clone: LEFL1097CC09, HTC in leaf	88.60	2236	2238	99.91	91.11	76.7	176	135	12	0	1	135	135	1	5e-43
Locus_25893_Transcript_1/1_Confidence_1.000_Length_172	Ulp1 protease family C-terminal catalytic domain containing protein (AHRD V1 ***- Q60D46_SOLDE)%3B contains Interpro domain(s) IPR003653 Peptidase C48%2C SUMO/Sentrin/Ubl1	Solyc08g065280.1.1; Solyc07g041690.1.1; Solyc06g050970.1.1; Solyc05g018110.1.1	Solyc08g065280.1.1	AK328540	Solanum lycopersicum cDNA, clone: LEFL3007K09, HTC in root	100.00	18	2001	0.90	100	98.84	172	170	0	0	3	172	2001	1832	1e-92
Locus_25893_Transcript_1/1_Confidence_1.000_Length_172	Ulp1 protease family C-terminal catalytic domain containing protein (AHRD V1 *-*- Q60D46_SOLDE)%3B contains Interpro domain(s) IPR003653 Peptidase C48%2C SUMO/Sentrin/Ubl1	Solyc08g062310.1.1; Solyc06g075240.1.1; Solyc06g065770.1.1; Solyc06g051700.1.1	Solyc08g062310.1.1	AK325734	Solanum lycopersicum cDNA, clone: LEFL2019O11, HTC in fruit	89.58	96	3039	3.16	99.41	98.84	172	170	1	0	3	172	3039	2870	4e-90
Locus_25893_Transcript_1/1_Confidence_1.000_Length_172	Ulp1 protease family C-terminal catalytic domain containing protein (AHRD V1 ***- Q60D46_SOLDE)%3B contains Interpro domain(s) IPR003653 Peptidase C48%2C SUMO/Sentrin/Ubl1	Solyc07g041130.1.1; Solyc01g106660.1.1	Solyc07g041130.1.1	BT014312	Lycopersicon esculentum clone 133563F, mRNA sequence	100.00	17	759	2.24	98.82	98.84	172	170	2	0	3	172	759	590	9e-88
Locus_25893_Transcript_1/1_Confidence_1.000_Length_172	Ulp1 protease family C-terminal catalytic domain containing protein (AHRD V1 *-*- Q60D46_SOLDE)%3B contains Interpro domain(s) IPR015410 Region of unknown function DUF1985	Solyc12g014520.1.1; Solyc10g039310.1.1	Solyc12g014520.1.1	AK325734	Solanum lycopersicum cDNA, clone: LEFL2019O11, HTC in fruit	90.72	97	3240	2.99	98.24	98.84	172	170	3	0	3	172	3240	3071	2e-85
Locus_25893_Transcript_1/1_Confidence_1.000_Length_172	Ulp1 protease family C-terminal catalytic domain containing protein (AHRD V1 *-*- Q60D46_SOLDE)%3B contains Interpro domain(s) IPR015410 Region of unknown function DUF1985	Solyc10g024400.1.1; Solyc10g018680.1.1; Solyc09g063110.1.1; Solyc04g049560.1.1	Solyc10g024400.1.1	AK325734	Solanum lycopersicum cDNA, clone: LEFL2019O11, HTC in fruit	90.40	125	2052	6.09	97.02	97.67	172	168	5	0	3	170	2052	1885	2e-79
Locus_25893_Transcript_1/1_Confidence_1.000_Length_172	Ulp1 protease family C-terminal catalytic domain containing protein (AHRD V1 *-*- Q60D46_SOLDE)	Solyc10g050120.1.1; Solyc09g057620.1.1; Solyc04g045500.1.1; Solyc02g050120.1.1	Solyc10g050120.1.1	FJ982308	Solanum lycopersicum GAGA-binding transcriptional activator (BBR/BPC4) mRNA, complete cds	100.00	18	1974	0.91	96.43	97.67	172	168	6	0	3	170	1974	1807	5e-77
Locus_25893_Transcript_1/1_Confidence_1.000_Length_172	Ulp1 protease family C-terminal catalytic domain containing protein (AHRD V1 ***- Q60D46_SOLDE)	Solyc10g046900.1.1; Solyc02g021300.1.1	Solyc10g046900.1.1	NM_001247101	Solanum lycopersicum alpha glucosidase II (gluII), mRNA	100.00	17	411	4.14	92.86	97.67	172	168	12	0	3	170	411	244	1e-62
Locus_25941_Transcript_1/1_Confidence_1.000_Length_162	Disease resistance protein (AHRD V1 ***- B3IYJ6_CAPCH)%3B contains Interpro domain(s) IPR002182 NB-ARC	Solyc11g069990.1.1; Solyc08g007630.1.1	Solyc11g069990.1.1	AF004881	Lycopersicon esculentum resistance complex protein I2C-4 (I2C-4) possible pseudo mRNA sequence	88.03	117	2319	5.05	92.45	98.15	162	159	12	0	1	159	86	244	2e-57
Locus_25977_Transcript_1/1_Confidence_1.000_Length_215	Chlorophyll a/b binding protein (AHRD V1 **** Q41425_SOLTU)%3B contains Interpro domain(s) IPR001344 Chlorophyll A-B binding protein	Solyc02g071000.1.1; Solyc02g070970.1.1	Solyc02g071000.1.1	AK319572	Solanum lycopersicum cDNA, clone: LEFL1053CG07, HTC in leaf	93.95	794	798	99.50	95.81	100	215	215	9	0	1	215	341	127	8e-98
Locus_25977_Transcript_1/1_Confidence_1.000_Length_215	Chlorophyll a/b binding protein (AHRD V1 **** Q41422_SOLTU)%3B contains Interpro domain(s) IPR001344 Chlorophyll A-B binding protein	Solyc02g071010.1.1; Solyc02g070990.1.1	Solyc02g071010.1.1	AK319572	Solanum lycopersicum cDNA, clone: LEFL1053CG07, HTC in leaf	99.87	798	798	100.00	95.35	100	215	215	10	0	1	215	341	127	2e-95
Locus_6339_Transcript_1/1_Confidence_1.000_Length_1558	( related) (AHRD V1 *-*- Q2HTJ8_MEDTR)	Solyc08g081160.1.1	Solyc08g081160.1.1	No Hits						99.8	98.4	1558	1533	3	0	1	1533	913	2445	0
Locus_8474_Transcript_1/1_Confidence_1.000_Length_1048	( related) (AHRD V1 *-*- Q2HTJ8_MEDTR)	Solyc08g081160.1.1	Solyc08g081160.1.1	No Hits						99.22	86.16	1048	903	3	1	1	903	899	1	0
Locus_6226_Transcript_1/1_Confidence_1.000_Length_3562	( related) (AHRD V1 ***- Q2HTJ8_MEDTR)	Solyc01g094640.1.1	Solyc01g094640.1.1	No Hits						99.9	80.52	3562	2868	0	1	133	3000	1	2865	0
Locus_8028_Transcript_1/1_Confidence_1.000_Length_2038	(Dimethylallyl)adenosine tRNA methylthiotransferase miaB (AHRD V1 ***- MIAB_SALRD)%3B contains Interpro domain(s) IPR006463 tRNA-i(6)A37 modification enzyme MiaB	Solyc02g084750.1.1	Solyc02g084750.1.1	No Hits						99.07	89.65	2038	1827	0	1	212	2038	1872	63	0
Locus_4766_Transcript_1/1_Confidence_1.000_Length_2179	(Dimethylallyl)adenosine tRNA methylthiotransferase miaB (AHRD V1 ***- MIAB_SULSY)%3B contains Interpro domain(s) IPR006466 MiaB-like tRNA modifying enzyme%2C archaeal-type	Solyc11g022390.1.1	Solyc11g022390.1.1	BT013138	Lycopersicon esculentum clone 114440F, mRNA sequence	99.25	1869	1869	100.00	100	85.77	2179	1869	0	0	93	1961	1	1869	0
Locus_972_Transcript_1/1_Confidence_1.000_Length_1984	(E)-beta-ocimene synthase (AHRD V1 **** Q5CD81_CITUN)%3B contains Interpro domain(s) IPR005630 Terpene synthase%2C metal-binding domain	Solyc01g105890.1.1	Solyc01g105890.1.1	No Hits						100	92.24	1984	1830	0	0	127	1956	1830	1	0
Locus_5154_Transcript_1/1_Confidence_1.000_Length_2181	(P)ppGpp synthetase I (GTP pyrophosphokinase) SpoT/RelA (AHRD V1 *--- Q2RHV7_MOOTA)%3B contains Interpro domain(s) IPR007685 RelA/SpoT	Solyc12g098920.1.1	Solyc12g098920.1.1	AK321800	Solanum lycopersicum cDNA, clone: LEFL1029CF04, HTC in leaf	99.60	1746	1746	100.00	100	80.06	2181	1746	0	0	310	2055	1746	1	0
Locus_7668_Transcript_1/1_Confidence_1.000_Length_2881	(Rice Genome Annotation Project) expressed protein (AHRD V1 ***- B7FAJ2_ORYSJ)	Solyc07g049350.1.1	Solyc07g049350.1.1	No Hits						100	72.58	2881	2091	0	0	326	2416	2091	1	0
Locus_11434_Transcript_1/1_Confidence_1.000_Length_209	%26aposchromo%26apos domain containing protein (AHRD V1 *--- Q6L3Q3_SOLDE)%3B contains Interpro domain(s) IPR005162 Retrotransposon gag protein	Solyc04g017990.1.1	Solyc04g017990.1.1	AK247997	Solanum lycopersicum cDNA, clone: LEFL2016F16, HTC in fruit	93.71	763	795	95.97	93.75	99.52	209	208	13	0	2	209	374	581	4e-84
Locus_14688_Transcript_1/1_Confidence_1.000_Length_191	%26aposchromo%26apos domain containing protein (AHRD V1 *--- Q6L3Q3_SOLDE)%3B contains Interpro domain(s) IPR005162 Retrotransposon gag protein	Solyc00g121730.1.1	Solyc00g121730.1.1	AK325875	Solanum lycopersicum cDNA, clone: LEFL2050C15, HTC in fruit	91.26	927	1737	53.37	88.52	95.81	191	183	21	0	9	191	184	2	4e-50
Locus_14688_Transcript_1/1_Confidence_1.000_Length_191	%26aposchromo%26apos domain containing protein (AHRD V1 *--- Q6L3Q3_SOLDE)%3B contains Interpro domain(s) IPR005162 Retrotransposon gag protein	Solyc04g017990.1.1	Solyc04g017990.1.1	AK247997	Solanum lycopersicum cDNA, clone: LEFL2016F16, HTC in fruit	93.71	763	795	95.97	80.1	100	191	191	38	0	1	191	192	2	2e-14
Locus_20758_Transcript_1/1_Confidence_1.000_Length_418	%26aposchromo%26apos domain containing protein (AHRD V1 *--- Q6L3Q3_SOLDE)%3B contains Interpro domain(s) IPR005162 Retrotransposon gag protein	Solyc00g121730.1.1	Solyc00g121730.1.1	AK325875	Solanum lycopersicum cDNA, clone: LEFL2050C15, HTC in fruit	91.26	927	1737	53.37	85.96	95.45	418	399	47	1	3	401	266	655	2e-97
Locus_20758_Transcript_1/1_Confidence_1.000_Length_418	%26aposchromo%26apos domain containing protein (AHRD V1 *--- Q6L3Q3_SOLDE)%3B contains Interpro domain(s) IPR005162 Retrotransposon gag protein	Solyc04g017990.1.1	Solyc04g017990.1.1	AK247997	Solanum lycopersicum cDNA, clone: LEFL2016F16, HTC in fruit	93.71	763	795	95.97	84.58	96.17	418	402	53	1	3	404	266	658	5e-85
Locus_20973_Transcript_1/1_Confidence_1.000_Length_153	%26aposchromo%26apos domain containing protein (AHRD V1 *--- Q6L3Q3_SOLDE)%3B contains Interpro domain(s) IPR005162 Retrotransposon gag protein	Solyc00g121730.1.1	Solyc00g121730.1.1	AK325875	Solanum lycopersicum cDNA, clone: LEFL2050C15, HTC in fruit	91.26	927	1737	53.37	88.81	87.58	153	134	15	0	20	153	805	938	2e-35
Locus_3329_Transcript_1/1_Confidence_1.000_Length_167	%26aposchromo%26apos domain containing protein (AHRD V1 *-*- Q6L3Q3_SOLDE)%3B contains Interpro domain(s) IPR001878 Zinc finger%2C CCHC-type	Solyc07g039270.1.1	Solyc07g039270.1.1	No Hits						94.74	79.64	167	133	7	0	11	143	276	144	9e-54
Locus_20973_Transcript_1/1_Confidence_1.000_Length_153	%26aposchromo%26apos domain containing protein (AHRD V1 *-*- Q6L3Q3_SOLDE)%3B contains Interpro domain(s) IPR001878 Zinc finger%2C CCHC-type	Solyc07g039270.1.1	Solyc07g039270.1.1	No Hits						95.39	99.35	153	152	7	0	2	153	313	464	4e-65
Locus_23675_Transcript_1/1_Confidence_1.000_Length_159	%26aposchromo%26apos domain containing protein (AHRD V1 *-*- Q6L3Q3_SOLDE)%3B contains Interpro domain(s) IPR001878 Zinc finger%2C CCHC-type	Solyc07g039270.1.1	Solyc07g039270.1.1	No Hits						87.6	76.1	159	121	15	0	34	154	248	368	1e-27
Locus_11434_Transcript_1/1_Confidence_1.000_Length_209	%26aposchromo%26apos domain containing protein (AHRD V1 *-*- Q6L3Q3_SOLDE)%3B contains Interpro domain(s) IPR005162 Retrotransposon gag protein	Solyc03g063890.1.1	Solyc03g063890.1.1	AK325739	Solanum lycopersicum cDNA, clone: LEFL2020F24, HTC in fruit	94.19	947	1182	80.12	95.22	100	209	209	10	0	1	209	748	956	7e-92
Locus_20758_Transcript_1/1_Confidence_1.000_Length_418	%26aposchromo%26apos domain containing protein (AHRD V1 *-*- Q6L3Q3_SOLDE)%3B contains Interpro domain(s) IPR005162 Retrotransposon gag protein	Solyc03g063890.1.1	Solyc03g063890.1.1	AK325739	Solanum lycopersicum cDNA, clone: LEFL2020F24, HTC in fruit	94.19	947	1182	80.12	87.31	96.17	418	402	42	1	3	404	641	1033	3e-111
Locus_18181_Transcript_1/1_Confidence_1.000_Length_384	1 4-alpha-glucan branching enzyme (AHRD V1 **** C5FVR4_NANOT)%3B contains Interpro domain(s) IPR006589 Glycosyl hydrolase%2C family 13%2C subfamily%2C catalytic region	Solyc07g064830.1.1	Solyc07g064830.1.1	No Hits						95.82	99.74	384	383	0	1	1	383	1536	1902	0
Locus_22721_Transcript_1/1_Confidence_1.000_Length_154	1 4-alpha-glucan branching enzyme (AHRD V1 **** C5FVR4_NANOT)%3B contains Interpro domain(s) IPR006589 Glycosyl hydrolase%2C family 13%2C subfamily%2C catalytic region	Solyc07g064830.1.1	Solyc07g064830.1.1	No Hits						100	100	154	154	0	0	1	154	465	312	5e-83
Locus_7169_Transcript_1/1_Confidence_1.000_Length_2883	1 4-alpha-glucan branching enzyme (AHRD V1 **** Q08131_MANES)%3B contains Interpro domain(s) IPR006589 Glycosyl hydrolase%2C family 13%2C subfamily%2C catalytic region	Solyc04g082400.1.1	Solyc04g082400.1.1	No Hits						100	87.93	2883	2535	0	0	284	2818	2535	1	0
Locus_7502_Transcript_1/1_Confidence_1.000_Length_2934	1 4-alpha-glucan branching enzyme II (AHRD V1 **** P93691_WHEAT)%3B contains Interpro domain(s) IPR006589 Glycosyl hydrolase%2C family 13%2C subfamily%2C catalytic region	Solyc09g009190.1.1	Solyc09g009190.1.1	No Hits						100	87.8	2934	2576	0	0	359	2934	2631	56	0
Locus_10773_Transcript_2/3_Confidence_0.400_Length_1424	1 4-dihydroxy-2-naphthoate octaprenyltransferase (AHRD V1 **** B6UA12_MAIZE)%3B contains Interpro domain(s) IPR011937 1%2C4-dihydroxy-2-naphthoate phytyltransferase	Solyc01g105460.1.1	Solyc01g105460.1.1	No Hits						100	71.21	1424	1014	0	0	193	1206	1	1014	0
Locus_17812_Transcript_1/1_Confidence_1.000_Length_1304	1-(5-phosphoribosyl)-5-((5-phosphoribosylamino)methylideneamino)imidazole-4-carboxamide isomerase (AHRD V1 **** D7G369_ECTSI)%3B contains Interpro domain(s) IPR011858 Phosphoribosylformimino-5-aminoimidazole carboxamide ribotide isomerase%2C eukaryotic	Solyc05g056150.1.1	Solyc05g056150.1.1	No Hits						100	72.01	1304	939	0	0	182	1120	939	1	0
Locus_21913_Transcript_1/1_Confidence_1.000_Length_155	1-acyl-sn-glycerol-3-phosphate acyltransferase (AHRD V1 ***- Q2Z1Y8_PRUMU)%3B contains Interpro domain(s) IPR002123 Phospholipid/glycerol acyltransferase	Solyc11g065890.1.1	Solyc11g065890.1.1	AK324980	Solanum lycopersicum cDNA, clone: LEFL1089CA01, HTC in leaf	100.00	1134	1134	100.00	100	100	155	155	0	0	1	155	896	742	1e-83
Locus_16626_Transcript_1/1_Confidence_1.000_Length_1329	1-acyl-sn-glycerol-3-phosphate acyltransferase (AHRD V1 **** B2LWM4_RICCO)%3B contains Interpro domain(s) IPR002123 Phospholipid/glycerol acyltransferase	Solyc04g079880.1.1	Solyc04g079880.1.1	No Hits						99.81	78.25	1329	1040	2	0	1	1040	1040	1	0
Locus_14667_Transcript_1/1_Confidence_1.000_Length_1077	1-acylglycerol-3-phosphate acyltransferase (AHRD V1 **** A2TF19_BRAJU)%3B contains Interpro domain(s) IPR002123 Phospholipid/glycerol acyltransferase	Solyc01g109370.1.1	Solyc01g109370.1.1	No Hits						99.48	89.51	1077	964	1	1	1	960	138	1101	0
Locus_4589_Transcript_1/2_Confidence_1.000_Length_2095	1-acylglycerophosphocholine O-acyltransferase 1 (AHRD V1 **** PCAT1_DROME)%3B contains Interpro domain(s) IPR002123 Phospholipid/glycerol acyltransferase	Solyc01g091950.1.1	Solyc01g091950.1.1	No Hits						99.22	79.24	2095	1660	0	1	321	1980	1647	1	0
Locus_4589_Transcript_2/2_Confidence_1.000_Length_2082	1-acylglycerophosphocholine O-acyltransferase 1 (AHRD V1 **** PCAT1_DROME)%3B contains Interpro domain(s) IPR002123 Phospholipid/glycerol acyltransferase	Solyc01g091950.1.1	Solyc01g091950.1.1	No Hits						100	79.11	2082	1647	0	0	321	1967	1647	1	0
Locus_2561_Transcript_2/2_Confidence_1.000_Length_1279	1-aminocyclopropane-1-carboxylate oxidase (AHRD V1 **-- ACCO_ACTDE)%3B contains Interpro domain(s) IPR005123 Oxoglutarate and iron-dependent oxygenase	Solyc02g071430.1.1	Solyc02g071430.1.1	No Hits						100	85.61	1279	1095	0	0	17	1111	1	1095	0
Locus_9750_Transcript_1/1_Confidence_1.000_Length_1229	1-aminocyclopropane-1-carboxylate oxidase (AHRD V1 **-- ACCO_MUSAC)%3B contains Interpro domain(s) IPR005123 Oxoglutarate and iron-dependent oxygenase	Solyc01g105650.1.1	Solyc01g105650.1.1	No Hits						100	87.14	1229	1071	0	0	47	1117	1	1071	0
Locus_11507_Transcript_2/2_Confidence_1.000_Length_1084	1-aminocyclopropane-1-carboxylate oxidase (AHRD V1 **-- ACCO_MUSAC)%3B contains Interpro domain(s) IPR005123 Oxoglutarate and iron-dependent oxygenase	Solyc09g008560.1.1	Solyc09g008560.1.1	No Hits						100	82.2	1084	891	0	0	133	1023	891	1	0
Locus_16990_Transcript_2/2_Confidence_1.000_Length_1224	1-aminocyclopropane-1-carboxylate oxidase (AHRD V1 **-- ACCO_TOBAC)%3B contains Interpro domain(s) IPR005123 Oxoglutarate and iron-dependent oxygenase	Solyc01g105660.1.1	Solyc01g105660.1.1	No Hits						100	87.75	1224	1074	0	0	14	1087	1	1074	0
Locus_8414_Transcript_1/1_Confidence_1.000_Length_1076	1-aminocyclopropane-1-carboxylate oxidase (AHRD V1 **-* ACCO_MUSAC)%3B contains Interpro domain(s) IPR005123 Oxoglutarate and iron-dependent oxygenase	Solyc01g108880.1.1	Solyc01g108880.1.1	No Hits						100	93.68	1076	1008	0	0	69	1076	1053	46	0
Locus_16710_Transcript_1/1_Confidence_1.000_Length_1361	1-aminocyclopropane-1-carboxylate oxidase (AHRD V1 **-* ACCO1_DICMU)%3B contains Interpro domain(s) IPR005123 Oxoglutarate and iron-dependent oxygenase	Solyc02g093080.1.1	Solyc02g093080.1.1	No Hits						100	72.96	1361	993	0	0	249	1241	993	1	0
Locus_15701_Transcript_1/2_Confidence_0.750_Length_1434	1-aminocyclopropane-1-carboxylate oxidase (AHRD V1 **-* B6SUN2_MAIZE)%3B contains Interpro domain(s) IPR005123 Oxoglutarate and iron-dependent oxygenase	Solyc04g007980.1.1	Solyc04g007980.1.1	No Hits						99	76.78	1434	1101	11	0	133	1233	1	1101	0
Locus_15701_Transcript_2/2_Confidence_0.750_Length_1434	1-aminocyclopropane-1-carboxylate oxidase (AHRD V1 **-* B6SUN2_MAIZE)%3B contains Interpro domain(s) IPR005123 Oxoglutarate and iron-dependent oxygenase	Solyc04g007980.1.1	Solyc04g007980.1.1	No Hits						100	76.78	1434	1101	0	0	133	1233	1	1101	0
Locus_675_Transcript_1/1_Confidence_1.000_Length_1337	1-aminocyclopropane-1-carboxylate oxidase (AHRD V1 ***- A4ZYQ6_SOLLC)%3B contains Interpro domain(s) IPR005123 Oxoglutarate and iron-dependent oxygenase	Solyc02g036350.1.1	Solyc02g036350.1.1	No Hits						100	71.8	1337	960	0	0	113	1072	1	960	0
Locus_12616_Transcript_1/1_Confidence_1.000_Length_236	1-aminocyclopropane-1-carboxylate oxidase (AHRD V1 ***- Q40876_PELHO)%3B contains Interpro domain(s) IPR005123 Oxoglutarate and iron-dependent oxygenase	Solyc03g116280.1.1	Solyc03g116280.1.1	No Hits						100	100	236	236	0	0	1	236	51	286	8e-132
Locus_204_Transcript_2/12_Confidence_1.000_Length_101	1-aminocyclopropane-1-carboxylate oxidase (AHRD V1 ***- Q94F66_SOLTU)%3B contains Interpro domain(s) IPR005123 Oxoglutarate and iron-dependent oxygenase	Solyc12g005940.1.1	Solyc12g005940.1.1	A35021	L.esculentum pTOM13	84.86	951	951	100.00	100	100	101	101	0	0	1	101	85	185	1e-51
Locus_204_Transcript_2/12_Confidence_1.000_Length_101	1-aminocyclopropane-1-carboxylate oxidase (AHRD V1 ***- Q94F66_SOLTU)%3B contains Interpro domain(s) IPR005123 Oxoglutarate and iron-dependent oxygenase	Solyc07g049530.1.1	Solyc07g049530.1.1	No Hits						93.88	97.03	101	98	6	0	4	101	88	185	2e-35
Locus_204_Transcript_3/12_Confidence_0.200_Length_866	1-aminocyclopropane-1-carboxylate oxidase (AHRD V1 ***- Q94F66_SOLTU)%3B contains Interpro domain(s) IPR005123 Oxoglutarate and iron-dependent oxygenase	Solyc07g049530.1.1	Solyc07g049530.1.1	No Hits						97.77	77.6	866	672	14	1	42	713	1	671	0
Locus_204_Transcript_3/12_Confidence_0.200_Length_866	1-aminocyclopropane-1-carboxylate oxidase (AHRD V1 ***- Q94F66_SOLTU)%3B contains Interpro domain(s) IPR005123 Oxoglutarate and iron-dependent oxygenase	Solyc12g005940.1.1	Solyc12g005940.1.1	A35021	L.esculentum pTOM13	84.86	951	951	100.00	86.7	77.25	866	669	88	1	42	710	1	668	9e-175
Locus_204_Transcript_7/12_Confidence_0.360_Length_1310	1-aminocyclopropane-1-carboxylate oxidase (AHRD V1 ***- Q94F66_SOLTU)%3B contains Interpro domain(s) IPR005123 Oxoglutarate and iron-dependent oxygenase	Solyc07g049530.1.1	Solyc07g049530.1.1	No Hits						93.84	70.61	1310	925	44	2	114	1026	1	924	0
Locus_204_Transcript_7/12_Confidence_0.360_Length_1310	1-aminocyclopropane-1-carboxylate oxidase (AHRD V1 ***- Q94F66_SOLTU)%3B contains Interpro domain(s) IPR005123 Oxoglutarate and iron-dependent oxygenase	Solyc12g005940.1.1	Solyc12g005940.1.1	A35021	L.esculentum pTOM13	84.86	951	951	100.00	83.73	70.84	1310	928	135	3	114	1026	1	927	0
Locus_204_Transcript_8/12_Confidence_0.320_Length_1238	1-aminocyclopropane-1-carboxylate oxidase (AHRD V1 ***- Q94F66_SOLTU)%3B contains Interpro domain(s) IPR005123 Oxoglutarate and iron-dependent oxygenase	Solyc07g049530.1.1	Solyc07g049530.1.1	No Hits						93.41	74.72	1238	925	48	2	42	954	1	924	0
Locus_204_Transcript_8/12_Confidence_0.320_Length_1238	1-aminocyclopropane-1-carboxylate oxidase (AHRD V1 ***- Q94F66_SOLTU)%3B contains Interpro domain(s) IPR005123 Oxoglutarate and iron-dependent oxygenase	Solyc12g005940.1.1	Solyc12g005940.1.1	A35021	L.esculentum pTOM13	84.86	951	951	100.00	85.13	74.96	1238	928	122	3	42	954	1	927	0
Locus_204_Transcript_9/12_Confidence_0.160_Length_1269	1-aminocyclopropane-1-carboxylate oxidase (AHRD V1 ***- Q94F66_SOLTU)%3B contains Interpro domain(s) IPR005123 Oxoglutarate and iron-dependent oxygenase	Solyc12g005940.1.1	Solyc12g005940.1.1	A35021	L.esculentum pTOM13	84.86	951	951	100.00	98.11	74.94	1269	951	18	0	114	1064	1	951	0
Locus_204_Transcript_9/12_Confidence_0.160_Length_1269	1-aminocyclopropane-1-carboxylate oxidase (AHRD V1 ***- Q94F66_SOLTU)%3B contains Interpro domain(s) IPR005123 Oxoglutarate and iron-dependent oxygenase	Solyc07g049530.1.1	Solyc07g049530.1.1	No Hits						85.79	74.31	1269	943	131	1	114	1056	1	940	0
Locus_204_Transcript_10/12_Confidence_0.280_Length_1310	1-aminocyclopropane-1-carboxylate oxidase (AHRD V1 ***- Q94F66_SOLTU)%3B contains Interpro domain(s) IPR005123 Oxoglutarate and iron-dependent oxygenase	Solyc07g049530.1.1	Solyc07g049530.1.1	No Hits						93.41	70.61	1310	925	48	2	114	1026	1	924	0
Locus_204_Transcript_10/12_Confidence_0.280_Length_1310	1-aminocyclopropane-1-carboxylate oxidase (AHRD V1 ***- Q94F66_SOLTU)%3B contains Interpro domain(s) IPR005123 Oxoglutarate and iron-dependent oxygenase	Solyc12g005940.1.1	Solyc12g005940.1.1	A35021	L.esculentum pTOM13	84.86	951	951	100.00	83.84	70.84	1310	928	134	3	114	1026	1	927	0
Locus_204_Transcript_11/12_Confidence_0.240_Length_1283	1-aminocyclopropane-1-carboxylate oxidase (AHRD V1 ***- Q94F66_SOLTU)%3B contains Interpro domain(s) IPR005123 Oxoglutarate and iron-dependent oxygenase	Solyc07g049530.1.1	Solyc07g049530.1.1	No Hits						98.41	73.5	1283	943	14	1	42	984	1	942	0
Locus_204_Transcript_11/12_Confidence_0.240_Length_1283	1-aminocyclopropane-1-carboxylate oxidase (AHRD V1 ***- Q94F66_SOLTU)%3B contains Interpro domain(s) IPR005123 Oxoglutarate and iron-dependent oxygenase	Solyc12g005940.1.1	Solyc12g005940.1.1	A35021	L.esculentum pTOM13	84.86	951	951	100.00	86.24	74.2	1283	952	127	2	42	990	1	951	0
Locus_204_Transcript_12/12_Confidence_0.320_Length_1238	1-aminocyclopropane-1-carboxylate oxidase (AHRD V1 ***- Q94F66_SOLTU)%3B contains Interpro domain(s) IPR005123 Oxoglutarate and iron-dependent oxygenase	Solyc07g049530.1.1	Solyc07g049530.1.1	No Hits						93.41	74.72	1238	925	48	2	42	954	1	924	0
Locus_204_Transcript_12/12_Confidence_0.320_Length_1238	1-aminocyclopropane-1-carboxylate oxidase (AHRD V1 ***- Q94F66_SOLTU)%3B contains Interpro domain(s) IPR005123 Oxoglutarate and iron-dependent oxygenase	Solyc12g005940.1.1	Solyc12g005940.1.1	A35021	L.esculentum pTOM13	84.86	951	951	100.00	85.13	74.96	1238	928	122	3	42	954	1	927	0
Locus_204_Transcript_2/12_Confidence_1.000_Length_101	1-aminocyclopropane-1-carboxylate oxidase (AHRD V1 ***- Q9ZWP2_SOLLC)%3B contains Interpro domain(s) IPR005123 Oxoglutarate and iron-dependent oxygenase	Solyc02g081190.1.1	Solyc02g081190.1.1	No Hits						85.15	100	101	101	15	0	1	101	88	188	8e-16
Locus_19866_Transcript_1/1_Confidence_1.000_Length_1273	1-aminocyclopropane-1-carboxylate oxidase (AHRD V1 **** Q6A1K7_SOLLC)%3B contains Interpro domain(s) IPR005123 Oxoglutarate and iron-dependent oxygenase	Solyc07g026650.1.1	Solyc07g026650.1.1	No Hits						100	71.17	1273	906	0	0	339	1244	906	1	0
Locus_204_Transcript_2/12_Confidence_1.000_Length_101	1-aminocyclopropane-1-carboxylate oxidase (AHRD V1 **** Q94F66_SOLTU)%3B contains Interpro domain(s) IPR005123 Oxoglutarate and iron-dependent oxygenase	Solyc07g049550.1.1	Solyc07g049550.1.1	No Hits						95.92	97.03	101	98	4	0	4	101	88	185	3e-40
Locus_204_Transcript_3/12_Confidence_0.200_Length_866	1-aminocyclopropane-1-carboxylate oxidase (AHRD V1 **** Q94F66_SOLTU)%3B contains Interpro domain(s) IPR005123 Oxoglutarate and iron-dependent oxygenase	Solyc07g049550.1.1	Solyc07g049550.1.1	No Hits						95.39	77.6	866	672	30	1	42	713	1	671	0
Locus_204_Transcript_7/12_Confidence_0.360_Length_1310	1-aminocyclopropane-1-carboxylate oxidase (AHRD V1 **** Q94F66_SOLTU)%3B contains Interpro domain(s) IPR005123 Oxoglutarate and iron-dependent oxygenase	Solyc07g049550.1.1	Solyc07g049550.1.1	No Hits						98.72	71.83	1310	941	11	1	114	1054	1	940	0
Locus_204_Transcript_8/12_Confidence_0.320_Length_1238	1-aminocyclopropane-1-carboxylate oxidase (AHRD V1 **** Q94F66_SOLTU)%3B contains Interpro domain(s) IPR005123 Oxoglutarate and iron-dependent oxygenase	Solyc07g049550.1.1	Solyc07g049550.1.1	No Hits						96.71	76.01	1238	941	30	1	42	982	1	940	0
Locus_204_Transcript_9/12_Confidence_0.160_Length_1269	1-aminocyclopropane-1-carboxylate oxidase (AHRD V1 **** Q94F66_SOLTU)%3B contains Interpro domain(s) IPR005123 Oxoglutarate and iron-dependent oxygenase	Solyc07g049550.1.1	Solyc07g049550.1.1	No Hits						85.76	73.05	1269	927	117	2	114	1040	1	912	0
Locus_204_Transcript_10/12_Confidence_0.280_Length_1310	1-aminocyclopropane-1-carboxylate oxidase (AHRD V1 **** Q94F66_SOLTU)%3B contains Interpro domain(s) IPR005123 Oxoglutarate and iron-dependent oxygenase	Solyc07g049550.1.1	Solyc07g049550.1.1	No Hits						99.36	71.83	1310	941	5	1	114	1054	1	940	0
Locus_204_Transcript_11/12_Confidence_0.240_Length_1283	1-aminocyclopropane-1-carboxylate oxidase (AHRD V1 **** Q94F66_SOLTU)%3B contains Interpro domain(s) IPR005123 Oxoglutarate and iron-dependent oxygenase	Solyc07g049550.1.1	Solyc07g049550.1.1	No Hits						91.68	72.1	1283	925	64	2	42	966	1	912	0
Locus_204_Transcript_12/12_Confidence_0.320_Length_1238	1-aminocyclopropane-1-carboxylate oxidase (AHRD V1 **** Q94F66_SOLTU)%3B contains Interpro domain(s) IPR005123 Oxoglutarate and iron-dependent oxygenase	Solyc07g049550.1.1	Solyc07g049550.1.1	No Hits						96.71	76.01	1238	941	30	1	42	982	1	940	0
Locus_2293_Transcript_1/2_Confidence_1.000_Length_1368	1-aminocyclopropane-1-carboxylate oxidase 1 (AHRD V1 **-- ACCO1_MALDO)%3B contains Interpro domain(s) IPR005123 Oxoglutarate and iron-dependent oxygenase	Solyc10g076840.1.1	Solyc10g076840.1.1	AK323074	Solanum lycopersicum cDNA, clone: LEFL1048DD01, HTC in leaf	100.00	1044	1044	100.00	100	76.32	1368	1044	0	0	280	1323	1044	1	0
Locus_5714_Transcript_1/1_Confidence_1.000_Length_1334	1-aminocyclopropane-1-carboxylate oxidase 1 (AHRD V1 **-- ACCO1_MALDO)%3B contains Interpro domain(s) IPR005123 Oxoglutarate and iron-dependent oxygenase	Solyc02g071490.1.1	Solyc02g071490.1.1	No Hits						100	81.41	1334	1086	0	0	201	1286	1086	1	0
Locus_7496_Transcript_1/1_Confidence_1.000_Length_1313	1-aminocyclopropane-1-carboxylate oxidase 1 (AHRD V1 **-- ACCO1_MALDO)%3B contains Interpro domain(s) IPR005123 Oxoglutarate and iron-dependent oxygenase	Solyc02g071360.1.1	Solyc02g071360.1.1	No Hits						100	83.17	1313	1092	0	0	180	1271	1092	1	0
Locus_13949_Transcript_1/2_Confidence_1.000_Length_1253	1-aminocyclopropane-1-carboxylate oxidase 1 (AHRD V1 **-- ACCO1_MALDO)%3B contains Interpro domain(s) IPR005123 Oxoglutarate and iron-dependent oxygenase	Solyc02g071410.1.1	Solyc02g071410.1.1	No Hits						97.46	88.11	1253	1104	4	2	80	1180	1	1083	0
Locus_13949_Transcript_1/2_Confidence_1.000_Length_1253	1-aminocyclopropane-1-carboxylate oxidase 1 (AHRD V1 **-- ACCO1_MALDO)%3B contains Interpro domain(s) IPR005123 Oxoglutarate and iron-dependent oxygenase	Solyc02g071450.1.1	Solyc02g071450.1.1	No Hits						87.26	86.43	1253	1083	114	2	80	1159	1	1062	0
Locus_13949_Transcript_1/2_Confidence_1.000_Length_1253	1-aminocyclopropane-1-carboxylate oxidase 1 (AHRD V1 **-- ACCO1_MALDO)%3B contains Interpro domain(s) IPR005123 Oxoglutarate and iron-dependent oxygenase	Solyc02g071440.1.1	Solyc02g071440.1.1	No Hits						87.2	86.03	1253	1078	105	3	102	1176	2	1049	0
Locus_13949_Transcript_1/2_Confidence_1.000_Length_1253	1-aminocyclopropane-1-carboxylate oxidase 1 (AHRD V1 **-- ACCO1_MALDO)%3B contains Interpro domain(s) IPR005123 Oxoglutarate and iron-dependent oxygenase	Solyc02g071500.1.1	Solyc02g071500.1.1	No Hits						82.55	86.43	1253	1083	165	2	80	1159	1	1062	0
Locus_13949_Transcript_2/2_Confidence_1.000_Length_1275	1-aminocyclopropane-1-carboxylate oxidase 1 (AHRD V1 **-- ACCO1_MALDO)%3B contains Interpro domain(s) IPR005123 Oxoglutarate and iron-dependent oxygenase	Solyc02g071450.1.1	Solyc02g071450.1.1	No Hits						100	84.94	1275	1083	0	0	80	1162	1	1083	0
Locus_13949_Transcript_2/2_Confidence_1.000_Length_1275	1-aminocyclopropane-1-carboxylate oxidase 1 (AHRD V1 **-- ACCO1_MALDO)%3B contains Interpro domain(s) IPR005123 Oxoglutarate and iron-dependent oxygenase	Solyc02g071410.1.1	Solyc02g071410.1.1	No Hits						88.89	83.29	1275	1062	118	0	80	1141	1	1062	0
Locus_13949_Transcript_2/2_Confidence_1.000_Length_1275	1-aminocyclopropane-1-carboxylate oxidase 1 (AHRD V1 **-- ACCO1_MALDO)%3B contains Interpro domain(s) IPR005123 Oxoglutarate and iron-dependent oxygenase	Solyc02g071440.1.1	Solyc02g071440.1.1	No Hits						87.8	81.65	1275	1041	118	1	102	1142	2	1033	0
Locus_13949_Transcript_2/2_Confidence_1.000_Length_1275	1-aminocyclopropane-1-carboxylate oxidase 1 (AHRD V1 **-- ACCO1_MALDO)%3B contains Interpro domain(s) IPR005123 Oxoglutarate and iron-dependent oxygenase	Solyc02g071500.1.1	Solyc02g071500.1.1	No Hits						83.8	83.29	1275	1062	172	0	80	1141	1	1062	0
Locus_25979_Transcript_1/1_Confidence_1.000_Length_158	1-aminocyclopropane-1-carboxylate oxidase 1 (AHRD V1 **-- ACCO1_MALDO)%3B contains Interpro domain(s) IPR005123 Oxoglutarate and iron-dependent oxygenase	Solyc02g071440.1.1	Solyc02g071440.1.1	No Hits						100	100	158	158	0	0	1	158	447	604	2e-85
Locus_25979_Transcript_1/1_Confidence_1.000_Length_158	1-aminocyclopropane-1-carboxylate oxidase 1 (AHRD V1 **-- ACCO1_MALDO)%3B contains Interpro domain(s) IPR005123 Oxoglutarate and iron-dependent oxygenase	Solyc02g071500.1.1	Solyc02g071500.1.1	No Hits						90	82.28	158	130	13	0	29	158	505	634	1e-37
Locus_25979_Transcript_1/1_Confidence_1.000_Length_158	1-aminocyclopropane-1-carboxylate oxidase 1 (AHRD V1 **-- ACCO1_MALDO)%3B contains Interpro domain(s) IPR005123 Oxoglutarate and iron-dependent oxygenase	Solyc02g071410.1.1	Solyc02g071410.1.1	No Hits						89.23	82.28	158	130	14	0	29	158	505	634	3e-35
Locus_25979_Transcript_1/1_Confidence_1.000_Length_158	1-aminocyclopropane-1-carboxylate oxidase 1 (AHRD V1 **-- ACCO1_MALDO)%3B contains Interpro domain(s) IPR005123 Oxoglutarate and iron-dependent oxygenase	Solyc02g071480.1.1	Solyc02g071480.1.1	No Hits						89.57	72.78	158	115	11	1	44	158	494	607	9e-29
Locus_25979_Transcript_1/1_Confidence_1.000_Length_158	1-aminocyclopropane-1-carboxylate oxidase 1 (AHRD V1 **-- ACCO1_MALDO)%3B contains Interpro domain(s) IPR005123 Oxoglutarate and iron-dependent oxygenase	Solyc02g071450.1.1	Solyc02g071450.1.1	No Hits						86.15	82.28	158	130	18	0	29	158	505	634	9e-26
Locus_13949_Transcript_1/2_Confidence_1.000_Length_1253	1-aminocyclopropane-1-carboxylate oxidase 1 (AHRD V1 **-* ACCO1_MALDO)%3B contains Interpro domain(s) IPR005123 Oxoglutarate and iron-dependent oxygenase	Solyc02g071470.1.1	Solyc02g071470.1.1	No Hits						88.21	85.32	1253	1069	102	2	80	1145	1	1048	0
Locus_13949_Transcript_2/2_Confidence_1.000_Length_1275	1-aminocyclopropane-1-carboxylate oxidase 1 (AHRD V1 **-* ACCO1_MALDO)%3B contains Interpro domain(s) IPR005123 Oxoglutarate and iron-dependent oxygenase	Solyc02g071470.1.1	Solyc02g071470.1.1	No Hits						89.34	84.63	1275	1079	115	0	80	1158	1	1079	0
Locus_16753_Transcript_1/1_Confidence_1.000_Length_1374	1-aminocyclopropane-1-carboxylate oxidase 1 (AHRD V1 **-* ACCO1_MALDO)%3B contains Interpro domain(s) IPR005123 Oxoglutarate and iron-dependent oxygenase	Solyc06g068270.1.1	Solyc06g068270.1.1	No Hits						100	77.73	1374	1068	0	0	146	1213	1	1068	0
Locus_25979_Transcript_1/1_Confidence_1.000_Length_158	1-aminocyclopropane-1-carboxylate oxidase 1 (AHRD V1 **-* ACCO1_MALDO)%3B contains Interpro domain(s) IPR005123 Oxoglutarate and iron-dependent oxygenase	Solyc02g071470.1.1	Solyc02g071470.1.1	No Hits						90.77	82.28	158	130	12	0	29	158	505	634	4e-40
Locus_16209_Transcript_3/3_Confidence_0.714_Length_1534	1-aminocyclopropane-1-carboxylate oxidase 1 (AHRD V1 **-* ACCO1_SOLLC)%3B contains Interpro domain(s) IPR005123 Oxoglutarate and iron-dependent oxygenase	Solyc03g096050.1.1	Solyc03g096050.1.1	No Hits						100	70.01	1534	1074	0	0	346	1419	1	1074	0
Locus_3890_Transcript_1/1_Confidence_1.000_Length_1076	1-aminocyclopropane-1-carboxylate oxidase 3 (AHRD V1 **-- ACCO3_CUCME)%3B contains Interpro domain(s) IPR005123 Oxoglutarate and iron-dependent oxygenase	Solyc02g071380.1.1	Solyc02g071380.1.1	No Hits						100	98.88	1076	1064	0	0	1	1064	1064	1	0
Locus_18044_Transcript_1/4_Confidence_0.429_Length_473	1-aminocyclopropane-1-carboxylate oxidase 3 (AHRD V1 **-* ACCO3_CUCME)%3B contains Interpro domain(s) IPR005123 Oxoglutarate and iron-dependent oxygenase	Solyc02g068330.1.1	Solyc02g068330.1.1	AK328218	Solanum lycopersicum cDNA, clone: LEFL2049M22, HTC in fruit	94.18	756	774	97.67	93.25	97.04	473	459	31	0	1	459	459	1	0
Locus_18044_Transcript_2/4_Confidence_0.571_Length_1036	1-aminocyclopropane-1-carboxylate oxidase 3 (AHRD V1 **-* ACCO3_CUCME)%3B contains Interpro domain(s) IPR005123 Oxoglutarate and iron-dependent oxygenase	Solyc02g068330.1.1	Solyc02g068330.1.1	AK328218	Solanum lycopersicum cDNA, clone: LEFL2049M22, HTC in fruit	94.18	756	774	97.67	94.44	72.97	1036	756	42	0	267	1022	756	1	0
Locus_18044_Transcript_3/4_Confidence_0.571_Length_890	1-aminocyclopropane-1-carboxylate oxidase 3 (AHRD V1 **-* ACCO3_CUCME)%3B contains Interpro domain(s) IPR005123 Oxoglutarate and iron-dependent oxygenase	Solyc02g068330.1.1	Solyc02g068330.1.1	AK328218	Solanum lycopersicum cDNA, clone: LEFL2049M22, HTC in fruit	94.18	756	774	97.67	93.67	86.97	890	774	46	1	106	876	774	1	0
Locus_18044_Transcript_4/4_Confidence_0.571_Length_1036	1-aminocyclopropane-1-carboxylate oxidase 3 (AHRD V1 **-* ACCO3_CUCME)%3B contains Interpro domain(s) IPR005123 Oxoglutarate and iron-dependent oxygenase	Solyc02g068330.1.1	Solyc02g068330.1.1	AK328218	Solanum lycopersicum cDNA, clone: LEFL2049M22, HTC in fruit	94.18	756	774	97.67	94.18	72.97	1036	756	44	0	267	1022	756	1	0
Locus_9427_Transcript_1/1_Confidence_1.000_Length_1189	1-AMINOCYCLOPROPANE-1-CARBOXYLATE OXIDASE-like protein (AHRD V1 **-- Q94CL5_ARATH)%3B contains Interpro domain(s) IPR005123 Oxoglutarate and iron-dependent oxygenase	Solyc11g072100.1.1	Solyc11g072100.1.1	AK323892	Solanum lycopersicum cDNA, clone: LEFL1067AC06, HTC in leaf	99.35	1080	1080	100.00	100	90.83	1189	1080	0	0	60	1139	1080	1	0
Locus_10388_Transcript_1/2_Confidence_1.000_Length_1210	1-AMINOCYCLOPROPANE-1-CARBOXYLATE OXIDASE-like protein (AHRD V1 **-- Q94CL5_ARATH)%3B contains Interpro domain(s) IPR005123 Oxoglutarate and iron-dependent oxygenase	Solyc11g072110.1.1	Solyc11g072110.1.1	AK328094	Solanum lycopersicum cDNA, clone: LEFL2046G11, HTC in fruit	99.72	1074	1074	100.00	100	88.76	1210	1074	0	0	115	1188	1074	1	0
Locus_10388_Transcript_2/2_Confidence_1.000_Length_1017	1-AMINOCYCLOPROPANE-1-CARBOXYLATE OXIDASE-like protein (AHRD V1 **-- Q94CL5_ARATH)%3B contains Interpro domain(s) IPR005123 Oxoglutarate and iron-dependent oxygenase	Solyc11g072110.1.1	Solyc11g072110.1.1	AK328094	Solanum lycopersicum cDNA, clone: LEFL2046G11, HTC in fruit	99.72	1074	1074	100.00	96.17	97.64	1017	993	38	0	3	995	993	1	0
Locus_10388_Transcript_2/2_Confidence_1.000_Length_1017	1-AMINOCYCLOPROPANE-1-CARBOXYLATE OXIDASE-like protein (AHRD V1 **-- Q94CL5_ARATH)%3B contains Interpro domain(s) IPR005123 Oxoglutarate and iron-dependent oxygenase	Solyc11g044810.1.1	Solyc11g044810.1.1	AK328094	Solanum lycopersicum cDNA, clone: LEFL2046G11, HTC in fruit	89.01	737	753	97.88	87.65	72.47	1017	737	91	0	247	983	749	13	0
Locus_13105_Transcript_1/1_Confidence_1.000_Length_644	1-AMINOCYCLOPROPANE-1-CARBOXYLATE OXIDASE-like protein (AHRD V1 **-- Q94CL5_ARATH)%3B contains Interpro domain(s) IPR005123 Oxoglutarate and iron-dependent oxygenase	Solyc11g072110.1.1	Solyc11g072110.1.1	AK328094	Solanum lycopersicum cDNA, clone: LEFL2046G11, HTC in fruit	99.72	1074	1074	100.00	88.98	76.09	644	490	53	1	114	603	13	501	1e-151
Locus_13105_Transcript_1/1_Confidence_1.000_Length_644	1-AMINOCYCLOPROPANE-1-CARBOXYLATE OXIDASE-like protein (AHRD V1 **-- Q94CL5_ARATH)%3B contains Interpro domain(s) IPR005123 Oxoglutarate and iron-dependent oxygenase	Solyc11g044810.1.1	Solyc11g044810.1.1	AK328094	Solanum lycopersicum cDNA, clone: LEFL2046G11, HTC in fruit	89.01	737	753	97.88	87.58	76.24	644	491	60	1	113	603	12	501	2e-135
Locus_428_Transcript_2/2_Confidence_1.000_Length_1292	1-aminocyclopropane-1-carboxylate oxidase-like protein (AHRD V1 **-- Q9LTH7_ARATH)%3B contains Interpro domain(s) IPR005123 Oxoglutarate and iron-dependent oxygenase	Solyc09g089730.1.1	Solyc09g089730.1.1	No Hits						80.77	78.1	1292	1009	179	4	77	1073	46	1051	3e-126
Locus_13903_Transcript_1/1_Confidence_1.000_Length_677	1-aminocyclopropane-1-carboxylate oxidase-like protein (AHRD V1 **-- Q9LTH7_ARATH)%3B contains Interpro domain(s) IPR005123 Oxoglutarate and iron-dependent oxygenase	Solyc09g089730.1.1	Solyc09g089730.1.1	No Hits						100	100	677	677	0	0	1	677	1100	424	0
Locus_15176_Transcript_1/1_Confidence_1.000_Length_1285	1-aminocyclopropane-1-carboxylate oxidase-like protein (AHRD V1 **-- Q9LTH7_ARATH)%3B contains Interpro domain(s) IPR005123 Oxoglutarate and iron-dependent oxygenase	Solyc09g010040.1.1	Solyc09g010040.1.1	AK320817	Solanum lycopersicum cDNA, clone: LEFL1013CC12, HTC in leaf	89.69	1067	1104	96.65	89.69	83.04	1285	1067	107	1	138	1201	1100	34	0
Locus_21878_Transcript_1/1_Confidence_1.000_Length_416	1-aminocyclopropane-1-carboxylate oxidase-like protein (AHRD V1 **-- Q9LTH7_ARATH)%3B contains Interpro domain(s) IPR005123 Oxoglutarate and iron-dependent oxygenase	Solyc09g089730.1.1	Solyc09g089730.1.1	No Hits						100	92.55	416	385	0	0	3	387	385	1	0
Locus_21878_Transcript_1/1_Confidence_1.000_Length_416	1-aminocyclopropane-1-carboxylate oxidase-like protein (AHRD V1 **-- Q9M2C4_ARATH)	Solyc09g089700.1.1	Solyc09g089700.1.1	No Hits						89.02	78.85	416	328	33	1	3	330	325	1	3e-99
Locus_9106_Transcript_1/1_Confidence_1.000_Length_1251	1-aminocyclopropane-1-carboxylate oxidase-like protein (AHRD V1 **-* Q9LTH7_ARATH)%3B contains Interpro domain(s) IPR005123 Oxoglutarate and iron-dependent oxygenase	Solyc09g089680.1.1	Solyc09g089680.1.1	No Hits						100	88.97	1251	1113	0	0	40	1152	1	1113	0
Locus_15160_Transcript_1/1_Confidence_1.000_Length_815	1-aminocyclopropane-1-carboxylate oxidase-like protein (AHRD V1 **-* Q9LTH7_ARATH)%3B contains Interpro domain(s) IPR005123 Oxoglutarate and iron-dependent oxygenase	Solyc12g006380.1.1	Solyc12g006380.1.1	BT012691	Lycopersicon esculentum clone 113542R, mRNA sequence	100.00	1095	1095	100.00	97.71	100	815	831	2	1	2	815	214	1044	0
Locus_19351_Transcript_1/1_Confidence_1.000_Length_333	1-aminocyclopropane-1-carboxylate oxidase-like protein (AHRD V1 **-* Q9LTH7_ARATH)%3B contains Interpro domain(s) IPR005123 Oxoglutarate and iron-dependent oxygenase	Solyc09g089780.1.1	Solyc09g089780.1.1	No Hits						80.99	85.29	333	284	54	0	16	299	685	968	2e-31
Locus_428_Transcript_2/2_Confidence_1.000_Length_1292	1-aminocyclopropane-1-carboxylate oxidase-like protein (AHRD V1 **-* Q9LTH8_ARATH)%3B contains Interpro domain(s) IPR005123 Oxoglutarate and iron-dependent oxygenase	Solyc09g089580.1.1	Solyc09g089580.1.1	No Hits						100	84.52	1292	1092	0	0	53	1144	1	1092	0
Locus_428_Transcript_2/2_Confidence_1.000_Length_1292	1-aminocyclopropane-1-carboxylate oxidase-like protein (AHRD V1 **-* Q9LTH8_ARATH)%3B contains Interpro domain(s) IPR005123 Oxoglutarate and iron-dependent oxygenase	Solyc03g095900.1.1	Solyc03g095900.1.1	No Hits						85.58	82.66	1292	1068	154	0	77	1144	49	1116	0
Locus_6941_Transcript_1/1_Confidence_1.000_Length_1511	1-aminocyclopropane-1-carboxylate oxidase-like protein (AHRD V1 **-* Q9LTH8_ARATH)%3B contains Interpro domain(s) IPR005123 Oxoglutarate and iron-dependent oxygenase	Solyc09g010020.1.1	Solyc09g010020.1.1	No Hits						100	71.67	1511	1083	0	0	219	1301	1083	1	0
Locus_9769_Transcript_1/1_Confidence_1.000_Length_507	1-aminocyclopropane-1-carboxylate oxidase-like protein (AHRD V1 **-* Q9LTH8_ARATH)%3B contains Interpro domain(s) IPR005123 Oxoglutarate and iron-dependent oxygenase	Solyc04g009850.1.1	Solyc04g009850.1.1	No Hits						100	79.29	507	402	0	0	1	402	706	1107	0
Locus_9769_Transcript_1/1_Confidence_1.000_Length_507	1-aminocyclopropane-1-carboxylate oxidase-like protein (AHRD V1 **-* Q9LTH8_ARATH)%3B contains Interpro domain(s) IPR005123 Oxoglutarate and iron-dependent oxygenase	Solyc04g009860.1.1	Solyc04g009860.1.1	No Hits						93.19	75.35	507	382	26	0	1	382	706	1087	2e-156
Locus_10860_Transcript_1/1_Confidence_1.000_Length_534	1-aminocyclopropane-1-carboxylate oxidase-like protein (AHRD V1 **-* Q9LTH8_ARATH)%3B contains Interpro domain(s) IPR005123 Oxoglutarate and iron-dependent oxygenase	Solyc04g009860.1.1	Solyc04g009860.1.1	No Hits						100	73.03	534	390	0	0	1	390	706	1095	0
Locus_10860_Transcript_1/1_Confidence_1.000_Length_534	1-aminocyclopropane-1-carboxylate oxidase-like protein (AHRD V1 **-* Q9LTH8_ARATH)%3B contains Interpro domain(s) IPR005123 Oxoglutarate and iron-dependent oxygenase	Solyc04g009850.1.1	Solyc04g009850.1.1	No Hits						93.19	71.54	534	382	26	0	1	382	706	1087	2e-156
Locus_13875_Transcript_1/1_Confidence_1.000_Length_929	1-aminocyclopropane-1-carboxylate oxidase-like protein (AHRD V1 **-* Q9LTH8_ARATH)%3B contains Interpro domain(s) IPR005123 Oxoglutarate and iron-dependent oxygenase	Solyc04g009860.1.1	Solyc04g009860.1.1	No Hits						100	86.44	929	803	0	0	127	929	1	803	0
Locus_13875_Transcript_1/1_Confidence_1.000_Length_929	1-aminocyclopropane-1-carboxylate oxidase-like protein (AHRD V1 **-* Q9LTH8_ARATH)%3B contains Interpro domain(s) IPR005123 Oxoglutarate and iron-dependent oxygenase	Solyc04g009850.1.1	Solyc04g009850.1.1	No Hits						90.25	85.04	929	790	77	0	140	929	14	803	0
Locus_13903_Transcript_1/1_Confidence_1.000_Length_677	1-aminocyclopropane-1-carboxylate oxidase-like protein (AHRD V1 **-* Q9LTH8_ARATH)%3B contains Interpro domain(s) IPR005123 Oxoglutarate and iron-dependent oxygenase	Solyc09g089760.1.1	Solyc09g089760.1.1	AK322730	Solanum lycopersicum cDNA, clone: LEFL1042AE02, HTC in leaf	82.60	1115	1125	99.11	84.29	97.78	677	662	104	0	1	662	1097	436	3e-137
Locus_13903_Transcript_1/1_Confidence_1.000_Length_677	1-aminocyclopropane-1-carboxylate oxidase-like protein (AHRD V1 **-* Q9LTH8_ARATH)%3B contains Interpro domain(s) IPR005123 Oxoglutarate and iron-dependent oxygenase	Solyc09g089740.1.1	Solyc09g089740.1.1	No Hits						86.54	71.34	677	483	65	0	180	662	864	382	1e-123
Locus_13903_Transcript_1/1_Confidence_1.000_Length_677	1-aminocyclopropane-1-carboxylate oxidase-like protein (AHRD V1 **-* Q9LTH8_ARATH)%3B contains Interpro domain(s) IPR005123 Oxoglutarate and iron-dependent oxygenase	Solyc09g089720.1.1	Solyc09g089720.1.1	AK322730	Solanum lycopersicum cDNA, clone: LEFL1042AE02, HTC in leaf	82.62	771	963	80.06	82.17	99.41	677	673	111	1	1	664	938	266	5e-108
Locus_13903_Transcript_1/1_Confidence_1.000_Length_677	1-aminocyclopropane-1-carboxylate oxidase-like protein (AHRD V1 **-* Q9LTH8_ARATH)%3B contains Interpro domain(s) IPR005123 Oxoglutarate and iron-dependent oxygenase	Solyc03g095900.1.1	Solyc03g095900.1.1	No Hits						82.48	91.88	677	622	99	3	50	666	1045	429	2e-98
Locus_13903_Transcript_1/1_Confidence_1.000_Length_677	1-aminocyclopropane-1-carboxylate oxidase-like protein (AHRD V1 **-* Q9LTH8_ARATH)%3B contains Interpro domain(s) IPR005123 Oxoglutarate and iron-dependent oxygenase	Solyc09g089580.1.1	Solyc09g089580.1.1	No Hits						79.87	93.21	677	631	121	3	50	677	1021	394	2e-58
Locus_15176_Transcript_1/1_Confidence_1.000_Length_1285	1-aminocyclopropane-1-carboxylate oxidase-like protein (AHRD V1 **-* Q9LTH8_ARATH)%3B contains Interpro domain(s) IPR005123 Oxoglutarate and iron-dependent oxygenase	Solyc09g010000.1.1	Solyc09g010000.1.1	No Hits						100	86.61	1285	1113	0	0	134	1246	1113	1	0
Locus_19351_Transcript_1/1_Confidence_1.000_Length_333	1-aminocyclopropane-1-carboxylate oxidase-like protein (AHRD V1 **-* Q9LTH8_ARATH)%3B contains Interpro domain(s) IPR005123 Oxoglutarate and iron-dependent oxygenase	Solyc09g089790.1.1	Solyc09g089790.1.1	No Hits						100	100	333	333	0	0	1	333	676	1008	0
Locus_19351_Transcript_1/1_Confidence_1.000_Length_333	1-aminocyclopropane-1-carboxylate oxidase-like protein (AHRD V1 **-* Q9LTH8_ARATH)%3B contains Interpro domain(s) IPR005123 Oxoglutarate and iron-dependent oxygenase	Solyc09g089800.1.1	Solyc09g089800.1.1	AK319868	Solanum lycopersicum cDNA, clone: LEFL1002DF08, HTC in leaf	89.63	1013	1077	94.06	80.34	87.09	333	290	55	2	16	304	694	982	5e-23
Locus_20562_Transcript_1/1_Confidence_1.000_Length_356	1-aminocyclopropane-1-carboxylate oxidase-like protein (AHRD V1 **-* Q9LTH8_ARATH)%3B contains Interpro domain(s) IPR005123 Oxoglutarate and iron-dependent oxygenase	Solyc04g009850.1.1	Solyc04g009850.1.1	No Hits						100	91.85	356	327	0	0	30	356	1	327	0
Locus_20562_Transcript_1/1_Confidence_1.000_Length_356	1-aminocyclopropane-1-carboxylate oxidase-like protein (AHRD V1 **-* Q9LTH8_ARATH)%3B contains Interpro domain(s) IPR005123 Oxoglutarate and iron-dependent oxygenase	Solyc04g009860.1.1	Solyc04g009860.1.1	No Hits						91.72	88.2	356	314	26	0	43	356	14	327	4e-116
Locus_21878_Transcript_1/1_Confidence_1.000_Length_416	1-aminocyclopropane-1-carboxylate oxidase-like protein (AHRD V1 **-* Q9LTH8_ARATH)%3B contains Interpro domain(s) IPR005123 Oxoglutarate and iron-dependent oxygenase	Solyc09g089740.1.1	Solyc09g089740.1.1	No Hits						88.79	77.16	416	321	36	0	10	330	321	1	2e-96
Locus_21878_Transcript_1/1_Confidence_1.000_Length_416	1-aminocyclopropane-1-carboxylate oxidase-like protein (AHRD V1 **-* Q9LTH8_ARATH)%3B contains Interpro domain(s) IPR005123 Oxoglutarate and iron-dependent oxygenase	Solyc03g095900.1.1	Solyc03g095900.1.1	No Hits						83.6	74.76	416	311	42	1	59	369	323	22	6e-57
Locus_21878_Transcript_1/1_Confidence_1.000_Length_416	1-aminocyclopropane-1-carboxylate oxidase-like protein (AHRD V1 **-* Q9LTH8_ARATH)%3B contains Interpro domain(s) IPR005123 Oxoglutarate and iron-dependent oxygenase	Solyc09g089580.1.1	Solyc09g089580.1.1	No Hits						82.63	80.29	416	334	49	1	9	342	349	25	6e-54
Locus_21878_Transcript_1/1_Confidence_1.000_Length_416	1-aminocyclopropane-1-carboxylate oxidase-like protein (AHRD V1 **-* Q9LTH8_ARATH)%3B contains Interpro domain(s) IPR005123 Oxoglutarate and iron-dependent oxygenase	Solyc09g089760.1.1	Solyc09g089760.1.1	AK322730	Solanum lycopersicum cDNA, clone: LEFL1042AE02, HTC in leaf	82.60	1115	1125	99.11	81.97	85.34	416	355	59	3	29	382	356	6	8e-44
Locus_13116_Transcript_1/1_Confidence_1.000_Length_1506	1-aminocyclopropane-1-carboxylate synthase (AHRD V1 ***- Q9SC82_TOBAC)%3B contains Interpro domain(s) IPR004839 Aminotransferase%2C class I and II	Solyc12g056180.1.1	Solyc12g056180.1.1	NM_001247235	Solanum lycopersicum 1-aminocyclopropane-1-carboxylate synthase (ACS6), mRNA	82.28	852	1422	59.92	99.79	94.42	1506	1422	0	1	81	1499	1422	1	0
Locus_18651_Transcript_1/1_Confidence_1.000_Length_1832	1-aminocyclopropane-1-carboxylate synthase (AHRD V1 **** O65209_NICGU)%3B contains Interpro domain(s) IPR004839 Aminotransferase%2C class I and II IPR004838 Aminotransferases%2C class-I%2C pyridoxal-phosphate-binding site	Solyc01g095080.1.1	Solyc01g095080.1.1	No Hits						100	79.59	1832	1458	0	0	159	1616	1	1458	0
Locus_2764_Transcript_1/1_Confidence_1.000_Length_2205	1-aminocyclopropane-1-carboxylate synthase (AHRD V1 **** Q6U5H3_ROSHC)%3B contains Interpro domain(s) IPR004839 Aminotransferase%2C class I and II	Solyc08g079750.1.1	Solyc08g079750.1.1	No Hits						99.51	74.69	2205	1647	0	2	393	2031	1647	1	0
Locus_9995_Transcript_1/1_Confidence_1.000_Length_1832	1-aminocyclopropane-1-carboxylate synthase (AHRD V1 **** Q96580_SOLLC)%3B contains Interpro domain(s) IPR004839 Aminotransferase%2C class I and II IPR004838 Aminotransferases%2C class-I%2C pyridoxal-phosphate-binding site	Solyc08g081540.1.1	Solyc08g081540.1.1	No Hits						95.87	79.37	1832	1454	54	1	361	1814	1448	1	0
Locus_1137_Transcript_1/1_Confidence_1.000_Length_2489	1-deoxy-D-xylulose 5-phosphate synthase 1 (AHRD V1 ***- C7U110_SOLLC)%3B contains Interpro domain(s) IPR005474 Transketolase%2C N-terminal IPR005475 Transketolase%2C central region IPR005477 Deoxyxylulose-5-phosphate synthase	Solyc01g067890.1.1	Solyc01g067890.1.1	No Hits						100	86.78	2489	2160	0	0	69	2228	1	2160	0
Locus_3105_Transcript_1/2_Confidence_1.000_Length_2462	1-deoxy-D-xylulose 5-phosphate synthase 2 (AHRD V1 **** C7U111_SOLLC)%3B contains Interpro domain(s) IPR005477 Deoxyxylulose-5-phosphate synthase	Solyc11g010850.1.1	Solyc11g010850.1.1	NM_001247743	Solanum lycopersicum 1-D-deoxyxylulose 5-phosphate synthase (dxs), mRNA	80.90	199	2145	9.28	100	87.12	2462	2145	0	0	76	2220	1	2145	0
Locus_3105_Transcript_2/2_Confidence_1.000_Length_2841	1-deoxy-D-xylulose 5-phosphate synthase 2 (AHRD V1 **** C7U111_SOLLC)%3B contains Interpro domain(s) IPR005477 Deoxyxylulose-5-phosphate synthase	Solyc11g010850.1.1	Solyc11g010850.1.1	NM_001247743	Solanum lycopersicum 1-D-deoxyxylulose 5-phosphate synthase (dxs), mRNA	80.90	199	2145	9.28	100	70.33	2841	1998	0	0	76	2073	1	1998	0
Locus_3741_Transcript_1/1_Confidence_1.000_Length_2700	1-deoxy-D-xylulose 5-phosphate synthase 3 (AHRD V1 **** D7M3Q0_ARALY)%3B contains Interpro domain(s) IPR005477 Deoxyxylulose-5-phosphate synthase	Solyc08g066950.1.1	Solyc08g066950.1.1	No Hits						99.86	78.89	2700	2130	0	1	135	2261	1	2130	0
Locus_7688_Transcript_1/4_Confidence_0.333_Length_427	1-deoxy-D-xylulose-5-phosphate reductoisomerase (AHRD V1 **** Q947C3_SOLLC)%3B contains Interpro domain(s) IPR003821 1-deoxy-D-xylulose 5-phosphate reductoisomerase	Solyc03g114340.1.1	Solyc03g114340.1.1	No Hits						100	74	427	316	0	0	105	420	1113	1428	3e-179
Locus_7688_Transcript_2/4_Confidence_0.333_Length_678	1-deoxy-D-xylulose-5-phosphate reductoisomerase (AHRD V1 **** Q947C3_SOLLC)%3B contains Interpro domain(s) IPR003821 1-deoxy-D-xylulose 5-phosphate reductoisomerase	Solyc03g114340.1.1	Solyc03g114340.1.1	No Hits						100	81.86	678	555	0	0	3	557	1	555	0
Locus_7688_Transcript_3/4_Confidence_0.500_Length_1091	1-deoxy-D-xylulose-5-phosphate reductoisomerase (AHRD V1 **** Q947C3_SOLLC)%3B contains Interpro domain(s) IPR003821 1-deoxy-D-xylulose 5-phosphate reductoisomerase	Solyc03g114340.1.1	Solyc03g114340.1.1	No Hits						100	80.02	1091	873	0	0	212	1084	556	1428	0
Locus_7688_Transcript_4/4_Confidence_0.500_Length_1437	1-deoxy-D-xylulose-5-phosphate reductoisomerase (AHRD V1 **** Q947C3_SOLLC)%3B contains Interpro domain(s) IPR003821 1-deoxy-D-xylulose 5-phosphate reductoisomerase	Solyc03g114340.1.1	Solyc03g114340.1.1	No Hits						100	99.37	1437	1428	0	0	3	1430	1	1428	0
Locus_1110_Transcript_1/3_Confidence_0.500_Length_1399	1-deoxy-D-xylulose-5-phosphate synthase (AHRD V1 **-- DXS_DESAP)%3B contains Interpro domain(s) IPR005475 Transketolase%2C central region	Solyc01g028900.1.1	Solyc01g028900.1.1	No Hits						99.63	76.98	1399	1077	0	1	215	1287	1077	1	0
Locus_1110_Transcript_3/3_Confidence_0.667_Length_1403	1-deoxy-D-xylulose-5-phosphate synthase (AHRD V1 **-- DXS_DESAP)%3B contains Interpro domain(s) IPR005475 Transketolase%2C central region	Solyc01g028900.1.1	Solyc01g028900.1.1	No Hits						100	76.76	1403	1077	0	0	215	1291	1077	1	0
Locus_4223_Transcript_1/1_Confidence_1.000_Length_2231	1-phosphatidylinositol-4 5-bisphosphate phosphodiesterase (AHRD V1 ***- O49902_NICRU)%3B contains Interpro domain(s) IPR001711 Phospholipase C%2C phosphatidylinositol-specific%2C Y domain IPR018029 C2 membrane targeting protein IPR000909 Phospholipase C%2C phosphatidylinositol-specific %2C X region	Solyc06g007120.1.1	Solyc06g007120.1.1	No Hits						100	79.07	2231	1764	0	0	240	2003	1	1764	0
Locus_11453_Transcript_1/1_Confidence_1.000_Length_2260	1-phosphatidylinositol-4 5-bisphosphate phosphodiesterase (AHRD V1 ***- O49902_NICRU)%3B contains Interpro domain(s) IPR001711 Phospholipase C%2C phosphatidylinositol-specific%2C Y domain IPR018029 C2 membrane targeting protein IPR000909 Phospholipase C%2C phosphatidylinositol-specific %2C X region	Solyc10g076710.1.1	Solyc10g076710.1.1	NM_001247274	Solanum lycopersicum PI-phospholipase C PLC1 (LOC100301923), mRNA	100.00	1806	1806	100.00	100	79.91	2260	1806	0	0	153	1958	1	1806	0
Locus_5319_Transcript_1/1_Confidence_1.000_Length_407	1-phosphatidylinositol-4 5-bisphosphate phosphodiesterase (AHRD V1 ***- O49902_NICRU)%3B contains Interpro domain(s) IPR017946 PLC-like phosphodiesterase%2C TIM beta/alpha-barrel domain	Solyc06g051630.1.1	Solyc06g051630.1.1	No Hits						100	90.17	407	367	0	0	1	367	1416	1782	0
Locus_9411_Transcript_1/1_Confidence_1.000_Length_329	1-phosphatidylinositol-4 5-bisphosphate phosphodiesterase (AHRD V1 ***- O49902_NICRU)%3B contains Interpro domain(s) IPR017946 PLC-like phosphodiesterase%2C TIM beta/alpha-barrel domain	Solyc06g051630.1.1	Solyc06g051630.1.1	No Hits						100	99.7	329	328	0	0	2	329	344	17	0
Locus_11184_Transcript_1/1_Confidence_1.000_Length_2018	1-phosphatidylinositol-4 5-bisphosphate phosphodiesterase (AHRD V1 ***- O49902_NICRU)%3B contains Interpro domain(s) IPR017946 PLC-like phosphodiesterase%2C TIM beta/alpha-barrel domain	Solyc05g052760.1.1	Solyc05g052760.1.1	No Hits						99.94	86.82	2018	1752	1	0	55	1806	1	1752	0
Locus_11570_Transcript_1/1_Confidence_1.000_Length_1009	1-phosphatidylinositol-4 5-bisphosphate phosphodiesterase (AHRD V1 ***- O49902_NICRU)%3B contains Interpro domain(s) IPR017946 PLC-like phosphodiesterase%2C TIM beta/alpha-barrel domain	Solyc06g051630.1.1	Solyc06g051630.1.1	No Hits						98.32	100	1009	1009	0	1	1	1009	444	1435	0
Locus_8_Transcript_1/2_Confidence_1.000_Length_2144	1-phosphatidylinositol-4 5-bisphosphate phosphodiesterase (Phosphoinositide-specific phospholipase c) (AHRD V1 *-** O49950_SOLTU)%3B contains Interpro domain(s) IPR017946 PLC-like phosphodiesterase%2C TIM beta/alpha-barrel domain	Solyc06g051620.1.1	Solyc06g051620.1.1	No Hits						99.18	79.2	2144	1698	2	1	288	1973	1698	1	0
Locus_8_Transcript_2/2_Confidence_1.000_Length_2144	1-phosphatidylinositol-4 5-bisphosphate phosphodiesterase (Phosphoinositide-specific phospholipase c) (AHRD V1 *-** O49950_SOLTU)%3B contains Interpro domain(s) IPR017946 PLC-like phosphodiesterase%2C TIM beta/alpha-barrel domain	Solyc06g051620.1.1	Solyc06g051620.1.1	No Hits						99.29	79.2	2144	1698	0	1	288	1973	1698	1	0
Locus_5319_Transcript_1/1_Confidence_1.000_Length_407	1-phosphatidylinositol-4 5-bisphosphate phosphodiesterase (Phosphoinositide-specific phospholipase c) (AHRD V1 *-** O49950_SOLTU)%3B contains Interpro domain(s) IPR017946 PLC-like phosphodiesterase%2C TIM beta/alpha-barrel domain	Solyc03g096070.1.1	Solyc03g096070.1.1	No Hits						85.11	87.47	407	356	53	0	1	356	2289	2644	1e-76
Locus_2297_Transcript_1/1_Confidence_1.000_Length_920	14-3-3 protein beta/alpha (AHRD V1 **-- 1433B_XENTR)%3B contains Interpro domain(s) IPR000308 14-3-3 protein	Solyc12g010860.1.1	Solyc12g010860.1.1	X98864	Lycopersicone esculentum mRNA for 14-3-3 protein (tft8 gene)	100.00	786	786	100.00	100	85.43	920	786	0	0	34	819	1	786	0
Locus_15874_Transcript_1/1_Confidence_1.000_Length_1097	14-3-3 protein beta/alpha-1 (AHRD V1 **-- 143B1_ONCMY)%3B contains Interpro domain(s) IPR000308 14-3-3 protein	Solyc04g012120.1.1	Solyc04g012120.1.1	No Hits						100	70.01	1097	768	0	0	11	778	1	768	0
Locus_1165_Transcript_1/1_Confidence_1.000_Length_1123	14-3-3 protein beta/alpha-B (AHRD V1 **-- 143BB_XENLA)%3B contains Interpro domain(s) IPR000308 14-3-3 protein	Solyc12g057110.1.1	Solyc12g057110.1.1	No Hits						99.58	85.04	1123	955	0	1	81	1035	1	951	0
Locus_2297_Transcript_1/1_Confidence_1.000_Length_920	14-3-3 protein sigma gamma zeta beta/alpha (AHRD V1 **-- Q16QZ7_AEDAE)%3B contains Interpro domain(s) IPR000308 14-3-3 protein	Solyc07g053260.1.1	Solyc07g053260.1.1	No Hits						83.21	85.43	920	786	132	0	34	819	1	786	3e-144
Locus_10386_Transcript_3/3_Confidence_0.600_Length_1001	14-3-3 protein sigma gamma zeta beta/alpha (AHRD V1 **-- Q16QZ7_AEDAE)%3B contains Interpro domain(s) IPR000308 14-3-3 protein	Solyc04g074230.1.1	Solyc04g074230.1.1	No Hits						100	71.93	1001	720	0	0	2	721	1	720	0
Locus_20506_Transcript_1/1_Confidence_1.000_Length_856	17.8 kDa class I heat shock protein (AHRD V1 *--- HS178_ARATH)%3B contains Interpro domain(s) IPR008978 HSP20-like chaperone	Solyc09g007140.1.1	Solyc09g007140.1.1	No Hits						100	81.78	856	700	0	0	1	700	12	711	0
Locus_17998_Transcript_1/1_Confidence_1.000_Length_215	184 (Fragment) (AHRD V1 *-*- O80379_DAUCA)	Solyc07g045170.1.1	Solyc07g045170.1.1	No Hits						100	99.53	215	214	0	0	1	214	3300	3513	1e-118
Locus_22159_Transcript_1/1_Confidence_1.000_Length_189	184 (Fragment) (AHRD V1 *-*- O80379_DAUCA)	Solyc07g045170.1.1	Solyc07g045170.1.1	No Hits						100	99.47	189	188	0	0	2	189	2345	2158	3e-103
Locus_25313_Transcript_1/1_Confidence_1.000_Length_162	184 (Fragment) (AHRD V1 *-*- O80379_DAUCA)	Solyc07g045170.1.1	Solyc07g045170.1.1	No Hits						100	100	162	162	0	0	1	162	773	612	8e-88
Locus_2528_Transcript_1/1_Confidence_1.000_Length_2038	2 3-bisphosphoglycerate-independent phosphoglycerate mutase (AHRD V1 **** B9S1V6_RICCO)%3B contains Interpro domain(s) IPR005995 Phosphoglycerate mutase%2C 2%2C3-bisphosphoglycerate-independent	Solyc07g044840.1.1	Solyc07g044840.1.1	No Hits						100	82.43	2038	1680	0	0	344	2023	1680	1	0
Locus_671_Transcript_1/1_Confidence_1.000_Length_995	2-C-methyl-D-erythritol 2 4-cyclodiphosphate synthase (AHRD V1 **** A9ZN13_HEVBR)%3B contains Interpro domain(s) IPR003526 2-C-methyl-D-erythritol 2%2C4-cyclodiphosphate synthase%2C core	Solyc08g081570.1.1	Solyc08g081570.1.1	No Hits						100	77.49	995	771	0	0	206	976	771	1	0
Locus_4205_Transcript_1/1_Confidence_1.000_Length_1264	2-C-methyl-D-erythritol 4-phosphate cytidylyltransferase (AHRD V1 ***- A9ZN09_HEVBR)%3B contains Interpro domain(s) IPR001228 4-diphosphocytidyl-2C-methyl-D-erythritol synthase	Solyc01g102820.1.1	Solyc01g102820.1.1	No Hits						100	73.1	1264	924	0	0	74	997	1	924	0
Locus_19959_Transcript_1/1_Confidence_1.000_Length_1348	2-hydroxy-3-oxopropionate reductase (AHRD V1 **-* B6T4X5_MAIZE)%3B contains Interpro domain(s) IPR015815 3-hydroxyacid dehydrogenase/reductase	Solyc03g121720.1.1	Solyc03g121720.1.1	No Hits						100	73.22	1348	987	0	0	54	1040	1	987	0
Locus_2091_Transcript_1/1_Confidence_1.000_Length_2184	2-isopropylmalate synthase 1 (AHRD V1 **** Q30DX9_9BRAS)%3B contains Interpro domain(s) IPR005671 Bacterial 2-isopropylmalate synthase	Solyc06g053400.1.1	Solyc06g053400.1.1	No Hits						100	84.2	2184	1839	0	0	272	2110	1839	1	0
Locus_2091_Transcript_1/1_Confidence_1.000_Length_2184	2-isopropylmalate synthase 1 (AHRD V1 **** Q30DX9_9BRAS)%3B contains Interpro domain(s) IPR005671 Bacterial 2-isopropylmalate synthase	Solyc08g014130.1.1	Solyc08g014130.1.1	No Hits						83.82	71.89	2184	1570	254	0	325	1894	1792	223	0
Locus_2514_Transcript_1/1_Confidence_1.000_Length_2045	2-isopropylmalate synthase 1 (AHRD V1 **** Q30DX9_9BRAS)%3B contains Interpro domain(s) IPR005671 Bacterial 2-isopropylmalate synthase	Solyc08g014130.1.1	Solyc08g014130.1.1	No Hits						100	88.61	2045	1812	0	0	1	1812	34	1845	0
Locus_2514_Transcript_1/1_Confidence_1.000_Length_2045	2-isopropylmalate synthase 1 (AHRD V1 **** Q30DX9_9BRAS)%3B contains Interpro domain(s) IPR005671 Bacterial 2-isopropylmalate synthase	Solyc06g053400.1.1	Solyc06g053400.1.1	No Hits						83.82	76.77	2045	1570	254	0	190	1759	217	1786	0
Locus_9452_Transcript_1/1_Confidence_1.000_Length_1614	2-oxoglutarate and iron-dependent oxygenase domain-containing protein 2 (AHRD V1 *--- OGFD2_XENTR)%3B contains Interpro domain(s) IPR006620 Prolyl 4-hydroxylase%2C alpha subunit	Solyc05g008610.1.1	Solyc05g008610.1.1	No Hits						100	73.05	1614	1179	0	0	276	1454	1179	1	0
Locus_454_Transcript_1/3_Confidence_0.600_Length_3531	2-oxoglutarate dehydrogenase E1 component (AHRD V1 **** Q9FLH2_ARATH)%3B contains Interpro domain(s) IPR011603 2-oxoglutarate dehydrogenase%2C E1 component	Solyc04g011350.1.1	Solyc04g011350.1.1	No Hits						91.87	86.75	3531	3063	249	0	192	3254	1	3063	0
Locus_454_Transcript_2/3_Confidence_0.600_Length_3581	2-oxoglutarate dehydrogenase E1 component (AHRD V1 **** Q9FLH2_ARATH)%3B contains Interpro domain(s) IPR011603 2-oxoglutarate dehydrogenase%2C E1 component	Solyc04g011350.1.1	Solyc04g011350.1.1	No Hits						96.16	85	3581	3044	117	0	162	3205	1	3044	0
Locus_454_Transcript_3/3_Confidence_0.600_Length_3611	2-oxoglutarate dehydrogenase E1 component (AHRD V1 **** Q9FLH2_ARATH)%3B contains Interpro domain(s) IPR011603 2-oxoglutarate dehydrogenase%2C E1 component	Solyc04g011350.1.1	Solyc04g011350.1.1	No Hits						88.11	84.3	3611	3044	362	0	192	3235	1	3044	0
Locus_18044_Transcript_1/4_Confidence_0.429_Length_473	2-oxoglutarate-dependent dioxygenase (AHRD V1 **-- B9GJL0_POPTR)%3B contains Interpro domain(s) IPR005123 Oxoglutarate and iron-dependent oxygenase	Solyc02g068320.1.1	Solyc02g068320.1.1	No Hits						95.14	100	473	473	23	0	1	473	594	122	0
Locus_18044_Transcript_2/4_Confidence_0.571_Length_1036	2-oxoglutarate-dependent dioxygenase (AHRD V1 **-- B9GJL0_POPTR)%3B contains Interpro domain(s) IPR005123 Oxoglutarate and iron-dependent oxygenase	Solyc02g068320.1.1	Solyc02g068320.1.1	No Hits						100	75.77	1036	785	0	0	252	1036	906	122	0
Locus_18044_Transcript_3/4_Confidence_0.571_Length_890	2-oxoglutarate-dependent dioxygenase (AHRD V1 **-- B9GJL0_POPTR)%3B contains Interpro domain(s) IPR005123 Oxoglutarate and iron-dependent oxygenase	Solyc02g068320.1.1	Solyc02g068320.1.1	No Hits						96.18	88.2	890	785	30	0	106	890	906	122	0
Locus_18044_Transcript_4/4_Confidence_0.571_Length_1036	2-oxoglutarate-dependent dioxygenase (AHRD V1 **-- B9GJL0_POPTR)%3B contains Interpro domain(s) IPR005123 Oxoglutarate and iron-dependent oxygenase	Solyc02g068320.1.1	Solyc02g068320.1.1	No Hits						98.73	75.77	1036	785	10	0	252	1036	906	122	0
Locus_18044_Transcript_1/4_Confidence_0.429_Length_473	2-oxoglutarate-dependent dioxygenase (AHRD V1 **-* B9GJL0_POPTR)%3B contains Interpro domain(s) IPR005123 Oxoglutarate and iron-dependent oxygenase	Solyc02g068310.1.1	Solyc02g068310.1.1	No Hits						99.58	100	473	473	2	0	1	473	594	122	0
Locus_18044_Transcript_2/4_Confidence_0.571_Length_1036	2-oxoglutarate-dependent dioxygenase (AHRD V1 **-* B9GJL0_POPTR)%3B contains Interpro domain(s) IPR005123 Oxoglutarate and iron-dependent oxygenase	Solyc02g068310.1.1	Solyc02g068310.1.1	No Hits						94.14	75.77	1036	785	46	0	252	1036	906	122	0
Locus_18044_Transcript_3/4_Confidence_0.571_Length_890	2-oxoglutarate-dependent dioxygenase (AHRD V1 **-* B9GJL0_POPTR)%3B contains Interpro domain(s) IPR005123 Oxoglutarate and iron-dependent oxygenase	Solyc02g068310.1.1	Solyc02g068310.1.1	No Hits						97.96	88.2	890	785	16	0	106	890	906	122	0
Locus_18044_Transcript_4/4_Confidence_0.571_Length_1036	2-oxoglutarate-dependent dioxygenase (AHRD V1 **-* B9GJL0_POPTR)%3B contains Interpro domain(s) IPR005123 Oxoglutarate and iron-dependent oxygenase	Solyc02g068310.1.1	Solyc02g068310.1.1	No Hits						95.41	75.77	1036	785	36	0	252	1036	906	122	0
Locus_15791_Transcript_3/3_Confidence_0.500_Length_1431	2-oxoglutarate-dependent dioxygenase (AHRD V1 **-* Q9ZSH4_SOLCH)%3B contains Interpro domain(s) IPR005123 Oxoglutarate and iron-dependent oxygenase	Solyc07g043420.1.1	Solyc07g043420.1.1	No Hits						100	71.91	1431	1029	0	0	226	1254	1	1029	0
Locus_12088_Transcript_1/1_Confidence_1.000_Length_1440	2-oxoglutarate-dependent dioxygenase (AHRD V1 ***- B9HHR0_POPTR)	Solyc06g051360.1.1	Solyc06g051360.1.1	No Hits						100	79.38	1440	1143	0	0	263	1405	1143	1	0
Locus_22893_Transcript_1/1_Confidence_1.000_Length_176	2-oxoglutarate-dependent dioxygenase (AHRD V1 ***- B9HHR0_POPTR)	Solyc06g051360.1.1	Solyc06g051360.1.1	No Hits						89.15	73.3	176	129	8	1	48	176	386	264	3e-35
Locus_939_Transcript_4/7_Confidence_0.222_Length_1367	2-oxoglutarate-dependent dioxygenase (AHRD V1 **** B9GL08_POPTR)%3B contains Interpro domain(s) IPR005123 Oxoglutarate and iron-dependent oxygenase	Solyc02g062500.1.1	Solyc02g062500.1.1	No Hits						94.41	70.67	1367	966	54	0	185	1150	966	1	0
Locus_939_Transcript_4/7_Confidence_0.222_Length_1367	2-oxoglutarate-dependent dioxygenase (AHRD V1 **** B9GL08_POPTR)%3B contains Interpro domain(s) IPR005123 Oxoglutarate and iron-dependent oxygenase	Solyc02g062460.1.1	Solyc02g062460.1.1	No Hits						94.1	70.67	1367	966	57	0	185	1150	966	1	0
Locus_939_Transcript_6/7_Confidence_0.333_Length_1367	2-oxoglutarate-dependent dioxygenase (AHRD V1 **** B9GL08_POPTR)%3B contains Interpro domain(s) IPR005123 Oxoglutarate and iron-dependent oxygenase	Solyc02g062500.1.1	Solyc02g062500.1.1	No Hits						99.28	70.67	1367	966	7	0	185	1150	966	1	0
Locus_939_Transcript_6/7_Confidence_0.333_Length_1367	2-oxoglutarate-dependent dioxygenase (AHRD V1 **** B9GL08_POPTR)%3B contains Interpro domain(s) IPR005123 Oxoglutarate and iron-dependent oxygenase	Solyc02g062460.1.1	Solyc02g062460.1.1	No Hits						96.07	70.67	1367	966	38	0	185	1150	966	1	0
Locus_1864_Transcript_1/1_Confidence_1.000_Length_237	2-oxoglutarate-dependent dioxygenase (AHRD V1 **** B9GL08_POPTR)%3B contains Interpro domain(s) IPR005123 Oxoglutarate and iron-dependent oxygenase	Solyc02g062500.1.1	Solyc02g062500.1.1	No Hits						93.33	75.95	237	180	12	0	56	235	1	180	1e-69
Locus_1864_Transcript_1/1_Confidence_1.000_Length_237	2-oxoglutarate-dependent dioxygenase (AHRD V1 **** B9GL08_POPTR)%3B contains Interpro domain(s) IPR005123 Oxoglutarate and iron-dependent oxygenase	Solyc02g062460.1.1	Solyc02g062460.1.1	No Hits						92.78	75.95	237	180	13	0	56	235	1	180	2e-67
Locus_1864_Transcript_1/1_Confidence_1.000_Length_237	2-oxoglutarate-dependent dioxygenase (AHRD V1 **** B9GL08_POPTR)%3B contains Interpro domain(s) IPR005123 Oxoglutarate and iron-dependent oxygenase	Solyc01g006580.1.1	Solyc01g006580.1.1	No Hits						85.47	72.57	237	172	19	2	56	227	1	166	2e-31
Locus_1864_Transcript_1/1_Confidence_1.000_Length_237	2-oxoglutarate-dependent dioxygenase (Fragment) (AHRD V1 ***- Q944Z0_ARAHA)	Solyc02g062470.1.1	Solyc02g062470.1.1	BT014384	Lycopersicon esculentum clone 133681F, mRNA sequence	92.84	377	462	81.60	100	76.79	237	182	0	0	56	237	1	182	1e-99
Locus_1864_Transcript_1/1_Confidence_1.000_Length_237	2-oxoglutarate-dependent dioxygenase (Fragment) (AHRD V1 ***- Q944Z0_ARAHA)	Solyc04g053050.1.1	Solyc04g053050.1.1	No Hits						88.37	72.57	237	172	14	2	56	227	1	166	2e-43
Locus_2497_Transcript_1/1_Confidence_1.000_Length_1919	2-oxoglutarate/malate translocator-like protein (AHRD V1 **-- Q9LXV3_ARATH)%3B contains Interpro domain(s) IPR001898 Sodium/sulphate symporter	Solyc11g065830.1.1	Solyc11g065830.1.1	AK329078	Solanum lycopersicum cDNA, clone: LEFL3099H04, HTC in root	99.74	772	1668	46.28	99.7	86.92	1919	1668	5	0	231	1898	1668	1	0
Locus_11866_Transcript_1/1_Confidence_1.000_Length_2485	2-phosphoglycerate kinase (AHRD V1 *-*- D9PV08_METTM)	Solyc11g069780.1.1	Solyc11g069780.1.1	AK323334	Solanum lycopersicum cDNA, clone: LEFL1054CC01, HTC in leaf	100.00	19	2397	0.79	97.88	83.7	2485	2080	1	3	1	2059	201	2258	0
Locus_21353_Transcript_1/1_Confidence_1.000_Length_153	2-succinyl-5-enolpyruvyl-6-hydroxy-3-cyclohexene-1-carboxylate synthase (AHRD V1 *-*- D5A2Q7_SPIPL)%3B contains Interpro domain(s) IPR004433 Menaquinone biosynthesis protein	Solyc04g005190.1.1	Solyc04g005190.1.1	No Hits						100	100	153	153	0	0	1	153	3156	3004	2e-82
Locus_22096_Transcript_1/1_Confidence_1.000_Length_237	2-succinyl-5-enolpyruvyl-6-hydroxy-3-cyclohexene-1-carboxylate synthase (AHRD V1 *-*- D5A2Q7_SPIPL)%3B contains Interpro domain(s) IPR004433 Menaquinone biosynthesis protein	Solyc04g005190.1.1	Solyc04g005190.1.1	No Hits						100	100	237	237	0	0	1	237	2733	2969	2e-132
Locus_24218_Transcript_1/1_Confidence_1.000_Length_197	2-succinyl-5-enolpyruvyl-6-hydroxy-3-cyclohexene-1-carboxylate synthase (AHRD V1 *-*- D5A2Q7_SPIPL)%3B contains Interpro domain(s) IPR004433 Menaquinone biosynthesis protein	Solyc04g005190.1.1	Solyc04g005190.1.1	No Hits						100	100	197	197	0	0	1	197	2120	1924	1e-108
Locus_468_Transcript_2/3_Confidence_0.667_Length_1203	2%2C3-bisphosphoglycerate-dependent phosphoglycerate mutase (AHRD V1 *-*- GPMA_METS4)%3B contains Interpro domain(s) IPR013078 Phosphoglycerate mutase	Solyc02g065080.1.1	Solyc02g065080.1.1	No Hits						100	75.81	1203	912	0	0	281	1192	912	1	0
Locus_468_Transcript_3/3_Confidence_0.667_Length_1103	2%2C3-bisphosphoglycerate-dependent phosphoglycerate mutase (AHRD V1 *-*- GPMA_METS4)%3B contains Interpro domain(s) IPR013078 Phosphoglycerate mutase	Solyc02g065080.1.1	Solyc02g065080.1.1	No Hits						100	82.68	1103	912	0	0	181	1092	912	1	0
Locus_17359_Transcript_1/1_Confidence_1.000_Length_1163	2%2C3-bisphosphoglycerate-dependent phosphoglycerate mutase (AHRD V1 ***- GPMA_CYTH3)%3B contains Interpro domain(s) IPR013078 Phosphoglycerate mutase	Solyc02g078240.1.1	Solyc02g078240.1.1	No Hits						98.54	76.44	1163	889	0	1	218	1106	876	1	0
Locus_12508_Transcript_1/1_Confidence_1.000_Length_1643	2%2C3-bisphosphoglycerate-dependent phosphoglycerate mutase 2 (AHRD V1 *-*- GPMA2_GLOVI)%3B contains Interpro domain(s) IPR013078 Phosphoglycerate mutase	Solyc06g074510.1.1	Solyc06g074510.1.1	No Hits						100	93.12	1643	1530	0	0	45	1574	1	1530	0
Locus_14656_Transcript_1/1_Confidence_1.000_Length_520	2%2C5-dichloro-2%2C5-cyclohexadiene-1%2C4-diol dehydrogenase (AHRD V1 **** LINC_PSEPA)%3B contains Interpro domain(s) IPR002347 Glucose/ribitol dehydrogenase	Solyc04g071960.1.1	Solyc04g071960.1.1	No Hits						97.12	100	520	520	0	1	1	520	305	809	0
Locus_19584_Transcript_1/1_Confidence_1.000_Length_303	2%2C5-dichloro-2%2C5-cyclohexadiene-1%2C4-diol dehydrogenase (AHRD V1 **** LINC_PSEPA)%3B contains Interpro domain(s) IPR002347 Glucose/ribitol dehydrogenase	Solyc04g071960.1.1	Solyc04g071960.1.1	No Hits						100	92.08	303	279	0	0	25	303	1	279	2e-157
Locus_11425_Transcript_1/1_Confidence_1.000_Length_209	22.7 kDa class IV heat shock protein (AHRD V1 *--- HSP41_PEA)%3B contains Interpro domain(s) IPR008978 HSP20-like chaperone	Solyc01g096960.1.1	Solyc01g096960.1.1	No Hits						100	100	209	209	0	0	1	209	1176	968	9e-116
Locus_14648_Transcript_2/3_Confidence_0.375_Length_297	22.7 kDa class IV heat shock protein (AHRD V1 *--- HSP41_PEA)%3B contains Interpro domain(s) IPR008978 HSP20-like chaperone	Solyc01g096960.1.1	Solyc01g096960.1.1	No Hits						87.94	94.95	297	282	34	0	1	282	503	784	5e-78
Locus_18711_Transcript_1/1_Confidence_1.000_Length_175	22.7 kDa class IV heat shock protein (AHRD V1 *--- HSP41_PEA)%3B contains Interpro domain(s) IPR008978 HSP20-like chaperone	Solyc01g096960.1.1	Solyc01g096960.1.1	No Hits						82.25	96.57	175	169	30	0	7	175	228	396	2e-20
Locus_3840_Transcript_1/1_Confidence_1.000_Length_3211	23S rRNA (Uracil-5-)-methyltransferase (AHRD V1 *-*- D5S459_CLODI)%3B contains Interpro domain(s) IPR000571 Zinc finger%2C CCCH-type	Solyc11g069340.1.1	Solyc11g069340.1.1	AK323379	Solanum lycopersicum cDNA, clone: LEFL1055CC03, HTC in leaf	100.00	683	2766	24.69	100	86.14	3211	2766	0	0	370	3135	2766	1	0
Locus_1094_Transcript_1/1_Confidence_1.000_Length_2011	23S rRNA (Uracil-5-)-methyltransferase RumA (AHRD V1 **** D8F5E6_9DELT)%3B contains Interpro domain(s) IPR001566 23S rRNA methyltransferase/RumA	Solyc03g121260.1.1	Solyc03g121260.1.1	No Hits						100	84.93	2011	1708	0	0	1	1708	3	1710	0
Locus_5194_Transcript_1/1_Confidence_1.000_Length_1199	24-sterol C-methyltransferase (AHRD V1 ***- Q2QDF7_GOSHI)%3B contains Interpro domain(s) IPR013705 Sterol methyltransferase C-terminal	Solyc10g080150.1.1	Solyc10g080150.1.1	AK327686	Solanum lycopersicum cDNA, clone: LEFL2035I24, HTC in fruit	78.83	222	1188	18.69	99.81	87.32	1199	1047	0	1	147	1191	1188	142	0
Locus_4425_Transcript_1/1_Confidence_1.000_Length_1401	24-sterol C-methyltransferase (AHRD V1 **** B0FDL7_GOSHI)%3B contains Interpro domain(s) IPR013705 Sterol methyltransferase C-terminal	Solyc01g111830.1.1	Solyc01g111830.1.1	No Hits						100	76.87	1401	1077	0	0	98	1174	1	1077	0
Locus_9502_Transcript_1/1_Confidence_1.000_Length_1415	24-sterol C-methyltransferase (AHRD V1 **** B0FDL7_GOSHI)%3B contains Interpro domain(s) IPR013705 Sterol methyltransferase C-terminal	Solyc01g111830.1.1	Solyc01g111830.1.1	No Hits						80.44	70.11	1415	992	194	0	86	1077	75	1066	5e-119
Locus_4199_Transcript_1/1_Confidence_1.000_Length_1433	24-sterol C-methyltransferase (AHRD V1 **** Q2QDF7_GOSHI)%3B contains Interpro domain(s) IPR013705 Sterol methyltransferase C-terminal	Solyc01g087560.1.1	Solyc01g087560.1.1	No Hits						99.9	72.64	1433	1041	1	0	87	1127	1	1041	0
Locus_2185_Transcript_1/1_Confidence_1.000_Length_594	26s protease regulatory subunit (AHRD V1 *--- C4M846_ENTHI)%3B contains Interpro domain(s) IPR003959 ATPase%2C AAA-type%2C core	Solyc03g097020.1.1	Solyc03g097020.1.1	No Hits						93.63	100	594	612	0	2	1	594	452	1042	0
Locus_21238_Transcript_1/1_Confidence_1.000_Length_197	26s protease regulatory subunit (AHRD V1 *--- C4M846_ENTHI)%3B contains Interpro domain(s) IPR003959 ATPase%2C AAA-type%2C core	Solyc03g097020.1.1	Solyc03g097020.1.1	No Hits						100	72.08	197	142	0	0	1	142	1758	1899	9e-76
Locus_2144_Transcript_1/1_Confidence_1.000_Length_1682	26S protease regulatory subunit (AHRD V1 ***- C0NAB1_AJECG)%3B contains Interpro domain(s) IPR005937 26S proteasome subunit P45	Solyc01g109940.1.1	Solyc01g109940.1.1	No Hits						100	71.17	1682	1197	0	0	85	1281	1	1197	0
Locus_3195_Transcript_1/1_Confidence_1.000_Length_1657	26S protease regulatory subunit 4 (AHRD V1 ***- B6T2S0_MAIZE)%3B contains Interpro domain(s) IPR005937 26S proteasome subunit P45	Solyc06g083620.1.1	Solyc06g083620.1.1	No Hits						100	80.57	1657	1335	0	0	204	1538	1335	1	0
Locus_16996_Transcript_1/1_Confidence_1.000_Length_1216	26S protease regulatory subunit 4 homolog (AHRD V1 *--- PRS4_ORYSJ)%3B contains Interpro domain(s) IPR003959 ATPase%2C AAA-type%2C core	Solyc07g062760.1.1	Solyc07g062760.1.1	AK325182	Solanum lycopersicum cDNA, clone: LEFL1092DC07, HTC in leaf	100.00	19	3315	0.57	98.37	100	1216	1224	0	2	1	1216	1498	287	0
Locus_24651_Transcript_1/1_Confidence_1.000_Length_172	26S protease regulatory subunit 4 homolog (AHRD V1 *--- PRS4_ORYSJ)%3B contains Interpro domain(s) IPR003959 ATPase%2C AAA-type%2C core	Solyc07g062760.1.1	Solyc07g062760.1.1	AK325182	Solanum lycopersicum cDNA, clone: LEFL1092DC07, HTC in leaf	100.00	19	3315	0.57	100	100	172	172	0	0	1	172	20	191	9e-94
Locus_11917_Transcript_1/1_Confidence_1.000_Length_1941	26S protease regulatory subunit 6A (AHRD V1 *--- PRS6A_RAT)%3B contains Interpro domain(s) IPR003959 ATPase%2C AAA-type%2C core	Solyc01g094150.1.1	Solyc01g094150.1.1	No Hits						99.8	76.04	1941	1476	0	1	86	1558	1	1476	0
Locus_10617_Transcript_1/1_Confidence_1.000_Length_672	26S protease regulatory subunit 6A (AHRD V1 *--- PRS6A_YEAST)%3B contains Interpro domain(s) IPR003959 ATPase%2C AAA-type%2C core	Solyc02g062700.1.1	Solyc02g062700.1.1	No Hits						98.97	100	672	678	0	1	1	671	146	823	0
Locus_11554_Transcript_1/1_Confidence_1.000_Length_818	26S protease regulatory subunit 6A (AHRD V1 *--- PRS6A_YEAST)%3B contains Interpro domain(s) IPR003959 ATPase%2C AAA-type%2C core	Solyc02g062700.1.1	Solyc02g062700.1.1	No Hits						100	75.43	818	617	0	0	1	617	1307	1923	0
Locus_21827_Transcript_1/1_Confidence_1.000_Length_175	26S protease regulatory subunit 6A (AHRD V1 *--- PRS6A_YEAST)%3B contains Interpro domain(s) IPR003959 ATPase%2C AAA-type%2C core	Solyc02g062700.1.1	Solyc02g062700.1.1	No Hits						100	100	175	175	0	0	1	175	1053	1227	2e-95
Locus_10603_Transcript_1/4_Confidence_0.667_Length_1612	26S protease regulatory subunit 6B (AHRD V1 ***- B6TRH7_MAIZE)%3B contains Interpro domain(s) IPR005937 26S proteasome subunit P45	Solyc06g082630.1.1	Solyc06g082630.1.1	No Hits						99.52	77.23	1612	1245	6	0	305	1549	1245	1	0
Locus_10603_Transcript_1/4_Confidence_0.667_Length_1612	26S protease regulatory subunit 6B (AHRD V1 ***- B6TRH7_MAIZE)%3B contains Interpro domain(s) IPR005937 26S proteasome subunit P45	Solyc06g082660.1.1	Solyc06g082660.1.1	No Hits						98.88	77.23	1612	1245	14	0	305	1549	1245	1	0
Locus_10603_Transcript_2/4_Confidence_0.667_Length_1612	26S protease regulatory subunit 6B (AHRD V1 ***- B6TRH7_MAIZE)%3B contains Interpro domain(s) IPR005937 26S proteasome subunit P45	Solyc06g082660.1.1	Solyc06g082660.1.1	No Hits						99.6	77.23	1612	1245	5	0	305	1549	1245	1	0
Locus_10603_Transcript_2/4_Confidence_0.667_Length_1612	26S protease regulatory subunit 6B (AHRD V1 ***- B6TRH7_MAIZE)%3B contains Interpro domain(s) IPR005937 26S proteasome subunit P45	Solyc06g082630.1.1	Solyc06g082630.1.1	No Hits						98.8	77.23	1612	1245	15	0	305	1549	1245	1	0
Locus_10603_Transcript_4/4_Confidence_0.667_Length_1612	26S protease regulatory subunit 6B (AHRD V1 ***- B6TRH7_MAIZE)%3B contains Interpro domain(s) IPR005937 26S proteasome subunit P45	Solyc06g082660.1.1	Solyc06g082660.1.1	No Hits						99.28	77.23	1612	1245	9	0	305	1549	1245	1	0
Locus_10603_Transcript_4/4_Confidence_0.667_Length_1612	26S protease regulatory subunit 6B (AHRD V1 ***- B6TRH7_MAIZE)%3B contains Interpro domain(s) IPR005937 26S proteasome subunit P45	Solyc06g082630.1.1	Solyc06g082630.1.1	No Hits						99.12	77.23	1612	1245	11	0	305	1549	1245	1	0
Locus_1178_Transcript_1/1_Confidence_1.000_Length_2656	26S protease regulatory subunit 6B homolog (AHRD V1 *--- PRS6B_ARATH)%3B contains Interpro domain(s) IPR005938 ATPase%2C AAA-type%2C CDC48	Solyc10g084050.1.1	Solyc10g084050.1.1	AK320692	Solanum lycopersicum cDNA, clone: LEFL1012BC01, HTC in leaf	99.92	2427	2427	100.00	99.96	91.38	2656	2427	1	0	107	2533	1	2427	0
Locus_1178_Transcript_1/1_Confidence_1.000_Length_2656	26S protease regulatory subunit 6B homolog (AHRD V1 *--- PRS6B_ARATH)%3B contains Interpro domain(s) IPR005938 ATPase%2C AAA-type%2C CDC48	Solyc11g069720.1.1	Solyc11g069720.1.1	BT014585	Lycopersicon esculentum clone 134043F, mRNA sequence	100.00	2418	2418	100.00	80.76	82.76	2656	2198	420	1	221	2418	115	2309	0
Locus_1178_Transcript_1/1_Confidence_1.000_Length_2656	26S protease regulatory subunit 6B homolog (AHRD V1 *--- PRS6B_ARATH)%3B contains Interpro domain(s) IPR005938 ATPase%2C AAA-type%2C CDC48	Solyc06g074980.1.1	Solyc06g074980.1.1	No Hits						80.41	82.08	2656	2180	427	0	164	2343	58	2237	0
Locus_2239_Transcript_1/1_Confidence_1.000_Length_2943	26S protease regulatory subunit 6B homolog (AHRD V1 *--- PRS6B_ARATH)%3B contains Interpro domain(s) IPR005938 ATPase%2C AAA-type%2C CDC48	Solyc06g074980.1.1	Solyc06g074980.1.1	No Hits						100	82.16	2943	2418	0	0	377	2794	2418	1	0
Locus_2239_Transcript_1/1_Confidence_1.000_Length_2943	26S protease regulatory subunit 6B homolog (AHRD V1 *--- PRS6B_ARATH)%3B contains Interpro domain(s) IPR005938 ATPase%2C AAA-type%2C CDC48	Solyc11g069720.1.1	Solyc11g069720.1.1	BT014585	Lycopersicon esculentum clone 134043F, mRNA sequence	100.00	2418	2418	100.00	89.68	81.96	2943	2412	243	2	379	2787	2416	8	0
Locus_2239_Transcript_1/1_Confidence_1.000_Length_2943	26S protease regulatory subunit 6B homolog (AHRD V1 *--- PRS6B_ARATH)%3B contains Interpro domain(s) IPR005938 ATPase%2C AAA-type%2C CDC48	Solyc10g084050.1.1	Solyc10g084050.1.1	AK320692	Solanum lycopersicum cDNA, clone: LEFL1012BC01, HTC in leaf	99.92	2427	2427	100.00	80.37	74.07	2943	2180	428	0	558	2737	2237	58	0
Locus_2560_Transcript_1/1_Confidence_1.000_Length_2599	26S protease regulatory subunit 6B homolog (AHRD V1 *--- PRS6B_ARATH)%3B contains Interpro domain(s) IPR005938 ATPase%2C AAA-type%2C CDC48	Solyc11g069720.1.1	Solyc11g069720.1.1	BT014585	Lycopersicon esculentum clone 134043F, mRNA sequence	100.00	2418	2418	100.00	100	91.92	2599	2389	0	0	1	2389	30	2418	0
Locus_2560_Transcript_1/1_Confidence_1.000_Length_2599	26S protease regulatory subunit 6B homolog (AHRD V1 *--- PRS6B_ARATH)%3B contains Interpro domain(s) IPR005938 ATPase%2C AAA-type%2C CDC48	Solyc06g074980.1.1	Solyc06g074980.1.1	No Hits						89.75	91.57	2599	2380	238	2	11	2387	40	2416	0
Locus_2560_Transcript_1/1_Confidence_1.000_Length_2599	26S protease regulatory subunit 6B homolog (AHRD V1 *--- PRS6B_ARATH)%3B contains Interpro domain(s) IPR005938 ATPase%2C AAA-type%2C CDC48	Solyc10g084050.1.1	Solyc10g084050.1.1	AK320692	Solanum lycopersicum cDNA, clone: LEFL1012BC01, HTC in leaf	99.92	2427	2427	100.00	80.71	84.57	2599	2198	421	1	86	2280	115	2312	0
Locus_7425_Transcript_1/1_Confidence_1.000_Length_191	26S protease regulatory subunit 6B homolog (AHRD V1 *--- PRS6B_ARATH)%3B contains Interpro domain(s) IPR005938 ATPase%2C AAA-type%2C CDC48	Solyc10g084050.1.1	Solyc10g084050.1.1	AK320692	Solanum lycopersicum cDNA, clone: LEFL1012BC01, HTC in leaf	99.92	2427	2427	100.00	87.1	97.38	191	186	24	0	5	190	550	735	9e-45
Locus_16916_Transcript_1/1_Confidence_1.000_Length_352	26S protease regulatory subunit 6B homolog (AHRD V1 *--- PRS6B_ARATH)%3B contains Interpro domain(s) IPR005938 ATPase%2C AAA-type%2C CDC48	Solyc10g084050.1.1	Solyc10g084050.1.1	AK320692	Solanum lycopersicum cDNA, clone: LEFL1012BC01, HTC in leaf	99.92	2427	2427	100.00	87.25	98.01	352	345	44	0	8	352	187	531	1e-91
Locus_16916_Transcript_1/1_Confidence_1.000_Length_352	26S protease regulatory subunit 6B homolog (AHRD V1 *--- PRS6B_ARATH)%3B contains Interpro domain(s) IPR005938 ATPase%2C AAA-type%2C CDC48	Solyc11g069720.1.1	Solyc11g069720.1.1	BT014585	Lycopersicon esculentum clone 134043F, mRNA sequence	100.00	2418	2418	100.00	78.89	96.88	352	341	72	0	2	342	181	521	2e-22
Locus_16916_Transcript_1/1_Confidence_1.000_Length_352	26S protease regulatory subunit 6B homolog (AHRD V1 *--- PRS6B_ARATH)%3B contains Interpro domain(s) IPR005938 ATPase%2C AAA-type%2C CDC48	Solyc06g074980.1.1	Solyc06g074980.1.1	No Hits						78.8	80.4	352	283	60	0	65	347	244	526	2e-16
Locus_18730_Transcript_1/1_Confidence_1.000_Length_1063	26S protease regulatory subunit 6B homolog (AHRD V1 *--- PRS6B_ARATH)%3B contains Interpro domain(s) IPR005938 ATPase%2C AAA-type%2C CDC48	Solyc10g084050.1.1	Solyc10g084050.1.1	AK320692	Solanum lycopersicum cDNA, clone: LEFL1012BC01, HTC in leaf	99.92	2427	2427	100.00	86.28	73.38	1063	780	100	1	105	884	2330	1558	0
Locus_18730_Transcript_1/1_Confidence_1.000_Length_1063	26S protease regulatory subunit 6B homolog (AHRD V1 *--- PRS6B_ARATH)%3B contains Interpro domain(s) IPR005938 ATPase%2C AAA-type%2C CDC48	Solyc06g074980.1.1	Solyc06g074980.1.1	No Hits						78.91	72.25	1063	768	155	1	117	884	2318	1558	4e-63
Locus_23422_Transcript_1/1_Confidence_1.000_Length_335	26S protease regulatory subunit 6B homolog (AHRD V1 *--- PRS6B_ARATH)%3B contains Interpro domain(s) IPR005938 ATPase%2C AAA-type%2C CDC48	Solyc10g084050.1.1	Solyc10g084050.1.1	AK320692	Solanum lycopersicum cDNA, clone: LEFL1012BC01, HTC in leaf	99.92	2427	2427	100.00	89.46	99.1	335	332	35	0	1	332	1293	962	2e-105
Locus_23422_Transcript_1/1_Confidence_1.000_Length_335	26S protease regulatory subunit 6B homolog (AHRD V1 *--- PRS6B_ARATH)%3B contains Interpro domain(s) IPR005938 ATPase%2C AAA-type%2C CDC48	Solyc06g074980.1.1	Solyc06g074980.1.1	No Hits						82.65	94.63	335	317	55	0	5	321	1289	973	1e-48
Locus_23422_Transcript_1/1_Confidence_1.000_Length_335	26S protease regulatory subunit 6B homolog (AHRD V1 *--- PRS6B_ARATH)%3B contains Interpro domain(s) IPR005938 ATPase%2C AAA-type%2C CDC48	Solyc11g069720.1.1	Solyc11g069720.1.1	BT014585	Lycopersicon esculentum clone 134043F, mRNA sequence	100.00	2418	2418	100.00	80.82	94.93	335	318	61	0	1	318	1293	976	6e-35
Locus_13427_Transcript_1/1_Confidence_1.000_Length_1515	26S protease regulatory subunit 6B homolog (AHRD V1 *--- PRS6B_ENCCU)%3B contains Interpro domain(s) IPR003959 ATPase%2C AAA-type%2C core	Solyc02g084910.1.1	Solyc02g084910.1.1	No Hits						99.66	96.11	1515	1456	0	2	9	1460	1	1455	0
Locus_16868_Transcript_1/1_Confidence_1.000_Length_254	26S protease regulatory subunit 6B homolog (AHRD V1 *--- PRS6B_ENCCU)%3B contains Interpro domain(s) IPR003959 ATPase%2C AAA-type%2C core	Solyc03g082640.1.1	Solyc03g082640.1.1	BT013181	Lycopersicon esculentum clone 134257F, mRNA sequence	78.98	176	1332	13.21	100	70.87	254	180	0	0	75	254	1332	1153	2e-98
Locus_17817_Transcript_2/2_Confidence_1.000_Length_1533	26S protease regulatory subunit 7 (AHRD V1 *--- PRS7_PRUPE)%3B contains Interpro domain(s) IPR003959 ATPase%2C AAA-type%2C core	Solyc06g053160.1.1	Solyc06g053160.1.1	No Hits						100	76.91	1533	1179	0	0	81	1259	1	1179	0
Locus_18065_Transcript_1/2_Confidence_1.000_Length_1426	26S protease regulatory subunit 7 (AHRD V1 *--- PRS7_PRUPE)%3B contains Interpro domain(s) IPR003959 ATPase%2C AAA-type%2C core	Solyc06g053160.1.1	Solyc06g053160.1.1	No Hits						84.61	72.44	1426	1033	152	2	117	1146	11	1039	0
Locus_18065_Transcript_2/2_Confidence_1.000_Length_1422	26S protease regulatory subunit 7 (AHRD V1 *--- PRS7_PRUPE)%3B contains Interpro domain(s) IPR003959 ATPase%2C AAA-type%2C core	Solyc06g053160.1.1	Solyc06g053160.1.1	No Hits						84.94	72.36	1422	1029	152	1	117	1142	11	1039	0
Locus_2969_Transcript_1/2_Confidence_1.000_Length_1438	26S protease regulatory subunit 7 (AHRD V1 **-- PRS7_PRUPE)%3B contains Interpro domain(s) IPR003959 ATPase%2C AAA-type%2C core	Solyc08g083020.1.1	Solyc08g083020.1.1	No Hits						100	75.1	1438	1080	0	0	258	1337	1080	1	0
Locus_18065_Transcript_1/2_Confidence_1.000_Length_1426	26S protease regulatory subunit 7 (AHRD V1 **-- PRS7_PRUPE)%3B contains Interpro domain(s) IPR003959 ATPase%2C AAA-type%2C core	Solyc03g082630.1.1	Solyc03g082630.1.1	No Hits						99.65	79.8	1426	1138	0	1	107	1244	1	1134	0
Locus_18065_Transcript_2/2_Confidence_1.000_Length_1422	26S protease regulatory subunit 7 (AHRD V1 **-- PRS7_PRUPE)%3B contains Interpro domain(s) IPR003959 ATPase%2C AAA-type%2C core	Solyc03g082630.1.1	Solyc03g082630.1.1	No Hits						100	79.75	1422	1134	0	0	107	1240	1	1134	0
Locus_5646_Transcript_1/1_Confidence_1.000_Length_1711	26S protease regulatory subunit 7 (AHRD V1 ***- B5DG36_SALSA)%3B contains Interpro domain(s) IPR005937 26S proteasome subunit P45	Solyc03g123730.1.1	Solyc03g123730.1.1	No Hits						99.92	75.28	1711	1288	0	1	378	1665	1287	1	0
Locus_5646_Transcript_1/1_Confidence_1.000_Length_1711	26S protease regulatory subunit 7 (AHRD V1 ***- B5DG36_SALSA)%3B contains Interpro domain(s) IPR005937 26S proteasome subunit P45	Solyc06g063140.1.1	Solyc06g063140.1.1	No Hits						89.38	73.76	1711	1262	133	1	380	1641	1288	28	0
Locus_19869_Transcript_1/1_Confidence_1.000_Length_1653	26S protease regulatory subunit 7 (AHRD V1 ***- B5DG36_SALSA)%3B contains Interpro domain(s) IPR005937 26S proteasome subunit P45	Solyc06g063140.1.1	Solyc06g063140.1.1	No Hits						100	78.04	1653	1290	0	0	267	1556	1290	1	0
Locus_19869_Transcript_1/1_Confidence_1.000_Length_1653	26S protease regulatory subunit 7 (AHRD V1 ***- B5DG36_SALSA)%3B contains Interpro domain(s) IPR005937 26S proteasome subunit P45	Solyc03g123730.1.1	Solyc03g123730.1.1	No Hits						89.45	76.29	1653	1261	133	0	269	1529	1285	25	0
Locus_4544_Transcript_1/1_Confidence_1.000_Length_3886	26S protease regulatory subunit 7 homolog A (AHRD V1 *--- PRS7A_ARATH)%3B contains Interpro domain(s) IPR003959 ATPase%2C AAA-type%2C core	Solyc04g076180.1.1	Solyc04g076180.1.1	No Hits						99.92	92.25	3886	3585	3	0	97	3681	3585	1	0
Locus_6852_Transcript_1/2_Confidence_1.000_Length_3235	26S protease regulatory subunit 7 homolog A (AHRD V1 *--- PRS7A_ARATH)%3B contains Interpro domain(s) IPR003959 ATPase%2C AAA-type%2C core	Solyc06g008730.1.1	Solyc06g008730.1.1	No Hits						99.78	86.24	3235	2790	6	0	111	2900	1	2790	0
Locus_6852_Transcript_2/2_Confidence_1.000_Length_3222	26S protease regulatory subunit 7 homolog A (AHRD V1 *--- PRS7A_ARATH)%3B contains Interpro domain(s) IPR003959 ATPase%2C AAA-type%2C core	Solyc06g008730.1.1	Solyc06g008730.1.1	No Hits						99.82	86.59	3222	2790	5	0	111	2900	1	2790	0
Locus_2350_Transcript_1/1_Confidence_1.000_Length_2616	26S protease regulatory subunit 8 homolog (AHRD V1 *--- PRS8_ENCCU)%3B contains Interpro domain(s) IPR003959 ATPase%2C AAA-type%2C core	Solyc01g104920.1.1	Solyc01g104920.1.1	No Hits						99.9	79.55	2616	2081	0	1	188	2268	1	2079	0
Locus_7439_Transcript_1/1_Confidence_1.000_Length_3468	26S protease regulatory subunit 8 homolog (AHRD V1 *--- PRS8_ENCCU)%3B contains Interpro domain(s) IPR003959 ATPase%2C AAA-type%2C core	Solyc02g014350.1.1	Solyc02g014350.1.1	No Hits						99.93	86.16	3468	2988	0	1	106	3091	1	2988	0
Locus_14599_Transcript_1/1_Confidence_1.000_Length_563	26S protease regulatory subunit 8 homolog (AHRD V1 *--- PRS8_ENCCU)%3B contains Interpro domain(s) IPR003959 ATPase%2C AAA-type%2C core	Solyc01g073700.1.1	Solyc01g073700.1.1	No Hits						100	100	563	563	0	0	1	563	1077	515	0
Locus_20329_Transcript_1/1_Confidence_1.000_Length_155	26S protease regulatory subunit 8 homolog (AHRD V1 *--- PRS8_ENCCU)%3B contains Interpro domain(s) IPR003959 ATPase%2C AAA-type%2C core	Solyc01g104920.1.1	Solyc01g104920.1.1	No Hits						92.41	93.55	155	145	10	1	1	144	197	341	5e-49
Locus_22300_Transcript_1/1_Confidence_1.000_Length_160	26S protease regulatory subunit 8 homolog (AHRD V1 *--- PRS8_ENCCU)%3B contains Interpro domain(s) IPR003959 ATPase%2C AAA-type%2C core	Solyc01g073700.1.1	Solyc01g073700.1.1	No Hits						100	100	160	160	0	0	1	160	384	225	1e-86
Locus_22585_Transcript_1/1_Confidence_1.000_Length_349	26S protease regulatory subunit 8 homolog (AHRD V1 *--- PRS8_ENCCU)%3B contains Interpro domain(s) IPR003959 ATPase%2C AAA-type%2C core	Solyc01g073700.1.1	Solyc01g073700.1.1	No Hits						100	100	349	349	0	0	1	349	1108	1456	0
Locus_3059_Transcript_1/5_Confidence_0.636_Length_1705	26S protease regulatory subunit 8 homolog A (AHRD V1 ***- PRS8A_ARATH)%3B contains Interpro domain(s) IPR005937 26S proteasome subunit P45	Solyc05g018570.1.1	Solyc05g018570.1.1	No Hits						99.44	73.55	1705	1254	7	0	348	1601	1254	1	0
Locus_3059_Transcript_1/5_Confidence_0.636_Length_1705	26S protease regulatory subunit 8 homolog A (AHRD V1 ***- PRS8A_ARATH)%3B contains Interpro domain(s) IPR005937 26S proteasome subunit P45	Solyc05g018590.1.1	Solyc05g018590.1.1	No Hits						97.13	73.55	1705	1254	36	0	348	1601	1254	1	0
Locus_3059_Transcript_2/5_Confidence_0.636_Length_1666	26S protease regulatory subunit 8 homolog A (AHRD V1 ***- PRS8A_ARATH)%3B contains Interpro domain(s) IPR005937 26S proteasome subunit P45	Solyc05g018570.1.1	Solyc05g018570.1.1	No Hits						99.84	75.27	1666	1254	2	0	309	1562	1254	1	0
Locus_3059_Transcript_2/5_Confidence_0.636_Length_1666	26S protease regulatory subunit 8 homolog A (AHRD V1 ***- PRS8A_ARATH)%3B contains Interpro domain(s) IPR005937 26S proteasome subunit P45	Solyc05g018590.1.1	Solyc05g018590.1.1	No Hits						96.73	75.27	1666	1254	41	0	309	1562	1254	1	0
Locus_3059_Transcript_4/5_Confidence_0.636_Length_1705	26S protease regulatory subunit 8 homolog A (AHRD V1 ***- PRS8A_ARATH)%3B contains Interpro domain(s) IPR005937 26S proteasome subunit P45	Solyc05g018590.1.1	Solyc05g018590.1.1	No Hits						98.48	73.55	1705	1254	19	0	348	1601	1254	1	0
Locus_3059_Transcript_4/5_Confidence_0.636_Length_1705	26S protease regulatory subunit 8 homolog A (AHRD V1 ***- PRS8A_ARATH)%3B contains Interpro domain(s) IPR005937 26S proteasome subunit P45	Solyc05g018570.1.1	Solyc05g018570.1.1	No Hits						98.09	73.55	1705	1254	24	0	348	1601	1254	1	0
Locus_3059_Transcript_5/5_Confidence_0.636_Length_1705	26S protease regulatory subunit 8 homolog A (AHRD V1 ***- PRS8A_ARATH)%3B contains Interpro domain(s) IPR005937 26S proteasome subunit P45	Solyc05g018570.1.1	Solyc05g018570.1.1	No Hits						99.84	73.55	1705	1254	2	0	348	1601	1254	1	0
Locus_3059_Transcript_5/5_Confidence_0.636_Length_1705	26S protease regulatory subunit 8 homolog A (AHRD V1 ***- PRS8A_ARATH)%3B contains Interpro domain(s) IPR005937 26S proteasome subunit P45	Solyc05g018590.1.1	Solyc05g018590.1.1	No Hits						96.73	73.55	1705	1254	41	0	348	1601	1254	1	0
Locus_1707_Transcript_1/2_Confidence_1.000_Length_1866	26S proteasome non-ATPase regulatory subunit 12 (AHRD V1 ***- B5X386_SALSA)%3B contains Interpro domain(s) IPR000717 Proteasome component region PCI	Solyc04g051370.1.1	Solyc04g051370.1.1	No Hits						100	71.22	1866	1329	0	0	475	1803	1329	1	0
Locus_1707_Transcript_1/2_Confidence_1.000_Length_1866	26S proteasome non-ATPase regulatory subunit 12 (AHRD V1 ***- B5X386_SALSA)%3B contains Interpro domain(s) IPR000717 Proteasome component region PCI	Solyc04g012040.1.1	Solyc04g012040.1.1	No Hits						86.17	70.53	1866	1316	182	0	488	1803	1316	1	0
Locus_1707_Transcript_2/2_Confidence_1.000_Length_1782	26S proteasome non-ATPase regulatory subunit 12 (AHRD V1 ***- B5X386_SALSA)%3B contains Interpro domain(s) IPR000717 Proteasome component region PCI	Solyc04g051370.1.1	Solyc04g051370.1.1	No Hits						100	74.58	1782	1329	0	0	391	1719	1329	1	0
Locus_1707_Transcript_2/2_Confidence_1.000_Length_1782	26S proteasome non-ATPase regulatory subunit 12 (AHRD V1 ***- B5X386_SALSA)%3B contains Interpro domain(s) IPR000717 Proteasome component region PCI	Solyc04g012040.1.1	Solyc04g012040.1.1	No Hits						86.17	73.85	1782	1316	182	0	404	1719	1316	1	0
Locus_2918_Transcript_1/1_Confidence_1.000_Length_1582	26S proteasome non-ATPase regulatory subunit 13 (AHRD V1 ***- B6TA88_MAIZE)%3B contains Interpro domain(s) IPR000717 Proteasome component region PCI	Solyc05g053140.1.1	Solyc05g053140.1.1	No Hits						100	73.39	1582	1161	0	0	125	1285	1	1161	0
Locus_14911_Transcript_1/3_Confidence_0.667_Length_1553	26S proteasome non-ATPase regulatory subunit 13 (AHRD V1 ***- B6TA88_MAIZE)%3B contains Interpro domain(s) IPR000717 Proteasome component region PCI	Solyc05g053140.1.1	Solyc05g053140.1.1	No Hits						83.68	73.79	1553	1146	187	0	67	1212	1	1146	0
Locus_14911_Transcript_2/3_Confidence_0.667_Length_1580	26S proteasome non-ATPase regulatory subunit 13 (AHRD V1 ***- B6TA88_MAIZE)%3B contains Interpro domain(s) IPR000717 Proteasome component region PCI	Solyc05g053140.1.1	Solyc05g053140.1.1	No Hits						83.68	72.53	1580	1146	187	0	67	1212	1	1146	0
Locus_14911_Transcript_3/3_Confidence_0.667_Length_1581	26S proteasome non-ATPase regulatory subunit 13 (AHRD V1 ***- B6TA88_MAIZE)%3B contains Interpro domain(s) IPR000717 Proteasome component region PCI	Solyc05g053140.1.1	Solyc05g053140.1.1	No Hits						83.68	72.49	1581	1146	187	0	67	1212	1	1146	0
Locus_394_Transcript_1/1_Confidence_1.000_Length_1966	26S proteasome non-ATPase regulatory subunit 3 (AHRD V1 ***- B6TBG8_MAIZE)%3B contains Interpro domain(s) IPR013143 PCI/PINT associated module	Solyc01g111710.1.1	Solyc01g111710.1.1	No Hits						99.73	74.47	1966	1464	4	0	352	1815	1464	1	0
Locus_1288_Transcript_1/1_Confidence_1.000_Length_1565	26S proteasome non-ATPase regulatory subunit 4 (AHRD V1 ***- B6TK61_MAIZE)%3B contains Interpro domain(s) IPR002035 von Willebrand factor%2C type A	Solyc02g083710.1.1	Solyc02g083710.1.1	No Hits						100	77.44	1565	1212	0	0	116	1327	1	1212	0
Locus_2431_Transcript_1/1_Confidence_1.000_Length_1514	26S proteasome non-ATPase regulatory subunit 6 (AHRD V1 ***- B4FVL1_MAIZE)%3B contains Interpro domain(s) IPR019585 26S proteasome%2C regulatory subunit Rpn7	Solyc07g009140.1.1	Solyc07g009140.1.1	No Hits						100	76.68	1514	1161	0	0	251	1411	1161	1	0
Locus_15760_Transcript_1/1_Confidence_1.000_Length_1118	26S proteasome non-ATPase regulatory subunit 8 (AHRD V1 ***- B4FCY9_MAIZE)%3B contains Interpro domain(s) IPR006746 26S proteasome non-ATPase regulatory subunit Rpn12	Solyc08g082700.1.1	Solyc08g082700.1.1	No Hits						100	71.91	1118	804	0	0	74	877	1	804	0
Locus_13494_Transcript_1/1_Confidence_1.000_Length_909	26S proteasome non-ATPase regulatory subunit 9 (AHRD V1 ***- B6TN44_MAIZE)%3B contains Interpro domain(s) IPR001478 PDZ/DHR/GLGF	Solyc07g005640.1.1	Solyc07g005640.1.1	No Hits						100	74.26	909	675	0	0	84	758	1	675	0
Locus_4042_Transcript_1/1_Confidence_1.000_Length_2135	26S proteasome regulatory subunit (AHRD V1 *--- A7EKH5_SCLS1)%3B contains Interpro domain(s) IPR000555 Mov34/MPN/PAD-1	Solyc03g119330.1.1	Solyc03g119330.1.1	No Hits						100	72.51	2135	1548	0	0	392	1939	1548	1	0
Locus_1624_Transcript_1/1_Confidence_1.000_Length_1735	26S proteasome regulatory subunit (AHRD V1 ***- A8I274_CHLRE)%3B contains Interpro domain(s) IPR013143 PCI/PINT associated module	Solyc05g013030.1.1	Solyc05g013030.1.1	AK326495	Solanum lycopersicum cDNA, clone: LEFL2008G15, HTC in fruit	98.90	1272	1272	100.00	100	73.31	1735	1272	0	0	313	1584	1272	1	0
Locus_2918_Transcript_1/1_Confidence_1.000_Length_1582	26S proteasome regulatory subunit (AHRD V1 ***- A8IW48_CHLRE)%3B contains Interpro domain(s) IPR000717 Proteasome component region PCI	Solyc09g090720.1.1	Solyc09g090720.1.1	No Hits						83.68	72.44	1582	1146	187	0	125	1270	1	1146	0
Locus_14911_Transcript_1/3_Confidence_0.667_Length_1553	26S proteasome regulatory subunit (AHRD V1 ***- A8IW48_CHLRE)%3B contains Interpro domain(s) IPR000717 Proteasome component region PCI	Solyc09g090720.1.1	Solyc09g090720.1.1	No Hits						100	74.76	1553	1161	0	0	67	1227	1	1161	0
Locus_14911_Transcript_2/3_Confidence_0.667_Length_1580	26S proteasome regulatory subunit (AHRD V1 ***- A8IW48_CHLRE)%3B contains Interpro domain(s) IPR000717 Proteasome component region PCI	Solyc09g090720.1.1	Solyc09g090720.1.1	No Hits						100	73.48	1580	1161	0	0	67	1227	1	1161	0
Locus_14911_Transcript_3/3_Confidence_0.667_Length_1581	26S proteasome regulatory subunit (AHRD V1 ***- A8IW48_CHLRE)%3B contains Interpro domain(s) IPR000717 Proteasome component region PCI	Solyc09g090720.1.1	Solyc09g090720.1.1	No Hits						100	73.43	1581	1161	0	0	67	1227	1	1161	0
Locus_763_Transcript_1/1_Confidence_1.000_Length_3251	26S proteasome regulatory subunit (AHRD V1 ***- A8J3A4_CHLRE)%3B contains Interpro domain(s) IPR016643 26S proteasome regulatory complex%2C non-ATPase subcomplex%2C Rpn1 subunit	Solyc07g053650.1.1	Solyc07g053650.1.1	No Hits						100	75.95	3251	2469	0	0	462	2930	2469	1	0
Locus_25353_Transcript_1/1_Confidence_1.000_Length_1162	26S proteasome regulatory subunit (AHRD V1 ***- A8J8V5_CHLRE)%3B contains Interpro domain(s) IPR000555 Mov34/MPN/PAD-1	Solyc01g008370.1.1	Solyc01g008370.1.1	No Hits						100	80.29	1162	933	0	0	62	994	1	933	0
Locus_4882_Transcript_1/2_Confidence_1.000_Length_3630	26S proteasome regulatory subunit (AHRD V1 ***- O48844_ARATH)%3B contains Interpro domain(s) IPR016642 26S proteasome regulatory complex%2C non-ATPase subcomplex%2C Rpn2/Psmd1 subunit	Solyc05g053650.1.1	Solyc05g053650.1.1	No Hits						100	82.15	3630	2982	0	0	504	3485	2982	1	0
Locus_4882_Transcript_2/2_Confidence_1.000_Length_3549	26S proteasome regulatory subunit (AHRD V1 ***- O48844_ARATH)%3B contains Interpro domain(s) IPR016642 26S proteasome regulatory complex%2C non-ATPase subcomplex%2C Rpn2/Psmd1 subunit	Solyc05g053650.1.1	Solyc05g053650.1.1	No Hits						100	84.02	3549	2982	0	0	423	3404	2982	1	0
Locus_16308_Transcript_1/1_Confidence_1.000_Length_3502	26S proteasome regulatory subunit (AHRD V1 ***- O48844_ARATH)%3B contains Interpro domain(s) IPR016642 26S proteasome regulatory complex%2C non-ATPase subcomplex%2C Rpn2/Psmd1 subunit	Solyc09g091750.1.1	Solyc09g091750.1.1	No Hits						100	86.09	3502	3015	0	0	341	3355	3015	1	0
Locus_5575_Transcript_1/1_Confidence_1.000_Length_1215	26S proteasome regulatory subunit (AHRD V1 **** A8HPA0_CHLRE)%3B contains Interpro domain(s) IPR000555 Mov34/MPN/PAD-1	Solyc04g079200.1.1	Solyc04g079200.1.1	No Hits						100	77.28	1215	939	0	0	66	1004	1	939	0
Locus_12401_Transcript_1/1_Confidence_1.000_Length_927	2Fe-2S ferredoxin (AHRD V1 *-*- B6U5I8_MAIZE)%3B contains Interpro domain(s) IPR001041 Ferredoxin	Solyc11g065640.1.1	Solyc11g065640.1.1	AK323534	Solanum lycopersicum cDNA, clone: LEFL1059AC05, HTC in leaf	99.85	651	651	100.00	100	70.23	927	651	0	0	258	908	651	1	0
Locus_16710_Transcript_1/1_Confidence_1.000_Length_1361	2OG-Fe(II) oxygenase (AHRD V1 **-- Q09B48_STIAU)%3B contains Interpro domain(s) IPR005123 Oxoglutarate and iron-dependent oxygenase	Solyc02g093070.1.1	Solyc02g093070.1.1	No Hits						87.09	72.3	1361	984	127	0	249	1232	993	10	0
Locus_12293_Transcript_1/1_Confidence_1.000_Length_1854	3 4-dihydroxy-2-butanone 4-phosphate synthase (AHRD V1 ***- D1VQB4_9ACTO)%3B contains Interpro domain(s) IPR000422 DHBP synthase RibB	Solyc11g010300.1.1	Solyc11g010300.1.1	NM_001247847	Solanum lycopersicum GTP cyclohydrolase II / 3,4-dihydroxy-2-butanone-4-phosphate synthase (ribA), mRNA	77.93	743	1656	44.87	97.61	88.19	1854	1635	1	2	1	1619	44	1656	0
Locus_242_Transcript_1/1_Confidence_1.000_Length_2115	3 4-dihydroxy-2-butanone 4-phosphate synthase (AHRD V1 ***- D7CLR6_SYNLT)%3B contains Interpro domain(s) IPR000422 DHBP synthase RibB	Solyc01g105560.1.1	Solyc01g105560.1.1	No Hits						100	78.44	2115	1659	0	0	349	2007	1659	1	0
Locus_12874_Transcript_1/1_Confidence_1.000_Length_932	3-beta hydroxysteroid dehydrogenase (AHRD V1 ***- Q5Q1I5_9LAMI)%3B contains Interpro domain(s) IPR002347 Glucose/ribitol dehydrogenase	Solyc03g095970.1.1	Solyc03g095970.1.1	No Hits						88.08	83.69	932	780	93	0	17	796	1	780	0
Locus_3397_Transcript_1/2_Confidence_1.000_Length_845	3-beta hydroxysteroid dehydrogenase/isomerase family protein (AHRD V1 **-- B6TV09_MAIZE)%3B contains Interpro domain(s) IPR016040 NAD(P)-binding domain	Solyc08g076450.1.1	Solyc08g076450.1.1	No Hits						100	71.01	845	600	0	0	246	845	927	328	0
Locus_3397_Transcript_2/2_Confidence_1.000_Length_849	3-beta hydroxysteroid dehydrogenase/isomerase family protein (AHRD V1 **-- B6TV09_MAIZE)%3B contains Interpro domain(s) IPR016040 NAD(P)-binding domain	Solyc08g076450.1.1	Solyc08g076450.1.1	No Hits						99.34	71.14	849	604	0	1	246	849	927	328	0
Locus_16090_Transcript_1/2_Confidence_1.000_Length_573	3-beta hydroxysteroid dehydrogenase/isomerase family protein (AHRD V1 **-- B6TV09_MAIZE)%3B contains Interpro domain(s) IPR016040 NAD(P)-binding domain	Solyc08g076450.1.1	Solyc08g076450.1.1	No Hits						100	73.82	573	423	0	0	151	573	1	423	0
Locus_16090_Transcript_2/2_Confidence_1.000_Length_577	3-beta hydroxysteroid dehydrogenase/isomerase family protein (AHRD V1 **-- B6TV09_MAIZE)%3B contains Interpro domain(s) IPR016040 NAD(P)-binding domain	Solyc08g076450.1.1	Solyc08g076450.1.1	No Hits						99.06	74	577	427	0	1	151	577	1	423	0
Locus_14139_Transcript_1/1_Confidence_1.000_Length_1035	3-beta hydroxysteroid dehydrogenase/isomerase family protein (AHRD V1 **** D7LGC3_ARALY)%3B contains Interpro domain(s) IPR002225 3-beta hydroxysteroid dehydrogenase/isomerase	Solyc04g082750.1.1	Solyc04g082750.1.1	No Hits						100	85.41	1035	884	0	0	44	927	1437	554	0
Locus_22293_Transcript_1/1_Confidence_1.000_Length_416	3-beta hydroxysteroid dehydrogenase/isomerase family protein (AHRD V1 **** D7LGC3_ARALY)%3B contains Interpro domain(s) IPR002225 3-beta hydroxysteroid dehydrogenase/isomerase	Solyc04g082750.1.1	Solyc04g082750.1.1	No Hits						100	93.75	416	390	0	0	27	416	1	390	0
Locus_8275_Transcript_1/2_Confidence_1.000_Length_2281	3-beta-hydroxysteroid dehydrogenase-like (AHRD V1 ***- Q69IL0_ORYSJ)%3B contains Interpro domain(s) IPR002225 3-beta hydroxysteroid dehydrogenase/isomerase	Solyc12g021130.1.1	Solyc12g021130.1.1	AK322377	Solanum lycopersicum cDNA, clone: LEFL1037BA05, HTC in leaf	99.83	1734	1734	100.00	100	76.02	2281	1734	0	0	144	1877	1	1734	0
Locus_8275_Transcript_2/2_Confidence_1.000_Length_2271	3-beta-hydroxysteroid dehydrogenase-like (AHRD V1 ***- Q69IL0_ORYSJ)%3B contains Interpro domain(s) IPR002225 3-beta hydroxysteroid dehydrogenase/isomerase	Solyc12g021130.1.1	Solyc12g021130.1.1	AK322377	Solanum lycopersicum cDNA, clone: LEFL1037BA05, HTC in leaf	99.83	1734	1734	100.00	99.42	76.35	2271	1734	0	1	144	1867	1	1734	0
Locus_20110_Transcript_1/3_Confidence_0.714_Length_905	3-dehydroquinate dehydratase (AHRD V1 *--- B5HIA9_STRPR)	Solyc09g011730.1.1	Solyc09g011730.1.1	No Hits						99.4	92.38	905	836	0	1	66	901	1	831	0
Locus_20110_Transcript_2/3_Confidence_0.714_Length_900	3-dehydroquinate dehydratase (AHRD V1 *--- B5HIA9_STRPR)	Solyc09g011730.1.1	Solyc09g011730.1.1	No Hits						99.76	92.33	900	831	2	0	66	896	1	831	0
Locus_20110_Transcript_3/3_Confidence_0.714_Length_900	3-dehydroquinate dehydratase (AHRD V1 *--- B5HIA9_STRPR)	Solyc09g011730.1.1	Solyc09g011730.1.1	No Hits						100	92.33	900	831	0	0	66	896	1	831	0
Locus_5763_Transcript_1/2_Confidence_1.000_Length_1395	3-dehydroquinate synthase (AHRD V1 ***- B4FYZ3_MAIZE)%3B contains Interpro domain(s) IPR002812 3-dehydroquinate synthase%2C prokaryotic-type	Solyc03g058860.1.1	Solyc03g058860.1.1	No Hits						100	75.91	1395	1059	0	0	288	1346	1059	1	0
Locus_5763_Transcript_2/2_Confidence_1.000_Length_1329	3-dehydroquinate synthase (AHRD V1 ***- B4FYZ3_MAIZE)%3B contains Interpro domain(s) IPR002812 3-dehydroquinate synthase%2C prokaryotic-type	Solyc03g058860.1.1	Solyc03g058860.1.1	No Hits						100	89.16	1329	1185	0	0	96	1280	1185	1	0
Locus_11186_Transcript_1/1_Confidence_1.000_Length_1126	3-demethylubiquinone-9 3-methyltransferase (AHRD V1 ***- A1B582_PARDP)%3B contains Interpro domain(s) IPR010233 Ubiquinone biosynthesis O-methyltransferase	Solyc07g055850.1.1	Solyc07g055850.1.1	No Hits						100	86.32	1126	972	0	0	33	1004	1	972	0
Locus_3287_Transcript_1/1_Confidence_1.000_Length_1815	3-deoxy-7-phosphoheptulonate synthase (Phospho-2-dehydro-3-deoxyheptonate aldolase) (DAHP synthetase class II) (AHRD V1 **** A4YX08_BRASO)%3B contains Interpro domain(s) IPR002480 DAHP synthetase%2C class II	Solyc04g074480.1.1	Solyc04g074480.1.1	No Hits						99.94	89.59	1815	1626	1	0	78	1703	1626	1	0
Locus_6116_Transcript_1/1_Confidence_1.000_Length_1254	3-deoxy-manno-octulosonate cytidylyltransferase (AHRD V1 ***- B6TZC2_MAIZE)%3B contains Interpro domain(s) IPR004528 3-deoxy-D-manno-octulosonate cytidylyltransferase	Solyc10g006980.1.1	Solyc10g006980.1.1	No Hits						100	70.89	1254	889	0	0	1	889	3	891	0
Locus_12885_Transcript_1/1_Confidence_1.000_Length_1277	3-hydroxyisobutyrate dehydrogenase (AHRD V1 ***- A3ZMK4_9PLAN)%3B contains Interpro domain(s) IPR015815 3-hydroxyacid dehydrogenase/reductase	Solyc01g099240.1.1	Solyc01g099240.1.1	No Hits						100	73.3	1277	936	0	0	196	1131	936	1	0
Locus_5019_Transcript_1/2_Confidence_1.000_Length_1295	3-hydroxyisobutyrate dehydrogenase-like protein (AHRD V1 ***- Q1ECP8_ARATH)%3B contains Interpro domain(s) IPR011548 3-hydroxyisobutyrate dehydrogenase	Solyc02g022930.1.1	Solyc02g022930.1.1	No Hits						100	79.92	1295	1035	0	0	196	1230	1035	1	0
Locus_2500_Transcript_1/1_Confidence_1.000_Length_1549	3-hydroxyisobutyryl-CoA hydrolase (AHRD V1 **** D3NUG5_AZOS1)%3B contains Interpro domain(s) IPR001753 Crotonase%2C core	Solyc01g108800.1.1	Solyc01g108800.1.1	No Hits						86.08	73.72	1549	1142	151	3	390	1530	1140	6	0
Locus_10505_Transcript_1/2_Confidence_1.000_Length_1405	3-hydroxyisobutyryl-CoA hydrolase (AHRD V1 **** D3NUG5_AZOS1)%3B contains Interpro domain(s) IPR001753 Crotonase%2C core	Solyc01g108800.1.1	Solyc01g108800.1.1	No Hits						99.82	81.14	1405	1140	2	0	230	1369	1140	1	0
Locus_176_Transcript_2/3_Confidence_0.875_Length_3432	3-isopropylmalate dehydratase large subunit (AHRD V1 *--- LEUC_BACWK)%3B contains Interpro domain(s) IPR006249 Aconitase/iron regulatory protein 2	Solyc12g005860.1.1	Solyc12g005860.1.1	AK320011	Solanum lycopersicum cDNA, clone: LEFL1004AF07, HTC in leaf	99.83	1205	2946	40.90	100	85.23	3432	2925	0	0	40	2964	1	2925	0
Locus_176_Transcript_3/3_Confidence_0.750_Length_3235	3-isopropylmalate dehydratase large subunit (AHRD V1 *--- LEUC_BACWK)%3B contains Interpro domain(s) IPR006249 Aconitase/iron regulatory protein 2	Solyc12g005860.1.1	Solyc12g005860.1.1	AK320011	Solanum lycopersicum cDNA, clone: LEFL1004AF07, HTC in leaf	99.83	1205	2946	40.90	100	91.07	3235	2946	0	0	40	2985	1	2946	0
Locus_2463_Transcript_1/1_Confidence_1.000_Length_3473	3-isopropylmalate dehydratase large subunit (AHRD V1 *--- LEUC_BACWK)%3B contains Interpro domain(s) IPR006249 Aconitase/iron regulatory protein 2	Solyc12g005860.1.1	Solyc12g005860.1.1	AK320011	Solanum lycopersicum cDNA, clone: LEFL1004AF07, HTC in leaf	99.83	1205	2946	40.90	88.05	80.25	3473	2787	327	1	223	3003	141	2927	0
Locus_176_Transcript_2/3_Confidence_0.875_Length_3432	3-isopropylmalate dehydratase large subunit (AHRD V1 *--- LEUC_NATPD)%3B contains Interpro domain(s) IPR006249 Aconitase/iron regulatory protein 2	Solyc07g052350.1.1	Solyc07g052350.1.1	No Hits						88.12	80.68	3432	2769	323	1	180	2948	189	2951	0
Locus_176_Transcript_3/3_Confidence_0.750_Length_3235	3-isopropylmalate dehydratase large subunit (AHRD V1 *--- LEUC_NATPD)%3B contains Interpro domain(s) IPR006249 Aconitase/iron regulatory protein 2	Solyc07g052350.1.1	Solyc07g052350.1.1	No Hits						88.05	86.15	3235	2787	327	1	180	2966	189	2969	0
Locus_2463_Transcript_1/1_Confidence_1.000_Length_3473	3-isopropylmalate dehydratase large subunit (AHRD V1 *--- LEUC_NATPD)%3B contains Interpro domain(s) IPR006249 Aconitase/iron regulatory protein 2	Solyc07g052350.1.1	Solyc07g052350.1.1	No Hits						100	86.04	3473	2988	0	0	35	3022	1	2988	0
Locus_23653_Transcript_1/1_Confidence_1.000_Length_233	3-isopropylmalate dehydratase large subunit 2 (AHRD V1 **** B6U6T6_MAIZE)%3B contains Interpro domain(s) IPR006251 Homoaconitase/3-isopropylmalate dehydratase%2C large subunit%2C subgroup	Solyc09g090900.1.1	Solyc09g090900.1.1	No Hits						100	100	233	233	0	0	1	233	81	313	5e-130
Locus_1953_Transcript_1/1_Confidence_1.000_Length_998	3-isopropylmalate dehydratase small subunit (AHRD V1 ***- Q9ZW85_ARATH)%3B contains Interpro domain(s) IPR011827 3-isopropylmalate dehydratase%2C small subunit%2C subgroup	Solyc06g060790.1.1	Solyc06g060790.1.1	BT014469	Lycopersicon esculentum clone 133817F, mRNA sequence	100.00	771	771	100.00	100	77.25	998	771	0	0	21	791	1	771	0
Locus_5181_Transcript_1/2_Confidence_1.000_Length_1432	3-isopropylmalate dehydrogenase (AHRD V1 **** B5LAV1_CAPAN)%3B contains Interpro domain(s) IPR004429 Isopropylmalate dehydrogenase	Solyc05g009030.1.1	Solyc05g009030.1.1	No Hits						100	80.03	1432	1146	0	0	28	1173	1	1146	0
Locus_5181_Transcript_2/2_Confidence_1.000_Length_1671	3-isopropylmalate dehydrogenase (AHRD V1 **** B5LAV1_CAPAN)%3B contains Interpro domain(s) IPR004429 Isopropylmalate dehydrogenase	Solyc05g009030.1.1	Solyc05g009030.1.1	No Hits						100	73.07	1671	1221	0	0	28	1248	1	1221	0
Locus_791_Transcript_2/5_Confidence_0.250_Length_1394	3-ketoacyl CoA thiolase 1 (AHRD V1 **** C8YNG6_PETHY)%3B contains Interpro domain(s) IPR002155 Thiolase	Solyc09g061840.1.1	Solyc09g061840.1.1	No Hits						100	91.39	1394	1274	0	0	1	1274	37	1310	0
Locus_791_Transcript_3/5_Confidence_0.500_Length_1803	3-ketoacyl CoA thiolase 1 (AHRD V1 **** C8YNG6_PETHY)%3B contains Interpro domain(s) IPR002155 Thiolase	Solyc09g061840.1.1	Solyc09g061840.1.1	No Hits						99.93	74.04	1803	1335	1	0	1	1335	37	1371	0
Locus_791_Transcript_4/5_Confidence_0.375_Length_1532	3-ketoacyl CoA thiolase 1 (AHRD V1 **** C8YNG6_PETHY)%3B contains Interpro domain(s) IPR002155 Thiolase	Solyc09g061840.1.1	Solyc09g061840.1.1	No Hits						99.93	87.14	1532	1335	1	0	1	1335	37	1371	0
Locus_791_Transcript_5/5_Confidence_0.500_Length_1857	3-ketoacyl CoA thiolase 1 (AHRD V1 **** C8YNG6_PETHY)%3B contains Interpro domain(s) IPR002155 Thiolase	Solyc09g061840.1.1	Solyc09g061840.1.1	No Hits						99.93	71.89	1857	1335	1	0	1	1335	37	1371	0
Locus_2212_Transcript_1/1_Confidence_1.000_Length_1831	3-ketoacyl CoA thiolase 2 (AHRD V1 **** C8YNG7_PETHY)%3B contains Interpro domain(s) IPR002155 Thiolase	Solyc09g091470.1.1	Solyc09g091470.1.1	No Hits						100	76.35	1831	1398	0	0	164	1561	1	1398	0
Locus_10315_Transcript_1/1_Confidence_1.000_Length_1817	3-ketoacyl-CoA synthase 6 (AHRD V1 ***- A9XU47_GOSHI)%3B contains Interpro domain(s) IPR012392 Very-long-chain 3-ketoacyl-CoA synthase	Solyc11g072980.1.1	Solyc11g072980.1.1	AK319698	Solanum lycopersicum cDNA, clone: LEFL1001AG05, HTC in leaf	90.20	1398	1395	100.22	90.27	76.94	1817	1398	124	3	177	1571	1	1389	0
Locus_762_Transcript_1/3_Confidence_0.500_Length_1568	3-methyl-2-oxobutanoate dehydrogenase (2-methylpropanoyl-transferring) (AHRD V1 **** A1U0F1_MARAV)%3B contains Interpro domain(s) IPR001017 Dehydrogenase%2C E1 component	Solyc04g063350.1.1	Solyc04g063350.1.1	No Hits						99.5	76.85	1568	1205	6	0	160	1364	1205	1	0
Locus_762_Transcript_3/3_Confidence_0.667_Length_1901	3-methyl-2-oxobutanoate dehydrogenase (2-methylpropanoyl-transferring) (AHRD V1 **** A1U0F1_MARAV)%3B contains Interpro domain(s) IPR001017 Dehydrogenase%2C E1 component	Solyc04g063350.1.1	Solyc04g063350.1.1	No Hits						99.51	74.64	1901	1419	7	0	279	1697	1419	1	0
Locus_12109_Transcript_1/1_Confidence_1.000_Length_597	3-methyl-2-oxobutanoate dehydrogenase (2-methylpropanoyl-transferring) (AHRD V1 **** A1U0F1_MARAV)%3B contains Interpro domain(s) IPR001017 Dehydrogenase%2C E1 component	Solyc06g059850.1.1	Solyc06g059850.1.1	AK322454	Solanum lycopersicum cDNA, clone: LEFL1038AA06, HTC in leaf	79.56	1047	1143	91.60	100	100	597	597	0	0	1	597	445	1041	0
Locus_12109_Transcript_1/1_Confidence_1.000_Length_597	3-methyl-2-oxobutanoate dehydrogenase (2-methylpropanoyl-transferring) (AHRD V1 **** A1U0F1_MARAV)%3B contains Interpro domain(s) IPR001017 Dehydrogenase%2C E1 component	Solyc04g063350.1.1	Solyc04g063350.1.1	No Hits						81.75	86.26	597	515	94	0	66	580	786	1300	2e-73
Locus_12414_Transcript_1/1_Confidence_1.000_Length_285	3-methyl-2-oxobutanoate dehydrogenase (2-methylpropanoyl-transferring) (AHRD V1 **** A1U0F1_MARAV)%3B contains Interpro domain(s) IPR001017 Dehydrogenase%2C E1 component	Solyc06g059840.1.1	Solyc06g059840.1.1	No Hits						100	100	285	285	0	0	1	285	1140	856	6e-161
Locus_3326_Transcript_1/1_Confidence_1.000_Length_1409	3-methyl-2-oxobutanoate hydroxymethyltransferase (AHRD V1 **** B6TL59_MAIZE)%3B contains Interpro domain(s) IPR003700 Ketopantoate hydroxymethyltransferase	Solyc09g007130.1.1	Solyc09g007130.1.1	No Hits						100	74.95	1409	1056	0	0	52	1107	1	1056	0
Locus_4733_Transcript_1/1_Confidence_1.000_Length_1018	3-oxo-5-alpha-steroid 4-dehydrogenase family protein (AHRD V1 ***- D7M7I5_ARALY)%3B contains Interpro domain(s) IPR001104 3-oxo-5-alpha-steroid 4-dehydrogenase%2C C-terminal	Solyc11g006270.1.1	Solyc11g006270.1.1	AK329044	Solanum lycopersicum cDNA, clone: LEFL3082M03, HTC in root	100.00	801	801	100.00	100	78.68	1018	801	0	0	31	831	1	801	0
Locus_15091_Transcript_1/1_Confidence_1.000_Length_229	3-oxo-5-alpha-steroid 4-dehydrogenase family protein (AHRD V1 ***- D7M7I5_ARALY)%3B contains Interpro domain(s) IPR001104 3-oxo-5-alpha-steroid 4-dehydrogenase%2C C-terminal	Solyc11g006300.1.1	Solyc11g006300.1.1	AK324690	Solanum lycopersicum cDNA, clone: LEFL1081AC11, HTC in leaf	100.00	819	819	100.00	100	100	229	229	0	0	1	229	809	581	1e-127
Locus_17082_Transcript_1/1_Confidence_1.000_Length_756	3-oxo-5-alpha-steroid 4-dehydrogenase family protein (AHRD V1 ***- D7M7I5_ARALY)%3B contains Interpro domain(s) IPR001104 3-oxo-5-alpha-steroid 4-dehydrogenase%2C C-terminal	Solyc11g006290.1.1	Solyc11g006290.1.1	AK328841	Solanum lycopersicum cDNA, clone: LEFL3061N15, HTC in root	100.00	792	792	100.00	99.07	100	756	756	0	2	1	749	37	792	0
Locus_23025_Transcript_1/1_Confidence_1.000_Length_226	3-oxo-5-alpha-steroid 4-dehydrogenase family protein (AHRD V1 ***- D7M7I5_ARALY)%3B contains Interpro domain(s) IPR001104 3-oxo-5-alpha-steroid 4-dehydrogenase%2C C-terminal	Solyc11g006300.1.1	Solyc11g006300.1.1	AK324690	Solanum lycopersicum cDNA, clone: LEFL1081AC11, HTC in leaf	100.00	819	819	100.00	100	97.79	226	221	0	0	6	226	347	567	7e-123
Locus_9697_Transcript_1/1_Confidence_1.000_Length_1416	3-oxo-5-alpha-steroid 4-dehydrogenase family protein (AHRD V1 **** D7M2L5_ARALY)%3B contains Interpro domain(s) IPR001104 3-oxo-5-alpha-steroid 4-dehydrogenase%2C C-terminal	Solyc01g110460.1.1	Solyc01g110460.1.1	No Hits						100	71.89	1416	1018	0	0	131	1148	36	1053	0
Locus_16981_Transcript_1/1_Confidence_1.000_Length_958	3-oxo-5-alpha-steroid 4-dehydrogenase family protein expressed (AHRD V1 ***- Q53NE6_ORYSJ)%3B contains Interpro domain(s) IPR016636 3-oxo-5-alpha-steroid 4-dehydrogenase IPR001104 3-oxo-5-alpha-steroid 4-dehydrogenase%2C C-terminal	Solyc10g086500.1.1	Solyc10g086500.1.1	NM_001247111	Solanum lycopersicum steroid 5 alpha reductase DET2 (det2), mRNA	100.00	774	774	100.00	100	80.79	958	774	0	0	63	836	1	774	0
Locus_3327_Transcript_1/1_Confidence_1.000_Length_1830	3-oxoacyl-(Acyl carrier protein) synthase II (AHRD V1 **** D6YNQ6_CHLT1)%3B contains Interpro domain(s) IPR017568 3-oxoacyl-[acyl-carrier-protein] synthase 2	Solyc08g016170.1.1	Solyc08g016170.1.1	No Hits						100	76.89	1830	1407	0	0	80	1486	1	1407	0
Locus_6181_Transcript_1/1_Confidence_1.000_Length_2195	3-oxoacyl-(Acyl carrier protein) synthase II (AHRD V1 **** D6YNQ6_CHLT1)%3B contains Interpro domain(s) IPR017568 3-oxoacyl-[acyl-carrier-protein] synthase 2	Solyc07g042320.1.1	Solyc07g042320.1.1	No Hits						100	73.94	2195	1623	0	0	159	1781	1	1623	0
Locus_17679_Transcript_1/1_Confidence_1.000_Length_1146	3-oxoacyl-(Acyl carrier protein) synthase II (AHRD V1 **** D6YNQ6_CHLT1)%3B contains Interpro domain(s) IPR017568 3-oxoacyl-[acyl-carrier-protein] synthase 2	Solyc08g082620.1.1	Solyc08g082620.1.1	No Hits						99.82	95.72	1146	1097	0	1	1	1095	362	1458	0
Locus_24582_Transcript_1/1_Confidence_1.000_Length_178	3-oxoacyl-(Acyl carrier protein) synthase II (AHRD V1 **** D6YNQ6_CHLT1)%3B contains Interpro domain(s) IPR017568 3-oxoacyl-[acyl-carrier-protein] synthase 2	Solyc08g082620.1.1	Solyc08g082620.1.1	No Hits						100	100	178	178	0	0	1	178	139	316	3e-97
Locus_3137_Transcript_1/1_Confidence_1.000_Length_2278	3-oxoacyl-(Acyl-carrier-protein) synthase 2 (AHRD V1 **** D0ZZB8_CHLPP)%3B contains Interpro domain(s) IPR000794 Beta-ketoacyl synthase	Solyc03g122120.1.1	Solyc03g122120.1.1	No Hits						100	73.62	2278	1677	0	0	396	2072	1677	1	0
Locus_12064_Transcript_1/1_Confidence_1.000_Length_1859	3-oxoacyl-(Acyl-carrier-protein) synthase 2 (AHRD V1 **** D0ZZB8_CHLPP)%3B contains Interpro domain(s) IPR017568 3-oxoacyl-[acyl-carrier-protein] synthase 2	Solyc02g070790.1.1	Solyc02g070790.1.1	No Hits						100	75.85	1859	1410	0	0	167	1576	1	1410	0
Locus_5944_Transcript_1/1_Confidence_1.000_Length_1087	3-oxoacyl-reductase (AHRD V1 **-- B6UEX0_MAIZE)%3B contains Interpro domain(s) IPR002347 Glucose/ribitol dehydrogenase	Solyc10g080890.1.1	Solyc10g080890.1.1	X72730	L.esculentum (ERT 10) ripening-related mRNA	86.76	740	873	84.77	100	79.85	1087	868	0	0	220	1087	873	6	0
Locus_5944_Transcript_1/1_Confidence_1.000_Length_1087	3-oxoacyl-reductase (AHRD V1 **-- B6UEX0_MAIZE)%3B contains Interpro domain(s) IPR002347 Glucose/ribitol dehydrogenase	Solyc10g080900.1.1	Solyc10g080900.1.1	X72730	L.esculentum (ERT 10) ripening-related mRNA	100.00	731	864	84.61	87.63	78.1	1087	849	96	1	220	1068	864	25	0
Locus_13217_Transcript_1/1_Confidence_1.000_Length_910	3-oxoacyl-reductase (AHRD V1 **-- B6UEX0_MAIZE)%3B contains Interpro domain(s) IPR002347 Glucose/ribitol dehydrogenase	Solyc10g078360.1.1	Solyc10g078360.1.1	AK322402	Solanum lycopersicum cDNA, clone: LEFL1037BH07, HTC in leaf	87.93	58	876	6.62	100	78.24	910	712	0	0	1	712	165	876	0
Locus_16820_Transcript_1/1_Confidence_1.000_Length_1064	3-oxoacyl-reductase (AHRD V1 **-- B6UEX0_MAIZE)%3B contains Interpro domain(s) IPR002347 Glucose/ribitol dehydrogenase	Solyc10g080900.1.1	Solyc10g080900.1.1	X72730	L.esculentum (ERT 10) ripening-related mRNA	100.00	731	864	84.61	100	81.2	1064	864	0	0	31	894	1	864	0
Locus_16820_Transcript_1/1_Confidence_1.000_Length_1064	3-oxoacyl-reductase (AHRD V1 **-- B6UEX0_MAIZE)%3B contains Interpro domain(s) IPR002347 Glucose/ribitol dehydrogenase	Solyc10g080890.1.1	Solyc10g080890.1.1	X72730	L.esculentum (ERT 10) ripening-related mRNA	86.76	740	873	84.77	87.63	79.79	1064	849	96	1	55	894	25	873	0
Locus_23137_Transcript_1/1_Confidence_1.000_Length_185	3-oxoacyl-reductase (AHRD V1 **-- B6UEX0_MAIZE)%3B contains Interpro domain(s) IPR002347 Glucose/ribitol dehydrogenase	Solyc10g078360.1.1	Solyc10g078360.1.1	AK322402	Solanum lycopersicum cDNA, clone: LEFL1037BH07, HTC in leaf	87.93	58	876	6.62	100	77.3	185	143	0	0	43	185	1	143	2e-76
Locus_13068_Transcript_1/1_Confidence_1.000_Length_896	3-phenylpropionate-dihydrodiol/cinnamic acid-dihydrodiol dehydrogenase (AHRD V1 *-*- HCAB_PHOLL)%3B contains Interpro domain(s) IPR002347 Glucose/ribitol dehydrogenase	Solyc12g056700.1.1	Solyc12g056700.1.1	AK324973	Solanum lycopersicum cDNA, clone: LEFL1089BE11, HTC in leaf	77.88	556	930	59.78	100	93.86	896	841	0	0	56	896	1	841	0
Locus_1676_Transcript_1/1_Confidence_1.000_Length_1151	3-phenylpropionate-dihydrodiol/cinnamic acid-dihydrodiol dehydrogenase (AHRD V1 ***- HCAB_ECO8A)%3B contains Interpro domain(s) IPR002347 Glucose/ribitol dehydrogenase	Solyc12g056600.1.1	Solyc12g056600.1.1	No Hits						100	72.02	1151	829	0	0	148	976	39	867	0
Locus_6121_Transcript_1/1_Confidence_1.000_Length_756	3-phenylpropionate-dihydrodiol/cinnamic acid-dihydrodiol dehydrogenase (AHRD V1 ***- HCAB_ECO8A)%3B contains Interpro domain(s) IPR002347 Glucose/ribitol dehydrogenase	Solyc12g056600.1.1	Solyc12g056600.1.1	No Hits						84.45	100	756	759	106	3	1	756	825	76	6e-160
Locus_8557_Transcript_1/2_Confidence_1.000_Length_763	3-phosphoinositide-dependent protein kinase-1-like (AHRD V1 ***- Q5Z824_ORYSJ)	Solyc07g017290.1.1	Solyc07g017290.1.1	No Hits						95.03	71.17	763	543	6	1	221	763	1	522	0
Locus_8557_Transcript_1/2_Confidence_1.000_Length_763	3-phosphoinositide-dependent protein kinase-1-like (AHRD V1 ***- Q5Z824_ORYSJ)	Solyc12g017470.1.1	Solyc12g017470.1.1	AK324954	Solanum lycopersicum cDNA, clone: LEFL1089AD07, HTC in leaf	90.49	1073	1077	99.63	94.43	70.64	763	539	30	0	225	763	5	543	0
Locus_17731_Transcript_1/1_Confidence_1.000_Length_180	3-phosphoinositide-dependent protein kinase-1-like (AHRD V1 ***- Q5Z824_ORYSJ)	Solyc12g017470.1.1	Solyc12g017470.1.1	AK324954	Solanum lycopersicum cDNA, clone: LEFL1089AD07, HTC in leaf	90.49	1073	1077	99.63	100	100	180	180	0	0	1	180	74	253	2e-98
Locus_17731_Transcript_1/1_Confidence_1.000_Length_180	3-phosphoinositide-dependent protein kinase-1-like (AHRD V1 ***- Q5Z824_ORYSJ)	Solyc07g017290.1.1	Solyc07g017290.1.1	No Hits						88.83	99.44	180	179	20	0	1	179	74	252	4e-50
Locus_3778_Transcript_1/1_Confidence_1.000_Length_2055	3-phosphoshikimate 1-carboxyvinyltransferase (AHRD V1 ***- Q30CZ8_FAGSY)%3B contains Interpro domain(s) IPR001986 3-phosphoshikimate 1-carboxyvinyltransferase%2C core	Solyc01g091190.1.1	Solyc01g091190.1.1	No Hits						100	76.06	2055	1563	0	0	203	1765	1	1563	0
Locus_14812_Transcript_1/1_Confidence_1.000_Length_783	3-phosphoshikimate 1-carboxyvinyltransferase (AHRD V1 ***- Q30CZ8_FAGSY)%3B contains Interpro domain(s) IPR001986 3-phosphoshikimate 1-carboxyvinyltransferase%2C core	Solyc01g091190.1.1	Solyc01g091190.1.1	No Hits						88.2	75.73	783	593	70	0	1	593	790	1382	3e-177
Locus_25323_Transcript_1/1_Confidence_1.000_Length_213	3-phosphoshikimate 1-carboxyvinyltransferase (AHRD V1 ***- Q30CZ8_FAGSY)%3B contains Interpro domain(s) IPR001986 3-phosphoshikimate 1-carboxyvinyltransferase%2C core	Solyc01g091190.1.1	Solyc01g091190.1.1	No Hits						92.15	89.67	213	191	15	0	5	195	740	550	3e-69
Locus_14812_Transcript_1/1_Confidence_1.000_Length_783	3-phosphoshikimate 1-carboxyvinyltransferase (AHRD V1 **** Q30CZ8_FAGSY)%3B contains Interpro domain(s) IPR001986 3-phosphoshikimate 1-carboxyvinyltransferase%2C core	Solyc05g050980.1.1	Solyc05g050980.1.1	No Hits						99.83	75.73	783	593	1	0	1	593	784	1376	0
Locus_25323_Transcript_1/1_Confidence_1.000_Length_213	3-phosphoshikimate 1-carboxyvinyltransferase (AHRD V1 **** Q30CZ8_FAGSY)%3B contains Interpro domain(s) IPR001986 3-phosphoshikimate 1-carboxyvinyltransferase%2C core	Solyc05g050980.1.1	Solyc05g050980.1.1	No Hits						100	100	213	213	0	0	1	213	738	526	4e-118
Locus_5101_Transcript_1/1_Confidence_1.000_Length_812	3%26apos-5%26apos exonuclease (AHRD V1 ***- Q0HXZ2_SHESR)%3B contains Interpro domain(s) IPR002562 3'-5' exonuclease	Solyc12g094540.1.1	Solyc12g094540.1.1	AK328899	Solanum lycopersicum cDNA, clone: LEFL3066E15, HTC in root	99.35	619	615	100.65	100	75.74	812	615	0	0	127	741	615	1	0
Locus_14145_Transcript_1/1_Confidence_1.000_Length_964	3%26apos-5%26apos exonuclease domain protein (AHRD V1 *-** D7IW34_9BACE)%3B contains Interpro domain(s) IPR002562 3'-5' exonuclease	Solyc09g092340.1.1	Solyc09g092340.1.1	No Hits						99.63	83.3	964	803	0	1	1	800	101	903	0
Locus_4878_Transcript_1/1_Confidence_1.000_Length_1342	3%26apos-5%26apos exonuclease domain-containing protein-like (AHRD V1 **-- Q2V9B5_SOLTU)%3B contains Interpro domain(s) IPR002562 3'-5' exonuclease	Solyc08g065880.1.1	Solyc08g065880.1.1	No Hits						100	75.11	1342	1008	0	0	60	1067	1	1008	0
Locus_11126_Transcript_1/2_Confidence_1.000_Length_1216	3%26apos-5%26apos exonuclease domain-containing protein-like (AHRD V1 ***- Q2V9B5_SOLTU)%3B contains Interpro domain(s) IPR002562 3'-5' exonuclease	Solyc03g121250.1.1	Solyc03g121250.1.1	No Hits						97.48	71.71	1216	872	2	2	241	1112	852	1	0
Locus_11126_Transcript_2/2_Confidence_1.000_Length_1207	3%26apos-5%26apos exonuclease domain-containing protein-like (AHRD V1 ***- Q2V9B5_SOLTU)%3B contains Interpro domain(s) IPR002562 3'-5' exonuclease	Solyc03g121250.1.1	Solyc03g121250.1.1	No Hits						98.49	71.5	1207	863	2	1	241	1103	852	1	0
Locus_18530_Transcript_1/2_Confidence_1.000_Length_1881	3%26apos-5%26apos exonuclease family protein (AHRD V1 *--- Q23B12_TETTH)%3B contains Interpro domain(s) IPR002782 Protein of unknown function DUF82	Solyc03g082850.1.1	Solyc03g082850.1.1	No Hits						99.68	82.14	1881	1545	0	1	320	1859	1545	1	0
Locus_18530_Transcript_2/2_Confidence_1.000_Length_1787	3%26apos-5%26apos exonuclease family protein (AHRD V1 *--- Q23B12_TETTH)%3B contains Interpro domain(s) IPR002782 Protein of unknown function DUF82	Solyc03g082850.1.1	Solyc03g082850.1.1	No Hits						99.68	86.46	1787	1545	0	1	226	1765	1545	1	0
Locus_11194_Transcript_1/1_Confidence_1.000_Length_2121	3%26apos-5%26apos exonuclease family protein (AHRD V1 *-*- Q23B12_TETTH)%3B contains Interpro domain(s) IPR002562 3'-5' exonuclease	Solyc01g100270.1.1	Solyc01g100270.1.1	No Hits						98.18	90.71	2121	1924	0	3	135	2039	1908	1	0
Locus_16315_Transcript_1/1_Confidence_1.000_Length_1487	3%26apos-phosphoadenosine 5%26apos-phosphosulfate transporter 1 (AHRD V1 **** B2BMP5_CANFA)%3B contains Interpro domain(s) IPR013657 UAA transporter	Solyc01g091840.1.1	Solyc01g091840.1.1	No Hits						100	72.02	1487	1071	0	0	85	1155	1071	1	0
Locus_3323_Transcript_1/1_Confidence_1.000_Length_1464	3%26apos(2%26apos) 5%26apos-bisphosphate nucleotidase (AHRD V1 **** Q0WTT5_ARATH)%3B contains Interpro domain(s) IPR006239 3(2)%2C5 -bisphosphate nucleotidase HAL2	Solyc05g056490.1.1	Solyc05g056490.1.1	No Hits						100	71.72	1464	1050	0	0	178	1227	1	1050	0
Locus_7257_Transcript_1/1_Confidence_1.000_Length_1531	3%26apos(2%26apos) 5%26apos-bisphosphate nucleotidase (AHRD V1 **** Q0WTT5_ARATH)%3B contains Interpro domain(s) IPR006239 3(2)%2C5 -bisphosphate nucleotidase HAL2	Solyc02g078860.1.1	Solyc02g078860.1.1	No Hits						100	87.98	1531	1347	0	0	145	1491	1347	1	0
Locus_80_Transcript_1/1_Confidence_1.000_Length_1420	3%26apos(2%26apos) 5%26apos-bisphosphate nucleotidase-like protein (AHRD V1 **** Q682R6_ARATH)%3B contains Interpro domain(s) IPR000760 Inositol monophosphatase	Solyc02g079250.1.1	Solyc02g079250.1.1	No Hits						100	75.77	1420	1076	0	0	1	1076	3	1078	0
Locus_10760_Transcript_1/1_Confidence_1.000_Length_1632	3%26apos(2%26apos) 5%26apos-bisphosphate nucleotidase-like protein (AHRD V1 **** Q682R6_ARATH)%3B contains Interpro domain(s) IPR000760 Inositol monophosphatase	Solyc02g079270.1.1	Solyc02g079270.1.1	No Hits						100	76.84	1632	1254	0	0	307	1560	1254	1	0
Locus_14756_Transcript_1/1_Confidence_1.000_Length_3273	30S ribosomal protein S1 (AHRD V1 *--- RS1_CHLPN)%3B contains Interpro domain(s) IPR003029 Ribosomal protein S1%2C RNA binding domain	Solyc03g051900.1.1	Solyc03g051900.1.1	No Hits						99.11	79.16	3273	2591	0	5	386	2961	3358	5940	0
Locus_25496_Transcript_1/1_Confidence_1.000_Length_242	30S ribosomal protein S1 (AHRD V1 *--- RS1_CHLPN)%3B contains Interpro domain(s) IPR003029 Ribosomal protein S1%2C RNA binding domain	Solyc03g051900.1.1	Solyc03g051900.1.1	No Hits						100	100	242	242	0	0	1	242	2070	2311	2e-135
Locus_19000_Transcript_1/1_Confidence_1.000_Length_2480	30S ribosomal protein S1 (AHRD V1 *-*- B9CNP3_9ACTN)%3B contains Interpro domain(s) IPR003029 Ribosomal protein S1%2C RNA binding domain	Solyc08g007950.1.1	Solyc08g007950.1.1	No Hits						99.91	89.4	2480	2217	0	1	1	2217	438	2652	0
Locus_21804_Transcript_1/1_Confidence_1.000_Length_350	30S ribosomal protein S1 (AHRD V1 *-*- B9CNP3_9ACTN)%3B contains Interpro domain(s) IPR003029 Ribosomal protein S1%2C RNA binding domain	Solyc08g007950.1.1	Solyc08g007950.1.1	No Hits						100	92.57	350	324	0	0	27	350	1	324	0
Locus_6794_Transcript_1/1_Confidence_1.000_Length_1482	30S ribosomal protein S1 (AHRD V1 **-- B4FUZ5_MAIZE)%3B contains Interpro domain(s) IPR003029 Ribosomal protein S1%2C RNA binding domain	Solyc01g057830.1.1	Solyc01g057830.1.1	No Hits						100	83.6	1482	1239	0	0	200	1438	1239	1	0
Locus_6794_Transcript_1/1_Confidence_1.000_Length_1482	30S ribosomal protein S1 (AHRD V1 **-- B4FUZ5_MAIZE)%3B contains Interpro domain(s) IPR003029 Ribosomal protein S1%2C RNA binding domain	Solyc12g099110.1.1	Solyc12g099110.1.1	AK330120	Solanum lycopersicum cDNA, clone: LEFL3168K13, HTC in root	99.84	1251	1251	100.00	87.34	72.47	1482	1074	136	0	226	1299	1225	152	0
Locus_14235_Transcript_1/1_Confidence_1.000_Length_1378	30S ribosomal protein S1 (AHRD V1 **-- B4FUZ5_MAIZE)%3B contains Interpro domain(s) IPR003029 Ribosomal protein S1%2C RNA binding domain	Solyc12g099110.1.1	Solyc12g099110.1.1	AK330120	Solanum lycopersicum cDNA, clone: LEFL3168K13, HTC in root	99.84	1251	1251	100.00	100	90.78	1378	1251	0	0	45	1295	1	1251	0
Locus_14235_Transcript_1/1_Confidence_1.000_Length_1378	30S ribosomal protein S1 (AHRD V1 **-- B4FUZ5_MAIZE)%3B contains Interpro domain(s) IPR003029 Ribosomal protein S1%2C RNA binding domain	Solyc01g057830.1.1	Solyc01g057830.1.1	No Hits						87.34	77.94	1378	1074	136	0	196	1269	140	1213	0
Locus_20283_Transcript_1/1_Confidence_1.000_Length_1676	30S ribosomal protein S1-like (AHRD V1 ***- Q5ZC75_ORYSJ)%3B contains Interpro domain(s) IPR003029 Ribosomal protein S1%2C RNA binding domain	Solyc00g009100.1.1	Solyc00g009100.1.1	No Hits						100	92	1676	1542	0	0	12	1553	1	1542	0
Locus_18808_Transcript_1/1_Confidence_1.000_Length_177	30S ribosomal protein S14 (AHRD V1 ***- A8TZK0_9PROT)%3B contains Interpro domain(s) IPR001209 Ribosomal protein S14	Solyc09g050030.1.1	Solyc09g050030.1.1	AK325819	Solanum lycopersicum cDNA, clone: LEFL2037K14, HTC in fruit	100.00	34	189	17.99	96.85	71.75	177	127	4	0	51	177	189	63	2e-57
Locus_651_Transcript_1/2_Confidence_1.000_Length_649	30S ribosomal protein S17 (AHRD V1 *-*- D8JV24_HYPDA)%3B contains Interpro domain(s) IPR019984 Ribosomal protein S17%2C bacterial-type	Solyc03g120630.1.1	Solyc03g120630.1.1	No Hits						100	70.57	649	458	0	0	27	484	1	458	0
Locus_21535_Transcript_1/1_Confidence_1.000_Length_170	30S ribosomal protein S18 family (AHRD V1 ***- D7KH00_ARALY)%3B contains Interpro domain(s) IPR001648 Ribosomal protein S18	Solyc10g084700.1.1	Solyc10g084700.1.1	AK248061	Solanum lycopersicum cDNA, clone: LEFL2048P14, HTC in fruit	100.00	18	804	2.24	88.24	80	170	136	16	0	35	170	286	421	4e-34
Locus_22936_Transcript_1/1_Confidence_1.000_Length_2337	30S ribosomal protein S2 (AHRD V1 *-*- RS2_RHOCS)%3B contains Interpro domain(s) IPR002618 UTP--glucose-1-phosphate uridylyltransferase	Solyc01g081520.1.1	Solyc01g081520.1.1	No Hits						100	78.05	2337	1824	0	0	145	1968	1	1824	0
Locus_19357_Transcript_1/1_Confidence_1.000_Length_570	30S ribosomal protein S2 (AHRD V1 ***- RS2_NOSP7)%3B contains Interpro domain(s) IPR005706 Ribosomal protein S2%2C bacterial-type	Solyc01g017530.1.1	Solyc01g017530.1.1	AK328329	Solanum lycopersicum cDNA, clone: LEFL2052G10, HTC in fruit	95.45	22	603	3.65	94.57	77.54	570	442	24	0	129	570	109	550	0
Locus_16134_Transcript_1/1_Confidence_1.000_Length_703	30S ribosomal protein S20 (AHRD V1 *-*- RS20_THEEB)%3B contains Interpro domain(s) IPR002583 Ribosomal protein S20	Solyc07g062870.1.1	Solyc07g062870.1.1	No Hits						100	78.95	703	555	0	0	13	567	1	555	0
Locus_20990_Transcript_1/1_Confidence_1.000_Length_232	30S ribosomal protein S21%2C chloroplastic (Fragment) (AHRD V1 *--- RR21_SPIOL)%3B contains Interpro domain(s) IPR001911 Ribosomal protein S21	Solyc03g110930.1.1	Solyc03g110930.1.1	No Hits						100	93.1	232	216	0	0	1	216	216	1	7e-120
Locus_12691_Transcript_1/1_Confidence_1.000_Length_1848	30S ribosomal protein S5 (AHRD V1 *-*- C7R892_KANKD)%3B contains Interpro domain(s) IPR000851 Ribosomal protein S5	Solyc11g008710.1.1	Solyc11g008710.1.1	AK328010	Solanum lycopersicum cDNA, clone: LEFL2044E24, HTC in fruit	100.00	19	1509	1.26	100	77.38	1848	1430	0	0	410	1839	1509	80	0
Locus_15795_Transcript_1/1_Confidence_1.000_Length_882	30S ribosomal protein S5 (AHRD V1 ***- B6TT32_MAIZE)%3B contains Interpro domain(s) IPR005712 Ribosomal protein S5%2C bacterial-type	Solyc02g077990.1.1	Solyc02g077990.1.1	No Hits						99.89	98.87	882	872	1	0	11	882	918	47	0
Locus_72_Transcript_1/6_Confidence_0.364_Length_610	30S ribosomal protein S5 (AHRD V1 ***- C5K1T7_AJEDS)%3B contains Interpro domain(s) IPR005711 Ribosomal protein S5%2C eukaryotic/archaeal	Solyc04g063290.1.1	Solyc04g063290.1.1	No Hits						98.98	96.72	610	590	6	0	1	590	55	644	0
Locus_72_Transcript_1/6_Confidence_0.364_Length_610	30S ribosomal protein S5 (AHRD V1 ***- C5K1T7_AJEDS)%3B contains Interpro domain(s) IPR005711 Ribosomal protein S5%2C eukaryotic/archaeal	Solyc04g074300.1.1	Solyc04g074300.1.1	No Hits						95.59	96.72	610	590	26	0	1	590	55	644	0
Locus_72_Transcript_2/6_Confidence_0.545_Length_776	30S ribosomal protein S5 (AHRD V1 ***- C5K1T7_AJEDS)%3B contains Interpro domain(s) IPR005711 Ribosomal protein S5%2C eukaryotic/archaeal	Solyc04g063290.1.1	Solyc04g063290.1.1	No Hits						98.45	100	776	776	12	0	1	776	55	830	0
Locus_72_Transcript_2/6_Confidence_0.545_Length_776	30S ribosomal protein S5 (AHRD V1 ***- C5K1T7_AJEDS)%3B contains Interpro domain(s) IPR005711 Ribosomal protein S5%2C eukaryotic/archaeal	Solyc04g074300.1.1	Solyc04g074300.1.1	No Hits						96.39	100	776	776	28	0	1	776	55	830	0
Locus_72_Transcript_3/6_Confidence_0.545_Length_776	30S ribosomal protein S5 (AHRD V1 ***- C5K1T7_AJEDS)%3B contains Interpro domain(s) IPR005711 Ribosomal protein S5%2C eukaryotic/archaeal	Solyc04g063290.1.1	Solyc04g063290.1.1	No Hits						98.45	100	776	776	12	0	1	776	55	830	0
Locus_72_Transcript_3/6_Confidence_0.545_Length_776	30S ribosomal protein S5 (AHRD V1 ***- C5K1T7_AJEDS)%3B contains Interpro domain(s) IPR005711 Ribosomal protein S5%2C eukaryotic/archaeal	Solyc04g074300.1.1	Solyc04g074300.1.1	No Hits						96.39	100	776	776	28	0	1	776	55	830	0
Locus_72_Transcript_4/6_Confidence_0.455_Length_1003	30S ribosomal protein S5 (AHRD V1 ***- C5K1T7_AJEDS)%3B contains Interpro domain(s) IPR005711 Ribosomal protein S5%2C eukaryotic/archaeal	Solyc04g063290.1.1	Solyc04g063290.1.1	No Hits						99.49	78.66	1003	789	4	0	1	789	55	843	0
Locus_72_Transcript_4/6_Confidence_0.455_Length_1003	30S ribosomal protein S5 (AHRD V1 ***- C5K1T7_AJEDS)%3B contains Interpro domain(s) IPR005711 Ribosomal protein S5%2C eukaryotic/archaeal	Solyc04g074300.1.1	Solyc04g074300.1.1	No Hits						95.44	78.66	1003	789	36	0	1	789	55	843	0
Locus_72_Transcript_5/6_Confidence_0.545_Length_989	30S ribosomal protein S5 (AHRD V1 ***- C5K1T7_AJEDS)%3B contains Interpro domain(s) IPR005711 Ribosomal protein S5%2C eukaryotic/archaeal	Solyc04g074300.1.1	Solyc04g074300.1.1	No Hits						100	78.36	989	775	0	0	1	775	69	843	0
Locus_72_Transcript_5/6_Confidence_0.545_Length_989	30S ribosomal protein S5 (AHRD V1 ***- C5K1T7_AJEDS)%3B contains Interpro domain(s) IPR005711 Ribosomal protein S5%2C eukaryotic/archaeal	Solyc04g063290.1.1	Solyc04g063290.1.1	No Hits						94.84	78.36	989	775	40	0	1	775	69	843	0
Locus_72_Transcript_6/6_Confidence_0.545_Length_1003	30S ribosomal protein S5 (AHRD V1 ***- C5K1T7_AJEDS)%3B contains Interpro domain(s) IPR005711 Ribosomal protein S5%2C eukaryotic/archaeal	Solyc04g063290.1.1	Solyc04g063290.1.1	No Hits						98.23	78.66	1003	789	14	0	1	789	55	843	0
Locus_72_Transcript_6/6_Confidence_0.545_Length_1003	30S ribosomal protein S5 (AHRD V1 ***- C5K1T7_AJEDS)%3B contains Interpro domain(s) IPR005711 Ribosomal protein S5%2C eukaryotic/archaeal	Solyc04g074300.1.1	Solyc04g074300.1.1	No Hits						96.7	78.66	1003	789	26	0	1	789	55	843	0
Locus_8616_Transcript_1/1_Confidence_1.000_Length_999	30S ribosomal protein S6 (AHRD V1 *-*- B4WXW0_9GAMM)%3B contains Interpro domain(s) IPR000529 Ribosomal protein S6	Solyc01g058190.1.1	Solyc01g058190.1.1	No Hits						100	91.89	999	918	0	0	15	932	918	1	0
Locus_11592_Transcript_1/1_Confidence_1.000_Length_208	30S ribosomal protein S8 (AHRD V1 ***- Q1HRQ6_AEDAE)%3B contains Interpro domain(s) IPR000630 Ribosomal protein S8	Solyc12g044730.1.1	Solyc12g044730.1.1	AK327183	Solanum lycopersicum cDNA, clone: LEFL2023P03, HTC in fruit	100.00	263	396	66.41	100	99.52	208	207	0	0	1	207	190	396	1e-114
Locus_11592_Transcript_1/1_Confidence_1.000_Length_208	30S ribosomal protein S8 (AHRD V1 ***- Q1HRQ6_AEDAE)%3B contains Interpro domain(s) IPR000630 Ribosomal protein S8	Solyc03g121370.1.1	Solyc03g121370.1.1	No Hits						82.27	97.6	208	203	36	0	5	207	188	390	3e-26
Locus_16114_Transcript_1/2_Confidence_1.000_Length_958	30S ribosomal protein S9 (AHRD V1 *-*- B6SZ34_MAIZE)%3B contains Interpro domain(s) IPR000754 Ribosomal protein S9	Solyc04g079790.1.1	Solyc04g079790.1.1	No Hits						98.34	75.68	958	725	1	1	170	894	714	1	0
Locus_16114_Transcript_2/2_Confidence_1.000_Length_953	30S ribosomal protein S9 (AHRD V1 *-*- B6SZ34_MAIZE)%3B contains Interpro domain(s) IPR000754 Ribosomal protein S9	Solyc04g079790.1.1	Solyc04g079790.1.1	No Hits						99.03	75.55	953	720	1	1	170	889	714	1	0
Locus_281_Transcript_1/1_Confidence_1.000_Length_603	30S ribosomal protein S9 (AHRD V1 ***- C5JX04_AJEDS)%3B contains Interpro domain(s) IPR000754 Ribosomal protein S9	Solyc04g026100.1.1	Solyc04g026100.1.1	AK324222	Solanum lycopersicum cDNA, clone: LEFL1073DG05, HTC in leaf	100.00	444	444	100.00	100	73.63	603	444	0	0	3	446	1	444	0
Locus_10113_Transcript_1/1_Confidence_1.000_Length_2122	4-alpha-glucanotransferase (AHRD V1 ***- Q9LV91_ARATH)%3B contains Interpro domain(s) IPR003385 Glycoside hydrolase%2C family 77	Solyc04g053120.1.1	Solyc04g053120.1.1	No Hits						100	81.01	2122	1719	0	0	390	2108	1719	1	0
Locus_4542_Transcript_1/1_Confidence_1.000_Length_3295	4-alpha-glucanotransferase (AHRD V1 **** Q6R608_SOLTU)%3B contains Interpro domain(s) IPR003385 Glycoside hydrolase%2C family 77	Solyc02g020980.1.1	Solyc02g020980.1.1	No Hits						100	86.95	3295	2865	0	0	129	2993	1	2865	0
Locus_3269_Transcript_2/3_Confidence_0.714_Length_3265	4-amino-4-deoxychorismate synthase component I (AHRD V1 **** D9W9C0_STRHY)%3B contains Interpro domain(s) IPR005802 Para-aminobenzoate synthase%2C component I	Solyc04g049360.1.1	Solyc04g049360.1.1	No Hits						99.59	82.97	3265	2709	0	1	379	3076	2709	1	0
Locus_4269_Transcript_1/1_Confidence_1.000_Length_2021	4-coumarate CoA ligase (AHRD V1 **** B6F2H0_IPOBA)%3B contains Interpro domain(s) IPR000873 AMP-dependent synthetase and ligase	Solyc03g097030.1.1	Solyc03g097030.1.1	No Hits						100	84.76	2021	1713	0	0	51	1763	1	1713	0
Locus_3582_Transcript_1/1_Confidence_1.000_Length_1831	4-coumarate CoA ligase (AHRD V1 **** Q0GZS1_9BORA)%3B contains Interpro domain(s) IPR000873 AMP-dependent synthetase and ligase	Solyc06g068650.1.1	Solyc06g068650.1.1	No Hits						100	89.13	1831	1632	0	0	97	1728	1632	1	0
Locus_17527_Transcript_1/1_Confidence_1.000_Length_1814	4-coumarate CoA ligase (AHRD V1 **** Q0GZS1_9BORA)%3B contains Interpro domain(s) IPR000873 AMP-dependent synthetase and ligase	Solyc12g042460.1.1	Solyc12g042460.1.1	AK323545	Solanum lycopersicum cDNA, clone: LEFL1059AG04, HTC in leaf	82.43	1070	1647	64.97	100	90.79	1814	1647	0	0	77	1723	1	1647	0
Locus_23607_Transcript_1/1_Confidence_1.000_Length_1894	4-coumarate CoA ligase (AHRD V1 **** Q0GZS1_9BORA)%3B contains Interpro domain(s) IPR000873 AMP-dependent synthetase and ligase	Solyc03g117870.1.1	Solyc03g117870.1.1	No Hits						100	86.48	1894	1638	0	0	197	1834	1638	1	0
Locus_3437_Transcript_1/1_Confidence_1.000_Length_2726	4-coumarate-coa ligase (AHRD V1 *-*- B9MY03_POPTR)%3B contains Interpro domain(s) IPR000873 AMP-dependent synthetase and ligase	Solyc03g005090.1.1	Solyc03g005090.1.1	No Hits						100	71.35	2726	1945	0	0	352	2296	1945	1	0
Locus_5246_Transcript_1/1_Confidence_1.000_Length_1803	4-coumarate-coa ligase (AHRD V1 *-*- B9MY03_POPTR)%3B contains Interpro domain(s) IPR000873 AMP-dependent synthetase and ligase	Solyc03g005090.1.1	Solyc03g005090.1.1	No Hits						100	81.2	1803	1464	0	0	71	1534	3408	1945	0
Locus_16704_Transcript_1/1_Confidence_1.000_Length_264	4-coumarate-coa ligase (AHRD V1 *-*- B9MY03_POPTR)%3B contains Interpro domain(s) IPR000873 AMP-dependent synthetase and ligase	Solyc03g005090.1.1	Solyc03g005090.1.1	No Hits						88.24	83.71	264	221	26	0	21	241	1	221	1e-60
Locus_23425_Transcript_1/1_Confidence_1.000_Length_161	4-coumarate-coa ligase (AHRD V1 *-*- B9MY03_POPTR)%3B contains Interpro domain(s) IPR000873 AMP-dependent synthetase and ligase	Solyc03g005090.1.1	Solyc03g005090.1.1	No Hits						86.76	84.47	161	136	18	0	2	137	307	442	2e-29
Locus_1213_Transcript_1/2_Confidence_1.000_Length_2170	4-coumarate-coa ligase (AHRD V1 ***- B9MY03_POPTR)%3B contains Interpro domain(s) IPR000873 AMP-dependent synthetase and ligase	Solyc12g094520.1.1	Solyc12g094520.1.1	AK323264	Solanum lycopersicum cDNA, clone: LEFL1052CF07, HTC in leaf	99.94	1656	1656	100.00	100	76.31	2170	1656	0	0	86	1741	1	1656	0
Locus_23624_Transcript_1/1_Confidence_1.000_Length_286	4-coumarate-coa ligase (AHRD V1 **** B9GZT7_POPTR)%3B contains Interpro domain(s) IPR000873 AMP-dependent synthetase and ligase	Solyc08g076300.1.1	Solyc08g076300.1.1	No Hits						100	99.65	286	285	0	0	1	285	1381	1665	6e-161
Locus_886_Transcript_1/1_Confidence_1.000_Length_2112	4-coumarate-coa ligase (AHRD V1 **** B9I3N1_POPTR)%3B contains Interpro domain(s) IPR000873 AMP-dependent synthetase and ligase	Solyc03g111170.1.1	Solyc03g111170.1.1	No Hits						100	78.55	2112	1659	0	0	251	1909	1	1659	0
Locus_868_Transcript_4/4_Confidence_0.273_Length_2006	4-coumarate-coa ligase (AHRD V1 **** B9N213_POPTR)%3B contains Interpro domain(s) IPR000873 AMP-dependent synthetase and ligase	Solyc11g069050.1.1	Solyc11g069050.1.1	AK326836	Solanum lycopersicum cDNA, clone: LEFL2014K24, HTC in fruit	99.94	1617	1617	100.00	100	80.61	2006	1617	0	0	185	1801	1617	1	0
Locus_4080_Transcript_2/2_Confidence_1.000_Length_1732	4-coumarate-CoA ligase-like protein (AHRD V1 **** Q9SMT7_ARATH)%3B contains Interpro domain(s) IPR000873 AMP-dependent synthetase and ligase	Solyc06g035960.1.1	Solyc06g035960.1.1	No Hits						99.74	90.42	1732	1566	4	0	85	1650	1566	1	0
Locus_4437_Transcript_1/1_Confidence_1.000_Length_1715	4-diphosphocytidyl-2-C-methyl-D-erythritol kinase (AHRD V1 ***- A4USB3_NICBE)%3B contains Interpro domain(s) IPR004424 4-diphosphocytidyl-2C-methyl-D-erythritol kinase	Solyc01g009010.1.1	Solyc01g009010.1.1	No Hits						100	70.15	1715	1203	0	0	233	1435	1	1203	0
Locus_1725_Transcript_1/3_Confidence_0.500_Length_2530	4-hydroxy-3-methylbut-2-en-1-yl diphosphate synthase (AHRD V1 ***- A9ZN14_HEVBR)%3B contains Interpro domain(s) IPR017178 4-hydroxy-3-methylbut-2-en-1-yl diphosphate synthase%2C atypical	Solyc11g069380.1.1	Solyc11g069380.1.1	BT014629	Lycopersicon esculentum clone 134132R, mRNA sequence	100.00	2223	2223	100.00	100	85.73	2530	2169	0	0	200	2368	1	2169	0
Locus_1725_Transcript_3/3_Confidence_0.500_Length_2823	4-hydroxy-3-methylbut-2-en-1-yl diphosphate synthase (AHRD V1 ***- A9ZN14_HEVBR)%3B contains Interpro domain(s) IPR017178 4-hydroxy-3-methylbut-2-en-1-yl diphosphate synthase%2C atypical	Solyc11g069380.1.1	Solyc11g069380.1.1	BT014629	Lycopersicon esculentum clone 134132R, mRNA sequence	100.00	2223	2223	100.00	100	78.75	2823	2223	0	0	200	2422	1	2223	0
Locus_162_Transcript_1/1_Confidence_1.000_Length_1739	4-hydroxy-3-methylbut-2-enyl diphosphate reductase (AHRD V1 ***- A2TGW4_9LAMI)%3B contains Interpro domain(s) IPR003451 LytB protein	Solyc01g109300.1.1	Solyc01g109300.1.1	No Hits						100	79.7	1739	1386	0	0	111	1496	1	1386	0
Locus_21888_Transcript_1/1_Confidence_1.000_Length_1610	4-hydroxybenzoate octaprenyltransferase (AHRD V1 **** Q2RWW9_RHORT)%3B contains Interpro domain(s) IPR006370 4-hydroxybenzoate polyprenyl transferase	Solyc03g114300.1.1	Solyc03g114300.1.1	No Hits						99.42	74.91	1610	1206	2	1	372	1572	1206	1	0
Locus_373_Transcript_1/3_Confidence_0.333_Length_1339	4-hydroxyphenylpyruvate dioxygenase (AHRD V1 **** B7X935_HEVBR)%3B contains Interpro domain(s) IPR005956 4-hydroxyphenylpyruvate dioxygenase	Solyc05g041200.1.1	Solyc05g041200.1.1	No Hits						99.91	84.62	1339	1133	1	0	175	1307	1133	1	0
Locus_373_Transcript_3/3_Confidence_0.333_Length_1713	4-hydroxyphenylpyruvate dioxygenase (AHRD V1 **** B7X935_HEVBR)%3B contains Interpro domain(s) IPR005956 4-hydroxyphenylpyruvate dioxygenase	Solyc05g041200.1.1	Solyc05g041200.1.1	No Hits						99.85	77.41	1713	1326	2	0	356	1681	1326	1	0
Locus_8861_Transcript_1/1_Confidence_1.000_Length_1551	4-hydroxyphenylpyruvate dioxygenase (AHRD V1 **** B7X935_HEVBR)%3B contains Interpro domain(s) IPR005956 4-hydroxyphenylpyruvate dioxygenase	Solyc07g045050.1.1	Solyc07g045050.1.1	No Hits						100	85.49	1551	1326	0	0	205	1530	1326	1	0
Locus_7689_Transcript_1/1_Confidence_1.000_Length_453	4-methyl-5(B-hydroxyethyl)-thiazole monophosphate biosynthesis enzyme (AHRD V1 *-*- C5BNJ2_TERTT)%3B contains Interpro domain(s) IPR006287 DJ-1	Solyc01g108070.1.1	Solyc01g108070.1.1	No Hits						100	93.16	453	422	0	0	1	422	431	10	0
Locus_19951_Transcript_1/1_Confidence_1.000_Length_1629	4-methyl-5(B-hydroxyethyl)-thiazole monophosphate biosynthesis enzyme ThiJ (AHRD V1 *--- C8T4T4_KLEPR)%3B contains Interpro domain(s) IPR006287 DJ-1	Solyc07g062610.1.1	Solyc07g062610.1.1	No Hits						100	72.19	1629	1176	0	0	229	1404	1	1176	0
Locus_11482_Transcript_1/1_Confidence_1.000_Length_421	4%26apos-phosphopantetheinyl transferase (AHRD V1 ***- B8EMK9_METSB)%3B contains Interpro domain(s) IPR008278 4'-phosphopantetheinyl transferase	Solyc11g006930.1.1	Solyc11g006930.1.1	NM_001247801	Solanum lycopersicum Lyk13 (LOC100736486), mRNA	100.00	21	693	3.03	97.39	100	421	421	0	1	1	421	28	437	0
Locus_15850_Transcript_1/1_Confidence_1.000_Length_1049	40S ribosomal protein S1 (AHRD V1 ***- RS3A_LACBS)%3B contains Interpro domain(s) IPR001593 Ribosomal protein S3Ae	Solyc06g072490.1.1	Solyc06g072490.1.1	No Hits						100	74.93	1049	786	0	0	193	978	786	1	0
Locus_438_Transcript_1/1_Confidence_1.000_Length_1107	40S ribosomal protein S1 (AHRD V1 ***- RS3A_LENED)%3B contains Interpro domain(s) IPR001593 Ribosomal protein S3Ae	Solyc09g082520.1.1	Solyc09g082520.1.1	No Hits						100	70.73	1107	783	0	0	214	996	783	1	0
Locus_15850_Transcript_1/1_Confidence_1.000_Length_1049	40S ribosomal protein S1 (AHRD V1 ***- RS3A_LENED)%3B contains Interpro domain(s) IPR001593 Ribosomal protein S3Ae	Solyc03g097900.1.1	Solyc03g097900.1.1	No Hits						89.95	74.93	1049	786	79	0	193	978	786	1	0
Locus_15850_Transcript_1/1_Confidence_1.000_Length_1049	40S ribosomal protein S1 (AHRD V1 ***- RS3A_LENED)%3B contains Interpro domain(s) IPR001593 Ribosomal protein S3Ae	Solyc09g082520.1.1	Solyc09g082520.1.1	No Hits						79.41	70.83	1049	743	153	0	236	978	743	1	2e-68
Locus_2522_Transcript_1/1_Confidence_1.000_Length_199	40S ribosomal protein S4-like protein (AHRD V1 ***- Q2XPX5_SOLTU)%3B contains Interpro domain(s) IPR000876 Ribosomal protein S4e	Solyc02g070360.1.1	Solyc02g070360.1.1	No Hits						99.5	100	199	199	1	0	1	199	64	262	2e-107
Locus_2522_Transcript_1/1_Confidence_1.000_Length_199	40S ribosomal protein S4-like protein (AHRD V1 ***- Q2XPX5_SOLTU)%3B contains Interpro domain(s) IPR000876 Ribosomal protein S4e	Solyc02g070330.1.1	Solyc02g070330.1.1	No Hits						97.49	100	199	199	5	0	1	199	64	262	7e-98
Locus_2522_Transcript_1/1_Confidence_1.000_Length_199	40S ribosomal protein S4-like protein (AHRD V1 ***- Q2XPX5_SOLTU)%3B contains Interpro domain(s) IPR000876 Ribosomal protein S4e	Solyc04g016350.1.1	Solyc04g016350.1.1	AK323514	Solanum lycopersicum cDNA, clone: LEFL1058DA10, HTC in leaf	97.01	569	753	75.56	97.41	96.98	199	193	5	0	7	199	70	262	3e-94
Locus_2522_Transcript_1/1_Confidence_1.000_Length_199	40S ribosomal protein S4-like protein (AHRD V1 ***- Q2XPX5_SOLTU)%3B contains Interpro domain(s) IPR000876 Ribosomal protein S4e	Solyc02g070320.1.1	Solyc02g070320.1.1	No Hits						94.47	100	199	199	11	0	1	199	64	262	2e-83
Locus_2522_Transcript_1/1_Confidence_1.000_Length_199	40S ribosomal protein S4-like protein (AHRD V1 ***- Q2XPX5_SOLTU)%3B contains Interpro domain(s) IPR000876 Ribosomal protein S4e	Solyc06g007360.1.1	Solyc06g007360.1.1	No Hits						83.42	100	199	199	33	0	1	199	64	262	5e-31
Locus_3330_Transcript_1/1_Confidence_1.000_Length_1002	40S ribosomal protein S4-like protein (AHRD V1 ***- Q2XPX5_SOLTU)%3B contains Interpro domain(s) IPR000876 Ribosomal protein S4e	Solyc06g007360.1.1	Solyc06g007360.1.1	No Hits						100	79.34	1002	795	0	0	44	838	1	795	0
Locus_3330_Transcript_1/1_Confidence_1.000_Length_1002	40S ribosomal protein S4-like protein (AHRD V1 ***- Q2XPX5_SOLTU)%3B contains Interpro domain(s) IPR000876 Ribosomal protein S4e	Solyc02g070340.1.1	Solyc02g070340.1.1	No Hits						85.62	77.74	1002	779	112	0	44	822	1	779	0
Locus_3330_Transcript_1/1_Confidence_1.000_Length_1002	40S ribosomal protein S4-like protein (AHRD V1 ***- Q2XPX5_SOLTU)%3B contains Interpro domain(s) IPR000876 Ribosomal protein S4e	Solyc02g070360.1.1	Solyc02g070360.1.1	No Hits						85.18	77.45	1002	776	115	0	44	819	1	776	7e-179
Locus_3330_Transcript_1/1_Confidence_1.000_Length_1002	40S ribosomal protein S4-like protein (AHRD V1 ***- Q2XPX5_SOLTU)%3B contains Interpro domain(s) IPR000876 Ribosomal protein S4e	Solyc02g070330.1.1	Solyc02g070330.1.1	No Hits						84.98	77.74	1002	779	117	0	44	822	1	779	7e-176
Locus_3330_Transcript_1/1_Confidence_1.000_Length_1002	40S ribosomal protein S4-like protein (AHRD V1 ***- Q2XPX5_SOLTU)%3B contains Interpro domain(s) IPR000876 Ribosomal protein S4e	Solyc02g070350.1.1	Solyc02g070350.1.1	No Hits						84.72	77.74	1002	779	119	0	44	822	1	779	4e-171
Locus_3330_Transcript_1/1_Confidence_1.000_Length_1002	40S ribosomal protein S4-like protein (AHRD V1 ***- Q2XPX5_SOLTU)%3B contains Interpro domain(s) IPR000876 Ribosomal protein S4e	Solyc02g070320.1.1	Solyc02g070320.1.1	No Hits						84.34	77.74	1002	779	122	0	44	822	1	779	6e-164
Locus_16135_Transcript_1/9_Confidence_0.480_Length_704	40S ribosomal protein S4-like protein (AHRD V1 ***- Q2XPX5_SOLTU)%3B contains Interpro domain(s) IPR000876 Ribosomal protein S4e	Solyc02g070350.1.1	Solyc02g070350.1.1	No Hits						97.08	82.81	704	583	12	1	1	578	213	795	0
Locus_16135_Transcript_1/9_Confidence_0.480_Length_704	40S ribosomal protein S4-like protein (AHRD V1 ***- Q2XPX5_SOLTU)%3B contains Interpro domain(s) IPR000876 Ribosomal protein S4e	Solyc02g070340.1.1	Solyc02g070340.1.1	No Hits						96.23	82.81	704	583	17	1	1	578	213	795	0
Locus_16135_Transcript_1/9_Confidence_0.480_Length_704	40S ribosomal protein S4-like protein (AHRD V1 ***- Q2XPX5_SOLTU)%3B contains Interpro domain(s) IPR000876 Ribosomal protein S4e	Solyc02g070360.1.1	Solyc02g070360.1.1	No Hits						96.05	82.81	704	583	18	1	1	578	213	795	0
Locus_16135_Transcript_1/9_Confidence_0.480_Length_704	40S ribosomal protein S4-like protein (AHRD V1 ***- Q2XPX5_SOLTU)%3B contains Interpro domain(s) IPR000876 Ribosomal protein S4e	Solyc02g070320.1.1	Solyc02g070320.1.1	No Hits						95.71	82.81	704	583	20	1	1	578	213	795	0
Locus_16135_Transcript_1/9_Confidence_0.480_Length_704	40S ribosomal protein S4-like protein (AHRD V1 ***- Q2XPX5_SOLTU)%3B contains Interpro domain(s) IPR000876 Ribosomal protein S4e	Solyc02g070330.1.1	Solyc02g070330.1.1	No Hits						95.03	82.81	704	583	24	1	1	578	213	795	0
Locus_16135_Transcript_1/9_Confidence_0.480_Length_704	40S ribosomal protein S4-like protein (AHRD V1 ***- Q2XPX5_SOLTU)%3B contains Interpro domain(s) IPR000876 Ribosomal protein S4e	Solyc06g007360.1.1	Solyc06g007360.1.1	No Hits						84.66	80.54	704	567	82	1	1	562	213	779	4e-121
Locus_16135_Transcript_2/9_Confidence_0.440_Length_814	40S ribosomal protein S4-like protein (AHRD V1 ***- Q2XPX5_SOLTU)%3B contains Interpro domain(s) IPR000876 Ribosomal protein S4e	Solyc02g070360.1.1	Solyc02g070360.1.1	No Hits						97.08	71.62	814	583	17	0	1	583	213	795	0
Locus_16135_Transcript_2/9_Confidence_0.440_Length_814	40S ribosomal protein S4-like protein (AHRD V1 ***- Q2XPX5_SOLTU)%3B contains Interpro domain(s) IPR000876 Ribosomal protein S4e	Solyc02g070350.1.1	Solyc02g070350.1.1	No Hits						96.57	71.62	814	583	20	0	1	583	213	795	0
Locus_16135_Transcript_2/9_Confidence_0.440_Length_814	40S ribosomal protein S4-like protein (AHRD V1 ***- Q2XPX5_SOLTU)%3B contains Interpro domain(s) IPR000876 Ribosomal protein S4e	Solyc02g070330.1.1	Solyc02g070330.1.1	No Hits						96.4	71.62	814	583	21	0	1	583	213	795	0
Locus_16135_Transcript_3/9_Confidence_0.480_Length_709	40S ribosomal protein S4-like protein (AHRD V1 ***- Q2XPX5_SOLTU)%3B contains Interpro domain(s) IPR000876 Ribosomal protein S4e	Solyc02g070350.1.1	Solyc02g070350.1.1	No Hits						97.94	82.23	709	583	12	0	1	583	213	795	0
Locus_16135_Transcript_3/9_Confidence_0.480_Length_709	40S ribosomal protein S4-like protein (AHRD V1 ***- Q2XPX5_SOLTU)%3B contains Interpro domain(s) IPR000876 Ribosomal protein S4e	Solyc02g070340.1.1	Solyc02g070340.1.1	No Hits						97.08	82.23	709	583	17	0	1	583	213	795	0
Locus_16135_Transcript_3/9_Confidence_0.480_Length_709	40S ribosomal protein S4-like protein (AHRD V1 ***- Q2XPX5_SOLTU)%3B contains Interpro domain(s) IPR000876 Ribosomal protein S4e	Solyc02g070360.1.1	Solyc02g070360.1.1	No Hits						96.91	82.23	709	583	18	0	1	583	213	795	0
Locus_16135_Transcript_3/9_Confidence_0.480_Length_709	40S ribosomal protein S4-like protein (AHRD V1 ***- Q2XPX5_SOLTU)%3B contains Interpro domain(s) IPR000876 Ribosomal protein S4e	Solyc02g070320.1.1	Solyc02g070320.1.1	No Hits						96.57	82.23	709	583	20	0	1	583	213	795	0
Locus_16135_Transcript_3/9_Confidence_0.480_Length_709	40S ribosomal protein S4-like protein (AHRD V1 ***- Q2XPX5_SOLTU)%3B contains Interpro domain(s) IPR000876 Ribosomal protein S4e	Solyc02g070330.1.1	Solyc02g070330.1.1	No Hits						95.88	82.23	709	583	24	0	1	583	213	795	0
Locus_16135_Transcript_3/9_Confidence_0.480_Length_709	40S ribosomal protein S4-like protein (AHRD V1 ***- Q2XPX5_SOLTU)%3B contains Interpro domain(s) IPR000876 Ribosomal protein S4e	Solyc06g007360.1.1	Solyc06g007360.1.1	No Hits						85.36	79.97	709	567	83	0	1	567	213	779	1e-130
Locus_16135_Transcript_4/9_Confidence_0.520_Length_709	40S ribosomal protein S4-like protein (AHRD V1 ***- Q2XPX5_SOLTU)%3B contains Interpro domain(s) IPR000876 Ribosomal protein S4e	Solyc02g070350.1.1	Solyc02g070350.1.1	No Hits						97.94	82.23	709	583	12	0	1	583	213	795	0
Locus_16135_Transcript_4/9_Confidence_0.520_Length_709	40S ribosomal protein S4-like protein (AHRD V1 ***- Q2XPX5_SOLTU)%3B contains Interpro domain(s) IPR000876 Ribosomal protein S4e	Solyc02g070340.1.1	Solyc02g070340.1.1	No Hits						97.77	82.23	709	583	13	0	1	583	213	795	0
Locus_16135_Transcript_4/9_Confidence_0.520_Length_709	40S ribosomal protein S4-like protein (AHRD V1 ***- Q2XPX5_SOLTU)%3B contains Interpro domain(s) IPR000876 Ribosomal protein S4e	Solyc02g070320.1.1	Solyc02g070320.1.1	No Hits						96.57	82.23	709	583	20	0	1	583	213	795	0
Locus_16135_Transcript_4/9_Confidence_0.520_Length_709	40S ribosomal protein S4-like protein (AHRD V1 ***- Q2XPX5_SOLTU)%3B contains Interpro domain(s) IPR000876 Ribosomal protein S4e	Solyc02g070360.1.1	Solyc02g070360.1.1	No Hits						96.05	82.23	709	583	23	0	1	583	213	795	0
Locus_16135_Transcript_4/9_Confidence_0.520_Length_709	40S ribosomal protein S4-like protein (AHRD V1 ***- Q2XPX5_SOLTU)%3B contains Interpro domain(s) IPR000876 Ribosomal protein S4e	Solyc02g070330.1.1	Solyc02g070330.1.1	No Hits						95.88	82.23	709	583	24	0	1	583	213	795	0
Locus_16135_Transcript_4/9_Confidence_0.520_Length_709	40S ribosomal protein S4-like protein (AHRD V1 ***- Q2XPX5_SOLTU)%3B contains Interpro domain(s) IPR000876 Ribosomal protein S4e	Solyc06g007360.1.1	Solyc06g007360.1.1	No Hits						85.71	79.97	709	567	81	0	1	567	213	779	2e-135
Locus_16135_Transcript_6/9_Confidence_0.520_Length_885	40S ribosomal protein S4-like protein (AHRD V1 ***- Q2XPX5_SOLTU)%3B contains Interpro domain(s) IPR000876 Ribosomal protein S4e	Solyc02g070320.1.1	Solyc02g070320.1.1	No Hits						99.47	85.76	885	759	4	0	1	759	37	795	0
Locus_16135_Transcript_6/9_Confidence_0.520_Length_885	40S ribosomal protein S4-like protein (AHRD V1 ***- Q2XPX5_SOLTU)%3B contains Interpro domain(s) IPR000876 Ribosomal protein S4e	Solyc02g070360.1.1	Solyc02g070360.1.1	No Hits						96.05	85.76	885	759	30	0	1	759	37	795	0
Locus_16135_Transcript_6/9_Confidence_0.520_Length_885	40S ribosomal protein S4-like protein (AHRD V1 ***- Q2XPX5_SOLTU)%3B contains Interpro domain(s) IPR000876 Ribosomal protein S4e	Solyc02g070340.1.1	Solyc02g070340.1.1	No Hits						95.92	85.76	885	759	31	0	1	759	37	795	0
Locus_16135_Transcript_6/9_Confidence_0.520_Length_885	40S ribosomal protein S4-like protein (AHRD V1 ***- Q2XPX5_SOLTU)%3B contains Interpro domain(s) IPR000876 Ribosomal protein S4e	Solyc02g070330.1.1	Solyc02g070330.1.1	No Hits						95.78	85.76	885	759	32	0	1	759	37	795	0
Locus_16135_Transcript_6/9_Confidence_0.520_Length_885	40S ribosomal protein S4-like protein (AHRD V1 ***- Q2XPX5_SOLTU)%3B contains Interpro domain(s) IPR000876 Ribosomal protein S4e	Solyc02g070350.1.1	Solyc02g070350.1.1	No Hits						95.65	85.76	885	759	33	0	1	759	37	795	0
Locus_16135_Transcript_6/9_Confidence_0.520_Length_885	40S ribosomal protein S4-like protein (AHRD V1 ***- Q2XPX5_SOLTU)%3B contains Interpro domain(s) IPR000876 Ribosomal protein S4e	Solyc06g007360.1.1	Solyc06g007360.1.1	No Hits						84.25	83.95	885	743	117	0	1	743	37	779	2e-154
Locus_16135_Transcript_7/9_Confidence_0.520_Length_709	40S ribosomal protein S4-like protein (AHRD V1 ***- Q2XPX5_SOLTU)%3B contains Interpro domain(s) IPR000876 Ribosomal protein S4e	Solyc02g070360.1.1	Solyc02g070360.1.1	No Hits						98.8	82.23	709	583	7	0	1	583	213	795	0
Locus_16135_Transcript_7/9_Confidence_0.520_Length_709	40S ribosomal protein S4-like protein (AHRD V1 ***- Q2XPX5_SOLTU)%3B contains Interpro domain(s) IPR000876 Ribosomal protein S4e	Solyc02g070340.1.1	Solyc02g070340.1.1	No Hits						96.57	82.23	709	583	20	0	1	583	213	795	0
Locus_16135_Transcript_7/9_Confidence_0.520_Length_709	40S ribosomal protein S4-like protein (AHRD V1 ***- Q2XPX5_SOLTU)%3B contains Interpro domain(s) IPR000876 Ribosomal protein S4e	Solyc02g070320.1.1	Solyc02g070320.1.1	No Hits						96.23	82.23	709	583	22	0	1	583	213	795	0
Locus_16135_Transcript_7/9_Confidence_0.520_Length_709	40S ribosomal protein S4-like protein (AHRD V1 ***- Q2XPX5_SOLTU)%3B contains Interpro domain(s) IPR000876 Ribosomal protein S4e	Solyc02g070350.1.1	Solyc02g070350.1.1	No Hits						95.54	82.23	709	583	26	0	1	583	213	795	0
Locus_16135_Transcript_7/9_Confidence_0.520_Length_709	40S ribosomal protein S4-like protein (AHRD V1 ***- Q2XPX5_SOLTU)%3B contains Interpro domain(s) IPR000876 Ribosomal protein S4e	Solyc02g070330.1.1	Solyc02g070330.1.1	No Hits						95.37	82.23	709	583	27	0	1	583	213	795	0
Locus_16135_Transcript_7/9_Confidence_0.520_Length_709	40S ribosomal protein S4-like protein (AHRD V1 ***- Q2XPX5_SOLTU)%3B contains Interpro domain(s) IPR000876 Ribosomal protein S4e	Solyc06g007360.1.1	Solyc06g007360.1.1	No Hits						85.54	79.97	709	567	82	0	1	567	213	779	4e-133
Locus_16135_Transcript_8/9_Confidence_0.480_Length_709	40S ribosomal protein S4-like protein (AHRD V1 ***- Q2XPX5_SOLTU)%3B contains Interpro domain(s) IPR000876 Ribosomal protein S4e	Solyc02g070360.1.1	Solyc02g070360.1.1	No Hits						97.94	82.23	709	583	12	0	1	583	213	795	0
Locus_16135_Transcript_8/9_Confidence_0.480_Length_709	40S ribosomal protein S4-like protein (AHRD V1 ***- Q2XPX5_SOLTU)%3B contains Interpro domain(s) IPR000876 Ribosomal protein S4e	Solyc02g070340.1.1	Solyc02g070340.1.1	No Hits						97.26	82.23	709	583	16	0	1	583	213	795	0
Locus_16135_Transcript_8/9_Confidence_0.480_Length_709	40S ribosomal protein S4-like protein (AHRD V1 ***- Q2XPX5_SOLTU)%3B contains Interpro domain(s) IPR000876 Ribosomal protein S4e	Solyc02g070320.1.1	Solyc02g070320.1.1	No Hits						97.08	82.23	709	583	17	0	1	583	213	795	0
Locus_16135_Transcript_8/9_Confidence_0.480_Length_709	40S ribosomal protein S4-like protein (AHRD V1 ***- Q2XPX5_SOLTU)%3B contains Interpro domain(s) IPR000876 Ribosomal protein S4e	Solyc06g007360.1.1	Solyc06g007360.1.1	No Hits						86.07	79.97	709	567	79	0	1	567	213	779	3e-140
Locus_16135_Transcript_9/9_Confidence_0.520_Length_709	40S ribosomal protein S4-like protein (AHRD V1 ***- Q2XPX5_SOLTU)%3B contains Interpro domain(s) IPR000876 Ribosomal protein S4e	Solyc02g070360.1.1	Solyc02g070360.1.1	No Hits						97.26	82.23	709	583	16	0	1	583	213	795	0
Locus_16135_Transcript_9/9_Confidence_0.520_Length_709	40S ribosomal protein S4-like protein (AHRD V1 ***- Q2XPX5_SOLTU)%3B contains Interpro domain(s) IPR000876 Ribosomal protein S4e	Solyc02g070350.1.1	Solyc02g070350.1.1	No Hits						96.74	82.23	709	583	19	0	1	583	213	795	0
Locus_16135_Transcript_9/9_Confidence_0.520_Length_709	40S ribosomal protein S4-like protein (AHRD V1 ***- Q2XPX5_SOLTU)%3B contains Interpro domain(s) IPR000876 Ribosomal protein S4e	Solyc02g070330.1.1	Solyc02g070330.1.1	No Hits						96.23	82.23	709	583	22	0	1	583	213	795	0
Locus_16135_Transcript_9/9_Confidence_0.520_Length_709	40S ribosomal protein S4-like protein (AHRD V1 ***- Q2XPX5_SOLTU)%3B contains Interpro domain(s) IPR000876 Ribosomal protein S4e	Solyc06g007360.1.1	Solyc06g007360.1.1	No Hits						85.89	79.97	709	567	80	0	1	567	213	779	7e-138
Locus_2069_Transcript_2/2_Confidence_1.000_Length_898	40S ribosomal protein S6 (AHRD V1 ***- B6T1H0_MAIZE)%3B contains Interpro domain(s) IPR014401 Ribosomal protein S6%2C eukaryotic	Solyc12g096300.1.1	Solyc12g096300.1.1	AK319406	Solanum lycopersicum cDNA, clone: LEFL1024AA07, HTC in leaf	100.00	750	750	100.00	100	83.52	898	750	0	0	75	824	750	1	0
Locus_2069_Transcript_2/2_Confidence_1.000_Length_898	40S ribosomal protein S6 (AHRD V1 ***- B6T1H0_MAIZE)%3B contains Interpro domain(s) IPR014401 Ribosomal protein S6%2C eukaryotic	Solyc08g006040.1.1	Solyc08g006040.1.1	No Hits						87.47	83.52	898	750	94	0	75	824	750	1	0
Locus_2069_Transcript_2/2_Confidence_1.000_Length_898	40S ribosomal protein S6 (AHRD V1 ***- B6T1H0_MAIZE)%3B contains Interpro domain(s) IPR014401 Ribosomal protein S6%2C eukaryotic	Solyc08g074240.1.1	Solyc08g074240.1.1	No Hits						85.45	83.41	898	749	109	0	76	824	749	1	4e-177
Locus_2100_Transcript_1/1_Confidence_1.000_Length_1050	40S ribosomal protein S6 (AHRD V1 ***- B6T1H0_MAIZE)%3B contains Interpro domain(s) IPR014401 Ribosomal protein S6%2C eukaryotic	Solyc08g006040.1.1	Solyc08g006040.1.1	No Hits						100	71.43	1050	750	0	0	236	985	750	1	0
Locus_2100_Transcript_1/1_Confidence_1.000_Length_1050	40S ribosomal protein S6 (AHRD V1 ***- B6T1H0_MAIZE)%3B contains Interpro domain(s) IPR014401 Ribosomal protein S6%2C eukaryotic	Solyc08g074240.1.1	Solyc08g074240.1.1	No Hits						89.45	71.33	1050	749	79	0	237	985	749	1	0
Locus_2100_Transcript_1/1_Confidence_1.000_Length_1050	40S ribosomal protein S6 (AHRD V1 ***- B6T1H0_MAIZE)%3B contains Interpro domain(s) IPR014401 Ribosomal protein S6%2C eukaryotic	Solyc12g096300.1.1	Solyc12g096300.1.1	AK319406	Solanum lycopersicum cDNA, clone: LEFL1024AA07, HTC in leaf	100.00	750	750	100.00	87.47	71.43	1050	750	94	0	236	985	750	1	0
Locus_2592_Transcript_1/1_Confidence_1.000_Length_1052	40S ribosomal protein S6 (AHRD V1 ***- B6T1H0_MAIZE)%3B contains Interpro domain(s) IPR014401 Ribosomal protein S6%2C eukaryotic	Solyc08g074240.1.1	Solyc08g074240.1.1	No Hits						100	71.29	1052	750	0	0	234	983	750	1	0
Locus_2592_Transcript_1/1_Confidence_1.000_Length_1052	40S ribosomal protein S6 (AHRD V1 ***- B6T1H0_MAIZE)%3B contains Interpro domain(s) IPR014401 Ribosomal protein S6%2C eukaryotic	Solyc08g006040.1.1	Solyc08g006040.1.1	No Hits						89.45	71.2	1052	749	79	0	235	983	749	1	0
Locus_2592_Transcript_1/1_Confidence_1.000_Length_1052	40S ribosomal protein S6 (AHRD V1 ***- B6T1H0_MAIZE)%3B contains Interpro domain(s) IPR014401 Ribosomal protein S6%2C eukaryotic	Solyc12g096300.1.1	Solyc12g096300.1.1	AK319406	Solanum lycopersicum cDNA, clone: LEFL1024AA07, HTC in leaf	100.00	750	750	100.00	85.45	71.2	1052	749	109	0	235	983	749	1	4e-177
Locus_24487_Transcript_1/1_Confidence_1.000_Length_617	40S ribosomal protein S7-like protein (AHRD V1 ***- Q3HRX6_SOLTU)%3B contains Interpro domain(s) IPR000554 Ribosomal protein S7e	Solyc06g069090.1.1	Solyc06g069090.1.1	No Hits						82.58	82.82	617	511	85	2	104	611	575	66	2e-79
Locus_24487_Transcript_1/1_Confidence_1.000_Length_617	40S ribosomal protein S7-like protein (AHRD V1 ***- Q3HRX6_SOLTU)%3B contains Interpro domain(s) IPR000554 Ribosomal protein S7e	Solyc03g119360.1.1	Solyc03g119360.1.1	No Hits						81.96	82.66	617	510	88	2	105	611	574	66	1e-71
Locus_84_Transcript_1/1_Confidence_1.000_Length_869	40S ribosomal protein S8 (AHRD V1 ***- B4FGG1_MAIZE)%3B contains Interpro domain(s) IPR001047 Ribosomal protein S8e	Solyc07g065170.1.1	Solyc07g065170.1.1	No Hits						100	75.95	869	660	0	0	210	869	666	7	0
Locus_84_Transcript_1/1_Confidence_1.000_Length_869	40S ribosomal protein S8 (AHRD V1 ***- Q2XPV9_SOLTU)%3B contains Interpro domain(s) IPR001047 Ribosomal protein S8e	Solyc10g006070.1.1	Solyc10g006070.1.1	No Hits						87.48	74.45	869	647	72	2	226	869	647	7	0
Locus_8125_Transcript_1/1_Confidence_1.000_Length_1136	40S ribosomal protein SA (AHRD V1 ***- B6T6X2_MAIZE)%3B contains Interpro domain(s) IPR005707 Ribosomal protein S2%2C eukaryotic/archaeal	Solyc03g019780.1.1	Solyc03g019780.1.1	No Hits						100	78.96	1136	897	0	0	76	972	1	897	0
Locus_3089_Transcript_5/5_Confidence_0.231_Length_999	5-amp-activated protein kinase beta subunit (AHRD V1 **** Q17IU7_AEDAE)%3B contains Interpro domain(s) IPR006828 5-AMP-activated protein kinase%2C beta subunit%2C complex-interacting region	Solyc12g099970.1.1	Solyc12g099970.1.1	JF895513	Solanum lycopersicum cultivar PtoR Gal83 mRNA, complete cds	99.89	870	870	100.00	100	71.17	999	711	0	0	289	999	870	160	0
Locus_10913_Transcript_4/4_Confidence_0.429_Length_332	5-amp-activated protein kinase beta subunit (AHRD V1 **** Q17IU7_AEDAE)%3B contains Interpro domain(s) IPR006828 5-AMP-activated protein kinase%2C beta subunit%2C complex-interacting region	Solyc12g099970.1.1	Solyc12g099970.1.1	JF895513	Solanum lycopersicum cultivar PtoR Gal83 mRNA, complete cds	99.89	870	870	100.00	100	76.2	332	253	0	0	80	332	1	253	9e-142
Locus_7743_Transcript_2/2_Confidence_1.000_Length_1022	5-AMP-activated protein kinase subunit beta-1 (AHRD V1 ***- C1BJ92_OSMMO)%3B contains Interpro domain(s) IPR006828 5-AMP-activated protein kinase%2C beta subunit%2C complex-interacting region	Solyc11g012710.1.1	Solyc11g012710.1.1	JQ846035	Solanum lycopersicum Tau2 mRNA, complete cds	100.00	819	819	100.00	83.44	73.29	1022	749	117	3	142	885	819	73	2e-136
Locus_17660_Transcript_1/1_Confidence_1.000_Length_302	5-AMP-activated protein kinase subunit beta-1 (AHRD V1 ***- C1BJ92_OSMMO)%3B contains Interpro domain(s) IPR006828 5-AMP-activated protein kinase%2C beta subunit%2C complex-interacting region	Solyc11g012710.1.1	Solyc11g012710.1.1	JQ846035	Solanum lycopersicum Tau2 mRNA, complete cds	100.00	819	819	100.00	100	77.81	302	235	0	0	68	302	1	235	4e-131
Locus_17877_Transcript_1/1_Confidence_1.000_Length_685	5-AMP-activated protein kinase subunit beta-1 (AHRD V1 ***- C1BJ92_OSMMO)%3B contains Interpro domain(s) IPR006828 5-AMP-activated protein kinase%2C beta subunit%2C complex-interacting region	Solyc11g012710.1.1	Solyc11g012710.1.1	JQ846035	Solanum lycopersicum Tau2 mRNA, complete cds	100.00	819	819	100.00	100	73.58	685	504	0	0	182	685	819	316	0
Locus_25668_Transcript_1/1_Confidence_1.000_Length_157	5-AMP-activated protein kinase subunit beta-1 (AHRD V1 **** C1BGS7_ONCMY)%3B contains Interpro domain(s) IPR006828 5-AMP-activated protein kinase%2C beta subunit%2C complex-interacting region	Solyc07g045460.1.1	Solyc07g045460.1.1	No Hits						100	100	157	157	0	0	1	157	770	614	7e-85
Locus_7743_Transcript_1/2_Confidence_1.000_Length_920	5-AMP-activated protein kinase subunit beta-1 (AHRD V1 **** C1BJ92_OSMMO)%3B contains Interpro domain(s) IPR006828 5-AMP-activated protein kinase%2C beta subunit%2C complex-interacting region	Solyc05g054220.1.1	Solyc05g054220.1.1	No Hits						100	73.15	920	673	0	0	142	814	858	186	0
Locus_7743_Transcript_2/2_Confidence_1.000_Length_1022	5-AMP-activated protein kinase subunit beta-1 (AHRD V1 **** C1BJ92_OSMMO)%3B contains Interpro domain(s) IPR006828 5-AMP-activated protein kinase%2C beta subunit%2C complex-interacting region	Solyc05g054220.1.1	Solyc05g054220.1.1	No Hits						100	83.95	1022	858	0	0	142	999	858	1	0
Locus_17877_Transcript_1/1_Confidence_1.000_Length_685	5-AMP-activated protein kinase subunit beta-1 (AHRD V1 **** C1BJ92_OSMMO)%3B contains Interpro domain(s) IPR006828 5-AMP-activated protein kinase%2C beta subunit%2C complex-interacting region	Solyc05g054220.1.1	Solyc05g054220.1.1	No Hits						85.77	70.8	685	485	66	1	182	666	858	377	5e-114
Locus_17708_Transcript_1/1_Confidence_1.000_Length_946	5-formyltetrahydrofolate cyclo-ligase family protein (AHRD V1 ***- D7KTW5_ARALY)%3B contains Interpro domain(s) IPR002698 5-formyltetrahydrofolate cyclo-ligase	Solyc04g071700.1.1	Solyc04g071700.1.1	No Hits						100	99.15	946	938	0	0	1	938	137	1074	0
Locus_6100_Transcript_1/1_Confidence_1.000_Length_1247	5-hydroxyisourate hydrolase (AHRD V1 ***- B9SKJ6_RICCO)%3B contains Interpro domain(s) IPR014306 Hydroxyisourate hydrolase	Solyc01g080940.1.1	Solyc01g080940.1.1	No Hits						100	80.83	1247	1008	0	0	138	1145	1008	1	0
Locus_190_Transcript_1/1_Confidence_1.000_Length_2511	5-methyltetrahydropteroyltriglutamate--homocysteine methyltransferase (AHRD V1 ***- B6UF55_MAIZE)%3B contains Interpro domain(s) IPR006276 5-methyltetrahydropteroyltriglutamate--homocysteine S-methyltransferase	Solyc10g081510.1.1	Solyc10g081510.1.1	AK322467	Solanum lycopersicum cDNA, clone: LEFL1038AG10, HTC in leaf	78.38	2220	2298	96.61	100	91.52	2511	2298	0	0	24	2321	1	2298	0
Locus_190_Transcript_1/1_Confidence_1.000_Length_2511	5-methyltetrahydropteroyltriglutamate--homocysteine methyltransferase (AHRD V1 ***- B6UF55_MAIZE)%3B contains Interpro domain(s) IPR006276 5-methyltetrahydropteroyltriglutamate--homocysteine S-methyltransferase	Solyc01g009180.1.1	Solyc01g009180.1.1	No Hits						78.47	88.41	2511	2220	476	2	24	2242	157	2375	6e-169
Locus_6864_Transcript_1/1_Confidence_1.000_Length_2667	5-methyltetrahydropteroyltriglutamate--homocysteine methyltransferase (AHRD V1 ***- B6UF55_MAIZE)%3B contains Interpro domain(s) IPR006276 5-methyltetrahydropteroyltriglutamate--homocysteine S-methyltransferase	Solyc01g009180.1.1	Solyc01g009180.1.1	No Hits						100	91.68	2667	2445	0	0	223	2667	2454	10	0
Locus_6864_Transcript_1/1_Confidence_1.000_Length_2667	5-methyltetrahydropteroyltriglutamate--homocysteine methyltransferase (AHRD V1 ***- B6UF55_MAIZE)%3B contains Interpro domain(s) IPR006276 5-methyltetrahydropteroyltriglutamate--homocysteine S-methyltransferase	Solyc10g081510.1.1	Solyc10g081510.1.1	AK322467	Solanum lycopersicum cDNA, clone: LEFL1038AG10, HTC in leaf	78.38	2220	2298	96.61	78.47	83.24	2667	2220	476	2	302	2520	2219	1	6e-169
Locus_6821_Transcript_1/1_Confidence_1.000_Length_4294	5-oxoprolinase (ATP-hydrolyzing) (AHRD V1 **** Q1JWC8_DESAC)%3B contains Interpro domain(s) IPR003692 Hydantoinase B/oxoprolinase	Solyc09g010560.1.1	Solyc09g010560.1.1	AK326377	Solanum lycopersicum cDNA, clone: LEFL2005N20, HTC in fruit	100.00	19	3807	0.50	99.69	88.94	4294	3819	0	1	305	4123	3807	1	0
Locus_5481_Transcript_1/1_Confidence_1.000_Length_3700	5%26apos-3%26apos exoribonuclease 2 (AHRD V1 *-** A2ATK1_MOUSE)%3B contains Interpro domain(s) IPR017151 5'-3' exoribonuclease 2	Solyc04g049010.1.1	Solyc04g049010.1.1	No Hits						100	79.38	3700	2937	0	0	504	3440	2937	1	0
Locus_1257_Transcript_1/2_Confidence_1.000_Length_3384	5%26apos-3%26apos exoribonuclease 2 (AHRD V1 ***- C4JYG7_UNCRE)%3B contains Interpro domain(s) IPR017151 5'-3' exoribonuclease 2	Solyc12g089280.1.1	Solyc12g089280.1.1	NM_001246845	Solanum lycopersicum ethylene insensitive 5/7 (XRN4), mRNA	81.44	167	3351	4.98	99.6	88.15	3384	2983	0	1	402	3384	3351	381	0
Locus_1257_Transcript_2/2_Confidence_1.000_Length_3372	5%26apos-3%26apos exoribonuclease 2 (AHRD V1 ***- C4JYG7_UNCRE)%3B contains Interpro domain(s) IPR017151 5'-3' exoribonuclease 2	Solyc12g089280.1.1	Solyc12g089280.1.1	NM_001246845	Solanum lycopersicum ethylene insensitive 5/7 (XRN4), mRNA	81.44	167	3351	4.98	100	88.11	3372	2971	0	0	402	3372	3351	381	0
Locus_1552_Transcript_1/2_Confidence_1.000_Length_3792	5%26apos-3%26apos exoribonuclease 2 (AHRD V1 **** A5WVY7_DANRE)%3B contains Interpro domain(s) IPR017151 5'-3' exoribonuclease 2	Solyc04g081280.1.1	Solyc04g081280.1.1	No Hits						100	87.82	3792	3330	0	0	143	3472	1	3330	0
Locus_1552_Transcript_2/2_Confidence_1.000_Length_3730	5%26apos-3%26apos exoribonuclease 2 (AHRD V1 **** A5WVY7_DANRE)%3B contains Interpro domain(s) IPR017151 5'-3' exoribonuclease 2	Solyc04g081280.1.1	Solyc04g081280.1.1	No Hits						98.56	89.28	3730	3330	44	1	85	3410	1	3330	0
Locus_1477_Transcript_1/1_Confidence_1.000_Length_1995	5%26apos-AMP-activated protein kinase alpha-2 catalytic subunit (AHRD V1 **** Q2LAI0_CHICK)%3B contains Interpro domain(s) IPR002290 Serine/threonine protein kinase	Solyc03g115700.1.1	Solyc03g115700.1.1	No Hits						100	75.94	1995	1515	0	0	321	1835	1515	1	0
Locus_1789_Transcript_1/1_Confidence_1.000_Length_1998	5%26apos-AMP-activated protein kinase catalytic subunit alpha-2 (AHRD V1 **** D1LWW2_SACKO)%3B contains Interpro domain(s) IPR002290 Serine/threonine protein kinase	Solyc02g067030.1.1	Solyc02g067030.1.1	No Hits						100	77.33	1998	1545	0	0	255	1799	1	1545	0
Locus_18818_Transcript_1/1_Confidence_1.000_Length_218	5%26apos-AMP-activated protein kinase gamma-1 subunit (AHRD V1 **** Q1M178_ONCMY)%3B contains Interpro domain(s) IPR000644 Cystathionine beta-synthase%2C core	Solyc03g118070.1.1	Solyc03g118070.1.1	No Hits						100	100	218	218	0	0	1	218	159	376	4e-121
Locus_22888_Transcript_1/1_Confidence_1.000_Length_669	5%26apos-AMP-activated protein kinase gamma-1 subunit (AHRD V1 **** Q1M178_ONCMY)%3B contains Interpro domain(s) IPR000644 Cystathionine beta-synthase%2C core	Solyc03g118070.1.1	Solyc03g118070.1.1	No Hits						96.29	76.53	669	512	0	1	158	669	1401	909	0
Locus_23251_Transcript_1/1_Confidence_1.000_Length_181	5%26apos-AMP-activated protein kinase subunit gamma-3 (AHRD V1 **-- B1PM77_SHEEP)%3B contains Interpro domain(s) IPR000644 Cystathionine beta-synthase%2C core	Solyc06g068160.1.1	Solyc06g068160.1.1	No Hits						100	100	181	181	0	0	1	181	1074	894	4e-99
Locus_25509_Transcript_1/1_Confidence_1.000_Length_269	5%26apos-AMP-activated protein kinase subunit gamma-3 (AHRD V1 **-- B1PM77_SHEEP)%3B contains Interpro domain(s) IPR000644 Cystathionine beta-synthase%2C core	Solyc06g068160.1.1	Solyc06g068160.1.1	No Hits						100	99.26	269	267	0	0	1	267	577	843	3e-150
Locus_22866_Transcript_1/1_Confidence_1.000_Length_1058	5%26apos-methylthioadenosine/S-adenosylhomocysteine nucleosidase (AHRD V1 **** D4FIY6_STAEP)%3B contains Interpro domain(s) IPR018017 Nucleoside phosphorylase%2C family 1	Solyc01g111060.1.1	Solyc01g111060.1.1	No Hits						99.77	82.42	1058	872	2	0	187	1058	927	56	0
Locus_9184_Transcript_1/1_Confidence_1.000_Length_2331	5%26apos-nucleotidase (AHRD V1 ***- A9F2C9_SORC5)%3B contains Interpro domain(s) IPR008380 HAD-superfamily hydrolase%2C subfamily IG%2C 5'-nucleotidase	Solyc12g098830.1.1	Solyc12g098830.1.1	AK323820	Solanum lycopersicum cDNA, clone: LEFL1065CC09, HTC in leaf	100.00	19	1857	1.02	100	79.67	2331	1857	0	0	201	2057	1	1857	0
Locus_8351_Transcript_1/1_Confidence_1.000_Length_2171	5%26apos-Nucleotidase (AHRD V1 **** C1FIJ4_9CHLO)%3B contains Interpro domain(s) IPR016695 Purine 5'-nucleotidase	Solyc04g080430.1.1	Solyc04g080430.1.1	No Hits						98.98	90.14	2171	1957	1	1	109	2065	1938	1	0
Locus_11704_Transcript_1/1_Confidence_1.000_Length_1918	5%26apos-nucleotidase (AHRD V1 **** D3B8C8_POLPA)%3B contains Interpro domain(s) IPR016695 Purine 5'-nucleotidase	Solyc07g006190.1.1	Solyc07g006190.1.1	No Hits						100	85.09	1918	1632	0	0	1	1632	40	1671	0
Locus_15063_Transcript_1/1_Confidence_1.000_Length_1196	5%26apos%3B-AMP-activated protein kinase subunit beta-1 (Fragment) (AHRD V1 *-*- AAKB1_PIG)	Solyc02g091530.1.1	Solyc02g091530.1.1	No Hits						100	76.67	1196	917	0	0	1	917	188	1104	0
Locus_17867_Transcript_1/1_Confidence_1.000_Length_493	5%26apos%3B-AMP-activated protein kinase subunit beta-2 (AHRD V1 *--- AAKB2_RAT)	Solyc05g006930.1.1	Solyc05g006930.1.1	No Hits						99.4	100	493	496	0	1	1	493	3	498	0
Locus_22352_Transcript_1/1_Confidence_1.000_Length_788	5%26apos%3B-AMP-activated protein kinase subunit beta-2 (AHRD V1 *--- AAKB2_RAT)	Solyc05g006930.1.1	Solyc05g006930.1.1	No Hits						100	78.81	788	621	0	0	168	788	1419	799	0
Locus_25039_Transcript_1/1_Confidence_1.000_Length_194	5%26apos%3B-AMP-activated protein kinase subunit beta-2 (AHRD V1 *--- AAKB2_RAT)	Solyc05g006930.1.1	Solyc05g006930.1.1	No Hits						100	100	194	194	0	0	1	194	585	778	8e-107
Locus_12705_Transcript_1/1_Confidence_1.000_Length_1338	5%26apos%3B-tyrosyl-DNA phosphodiesterase (AHRD V1 *--- TDP2_BOVIN)%3B contains Interpro domain(s) IPR005135 Endonuclease/exonuclease/phosphatase	Solyc02g032870.1.1	Solyc02g032870.1.1	No Hits						96.47	100	1338	1359	0	4	1	1338	1339	8	0
Locus_339_Transcript_1/1_Confidence_1.000_Length_1389	50S ribosomal protein L1 (AHRD V1 ***- A8YGI8_MICAE)%3B contains Interpro domain(s) IPR005878 Ribosomal protein L1%2C bacterial-type	Solyc01g087730.1.1	Solyc01g087730.1.1	No Hits						100	73.22	1389	1017	0	0	353	1369	1017	1	0
Locus_5988_Transcript_1/1_Confidence_1.000_Length_1535	50S ribosomal protein L1 (AHRD V1 ***- B6TB66_MAIZE)%3B contains Interpro domain(s) IPR005878 Ribosomal protein L1%2C bacterial-type	Solyc12g013990.1.1	Solyc12g013990.1.1	AK246956	Solanum lycopersicum cDNA, clone: LEFL1003CG06, HTC in leaf	100.00	1197	1197	100.00	100	77.98	1535	1197	0	0	90	1286	1	1197	0
Locus_4575_Transcript_1/1_Confidence_1.000_Length_614	50S ribosomal protein L11 (AHRD V1 ***- B4FC48_MAIZE)%3B contains Interpro domain(s) IPR006519 Ribosomal protein L11%2C bacterial-type	Solyc02g082500.1.1	Solyc02g082500.1.1	AK328814	Solanum lycopersicum cDNA, clone: LEFL3053A24, HTC in root	92.59	27	468	5.77	100	76.22	614	468	0	0	45	512	1	468	0
Locus_16270_Transcript_1/1_Confidence_1.000_Length_924	50S ribosomal protein L11 (AHRD V1 ***- B6U1J2_MAIZE)%3B contains Interpro domain(s) IPR006519 Ribosomal protein L11%2C bacterial-type	Solyc08g083350.1.1	Solyc08g083350.1.1	No Hits						100	70.78	924	654	0	0	104	757	1	654	0
Locus_2508_Transcript_1/2_Confidence_1.000_Length_971	50S ribosomal protein L13 (AHRD V1 ***- B6SVH3_MAIZE)%3B contains Interpro domain(s) IPR005823 Ribosomal protein L13%2C bacterial-type	Solyc07g062190.1.1	Solyc07g062190.1.1	No Hits						100	72.3	971	702	0	0	228	929	702	1	0
Locus_2508_Transcript_2/2_Confidence_1.000_Length_788	50S ribosomal protein L13 (AHRD V1 ***- B6SVH3_MAIZE)%3B contains Interpro domain(s) IPR005823 Ribosomal protein L13%2C bacterial-type	Solyc07g062190.1.1	Solyc07g062190.1.1	No Hits						100	74.24	788	585	0	0	162	746	585	1	0
Locus_16991_Transcript_1/1_Confidence_1.000_Length_603	50S ribosomal protein L14 (AHRD V1 ***- RL14_DEHE1)%3B contains Interpro domain(s) IPR000218 Ribosomal protein L14b/L23e	Solyc09g090610.1.1	Solyc09g090610.1.1	No Hits						100	70.15	603	423	0	0	54	476	1	423	0
Locus_5744_Transcript_1/1_Confidence_1.000_Length_1055	50S ribosomal protein L15 (AHRD V1 *-*- B4B3P1_9CHRO)%3B contains Interpro domain(s) IPR005749 Ribosomal protein L15%2C bacterial-type	Solyc05g009370.1.1	Solyc05g009370.1.1	No Hits						100	77.35	1055	816	0	0	99	914	1	816	0
Locus_9586_Transcript_1/1_Confidence_1.000_Length_818	50S ribosomal protein L17 (AHRD V1 ***- B4FZB4_MAIZE)%3B contains Interpro domain(s) IPR000456 Ribosomal protein L17	Solyc06g082750.1.1	Solyc06g082750.1.1	No Hits						100	74.82	818	612	0	0	185	796	612	1	0
Locus_9586_Transcript_1/1_Confidence_1.000_Length_818	50S ribosomal protein L17 (AHRD V1 ***- B4FZB4_MAIZE)%3B contains Interpro domain(s) IPR000456 Ribosomal protein L17	Solyc06g082760.1.1	Solyc06g082760.1.1	No Hits						91.57	72.49	818	593	50	0	189	781	608	16	0
Locus_12516_Transcript_1/1_Confidence_1.000_Length_611	50S ribosomal protein L17 (AHRD V1 ***- B4FZB4_MAIZE)%3B contains Interpro domain(s) IPR000456 Ribosomal protein L17	Solyc06g082760.1.1	Solyc06g082760.1.1	No Hits						100	99.84	611	610	0	0	2	611	1	610	0
Locus_12516_Transcript_1/1_Confidence_1.000_Length_611	50S ribosomal protein L17 (AHRD V1 ***- B4FZB4_MAIZE)%3B contains Interpro domain(s) IPR000456 Ribosomal protein L17	Solyc06g082750.1.1	Solyc06g082750.1.1	No Hits						91.57	97.05	611	593	50	0	17	609	16	608	0
Locus_1378_Transcript_1/1_Confidence_1.000_Length_1073	50S ribosomal protein L2 (AHRD V1 ***- RL2_EDWI9)%3B contains Interpro domain(s) IPR002171 Ribosomal protein L2	Solyc12g005330.1.1	Solyc12g005330.1.1	AK322409	Solanum lycopersicum cDNA, clone: LEFL1037CD04, HTC in leaf	100.00	783	783	100.00	99.62	72.79	1073	781	3	0	1	781	3	783	0
Locus_1378_Transcript_1/1_Confidence_1.000_Length_1073	50S ribosomal protein L2 (AHRD V1 ***- RL2_EDWI9)%3B contains Interpro domain(s) IPR002171 Ribosomal protein L2	Solyc07g063890.1.1	Solyc07g063890.1.1	No Hits						88.03	72.41	1073	777	93	0	1	777	3	779	0
Locus_1378_Transcript_1/1_Confidence_1.000_Length_1073	50S ribosomal protein L2 (AHRD V1 ***- RL2_EDWI9)%3B contains Interpro domain(s) IPR002171 Ribosomal protein L2	Solyc10g006580.1.1	Solyc10g006580.1.1	No Hits						86.49	72.41	1073	777	105	0	1	777	3	779	0
Locus_4368_Transcript_1/1_Confidence_1.000_Length_996	50S ribosomal protein L2 (AHRD V1 ***- RL2_EDWI9)%3B contains Interpro domain(s) IPR002171 Ribosomal protein L2	Solyc10g006580.1.1	Solyc10g006580.1.1	No Hits						100	78.61	996	783	0	0	137	919	783	1	0
Locus_4368_Transcript_1/1_Confidence_1.000_Length_996	50S ribosomal protein L2 (AHRD V1 ***- RL2_EDWI9)%3B contains Interpro domain(s) IPR002171 Ribosomal protein L2	Solyc07g063890.1.1	Solyc07g063890.1.1	No Hits						87.1	78.61	996	783	101	0	137	919	783	1	0
Locus_4368_Transcript_1/1_Confidence_1.000_Length_996	50S ribosomal protein L2 (AHRD V1 ***- RL2_EDWI9)%3B contains Interpro domain(s) IPR002171 Ribosomal protein L2	Solyc12g005330.1.1	Solyc12g005330.1.1	AK322409	Solanum lycopersicum cDNA, clone: LEFL1037CD04, HTC in leaf	100.00	783	783	100.00	86.39	78.21	996	779	106	0	141	919	779	1	0
Locus_6997_Transcript_1/1_Confidence_1.000_Length_1011	50S ribosomal protein L2 (AHRD V1 ***- RL2_EDWI9)%3B contains Interpro domain(s) IPR002171 Ribosomal protein L2	Solyc07g063890.1.1	Solyc07g063890.1.1	No Hits						100	77.45	1011	783	0	0	45	827	1	783	0
Locus_6997_Transcript_1/1_Confidence_1.000_Length_1011	50S ribosomal protein L2 (AHRD V1 ***- RL2_EDWI9)%3B contains Interpro domain(s) IPR002171 Ribosomal protein L2	Solyc12g005330.1.1	Solyc12g005330.1.1	AK322409	Solanum lycopersicum cDNA, clone: LEFL1037CD04, HTC in leaf	100.00	783	783	100.00	87.8	77.05	1011	779	95	0	45	823	1	779	0
Locus_6997_Transcript_1/1_Confidence_1.000_Length_1011	50S ribosomal protein L2 (AHRD V1 ***- RL2_EDWI9)%3B contains Interpro domain(s) IPR002171 Ribosomal protein L2	Solyc10g006580.1.1	Solyc10g006580.1.1	No Hits						87.1	77.45	1011	783	101	0	45	827	1	783	0
Locus_16311_Transcript_1/1_Confidence_1.000_Length_861	50S ribosomal protein L21 (AHRD V1 *-*- B6U3Z0_MAIZE)%3B contains Interpro domain(s) IPR001787 Ribosomal protein L21	Solyc06g065390.1.1	Solyc06g065390.1.1	No Hits						99.84	74.22	861	639	1	0	33	671	1	639	0
Locus_17155_Transcript_1/1_Confidence_1.000_Length_1038	50S ribosomal protein L22-like (AHRD V1 ***- Q5ZDK4_ORYSJ)%3B contains Interpro domain(s) IPR005727 Ribosomal protein L22%2C bacterial-type	Solyc04g017680.1.1	Solyc04g017680.1.1	No Hits						100	78.61	1038	816	0	0	113	928	1	816	0
Locus_5522_Transcript_1/1_Confidence_1.000_Length_959	50S ribosomal protein L25 (AHRD V1 ***- Q0EYU4_9PROT)%3B contains Interpro domain(s) IPR011035 Ribosomal protein L25/Gln-tRNA synthetase%2C anti-codon-binding domain	Solyc02g090420.1.1	Solyc02g090420.1.1	No Hits						100	76.02	959	729	0	0	10	738	1	729	0
Locus_5612_Transcript_1/1_Confidence_1.000_Length_820	50S ribosomal protein L27 (AHRD V1 ***- Q8LEF5_ARATH)%3B contains Interpro domain(s) IPR001684 Ribosomal protein L27	Solyc11g068820.1.1	Solyc11g068820.1.1	AK319675	Solanum lycopersicum cDNA, clone: LEFL1098BA04, HTC in leaf	98.85	609	621	98.07	98.83	72.68	820	596	0	1	225	820	621	33	0
Locus_17394_Transcript_1/1_Confidence_1.000_Length_973	50S ribosomal protein L3 (AHRD V1 ***- D7LJX0_ARALY)%3B contains Interpro domain(s) IPR019927 Ribosomal protein L3%2C bacterial/organelle-type	Solyc06g051200.1.1	Solyc06g051200.1.1	No Hits						100	86.64	973	843	0	0	41	883	843	1	0
Locus_3290_Transcript_1/1_Confidence_1.000_Length_628	50S ribosomal protein L34 (AHRD V1 *-*- D7KDQ0_ARALY)%3B contains Interpro domain(s) IPR000271 Ribosomal protein L34	Solyc01g056780.1.1	Solyc01g056780.1.1	No Hits						100	75	628	471	0	0	60	530	1	471	0
Locus_2066_Transcript_1/1_Confidence_1.000_Length_1142	50S ribosomal protein L4 (AHRD V1 ***- B6TG27_MAIZE)%3B contains Interpro domain(s) IPR015498 Ribosomal protein L4	Solyc07g061900.1.1	Solyc07g061900.1.1	No Hits						100	75.92	1142	867	0	0	44	910	1	867	0
Locus_4930_Transcript_1/1_Confidence_1.000_Length_1053	50S ribosomal protein L5 (AHRD V1 ***- B5TV71_CAMSI)%3B contains Interpro domain(s) IPR002132 Ribosomal protein L5	Solyc09g007560.1.1	Solyc09g007560.1.1	No Hits						100	75.78	1053	798	0	0	55	852	1	798	0
Locus_4715_Transcript_1/1_Confidence_1.000_Length_920	50S ribosomal protein L6 (AHRD V1 ***- B6SL57_MAIZE)%3B contains Interpro domain(s) IPR019906 Ribosomal protein L6%2C subgroup	Solyc12g100160.1.1	Solyc12g100160.1.1	AK324574	Solanum lycopersicum cDNA, clone: LEFL1079CC06, HTC in leaf	100.00	730	774	94.32	100	81.2	920	747	0	0	1	747	28	774	0
Locus_1558_Transcript_1/2_Confidence_1.000_Length_2490	6-phosphofructo-2-kinase/fructose-2 6-biphosphatase 4 (AHRD V1 *-*- Q7T325_DANRE)%3B contains Interpro domain(s) IPR016260 Bifunctional 6-phosphofructo-2-kinase/fructose-2%2C 6-bisphosphate 2-phosphatase	Solyc06g082150.1.1	Solyc06g082150.1.1	No Hits						100	90.36	2490	2250	0	0	75	2324	1	2250	0
Locus_16123_Transcript_1/1_Confidence_1.000_Length_1711	6-phosphofructokinase 2 (AHRD V1 ***- B6TE72_MAIZE)%3B contains Interpro domain(s) IPR012004 Pyrophosphate-dependent phosphofructokinase TP0108	Solyc04g015200.1.1	Solyc04g015200.1.1	No Hits						100	80.13	1711	1371	0	0	107	1477	1	1371	0
Locus_17665_Transcript_1/1_Confidence_1.000_Length_343	6-phosphofructokinase 2 (AHRD V1 ***- B6TE72_MAIZE)%3B contains Interpro domain(s) IPR012004 Pyrophosphate-dependent phosphofructokinase TP0108	Solyc04g072580.1.1	Solyc04g072580.1.1	AK321241	Solanum lycopersicum cDNA, clone: LEFL1022AA06, HTC in leaf	89.12	947	1500	63.13	88.64	76.97	343	264	30	0	80	343	43	306	1e-76
Locus_4436_Transcript_1/1_Confidence_1.000_Length_1894	6-phosphogluconate dehydrogenase decarboxylating (AHRD V1 ***- Q9FFR3_ARATH)%3B contains Interpro domain(s) IPR006113 6-phosphogluconate dehydrogenase%2C decarboxylating	Solyc12g056120.1.1	Solyc12g056120.1.1	AK327726	Solanum lycopersicum cDNA, clone: LEFL2036G19, HTC in fruit	84.78	138	1491	9.26	100	78.72	1894	1491	0	0	246	1736	1491	1	0
Locus_2301_Transcript_1/1_Confidence_1.000_Length_1775	6-phosphogluconate dehydrogenase decarboxylating (AHRD V1 **** B9N1W3_POPTR)%3B contains Interpro domain(s) IPR006113 6-phosphogluconate dehydrogenase%2C decarboxylating	Solyc04g005160.1.1	Solyc04g005160.1.1	AK327726	Solanum lycopersicum cDNA, clone: LEFL2036G19, HTC in fruit	100.00	1416	1416	100.00	87.92	79.77	1775	1416	171	0	119	1534	1	1416	0
Locus_6875_Transcript_1/1_Confidence_1.000_Length_1903	6-phosphogluconate dehydrogenase decarboxylating (AHRD V1 **** B9N1W3_POPTR)%3B contains Interpro domain(s) IPR006113 6-phosphogluconate dehydrogenase%2C decarboxylating	Solyc04g005160.1.1	Solyc04g005160.1.1	AK327726	Solanum lycopersicum cDNA, clone: LEFL2036G19, HTC in fruit	100.00	1416	1416	100.00	100	74.41	1903	1416	0	0	249	1664	1	1416	0
Locus_5802_Transcript_1/1_Confidence_1.000_Length_1331	60S acidic ribosomal protein P0 (AHRD V1 ***- D7L9V8_ARALY)%3B contains Interpro domain(s) IPR001790 Ribosomal protein L10	Solyc05g054580.1.1	Solyc05g054580.1.1	No Hits						100	72.58	1331	966	0	0	196	1161	1	966	0
Locus_22603_Transcript_1/1_Confidence_1.000_Length_236	60S acidic ribosomal protein P0 (AHRD V1 ***- D7LEE5_ARALY)%3B contains Interpro domain(s) IPR001790 Ribosomal protein L10	Solyc09g091520.1.1	Solyc09g091520.1.1	AK322510	Solanum lycopersicum cDNA, clone: LEFL1038CG05, HTC in leaf	78.91	275	963	28.56	100	100	236	236	0	0	1	236	957	722	8e-132
Locus_3022_Transcript_1/1_Confidence_1.000_Length_498	60S ribosomal protein L23a (AHRD V1 ***- B6TN30_MAIZE)%3B contains Interpro domain(s) IPR001014 Ribosomal protein L23/L25%2C conserved site	Solyc09g005720.1.1	Solyc09g005720.1.1	No Hits						83.72	86.35	498	430	70	0	67	496	33	462	4e-80
Locus_25720_Transcript_1/1_Confidence_1.000_Length_173	60S ribosomal protein L23a (AHRD V1 ***- B6TN30_MAIZE)%3B contains Interpro domain(s) IPR001014 Ribosomal protein L23/L25%2C conserved site	Solyc09g005720.1.1	Solyc09g005720.1.1	No Hits						81.16	79.77	173	138	26	0	30	167	139	276	2e-11
Locus_3022_Transcript_1/1_Confidence_1.000_Length_498	60S ribosomal protein L23a (AHRD V1 ***- B6TN30_MAIZE)%3B contains Interpro domain(s) IPR019985 Ribosomal protein L23	Solyc10g086330.1.1	Solyc10g086330.1.1	AK323602	Solanum lycopersicum cDNA, clone: LEFL1060CA08, HTC in leaf	86.52	408	465	87.74	88.58	86.14	498	429	49	0	68	496	37	465	1e-129
Locus_8269_Transcript_1/1_Confidence_1.000_Length_645	60S ribosomal protein L23a (AHRD V1 ***- B6TN30_MAIZE)%3B contains Interpro domain(s) IPR019985 Ribosomal protein L23	Solyc10g086330.1.1	Solyc10g086330.1.1	AK323602	Solanum lycopersicum cDNA, clone: LEFL1060CA08, HTC in leaf	86.52	408	465	87.74	99.79	72.25	645	466	0	1	19	484	1	465	0
Locus_25720_Transcript_1/1_Confidence_1.000_Length_173	60S ribosomal protein L23a (AHRD V1 ***- B6TN30_MAIZE)%3B contains Interpro domain(s) IPR019985 Ribosomal protein L23	Solyc10g086330.1.1	Solyc10g086330.1.1	AK323602	Solanum lycopersicum cDNA, clone: LEFL1060CA08, HTC in leaf	86.52	408	465	87.74	80.16	72.83	173	126	25	0	32	157	144	269	1e-06
Locus_3022_Transcript_1/1_Confidence_1.000_Length_498	60S ribosomal protein L23A (AHRD V1 ***- D7LV29_ARALY)%3B contains Interpro domain(s) IPR012678 Ribosomal protein L23/L15e%2C core	Solyc10g084610.1.1	Solyc10g084610.1.1	AK323602	Solanum lycopersicum cDNA, clone: LEFL1060CA08, HTC in leaf	83.72	430	465	92.47	99.35	93.37	498	465	0	1	35	496	1	465	0
Locus_25720_Transcript_1/1_Confidence_1.000_Length_173	60S ribosomal protein L23A (AHRD V1 ***- D7LV29_ARALY)%3B contains Interpro domain(s) IPR012678 Ribosomal protein L23/L15e%2C core	Solyc10g084610.1.1	Solyc10g084610.1.1	AK323602	Solanum lycopersicum cDNA, clone: LEFL1060CA08, HTC in leaf	83.72	430	465	92.47	81.76	91.91	173	159	29	0	5	163	117	275	9e-17
Locus_12690_Transcript_1/1_Confidence_1.000_Length_580	60S ribosomal protein L27 (AHRD V1 ***- A5C1Z2_VITVI)%3B contains Interpro domain(s) IPR001141 Ribosomal protein L27e	Solyc07g043360.1.1	Solyc07g043360.1.1	BT014180	Lycopersicon esculentum clone 133344F, mRNA sequence	80.83	386	408	94.61	100	70.34	580	408	0	0	131	538	408	1	0
Locus_501_Transcript_1/2_Confidence_1.000_Length_492	60S ribosomal protein L31 (AHRD V1 ***- B6VC52_VERFO)%3B contains Interpro domain(s) IPR000054 Ribosomal protein L31e	Solyc12g008720.1.1	Solyc12g008720.1.1	BT014565	Lycopersicon esculentum clone 134019R, mRNA sequence	100.00	363	363	100.00	100	73.78	492	363	0	0	58	420	363	1	0
Locus_501_Transcript_1/2_Confidence_1.000_Length_492	60S ribosomal protein L31 (AHRD V1 ***- B6VC52_VERFO)%3B contains Interpro domain(s) IPR000054 Ribosomal protein L31e	Solyc05g008010.1.1	Solyc05g008010.1.1	No Hits						87.01	71.95	492	354	46	0	58	411	363	10	4e-92
Locus_21190_Transcript_1/1_Confidence_1.000_Length_667	60S ribosomal protein L33-B (AHRD V1 *-*- B6T1L8_MAIZE)%3B contains Interpro domain(s) IPR001780 Ribosomal protein L35Ae	Solyc05g052810.1.1	Solyc05g052810.1.1	No Hits						98.69	91.3	667	609	0	2	59	667	1	601	0
Locus_725_Transcript_1/1_Confidence_1.000_Length_509	60S ribosomal protein L35a (AHRD V1 ***- B6VC50_VERFO)%3B contains Interpro domain(s) IPR001780 Ribosomal protein L35Ae	Solyc05g052800.1.1	Solyc05g052800.1.1	No Hits						98.9	71.32	509	363	0	1	147	509	429	71	0
Locus_3976_Transcript_1/1_Confidence_1.000_Length_279	60S ribosomal protein L38 (AHRD V1 ***- D7LK18_ARALY)%3B contains Interpro domain(s) IPR002675 Ribosomal protein L38e	Solyc05g055640.1.1	Solyc05g055640.1.1	No Hits						100	75.27	279	210	0	0	70	279	1	210	3e-116
Locus_3976_Transcript_1/1_Confidence_1.000_Length_279	60S ribosomal protein L38 (AHRD V1 ***- D7LK18_ARALY)%3B contains Interpro domain(s) IPR002675 Ribosomal protein L38e	Solyc11g008510.1.1	Solyc11g008510.1.1	AK246279	Solanum lycopersicum cDNA, clone: FC05DB07, HTC in fruit	100.00	210	210	100.00	93.4	70.61	279	197	13	0	70	266	1	197	2e-77
Locus_420_Transcript_1/1_Confidence_1.000_Length_1602	60S ribosomal protein L4/L1 (AHRD V1 ***- D7L8A9_ARALY)%3B contains Interpro domain(s) IPR002136 Ribosomal protein L4/L1e	Solyc09g007250.1.1	Solyc09g007250.1.1	No Hits						100	71.85	1602	1151	0	0	4	1154	71	1221	0
Locus_1247_Transcript_1/3_Confidence_0.714_Length_1503	60S ribosomal protein L4/L1 (AHRD V1 ***- D7L8A9_ARALY)%3B contains Interpro domain(s) IPR002136 Ribosomal protein L4/L1e	Solyc10g086010.1.1	Solyc10g086010.1.1	AK322188	Solanum lycopersicum cDNA, clone: LEFL1034CG03, HTC in leaf	100.00	1287	1308	98.39	84.92	78.98	1503	1187	173	1	306	1492	1306	126	0
Locus_1247_Transcript_1/3_Confidence_0.714_Length_1503	60S ribosomal protein L4/L1 (AHRD V1 ***- D7L8A9_ARALY)%3B contains Interpro domain(s) IPR002136 Ribosomal protein L4/L1e	Solyc09g007250.1.1	Solyc09g007250.1.1	No Hits						83.77	76.25	1503	1146	183	1	306	1448	1219	74	0
Locus_1247_Transcript_2/3_Confidence_0.714_Length_1477	60S ribosomal protein L4/L1 (AHRD V1 ***- D7L8A9_ARALY)%3B contains Interpro domain(s) IPR002136 Ribosomal protein L4/L1e	Solyc10g086010.1.1	Solyc10g086010.1.1	AK322188	Solanum lycopersicum cDNA, clone: LEFL1034CG03, HTC in leaf	100.00	1287	1308	98.39	84.92	80.37	1477	1187	173	1	280	1466	1306	126	0
Locus_1247_Transcript_2/3_Confidence_0.714_Length_1477	60S ribosomal protein L4/L1 (AHRD V1 ***- D7L8A9_ARALY)%3B contains Interpro domain(s) IPR002136 Ribosomal protein L4/L1e	Solyc09g007250.1.1	Solyc09g007250.1.1	No Hits						83.6	77.59	1477	1146	185	1	280	1422	1219	74	0
Locus_1247_Transcript_3/3_Confidence_0.714_Length_1477	60S ribosomal protein L4/L1 (AHRD V1 ***- D7L8A9_ARALY)%3B contains Interpro domain(s) IPR002136 Ribosomal protein L4/L1e	Solyc10g086010.1.1	Solyc10g086010.1.1	AK322188	Solanum lycopersicum cDNA, clone: LEFL1034CG03, HTC in leaf	100.00	1287	1308	98.39	84.92	80.37	1477	1187	173	1	280	1466	1306	126	0
Locus_1247_Transcript_3/3_Confidence_0.714_Length_1477	60S ribosomal protein L4/L1 (AHRD V1 ***- D7L8A9_ARALY)%3B contains Interpro domain(s) IPR002136 Ribosomal protein L4/L1e	Solyc09g007250.1.1	Solyc09g007250.1.1	No Hits						83.77	77.59	1477	1146	183	1	280	1422	1219	74	0
Locus_4516_Transcript_1/1_Confidence_1.000_Length_1566	60S ribosomal protein L4/L1 (AHRD V1 ***- D7L8A9_ARALY)%3B contains Interpro domain(s) IPR002136 Ribosomal protein L4/L1e	Solyc10g086010.1.1	Solyc10g086010.1.1	AK322188	Solanum lycopersicum cDNA, clone: LEFL1034CG03, HTC in leaf	100.00	1287	1308	98.39	100	76.82	1566	1203	0	0	1	1203	106	1308	0
Locus_4516_Transcript_1/1_Confidence_1.000_Length_1566	60S ribosomal protein L4/L1 (AHRD V1 ***- D7L8A9_ARALY)%3B contains Interpro domain(s) IPR002136 Ribosomal protein L4/L1e	Solyc09g007250.1.1	Solyc09g007250.1.1	No Hits						83.05	71.58	1566	1121	187	1	70	1187	85	1205	0
Locus_123_Transcript_2/2_Confidence_1.000_Length_1160	60S ribosomal protein L5-1 (AHRD V1 ***- B6THG9_MAIZE)%3B contains Interpro domain(s) IPR005485 Ribosomal protein L5%2C eukaryotic	Solyc06g007670.1.1	Solyc06g007670.1.1	No Hits						99.89	78.1	1160	906	1	0	180	1085	906	1	0
Locus_123_Transcript_2/2_Confidence_1.000_Length_1160	60S ribosomal protein L5-1 (AHRD V1 ***- B6THG9_MAIZE)%3B contains Interpro domain(s) IPR005485 Ribosomal protein L5%2C eukaryotic	Solyc09g020130.1.1	Solyc09g020130.1.1	No Hits						88.02	76.98	1160	893	107	0	193	1085	893	1	0
Locus_123_Transcript_2/2_Confidence_1.000_Length_1160	60S ribosomal protein L5-1 (AHRD V1 ***- B6THG9_MAIZE)%3B contains Interpro domain(s) IPR005485 Ribosomal protein L5%2C eukaryotic	Solyc06g082870.1.1	Solyc06g082870.1.1	No Hits						87.32	76.81	1160	891	111	2	196	1085	890	1	0
Locus_5448_Transcript_1/1_Confidence_1.000_Length_1291	60S ribosomal protein L5-1 (AHRD V1 ***- B6THG9_MAIZE)%3B contains Interpro domain(s) IPR005485 Ribosomal protein L5%2C eukaryotic	Solyc06g082870.1.1	Solyc06g082870.1.1	No Hits						100	70.18	1291	906	0	0	17	922	1	906	0
Locus_5448_Transcript_1/1_Confidence_1.000_Length_1291	60S ribosomal protein L5-1 (AHRD V1 ***- B6THG9_MAIZE)%3B contains Interpro domain(s) IPR005485 Ribosomal protein L5%2C eukaryotic	Solyc09g020130.1.1	Solyc09g020130.1.1	No Hits						89.49	70.02	1291	904	95	0	17	920	1	904	0
Locus_5940_Transcript_1/2_Confidence_1.000_Length_1274	60S ribosomal protein L5-1 (AHRD V1 ***- B6THG9_MAIZE)%3B contains Interpro domain(s) IPR005485 Ribosomal protein L5%2C eukaryotic	Solyc09g020130.1.1	Solyc09g020130.1.1	No Hits						99.45	71.11	1274	906	5	0	127	1032	1	906	0
Locus_5940_Transcript_1/2_Confidence_1.000_Length_1274	60S ribosomal protein L5-1 (AHRD V1 ***- B6THG9_MAIZE)%3B contains Interpro domain(s) IPR005485 Ribosomal protein L5%2C eukaryotic	Solyc06g082870.1.1	Solyc06g082870.1.1	No Hits						89.6	70.96	1274	904	94	0	127	1030	1	904	0
Locus_5940_Transcript_1/2_Confidence_1.000_Length_1274	60S ribosomal protein L5-1 (AHRD V1 ***- B6THG9_MAIZE)%3B contains Interpro domain(s) IPR005485 Ribosomal protein L5%2C eukaryotic	Solyc06g007670.1.1	Solyc06g007670.1.1	No Hits						87.91	70.09	1274	893	108	0	127	1019	1	893	0
Locus_5940_Transcript_2/2_Confidence_1.000_Length_1274	60S ribosomal protein L5-1 (AHRD V1 ***- B6THG9_MAIZE)%3B contains Interpro domain(s) IPR005485 Ribosomal protein L5%2C eukaryotic	Solyc09g020130.1.1	Solyc09g020130.1.1	No Hits						99.45	71.11	1274	906	5	0	127	1032	1	906	0
Locus_5940_Transcript_2/2_Confidence_1.000_Length_1274	60S ribosomal protein L5-1 (AHRD V1 ***- B6THG9_MAIZE)%3B contains Interpro domain(s) IPR005485 Ribosomal protein L5%2C eukaryotic	Solyc06g082870.1.1	Solyc06g082870.1.1	No Hits						89.6	70.96	1274	904	94	0	127	1030	1	904	0
Locus_5940_Transcript_2/2_Confidence_1.000_Length_1274	60S ribosomal protein L5-1 (AHRD V1 ***- B6THG9_MAIZE)%3B contains Interpro domain(s) IPR005485 Ribosomal protein L5%2C eukaryotic	Solyc06g007670.1.1	Solyc06g007670.1.1	No Hits						87.91	70.09	1274	893	108	0	127	1019	1	893	0
Locus_406_Transcript_1/1_Confidence_1.000_Length_915	60S ribosomal protein L6 (AHRD V1 ***- B9RHH3_RICCO)%3B contains Interpro domain(s) IPR000915 Ribosomal protein L6E	Solyc11g012110.1.1	Solyc11g012110.1.1	AK324017	Solanum lycopersicum cDNA, clone: LEFL1070BC05, HTC in leaf	100.00	690	690	100.00	99.86	75.41	915	690	1	0	185	874	690	1	0
Locus_759_Transcript_1/1_Confidence_1.000_Length_968	60S ribosomal protein L6 (AHRD V1 ***- B9RHH3_RICCO)%3B contains Interpro domain(s) IPR000915 Ribosomal protein L6E	Solyc04g014720.1.1	Solyc04g014720.1.1	No Hits						100	71.28	968	690	0	0	57	746	1	690	0
Locus_759_Transcript_1/1_Confidence_1.000_Length_968	60S ribosomal protein L6 (AHRD V1 ***- B9RHH3_RICCO)%3B contains Interpro domain(s) IPR000915 Ribosomal protein L6E	Solyc05g054070.1.1	Solyc05g054070.1.1	No Hits						84.4	70.87	968	686	107	0	57	742	1	686	3e-144
Locus_170_Transcript_1/1_Confidence_1.000_Length_961	60S ribosomal protein L7 (AHRD V1 *-*- D7LR12_ARALY)%3B contains Interpro domain(s) IPR005512 Rop nucleotide exchanger%2C PRONE	Solyc12g096220.1.1	Solyc12g096220.1.1	AK319409	Solanum lycopersicum cDNA, clone: LEFL1026BG05, HTC in leaf	100.00	803	2187	36.72	100	77	961	740	0	0	1	740	1448	2187	0
Locus_5380_Transcript_1/1_Confidence_1.000_Length_947	60S ribosomal protein L7 (AHRD V1 *-*- D7LR12_ARALY)%3B contains Interpro domain(s) IPR005512 Rop nucleotide exchanger%2C PRONE	Solyc12g096220.1.1	Solyc12g096220.1.1	AK319409	Solanum lycopersicum cDNA, clone: LEFL1026BG05, HTC in leaf	100.00	803	2187	36.72	83.05	74.76	947	708	120	0	148	855	2186	1479	2e-126
Locus_16158_Transcript_1/1_Confidence_1.000_Length_935	60S ribosomal protein L7 (AHRD V1 *-*- D7LR12_ARALY)%3B contains Interpro domain(s) IPR005512 Rop nucleotide exchanger%2C PRONE	Solyc12g096220.1.1	Solyc12g096220.1.1	AK319409	Solanum lycopersicum cDNA, clone: LEFL1026BG05, HTC in leaf	100.00	803	2187	36.72	87.34	76.04	935	711	89	1	17	727	1477	2186	0
Locus_170_Transcript_1/1_Confidence_1.000_Length_961	60S ribosomal protein L7 (AHRD V1 *-*- D7MY49_ARALY)%3B contains Interpro domain(s) IPR005998 Ribosomal protein L7%2C eukaryotic	Solyc08g075090.1.1	Solyc08g075090.1.1	No Hits						87.46	73.88	961	710	89	0	30	739	955	1664	0
Locus_5380_Transcript_1/1_Confidence_1.000_Length_947	60S ribosomal protein L7 (AHRD V1 *-*- D7MY49_ARALY)%3B contains Interpro domain(s) IPR005998 Ribosomal protein L7%2C eukaryotic	Solyc08g075090.1.1	Solyc08g075090.1.1	No Hits						83.64	74.87	947	709	116	0	147	855	1665	957	2e-136
Locus_16158_Transcript_1/1_Confidence_1.000_Length_935	60S ribosomal protein L7 (AHRD V1 *-*- D7MY49_ARALY)%3B contains Interpro domain(s) IPR005998 Ribosomal protein L7%2C eukaryotic	Solyc08g075090.1.1	Solyc08g075090.1.1	No Hits						99.86	77.86	935	728	0	1	1	728	939	1665	0
Locus_170_Transcript_1/1_Confidence_1.000_Length_961	60S ribosomal protein L7 (AHRD V1 ***- D7MY49_ARALY)%3B contains Interpro domain(s) IPR005998 Ribosomal protein L7%2C eukaryotic	Solyc07g008370.1.1	Solyc07g008370.1.1	No Hits						82.91	73.67	961	708	121	0	32	739	21	728	5e-124
Locus_5380_Transcript_1/1_Confidence_1.000_Length_947	60S ribosomal protein L7 (AHRD V1 ***- D7MY49_ARALY)%3B contains Interpro domain(s) IPR005998 Ribosomal protein L7%2C eukaryotic	Solyc07g008370.1.1	Solyc07g008370.1.1	No Hits						99.86	76.98	947	729	1	0	147	875	729	1	0
Locus_16158_Transcript_1/1_Confidence_1.000_Length_935	60S ribosomal protein L7 (AHRD V1 ***- D7MY49_ARALY)%3B contains Interpro domain(s) IPR005998 Ribosomal protein L7%2C eukaryotic	Solyc07g008370.1.1	Solyc07g008370.1.1	No Hits						83.52	75.94	935	710	116	1	19	728	21	729	2e-132
Locus_5200_Transcript_1/1_Confidence_1.000_Length_974	60S ribosomal protein L7-like protein (AHRD V1 ***- B3TM16_ELAGV)%3B contains Interpro domain(s) IPR005998 Ribosomal protein L7%2C eukaryotic	Solyc06g068400.1.1	Solyc06g068400.1.1	No Hits						99.73	76.08	974	741	2	0	38	778	1	741	0
Locus_5200_Transcript_1/1_Confidence_1.000_Length_974	60S ribosomal protein L7-like protein (AHRD V1 ***- B3TM16_ELAGV)%3B contains Interpro domain(s) IPR005998 Ribosomal protein L7%2C eukaryotic	Solyc03g117060.1.1	Solyc03g117060.1.1	No Hits						82.64	73.92	974	720	125	0	38	757	163	882	1e-121
Locus_14732_Transcript_1/1_Confidence_1.000_Length_939	60S ribosomal protein L7-like protein (AHRD V1 ***- B3TM16_ELAGV)%3B contains Interpro domain(s) IPR005998 Ribosomal protein L7%2C eukaryotic	Solyc03g117060.1.1	Solyc03g117060.1.1	No Hits						100	79.13	939	743	0	0	1	743	161	903	0
Locus_14732_Transcript_1/1_Confidence_1.000_Length_939	60S ribosomal protein L7-like protein (AHRD V1 ***- B3TM16_ELAGV)%3B contains Interpro domain(s) IPR005998 Ribosomal protein L7%2C eukaryotic	Solyc06g068400.1.1	Solyc06g068400.1.1	No Hits						82.78	76.68	939	720	124	0	3	722	1	720	5e-124
Locus_8829_Transcript_1/1_Confidence_1.000_Length_646	60S ribosome subunit biogenesis protein NIP7 (AHRD V1 ***- B4FKM9_MAIZE)%3B contains Interpro domain(s) IPR016686 Ribosome biogenesis factor%2C NIP7	Solyc01g098100.1.1	Solyc01g098100.1.1	No Hits						99.82	87.31	646	564	1	0	68	631	564	1	0
Locus_13785_Transcript_1/1_Confidence_1.000_Length_1971	8-amino-7-oxononanoate synthase (AHRD V1 **-- D3L310_9BACT)%3B contains Interpro domain(s) IPR004839 Aminotransferase%2C class I and II	Solyc11g019950.1.1	Solyc11g019950.1.1	AK327878	Solanum lycopersicum cDNA, clone: LEFL2040F17, HTC in fruit	99.86	1461	1461	100.00	99.93	74.12	1971	1461	1	0	372	1832	1461	1	0
Locus_14973_Transcript_1/1_Confidence_1.000_Length_575	8-amino-7-oxononanoate synthase (AHRD V1 **-- D3L310_9BACT)%3B contains Interpro domain(s) IPR004839 Aminotransferase%2C class I and II	Solyc11g019950.1.1	Solyc11g019950.1.1	AK327878	Solanum lycopersicum cDNA, clone: LEFL2040F17, HTC in fruit	99.86	1461	1461	100.00	85.31	73.39	575	422	62	0	3	424	628	1049	2e-94
Locus_3400_Transcript_1/1_Confidence_1.000_Length_1945	8-amino-7-oxononanoate synthase (AHRD V1 **-- Q113V0_TRIEI)%3B contains Interpro domain(s) IPR004839 Aminotransferase%2C class I and II	Solyc06g072320.1.1	Solyc06g072320.1.1	No Hits						87.35	75.58	1945	1470	186	0	196	1665	1	1470	0
Locus_10243_Transcript_1/2_Confidence_1.000_Length_1548	8-amino-7-oxononanoate synthase-like protein (AHRD V1 ***- Q9LZ63_ARATH)%3B contains Interpro domain(s) IPR004839 Aminotransferase%2C class I and II	Solyc06g034150.1.1	Solyc06g034150.1.1	No Hits						99.5	90.89	1548	1407	7	0	40	1446	1	1407	0
Locus_10243_Transcript_2/2_Confidence_1.000_Length_1548	8-amino-7-oxononanoate synthase-like protein (AHRD V1 ***- Q9LZ63_ARATH)%3B contains Interpro domain(s) IPR004839 Aminotransferase%2C class I and II	Solyc06g034150.1.1	Solyc06g034150.1.1	No Hits						99.36	90.89	1548	1407	9	0	40	1446	1	1407	0
Locus_24215_Transcript_1/1_Confidence_1.000_Length_221	8-oxoguanine DNA glycosylase (AHRD V1 ***- Q0KJ38_POPNI)%3B contains Interpro domain(s) IPR012904 8-oxoguanine DNA glycosylase%2C N-terminal	Solyc11g018520.1.1	Solyc11g018520.1.1	AK326309	Solanum lycopersicum cDNA, clone: LEFL2004D01, HTC in fruit	99.03	719	723	99.45	100	81.9	221	181	0	0	41	221	1	181	5e-99
Locus_16382_Transcript_1/1_Confidence_1.000_Length_656	80C09_19 related (AHRD V1 *-*- Q2HS36_MEDTR)	Solyc05g009300.1.1	Solyc05g009300.1.1	AK324102	Solanum lycopersicum cDNA, clone: LEFL1071CG09, HTC in leaf	100.00	483	483	100.00	99.79	73.63	656	483	1	0	47	529	1	483	0
Locus_678_Transcript_1/1_Confidence_1.000_Length_2018	9-cis-epoxycarotenoid dioxygenase (AHRD V1 **** A4URT6_9ROSI)%3B contains Interpro domain(s) IPR004294 Carotenoid oxygenase	Solyc01g087260.1.1	Solyc01g087260.1.1	No Hits						100	81.17	2018	1638	0	0	40	1677	1	1638	0
Locus_678_Transcript_1/1_Confidence_1.000_Length_2018	9-cis-epoxycarotenoid dioxygenase (AHRD V1 **** A4URT6_9ROSI)%3B contains Interpro domain(s) IPR004294 Carotenoid oxygenase	Solyc01g087250.1.1	Solyc01g087250.1.1	No Hits						83.4	74.33	2018	1500	246	1	178	1677	142	1638	0
Locus_17098_Transcript_1/1_Confidence_1.000_Length_2017	9-cis-epoxycarotenoid dioxygenase (AHRD V1 **** A4URT6_9ROSI)%3B contains Interpro domain(s) IPR004294 Carotenoid oxygenase	Solyc01g087250.1.1	Solyc01g087250.1.1	No Hits						100	81.21	2017	1638	0	0	153	1790	1	1638	0
Locus_17098_Transcript_1/1_Confidence_1.000_Length_2017	9-cis-epoxycarotenoid dioxygenase (AHRD V1 **** A4URT6_9ROSI)%3B contains Interpro domain(s) IPR004294 Carotenoid oxygenase	Solyc01g087260.1.1	Solyc01g087260.1.1	No Hits						83.4	74.37	2017	1500	246	1	294	1790	139	1638	0
Locus_4286_Transcript_1/1_Confidence_1.000_Length_2237	9-cis-epoxycarotenoid dioxygenase (AHRD V1 **** O24023_SOLLC)%3B contains Interpro domain(s) IPR004294 Carotenoid oxygenase	Solyc07g056570.1.1	Solyc07g056570.1.1	Z97215	Lycopersicon esculentum mRNA for nine-cis-epoxycarotenoid dioxygenase	100.00	1818	1818	100.00	100	81.27	2237	1818	0	0	71	1888	1	1818	0
Locus_4630_Transcript_1/1_Confidence_1.000_Length_1888	9-cis-epoxycarotenoid dioxygenase 1 (AHRD V1 ***- Q6YVJ0_ORYSJ)%3B contains Interpro domain(s) IPR004294 Carotenoid oxygenase	Solyc08g075490.1.1	Solyc08g075490.1.1	No Hits						100	93.43	1888	1764	0	0	125	1888	1785	22	0
Locus_4630_Transcript_1/1_Confidence_1.000_Length_1888	9-cis-epoxycarotenoid dioxygenase 1 (AHRD V1 ***- Q6YVJ0_ORYSJ)%3B contains Interpro domain(s) IPR004294 Carotenoid oxygenase	Solyc08g075480.1.1	Solyc08g075480.1.1	No Hits						84.98	80.4	1888	1518	220	4	136	1646	1723	207	0
Locus_10511_Transcript_1/1_Confidence_1.000_Length_2130	9-cis-epoxycarotenoid dioxygenase 5 (AHRD V1 **** A0SE34_9ROSI)%3B contains Interpro domain(s) IPR004294 Carotenoid oxygenase	Solyc08g016720.1.1	Solyc08g016720.1.1	EU912387	Solanum lycopersicum cultivar Alisa Craig 9-cis-epoxycarotenoid dioxygenase 2 (NCED2) mRNA, partial cds	99.61	1290	1746	73.88	100	81.97	2130	1746	0	0	375	2120	1746	1	0
Locus_13170_Transcript_1/1_Confidence_1.000_Length_918	A_IG002N01.30 protein (Fragment) (AHRD V1 ***- O04624_ARATH)%3B contains Interpro domain(s) IPR001578 Peptidase C12%2C ubiquitin carboxyl-terminal hydrolase 1	Solyc10g045490.1.1	Solyc10g045490.1.1	AK325754	Solanum lycopersicum cDNA, clone: LEFL2021K17, HTC in fruit	100.00	21	1419	1.48	94.19	89.98	918	826	0	3	1	826	642	1419	0
Locus_18529_Transcript_1/1_Confidence_1.000_Length_337	A_IG002N01.30 protein (Fragment) (AHRD V1 ***- O04624_ARATH)%3B contains Interpro domain(s) IPR001578 Peptidase C12%2C ubiquitin carboxyl-terminal hydrolase 1	Solyc11g019970.1.1	Solyc11g019970.1.1	BT013494	Lycopersicon esculentum clone 132178F, mRNA sequence	95.45	22	1740	1.26	100	85.76	337	289	0	0	1	289	929	1217	3e-163
Locus_19166_Transcript_1/1_Confidence_1.000_Length_298	A_IG002N01.30 protein (Fragment) (AHRD V1 ***- O04624_ARATH)%3B contains Interpro domain(s) IPR001578 Peptidase C12%2C ubiquitin carboxyl-terminal hydrolase 1	Solyc11g019970.1.1	Solyc11g019970.1.1	BT013494	Lycopersicon esculentum clone 132178F, mRNA sequence	95.45	22	1740	1.26	100	95.64	298	285	0	0	14	298	1357	1641	6e-161
Locus_21034_Transcript_1/1_Confidence_1.000_Length_545	A_IG002N01.30 protein (Fragment) (AHRD V1 ***- O04624_ARATH)%3B contains Interpro domain(s) IPR001578 Peptidase C12%2C ubiquitin carboxyl-terminal hydrolase 1	Solyc11g019970.1.1	Solyc11g019970.1.1	BT013494	Lycopersicon esculentum clone 132178F, mRNA sequence	95.45	22	1740	1.26	100	98.72	545	538	0	0	1	538	538	1	0
Locus_22070_Transcript_1/1_Confidence_1.000_Length_229	A_IG002N01.30 protein (Fragment) (AHRD V1 ***- O04624_ARATH)%3B contains Interpro domain(s) IPR001578 Peptidase C12%2C ubiquitin carboxyl-terminal hydrolase 1	Solyc10g045490.1.1	Solyc10g045490.1.1	AK325754	Solanum lycopersicum cDNA, clone: LEFL2021K17, HTC in fruit	100.00	21	1419	1.48	100	100	229	229	0	0	1	229	312	540	1e-127
Locus_22076_Transcript_1/1_Confidence_1.000_Length_560	A_IG002N01.30 protein (Fragment) (AHRD V1 ***- O04624_ARATH)%3B contains Interpro domain(s) IPR001578 Peptidase C12%2C ubiquitin carboxyl-terminal hydrolase 1	Solyc01g103640.1.1	Solyc01g103640.1.1	No Hits						99.64	98.04	560	549	0	1	1	549	246	792	0
Locus_22718_Transcript_1/1_Confidence_1.000_Length_495	A_IG002N01.30 protein (Fragment) (AHRD V1 ***- O04624_ARATH)%3B contains Interpro domain(s) IPR001578 Peptidase C12%2C ubiquitin carboxyl-terminal hydrolase 1	Solyc01g079430.1.1	Solyc01g079430.1.1	No Hits						100	100	495	495	0	0	1	495	573	1067	0
Locus_24589_Transcript_1/1_Confidence_1.000_Length_171	A_IG002N01.30 protein (Fragment) (AHRD V1 ***- O04624_ARATH)%3B contains Interpro domain(s) IPR001578 Peptidase C12%2C ubiquitin carboxyl-terminal hydrolase 1	Solyc04g074280.1.1	Solyc04g074280.1.1	AK324034	Solanum lycopersicum cDNA, clone: LEFL1070AF04, HTC in leaf	99.92	1230	1230	100.00	100	100	171	171	0	0	1	171	759	929	4e-93
Locus_25128_Transcript_1/1_Confidence_1.000_Length_199	A_IG002N01.30 protein (Fragment) (AHRD V1 ***- O04624_ARATH)%3B contains Interpro domain(s) IPR001578 Peptidase C12%2C ubiquitin carboxyl-terminal hydrolase 1	Solyc11g019970.1.1	Solyc11g019970.1.1	BT013494	Lycopersicon esculentum clone 132178F, mRNA sequence	95.45	22	1740	1.26	100	100	199	199	0	0	1	199	756	558	8e-110
Locus_21568_Transcript_1/1_Confidence_1.000_Length_240	AAA ATPase containing von Willebrand factor type A (AHRD V1 *--- B6THL9_MAIZE)	Solyc09g064900.1.1	Solyc09g064900.1.1	AK319318	Solanum lycopersicum cDNA, clone: LEFL1066BD08, HTC in leaf	100.00	17	468	3.63	98.74	99.58	240	239	3	0	1	239	182	420	2e-126
Locus_19495_Transcript_1/1_Confidence_1.000_Length_537	AAA family ATPase CDC48 subfamily (AHRD V1 **-- A8AAC3_IGNH4)%3B contains Interpro domain(s) IPR003959 ATPase%2C AAA-type%2C core	Solyc05g012190.1.1	Solyc05g012190.1.1	No Hits						100	100	537	537	0	0	1	537	1669	1133	0
Locus_16796_Transcript_1/1_Confidence_1.000_Length_323	AAA-ATPase (AHRD V1 **-- C3TX92_BRASY)%3B contains Interpro domain(s) IPR003959 ATPase%2C AAA-type%2C core	Solyc12g055810.1.1	Solyc12g055810.1.1	AK247847	Solanum lycopersicum cDNA, clone: LEFL2031D23, HTC in fruit	86.02	93	1566	5.94	100	99.07	323	320	0	0	3	322	1489	1170	0
Locus_7573_Transcript_1/1_Confidence_1.000_Length_1591	AAA-ATPase (AHRD V1 **-* C3TX92_BRASY)%3B contains Interpro domain(s) IPR003959 ATPase%2C AAA-type%2C core	Solyc10g007280.1.1	Solyc10g007280.1.1	No Hits						100	90.89	1591	1446	0	0	43	1488	1	1446	0
Locus_11837_Transcript_1/1_Confidence_1.000_Length_1731	AAA-ATPase (AHRD V1 **-* C3TX92_BRASY)%3B contains Interpro domain(s) IPR003959 ATPase%2C AAA-type%2C core	Solyc05g007470.1.1	Solyc05g007470.1.1	No Hits						98.48	95.09	1731	1646	0	2	1	1642	35	1659	0
Locus_2618_Transcript_1/1_Confidence_1.000_Length_2573	ABC transporter ATP-binding protein (AHRD V1 ***- D4ZPJ5_SPIPL)%3B contains Interpro domain(s) IPR003439 ABC transporter-like	Solyc04g051800.1.1	Solyc04g051800.1.1	No Hits						100	81.15	2573	2088	0	0	217	2304	1	2088	0
Locus_11486_Transcript_1/3_Confidence_0.667_Length_2523	ABC transporter ATP-binding/permease protein (AHRD V1 **** A3SXQ3_9RHOB)%3B contains Interpro domain(s) IPR003439 ABC transporter-like	Solyc09g055350.1.1	Solyc09g055350.1.1	No Hits						99.91	86.33	2523	2178	2	0	289	2466	2178	1	0
Locus_11486_Transcript_2/3_Confidence_0.667_Length_2525	ABC transporter ATP-binding/permease protein (AHRD V1 **** A3SXQ3_9RHOB)%3B contains Interpro domain(s) IPR003439 ABC transporter-like	Solyc09g055350.1.1	Solyc09g055350.1.1	No Hits						100	86.26	2525	2178	0	0	291	2468	2178	1	0
Locus_11486_Transcript_3/3_Confidence_0.667_Length_2523	ABC transporter ATP-binding/permease protein (AHRD V1 **** A3SXQ3_9RHOB)%3B contains Interpro domain(s) IPR003439 ABC transporter-like	Solyc09g055350.1.1	Solyc09g055350.1.1	No Hits						100	86.33	2523	2178	0	0	289	2466	2178	1	0
Locus_2073_Transcript_1/1_Confidence_1.000_Length_5450	ABC transporter C family member 2 (AHRD V1 **-- AB2C_ARATH)%3B contains Interpro domain(s) IPR001140 ABC transporter%2C transmembrane region	Solyc08g006880.1.1	Solyc08g006880.1.1	No Hits						100	89.56	5450	4881	0	0	270	5150	4881	1	0
Locus_11802_Transcript_1/1_Confidence_1.000_Length_4908	ABC transporter C family member 5 (AHRD V1 **-- AB5C_ARATH)%3B contains Interpro domain(s) IPR001140 ABC transporter%2C transmembrane region	Solyc09g064440.1.1	Solyc09g064440.1.1	No Hits						99.48	93.79	4908	4603	17	1	19	4621	4596	1	0
Locus_16857_Transcript_1/1_Confidence_1.000_Length_238	ABC transporter C family member 9 (AHRD V1 **-- AB9C_ARATH)%3B contains Interpro domain(s) IPR001140 ABC transporter%2C transmembrane region	Solyc10g024420.1.1	Solyc10g024420.1.1	AK322682	Solanum lycopersicum cDNA, clone: LEFL1040DE08, HTC in leaf	100.00	21	4434	0.47	100	100	238	238	0	0	1	238	2580	2817	5e-133
Locus_16857_Transcript_1/1_Confidence_1.000_Length_238	ABC transporter C family member 9 (AHRD V1 ***- AB9C_ARATH)%3B contains Interpro domain(s) IPR001140 ABC transporter%2C transmembrane region	Solyc10g019270.1.1	Solyc10g019270.1.1	NM_001247801	Solanum lycopersicum Lyk13 (LOC100736486), mRNA	100.00	19	3660	0.52	91.2	90.76	238	216	19	0	23	238	2302	2517	2e-74
Locus_23562_Transcript_1/1_Confidence_1.000_Length_223	ABC transporter family protein (AHRD V1 ***- B9IHA0_POPTR)	Solyc03g044180.1.1	Solyc03g044180.1.1	AK322275	Solanum lycopersicum cDNA, clone: LEFL1035CG03, HTC in leaf	100.00	267	267	100.00	100	92.83	223	207	0	0	17	223	267	61	2e-114
Locus_4592_Transcript_1/1_Confidence_1.000_Length_1855	ABC transporter FeS assembly protein SufB (AHRD V1 ***- C7JBP7_ACEP3)%3B contains Interpro domain(s) IPR010231 SUF system FeS cluster assembly%2C SufB	Solyc03g031700.1.1	Solyc03g031700.1.1	No Hits						87.48	79.25	1855	1470	184	0	160	1629	1647	178	0
Locus_9758_Transcript_1/1_Confidence_1.000_Length_2090	ABC transporter FeS assembly protein SufB (AHRD V1 ***- C7JBP7_ACEP3)%3B contains Interpro domain(s) IPR010231 SUF system FeS cluster assembly%2C SufB	Solyc03g031700.1.1	Solyc03g031700.1.1	No Hits						100	78.8	2090	1647	0	0	86	1732	1	1647	0
Locus_11319_Transcript_1/1_Confidence_1.000_Length_774	ABC transporter G family member 1 (AHRD V1 ***- AB1G_ARATH)%3B contains Interpro domain(s) IPR013525 ABC-2 type transporter	Solyc04g010210.1.1	Solyc04g010210.1.1	AK326928	Solanum lycopersicum cDNA, clone: LEFL2017E04, HTC in fruit	100.00	2145	2145	100.00	96.26	100	774	802	1	2	1	773	1280	2081	0
Locus_14342_Transcript_1/1_Confidence_1.000_Length_161	ABC transporter G family member 1 (AHRD V1 ***- AB1G_ARATH)%3B contains Interpro domain(s) IPR013525 ABC-2 type transporter	Solyc04g010210.1.1	Solyc04g010210.1.1	AK326928	Solanum lycopersicum cDNA, clone: LEFL2017E04, HTC in fruit	100.00	2145	2145	100.00	87.26	97.52	161	157	20	0	5	161	1988	1832	4e-37
Locus_19271_Transcript_1/1_Confidence_1.000_Length_178	ABC transporter G family member 1 (AHRD V1 ***- AB1G_ARATH)%3B contains Interpro domain(s) IPR013525 ABC-2 type transporter	Solyc04g010210.1.1	Solyc04g010210.1.1	AK326928	Solanum lycopersicum cDNA, clone: LEFL2017E04, HTC in fruit	100.00	2145	2145	100.00	86.44	99.44	178	177	24	0	2	178	1672	1848	2e-39
Locus_24783_Transcript_1/1_Confidence_1.000_Length_162	ABC transporter G family member 1 (AHRD V1 ***- AB1G_ARATH)%3B contains Interpro domain(s) IPR013525 ABC-2 type transporter	Solyc04g010210.1.1	Solyc04g010210.1.1	AK326928	Solanum lycopersicum cDNA, clone: LEFL2017E04, HTC in fruit	100.00	2145	2145	100.00	100	100	162	162	0	0	1	162	922	1083	8e-88
Locus_25588_Transcript_1/1_Confidence_1.000_Length_225	ABC transporter G family member 1 (AHRD V1 ***- AB1G_ARATH)%3B contains Interpro domain(s) IPR013525 ABC-2 type transporter	Solyc04g010210.1.1	Solyc04g010210.1.1	AK326928	Solanum lycopersicum cDNA, clone: LEFL2017E04, HTC in fruit	100.00	2145	2145	100.00	100	99.56	225	224	0	0	2	225	651	428	1e-124
Locus_910_Transcript_1/1_Confidence_1.000_Length_3164	ABC transporter G family member 1 (AHRD V1 **** AB1G_ARATH)%3B contains Interpro domain(s) IPR013525 ABC-2 type transporter	Solyc05g054890.1.1	Solyc05g054890.1.1	No Hits						100	71.21	3164	2253	0	0	444	2696	1	2253	0
Locus_923_Transcript_1/1_Confidence_1.000_Length_2491	ABC transporter G family member 11 (AHRD V1 ***- AB11G_ARATH)%3B contains Interpro domain(s) IPR013525 ABC-2 type transporter	Solyc03g019760.1.1	Solyc03g019760.1.1	No Hits						99.67	85.91	2491	2140	0	1	124	2263	1	2133	0
Locus_5363_Transcript_1/1_Confidence_1.000_Length_2394	ABC transporter G family member 14 (AHRD V1 ***- AB14G_ARATH)%3B contains Interpro domain(s) IPR013525 ABC-2 type transporter	Solyc08g075430.1.1	Solyc08g075430.1.1	No Hits						100	81.08	2394	1941	0	0	362	2302	1941	1	0
Locus_9527_Transcript_1/1_Confidence_1.000_Length_2369	ABC transporter G family member 14 (AHRD V1 ***- AB14G_ARATH)%3B contains Interpro domain(s) IPR013525 ABC-2 type transporter	Solyc04g006960.1.1	Solyc04g006960.1.1	No Hits						100	85.61	2369	2028	0	0	165	2192	2028	1	0
Locus_5363_Transcript_1/1_Confidence_1.000_Length_2394	ABC transporter G family member 14 (AHRD V1 **** AB14G_ARATH)%3B contains Interpro domain(s) IPR013525 ABC-2 type transporter	Solyc08g005580.1.1	Solyc08g005580.1.1	No Hits						82.9	76.69	2394	1836	300	3	362	2196	1968	146	0
Locus_2440_Transcript_1/1_Confidence_1.000_Length_2323	ABC transporter G family member 15 (AHRD V1 ***- AB15G_ARATH)%3B contains Interpro domain(s) IPR003439 ABC transporter-like	Solyc11g065350.1.1	Solyc11g065350.1.1	NM_001257984	Solanum lycopersicum adenylate isopentenyltransferase (SlIPT1), mRNA	92.31	26	2049	1.27	100	88.2	2323	2049	0	0	197	2245	2049	1	0
Locus_13276_Transcript_1/1_Confidence_1.000_Length_2459	ABC transporter G family member 2 (AHRD V1 ***- AB2G_ARATH)%3B contains Interpro domain(s) IPR013525 ABC-2 type transporter	Solyc09g005970.1.1	Solyc09g005970.1.1	AK326928	Solanum lycopersicum cDNA, clone: LEFL2017E04, HTC in fruit	79.76	336	2217	15.16	100	90.16	2459	2217	0	0	111	2327	1	2217	0
Locus_13830_Transcript_1/1_Confidence_1.000_Length_2480	ABC transporter G family member 22 (AHRD V1 ***- AB22G_ARATH)%3B contains Interpro domain(s) IPR013525 ABC-2 type transporter	Solyc01g006720.1.1	Solyc01g006720.1.1	No Hits						100	84.56	2480	2097	0	0	1	2097	79	2175	0
Locus_22665_Transcript_1/1_Confidence_1.000_Length_248	ABC transporter G family member 22 (AHRD V1 **** AB22G_ARATH)%3B contains Interpro domain(s) IPR003439 ABC transporter-like	Solyc04g070970.1.1	Solyc04g070970.1.1	No Hits						100	100	248	248	0	0	1	248	1282	1529	6e-139
Locus_14109_Transcript_1/1_Confidence_1.000_Length_621	ABC transporter G family member 28 (AHRD V1 **** AB28G_ARATH)%3B contains Interpro domain(s) IPR003439 ABC transporter-like	Solyc04g025170.1.1	Solyc04g025170.1.1	No Hits						98.89	100	621	628	0	1	1	621	217	844	0
Locus_5898_Transcript_1/1_Confidence_1.000_Length_2052	ABC transporter G family member 3 (AHRD V1 *--- AB3G_ARATH)%3B contains Interpro domain(s) IPR000374 Phosphatidate cytidylyltransferase	Solyc06g074960.1.1	Solyc06g074960.1.1	No Hits						100	83.19	2052	1707	0	0	21	1727	325	2031	0
Locus_9002_Transcript_1/1_Confidence_1.000_Length_2376	ABC transporter G family member 3 (AHRD V1 ***- AB3G_ARATH)%3B contains Interpro domain(s) IPR003439 ABC transporter-like	Solyc06g074970.1.1	Solyc06g074970.1.1	AK322274	Solanum lycopersicum cDNA, clone: LEFL1035CF12, HTC in leaf	100.00	1806	1809	99.83	100	76.01	2376	1806	0	0	169	1974	1	1806	0
Locus_9002_Transcript_1/1_Confidence_1.000_Length_2376	ABC transporter G family member 3 (AHRD V1 ***- AB3G_ARATH)%3B contains Interpro domain(s) IPR013525 ABC-2 type transporter	Solyc11g069710.1.1	Solyc11g069710.1.1	AK322274	Solanum lycopersicum cDNA, clone: LEFL1035CF12, HTC in leaf	86.35	2154	2172	99.17	86.35	90.66	2376	2154	292	2	169	2321	1	2153	0
Locus_7025_Transcript_1/1_Confidence_1.000_Length_4447	ABC transporter G family member 32 (AHRD V1 ***- AB32G_ARATH)%3B contains Interpro domain(s) IPR013525 ABC-2 type transporter	Solyc05g018510.1.1	Solyc05g018510.1.1	No Hits						99.67	95.93	4447	4266	4	2	63	4318	1	4266	0
Locus_17561_Transcript_1/1_Confidence_1.000_Length_180	ABC transporter G family member 34 (AHRD V1 ***- AB34G_ARATH)%3B contains Interpro domain(s) IPR013525 ABC-2 type transporter	Solyc11g007300.1.1	Solyc11g007300.1.1	BT013314	Lycopersicon esculentum clone 134996R, mRNA sequence	85.15	101	4395	2.30	83.24	96.11	180	173	29	0	2	174	4006	4178	4e-25
Locus_20397_Transcript_1/1_Confidence_1.000_Length_516	ABC transporter G family member 34 (AHRD V1 ***- AB34G_ARATH)%3B contains Interpro domain(s) IPR013525 ABC-2 type transporter	Solyc11g007300.1.1	Solyc11g007300.1.1	BT013314	Lycopersicon esculentum clone 134996R, mRNA sequence	85.15	101	4395	2.30	80.87	75.97	516	392	75	0	19	410	2587	2978	2e-45
Locus_14010_Transcript_1/1_Confidence_1.000_Length_546	ABC transporter G family member 37 (AHRD V1 ***- AB37G_ARATH)%3B contains Interpro domain(s) IPR013525 ABC-2 type transporter	Solyc01g101070.1.1	Solyc01g101070.1.1	No Hits						99.82	100	546	547	0	1	1	546	3693	4239	0
Locus_16186_Transcript_1/1_Confidence_1.000_Length_569	ABC transporter G family member 37 (AHRD V1 ***- AB37G_ARATH)%3B contains Interpro domain(s) IPR013525 ABC-2 type transporter	Solyc01g101070.1.1	Solyc01g101070.1.1	No Hits						100	70.3	569	400	0	0	1	400	2110	2509	0
Locus_24445_Transcript_1/1_Confidence_1.000_Length_207	ABC transporter G family member 37 (AHRD V1 ***- AB37G_ARATH)%3B contains Interpro domain(s) IPR013525 ABC-2 type transporter	Solyc01g101070.1.1	Solyc01g101070.1.1	No Hits						100	100	207	207	0	0	1	207	3112	2906	1e-114
Locus_1809_Transcript_3/3_Confidence_0.400_Length_4505	ABC transporter G family member 40 (AHRD V1 ***- AB40G_ARATH)%3B contains Interpro domain(s) IPR013525 ABC-2 type transporter	Solyc09g091660.1.1	Solyc09g091660.1.1	No Hits						100	95.96	4505	4323	0	0	66	4388	1	4323	0
Locus_4834_Transcript_1/13_Confidence_1.000_Length_274	ABC transporter G family member 40 (AHRD V1 ***- AB40G_ARATH)%3B contains Interpro domain(s) IPR013525 ABC-2 type transporter	Solyc09g091660.1.1	Solyc09g091660.1.1	No Hits						83.98	93.43	274	256	41	0	1	256	535	280	8e-46
Locus_4834_Transcript_2/13_Confidence_1.000_Length_229	ABC transporter G family member 40 (AHRD V1 ***- AB40G_ARATH)%3B contains Interpro domain(s) IPR013525 ABC-2 type transporter	Solyc09g091660.1.1	Solyc09g091660.1.1	No Hits						88.39	97.82	229	224	26	0	4	227	1022	799	1e-62
Locus_4834_Transcript_2/13_Confidence_1.000_Length_229	ABC transporter G family member 40 (AHRD V1 ***- AB40G_ARATH)%3B contains Interpro domain(s) IPR013525 ABC-2 type transporter	Solyc12g098210.1.1	Solyc12g098210.1.1	BT013314	Lycopersicon esculentum clone 134996R, mRNA sequence	84.28	2105	4278	49.21	86.16	97.82	229	224	31	0	4	227	998	775	1e-50
Locus_4834_Transcript_3/13_Confidence_1.000_Length_171	ABC transporter G family member 40 (AHRD V1 ***- AB40G_ARATH)%3B contains Interpro domain(s) IPR013525 ABC-2 type transporter	Solyc12g098210.1.1	Solyc12g098210.1.1	BT013314	Lycopersicon esculentum clone 134996R, mRNA sequence	84.28	2105	4278	49.21	81.7	89.47	171	153	28	0	19	171	2289	2137	1e-15
Locus_4834_Transcript_3/13_Confidence_1.000_Length_171	ABC transporter G family member 40 (AHRD V1 ***- AB40G_ARATH)%3B contains Interpro domain(s) IPR013525 ABC-2 type transporter	Solyc09g091660.1.1	Solyc09g091660.1.1	No Hits						81.75	80.12	171	137	25	0	35	171	2297	2161	3e-13
Locus_10133_Transcript_1/1_Confidence_1.000_Length_4506	ABC transporter G family member 40 (AHRD V1 ***- AB40G_ARATH)%3B contains Interpro domain(s) IPR013525 ABC-2 type transporter	Solyc12g098210.1.1	Solyc12g098210.1.1	BT013314	Lycopersicon esculentum clone 134996R, mRNA sequence	84.28	2105	4278	49.21	85.1	89.79	4506	4046	595	6	305	4347	228	4268	0
Locus_14744_Transcript_1/1_Confidence_1.000_Length_165	ABC transporter G family member 40 (AHRD V1 ***- AB40G_ARATH)%3B contains Interpro domain(s) IPR013525 ABC-2 type transporter	Solyc12g019620.1.1	Solyc12g019620.1.1	AK247479	Solanum lycopersicum cDNA, clone: LEFL1031AA12, HTC in leaf	99.54	434	2514	17.26	99.39	100	165	165	1	0	1	165	2284	2448	3e-87
Locus_25349_Transcript_1/1_Confidence_1.000_Length_189	ABC transporter G family member 40 (AHRD V1 ***- AB40G_ARATH)%3B contains Interpro domain(s) IPR013525 ABC-2 type transporter	Solyc09g091660.1.1	Solyc09g091660.1.1	No Hits						89.73	97.88	189	185	19	0	5	189	3970	4154	4e-56
Locus_25349_Transcript_1/1_Confidence_1.000_Length_189	ABC transporter G family member 40 (AHRD V1 ***- AB40G_ARATH)%3B contains Interpro domain(s) IPR013525 ABC-2 type transporter	Solyc12g098210.1.1	Solyc12g098210.1.1	BT013314	Lycopersicon esculentum clone 134996R, mRNA sequence	84.28	2105	4278	49.21	90.23	70.37	189	133	13	0	48	180	3968	4100	2e-39
Locus_11319_Transcript_1/1_Confidence_1.000_Length_774	ABC transporter G family member 6 (AHRD V1 ***- AB6G_ARATH)%3B contains Interpro domain(s) IPR013525 ABC-2 type transporter	Solyc04g010200.1.1	Solyc04g010200.1.1	AK326308	Solanum lycopersicum cDNA, clone: LEFL2004C22, HTC in fruit	99.95	2157	2157	100.00	84.69	100	774	784	91	2	19	773	1310	2093	0
Locus_14342_Transcript_1/1_Confidence_1.000_Length_161	ABC transporter G family member 6 (AHRD V1 ***- AB6G_ARATH)%3B contains Interpro domain(s) IPR013525 ABC-2 type transporter	Solyc04g010200.1.1	Solyc04g010200.1.1	AK326308	Solanum lycopersicum cDNA, clone: LEFL2004C22, HTC in fruit	99.95	2157	2157	100.00	100	100	161	161	0	0	1	161	2004	1844	3e-87
Locus_19271_Transcript_1/1_Confidence_1.000_Length_178	ABC transporter G family member 6 (AHRD V1 ***- AB6G_ARATH)%3B contains Interpro domain(s) IPR013525 ABC-2 type transporter	Solyc04g010200.1.1	Solyc04g010200.1.1	AK326308	Solanum lycopersicum cDNA, clone: LEFL2004C22, HTC in fruit	99.95	2157	2157	100.00	100	100	178	178	0	0	1	178	1683	1860	3e-97
Locus_24783_Transcript_1/1_Confidence_1.000_Length_162	ABC transporter G family member 6 (AHRD V1 ***- AB6G_ARATH)%3B contains Interpro domain(s) IPR013525 ABC-2 type transporter	Solyc04g010200.1.1	Solyc04g010200.1.1	AK326308	Solanum lycopersicum cDNA, clone: LEFL2004C22, HTC in fruit	99.95	2157	2157	100.00	91.98	100	162	162	13	0	1	162	934	1095	9e-57
Locus_25588_Transcript_1/1_Confidence_1.000_Length_225	ABC transporter G family member 6 (AHRD V1 ***- AB6G_ARATH)%3B contains Interpro domain(s) IPR013525 ABC-2 type transporter	Solyc04g010200.1.1	Solyc04g010200.1.1	AK326308	Solanum lycopersicum cDNA, clone: LEFL2004C22, HTC in fruit	99.95	2157	2157	100.00	98.21	99.56	225	224	4	0	2	225	663	440	4e-115
Locus_7332_Transcript_2/3_Confidence_0.571_Length_2430	ABC transporter G family member 7 (AHRD V1 **** AB7G_ARATH)%3B contains Interpro domain(s) IPR013525 ABC-2 type transporter	Solyc05g008350.1.1	Solyc05g008350.1.1	No Hits						100	87.7	2430	2131	0	0	1	2131	3	2133	0
Locus_7332_Transcript_3/3_Confidence_0.571_Length_2571	ABC transporter G family member 7 (AHRD V1 **** AB7G_ARATH)%3B contains Interpro domain(s) IPR013525 ABC-2 type transporter	Solyc05g008350.1.1	Solyc05g008350.1.1	No Hits						100	81.72	2571	2101	0	0	1	2101	3	2103	0
Locus_6787_Transcript_1/1_Confidence_1.000_Length_625	ABC transporter G family member 9 (AHRD V1 ***- AB9G_ARATH)%3B contains Interpro domain(s) IPR013525 ABC-2 type transporter	Solyc07g063400.1.1	Solyc07g063400.1.1	No Hits						100	91.36	625	571	0	0	1	571	1272	1842	0
Locus_7022_Transcript_1/1_Confidence_1.000_Length_302	ABC transporter G family member 9 (AHRD V1 ***- AB9G_ARATH)%3B contains Interpro domain(s) IPR013525 ABC-2 type transporter	Solyc07g063400.1.1	Solyc07g063400.1.1	No Hits						100	98.68	302	298	0	0	1	298	543	840	1e-168
Locus_7022_Transcript_1/1_Confidence_1.000_Length_302	ABC transporter G family member 9 (AHRD V1 ***- AB9G_ARATH)%3B contains Interpro domain(s) IPR013525 ABC-2 type transporter	Solyc12g013630.1.1	Solyc12g013630.1.1	AK325291	Solanum lycopersicum cDNA, clone: LEFL1094DA07, HTC in leaf	89.71	68	1887	3.60	83.56	98.68	302	298	49	0	1	298	567	864	1e-51
Locus_7022_Transcript_1/1_Confidence_1.000_Length_302	ABC transporter G family member 9 (AHRD V1 ***- AB9G_ARATH)%3B contains Interpro domain(s) IPR013525 ABC-2 type transporter	Solyc12g013640.1.1	Solyc12g013640.1.1	AK325291	Solanum lycopersicum cDNA, clone: LEFL1094DA07, HTC in leaf	84.06	69	1893	3.65	81.14	98.34	302	297	56	0	1	297	573	869	2e-34
Locus_18159_Transcript_1/1_Confidence_1.000_Length_197	ABC transporter G family member 9 (AHRD V1 ***- AB9G_ARATH)%3B contains Interpro domain(s) IPR013525 ABC-2 type transporter	Solyc07g063400.1.1	Solyc07g063400.1.1	No Hits						100	99.49	197	196	0	0	1	196	1010	1205	5e-108
Locus_22726_Transcript_1/1_Confidence_1.000_Length_176	ABC transporter G family member 9 (AHRD V1 ***- AB9G_ARATH)%3B contains Interpro domain(s) IPR013525 ABC-2 type transporter	Solyc07g063400.1.1	Solyc07g063400.1.1	No Hits						100	100	176	176	0	0	1	176	236	411	4e-96
Locus_12438_Transcript_1/1_Confidence_1.000_Length_1401	ABC transporter permease protein (AHRD V1 ***- Q08TD1_STIAU)%3B contains Interpro domain(s) IPR003453 Protein of unknown function DUF140	Solyc01g100250.1.1	Solyc01g100250.1.1	No Hits						100	73.09	1401	1024	0	0	378	1401	1	1024	0
Locus_24738_Transcript_1/1_Confidence_1.000_Length_448	ABC transporter-like (AHRD V1 *-*- Q5Z410_ORYSJ)	Solyc04g025180.1.1	Solyc04g025180.1.1	No Hits						100	76.12	448	341	0	0	90	430	341	1	0
Locus_1412_Transcript_1/1_Confidence_1.000_Length_3284	ABC-1 domain protein (AHRD V1 *--- C9RAY2_AMMDK)%3B contains Interpro domain(s) IPR012338 Beta-lactamase-type transpeptidase fold	Solyc08g074280.1.1	Solyc08g074280.1.1	No Hits						100	87.42	3284	2871	0	0	201	3071	1	2871	0
Locus_10068_Transcript_1/1_Confidence_1.000_Length_1866	ABC-1 domain protein (AHRD V1 **-- A1TWJ2_MARAV)%3B contains Interpro domain(s) IPR004147 ABC-1	Solyc03g095620.1.1	Solyc03g095620.1.1	No Hits						100	86.5	1866	1614	0	0	8	1621	1	1614	0
Locus_1407_Transcript_3/6_Confidence_0.600_Length_2797	ABC-1 domain protein (AHRD V1 **-- B0CF41_ACAM1)%3B contains Interpro domain(s) IPR004147 ABC-1	Solyc07g045420.1.1	Solyc07g045420.1.1	No Hits						99.76	75.08	2797	2100	0	1	274	2368	2100	1	0
Locus_1407_Transcript_6/6_Confidence_0.600_Length_2802	ABC-1 domain protein (AHRD V1 **-- B0CF41_ACAM1)%3B contains Interpro domain(s) IPR004147 ABC-1	Solyc07g045420.1.1	Solyc07g045420.1.1	No Hits						100	74.95	2802	2100	0	0	274	2373	2100	1	0
Locus_866_Transcript_1/2_Confidence_1.000_Length_3032	ABC-1 domain protein (AHRD V1 **-- D7E596_NOSA0)%3B contains Interpro domain(s) IPR004147 ABC-1	Solyc04g054190.1.1	Solyc04g054190.1.1	No Hits						100	74.7	3032	2265	0	0	641	2905	2265	1	0
Locus_866_Transcript_2/2_Confidence_1.000_Length_3027	ABC-1 domain protein (AHRD V1 **-- D7E596_NOSA0)%3B contains Interpro domain(s) IPR004147 ABC-1	Solyc04g054190.1.1	Solyc04g054190.1.1	No Hits						100	74.83	3027	2265	0	0	636	2900	2265	1	0
Locus_17604_Transcript_1/1_Confidence_1.000_Length_638	ABC-type Co2+ transport system permease component (AHRD V1 *--- B6TSG4_MAIZE)	Solyc12g096100.1.1	Solyc12g096100.1.1	AK323279	Solanum lycopersicum cDNA, clone: LEFL1053AA11, HTC in leaf	99.66	582	582	100.00	99.83	90.75	638	579	0	1	61	638	582	4	0
Locus_18720_Transcript_1/1_Confidence_1.000_Length_584	ABC-type Co2+ transport system permease component (AHRD V1 *--- B6U434_MAIZE)	Solyc03g007860.1.1	Solyc03g007860.1.1	AK328786	Solanum lycopersicum cDNA, clone: LEFL3046K13, HTC in root	98.75	558	558	100.00	100	95.55	584	558	0	0	2	559	558	1	0
Locus_2546_Transcript_1/2_Confidence_1.000_Length_1620	ABC-type transport system-like (AHRD V1 **-- Q5JL23_ORYSJ)%3B contains Interpro domain(s) IPR003399 Mammalian cell entry related	Solyc02g082030.1.1	Solyc02g082030.1.1	No Hits						99.07	72.72	1620	1178	0	1	179	1356	1	1167	0
Locus_2546_Transcript_2/2_Confidence_1.000_Length_1609	ABC-type transport system-like (AHRD V1 **-- Q5JL23_ORYSJ)%3B contains Interpro domain(s) IPR003399 Mammalian cell entry related	Solyc02g082030.1.1	Solyc02g082030.1.1	No Hits						100	72.53	1609	1167	0	0	179	1345	1	1167	0
Locus_2112_Transcript_1/1_Confidence_1.000_Length_8704	Aberrant pollen transmission 1 (AHRD V1 **-- Q4JQG0_MAIZE)%3B contains Interpro domain(s) IPR019443 Protein of unknown function FMP27%2C domain-6%2C C-terminal	Solyc04g076540.1.1	Solyc04g076540.1.1	No Hits						99.37	74.87	8704	6517	6	3	1636	8150	27	6510	0
Locus_10543_Transcript_1/1_Confidence_1.000_Length_4700	Abhydrolase domain containing 3 (AHRD V1 *--- Q66HU2_DANRE)%3B contains Interpro domain(s) IPR003675 Abortive infection protein	Solyc07g042500.1.1	Solyc07g042500.1.1	No Hits						98.16	81.02	4700	3808	1	5	459	4266	1737	5475	0
Locus_15408_Transcript_1/1_Confidence_1.000_Length_398	Abhydrolase domain containing 3 (AHRD V1 *--- Q66HU2_DANRE)%3B contains Interpro domain(s) IPR003675 Abortive infection protein	Solyc07g042500.1.1	Solyc07g042500.1.1	No Hits						100	100	398	398	0	0	1	398	469	866	0
Locus_18443_Transcript_1/1_Confidence_1.000_Length_178	Abhydrolase domain containing 3 (AHRD V1 *--- Q66HU2_DANRE)%3B contains Interpro domain(s) IPR003675 Abortive infection protein	Solyc07g042500.1.1	Solyc07g042500.1.1	No Hits						100	99.44	178	177	0	0	1	177	1032	1208	1e-96
Locus_7109_Transcript_1/1_Confidence_1.000_Length_1363	Abhydrolase domain-containing protein FAM108B1 (AHRD V1 *--- C0HAS5_SALSA)	Solyc02g067920.1.1	Solyc02g067920.1.1	No Hits						100	81.66	1363	1113	0	0	69	1181	1	1113	0
Locus_22614_Transcript_1/1_Confidence_1.000_Length_167	Abhydrolase domain-containing protein FAM108B1 (AHRD V1 *--- C0HAS5_SALSA)	Solyc08g076350.1.1	Solyc08g076350.1.1	No Hits						100	100	167	167	0	0	1	167	893	1059	9e-91
Locus_14654_Transcript_1/1_Confidence_1.000_Length_1042	Abhydrolase domain-containing protein FAM108B1 (AHRD V1 **-- C0HAS5_SALSA)	Solyc03g034270.1.1	Solyc03g034270.1.1	No Hits						98.62	83.4	1042	869	0	2	1	863	161	1023	0
Locus_9852_Transcript_1/1_Confidence_1.000_Length_1470	Abhydrolase domain-containing protein FAM108B1 (AHRD V1 **-- C0HAS5_SALSA)%3B contains Interpro domain(s) IPR000073 Alpha/beta hydrolase fold-1	Solyc03g111770.1.1	Solyc03g111770.1.1	No Hits						100	75.92	1470	1116	0	0	142	1257	1	1116	0
Locus_8722_Transcript_1/1_Confidence_1.000_Length_1868	ABI3-interacting protein 2 (Fragment) (AHRD V1 *-*- A7Y4K9_PINSY)%3B contains Interpro domain(s) IPR012474 Frigida-like	Solyc04g008840.1.1	Solyc04g008840.1.1	No Hits						99.67	97.16	1868	1815	0	1	7	1821	1	1809	0
Locus_25145_Transcript_1/1_Confidence_1.000_Length_154	Abnormal spindle-like microcephaly-associated protein homolog (AHRD V1 *-*- ASPM_MOUSE)%3B contains Interpro domain(s) IPR016024 Armadillo-type fold	Solyc02g080400.1.1	Solyc02g080400.1.1	JF518787	UNVERIFIED: Solanum lycopersicum abnormal spindle-like protein-like mRNA, complete sequence	100.00	497	501	99.20	100	100	154	154	0	0	1	154	198	351	5e-83
Locus_6124_Transcript_1/1_Confidence_1.000_Length_2075	Abscisic acid insensitive 8 homologue (Fragment) (AHRD V1 *--- A5A6Q3_TRIMO)	Solyc01g068200.1.1	Solyc01g068200.1.1	No Hits						100	76.05	2075	1578	0	0	486	2063	1578	1	0
Locus_15836_Transcript_1/1_Confidence_1.000_Length_807	Abscisic acid receptor PYL4 (AHRD V1 *--- PYL4_ARATH)%3B contains Interpro domain(s) IPR019587 Polyketide cyclase/dehydrase	Solyc06g050500.1.1	Solyc06g050500.1.1	No Hits						100	76.33	807	616	0	0	141	756	616	1	0
Locus_18192_Transcript_1/1_Confidence_1.000_Length_208	Abscisic acid receptor PYL6 (AHRD V1 **-* PYL6_ARATH)%3B contains Interpro domain(s) IPR019587 Polyketide cyclase/dehydrase	Solyc03g095780.1.1	Solyc03g095780.1.1	AK326797	Solanum lycopersicum cDNA, clone: LEFL2013O21, HTC in fruit	99.84	607	606	100.17	100	97.12	208	202	0	0	4	205	1	202	1e-111
Locus_24696_Transcript_1/1_Confidence_1.000_Length_285	Abscisic acid receptor PYL6 (AHRD V1 **-* PYL6_ARATH)%3B contains Interpro domain(s) IPR019587 Polyketide cyclase/dehydrase	Solyc03g095780.1.1	Solyc03g095780.1.1	AK326797	Solanum lycopersicum cDNA, clone: LEFL2013O21, HTC in fruit	99.84	607	606	100.17	99.65	100	285	285	1	0	1	285	259	543	1e-158
Locus_1850_Transcript_1/1_Confidence_1.000_Length_773	Abscisic acid receptor PYR1 (AHRD V1 **-- PYR1_ARATH)%3B contains Interpro domain(s) IPR019587 Polyketide cyclase/dehydrase	Solyc08g076960.1.1	Solyc08g076960.1.1	BT013073	Lycopersicon esculentum clone 114330R, mRNA sequence	100.00	696	696	100.00	100	90.04	773	696	0	0	32	727	1	696	0
Locus_23764_Transcript_2/2_Confidence_1.000_Length_274	Abscisic stress ripening (Fragment) (AHRD V1 *--- D1MEA2_MUSAC)%3B contains Interpro domain(s) IPR003496 ABA/WDS induced protein	Solyc04g071590.1.1	Solyc04g071590.1.1	AK247649	Solanum lycopersicum cDNA, clone: LEFL1079AA11, HTC in leaf	100.00	327	327	100.00	100	77.74	274	213	0	0	62	274	327	115	5e-118
Locus_23764_Transcript_2/2_Confidence_1.000_Length_274	Abscisic stress ripening (Fragment) (AHRD V1 *--- D1MEA2_MUSAC)%3B contains Interpro domain(s) IPR003496 ABA/WDS induced protein	Solyc04g071600.1.1	Solyc04g071600.1.1	No Hits						95.31	77.74	274	213	10	0	62	274	327	115	4e-94
Locus_23918_Transcript_1/1_Confidence_1.000_Length_206	Accelerated cell death 6 (Fragment) (AHRD V1 *-*- D9IWW7_ARATH)	Solyc07g061770.1.1	Solyc07g061770.1.1	No Hits						92.9	88.83	206	183	13	0	1	183	259	441	3e-69
Locus_1663_Transcript_1/1_Confidence_1.000_Length_1699	Acetolactate synthase (AHRD V1 **** D7RPJ7_SOLTU)%3B contains Interpro domain(s) IPR012001 Thiamine pyrophosphate enzyme%2C N-terminal TPP binding region	Solyc07g061940.1.1	Solyc07g061940.1.1	No Hits						92.57	88.76	1699	1508	109	1	169	1676	1511	7	0
Locus_2722_Transcript_1/1_Confidence_1.000_Length_1616	Acetolactate synthase (AHRD V1 **** D7RPJ7_SOLTU)%3B contains Interpro domain(s) IPR012001 Thiamine pyrophosphate enzyme%2C N-terminal TPP binding region	Solyc07g061940.1.1	Solyc07g061940.1.1	No Hits						99.93	89.6	1616	1448	0	1	1	1448	65	1511	0
Locus_1663_Transcript_1/1_Confidence_1.000_Length_1699	Acetolactate synthase (AHRD V1 **** D7RPJ7_SOLTU)%3B contains Interpro domain(s) IPR012846 Acetolactate synthase%2C large subunit%2C biosynthetic	Solyc03g044330.1.1	Solyc03g044330.1.1	BT014534	Lycopersicon esculentum clone 133948R, mRNA sequence	100.00	18	1980	0.91	100	99.18	1699	1685	0	0	1	1685	1685	1	0
Locus_2722_Transcript_1/1_Confidence_1.000_Length_1616	Acetolactate synthase (AHRD V1 **** D7RPJ7_SOLTU)%3B contains Interpro domain(s) IPR012846 Acetolactate synthase%2C large subunit%2C biosynthetic	Solyc03g044330.1.1	Solyc03g044330.1.1	BT014534	Lycopersicon esculentum clone 133948R, mRNA sequence	100.00	18	1980	0.91	94.74	91.77	1616	1483	78	0	134	1616	203	1685	0
Locus_6812_Transcript_1/1_Confidence_1.000_Length_1839	Acetolactate synthase small subunit (AHRD V1 ***- Q9SMC2_NICPL)%3B contains Interpro domain(s) IPR004789 Acetolactate synthase%2C small subunit	Solyc11g008780.1.1	Solyc11g008780.1.1	AK324367	Solanum lycopersicum cDNA, clone: LEFL1077AB06, HTC in leaf	100.00	1473	1473	100.00	100	79.93	1839	1470	0	0	370	1839	1473	4	0
Locus_2202_Transcript_1/1_Confidence_1.000_Length_1463	Acetyl coenzyme A cis-3-hexen-1-ol acetyl transferase (AHRD V1 **-* Q9SRQ2_ARATH)%3B contains Interpro domain(s) IPR003480 Transferase	Solyc05g015800.1.1	Solyc05g015800.1.1	No Hits						99.63	92.34	1463	1351	1	1	48	1398	1347	1	0
Locus_4629_Transcript_1/3_Confidence_0.600_Length_1611	Acetyl coenzyme A cis-3-hexen-1-ol acetyl transferase (AHRD V1 **-* Q9SRQ2_ARATH)%3B contains Interpro domain(s) IPR003480 Transferase	Solyc07g049660.1.1	Solyc07g049660.1.1	No Hits						99.72	87.15	1611	1404	4	0	167	1570	1404	1	0
Locus_4629_Transcript_2/3_Confidence_0.800_Length_1570	Acetyl coenzyme A cis-3-hexen-1-ol acetyl transferase (AHRD V1 **-* Q9SRQ2_ARATH)%3B contains Interpro domain(s) IPR003480 Transferase	Solyc07g049660.1.1	Solyc07g049660.1.1	No Hits						99.93	89.43	1570	1404	1	0	126	1529	1404	1	0
Locus_4629_Transcript_3/3_Confidence_0.800_Length_1611	Acetyl coenzyme A cis-3-hexen-1-ol acetyl transferase (AHRD V1 **-* Q9SRQ2_ARATH)%3B contains Interpro domain(s) IPR003480 Transferase	Solyc07g049660.1.1	Solyc07g049660.1.1	No Hits						99.93	87.15	1611	1404	1	0	167	1570	1404	1	0
Locus_8613_Transcript_1/1_Confidence_1.000_Length_1456	Acetyl coenzyme A cis-3-hexen-1-ol acetyl transferase (AHRD V1 **-* Q9SRQ2_ARATH)%3B contains Interpro domain(s) IPR003480 Transferase	Solyc07g049660.1.1	Solyc07g049660.1.1	No Hits						89.18	91.41	1456	1331	129	2	19	1349	1	1316	0
Locus_8754_Transcript_1/1_Confidence_1.000_Length_987	Acetyl coenzyme A cis-3-hexen-1-ol acetyl transferase (AHRD V1 **-* Q9SRQ2_ARATH)%3B contains Interpro domain(s) IPR003480 Transferase	Solyc05g015800.1.1	Solyc05g015800.1.1	No Hits						85.76	95.34	987	941	129	3	48	987	1298	362	0
Locus_23752_Transcript_1/1_Confidence_1.000_Length_155	Acetyl coenzyme A cis-3-hexen-1-ol acetyl transferase (AHRD V1 **-* Q9SRQ2_ARATH)%3B contains Interpro domain(s) IPR003480 Transferase	Solyc05g015800.1.1	Solyc05g015800.1.1	No Hits						89.86	89.03	155	138	12	2	19	155	69	205	2e-35
Locus_718_Transcript_1/1_Confidence_1.000_Length_436	Acetyl esterase (AHRD V1 *--- AES_ECOSM)%3B contains Interpro domain(s) IPR013094 Alpha/beta hydrolase fold-3	Solyc11g071720.1.1	Solyc11g071720.1.1	AK329536	Solanum lycopersicum cDNA, clone: LEFL3146J03, HTC in root	100.00	18	969	1.86	99.48	88.07	436	384	2	0	53	436	1	384	0
Locus_1910_Transcript_1/1_Confidence_1.000_Length_1136	Acetyl esterase (AHRD V1 *--- AES_SALPB)%3B contains Interpro domain(s) IPR013094 Alpha/beta hydrolase fold-3	Solyc01g108530.1.1	Solyc01g108530.1.1	No Hits						100	81.34	1136	924	0	0	142	1065	924	1	0
Locus_9626_Transcript_1/1_Confidence_1.000_Length_963	Acetyl esterase (AHRD V1 *--- AES_SHIFL)%3B contains Interpro domain(s) IPR013094 Alpha/beta hydrolase fold-3	Solyc01g108540.1.1	Solyc01g108540.1.1	No Hits						100	92.32	963	889	0	0	1	889	42	930	0
Locus_9626_Transcript_1/1_Confidence_1.000_Length_963	Acetyl esterase (AHRD V1 *--- AES_SHIFL)%3B contains Interpro domain(s) IPR013094 Alpha/beta hydrolase fold-3	Solyc01g108560.1.1	Solyc01g108560.1.1	No Hits						91.82	92.63	963	892	64	1	3	885	11	902	0
Locus_12763_Transcript_1/1_Confidence_1.000_Length_162	Acetyl esterase (AHRD V1 *--- AES_SHIFL)%3B contains Interpro domain(s) IPR013094 Alpha/beta hydrolase fold-3	Solyc01g108560.1.1	Solyc01g108560.1.1	No Hits						94.12	73.46	162	119	7	0	44	162	902	784	2e-45
Locus_12763_Transcript_1/1_Confidence_1.000_Length_162	Acetyl esterase (AHRD V1 *--- AES_SHIFL)%3B contains Interpro domain(s) IPR013094 Alpha/beta hydrolase fold-3	Solyc01g108540.1.1	Solyc01g108540.1.1	No Hits						91.87	75.93	162	123	10	0	40	162	930	808	1e-40
Locus_20116_Transcript_1/1_Confidence_1.000_Length_1065	Acetyl esterase (AHRD V1 *--- AES_SHIFL)%3B contains Interpro domain(s) IPR013094 Alpha/beta hydrolase fold-3	Solyc01g108540.1.1	Solyc01g108540.1.1	No Hits						89.63	87.79	1065	935	88	1	77	1011	1	926	0
Locus_20116_Transcript_1/1_Confidence_1.000_Length_1065	Acetyl esterase (AHRD V1 *--- AES_SHIFL)%3B contains Interpro domain(s) IPR013094 Alpha/beta hydrolase fold-3	Solyc01g108560.1.1	Solyc01g108560.1.1	No Hits						89.99	84.41	1065	899	90	0	113	1011	4	902	0
Locus_20796_Transcript_1/1_Confidence_1.000_Length_205	Acetyl esterase (AHRD V1 *--- AES_SHIFL)%3B contains Interpro domain(s) IPR013094 Alpha/beta hydrolase fold-3	Solyc01g108560.1.1	Solyc01g108560.1.1	No Hits						93.9	80	205	164	10	0	1	164	762	599	5e-65
Locus_20796_Transcript_1/1_Confidence_1.000_Length_205	Acetyl esterase (AHRD V1 *--- AES_SHIFL)%3B contains Interpro domain(s) IPR013094 Alpha/beta hydrolase fold-3	Solyc01g108540.1.1	Solyc01g108540.1.1	No Hits						93.29	80	205	164	11	0	1	164	786	623	1e-62
Locus_20979_Transcript_1/1_Confidence_1.000_Length_1614	Acetyl esterase (AHRD V1 *--- AES_SHIFL)%3B contains Interpro domain(s) IPR013094 Alpha/beta hydrolase fold-3	Solyc05g014320.1.1	Solyc05g014320.1.1	No Hits						99.92	74.72	1614	1206	1	0	255	1460	1206	1	0
Locus_1064_Transcript_1/1_Confidence_1.000_Length_1348	Acetyl esterase (AHRD V1 **-- AES_SHIF8)%3B contains Interpro domain(s) IPR013094 Alpha/beta hydrolase fold-3	Solyc05g009610.1.1	Solyc05g009610.1.1	AK326774	Solanum lycopersicum cDNA, clone: LEFL2013G04, HTC in fruit	100.00	1038	1038	100.00	99.33	77	1348	1038	7	0	271	1308	1038	1	0
Locus_9050_Transcript_1/1_Confidence_1.000_Length_1297	Acetyl esterase (AHRD V1 **-- AES_SHIF8)%3B contains Interpro domain(s) IPR013094 Alpha/beta hydrolase fold-3	Solyc02g085800.1.1	Solyc02g085800.1.1	AK326774	Solanum lycopersicum cDNA, clone: LEFL2013G04, HTC in fruit	89.47	57	1032	5.52	100	79.57	1297	1032	0	0	42	1073	1	1032	0
Locus_15718_Transcript_2/2_Confidence_0.500_Length_1477	Acetyl esterase (AHRD V1 **-- AES_SHIFL)%3B contains Interpro domain(s) IPR013094 Alpha/beta hydrolase fold-3	Solyc10g054780.1.1	Solyc10g054780.1.1	AK323557	Solanum lycopersicum cDNA, clone: LEFL1059BE08, HTC in leaf	100.00	1041	1041	100.00	100	70.48	1477	1041	0	0	291	1331	1041	1	0
Locus_16059_Transcript_1/2_Confidence_1.000_Length_1135	Acetyl xylan esterase A (AHRD V1 **-- D0TLQ4_9BACE)%3B contains Interpro domain(s) IPR005181 Protein of unknown function DUF303%2C acetylesterase putative	Solyc01g102330.1.1	Solyc01g102330.1.1	No Hits						100	71.1	1135	807	0	0	179	985	807	1	0
Locus_4224_Transcript_1/1_Confidence_1.000_Length_1084	Acetyl xylan esterase A (AHRD V1 **-- D7JXX9_9BACE)%3B contains Interpro domain(s) IPR005181 Protein of unknown function DUF303%2C acetylesterase putative	Solyc06g073240.1.1	Solyc06g073240.1.1	No Hits						100	70.02	1084	759	0	0	211	969	1	759	0
Locus_11712_Transcript_1/1_Confidence_1.000_Length_511	Acetyl xylan esterase A (AHRD V1 **-- D7JXX9_9BACE)%3B contains Interpro domain(s) IPR005181 Protein of unknown function DUF303%2C acetylesterase putative	Solyc04g074110.1.1	Solyc04g074110.1.1	No Hits						98.43	100	511	511	0	1	1	511	408	910	0
Locus_14604_Transcript_1/1_Confidence_1.000_Length_201	Acetyl xylan esterase A (AHRD V1 **-- Q8A041_BACTN)%3B contains Interpro domain(s) IPR005181 Protein of unknown function DUF303%2C acetylesterase putative	Solyc01g087010.1.1	Solyc01g087010.1.1	No Hits						90.57	79.1	201	159	15	0	9	167	326	484	4e-50
Locus_24016_Transcript_1/1_Confidence_1.000_Length_180	Acetyl xylan esterase A (AHRD V1 **-- Q8A041_BACTN)%3B contains Interpro domain(s) IPR005181 Protein of unknown function DUF303%2C acetylesterase putative	Solyc01g087010.1.1	Solyc01g087010.1.1	No Hits						93.88	81.67	180	147	9	0	22	168	279	133	2e-57
Locus_2009_Transcript_1/2_Confidence_1.000_Length_1487	Acetyl-CoA C-acetyltransferase (AHRD V1 **** D9U856_9LAMI)%3B contains Interpro domain(s) IPR002155 Thiolase	Solyc05g017760.1.1	Solyc05g017760.1.1	No Hits						87.6	77.54	1487	1153	143	0	75	1227	56	1208	0
Locus_2009_Transcript_2/2_Confidence_1.000_Length_1551	Acetyl-CoA C-acetyltransferase (AHRD V1 **** D9U856_9LAMI)%3B contains Interpro domain(s) IPR002155 Thiolase	Solyc05g017760.1.1	Solyc05g017760.1.1	No Hits						87.6	74.34	1551	1153	143	0	75	1227	56	1208	0
Locus_4647_Transcript_1/1_Confidence_1.000_Length_1495	Acetyl-CoA C-acetyltransferase (AHRD V1 **** D9U856_9LAMI)%3B contains Interpro domain(s) IPR002155 Thiolase	Solyc05g017760.1.1	Solyc05g017760.1.1	No Hits						99.26	81.87	1495	1224	0	1	64	1278	1	1224	0
Locus_1208_Transcript_1/2_Confidence_1.000_Length_1668	Acetyl-CoA C-acetyltransferase protein (AHRD V1 **** D3YN47_9ERIC)%3B contains Interpro domain(s) IPR002155 Thiolase	Solyc04g015100.1.1	Solyc04g015100.1.1	No Hits						100	74.1	1668	1236	0	0	232	1467	1	1236	0
Locus_2009_Transcript_1/2_Confidence_1.000_Length_1487	Acetyl-CoA C-acetyltransferase protein (AHRD V1 **** D3YN47_9ERIC)%3B contains Interpro domain(s) IPR002155 Thiolase	Solyc07g045350.1.1	Solyc07g045350.1.1	No Hits						100	81.71	1487	1215	0	0	29	1243	1	1215	0
Locus_2009_Transcript_2/2_Confidence_1.000_Length_1551	Acetyl-CoA C-acetyltransferase protein (AHRD V1 **** D3YN47_9ERIC)%3B contains Interpro domain(s) IPR002155 Thiolase	Solyc07g045350.1.1	Solyc07g045350.1.1	No Hits						100	78.34	1551	1215	0	0	29	1243	1	1215	0
Locus_4647_Transcript_1/1_Confidence_1.000_Length_1495	Acetyl-CoA C-acetyltransferase protein (AHRD V1 **** D3YN47_9ERIC)%3B contains Interpro domain(s) IPR002155 Thiolase	Solyc07g045350.1.1	Solyc07g045350.1.1	No Hits						87.41	80.2	1495	1199	151	0	64	1262	1	1199	0
Locus_5065_Transcript_1/1_Confidence_1.000_Length_7463	Acetyl-CoA carboxylase (AHRD V1 ***- D2CFN2_9ROSI)%3B contains Interpro domain(s) IPR013537 Acetyl-CoA carboxylase%2C central region	Solyc12g056940.1.1	Solyc12g056940.1.1	AK320754	Solanum lycopersicum cDNA, clone: LEFL1012DF09, HTC in leaf	100.00	19	6633	0.29	100	88.88	7463	6633	0	0	405	7037	1	6633	0
Locus_8003_Transcript_1/1_Confidence_1.000_Length_1192	Acetyl-CoA carboxylase biotin carboxyl carrier protein (AHRD V1 *-** B9Z6D8_9NEIS)%3B contains Interpro domain(s) IPR000089 Biotin/lipoyl attachment IPR001882 Biotin-binding site	Solyc05g056290.1.1	Solyc05g056290.1.1	No Hits						100	71.56	1192	853	0	0	340	1192	858	6	0
Locus_3392_Transcript_1/1_Confidence_1.000_Length_1952	Acetyl-CoA carboxylase biotin carboxylase (AHRD V1 ***- B4VQU4_9CYAN)%3B contains Interpro domain(s) IPR004549 Acetyl-CoA carboxylase%2C biotin carboxylase	Solyc01g008330.1.1	Solyc01g008330.1.1	No Hits						99.94	82.53	1952	1611	1	0	147	1757	1611	1	0
Locus_3039_Transcript_1/1_Confidence_1.000_Length_2888	Acetyl-CoA carboxylase-like protein (AHRD V1 *-*- Q8ABH3_BACTN)%3B contains Interpro domain(s) IPR012878 Protein of unknown function DUF1680	Solyc12g100120.1.1	Solyc12g100120.1.1	AK325623	Solanum lycopersicum cDNA, clone: LEFL2001AD08, HTC in fruit	99.73	2598	2598	100.00	99.96	89.96	2888	2598	1	0	80	2677	2598	1	0
Locus_3039_Transcript_1/1_Confidence_1.000_Length_2888	Acetyl-CoA carboxylase-like protein (AHRD V1 *-*- Q8ABH3_BACTN)%3B contains Interpro domain(s) IPR012878 Protein of unknown function DUF1680	Solyc11g061700.1.1	Solyc11g061700.1.1	AK325623	Solanum lycopersicum cDNA, clone: LEFL2001AD08, HTC in fruit	80.07	2158	2592	83.26	80.07	74.72	2888	2158	427	1	450	2607	2219	65	0
Locus_12989_Transcript_1/1_Confidence_1.000_Length_2489	Acetyl-coenzyme A carboxylase carboxyl transferase subunit alpha (AHRD V1 *-*- A0YRC5_LYNSP)%3B contains Interpro domain(s) IPR001095 Acetyl-CoA carboxylase%2C alpha subunit	Solyc01g094340.1.1	Solyc01g094340.1.1	No Hits						100	87.51	2489	2178	0	0	211	2388	2178	1	0
Locus_5226_Transcript_1/3_Confidence_0.500_Length_2522	Acetyl-coenzyme A carboxylase carboxyl transferase subunit alpha (AHRD V1 *-*- B7KJL9_CYAP7)%3B contains Interpro domain(s) IPR001095 Acetyl-CoA carboxylase%2C alpha subunit	Solyc09g013080.1.1	Solyc09g013080.1.1	No Hits						100	90.64	2522	2286	0	0	209	2494	1	2286	0
Locus_5226_Transcript_2/3_Confidence_0.500_Length_2538	Acetyl-coenzyme A carboxylase carboxyl transferase subunit alpha (AHRD V1 *-*- B7KJL9_CYAP7)%3B contains Interpro domain(s) IPR001095 Acetyl-CoA carboxylase%2C alpha subunit	Solyc09g013080.1.1	Solyc09g013080.1.1	No Hits						99.87	90.07	2538	2286	3	0	209	2494	1	2286	0
Locus_5226_Transcript_3/3_Confidence_0.667_Length_2538	Acetyl-coenzyme A carboxylase carboxyl transferase subunit alpha (AHRD V1 *-*- B7KJL9_CYAP7)%3B contains Interpro domain(s) IPR001095 Acetyl-CoA carboxylase%2C alpha subunit	Solyc09g013080.1.1	Solyc09g013080.1.1	No Hits						100	90.07	2538	2286	0	0	209	2494	1	2286	0
Locus_14651_Transcript_1/1_Confidence_1.000_Length_253	Acetyl-coenzyme A carboxylase carboxyl transferase subunit beta (AHRD V1 ***- ACCD_EPIVI)%3B contains Interpro domain(s) IPR000438 Acetyl-CoA carboxylase carboxyl transferase%2C beta subunit	Solyc01g007340.1.1	Solyc01g007340.1.1	No Hits						100	100	253	253	0	0	1	253	1491	1239	6e-142
Locus_2738_Transcript_1/1_Confidence_1.000_Length_2519	Acetyl-coenzyme A synthetase (AHRD V1 ***- D5HA95_SALRM)%3B contains Interpro domain(s) IPR000873 AMP-dependent synthetase and ligase	Solyc12g038400.1.1	Solyc12g038400.1.1	AK325689	Solanum lycopersicum cDNA, clone: LEFL2011C17, HTC in fruit	100.00	20	1968	1.02	100	78.13	2519	1968	0	0	332	2299	1	1968	0
Locus_4108_Transcript_1/2_Confidence_1.000_Length_2516	Acetyl-coenzyme A synthetase (AHRD V1 ***- D5HA95_SALRM)%3B contains Interpro domain(s) IPR000873 AMP-dependent synthetase and ligase	Solyc03g114460.1.1	Solyc03g114460.1.1	No Hits						100	86.09	2516	2166	0	0	228	2393	2166	1	0
Locus_5593_Transcript_1/3_Confidence_0.571_Length_2671	Acetyl-coenzyme A synthetase (AHRD V1 ***- Q2J3D0_RHOP2)%3B contains Interpro domain(s) IPR011904 Acetate--CoA ligase	Solyc07g017860.1.1	Solyc07g017860.1.1	No Hits						81.46	71.88	2671	1920	338	3	238	2140	2021	103	0
Locus_5593_Transcript_3/3_Confidence_0.571_Length_2687	Acetyl-coenzyme A synthetase (AHRD V1 ***- Q2J3D0_RHOP2)%3B contains Interpro domain(s) IPR011904 Acetate--CoA ligase	Solyc07g017860.1.1	Solyc07g017860.1.1	No Hits						82.14	71.46	2687	1920	341	2	238	2156	2021	103	0
Locus_5782_Transcript_1/1_Confidence_1.000_Length_2307	Acetyl-coenzyme A synthetase (AHRD V1 ***- Q2J3D0_RHOP2)%3B contains Interpro domain(s) IPR011904 Acetate--CoA ligase	Solyc07g017860.1.1	Solyc07g017860.1.1	No Hits						99.95	88.17	2307	2034	1	0	170	2203	1	2034	0
Locus_5593_Transcript_1/3_Confidence_0.571_Length_2671	Acetyl-coenzyme A synthetase (AHRD V1 ***- Q2RNC6_RHORT)%3B contains Interpro domain(s) IPR011904 Acetate--CoA ligase	Solyc02g094640.1.1	Solyc02g094640.1.1	No Hits						99.16	70.98	2671	1896	0	1	225	2104	1896	1	0
Locus_5593_Transcript_3/3_Confidence_0.571_Length_2687	Acetyl-coenzyme A synthetase (AHRD V1 ***- Q2RNC6_RHORT)%3B contains Interpro domain(s) IPR011904 Acetate--CoA ligase	Solyc02g094640.1.1	Solyc02g094640.1.1	No Hits						100	70.56	2687	1896	0	0	225	2120	1896	1	0
Locus_5782_Transcript_1/1_Confidence_1.000_Length_2307	Acetyl-coenzyme A synthetase (AHRD V1 ***- Q2RNC6_RHORT)%3B contains Interpro domain(s) IPR011904 Acetate--CoA ligase	Solyc02g094640.1.1	Solyc02g094640.1.1	No Hits						82.42	80.36	2307	1854	324	2	338	2190	31	1883	0
Locus_6977_Transcript_1/1_Confidence_1.000_Length_1894	Acetylornithine aminotransferase (AHRD V1 **** D8THT2_VOLCA)%3B contains Interpro domain(s) IPR004636 Acetylornithine and succinylornithine aminotransferase	Solyc08g080370.1.1	Solyc08g080370.1.1	No Hits						100	70.17	1894	1329	0	0	566	1894	1383	55	0
Locus_6943_Transcript_1/1_Confidence_1.000_Length_1665	Acetylornithine deacetylase (AHRD V1 ***- B6TIJ2_MAIZE)%3B contains Interpro domain(s) IPR011650 Peptidase M20%2C dimerisation	Solyc08g076990.1.1	Solyc08g076990.1.1	No Hits						100	79.1	1665	1317	0	0	85	1401	1	1317	0
Locus_2659_Transcript_1/2_Confidence_1.000_Length_1854	Acetylornithine deacetylase or succinyl-diaminopimelate desuccinylase (AHRD V1 *-*- D4MFM7_9ENTE)%3B contains Interpro domain(s) IPR002933 Peptidase M20	Solyc08g076980.1.1	Solyc08g076980.1.1	No Hits						88.18	70.28	1854	1303	136	1	473	1775	1285	1	0
Locus_6943_Transcript_1/1_Confidence_1.000_Length_1665	Acetylornithine deacetylase or succinyl-diaminopimelate desuccinylase (AHRD V1 *-*- D4MFM7_9ENTE)%3B contains Interpro domain(s) IPR002933 Peptidase M20	Solyc08g076980.1.1	Solyc08g076980.1.1	No Hits						84.03	77.84	1665	1296	186	2	106	1401	13	1287	0
Locus_12839_Transcript_1/1_Confidence_1.000_Length_239	Acetyltransferase (AHRD V1 *-*- D8G8Q7_9CYAN)%3B contains Interpro domain(s) IPR000182 GCN5-related N-acetyltransferase	Solyc05g025890.1.1	Solyc05g025890.1.1	AK326614	Solanum lycopersicum cDNA, clone: LEFL2010L10, HTC in fruit	87.72	57	843	6.76	100	83.26	239	199	0	0	41	239	1	199	1e-109
Locus_19398_Transcript_1/1_Confidence_1.000_Length_315	Acetyltransferase GNAT family protein expressed (AHRD V1 ***- Q75GC2_ORYSJ)%3B contains Interpro domain(s) IPR016181 Acyl-CoA N-acyltransferase	Solyc09g082220.1.1	Solyc09g082220.1.1	AK326378	Solanum lycopersicum cDNA, clone: LEFL2005O07, HTC in fruit	100.00	314	318	98.74	100	89.21	315	281	0	0	35	315	1	281	2e-158
Locus_160_Transcript_1/1_Confidence_1.000_Length_2248	Acid beta-fructofuranosidase (AHRD V1 **-- Q575T1_WHEAT)%3B contains Interpro domain(s) IPR001362 Glycoside hydrolase%2C family 32	Solyc03g083910.1.1	Solyc03g083910.1.1	No Hits						100	72.15	2248	1622	0	0	52	1673	1	1622	0
Locus_734_Transcript_2/5_Confidence_0.222_Length_688	Acid phosphatase (AHRD V1 **-- O49855_SOYBN)%3B contains Interpro domain(s) IPR010028 Acid phosphatase%2C plant	Solyc06g062380.1.1	Solyc06g062380.1.1	No Hits						100	100	688	688	0	0	1	688	778	91	0
Locus_734_Transcript_2/5_Confidence_0.222_Length_688	Acid phosphatase (AHRD V1 **-- O49855_SOYBN)%3B contains Interpro domain(s) IPR010028 Acid phosphatase%2C plant	Solyc06g062370.1.1	Solyc06g062370.1.1	No Hits						88.66	100	688	688	78	0	1	688	814	127	0
Locus_734_Transcript_5/5_Confidence_0.556_Length_814	Acid phosphatase (AHRD V1 **-- O49855_SOYBN)%3B contains Interpro domain(s) IPR010028 Acid phosphatase%2C plant	Solyc06g062370.1.1	Solyc06g062370.1.1	No Hits						100	87.35	814	711	0	0	104	814	837	127	0
Locus_734_Transcript_5/5_Confidence_0.556_Length_814	Acid phosphatase (AHRD V1 **-- O49855_SOYBN)%3B contains Interpro domain(s) IPR010028 Acid phosphatase%2C plant	Solyc06g062380.1.1	Solyc06g062380.1.1	No Hits						88.64	86.49	814	704	80	0	111	814	794	91	0
Locus_21686_Transcript_1/1_Confidence_1.000_Length_997	Acid phosphatase (AHRD V1 **-- O49855_SOYBN)%3B contains Interpro domain(s) IPR010028 Acid phosphatase%2C plant	Solyc03g121100.1.1	Solyc03g121100.1.1	No Hits						100	77.03	997	768	0	0	67	834	1	768	0
Locus_16707_Transcript_1/3_Confidence_0.667_Length_1033	Acid phosphatase (AHRD V1 **-- Q53WT2_SOLLC)%3B contains Interpro domain(s) IPR010028 Acid phosphatase%2C plant	Solyc06g034110.1.1	Solyc06g034110.1.1	No Hits						99.48	74.35	1033	768	4	0	98	865	1	768	0
Locus_16707_Transcript_2/3_Confidence_0.667_Length_1046	Acid phosphatase (AHRD V1 **-- Q53WT2_SOLLC)%3B contains Interpro domain(s) IPR010028 Acid phosphatase%2C plant	Solyc06g034110.1.1	Solyc06g034110.1.1	No Hits						99.09	73.42	1046	768	7	0	98	865	1	768	0
Locus_16707_Transcript_3/3_Confidence_0.667_Length_1046	Acid phosphatase (AHRD V1 **-- Q53WT2_SOLLC)%3B contains Interpro domain(s) IPR010028 Acid phosphatase%2C plant	Solyc06g034110.1.1	Solyc06g034110.1.1	No Hits						99.48	73.42	1046	768	4	0	98	865	1	768	0
Locus_20517_Transcript_1/1_Confidence_1.000_Length_738	Acid phosphatase (AHRD V1 **-- Q53WT2_SOLLC)%3B contains Interpro domain(s) IPR010028 Acid phosphatase%2C plant	Solyc06g062390.1.1	Solyc06g062390.1.1	No Hits						100	100	738	738	0	0	1	738	41	778	0
Locus_18556_Transcript_1/1_Confidence_1.000_Length_1062	Acid phosphatase (AHRD V1 **** B9XQU4_9BACT)%3B contains Interpro domain(s) IPR004843 Metallophosphoesterase	Solyc04g008260.1.1	Solyc04g008260.1.1	No Hits						99.9	92.94	1062	987	1	0	28	1014	1	987	0
Locus_24991_Transcript_1/1_Confidence_1.000_Length_214	Acid phosphatase (AHRD V1 **** B9XQU4_9BACT)%3B contains Interpro domain(s) IPR004843 Metallophosphoesterase	Solyc04g008250.1.1	Solyc04g008250.1.1	AK321154	Solanum lycopersicum cDNA, clone: LEFL1020CB07, HTC in leaf	87.91	91	795	11.45	100	100	214	214	0	0	1	214	200	413	1e-118
Locus_23234_Transcript_1/1_Confidence_1.000_Length_389	Acid phosphatase-like protein (AHRD V1 **-- Q9M0F5_ARATH)%3B contains Interpro domain(s) IPR010028 Acid phosphatase%2C plant	Solyc08g066530.1.1	Solyc08g066530.1.1	No Hits						100	100	389	389	0	0	1	389	794	406	0
Locus_15491_Transcript_1/1_Confidence_1.000_Length_1064	Acid phosphatase/vanadium-dependent haloperoxidase related (AHRD V1 *--- A4XKK1_CALS8)%3B contains Interpro domain(s) IPR003832 Acid phosphatase/vanadium-dependent haloperoxidase related	Solyc01g095980.1.1	Solyc01g095980.1.1	No Hits						97	71.99	1064	766	0	2	1	743	24	789	0
Locus_8064_Transcript_1/1_Confidence_1.000_Length_1046	Acid phosphatase/vanadium-dependent haloperoxidase related (AHRD V1 *--- B2A528_NATTJ)%3B contains Interpro domain(s) IPR003832 Acid phosphatase/vanadium-dependent haloperoxidase related	Solyc01g005910.1.1	Solyc01g005910.1.1	No Hits						100	76.58	1046	801	0	0	92	892	1	801	0
Locus_4823_Transcript_1/1_Confidence_1.000_Length_1076	Acidic chitinase (AHRD V1 **-- Q71HN4_FICAW)%3B contains Interpro domain(s) IPR001223 Glycoside hydrolase%2C family 18%2C catalytic domain	Solyc05g050130.1.1	Solyc05g050130.1.1	No Hits						99.89	81.69	1076	879	1	0	36	914	1	879	0
Locus_24195_Transcript_1/1_Confidence_1.000_Length_801	Acireductone dioxygenase (AHRD V1 **** A8UGP3_SOLTU)%3B contains Interpro domain(s) IPR004313 Acireductone dioxygenase%2C ARD	Solyc09g082650.1.1	Solyc09g082650.1.1	No Hits						99.19	76.65	801	614	0	1	193	801	729	116	0
Locus_11892_Transcript_1/1_Confidence_1.000_Length_1754	ACT domain containing protein expressed (AHRD V1 **-- Q10P43_ORYSJ)%3B contains Interpro domain(s) IPR002912 Amino acid-binding ACT	Solyc08g079650.1.1	Solyc08g079650.1.1	No Hits						100	76.62	1754	1344	0	0	279	1622	1344	1	0
Locus_11892_Transcript_1/1_Confidence_1.000_Length_1754	ACT domain containing protein expressed (AHRD V1 **-- Q10P43_ORYSJ)%3B contains Interpro domain(s) IPR002912 Amino acid-binding ACT	Solyc08g007540.1.1	Solyc08g007540.1.1	No Hits						81.05	76.11	1754	1335	242	4	279	1609	1347	20	2e-177
Locus_3974_Transcript_1/5_Confidence_0.667_Length_1805	ACT domain-containing protein (AHRD V1 **-- D7M3X3_ARALY)%3B contains Interpro domain(s) IPR002912 Amino acid-binding ACT	Solyc02g092150.1.1	Solyc02g092150.1.1	No Hits						99.24	87.76	1805	1584	0	3	224	1805	1623	50	0
Locus_3974_Transcript_5/5_Confidence_0.667_Length_1799	ACT domain-containing protein (AHRD V1 **-- D7M3X3_ARALY)%3B contains Interpro domain(s) IPR002912 Amino acid-binding ACT	Solyc02g092150.1.1	Solyc02g092150.1.1	No Hits						99.62	87.72	1799	1578	0	2	224	1799	1623	50	0
Locus_11506_Transcript_1/1_Confidence_1.000_Length_1383	ACT domain-containing protein (AHRD V1 **-- D7M3X3_ARALY)%3B contains Interpro domain(s) IPR002912 Amino acid-binding ACT	Solyc01g010000.1.1	Solyc01g010000.1.1	No Hits						99.42	88	1383	1217	0	2	174	1383	1281	65	0
Locus_14639_Transcript_1/1_Confidence_1.000_Length_1701	ACT domain-containing protein (AHRD V1 **-- D7M3X3_ARALY)%3B contains Interpro domain(s) IPR002912 Amino acid-binding ACT	Solyc05g011920.1.1	Solyc05g011920.1.1	No Hits						100	79.37	1701	1350	0	0	113	1462	1	1350	0
Locus_23843_Transcript_1/1_Confidence_1.000_Length_180	ACT domain-containing protein (AHRD V1 **-- D7M3X3_ARALY)%3B contains Interpro domain(s) IPR002912 Amino acid-binding ACT	Solyc05g011920.1.1	Solyc05g011920.1.1	No Hits						85.23	97.78	180	176	26	0	4	179	235	410	5e-34
Locus_1253_Transcript_1/1_Confidence_1.000_Length_1610	Actin (AHRD V1 ***- B5M4V6_TOBAC)%3B contains Interpro domain(s) IPR004000 Actin/actin-like	Solyc10g080500.1.1	Solyc10g080500.1.1	AK322149	Solanum lycopersicum cDNA, clone: LEFL1034AD06, HTC in leaf	99.91	1134	1134	100.00	100	70.43	1610	1134	0	0	291	1424	1134	1	0
Locus_1253_Transcript_1/1_Confidence_1.000_Length_1610	Actin (AHRD V1 ***- B5M4V6_TOBAC)%3B contains Interpro domain(s) IPR004000 Actin/actin-like	Solyc06g076090.1.1	Solyc06g076090.1.1	No Hits						84.04	70.43	1610	1134	181	0	291	1424	1134	1	0
Locus_1253_Transcript_1/1_Confidence_1.000_Length_1610	Actin (AHRD V1 ***- B5M4V6_TOBAC)%3B contains Interpro domain(s) IPR004000 Actin/actin-like	Solyc05g054480.1.1	Solyc05g054480.1.1	No Hits						83.83	70.31	1610	1132	183	0	293	1424	1132	1	0
Locus_1253_Transcript_1/1_Confidence_1.000_Length_1610	Actin (AHRD V1 ***- B5M4V6_TOBAC)%3B contains Interpro domain(s) IPR004000 Actin/actin-like	Solyc11g065990.1.1	Solyc11g065990.1.1	AK322149	Solanum lycopersicum cDNA, clone: LEFL1034AD06, HTC in leaf	82.19	1134	1134	100.00	82.1	70.43	1610	1134	203	0	291	1424	1134	1	0
Locus_1679_Transcript_2/2_Confidence_1.000_Length_1562	Actin (AHRD V1 ***- B5M4V6_TOBAC)%3B contains Interpro domain(s) IPR004000 Actin/actin-like	Solyc05g054480.1.1	Solyc05g054480.1.1	No Hits						83.23	71	1562	1109	186	0	155	1263	13	1121	0
Locus_1679_Transcript_2/2_Confidence_1.000_Length_1562	Actin (AHRD V1 ***- B5M4V6_TOBAC)%3B contains Interpro domain(s) IPR004000 Actin/actin-like	Solyc06g076090.1.1	Solyc06g076090.1.1	No Hits						81.22	72.6	1562	1134	213	0	143	1276	1	1134	2e-158
Locus_1679_Transcript_2/2_Confidence_1.000_Length_1562	Actin (AHRD V1 ***- B5M4V6_TOBAC)%3B contains Interpro domain(s) IPR004000 Actin/actin-like	Solyc11g065990.1.1	Solyc11g065990.1.1	AK322149	Solanum lycopersicum cDNA, clone: LEFL1034AD06, HTC in leaf	82.19	1134	1134	100.00	80.09	71.38	1562	1115	222	0	143	1257	1	1115	1e-125
Locus_2795_Transcript_1/1_Confidence_1.000_Length_1561	Actin (AHRD V1 ***- B5M4V6_TOBAC)%3B contains Interpro domain(s) IPR004000 Actin/actin-like	Solyc05g054480.1.1	Solyc05g054480.1.1	No Hits						89.66	72.52	1561	1132	117	0	157	1288	1	1132	0
Locus_2795_Transcript_1/1_Confidence_1.000_Length_1561	Actin (AHRD V1 ***- B5M4V6_TOBAC)%3B contains Interpro domain(s) IPR004000 Actin/actin-like	Solyc10g080500.1.1	Solyc10g080500.1.1	AK322149	Solanum lycopersicum cDNA, clone: LEFL1034AD06, HTC in leaf	99.91	1134	1134	100.00	84.74	72.65	1561	1134	173	0	157	1290	1	1134	0
Locus_2795_Transcript_1/1_Confidence_1.000_Length_1561	Actin (AHRD V1 ***- B5M4V6_TOBAC)%3B contains Interpro domain(s) IPR004000 Actin/actin-like	Solyc06g076090.1.1	Solyc06g076090.1.1	No Hits						84.66	72.65	1561	1134	174	0	157	1290	1	1134	0
Locus_2795_Transcript_1/1_Confidence_1.000_Length_1561	Actin (AHRD V1 ***- B5M4V6_TOBAC)%3B contains Interpro domain(s) IPR004000 Actin/actin-like	Solyc11g065990.1.1	Solyc11g065990.1.1	AK322149	Solanum lycopersicum cDNA, clone: LEFL1034AD06, HTC in leaf	82.19	1134	1134	100.00	81.92	72.65	1561	1134	205	0	157	1290	1	1134	2e-177
Locus_5548_Transcript_1/1_Confidence_1.000_Length_1323	Actin (AHRD V1 ***- B5M4V6_TOBAC)%3B contains Interpro domain(s) IPR004000 Actin/actin-like	Solyc05g054480.1.1	Solyc05g054480.1.1	No Hits						100	85.71	1323	1134	0	0	117	1250	1134	1	0
Locus_5548_Transcript_1/1_Confidence_1.000_Length_1323	Actin (AHRD V1 ***- B5M4V6_TOBAC)%3B contains Interpro domain(s) IPR004000 Actin/actin-like	Solyc06g076090.1.1	Solyc06g076090.1.1	No Hits						84.45	85.56	1323	1132	176	0	119	1250	1132	1	0
Locus_5548_Transcript_1/1_Confidence_1.000_Length_1323	Actin (AHRD V1 ***- B5M4V6_TOBAC)%3B contains Interpro domain(s) IPR004000 Actin/actin-like	Solyc10g080500.1.1	Solyc10g080500.1.1	AK322149	Solanum lycopersicum cDNA, clone: LEFL1034AD06, HTC in leaf	99.91	1134	1134	100.00	83.83	85.56	1323	1132	183	0	119	1250	1132	1	0
Locus_5548_Transcript_1/1_Confidence_1.000_Length_1323	Actin (AHRD V1 ***- B5M4V6_TOBAC)%3B contains Interpro domain(s) IPR004000 Actin/actin-like	Solyc11g065990.1.1	Solyc11g065990.1.1	AK322149	Solanum lycopersicum cDNA, clone: LEFL1034AD06, HTC in leaf	82.19	1134	1134	100.00	82.24	85.56	1323	1132	201	0	119	1250	1132	1	0
Locus_1253_Transcript_1/1_Confidence_1.000_Length_1610	Actin (AHRD V1 ***- P93775_STRAF)%3B contains Interpro domain(s) IPR004000 Actin/actin-like	Solyc00g017210.1.1	Solyc00g017210.1.1	BT012695	Lycopersicon esculentum clone 113565F, mRNA sequence	83.81	1118	1326	84.31	83.39	70.68	1610	1138	185	1	293	1426	1324	187	0
Locus_1679_Transcript_2/2_Confidence_1.000_Length_1562	Actin (AHRD V1 ***- P93775_STRAF)%3B contains Interpro domain(s) IPR004000 Actin/actin-like	Solyc00g017210.1.1	Solyc00g017210.1.1	BT012695	Lycopersicon esculentum clone 113565F, mRNA sequence	83.81	1118	1326	84.31	81.87	72.73	1562	1136	202	1	143	1274	189	1324	1e-175
Locus_2795_Transcript_1/1_Confidence_1.000_Length_1561	Actin (AHRD V1 ***- P93775_STRAF)%3B contains Interpro domain(s) IPR004000 Actin/actin-like	Solyc00g017210.1.1	Solyc00g017210.1.1	BT012695	Lycopersicon esculentum clone 113565F, mRNA sequence	83.81	1118	1326	84.31	83.81	71.62	1561	1118	177	1	175	1288	207	1324	0
Locus_5548_Transcript_1/1_Confidence_1.000_Length_1323	Actin (AHRD V1 ***- P93775_STRAF)%3B contains Interpro domain(s) IPR004000 Actin/actin-like	Solyc00g017210.1.1	Solyc00g017210.1.1	BT012695	Lycopersicon esculentum clone 113565F, mRNA sequence	83.81	1118	1326	84.31	82.59	84.66	1323	1120	191	1	117	1232	1326	207	0
Locus_15965_Transcript_1/1_Confidence_1.000_Length_1613	Actin (AHRD V1 ***- Q16P63_AEDAE)%3B contains Interpro domain(s) IPR004000 Actin/actin-like	Solyc02g094320.1.1	Solyc02g094320.1.1	No Hits						100	72.54	1613	1170	0	0	64	1233	1	1170	0
Locus_1679_Transcript_2/2_Confidence_1.000_Length_1562	Actin (AHRD V1 ***- Q5XPX5_SACOF)%3B contains Interpro domain(s) IPR004000 Actin/actin-like	Solyc04g071260.1.1	Solyc04g071260.1.1	No Hits						80.6	72.6	1562	1134	220	0	143	1276	1	1134	1e-141
Locus_1679_Transcript_2/2_Confidence_1.000_Length_1562	Actin (AHRD V1 ***- Q6F4H4_TOBAC)%3B contains Interpro domain(s) IPR004000 Actin/actin-like	Solyc01g104770.1.1	Solyc01g104770.1.1	No Hits						81.79	70.68	1562	1104	201	0	158	1261	16	1119	4e-169
Locus_2795_Transcript_1/1_Confidence_1.000_Length_1561	Actin (AHRD V1 ***- Q6F4H4_TOBAC)%3B contains Interpro domain(s) IPR004000 Actin/actin-like	Solyc01g104770.1.1	Solyc01g104770.1.1	No Hits						80.26	72.71	1561	1135	222	2	157	1290	1	1134	6e-128
Locus_5548_Transcript_1/1_Confidence_1.000_Length_1323	Actin (AHRD V1 ***- Q6F4H4_TOBAC)%3B contains Interpro domain(s) IPR004000 Actin/actin-like	Solyc01g104770.1.1	Solyc01g104770.1.1	No Hits						79.5	84.43	1323	1117	229	0	119	1235	1132	16	4e-110
Locus_3891_Transcript_1/1_Confidence_1.000_Length_1383	Actin (AHRD V1 ***- Q6WE50_9EUKA)%3B contains Interpro domain(s) IPR004000 Actin/actin-like	Solyc11g008500.1.1	Solyc11g008500.1.1	AK319429	Solanum lycopersicum cDNA, clone: LEFL1060AH02, HTC in leaf	100.00	1005	1083	92.80	100	78.31	1383	1083	0	0	25	1107	1	1083	0
Locus_1253_Transcript_1/1_Confidence_1.000_Length_1610	Actin (AHRD V1 ***- Q7XZJ2_GOSHI)%3B contains Interpro domain(s) IPR004000 Actin/actin-like	Solyc03g078400.1.1	Solyc03g078400.1.1	No Hits						82.98	70.43	1610	1134	193	0	291	1424	1134	1	0
Locus_1679_Transcript_2/2_Confidence_1.000_Length_1562	Actin (AHRD V1 ***- Q7XZJ2_GOSHI)%3B contains Interpro domain(s) IPR004000 Actin/actin-like	Solyc03g078400.1.1	Solyc03g078400.1.1	No Hits						90.48	72.6	1562	1134	108	0	143	1276	1	1134	0
Locus_2795_Transcript_1/1_Confidence_1.000_Length_1561	Actin (AHRD V1 ***- Q7XZJ2_GOSHI)%3B contains Interpro domain(s) IPR004000 Actin/actin-like	Solyc03g078400.1.1	Solyc03g078400.1.1	No Hits						84.39	72.65	1561	1134	177	0	157	1290	1	1134	0
Locus_5548_Transcript_1/1_Confidence_1.000_Length_1323	Actin (AHRD V1 ***- Q7XZJ2_GOSHI)%3B contains Interpro domain(s) IPR004000 Actin/actin-like	Solyc03g078400.1.1	Solyc03g078400.1.1	No Hits						83.04	84.66	1323	1120	190	0	119	1238	1132	13	0
Locus_1679_Transcript_2/2_Confidence_1.000_Length_1562	Actin (AHRD V1 ***- Q7XZK0_GOSHI)%3B contains Interpro domain(s) IPR004000 Actin/actin-like	Solyc11g005330.1.1	Solyc11g005330.1.1	BT013524	Lycopersicon esculentum clone 132242F, mRNA sequence	100.00	1134	1134	100.00	100	72.6	1562	1134	0	0	143	1276	1	1134	0
Locus_2795_Transcript_1/1_Confidence_1.000_Length_1561	Actin (AHRD V1 ***- Q7XZK0_GOSHI)%3B contains Interpro domain(s) IPR004000 Actin/actin-like	Solyc11g005330.1.1	Solyc11g005330.1.1	BT013524	Lycopersicon esculentum clone 132242F, mRNA sequence	100.00	1134	1134	100.00	84.13	72.65	1561	1134	180	0	157	1290	1	1134	0
Locus_5548_Transcript_1/1_Confidence_1.000_Length_1323	Actin (AHRD V1 ***- Q7XZK0_GOSHI)%3B contains Interpro domain(s) IPR004000 Actin/actin-like	Solyc11g005330.1.1	Solyc11g005330.1.1	BT013524	Lycopersicon esculentum clone 132242F, mRNA sequence	100.00	1134	1134	100.00	83.23	83.82	1323	1109	186	0	130	1238	1121	13	0
Locus_1679_Transcript_2/2_Confidence_1.000_Length_1562	Actin (AHRD V1 ***- Q9SAR7_STRAF)%3B contains Interpro domain(s) IPR004000 Actin/actin-like	Solyc10g086460.1.1	Solyc10g086460.1.1	AK322149	Solanum lycopersicum cDNA, clone: LEFL1034AD06, HTC in leaf	83.65	1119	1134	98.68	81.48	72.6	1562	1134	210	0	143	1276	1	1134	1e-165
Locus_2795_Transcript_1/1_Confidence_1.000_Length_1561	Actin (AHRD V1 ***- Q9SAR7_STRAF)%3B contains Interpro domain(s) IPR004000 Actin/actin-like	Solyc10g086460.1.1	Solyc10g086460.1.1	AK322149	Solanum lycopersicum cDNA, clone: LEFL1034AD06, HTC in leaf	83.65	1119	1134	98.68	80.34	71.68	1561	1119	220	0	172	1290	16	1134	1e-132
Locus_5548_Transcript_1/1_Confidence_1.000_Length_1323	Actin (AHRD V1 ***- Q9SAR7_STRAF)%3B contains Interpro domain(s) IPR004000 Actin/actin-like	Solyc10g086460.1.1	Solyc10g086460.1.1	AK322149	Solanum lycopersicum cDNA, clone: LEFL1034AD06, HTC in leaf	83.65	1119	1134	98.68	81.95	81.25	1323	1075	194	0	161	1235	1090	16	1e-168
Locus_1253_Transcript_1/1_Confidence_1.000_Length_1610	Actin 4 (AHRD V1 ***- B9HMH5_POPTR)%3B contains Interpro domain(s) IPR004000 Actin/actin-like	Solyc04g011500.1.1	Solyc04g011500.1.1	No Hits						84.74	70.43	1610	1134	173	0	291	1424	1134	1	0
Locus_1679_Transcript_2/2_Confidence_1.000_Length_1562	Actin 4 (AHRD V1 ***- B9HMH5_POPTR)%3B contains Interpro domain(s) IPR004000 Actin/actin-like	Solyc04g011500.1.1	Solyc04g011500.1.1	No Hits						84.13	72.6	1562	1134	180	0	143	1276	1	1134	0
Locus_2795_Transcript_1/1_Confidence_1.000_Length_1561	Actin 4 (AHRD V1 ***- B9HMH5_POPTR)%3B contains Interpro domain(s) IPR004000 Actin/actin-like	Solyc04g011500.1.1	Solyc04g011500.1.1	No Hits						100	72.65	1561	1134	0	0	157	1290	1	1134	0
Locus_5548_Transcript_1/1_Confidence_1.000_Length_1323	Actin 4 (AHRD V1 ***- B9HMH5_POPTR)%3B contains Interpro domain(s) IPR004000 Actin/actin-like	Solyc04g011500.1.1	Solyc04g011500.1.1	No Hits						89.66	85.56	1323	1132	117	0	119	1250	1132	1	0
Locus_2267_Transcript_1/1_Confidence_1.000_Length_3643	Actin cytoskeleton-regulatory complex protein PAN1 (AHRD V1 *--- PAN1_MAGGR)%3B contains Interpro domain(s) IPR011992 EF-Hand type	Solyc04g082560.1.1	Solyc04g082560.1.1	No Hits						100	81.97	3643	2986	0	0	417	3402	2986	1	0
Locus_9397_Transcript_1/1_Confidence_1.000_Length_2507	Actin family protein (AHRD V1 ***- C5P4B4_COCP7)%3B contains Interpro domain(s) IPR004000 Actin/actin-like	Solyc06g043170.1.1	Solyc06g043170.1.1	No Hits						99.12	86.4	2507	2166	4	1	75	2240	1	2151	0
Locus_11504_Transcript_1/2_Confidence_1.000_Length_1401	Actin related protein 2/3 complex subunit 2 (AHRD V1 ***- D8RD91_SELML)%3B contains Interpro domain(s) IPR007188 Arp2/3 complex%2C 34kDa subunit p34-Arc	Solyc11g068610.1.1	Solyc11g068610.1.1	AK325315	Solanum lycopersicum cDNA, clone: LEFL1095AF02, HTC in leaf	100.00	987	987	100.00	100	70.45	1401	987	0	0	285	1271	987	1	0
Locus_11504_Transcript_2/2_Confidence_1.000_Length_1368	Actin related protein 2/3 complex subunit 2 (AHRD V1 ***- D8RD91_SELML)%3B contains Interpro domain(s) IPR007188 Arp2/3 complex%2C 34kDa subunit p34-Arc	Solyc11g068610.1.1	Solyc11g068610.1.1	AK325315	Solanum lycopersicum cDNA, clone: LEFL1095AF02, HTC in leaf	100.00	987	987	100.00	100	72.15	1368	987	0	0	252	1238	987	1	0
Locus_13749_Transcript_2/2_Confidence_1.000_Length_1937	Actin-6 (AHRD V1 ***- A8WB03_ORYRU)%3B contains Interpro domain(s) IPR004000 Actin/actin-like	Solyc07g066120.1.1	Solyc07g066120.1.1	No Hits						100	74.34	1937	1440	0	0	352	1791	1440	1	0
Locus_7809_Transcript_1/1_Confidence_1.000_Length_1339	Actin-binding LIM protein 1 (AHRD V1 *--- ABLM1_MOUSE)%3B contains Interpro domain(s) IPR001781 Zinc finger%2C LIM-type	Solyc05g052910.1.1	Solyc05g052910.1.1	No Hits						98.69	85.74	1339	1148	1	1	1	1148	382	1515	0
Locus_13709_Transcript_1/1_Confidence_1.000_Length_455	Actin-binding LIM protein 1 (AHRD V1 *--- ABLM1_MOUSE)%3B contains Interpro domain(s) IPR001781 Zinc finger%2C LIM-type	Solyc05g052910.1.1	Solyc05g052910.1.1	No Hits						100	88.79	455	404	0	0	1	404	404	1	0
Locus_5853_Transcript_1/1_Confidence_1.000_Length_3423	Actin-binding protein gelsolin (AHRD V1 **-* D8UJD7_VOLCA)%3B contains Interpro domain(s) IPR007122 Gelsolin	Solyc10g080100.1.1	Solyc10g080100.1.1	AK324679	Solanum lycopersicum cDNA, clone: LEFL1080DF02, HTC in leaf	100.00	20	2838	0.70	100	82.91	3423	2838	0	0	443	3280	2838	1	0
Locus_16416_Transcript_2/2_Confidence_1.000_Length_3810	Actin-binding protein gelsolin (AHRD V1 **-* D8UJD7_VOLCA)%3B contains Interpro domain(s) IPR007122 Gelsolin	Solyc04g015830.1.1	Solyc04g015830.1.1	No Hits						100	74.72	3810	2847	0	0	625	3471	2847	1	0
Locus_3877_Transcript_1/1_Confidence_1.000_Length_2391	Actin-binding protein involved in bundling of actin filaments and endocytosis of actin cortical patches activity stimulated by Las17p contains SH3 domain similar to Rvs167p (AHRD V1 *--* D3DKW1_YEAST)%3B contains Interpro domain(s) IPR007461 Ysc84 actin-binding domain	Solyc02g071980.1.1	Solyc02g071980.1.1	No Hits						100	86.7	2391	2073	0	0	204	2276	2073	1	0
Locus_15142_Transcript_1/1_Confidence_1.000_Length_1658	Actin-like protein 6A (AHRD V1 ***- B6TTQ6_MAIZE)%3B contains Interpro domain(s) IPR004000 Actin/actin-like	Solyc12g037980.1.1	Solyc12g037980.1.1	AK324035	Solanum lycopersicum cDNA, clone: LEFL1070AF09, HTC in leaf	99.92	1308	1308	100.00	100	78.89	1658	1308	0	0	101	1408	1	1308	0
Locus_16369_Transcript_1/3_Confidence_0.714_Length_1331	Actin-related protein 2/3 complex subunit 1B (AHRD V1 **** B6TA39_MAIZE)%3B contains Interpro domain(s) IPR017383 Actin-related protein 2/3 complex%2C subunit 1	Solyc05g006470.1.1	Solyc05g006470.1.1	No Hits						99.29	85.05	1331	1132	0	2	11	1138	1	1128	0
Locus_16369_Transcript_2/3_Confidence_0.714_Length_1331	Actin-related protein 2/3 complex subunit 1B (AHRD V1 **** B6TA39_MAIZE)%3B contains Interpro domain(s) IPR017383 Actin-related protein 2/3 complex%2C subunit 1	Solyc05g006470.1.1	Solyc05g006470.1.1	No Hits						100	84.75	1331	1128	0	0	11	1138	1	1128	0
Locus_16369_Transcript_3/3_Confidence_0.714_Length_1335	Actin-related protein 2/3 complex subunit 1B (AHRD V1 **** B6TA39_MAIZE)%3B contains Interpro domain(s) IPR017383 Actin-related protein 2/3 complex%2C subunit 1	Solyc05g006470.1.1	Solyc05g006470.1.1	No Hits						99.65	84.79	1335	1132	0	1	11	1142	1	1128	0
Locus_9790_Transcript_1/1_Confidence_1.000_Length_2122	Actin-related protein 8 (AHRD V1 ***- B5X2S3_SALSA)%3B contains Interpro domain(s) IPR004000 Actin/actin-like	Solyc09g089660.1.1	Solyc09g089660.1.1	No Hits						97.7	77.8	2122	1651	0	4	39	1682	1	1620	0
Locus_13645_Transcript_1/1_Confidence_1.000_Length_1514	Activating signal cointegrator 1 (AHRD V1 **-- C3KH38_ANOFI)%3B contains Interpro domain(s) IPR009349 Zinc finger%2C C2HC5-type	Solyc03g116140.1.1	Solyc03g116140.1.1	No Hits						100	81.04	1514	1227	0	0	48	1274	1	1227	0
Locus_1447_Transcript_1/3_Confidence_0.667_Length_1701	Activating signal cointegrator 1 complex subunit 1 (AHRD V1 *--- C3KHG7_ANOFI)%3B contains Interpro domain(s) IPR018111 K Homology%2C type 1%2C subgroup	Solyc03g120480.1.1	Solyc03g120480.1.1	No Hits						99.58	83.42	1701	1419	0	1	289	1701	1515	97	0
Locus_1447_Transcript_2/3_Confidence_0.333_Length_1252	Activating signal cointegrator 1 complex subunit 1 (AHRD V1 *--- C3KHG7_ANOFI)%3B contains Interpro domain(s) IPR018111 K Homology%2C type 1%2C subgroup	Solyc03g120480.1.1	Solyc03g120480.1.1	No Hits						100	89.94	1252	1126	0	0	127	1252	1222	97	0
Locus_1447_Transcript_3/3_Confidence_0.667_Length_1707	Activating signal cointegrator 1 complex subunit 1 (AHRD V1 *--- C3KHG7_ANOFI)%3B contains Interpro domain(s) IPR018111 K Homology%2C type 1%2C subgroup	Solyc03g120480.1.1	Solyc03g120480.1.1	No Hits						100	83.13	1707	1419	0	0	289	1707	1515	97	0
Locus_8097_Transcript_1/1_Confidence_1.000_Length_2720	Activating signal cointegrator 1 complex subunit 2 (AHRD V1 *--- Q5E9R9_BOVIN)%3B contains Interpro domain(s) IPR003892 Ubiquitin system component Cue	Solyc04g077930.1.1	Solyc04g077930.1.1	No Hits						100	91.65	2720	2493	0	0	227	2719	15	2507	0
Locus_14349_Transcript_1/1_Confidence_1.000_Length_1398	Acyl- (AHRD V1 ***- Q4JIJ4_9ROSI)%3B contains Interpro domain(s) IPR005067 Fatty acid desaturase%2C type 2	Solyc11g008680.1.1	Solyc11g008680.1.1	BT014387	Lycopersicon esculentum clone 133691F, mRNA sequence	99.92	1182	1182	100.00	99.66	84.55	1398	1182	0	1	41	1218	1	1182	0
Locus_10387_Transcript_1/1_Confidence_1.000_Length_1573	Acyl-ACP thioesterase (AHRD V1 **** D7RU32_CAPAN)%3B contains Interpro domain(s) IPR002864 Acyl-ACP thioesterase	Solyc06g083380.1.1	Solyc06g083380.1.1	No Hits						100	70.57	1573	1110	0	0	327	1436	1110	1	0
Locus_4392_Transcript_1/1_Confidence_1.000_Length_2534	Acyl-CoA binding protein 4 acyl-CoA-binding domain 4 (AHRD V1 **-* D7L3U2_ARALY)%3B contains Interpro domain(s) IPR015915 Kelch-type beta propeller	Solyc01g099350.1.1	Solyc01g099350.1.1	No Hits						100	79.32	2534	2010	0	0	398	2407	2010	1	0
Locus_860_Transcript_1/1_Confidence_1.000_Length_2845	Acyl-CoA dehydrogenase (AHRD V1 *-** A3JBQ6_9ALTE)%3B contains Interpro domain(s) IPR009100 Acyl-CoA dehydrogenase/oxidase%2C middle and N-terminal	Solyc05g054370.1.1	Solyc05g054370.1.1	No Hits						100	87.52	2845	2490	0	0	101	2590	1	2490	0
Locus_5506_Transcript_1/1_Confidence_1.000_Length_3107	Acyl-CoA dehydrogenase (AHRD V1 *-** A3JBQ6_9ALTE)%3B contains Interpro domain(s) IPR009100 Acyl-CoA dehydrogenase/oxidase%2C middle and N-terminal	Solyc05g054370.1.1	Solyc05g054370.1.1	No Hits						83.38	77.86	3107	2419	399	1	219	2634	38	2456	0
Locus_860_Transcript_1/1_Confidence_1.000_Length_2845	Acyl-CoA dehydrogenase (AHRD V1 *-** A6F634_9ALTE)%3B contains Interpro domain(s) IPR009100 Acyl-CoA dehydrogenase/oxidase%2C middle and N-terminal	Solyc01g066310.1.1	Solyc01g066310.1.1	No Hits						83.38	85.03	2845	2419	399	1	138	2556	38	2453	0
Locus_5506_Transcript_1/1_Confidence_1.000_Length_3107	Acyl-CoA dehydrogenase (AHRD V1 *-** A6F634_9ALTE)%3B contains Interpro domain(s) IPR009100 Acyl-CoA dehydrogenase/oxidase%2C middle and N-terminal	Solyc01g066310.1.1	Solyc01g066310.1.1	No Hits						100	80.05	3107	2487	0	0	182	2668	1	2487	0
Locus_2731_Transcript_1/1_Confidence_1.000_Length_1583	Acyl-CoA dehydrogenase (AHRD V1 ***- A3XH21_LEEBM)%3B contains Interpro domain(s) IPR009100 Acyl-CoA dehydrogenase/oxidase%2C middle and N-terminal	Solyc10g085200.1.1	Solyc10g085200.1.1	AK328178	Solanum lycopersicum cDNA, clone: LEFL2048L05, HTC in fruit	99.92	1254	1254	100.00	100	79.22	1583	1254	0	0	195	1448	1254	1	0
Locus_2731_Transcript_1/1_Confidence_1.000_Length_1583	Acyl-CoA dehydrogenase (AHRD V1 ***- A3XH21_LEEBM)%3B contains Interpro domain(s) IPR009100 Acyl-CoA dehydrogenase/oxidase%2C middle and N-terminal	Solyc10g076600.1.1	Solyc10g076600.1.1	AK328178	Solanum lycopersicum cDNA, clone: LEFL2048L05, HTC in fruit	84.62	1287	1320	97.50	84.54	81.3	1583	1287	199	0	197	1483	1318	32	0
Locus_16457_Transcript_1/1_Confidence_1.000_Length_1361	Acyl-CoA dehydrogenase (AHRD V1 ***- A3XH21_LEEBM)%3B contains Interpro domain(s) IPR009100 Acyl-CoA dehydrogenase/oxidase%2C middle and N-terminal	Solyc10g076600.1.1	Solyc10g076600.1.1	AK328178	Solanum lycopersicum cDNA, clone: LEFL2048L05, HTC in fruit	84.62	1287	1320	97.50	100	96.03	1361	1307	0	0	1	1307	1307	1	0
Locus_16457_Transcript_1/1_Confidence_1.000_Length_1361	Acyl-CoA dehydrogenase (AHRD V1 ***- A3XH21_LEEBM)%3B contains Interpro domain(s) IPR009100 Acyl-CoA dehydrogenase/oxidase%2C middle and N-terminal	Solyc10g085200.1.1	Solyc10g085200.1.1	AK328178	Solanum lycopersicum cDNA, clone: LEFL2048L05, HTC in fruit	99.92	1254	1254	100.00	84.6	90.15	1361	1227	189	0	12	1238	1230	4	0
Locus_6987_Transcript_1/2_Confidence_1.000_Length_2429	Acyl-CoA oxidase (AHRD V1 **** D7MT79_ARALY)%3B contains Interpro domain(s) IPR012258 Acyl-CoA oxidase	Solyc04g054890.1.1	Solyc04g054890.1.1	No Hits						99.28	85.71	2429	2082	0	1	238	2319	2067	1	0
Locus_6987_Transcript_2/2_Confidence_1.000_Length_2414	Acyl-CoA oxidase (AHRD V1 **** D7MT79_ARALY)%3B contains Interpro domain(s) IPR012258 Acyl-CoA oxidase	Solyc04g054890.1.1	Solyc04g054890.1.1	No Hits						100	85.63	2414	2067	0	0	238	2304	2067	1	0
Locus_504_Transcript_1/2_Confidence_1.000_Length_2511	Acyl-CoA oxidase (AHRD V1 **** Q945U3_SOYBN)%3B contains Interpro domain(s) IPR012258 Acyl-CoA oxidase	Solyc08g078400.1.1	Solyc08g078400.1.1	No Hits						86.79	70.85	2511	1779	235	0	263	2041	1	1779	0
Locus_504_Transcript_2/2_Confidence_1.000_Length_1977	Acyl-CoA oxidase (AHRD V1 **** Q945U3_SOYBN)%3B contains Interpro domain(s) IPR012258 Acyl-CoA oxidase	Solyc08g078400.1.1	Solyc08g078400.1.1	No Hits						87.01	80.98	1977	1601	208	0	263	1863	1	1601	0
Locus_95_Transcript_1/2_Confidence_1.000_Length_2674	Acyl-CoA oxidase 6 (AHRD V1 **** D7KG21_ARALY)%3B contains Interpro domain(s) IPR012258 Acyl-CoA oxidase	Solyc10g008110.1.1	Solyc10g008110.1.1	No Hits						100	76.74	2674	2052	0	0	172	2223	1	2052	0
Locus_95_Transcript_2/2_Confidence_1.000_Length_2572	Acyl-CoA oxidase 6 (AHRD V1 **** D7KG21_ARALY)%3B contains Interpro domain(s) IPR012258 Acyl-CoA oxidase	Solyc10g008110.1.1	Solyc10g008110.1.1	No Hits						96.16	78.97	2572	2031	78	0	91	2121	22	2052	0
Locus_25061_Transcript_1/1_Confidence_1.000_Length_191	Acyl-CoA synthetase /AMP-acid ligase II (AHRD V1 **** D0S5Q6_ACICA)%3B contains Interpro domain(s) IPR000873 AMP-dependent synthetase and ligase	Solyc02g081370.1.1	Solyc02g081370.1.1	No Hits						100	100	191	191	0	0	1	191	1492	1682	5e-105
Locus_840_Transcript_1/1_Confidence_1.000_Length_858	Acyl-CoA synthetase/AMP-acid ligase II (AHRD V1 **** D0C359_9GAMM)%3B contains Interpro domain(s) IPR000873 AMP-dependent synthetase and ligase	Solyc02g081350.1.1	Solyc02g081350.1.1	No Hits						93.1	99.65	858	855	49	1	4	858	1	845	0
Locus_1448_Transcript_1/4_Confidence_0.667_Length_2018	Acyl-CoA synthetase/AMP-acid ligase II (AHRD V1 **** D0C359_9GAMM)%3B contains Interpro domain(s) IPR000873 AMP-dependent synthetase and ligase	Solyc06g008920.1.1	Solyc06g008920.1.1	No Hits						99.51	81.62	2018	1647	7	1	104	1749	1	1647	0
Locus_1448_Transcript_2/4_Confidence_0.667_Length_1962	Acyl-CoA synthetase/AMP-acid ligase II (AHRD V1 **** D0C359_9GAMM)%3B contains Interpro domain(s) IPR000873 AMP-dependent synthetase and ligase	Solyc06g008920.1.1	Solyc06g008920.1.1	No Hits						99.7	83.94	1962	1647	4	1	104	1749	1	1647	0
Locus_1448_Transcript_3/4_Confidence_0.667_Length_2018	Acyl-CoA synthetase/AMP-acid ligase II (AHRD V1 **** D0C359_9GAMM)%3B contains Interpro domain(s) IPR000873 AMP-dependent synthetase and ligase	Solyc06g008920.1.1	Solyc06g008920.1.1	No Hits						99.33	81.62	2018	1647	10	1	104	1749	1	1647	0
Locus_1448_Transcript_4/4_Confidence_0.667_Length_2018	Acyl-CoA synthetase/AMP-acid ligase II (AHRD V1 **** D0C359_9GAMM)%3B contains Interpro domain(s) IPR000873 AMP-dependent synthetase and ligase	Solyc06g008920.1.1	Solyc06g008920.1.1	No Hits						99.7	81.62	2018	1647	4	1	104	1749	1	1647	0
Locus_7682_Transcript_1/1_Confidence_1.000_Length_1947	Acyl-CoA synthetase/AMP-acid ligase II (AHRD V1 **** D0C359_9GAMM)%3B contains Interpro domain(s) IPR000873 AMP-dependent synthetase and ligase	Solyc08g075810.1.1	Solyc08g075810.1.1	No Hits						100	85.82	1947	1671	0	0	98	1768	1	1671	0
Locus_10107_Transcript_1/1_Confidence_1.000_Length_1550	Acyl-CoA synthetase/AMP-acid ligase II (AHRD V1 **** D0C359_9GAMM)%3B contains Interpro domain(s) IPR000873 AMP-dependent synthetase and ligase	Solyc02g082910.1.1	Solyc02g082910.1.1	No Hits						100	85.23	1550	1321	0	0	181	1501	378	1698	0
Locus_11585_Transcript_1/1_Confidence_1.000_Length_689	Acyl-CoA synthetase/AMP-acid ligase II (AHRD V1 **** D0C359_9GAMM)%3B contains Interpro domain(s) IPR000873 AMP-dependent synthetase and ligase	Solyc03g032210.1.1	Solyc03g032210.1.1	No Hits						86.54	80.84	689	557	73	1	134	688	324	880	5e-142
Locus_14325_Transcript_1/1_Confidence_1.000_Length_169	Acyl-CoA synthetase/AMP-acid ligase II (AHRD V1 **** D0C359_9GAMM)%3B contains Interpro domain(s) IPR000873 AMP-dependent synthetase and ligase	Solyc03g032210.1.1	Solyc03g032210.1.1	No Hits						100	100	169	169	0	0	1	169	53	221	6e-92
Locus_15917_Transcript_1/1_Confidence_1.000_Length_510	Acyl-CoA synthetase/AMP-acid ligase II (AHRD V1 **** D0C359_9GAMM)%3B contains Interpro domain(s) IPR000873 AMP-dependent synthetase and ligase	Solyc03g031940.1.1	Solyc03g031940.1.1	No Hits						96.47	100	510	510	0	1	1	510	1189	1680	0
Locus_18261_Transcript_1/1_Confidence_1.000_Length_806	Acyl-CoA synthetase/AMP-acid ligase II (AHRD V1 **** D0C359_9GAMM)%3B contains Interpro domain(s) IPR000873 AMP-dependent synthetase and ligase	Solyc03g032210.1.1	Solyc03g032210.1.1	No Hits						100	81.14	806	654	0	0	153	806	1767	1114	0
Locus_20282_Transcript_1/1_Confidence_1.000_Length_280	Acyl-CoA synthetase/AMP-acid ligase II (AHRD V1 **** D0C359_9GAMM)%3B contains Interpro domain(s) IPR000873 AMP-dependent synthetase and ligase	Solyc02g081350.1.1	Solyc02g081350.1.1	No Hits						91.81	82.86	280	232	17	1	1	230	1504	1735	3e-82
Locus_21584_Transcript_1/1_Confidence_1.000_Length_160	Acyl-CoA synthetase/AMP-acid ligase II (AHRD V1 **** D0C359_9GAMM)%3B contains Interpro domain(s) IPR000873 AMP-dependent synthetase and ligase	Solyc03g031940.1.1	Solyc03g031940.1.1	No Hits						100	99.38	160	159	0	0	2	160	612	770	5e-86
Locus_23382_Transcript_1/1_Confidence_1.000_Length_251	Acyl-CoA synthetase/AMP-acid ligase II (AHRD V1 **** D0C359_9GAMM)%3B contains Interpro domain(s) IPR000873 AMP-dependent synthetase and ligase	Solyc03g032210.1.1	Solyc03g032210.1.1	No Hits						100	99.2	251	249	0	0	2	250	392	640	2e-139
Locus_25653_Transcript_1/1_Confidence_1.000_Length_189	Acyl-CoA synthetase/AMP-acid ligase II (AHRD V1 **** D0C359_9GAMM)%3B contains Interpro domain(s) IPR000873 AMP-dependent synthetase and ligase	Solyc03g032210.1.1	Solyc03g032210.1.1	No Hits						100	100	189	189	0	0	1	189	707	895	7e-104
Locus_5637_Transcript_1/1_Confidence_1.000_Length_2045	Acyl-CoA synthetase/AMP-acid ligase II (AHRD V1 **** Q2W3Z0_MAGSA)%3B contains Interpro domain(s) IPR000873 AMP-dependent synthetase and ligase	Solyc12g099360.1.1	Solyc12g099360.1.1	AK327858	Solanum lycopersicum cDNA, clone: LEFL2039N16, HTC in fruit	99.94	1704	1704	100.00	82.16	77.85	2045	1592	284	0	256	1847	1700	109	0
Locus_7682_Transcript_1/1_Confidence_1.000_Length_1947	Acyl-CoA synthetase/AMP-acid ligase II (AHRD V1 **** Q2W3Z0_MAGSA)%3B contains Interpro domain(s) IPR000873 AMP-dependent synthetase and ligase	Solyc08g075800.1.1	Solyc08g075800.1.1	BT014127	Lycopersicon esculentum clone 133243F, mRNA sequence	85.38	1662	1656	100.36	85.56	85.36	1947	1662	231	1	98	1759	1	1653	0
Locus_14662_Transcript_1/1_Confidence_1.000_Length_319	Acyl-CoA synthetase/AMP-acid ligase II (AHRD V1 **** Q2W3Z0_MAGSA)%3B contains Interpro domain(s) IPR000873 AMP-dependent synthetase and ligase	Solyc12g099360.1.1	Solyc12g099360.1.1	AK327858	Solanum lycopersicum cDNA, clone: LEFL2039N16, HTC in fruit	99.94	1704	1704	100.00	100	100	319	319	0	0	1	319	828	1146	0
Locus_18261_Transcript_1/1_Confidence_1.000_Length_806	Acyl-CoA synthetase/AMP-acid ligase II (AHRD V1 **** Q2W3Z0_MAGSA)%3B contains Interpro domain(s) IPR000873 AMP-dependent synthetase and ligase	Solyc02g082870.1.1	Solyc02g082870.1.1	No Hits						81.51	75.81	806	611	113	0	196	806	1733	1123	3e-85
Locus_23749_Transcript_1/1_Confidence_1.000_Length_363	Acyl-CoA synthetase/AMP-acid ligase II (AHRD V1 **** Q2W3Z0_MAGSA)%3B contains Interpro domain(s) IPR000873 AMP-dependent synthetase and ligase	Solyc12g099360.1.1	Solyc12g099360.1.1	AK327858	Solanum lycopersicum cDNA, clone: LEFL2039N16, HTC in fruit	99.94	1704	1704	100.00	94.49	100	363	363	0	1	1	363	1679	1337	1e-168
Locus_25653_Transcript_1/1_Confidence_1.000_Length_189	Acyl-CoA synthetase/AMP-acid ligase II (AHRD V1 **** Q2W3Z0_MAGSA)%3B contains Interpro domain(s) IPR000873 AMP-dependent synthetase and ligase	Solyc02g082870.1.1	Solyc02g082870.1.1	No Hits						85.71	85.19	189	161	23	0	3	163	718	878	3e-32
Locus_2040_Transcript_1/1_Confidence_1.000_Length_1585	Acyl-CoA thioesterase (AHRD V1 ***- Q8GYW7_ARATH)%3B contains Interpro domain(s) IPR003703 Acyl-CoA thioesterase	Solyc01g094530.1.1	Solyc01g094530.1.1	No Hits						100	81.2	1585	1287	0	0	86	1372	1	1287	0
Locus_3106_Transcript_1/2_Confidence_1.000_Length_1715	Acyl-CoA thioesterase 9 (AHRD V1 **** Q503Q9_DANRE)	Solyc09g042750.1.1	Solyc09g042750.1.1	No Hits						100	77.67	1715	1332	0	0	260	1591	1332	1	0
Locus_9588_Transcript_1/1_Confidence_1.000_Length_1845	Acyl-CoA thioesterase 9 (AHRD V1 **** Q503Q9_DANRE)%3B contains Interpro domain(s) IPR006683 Thioesterase superfamily	Solyc12g019490.1.1	Solyc12g019490.1.1	AK320846	Solanum lycopersicum cDNA, clone: LEFL1013DD07, HTC in leaf	99.86	1470	1470	100.00	100	79.67	1845	1470	0	0	185	1654	1	1470	0
Locus_2040_Transcript_1/1_Confidence_1.000_Length_1585	Acyl-CoA thioesterase family protein (AHRD V1 ***- D7KP80_ARALY)%3B contains Interpro domain(s) IPR003703 Acyl-CoA thioesterase	Solyc01g094550.1.1	Solyc01g094550.1.1	No Hits						91.84	81.2	1585	1287	105	0	86	1372	1	1287	0
Locus_1537_Transcript_1/5_Confidence_0.545_Length_290	Acyl-CoA-binding domain-containing protein 6 (AHRD V1 *-*- B6SHQ7_MAIZE)%3B contains Interpro domain(s) IPR000582 Acyl-CoA-binding protein%2C ACBP	Solyc04g078090.1.1	Solyc04g078090.1.1	No Hits						100	83.79	290	243	0	0	48	290	1336	1094	7e-136
Locus_1537_Transcript_2/5_Confidence_0.455_Length_283	Acyl-CoA-binding domain-containing protein 6 (AHRD V1 *-*- B6SHQ7_MAIZE)%3B contains Interpro domain(s) IPR000582 Acyl-CoA-binding protein%2C ACBP	Solyc04g078090.1.1	Solyc04g078090.1.1	No Hits						97.98	87.63	283	248	0	1	41	283	1341	1094	6e-127
Locus_1537_Transcript_3/5_Confidence_0.364_Length_280	Acyl-CoA-binding domain-containing protein 6 (AHRD V1 *-*- B6SHQ7_MAIZE)%3B contains Interpro domain(s) IPR000582 Acyl-CoA-binding protein%2C ACBP	Solyc04g078090.1.1	Solyc04g078090.1.1	No Hits						100	83.93	280	235	0	0	46	280	1328	1094	4e-131
Locus_1537_Transcript_5/5_Confidence_0.455_Length_288	Acyl-CoA-binding domain-containing protein 6 (AHRD V1 *-*- B6SHQ7_MAIZE)%3B contains Interpro domain(s) IPR000582 Acyl-CoA-binding protein%2C ACBP	Solyc04g078090.1.1	Solyc04g078090.1.1	No Hits						100	86.11	288	248	0	0	41	288	1341	1094	7e-139
Locus_5102_Transcript_1/2_Confidence_1.000_Length_1370	Acyl-CoA-binding domain-containing protein 6 (AHRD V1 *-*- B6SHQ7_MAIZE)%3B contains Interpro domain(s) IPR000582 Acyl-CoA-binding protein%2C ACBP	Solyc04g078090.1.1	Solyc04g078090.1.1	No Hits						100	80.22	1370	1099	0	0	228	1326	1	1099	0
Locus_5102_Transcript_2/2_Confidence_1.000_Length_1370	Acyl-CoA-binding domain-containing protein 6 (AHRD V1 *-*- B6SHQ7_MAIZE)%3B contains Interpro domain(s) IPR000582 Acyl-CoA-binding protein%2C ACBP	Solyc04g078090.1.1	Solyc04g078090.1.1	No Hits						100	83.43	1370	1143	0	0	228	1370	1	1143	0
Locus_504_Transcript_1/2_Confidence_1.000_Length_2511	Acyl-coenzyme A oxidase (AHRD V1 **** D7MCB8_ARALY)%3B contains Interpro domain(s) IPR012258 Acyl-CoA oxidase	Solyc08g078390.1.1	Solyc08g078390.1.1	No Hits						100	79.45	2511	1995	0	0	263	2257	1	1995	0
Locus_504_Transcript_2/2_Confidence_1.000_Length_1977	Acyl-coenzyme A oxidase (AHRD V1 **** D7MCB8_ARALY)%3B contains Interpro domain(s) IPR012258 Acyl-CoA oxidase	Solyc08g078390.1.1	Solyc08g078390.1.1	No Hits						100	81.13	1977	1604	0	0	263	1866	1	1604	0
Locus_5850_Transcript_1/1_Confidence_1.000_Length_618	Acyl-coenzyme A thioesterase 13 (AHRD V1 **** ACO13_MOUSE)%3B contains Interpro domain(s) IPR003736 Phenylacetic acid degradation-related protein	Solyc06g076680.1.1	Solyc06g076680.1.1	No Hits						100	77.18	618	477	0	0	136	612	477	1	0
Locus_9981_Transcript_1/1_Confidence_1.000_Length_1007	Acyl-protein thioesterase 1 (AHRD V1 **-- B6U7L3_MAIZE)%3B contains Interpro domain(s) IPR003140 Phospholipase/carboxylesterase	Solyc11g012070.1.1	Solyc11g012070.1.1	AK325548	Solanum lycopersicum cDNA, clone: LEFL1097DB04, HTC in leaf	100.00	714	765	93.33	100	75.17	1007	757	0	0	251	1007	765	9	0
Locus_14566_Transcript_1/1_Confidence_1.000_Length_1049	Acyl-protein thioesterase 2 (AHRD V1 **-- B6T1C9_MAIZE)%3B contains Interpro domain(s) IPR003140 Phospholipase/carboxylesterase	Solyc08g067160.1.1	Solyc08g067160.1.1	No Hits						100	73.21	1049	768	0	0	61	828	1	768	0
Locus_16399_Transcript_1/1_Confidence_1.000_Length_375	Acyl-protein thioesterase 2 (AHRD V1 **-- B6T1C9_MAIZE)%3B contains Interpro domain(s) IPR003140 Phospholipase/carboxylesterase	Solyc12g042890.1.1	Solyc12g042890.1.1	AK246820	Solanum lycopersicum cDNA, clone: FC25BC09, HTC in fruit	80.92	152	774	19.64	100	80.8	375	303	0	0	2	304	303	1	1e-171
Locus_16399_Transcript_1/1_Confidence_1.000_Length_375	Acyl-protein thioesterase 2 (AHRD V1 **-- B6T1C9_MAIZE)%3B contains Interpro domain(s) IPR003140 Phospholipase/carboxylesterase	Solyc06g067950.1.1	Solyc06g067950.1.1	No Hits						86.83	74.93	375	281	37	0	24	304	281	1	4e-70
Locus_18029_Transcript_1/1_Confidence_1.000_Length_802	Acyltransferase (Fragment) (AHRD V1 **-- C1JZ69_DATST)%3B contains Interpro domain(s) IPR003480 Transferase	Solyc11g067330.1.1	Solyc11g067330.1.1	AK319971	Solanum lycopersicum cDNA, clone: LEFL1003DB04, HTC in leaf	100.00	19	1302	1.46	97.51	100	802	802	1	1	1	802	339	1121	0
Locus_18029_Transcript_1/1_Confidence_1.000_Length_802	Acyltransferase (Fragment) (AHRD V1 **-- C1JZ69_DATST)%3B contains Interpro domain(s) IPR003480 Transferase	Solyc11g067340.1.1	Solyc11g067340.1.1	AK319971	Solanum lycopersicum cDNA, clone: LEFL1003DB04, HTC in leaf	100.00	19	1302	1.46	89.9	100	802	802	62	2	1	802	339	1121	0
Locus_23701_Transcript_1/1_Confidence_1.000_Length_193	Acyltransferase (Fragment) (AHRD V1 **-- C1JZ69_DATST)%3B contains Interpro domain(s) IPR003480 Transferase	Solyc11g067330.1.1	Solyc11g067330.1.1	AK319971	Solanum lycopersicum cDNA, clone: LEFL1003DB04, HTC in leaf	100.00	19	1302	1.46	100	100	193	193	0	0	1	193	46	238	3e-106
Locus_23701_Transcript_1/1_Confidence_1.000_Length_193	Acyltransferase (Fragment) (AHRD V1 **-- C1JZ69_DATST)%3B contains Interpro domain(s) IPR003480 Transferase	Solyc11g067340.1.1	Solyc11g067340.1.1	AK319971	Solanum lycopersicum cDNA, clone: LEFL1003DB04, HTC in leaf	100.00	19	1302	1.46	97.93	100	193	193	4	0	1	193	46	238	1e-96
Locus_22810_Transcript_1/1_Confidence_1.000_Length_341	Acyltransferase (Fragment) (AHRD V1 **-- C1JZ77_9SOLA)%3B contains Interpro domain(s) IPR003480 Transferase	Solyc02g081800.1.1	Solyc02g081800.1.1	BT013134	Lycopersicon esculentum clone 114436R, mRNA sequence	100.00	18	1296	1.39	100	100	341	341	0	0	1	341	576	916	0
Locus_16586_Transcript_1/1_Confidence_1.000_Length_164	Acyltransferase 1 (AHRD V1 **-- Q8GV04_CAPCH)%3B contains Interpro domain(s) IPR003480 Transferase	Solyc07g052060.1.1	Solyc07g052060.1.1	No Hits						81.55	100	164	168	23	1	5	164	520	353	3e-19
Locus_24718_Transcript_1/1_Confidence_1.000_Length_208	Acyltransferase 1 (AHRD V1 **-- Q8GV04_CAPCH)%3B contains Interpro domain(s) IPR003480 Transferase	Solyc07g052060.1.1	Solyc07g052060.1.1	No Hits						87.56	96.63	208	201	22	1	3	200	244	44	4e-50
Locus_2660_Transcript_1/1_Confidence_1.000_Length_1856	Acyltransferase WS/DGAT/MGAT family protein (AHRD V1 **-- A7NLM3_ROSCS)%3B contains Interpro domain(s) IPR009721 Protein of unknown function DUF1298	Solyc01g107900.1.1	Solyc01g107900.1.1	No Hits						100	74.84	1856	1389	0	0	316	1704	1389	1	0
Locus_1703_Transcript_1/1_Confidence_1.000_Length_1679	Acyltransferase-like protein (AHRD V1 **-- Q589X7_TOBAC)%3B contains Interpro domain(s) IPR003480 Transferase	Solyc12g010980.1.1	Solyc12g010980.1.1	AK319704	Solanum lycopersicum cDNA, clone: LEFL1001BB01, HTC in leaf	99.93	1338	1338	100.00	100	79.69	1679	1338	0	0	287	1624	1338	1	0
Locus_1711_Transcript_1/1_Confidence_1.000_Length_1355	Acyltransferase-like protein (AHRD V1 **-- Q589X7_TOBAC)%3B contains Interpro domain(s) IPR003480 Transferase	Solyc08g075210.1.1	Solyc08g075210.1.1	U76408	LEU76408 Lycopersicon esculentum knotted 3 protein (TKn3) mRNA, complete cds	100.00	18	1275	1.41	100	94.1	1355	1275	0	0	51	1325	1275	1	0
Locus_6178_Transcript_1/1_Confidence_1.000_Length_1604	Acyltransferase-like protein (AHRD V1 **-- Q589X8_TOBAC)%3B contains Interpro domain(s) IPR003480 Transferase	Solyc12g005430.1.1	Solyc12g005430.1.1	AK323973	Solanum lycopersicum cDNA, clone: LEFL1068DC03, HTC in leaf	82.06	1148	1374	83.55	99.13	85.66	1604	1374	12	0	124	1497	1374	1	0
Locus_12217_Transcript_1/1_Confidence_1.000_Length_1204	Adaptin ear-binding coat-associated protein 1 (AHRD V1 **** B4FRD1_MAIZE)%3B contains Interpro domain(s) IPR012466 Adaptin ear-binding coat-associated protein 1 NECAP-1	Solyc07g053310.1.1	Solyc07g053310.1.1	No Hits						100	70.76	1204	852	0	0	134	985	1	852	0
Locus_2937_Transcript_1/1_Confidence_1.000_Length_1108	Adaptin ear-binding coat-associated protein 2 (AHRD V1 **** B4FAZ6_MAIZE)%3B contains Interpro domain(s) IPR012466 Adaptin ear-binding coat-associated protein 1 NECAP-1	Solyc09g066490.1.1	Solyc09g066490.1.1	No Hits						100	76.9	1108	852	0	0	105	956	1	852	0
Locus_2671_Transcript_1/4_Confidence_0.600_Length_1553	Adenosine deaminase-like protein (Predicted) (AHRD V1 **** B2KIP2_RHIFE)%3B contains Interpro domain(s) IPR001365 Adenosine/AMP deaminase	Solyc10g005310.1.1	Solyc10g005310.1.1	No Hits						99.19	71.47	1553	1110	0	1	272	1381	1101	1	0
Locus_2671_Transcript_4/4_Confidence_0.600_Length_1544	Adenosine deaminase-like protein (Predicted) (AHRD V1 **** B2KIP2_RHIFE)%3B contains Interpro domain(s) IPR001365 Adenosine/AMP deaminase	Solyc10g005310.1.1	Solyc10g005310.1.1	No Hits						100	71.31	1544	1101	0	0	272	1372	1101	1	0
Locus_14902_Transcript_1/1_Confidence_1.000_Length_1223	Adenosine kinase (AHRD V1 ***- D2D2Z6_GOSHI)%3B contains Interpro domain(s) IPR001805 Adenosine kinase	Solyc10g086190.1.1	Solyc10g086190.1.1	AK320801	Solanum lycopersicum cDNA, clone: LEFL1013BE05, HTC in leaf	100.00	1020	1020	100.00	86.95	83.32	1223	1019	127	2	116	1131	1016	1	0
Locus_15738_Transcript_1/1_Confidence_1.000_Length_1312	Adenosine kinase (AHRD V1 ***- D2D2Z6_GOSHI)%3B contains Interpro domain(s) IPR001805 Adenosine kinase	Solyc10g086190.1.1	Solyc10g086190.1.1	AK320801	Solanum lycopersicum cDNA, clone: LEFL1013BE05, HTC in leaf	100.00	1020	1020	100.00	100	77.74	1312	1020	0	0	203	1222	1020	1	0
Locus_14902_Transcript_1/1_Confidence_1.000_Length_1223	Adenosine kinase (AHRD V1 **** D2D2Z6_GOSHI)%3B contains Interpro domain(s) IPR001805 Adenosine kinase	Solyc09g007940.1.1	Solyc09g007940.1.1	No Hits						100	83.65	1223	1023	0	0	109	1131	1023	1	0
Locus_15738_Transcript_1/1_Confidence_1.000_Length_1312	Adenosine kinase (AHRD V1 **** D2D2Z6_GOSHI)%3B contains Interpro domain(s) IPR001805 Adenosine kinase	Solyc09g007940.1.1	Solyc09g007940.1.1	No Hits						86.95	77.67	1312	1019	127	2	207	1222	1016	1	0
Locus_1496_Transcript_1/5_Confidence_0.688_Length_1720	Adenosylhomocysteinase (AHRD V1 ***- A1KYB0_TOBAC)%3B contains Interpro domain(s) IPR000043 S-adenosyl-L-homocysteine hydrolase	Solyc12g098500.1.1	Solyc12g098500.1.1	AK324188	Solanum lycopersicum cDNA, clone: LEFL1073BE04, HTC in leaf	99.66	1458	1458	100.00	87.83	84.07	1720	1446	176	0	2	1447	11	1456	0
Locus_1496_Transcript_2/5_Confidence_0.750_Length_1741	Adenosylhomocysteinase (AHRD V1 ***- A1KYB0_TOBAC)%3B contains Interpro domain(s) IPR000043 S-adenosyl-L-homocysteine hydrolase	Solyc12g098500.1.1	Solyc12g098500.1.1	AK324188	Solanum lycopersicum cDNA, clone: LEFL1073BE04, HTC in leaf	99.66	1458	1458	100.00	87.69	83.06	1741	1446	178	0	2	1447	11	1456	0
Locus_1496_Transcript_3/5_Confidence_0.688_Length_1720	Adenosylhomocysteinase (AHRD V1 ***- A1KYB0_TOBAC)%3B contains Interpro domain(s) IPR000043 S-adenosyl-L-homocysteine hydrolase	Solyc12g098500.1.1	Solyc12g098500.1.1	AK324188	Solanum lycopersicum cDNA, clone: LEFL1073BE04, HTC in leaf	99.66	1458	1458	100.00	87.97	84.07	1720	1446	174	0	2	1447	11	1456	0
Locus_1496_Transcript_4/5_Confidence_0.500_Length_1651	Adenosylhomocysteinase (AHRD V1 ***- A1KYB0_TOBAC)%3B contains Interpro domain(s) IPR000043 S-adenosyl-L-homocysteine hydrolase	Solyc12g098500.1.1	Solyc12g098500.1.1	AK324188	Solanum lycopersicum cDNA, clone: LEFL1073BE04, HTC in leaf	99.66	1458	1458	100.00	87.62	87.58	1651	1446	179	0	2	1447	11	1456	0
Locus_1496_Transcript_5/5_Confidence_0.750_Length_1720	Adenosylhomocysteinase (AHRD V1 ***- A1KYB0_TOBAC)%3B contains Interpro domain(s) IPR000043 S-adenosyl-L-homocysteine hydrolase	Solyc12g098500.1.1	Solyc12g098500.1.1	AK324188	Solanum lycopersicum cDNA, clone: LEFL1073BE04, HTC in leaf	99.66	1458	1458	100.00	87.69	84.07	1720	1446	178	0	2	1447	11	1456	0
Locus_16923_Transcript_1/1_Confidence_1.000_Length_1769	Adenosylhomocysteinase (AHRD V1 ***- A1KYB0_TOBAC)%3B contains Interpro domain(s) IPR000043 S-adenosyl-L-homocysteine hydrolase	Solyc12g098500.1.1	Solyc12g098500.1.1	AK324188	Solanum lycopersicum cDNA, clone: LEFL1073BE04, HTC in leaf	99.66	1458	1458	100.00	100	82.42	1769	1458	0	0	70	1527	1	1458	0
Locus_1496_Transcript_1/5_Confidence_0.688_Length_1720	Adenosylhomocysteinase (AHRD V1 **** Q2XTD0_SOLTU)%3B contains Interpro domain(s) IPR000043 S-adenosyl-L-homocysteine hydrolase	Solyc09g092380.1.1	Solyc09g092380.1.1	No Hits						99.03	84.24	1720	1449	14	0	1	1449	10	1458	0
Locus_1496_Transcript_1/5_Confidence_0.688_Length_1720	Adenosylhomocysteinase (AHRD V1 **** Q2XTD0_SOLTU)%3B contains Interpro domain(s) IPR000043 S-adenosyl-L-homocysteine hydrolase	Solyc09g092390.1.1	Solyc09g092390.1.1	No Hits						97.58	84.24	1720	1449	35	0	1	1449	10	1458	0
Locus_1496_Transcript_2/5_Confidence_0.750_Length_1741	Adenosylhomocysteinase (AHRD V1 **** Q2XTD0_SOLTU)%3B contains Interpro domain(s) IPR000043 S-adenosyl-L-homocysteine hydrolase	Solyc09g092380.1.1	Solyc09g092380.1.1	No Hits						99.72	83.23	1741	1449	4	0	1	1449	10	1458	0
Locus_1496_Transcript_2/5_Confidence_0.750_Length_1741	Adenosylhomocysteinase (AHRD V1 **** Q2XTD0_SOLTU)%3B contains Interpro domain(s) IPR000043 S-adenosyl-L-homocysteine hydrolase	Solyc09g092390.1.1	Solyc09g092390.1.1	No Hits						97.58	83.23	1741	1449	35	0	1	1449	10	1458	0
Locus_1496_Transcript_3/5_Confidence_0.688_Length_1720	Adenosylhomocysteinase (AHRD V1 **** Q2XTD0_SOLTU)%3B contains Interpro domain(s) IPR000043 S-adenosyl-L-homocysteine hydrolase	Solyc09g092380.1.1	Solyc09g092380.1.1	No Hits						99.1	84.24	1720	1449	13	0	1	1449	10	1458	0
Locus_1496_Transcript_3/5_Confidence_0.688_Length_1720	Adenosylhomocysteinase (AHRD V1 **** Q2XTD0_SOLTU)%3B contains Interpro domain(s) IPR000043 S-adenosyl-L-homocysteine hydrolase	Solyc09g092390.1.1	Solyc09g092390.1.1	No Hits						98.21	84.24	1720	1449	26	0	1	1449	10	1458	0
Locus_1496_Transcript_4/5_Confidence_0.500_Length_1651	Adenosylhomocysteinase (AHRD V1 **** Q2XTD0_SOLTU)%3B contains Interpro domain(s) IPR000043 S-adenosyl-L-homocysteine hydrolase	Solyc09g092380.1.1	Solyc09g092380.1.1	No Hits						99.52	87.76	1651	1449	7	0	1	1449	10	1458	0
Locus_1496_Transcript_4/5_Confidence_0.500_Length_1651	Adenosylhomocysteinase (AHRD V1 **** Q2XTD0_SOLTU)%3B contains Interpro domain(s) IPR000043 S-adenosyl-L-homocysteine hydrolase	Solyc09g092390.1.1	Solyc09g092390.1.1	No Hits						97.79	87.76	1651	1449	32	0	1	1449	10	1458	0
Locus_1496_Transcript_5/5_Confidence_0.750_Length_1720	Adenosylhomocysteinase (AHRD V1 **** Q2XTD0_SOLTU)%3B contains Interpro domain(s) IPR000043 S-adenosyl-L-homocysteine hydrolase	Solyc09g092380.1.1	Solyc09g092380.1.1	No Hits						99.72	84.24	1720	1449	4	0	1	1449	10	1458	0
Locus_1496_Transcript_5/5_Confidence_0.750_Length_1720	Adenosylhomocysteinase (AHRD V1 **** Q2XTD0_SOLTU)%3B contains Interpro domain(s) IPR000043 S-adenosyl-L-homocysteine hydrolase	Solyc09g092390.1.1	Solyc09g092390.1.1	No Hits						97.58	84.24	1720	1449	35	0	1	1449	10	1458	0
Locus_16923_Transcript_1/1_Confidence_1.000_Length_1769	Adenosylhomocysteinase (AHRD V1 **** Q2XTD0_SOLTU)%3B contains Interpro domain(s) IPR000043 S-adenosyl-L-homocysteine hydrolase	Solyc09g092390.1.1	Solyc09g092390.1.1	No Hits						88.04	81.74	1769	1446	173	0	80	1525	11	1456	0
Locus_16923_Transcript_1/1_Confidence_1.000_Length_1769	Adenosylhomocysteinase (AHRD V1 **** Q2XTD0_SOLTU)%3B contains Interpro domain(s) IPR000043 S-adenosyl-L-homocysteine hydrolase	Solyc09g092380.1.1	Solyc09g092380.1.1	No Hits						87.62	81.74	1769	1446	179	0	80	1525	11	1456	0
Locus_5862_Transcript_1/1_Confidence_1.000_Length_2419	Adenosylmethionine-8-amino-7-oxononanoate aminotransferase-like protein (AHRD V1 **** Q9FKL5_ARATH)%3B contains Interpro domain(s) IPR005814 Aminotransferase class-III	Solyc07g006810.1.1	Solyc07g006810.1.1	No Hits						99.21	93.92	2419	2272	0	3	1	2272	309	2562	0
Locus_22702_Transcript_1/1_Confidence_1.000_Length_194	Adenosylmethionine-8-amino-7-oxononanoate aminotransferase-like protein (AHRD V1 **** Q9FKL5_ARATH)%3B contains Interpro domain(s) IPR005814 Aminotransferase class-III	Solyc07g006810.1.1	Solyc07g006810.1.1	No Hits						100	98.45	194	191	0	0	1	191	58	248	5e-105
Locus_15134_Transcript_1/1_Confidence_1.000_Length_652	Adenylate cyclase (AHRD V1 ***- D7LB43_ARALY)%3B contains Interpro domain(s) IPR008172 Adenylate cyclase	Solyc06g068290.1.1	Solyc06g068290.1.1	AK325059	Solanum lycopersicum cDNA, clone: LEFL1090DF01, HTC in leaf	100.00	609	609	100.00	100	85.58	652	558	0	0	95	652	1	558	0
Locus_6300_Transcript_1/1_Confidence_1.000_Length_1200	Adenylate kinase (AHRD V1 **** B6STL7_MAIZE)%3B contains Interpro domain(s) IPR006259 Adenylate kinase%2C subfamily	Solyc06g065270.1.1	Solyc06g065270.1.1	No Hits						100	71.75	1200	861	0	0	51	911	1	861	0
Locus_1530_Transcript_1/1_Confidence_1.000_Length_1207	Adenylate kinase family-like protein (AHRD V1 ***- Q38JG0_SOLTU)%3B contains Interpro domain(s) IPR000850 Adenylate kinase	Solyc03g005050.1.1	Solyc03g005050.1.1	No Hits						100	70.59	1207	852	0	0	57	908	1	852	0
Locus_10550_Transcript_1/1_Confidence_1.000_Length_679	Adenylate kinase isoenzyme 6 (AHRD V1 **-- B5X3S3_SALSA)	Solyc11g072410.1.1	Solyc11g072410.1.1	GQ261269	Solanum lycopersicum cultivar Rio Grande PtoR Hop-interacting protein THI105 mRNA, complete cds	100.00	534	534	100.00	100	78.65	679	534	0	0	121	654	534	1	0
Locus_8482_Transcript_1/1_Confidence_1.000_Length_2308	Adenylate kinase-like protein (AHRD V1 ***- Q8VYL1_ARATH)%3B contains Interpro domain(s) IPR018962 Domain of unknown function DUF1995	Solyc12g010380.1.1	Solyc12g010380.1.1	AK247486	Solanum lycopersicum cDNA, clone: LEFL1032BF11, HTC in leaf	100.00	20	1821	1.10	100	78.9	2308	1821	0	0	23	1843	1	1821	0
Locus_12065_Transcript_1/1_Confidence_1.000_Length_2127	Adenylosuccinate lyase (AHRD V1 ***- Q6T7E9_TOBAC)%3B contains Interpro domain(s) IPR004769 Adenylosuccinate lyase	Solyc07g006530.1.1	Solyc07g006530.1.1	No Hits						100	77.15	2127	1641	0	0	449	2089	1641	1	0
Locus_9714_Transcript_1/2_Confidence_1.000_Length_1771	Adenylosuccinate synthetase (AHRD V1 **** Q9FYW9_SOLLC)%3B contains Interpro domain(s) IPR001114 Adenylosuccinate synthetase	Solyc02g085520.1.1	Solyc02g085520.1.1	No Hits						100	84.87	1771	1503	0	0	91	1593	1	1503	0
Locus_9714_Transcript_1/2_Confidence_1.000_Length_1771	Adenylosuccinate synthetase (AHRD V1 **** Q9FYW9_SOLLC)%3B contains Interpro domain(s) IPR001114 Adenylosuccinate synthetase	Solyc10g080320.1.1	Solyc10g080320.1.1	BT013108	Lycopersicon esculentum clone 114394R, mRNA sequence	100.00	1524	1524	100.00	91.52	81.87	1771	1450	120	1	147	1593	75	1524	0
Locus_10224_Transcript_1/3_Confidence_0.727_Length_2118	Adenylosuccinate synthetase (AHRD V1 **** Q9FYW9_SOLLC)%3B contains Interpro domain(s) IPR001114 Adenylosuccinate synthetase	Solyc10g080320.1.1	Solyc10g080320.1.1	BT013108	Lycopersicon esculentum clone 114394R, mRNA sequence	100.00	1524	1524	100.00	100	71.95	2118	1524	0	0	125	1648	1	1524	0
Locus_10224_Transcript_2/3_Confidence_0.818_Length_2152	Adenylosuccinate synthetase (AHRD V1 **** Q9FYW9_SOLLC)%3B contains Interpro domain(s) IPR001114 Adenylosuccinate synthetase	Solyc10g080320.1.1	Solyc10g080320.1.1	BT013108	Lycopersicon esculentum clone 114394R, mRNA sequence	100.00	1524	1524	100.00	100	70.82	2152	1524	0	0	125	1648	1	1524	0
Locus_10224_Transcript_3/3_Confidence_0.636_Length_1928	Adenylosuccinate synthetase (AHRD V1 **** Q9FYW9_SOLLC)%3B contains Interpro domain(s) IPR001114 Adenylosuccinate synthetase	Solyc10g080320.1.1	Solyc10g080320.1.1	BT013108	Lycopersicon esculentum clone 114394R, mRNA sequence	100.00	1524	1524	100.00	100	79.05	1928	1524	0	0	125	1648	1	1524	0
Locus_10224_Transcript_3/3_Confidence_0.636_Length_1928	Adenylosuccinate synthetase (AHRD V1 **** Q9FYW9_SOLLC)%3B contains Interpro domain(s) IPR001114 Adenylosuccinate synthetase	Solyc02g085520.1.1	Solyc02g085520.1.1	No Hits						91.52	75.21	1928	1450	120	1	199	1648	57	1503	0
Locus_3825_Transcript_2/2_Confidence_1.000_Length_1861	Adenylyl cyclase-associated protein (AHRD V1 ***- B9H0Q2_POPTR)%3B contains Interpro domain(s) IPR001837 Adenylate cyclase-associated CAP	Solyc10g051340.1.1	Solyc10g051340.1.1	AK324146	Solanum lycopersicum cDNA, clone: LEFL1072CE01, HTC in leaf	100.00	1416	1416	100.00	100	76.09	1861	1416	0	0	151	1566	1	1416	0
Locus_15375_Transcript_1/1_Confidence_1.000_Length_482	Adenylyl cyclase-associated protein (AHRD V1 ***- B9H0Q2_POPTR)%3B contains Interpro domain(s) IPR001837 Adenylate cyclase-associated CAP	Solyc01g109580.1.1	Solyc01g109580.1.1	No Hits						100	99.59	482	480	0	0	1	480	674	1153	0
Locus_15375_Transcript_1/1_Confidence_1.000_Length_482	Adenylyl cyclase-associated protein (AHRD V1 ***- B9H0Q2_POPTR)%3B contains Interpro domain(s) IPR001837 Adenylate cyclase-associated CAP	Solyc10g051340.1.1	Solyc10g051340.1.1	AK324146	Solanum lycopersicum cDNA, clone: LEFL1072CE01, HTC in leaf	100.00	1416	1416	100.00	84.76	89.83	482	433	66	0	48	480	718	1150	2e-91
Locus_19600_Transcript_1/1_Confidence_1.000_Length_239	Adenylyl cyclase-associated protein (AHRD V1 ***- B9H0Q2_POPTR)%3B contains Interpro domain(s) IPR001837 Adenylate cyclase-associated CAP	Solyc01g109580.1.1	Solyc01g109580.1.1	No Hits						100	99.58	239	238	0	0	2	239	360	123	5e-133
Locus_19600_Transcript_1/1_Confidence_1.000_Length_239	Adenylyl cyclase-associated protein (AHRD V1 ***- B9H0Q2_POPTR)%3B contains Interpro domain(s) IPR001837 Adenylate cyclase-associated CAP	Solyc10g051340.1.1	Solyc10g051340.1.1	AK324146	Solanum lycopersicum cDNA, clone: LEFL1072CE01, HTC in leaf	100.00	1416	1416	100.00	82.7	77.41	239	185	32	0	6	190	353	169	6e-25
Locus_22331_Transcript_1/1_Confidence_1.000_Length_221	Adenylyl-sulfate kinase (AHRD V1 **** C6TL96_SOYBN)%3B contains Interpro domain(s) IPR002891 Adenylylsulphate kinase%2C C-terminal	Solyc02g092410.1.1	Solyc02g092410.1.1	No Hits						100	100	221	221	0	0	1	221	676	456	7e-123
Locus_22331_Transcript_1/1_Confidence_1.000_Length_221	Adenylyl-sulfate kinase (AHRD V1 **** C6TL96_SOYBN)%3B contains Interpro domain(s) IPR002891 Adenylylsulphate kinase%2C C-terminal	Solyc02g064650.1.1	Solyc02g064650.1.1	No Hits						88.46	94.12	221	208	24	0	10	217	703	496	8e-58
Locus_57_Transcript_1/3_Confidence_0.333_Length_1615	Adenylyltransferase and sulfurtransferase MOCS3 (AHRD V1 *--- MOCS3_DROGR)%3B contains Interpro domain(s) IPR009036 Molybdenum cofactor biosynthesis%2C MoeB	Solyc05g051230.1.1	Solyc05g051230.1.1	No Hits						99.71	85.26	1615	1377	4	0	61	1437	1	1377	0
Locus_11334_Transcript_1/1_Confidence_1.000_Length_1267	Adiponectin receptor (AHRD V1 ***- Q16FL3_AEDAE)%3B contains Interpro domain(s) IPR004254 Hly-III related	Solyc07g007800.1.1	Solyc07g007800.1.1	No Hits						99.38	76.4	1267	968	1	1	232	1194	173	1140	0
Locus_15566_Transcript_1/1_Confidence_1.000_Length_553	Adiponectin receptor (AHRD V1 ***- Q16FL3_AEDAE)%3B contains Interpro domain(s) IPR004254 Hly-III related	Solyc12g010480.1.1	Solyc12g010480.1.1	AK322691	Solanum lycopersicum cDNA, clone: LEFL1041BF02, HTC in leaf	91.67	36	1107	3.25	96.07	96.75	553	535	0	1	19	553	1	514	0
Locus_23172_Transcript_1/1_Confidence_1.000_Length_570	Adiponectin receptor (AHRD V1 ***- Q16FL3_AEDAE)%3B contains Interpro domain(s) IPR004254 Hly-III related	Solyc12g010480.1.1	Solyc12g010480.1.1	AK322691	Solanum lycopersicum cDNA, clone: LEFL1041BF02, HTC in leaf	91.67	36	1107	3.25	99.81	94.56	570	539	1	0	32	570	1107	569	0
Locus_16458_Transcript_2/2_Confidence_1.000_Length_1634	Adiponectin receptor 2 (AHRD V1 *-** Q5TYU5_DANRE)%3B contains Interpro domain(s) IPR004254 Hly-III related	Solyc02g092230.1.1	Solyc02g092230.1.1	No Hits						100	73.62	1634	1203	0	0	181	1383	1	1203	0
Locus_9764_Transcript_1/1_Confidence_1.000_Length_1517	Adiponectin receptor protein 2 (AHRD V1 *-** B0W6M8_CULQU)%3B contains Interpro domain(s) IPR004254 Hly-III related	Solyc03g043930.1.1	Solyc03g043930.1.1	No Hits						100	86.95	1517	1319	0	0	10	1328	26	1344	0
Locus_12357_Transcript_1/1_Confidence_1.000_Length_1280	Adiponectin receptor protein 2 (AHRD V1 ***- B0W6M8_CULQU)%3B contains Interpro domain(s) IPR004254 Hly-III related	Solyc12g009680.1.1	Solyc12g009680.1.1	AK322691	Solanum lycopersicum cDNA, clone: LEFL1041BF02, HTC in leaf	86.70	233	987	23.61	98.78	77.11	1280	987	1	1	284	1259	987	1	0
Locus_3138_Transcript_1/1_Confidence_1.000_Length_2262	ADP ATP carrier protein (AHRD V1 ***- Q3KMV6_CHLTA)%3B contains Interpro domain(s) IPR004667 ADP/ATP carrier protein	Solyc03g119970.1.1	Solyc03g119970.1.1	No Hits						100	83.02	2262	1878	0	0	228	2105	1	1878	0
Locus_13617_Transcript_1/1_Confidence_1.000_Length_704	ADP ribosylation factor (AHRD V1 *-*- Q08IJ1_TOBAC)%3B contains Interpro domain(s) IPR006688 ADP-ribosylation factor	Solyc12g099080.1.1	Solyc12g099080.1.1	AK323183	Solanum lycopersicum cDNA, clone: LEFL1051BA12, HTC in leaf	97.99	646	672	96.13	83.04	73.72	704	519	84	1	190	704	135	653	2e-89
Locus_24950_Transcript_1/1_Confidence_1.000_Length_291	ADP ribosylation factor (AHRD V1 *-*- Q08IJ1_TOBAC)%3B contains Interpro domain(s) IPR006688 ADP-ribosylation factor	Solyc12g099080.1.1	Solyc12g099080.1.1	AK323183	Solanum lycopersicum cDNA, clone: LEFL1051BA12, HTC in leaf	97.99	646	672	96.13	83.75	95.19	291	277	45	0	9	285	667	391	9e-49
Locus_9166_Transcript_2/2_Confidence_1.000_Length_1161	ADP-ribose pyrophosphatase (AHRD V1 *-** B2GB88_LACF3)%3B contains Interpro domain(s) IPR000086 NUDIX hydrolase domain	Solyc08g079820.1.1	Solyc08g079820.1.1	No Hits						100	79.59	1161	924	0	0	232	1155	924	1	0
Locus_13617_Transcript_1/1_Confidence_1.000_Length_704	ADP-ribosylation factor (AHRD V1 *-*- D7KLG4_ARALY)%3B contains Interpro domain(s) IPR006688 ADP-ribosylation factor	Solyc04g025560.1.1	Solyc04g025560.1.1	No Hits						89.85	76.99	704	542	51	1	167	704	154	695	0
Locus_24950_Transcript_1/1_Confidence_1.000_Length_291	ADP-ribosylation factor (AHRD V1 *-*- D7KLG4_ARALY)%3B contains Interpro domain(s) IPR006688 ADP-ribosylation factor	Solyc04g025560.1.1	Solyc04g025560.1.1	No Hits						81.41	92.44	291	269	50	0	11	279	707	439	5e-32
Locus_13617_Transcript_1/1_Confidence_1.000_Length_704	ADP-ribosylation factor (AHRD V1 ***- D7KT27_ARALY)%3B contains Interpro domain(s) IPR006688 ADP-ribosylation factor	Solyc01g100860.1.1	Solyc01g100860.1.1	No Hits						85.07	72.3	704	509	76	0	196	704	19	527	8e-113
Locus_24950_Transcript_1/1_Confidence_1.000_Length_291	ADP-ribosylation factor (AHRD V1 ***- D7KT27_ARALY)%3B contains Interpro domain(s) IPR006688 ADP-ribosylation factor	Solyc01g100860.1.1	Solyc01g100860.1.1	No Hits						100	98.97	291	288	0	0	4	291	546	259	1e-162
Locus_13617_Transcript_1/1_Confidence_1.000_Length_704	ADP-ribosylation factor (AHRD V1 ***- Q76ME3_WHEAT)%3B contains Interpro domain(s) IPR006688 ADP-ribosylation factor	Solyc01g008000.1.1	Solyc01g008000.1.1	No Hits						100	74.86	704	527	0	0	178	704	1	527	0
Locus_13617_Transcript_1/1_Confidence_1.000_Length_704	ADP-ribosylation factor (AHRD V1 ***- Q76ME3_WHEAT)%3B contains Interpro domain(s) IPR006688 ADP-ribosylation factor	Solyc05g005190.1.1	Solyc05g005190.1.1	No Hits						91.46	74.86	704	527	45	0	178	704	1	527	0
Locus_24950_Transcript_1/1_Confidence_1.000_Length_291	ADP-ribosylation factor (AHRD V1 ***- Q76ME3_WHEAT)%3B contains Interpro domain(s) IPR006688 ADP-ribosylation factor	Solyc05g005190.1.1	Solyc05g005190.1.1	No Hits						83.94	94.16	291	274	44	0	9	282	541	268	2e-49
Locus_13617_Transcript_1/1_Confidence_1.000_Length_704	ADP-ribosylation factor (AHRD V1 ***- Q9M7P4_CAPAN)%3B contains Interpro domain(s) IPR006688 ADP-ribosylation factor	Solyc01g100870.1.1	Solyc01g100870.1.1	No Hits						84.82	73.01	704	514	73	1	196	704	19	532	5e-111
Locus_19048_Transcript_2/3_Confidence_0.714_Length_469	ADP-ribosylation factor (AHRD V1 ***- Q9M7P4_CAPAN)%3B contains Interpro domain(s) IPR006688 ADP-ribosylation factor	Solyc01g100870.1.1	Solyc01g100870.1.1	No Hits						98.67	79.96	469	375	0	1	100	469	633	259	0
Locus_24950_Transcript_1/1_Confidence_1.000_Length_291	ADP-ribosylation factor (AHRD V1 ***- Q9M7P4_CAPAN)%3B contains Interpro domain(s) IPR006688 ADP-ribosylation factor	Solyc01g100870.1.1	Solyc01g100870.1.1	No Hits						95.27	100	291	296	9	1	1	291	554	259	4e-134
Locus_7047_Transcript_1/1_Confidence_1.000_Length_1951	ADP-ribosylation factor GTPase activating protein 1 (AHRD V1 *--- Q0V8A7_BOVIN)%3B contains Interpro domain(s) IPR001164 Arf GTPase activating protein	Solyc10g084690.1.1	Solyc10g084690.1.1	BT014366	Lycopersicon esculentum clone 133652F, mRNA sequence	83.46	508	1380	36.81	99.93	70.78	1951	1381	0	1	153	1533	1	1380	0
Locus_4318_Transcript_1/1_Confidence_1.000_Length_1947	ADP-ribosylation factor GTPase activating protein 1 (AHRD V1 *-*- Q0V8A7_BOVIN)%3B contains Interpro domain(s) IPR001164 Arf GTPase activating protein	Solyc09g010520.1.1	Solyc09g010520.1.1	No Hits						100	72.11	1947	1404	0	0	164	1567	1	1404	0
Locus_3527_Transcript_1/1_Confidence_1.000_Length_1696	ADP-ribosylation factor GTPase-activating protein 3 (AHRD V1 **** B6TII3_MAIZE)%3B contains Interpro domain(s) IPR001164 Arf GTPase activating protein	Solyc08g005070.1.1	Solyc08g005070.1.1	No Hits						100	71.29	1696	1209	0	0	185	1393	1	1209	0
Locus_2425_Transcript_1/2_Confidence_1.000_Length_2414	ADP/ATP carrier protein (AHRD V1 ***- Q5L657_CHLAB)%3B contains Interpro domain(s) IPR004667 ADP/ATP carrier protein	Solyc12g042950.1.1	Solyc12g042950.1.1	AK329537	Solanum lycopersicum cDNA, clone: LEFL3146J18, HTC in root	99.85	657	1890	34.76	99.63	78.29	2414	1890	7	0	140	2029	1	1890	0
Locus_2425_Transcript_2/2_Confidence_1.000_Length_2415	ADP/ATP carrier protein (AHRD V1 ***- Q5L657_CHLAB)%3B contains Interpro domain(s) IPR004667 ADP/ATP carrier protein	Solyc12g042950.1.1	Solyc12g042950.1.1	AK329537	Solanum lycopersicum cDNA, clone: LEFL3146J18, HTC in root	99.85	657	1890	34.76	99.63	78.26	2415	1890	7	0	140	2029	1	1890	0
Locus_1324_Transcript_1/1_Confidence_1.000_Length_2447	AE family transporter anion exchange (AHRD V1 *--* A4RY02_OSTLU)%3B contains Interpro domain(s) IPR003020 Bicarbonate transporter%2C eukaryotic	Solyc01g057770.1.1	Solyc01g057770.1.1	No Hits						100	87.54	2447	2142	0	0	139	2280	1	2142	0
Locus_8374_Transcript_1/1_Confidence_1.000_Length_2565	AE family transporter anion exchange (AHRD V1 *--* A4RY02_OSTLU)%3B contains Interpro domain(s) IPR003020 Bicarbonate transporter%2C eukaryotic	Solyc01g079150.1.1	Solyc01g079150.1.1	No Hits						99.49	84.33	2565	2163	2	1	114	2267	2163	1	0
Locus_5676_Transcript_1/1_Confidence_1.000_Length_1574	Afadin- and alpha-actinin-binding protein (AHRD V1 **-- ADIP_MOUSE)	Solyc07g019530.1.1	Solyc07g019530.1.1	No Hits						100	74.14	1574	1167	0	0	98	1264	1	1167	0
Locus_12312_Transcript_1/1_Confidence_1.000_Length_2140	AFG1-family ATPase (AHRD V1 *-** D1CU44_9RHIZ)%3B contains Interpro domain(s) IPR005654 ATPase%2C AFG1-like	Solyc06g066090.1.1	Solyc06g066090.1.1	No Hits						99.83	83.41	2140	1785	0	1	106	1887	1	1785	0
Locus_13286_Transcript_1/1_Confidence_1.000_Length_781	AGAP001695-PA (Fragment) (AHRD V1 ***- Q380L4_ANOGA)	Solyc04g077450.1.1	Solyc04g077450.1.1	No Hits						98.6	82.59	781	645	0	1	61	696	645	1	0
Locus_15252_Transcript_1/1_Confidence_1.000_Length_1504	AGAP008110-PA (Fragment) (AHRD V1 *-*- Q7Q3Z2_ANOGA)%3B contains Interpro domain(s) IPR018613 Protein of unknown function DUF2052%2C coiled-coil	Solyc06g060990.1.1	Solyc06g060990.1.1	No Hits						100	73.6	1504	1107	0	0	4	1110	1	1107	0
Locus_2373_Transcript_1/2_Confidence_1.000_Length_2549	AGAP008431-PA (Fragment) (AHRD V1 *-*- A7UUL5_ANOGA)%3B contains Interpro domain(s) IPR007308 Protein of unknown function DUF408	Solyc01g101010.1.1	Solyc01g101010.1.1	No Hits						100	77.8	2549	1983	0	0	422	2404	1983	1	0
Locus_2373_Transcript_2/2_Confidence_1.000_Length_2511	AGAP008431-PA (Fragment) (AHRD V1 *-*- A7UUL5_ANOGA)%3B contains Interpro domain(s) IPR007308 Protein of unknown function DUF408	Solyc01g101010.1.1	Solyc01g101010.1.1	No Hits						100	78.97	2511	1983	0	0	384	2366	1983	1	0
Locus_4406_Transcript_2/2_Confidence_1.000_Length_1136	AGAP009131-PA (Fragment) (AHRD V1 **-- A0NGA2_ANOGA)%3B contains Interpro domain(s) IPR019410 Methyltransferase-16%2C putative	Solyc03g033470.1.1	Solyc03g033470.1.1	No Hits						100	83.45	1136	948	0	0	167	1114	948	1	0
Locus_4888_Transcript_1/1_Confidence_1.000_Length_5228	AGAP009276-PA (Fragment) (AHRD V1 *--- Q7PVH5_ANOGA)	Solyc09g074110.1.1	Solyc09g074110.1.1	No Hits						99.57	94.05	5228	4917	1	3	1	4916	2522	7419	0
Locus_12453_Transcript_1/1_Confidence_1.000_Length_748	AGAP009276-PA (Fragment) (AHRD V1 *--- Q7PVH5_ANOGA)	Solyc09g074110.1.1	Solyc09g074110.1.1	No Hits						98.16	100	748	759	1	2	3	748	746	1504	0
Locus_19335_Transcript_1/1_Confidence_1.000_Length_407	AGAP009276-PA (Fragment) (AHRD V1 *--- Q7PVH5_ANOGA)	Solyc09g074110.1.1	Solyc09g074110.1.1	No Hits						94.59	100	407	407	1	1	1	407	694	309	0
Locus_19576_Transcript_1/1_Confidence_1.000_Length_579	AGAP009276-PA (Fragment) (AHRD V1 *--- Q7PVH5_ANOGA)	Solyc09g074110.1.1	Solyc09g074110.1.1	No Hits						100	100	579	579	0	0	1	579	1563	2141	0
Locus_22560_Transcript_1/1_Confidence_1.000_Length_246	AGAP009276-PA (Fragment) (AHRD V1 *--- Q7PVH5_ANOGA)	Solyc09g074110.1.1	Solyc09g074110.1.1	No Hits						100	100	246	246	0	0	1	246	2222	2467	9e-138
Locus_5985_Transcript_1/2_Confidence_1.000_Length_7010	Agenet domain containing protein expressed (AHRD V1 *-*- Q108Y7_ORYSJ)%3B contains Interpro domain(s) IPR008395 Agenet	Solyc08g078530.1.1	Solyc08g078530.1.1	No Hits						100	92.41	7010	6478	0	0	274	6751	15	6492	0
Locus_5985_Transcript_2/2_Confidence_1.000_Length_6983	Agenet domain containing protein expressed (AHRD V1 *-*- Q108Y7_ORYSJ)%3B contains Interpro domain(s) IPR008395 Agenet	Solyc08g078530.1.1	Solyc08g078530.1.1	No Hits						100	92.77	6983	6478	0	0	247	6724	15	6492	0
Locus_2711_Transcript_1/2_Confidence_1.000_Length_3171	Agenet domain-containing protein (AHRD V1 *-*- D7KQP5_ARALY)%3B contains Interpro domain(s) IPR007930 Protein of unknown function DUF724	Solyc01g079230.1.1	Solyc01g079230.1.1	No Hits						100	87.42	3171	2772	0	0	45	2816	1	2772	0
Locus_2711_Transcript_2/2_Confidence_1.000_Length_3164	Agenet domain-containing protein (AHRD V1 *-*- D7KQP5_ARALY)%3B contains Interpro domain(s) IPR007930 Protein of unknown function DUF724	Solyc01g079230.1.1	Solyc01g079230.1.1	No Hits						99.75	87.61	3164	2772	0	1	45	2809	1	2772	0
Locus_9786_Transcript_1/1_Confidence_1.000_Length_1530	Agenet domain-containing protein (AHRD V1 **-- D7MA47_ARALY)%3B contains Interpro domain(s) IPR005491 ENT	Solyc05g055340.1.1	Solyc05g055340.1.1	No Hits						100	77.19	1530	1181	0	0	193	1373	1181	1	0
Locus_13291_Transcript_1/1_Confidence_1.000_Length_353	Agenet domain-containing protein (AHRD V1 ***- D7KJP0_ARALY)%3B contains Interpro domain(s) IPR008395 Agenet	Solyc01g100780.1.1	Solyc01g100780.1.1	No Hits						100	91.78	353	324	0	0	30	353	1	324	0
Locus_24207_Transcript_1/1_Confidence_1.000_Length_167	Agenet domain-containing protein (AHRD V1 ***- D7L5I9_ARALY)%3B contains Interpro domain(s) IPR008395 Agenet	Solyc01g058160.1.1	Solyc01g058160.1.1	No Hits						100	91.62	167	153	0	0	15	167	1053	901	2e-82
Locus_8408_Transcript_1/1_Confidence_1.000_Length_1972	Agenet domain-containing protein (Fragment) (AHRD V1 *-*- D7LSV9_ARALY)%3B contains Interpro domain(s) IPR007930 Protein of unknown function DUF724	Solyc03g121650.1.1	Solyc03g121650.1.1	No Hits						100	88.39	1972	1743	0	0	176	1918	1743	1	0
Locus_10304_Transcript_1/1_Confidence_1.000_Length_362	Agenet domain-containing protein / bromo-adjacent homology (BAH) domain-containing protein-like (AHRD V1 *--- Q69J33_ORYSJ)%3B contains Interpro domain(s) IPR014002 Tudor-like%2C plant	Solyc11g012620.1.1	Solyc11g012620.1.1	AK323254	Solanum lycopersicum cDNA, clone: LEFL1052BG04, HTC in leaf	100.00	19	1131	1.68	93.97	96.13	362	348	0	1	1	327	229	576	7e-158
Locus_621_Transcript_11/14_Confidence_0.125_Length_458	Agmatinase (AHRD V1 ***- Q1IPT1_ACIBL)%3B contains Interpro domain(s) IPR006035 Ureohydrolase	Solyc01g091160.1.1	Solyc01g091160.1.1	No Hits						90.17	100	458	458	45	0	1	458	1	458	1e-156
Locus_621_Transcript_12/14_Confidence_0.125_Length_458	Agmatinase (AHRD V1 ***- Q1IPT1_ACIBL)%3B contains Interpro domain(s) IPR006035 Ureohydrolase	Solyc01g091160.1.1	Solyc01g091160.1.1	No Hits						90.17	100	458	458	45	0	1	458	458	1	1e-156
Locus_621_Transcript_11/14_Confidence_0.125_Length_458	Agmatinase (AHRD V1 ***- Q1IPT1_ACIBL)%3B contains Interpro domain(s) IPR016160 Aldehyde dehydrogenase%2C conserved site IPR006035 Ureohydrolase	Solyc01g091170.1.1	Solyc01g091170.1.1	No Hits						100	100	458	458	0	0	1	458	1	458	0
Locus_621_Transcript_12/14_Confidence_0.125_Length_458	Agmatinase (AHRD V1 ***- Q1IPT1_ACIBL)%3B contains Interpro domain(s) IPR016160 Aldehyde dehydrogenase%2C conserved site IPR006035 Ureohydrolase	Solyc01g091170.1.1	Solyc01g091170.1.1	No Hits						100	100	458	458	0	0	1	458	458	1	0
Locus_5233_Transcript_1/2_Confidence_1.000_Length_1226	Agmatine deiminase (AHRD V1 **** B6TJ57_MAIZE)%3B contains Interpro domain(s) IPR017754 Agmatine deiminase	Solyc12g038970.1.1	Solyc12g038970.1.1	AK325445	Solanum lycopersicum cDNA, clone: LEFL1096DA06, HTC in leaf	100.00	1128	1128	100.00	100	92.01	1226	1128	0	0	52	1179	1	1128	0
Locus_5233_Transcript_2/2_Confidence_1.000_Length_1230	Agmatine deiminase (AHRD V1 **** B6TJ57_MAIZE)%3B contains Interpro domain(s) IPR017754 Agmatine deiminase	Solyc12g038970.1.1	Solyc12g038970.1.1	AK325445	Solanum lycopersicum cDNA, clone: LEFL1096DA06, HTC in leaf	100.00	1128	1128	100.00	100	91.71	1230	1128	0	0	52	1179	1	1128	0
Locus_10264_Transcript_1/1_Confidence_1.000_Length_1840	AKIN gamma (AHRD V1 **-- B4FX20_MAIZE)%3B contains Interpro domain(s) IPR000644 Cystathionine beta-synthase%2C core	Solyc01g010700.1.1	Solyc01g010700.1.1	No Hits						100	72.55	1840	1335	0	0	365	1699	1335	1	0
Locus_11113_Transcript_3/3_Confidence_0.714_Length_1531	AKIN gamma (AHRD V1 **-- Q7XYY0_MEDTR)%3B contains Interpro domain(s) IPR000644 Cystathionine beta-synthase%2C core	Solyc03g111310.1.1	Solyc03g111310.1.1	No Hits						100	83.67	1531	1281	0	0	243	1523	1281	1	0
Locus_3276_Transcript_1/1_Confidence_1.000_Length_2039	Alanine aminotransferase (AHRD V1 ***- Q6VEJ5_CAPAN)%3B contains Interpro domain(s) IPR004839 Aminotransferase%2C class I and II	Solyc03g123610.1.1	Solyc03g123610.1.1	No Hits						87.81	72.83	2039	1485	176	1	198	1677	252	1736	0
Locus_4274_Transcript_1/2_Confidence_1.000_Length_2436	Alanine aminotransferase (AHRD V1 ***- Q6VEJ5_CAPAN)%3B contains Interpro domain(s) IPR004839 Aminotransferase%2C class I and II	Solyc03g123610.1.1	Solyc03g123610.1.1	No Hits						99.71	71.59	2436	1744	0	1	570	2308	1744	1	0
Locus_4274_Transcript_2/2_Confidence_1.000_Length_2342	Alanine aminotransferase (AHRD V1 ***- Q6VEJ5_CAPAN)%3B contains Interpro domain(s) IPR004839 Aminotransferase%2C class I and II	Solyc03g123610.1.1	Solyc03g123610.1.1	No Hits						99.73	77.75	2342	1821	0	1	399	2214	1821	1	0
Locus_10589_Transcript_1/1_Confidence_1.000_Length_1830	Alanine aminotransferase (AHRD V1 ***- Q6VEJ5_CAPAN)%3B contains Interpro domain(s) IPR004839 Aminotransferase%2C class I and II	Solyc03g123600.1.1	Solyc03g123600.1.1	No Hits						98.42	79.51	1830	1455	0	2	162	1593	1	1455	0
Locus_10589_Transcript_1/1_Confidence_1.000_Length_1830	Alanine aminotransferase (AHRD V1 ***- Q6VEJ5_CAPAN)%3B contains Interpro domain(s) IPR004839 Aminotransferase%2C class I and II	Solyc03g123610.1.1	Solyc03g123610.1.1	No Hits						88.62	77.81	1830	1424	134	4	196	1591	308	1731	0
Locus_3276_Transcript_1/1_Confidence_1.000_Length_2039	Alanine aminotransferase (AHRD V1 **** Q6VEJ5_CAPAN)%3B contains Interpro domain(s) IPR004839 Aminotransferase%2C class I and II	Solyc06g063090.1.1	Solyc06g063090.1.1	No Hits						100	79.89	2039	1629	0	0	46	1674	1	1629	0
Locus_493_Transcript_1/1_Confidence_1.000_Length_1763	Alanine aminotransferase 2 (AHRD V1 **** A8IKE5_SOYBN)%3B contains Interpro domain(s) IPR004839 Aminotransferase%2C class I and II	Solyc05g013380.1.1	Solyc05g013380.1.1	No Hits						100	82.02	1763	1446	0	0	110	1555	1446	1	0
Locus_493_Transcript_1/1_Confidence_1.000_Length_1763	Alanine aminotransferase 2 (AHRD V1 **** A8IKE5_SOYBN)%3B contains Interpro domain(s) IPR004839 Aminotransferase%2C class I and II	Solyc01g007940.1.1	Solyc01g007940.1.1	No Hits						86.08	79.86	1763	1408	196	0	148	1555	1408	1	0
Locus_17349_Transcript_1/2_Confidence_1.000_Length_1607	Alanine--glyoxylate aminotransferase 2-like 1 (AHRD V1 **** AT2L1_MOUSE)%3B contains Interpro domain(s) IPR005814 Aminotransferase class-III	Solyc08g014610.1.1	Solyc08g014610.1.1	No Hits						89.62	80.34	1607	1291	134	0	91	1381	12	1302	0
Locus_20022_Transcript_1/1_Confidence_1.000_Length_1831	Alanine--glyoxylate aminotransferase 2-like 1 (AHRD V1 **** AT2L1_MOUSE)%3B contains Interpro domain(s) IPR005814 Aminotransferase class-III	Solyc08g014610.1.1	Solyc08g014610.1.1	No Hits						82.13	73.68	1831	1349	238	1	128	1476	1377	32	0
Locus_15971_Transcript_1/1_Confidence_1.000_Length_1691	Alanine-glyoxylate aminotransferase (AHRD V1 **** D2KZ10_WHEAT)%3B contains Interpro domain(s) IPR005814 Aminotransferase class-III	Solyc04g054310.1.1	Solyc04g054310.1.1	No Hits						100	84.09	1691	1422	0	0	112	1533	1	1422	0
Locus_1957_Transcript_1/1_Confidence_1.000_Length_3360	Alanyl-tRNA synthetase (AHRD V1 **** C1EDP7_9CHLO)%3B contains Interpro domain(s) IPR018164 Alanyl-tRNA synthetase%2C class IIc%2C N-terminal	Solyc03g097290.1.1	Solyc03g097290.1.1	No Hits						100	90.27	3360	3033	0	0	15	3047	1	3033	0
Locus_5204_Transcript_1/1_Confidence_1.000_Length_3250	Alanyl-tRNA synthetase (AHRD V1 **** Q9FFC7_ARATH)%3B contains Interpro domain(s) IPR002318 Alanyl-tRNA synthetase%2C class IIc	Solyc01g111990.1.1	Solyc01g111990.1.1	No Hits						99.97	91.14	3250	2962	1	0	289	3250	2964	3	0
Locus_2202_Transcript_1/1_Confidence_1.000_Length_1463	Alcohol acetyltransferase (AHRD V1 **-* B1A9J8_CUCME)%3B contains Interpro domain(s) IPR003480 Transferase	Solyc08g005770.1.1	Solyc08g005770.1.1	No Hits						87.35	85.92	1463	1257	150	4	109	1361	1286	35	0
Locus_2202_Transcript_1/1_Confidence_1.000_Length_1463	Alcohol acetyltransferase (AHRD V1 **-* B1A9J8_CUCME)%3B contains Interpro domain(s) IPR003480 Transferase	Solyc08g005760.1.1	Solyc08g005760.1.1	AK325572	Solanum lycopersicum cDNA, clone: LEFL1098AE09, HTC in leaf	87.14	1291	1344	96.06	87.03	88.52	1463	1295	157	6	97	1386	1298	10	0
Locus_4629_Transcript_1/3_Confidence_0.600_Length_1611	Alcohol acetyltransferase (AHRD V1 **-* B1A9J8_CUCME)%3B contains Interpro domain(s) IPR003480 Transferase	Solyc07g049670.1.1	Solyc07g049670.1.1	No Hits						89.03	82.62	1611	1331	131	2	255	1570	1331	1	0
Locus_4629_Transcript_2/3_Confidence_0.800_Length_1570	Alcohol acetyltransferase (AHRD V1 **-* B1A9J8_CUCME)%3B contains Interpro domain(s) IPR003480 Transferase	Solyc07g049670.1.1	Solyc07g049670.1.1	No Hits						89.11	84.78	1570	1331	130	2	214	1529	1331	1	0
Locus_4629_Transcript_3/3_Confidence_0.800_Length_1611	Alcohol acetyltransferase (AHRD V1 **-* B1A9J8_CUCME)%3B contains Interpro domain(s) IPR003480 Transferase	Solyc07g049670.1.1	Solyc07g049670.1.1	No Hits						89.11	82.62	1611	1331	130	2	255	1570	1331	1	0
Locus_8613_Transcript_1/1_Confidence_1.000_Length_1456	Alcohol acetyltransferase (AHRD V1 **-* B1A9J8_CUCME)%3B contains Interpro domain(s) IPR003480 Transferase	Solyc07g049670.1.1	Solyc07g049670.1.1	No Hits						100	97.25	1456	1416	0	0	19	1434	1	1416	0
Locus_8754_Transcript_1/1_Confidence_1.000_Length_987	Alcohol acetyltransferase (AHRD V1 **-* B1A9J8_CUCME)%3B contains Interpro domain(s) IPR003480 Transferase	Solyc08g005760.1.1	Solyc08g005760.1.1	AK325572	Solanum lycopersicum cDNA, clone: LEFL1098AE09, HTC in leaf	87.14	1291	1344	96.06	100	99.59	987	983	0	0	5	987	1341	359	0
Locus_8754_Transcript_1/1_Confidence_1.000_Length_987	Alcohol acetyltransferase (AHRD V1 **-* B1A9J8_CUCME)%3B contains Interpro domain(s) IPR003480 Transferase	Solyc08g005770.1.1	Solyc08g005770.1.1	No Hits						85.36	94.12	987	929	130	2	62	987	1284	359	0
Locus_23752_Transcript_1/1_Confidence_1.000_Length_155	Alcohol acetyltransferase (AHRD V1 **-* B1A9J8_CUCME)%3B contains Interpro domain(s) IPR003480 Transferase	Solyc08g005760.1.1	Solyc08g005760.1.1	AK325572	Solanum lycopersicum cDNA, clone: LEFL1098AE09, HTC in leaf	87.14	1291	1344	96.06	100	100	155	155	0	0	1	155	48	202	1e-83
Locus_23752_Transcript_1/1_Confidence_1.000_Length_155	Alcohol acetyltransferase (AHRD V1 **-* B1A9J8_CUCME)%3B contains Interpro domain(s) IPR003480 Transferase	Solyc08g005770.1.1	Solyc08g005770.1.1	No Hits						83.94	88.39	155	137	22	0	19	155	66	202	2e-20
Locus_6143_Transcript_1/1_Confidence_1.000_Length_1295	Alcohol dehydrogenase (AHRD V1 ***- ADH2_BACST)%3B contains Interpro domain(s) IPR002085 Alcohol dehydrogenase superfamily%2C zinc-containing	Solyc11g010980.1.1	Solyc11g010980.1.1	AK329686	Solanum lycopersicum cDNA, clone: LEFL3153H13, HTC in root	83.18	321	1080	29.72	100	83.4	1295	1080	0	0	83	1162	1	1080	0
Locus_6143_Transcript_1/1_Confidence_1.000_Length_1295	Alcohol dehydrogenase (AHRD V1 ***- ADH2_BACST)%3B contains Interpro domain(s) IPR002085 Alcohol dehydrogenase superfamily%2C zinc-containing	Solyc11g010990.1.1	Solyc11g010990.1.1	AK329686	Solanum lycopersicum cDNA, clone: LEFL3153H13, HTC in root	82.19	320	1080	29.63	95.93	83.4	1295	1080	44	0	83	1162	1	1080	0
Locus_17524_Transcript_1/1_Confidence_1.000_Length_1433	Alcohol dehydrogenase (AHRD V1 ***- ADH2_BACST)%3B contains Interpro domain(s) IPR002085 Alcohol dehydrogenase superfamily%2C zinc-containing	Solyc11g010960.1.1	Solyc11g010960.1.1	X92855	L.esculentum exon 1 of MTD gene	81.50	319	1080	29.54	100	75.37	1433	1080	0	0	62	1141	1	1080	0
Locus_15686_Transcript_1/2_Confidence_1.000_Length_1405	Alcohol dehydrogenase (AHRD V1 **** Q1HQD0_BOMMO)%3B contains Interpro domain(s) IPR014183 Alcohol dehydrogenase class III/S-(hydroxymethyl)glutathione dehydrogenase	Solyc09g064370.1.1	Solyc09g064370.1.1	No Hits						98.9	77.94	1405	1095	3	2	1	1086	55	1149	0
Locus_15686_Transcript_2/2_Confidence_1.000_Length_1391	Alcohol dehydrogenase (AHRD V1 **** Q1HQD0_BOMMO)%3B contains Interpro domain(s) IPR014183 Alcohol dehydrogenase class III/S-(hydroxymethyl)glutathione dehydrogenase	Solyc09g064370.1.1	Solyc09g064370.1.1	No Hits						98.9	78.43	1391	1091	3	2	1	1082	55	1145	0
Locus_1673_Transcript_1/2_Confidence_1.000_Length_1403	Alcohol dehydrogenase (AHRD V1 **** Q43169_SOLTU)%3B contains Interpro domain(s) IPR002085 Alcohol dehydrogenase superfamily%2C zinc-containing	Solyc03g044200.1.1	Solyc03g044200.1.1	No Hits						100	80.83	1403	1134	0	0	95	1228	1	1134	0
Locus_1673_Transcript_2/2_Confidence_1.000_Length_1272	Alcohol dehydrogenase (AHRD V1 **** Q43169_SOLTU)%3B contains Interpro domain(s) IPR002085 Alcohol dehydrogenase superfamily%2C zinc-containing	Solyc03g044200.1.1	Solyc03g044200.1.1	No Hits						100	72.09	1272	917	0	0	181	1097	218	1134	0
Locus_17658_Transcript_1/1_Confidence_1.000_Length_1317	Alcohol dehydrogenase (AHRD V1 **** Q43169_SOLTU)%3B contains Interpro domain(s) IPR002085 Alcohol dehydrogenase superfamily%2C zinc-containing	Solyc11g071290.1.1	Solyc11g071290.1.1	AK328168	Solanum lycopersicum cDNA, clone: LEFL2048F20, HTC in fruit	81.42	183	1131	16.18	99.91	85.88	1317	1131	1	0	131	1261	1131	1	0
Locus_11594_Transcript_1/1_Confidence_1.000_Length_520	Alcohol dehydrogenase (Fragment) (AHRD V1 ***- Q6R4X9_ZEAMM)%3B contains Interpro domain(s) IPR002347 Glucose/ribitol dehydrogenase	Solyc01g091660.1.1	Solyc01g091660.1.1	No Hits						98.59	95.58	520	497	0	1	23	519	1	490	0
Locus_11465_Transcript_1/1_Confidence_1.000_Length_1027	Alcohol dehydrogenase (Fragment) (AHRD V1 ***- Q6R4Y6_ZEALU)%3B contains Interpro domain(s) IPR002347 Glucose/ribitol dehydrogenase	Solyc10g085380.1.1	Solyc10g085380.1.1	AK330037	Solanum lycopersicum cDNA, clone: LEFL3164K11, HTC in root	90.24	41	927	4.42	100	90.26	1027	927	0	0	57	983	927	1	0
Locus_12633_Transcript_1/1_Confidence_1.000_Length_1124	Alcohol dehydrogenase (Fragment) (AHRD V1 ***- Q6R4Y6_ZEALU)%3B contains Interpro domain(s) IPR002347 Glucose/ribitol dehydrogenase	Solyc03g113460.1.1	Solyc03g113460.1.1	AK321754	Solanum lycopersicum cDNA, clone: LEFL1029BA04, HTC in leaf	100.00	801	801	100.00	100	71.26	1124	801	0	0	290	1090	801	1	0
Locus_7597_Transcript_1/1_Confidence_1.000_Length_1337	Alcohol dehydrogenase 1 (AHRD V1 ***- B6TD57_MAIZE)%3B contains Interpro domain(s) IPR002085 Alcohol dehydrogenase superfamily%2C zinc-containing	Solyc12g094500.1.1	Solyc12g094500.1.1	NM_001247170	Solanum lycopersicum alcohol dehydrogenase (ADH2), mRNA	100.00	23	1170	1.97	100	87.51	1337	1170	0	0	133	1302	1170	1	0
Locus_8004_Transcript_1/1_Confidence_1.000_Length_1660	Alcohol dehydrogenase 1 (AHRD V1 **** B6T5H2_MAIZE)%3B contains Interpro domain(s) IPR002085 Alcohol dehydrogenase superfamily%2C zinc-containing	Solyc06g072160.1.1	Solyc06g072160.1.1	No Hits						100	71.39	1660	1185	0	0	165	1349	1	1185	0
Locus_7597_Transcript_1/1_Confidence_1.000_Length_1337	Alcohol dehydrogenase 1 (AHRD V1 **** B6TD57_MAIZE)%3B contains Interpro domain(s) IPR002085 Alcohol dehydrogenase superfamily%2C zinc-containing	Solyc04g082180.1.1	Solyc04g082180.1.1	No Hits						82.64	85.71	1337	1146	199	0	133	1278	1173	28	0
Locus_7597_Transcript_1/1_Confidence_1.000_Length_1337	Alcohol dehydrogenase 1 (AHRD V1 **** B6TD57_MAIZE)%3B contains Interpro domain(s) IPR002085 Alcohol dehydrogenase superfamily%2C zinc-containing	Solyc04g082170.1.1	Solyc04g082170.1.1	No Hits						81.2	83.55	1337	1117	210	0	135	1251	1165	49	2e-155
Locus_21327_Transcript_1/1_Confidence_1.000_Length_1214	Alcohol dehydrogenase 1 (AHRD V1 **** B6TD57_MAIZE)%3B contains Interpro domain(s) IPR002085 Alcohol dehydrogenase superfamily%2C zinc-containing	Solyc04g074530.1.1	Solyc04g074530.1.1	No Hits						99.5	82.62	1214	1003	4	1	213	1214	1048	46	0
Locus_21327_Transcript_1/1_Confidence_1.000_Length_1214	Alcohol dehydrogenase 1 (AHRD V1 **** B6TD57_MAIZE)%3B contains Interpro domain(s) IPR002085 Alcohol dehydrogenase superfamily%2C zinc-containing	Solyc04g074540.1.1	Solyc04g074540.1.1	No Hits						86.34	92.26	1214	1120	149	2	99	1214	1153	34	0
Locus_3274_Transcript_1/1_Confidence_1.000_Length_1222	Alcohol dehydrogenase 2 (AHRD V1 **** B6TDN5_MAIZE)%3B contains Interpro domain(s) IPR002085 Alcohol dehydrogenase superfamily%2C zinc-containing	Solyc08g083280.1.1	Solyc08g083280.1.1	No Hits						100	93.78	1222	1146	0	0	21	1166	1	1146	0
[truncated: 18,982 more rows]

## Sheet: Proteins_annotated_contigs
Query_ID	Hit_Description	Hit_Accession(Subject)	Sgn Query Seq ID	ProteinGI	Accession	Description	% Identity	Alignment Len	Q Len	% Q coverage	% Identity	% Query_Coverage	Query_Length	Alignment_Length	Mistmatches	Gap_openings	q.start	q.end	s.start	s.end	e-value
[truncated: 53,648 more rows]

[truncated: 4 more sheets: mRNA_overlapping_contigs, Proteins_overlapping_contigs, Annotation, Contig list]
