# Supplementary material for: De novo Transcriptome Sequencing and Development of Abscission Zone-Specific Microarray as a New Molecular Tool for Analysis of Tomato Organ Abscission
Source: Front Plant Sci. 2016 Jan 14;6:1258. doi: 10.3389/fpls.2015.01258 (PMC4712312; doi:10.3389/fpls.2015.01258)
Supplement: Supplementary file 5 [file Table5.XLS]

## Sheet: Headers
Table S5: Annotation report and statistics for the LAZ pooled samples. The report includes lists of mRNA and protein annotated contigs, mRNA and proteins overlapping contigs.
Description of the data used in this work
Data	Description
Plant1	Solanum lycopersicum (Leaf Abscission Zone)
No. of cDNAs	35802
No. of Proteins	35802
Description of Fields in all Work-Sheets
Name	Description
Summary	Briefings of the work-flow and statistics
ReadMe	Description of the worksheets and fields of the result
mRNA_annotated_contigs	Annotation of contigs based on mRNA sequences of Solanum lycopersicum
Protein_annotated_contigs	Annotation of contigs based on Protein sequences of Solanum lycopersicum
mRNA_overlapping_contigs	More than one contig annotated by the same mRNA
Protein_overlapping_contigs	More than one contig annotated by the same protein
Annotation	Transcripts/protein annotation description
Contig_list	List of contigs got annotated by mRNA and Proteins
Query_ID	Contig ID from the sample strain
Hit_Description	Description of the mRNA/Protein as per NCBI
Hit_Accession(Subject)	Ids of the mRNA/Protein as per NCBI
% Identity	BLAST % identity for mRNA/Protein hit
% Query_Coverage	% of the query covered in the BLAST alignment
Query_Length	Length of the contig
Alignment_Length	length of the contig aligned against the hit mRNA/Protein
Mistmatches	Mismatches in the alignment
Gap_openings	Gap openings in the alignment
q.start	Contig Start position
q.end	Contig End position
s.start	mRNA/Protein Start position
s.end	mRNA/Protein End position
e-value	Expect value for BLAST result

## Sheet: Summary
Supplementary Table 4: Annotation report / stastics for Leaf AZ sample
Summary of Work Flow and the brief description of modules for Annotation
Module-1: QC
The contigs were analysed using our properietary tool for sequence check SeqQC. The QC were done on low complexity,GC rich regions, the also few statistics on the length of the contigs
Table-1
Sequence File Name	LAZ_transcripts.fa
Sequence File Size	52.86 MB
Time taken for analysis	26 seconds
Maximum Sequence Length	15794
Minimum Sequence Length	100
Average Sequence Length	1255.15
No. of Sequences	41592
Total Sequences Length	52204386
Total Number of Non-ATGC Characters	848
Percentage of Non-ATGC Characters	0.002 %
Module-2: Homology annotaion using Blast
The contigs were then blasted against the Solanum lycopersicum mRNA and Protein sequences (from ITAG2**). Those contigs with more than 50 % identity and 70 % query coverage are taken for further analyis.
ftp://ftp.sgn.cornell.edu/genomes/Solanum_lycopersicum/annotation/ITAG2.3_release/
Contig annotation summary	mRNA & Proteins	mRNA	Proteins
Total contigs	33025	33025	33025
Total Annotated contigs	17088	15232	15741
Total Unannotated contigs	15937	17793	17284
Module-3: Identifying the contigs overlap from the mRNA & Protein Blast hits.
The redundant protein and mRNA hits were futher analysed mapping to the contig for over laps. This steps can be either useful in identifying the isoforms/ designing the unique probes.
Example
Query_ID	Hit_Description	Hit_Accession(Subject)	% Identity	% Query_Coverage	Query_Length	Alignment_Length	Mistmatches	Gap_openings	q.start	q.end	s.start	s.end	e-value
Locus_10515_Transcript_1/1_Confidence_1.000_Length_763	ATP binding / serine-threonine kinase (AHRD V1 **** C5DB71_VITVI)%3B contains Interpro domain(s) IPR002290 Serine/threonine protein kinase	Solyc07g041940.1.1	100	100	763	763	0	0	1	763	543	1305	0
Locus_15379_Transcript_1/1_Confidence_1.000_Length_185	ATP binding / serine-threonine kinase (AHRD V1 **** C5DB71_VITVI)%3B contains Interpro domain(s) IPR002290 Serine/threonine protein kinase	Solyc07g041940.1.1	100	99.46	185	184	0	0	1	184	145	328	7e-101
*****************************************************
Locus_27303_Transcript_1/1_Confidence_1.000_Length_194	Maturase (Fragment) (AHRD V1 ***- O79414_SOLTU)%3B contains Interpro domain(s) IPR000442 Intron maturase%2C type II	Solyc09g056070.1.1	93.9	84.54	194	164	10	0	31	194	190	353	5e-65
Locus_25342_Transcript_1/1_Confidence_1.000_Length_238	Maturase (Fragment) (AHRD V1 ***- O79414_SOLTU)%3B contains Interpro domain(s) IPR000442 Intron maturase%2C type II	Solyc09g056070.1.1	91.6	100	238	238	20	0	1	238	656	419	3e-85
Locus_20488_Transcript_1/1_Confidence_1.000_Length_575	Maturase (Fragment) (AHRD V1 ***- O79414_SOLTU)%3B contains Interpro domain(s) IPR000442 Intron maturase%2C type II	Solyc09g056070.1.1	91.67	85.57	575	492	41	0	78	569	697	1188	0
*****************************************************
Number of overlapping contigs in Solanum lycopersicum
Total Annotated contigs		17088
Number of mRNA showed annotation for more than one contig		4052
Number of Proteins showed annotation for more than one contig		9272

## Sheet: mRNA_annotated_contigs
Query_ID	Hit_Description	Hit_Accession(Subject)	Sgn Query Seq ID	Accession	Description	% Identity	Alignment Len	Q Len	% Q coverage	% Identity	% Query_Coverage	Query_Length	Alignment_Length	Mistmatches	Gap_openings	q.start	q.end	s.start	s.end	e-value
Locus_12885_Transcript_1/1_Confidence_1.000_Length_2660	( related) (AHRD V1 *-*- Q2HTJ8_MEDTR)	Solyc08g081160.1.1	Solyc08g081160.1.1	No Hits						99.75	91.92	2660	2445	6	0	190	2634	1	2445	0
Locus_10571_Transcript_1/2_Confidence_1.000_Length_3542	( related) (AHRD V1 ***- Q2HTJ8_MEDTR)	Solyc01g094640.1.1	Solyc01g094640.1.1	No Hits						99.9	80.97	3542	2868	0	1	509	3376	2865	1	0
Locus_10571_Transcript_2/2_Confidence_1.000_Length_3699	( related) (AHRD V1 ***- Q2HTJ8_MEDTR)	Solyc01g094640.1.1	Solyc01g094640.1.1	No Hits						99.9	77.53	3699	2868	0	1	509	3376	2865	1	0
Locus_8050_Transcript_1/1_Confidence_1.000_Length_2123	(Dimethylallyl)adenosine tRNA methylthiotransferase miaB (AHRD V1 ***- MIAB_SALRD)%3B contains Interpro domain(s) IPR006463 tRNA-i(6)A37 modification enzyme MiaB	Solyc02g084750.1.1	Solyc02g084750.1.1	No Hits						100	88.18	2123	1872	0	0	46	1917	1	1872	0
Locus_10423_Transcript_1/1_Confidence_1.000_Length_2165	(Dimethylallyl)adenosine tRNA methylthiotransferase miaB (AHRD V1 ***- MIAB_SULSY)%3B contains Interpro domain(s) IPR006466 MiaB-like tRNA modifying enzyme%2C archaeal-type	Solyc11g022390.1.1	Solyc11g022390.1.1	BT013138	Lycopersicon esculentum clone 114440F, mRNA sequence	99.25	1869	1869	100.00	100	86.33	2165	1869	0	0	108	1976	1	1869	0
Locus_14972_Transcript_1/1_Confidence_1.000_Length_302	(E)-beta-ocimene synthase (AHRD V1 **** Q5CD81_CITUN)%3B contains Interpro domain(s) IPR005630 Terpene synthase%2C metal-binding domain	Solyc01g105890.1.1	Solyc01g105890.1.1	No Hits						100	98.68	302	298	0	0	1	298	851	1148	1e-168
Locus_14972_Transcript_1/1_Confidence_1.000_Length_302	(E)-beta-ocimene synthase (AHRD V1 **** Q5CD81_CITUN)%3B contains Interpro domain(s) IPR005630 Terpene synthase%2C metal-binding domain	Solyc01g105880.1.1	Solyc01g105880.1.1	No Hits						85.81	98.01	302	296	42	0	3	298	793	1088	3e-67
Locus_23770_Transcript_1/1_Confidence_1.000_Length_868	(E)-beta-ocimene synthase (AHRD V1 **** Q5CD81_CITUN)%3B contains Interpro domain(s) IPR005630 Terpene synthase%2C metal-binding domain	Solyc01g105880.1.1	Solyc01g105880.1.1	No Hits						98.95	98.62	868	856	0	1	13	868	1773	927	0
Locus_23770_Transcript_1/1_Confidence_1.000_Length_868	(E)-beta-ocimene synthase (AHRD V1 **** Q5CD81_CITUN)%3B contains Interpro domain(s) IPR005630 Terpene synthase%2C metal-binding domain	Solyc01g105890.1.1	Solyc01g105890.1.1	No Hits						89.02	76.61	868	665	73	0	203	867	1652	988	0
Locus_29411_Transcript_1/1_Confidence_1.000_Length_300	(E)-beta-ocimene synthase (AHRD V1 **** Q5CD81_CITUN)%3B contains Interpro domain(s) IPR005630 Terpene synthase%2C metal-binding domain	Solyc01g105890.1.1	Solyc01g105890.1.1	No Hits						100	100	300	300	0	0	1	300	1155	1454	7e-170
Locus_29411_Transcript_1/1_Confidence_1.000_Length_300	(E)-beta-ocimene synthase (AHRD V1 **** Q5CD81_CITUN)%3B contains Interpro domain(s) IPR005630 Terpene synthase%2C metal-binding domain	Solyc01g105880.1.1	Solyc01g105880.1.1	No Hits						88	100	300	300	36	0	1	300	1095	1394	6e-84
Locus_29411_Transcript_1/1_Confidence_1.000_Length_300	(E)-beta-ocimene synthase (AHRD V1 **** Q5CD81_CITUN)%3B contains Interpro domain(s) IPR005630 Terpene synthase%2C metal-binding domain	Solyc01g105900.1.1	Solyc01g105900.1.1	No Hits						83.4	78.33	300	235	39	0	4	238	990	1224	5e-38
Locus_29411_Transcript_1/1_Confidence_1.000_Length_300	(E)-beta-ocimene synthase (AHRD V1 **** Q5CD81_CITUN)%3B contains Interpro domain(s) IPR005630 Terpene synthase%2C metal-binding domain	Solyc01g105920.1.1	Solyc01g105920.1.1	No Hits						83.26	77.67	300	233	39	0	4	236	1104	1336	8e-37
Locus_29411_Transcript_1/1_Confidence_1.000_Length_300	(E)-beta-ocimene synthase (AHRD V1 **** Q5CD81_CITUN)%3B contains Interpro domain(s) IPR005630 Terpene synthase%2C metal-binding domain	Solyc01g105870.1.1	Solyc01g105870.1.1	No Hits						82.55	78.33	300	235	41	0	4	238	1137	1371	3e-33
Locus_4345_Transcript_1/1_Confidence_1.000_Length_2147	(P)ppGpp synthetase I (GTP pyrophosphokinase) SpoT/RelA (AHRD V1 *--- Q2RHV7_MOOTA)%3B contains Interpro domain(s) IPR007685 RelA/SpoT	Solyc12g098920.1.1	Solyc12g098920.1.1	AK321800	Solanum lycopersicum cDNA, clone: LEFL1029CF04, HTC in leaf	99.60	1746	1746	100.00	100	81.32	2147	1746	0	0	271	2016	1746	1	0
Locus_3225_Transcript_2/2_Confidence_1.000_Length_2937	(P)ppGpp synthetase I (GTP pyrophosphokinase) SpoT/RelA (AHRD V1 *--* Q2RHV7_MOOTA)%3B contains Interpro domain(s) IPR007685 RelA/SpoT	Solyc03g123370.1.1	Solyc03g123370.1.1	No Hits						100	73.75	2937	2166	0	0	478	2643	1	2166	0
Locus_29411_Transcript_1/1_Confidence_1.000_Length_300	(R)-limonene synthase (AHRD V1 ***- B9T537_RICCO)%3B contains Interpro domain(s) IPR005630 Terpene synthase%2C metal-binding domain	Solyc01g105950.1.1	Solyc01g105950.1.1	No Hits						94.16	97	300	291	15	2	11	300	1	290	4e-119
Locus_29411_Transcript_1/1_Confidence_1.000_Length_300	(R)-limonene synthase (AHRD V1 ***- B9T537_RICCO)%3B contains Interpro domain(s) IPR005630 Terpene synthase%2C metal-binding domain	Solyc01g105860.1.1	Solyc01g105860.1.1	No Hits						83.64	89.67	300	269	44	0	32	300	1	269	2e-46
Locus_1218_Transcript_1/1_Confidence_1.000_Length_2810	(Rice Genome Annotation Project) expressed protein (AHRD V1 ***- B7FAJ2_ORYSJ)	Solyc07g049350.1.1	Solyc07g049350.1.1	No Hits						100	74.41	2810	2091	0	0	547	2637	1	2091	0
Locus_15557_Transcript_1/1_Confidence_1.000_Length_254	%26aposchromo%26apos domain containing protein (AHRD V1 *--- Q6L3Q3_SOLDE)%3B contains Interpro domain(s) IPR005162 Retrotransposon gag protein	Solyc00g121730.1.1	Solyc00g121730.1.1	AK325875	Solanum lycopersicum cDNA, clone: LEFL2050C15, HTC in fruit	91.26	927	1737	53.37	90.16	100	254	254	25	0	1	254	678	425	8e-83
Locus_23100_Transcript_1/1_Confidence_1.000_Length_219	%26aposchromo%26apos domain containing protein (AHRD V1 *--- Q6L3Q3_SOLDE)%3B contains Interpro domain(s) IPR005162 Retrotransposon gag protein	Solyc00g121730.1.1	Solyc00g121730.1.1	AK325875	Solanum lycopersicum cDNA, clone: LEFL2050C15, HTC in fruit	91.26	927	1737	53.37	87.27	75.34	219	165	21	0	55	219	1014	850	2e-39
Locus_26522_Transcript_1/1_Confidence_1.000_Length_225	%26aposchromo%26apos domain containing protein (AHRD V1 *--- Q6L3Q3_SOLDE)%3B contains Interpro domain(s) IPR005162 Retrotransposon gag protein	Solyc00g121730.1.1	Solyc00g121730.1.1	AK325875	Solanum lycopersicum cDNA, clone: LEFL2050C15, HTC in fruit	91.26	927	1737	53.37	87.18	86.67	225	195	25	0	1	195	820	1014	1e-47
Locus_15557_Transcript_1/1_Confidence_1.000_Length_254	%26aposchromo%26apos domain containing protein (AHRD V1 *--- Q6L3Q3_SOLDE)%3B contains Interpro domain(s) IPR005162 Retrotransposon gag protein	Solyc04g017990.1.1	Solyc04g017990.1.1	AK247997	Solanum lycopersicum cDNA, clone: LEFL2016F16, HTC in fruit	93.71	763	795	95.97	90.99	91.73	254	233	21	0	20	252	659	427	7e-80
Locus_22387_Transcript_1/2_Confidence_1.000_Length_459	%26aposchromo%26apos domain containing protein (AHRD V1 *-*- Q6L3Q3_SOLDE)%3B contains Interpro domain(s) IPR001878 Zinc finger%2C CCHC-type	Solyc07g039270.1.1	Solyc07g039270.1.1	No Hits						87.37	84.53	459	388	38	1	1	388	160	536	8e-109
Locus_22387_Transcript_2/2_Confidence_1.000_Length_301	%26aposchromo%26apos domain containing protein (AHRD V1 *-*- Q6L3Q3_SOLDE)%3B contains Interpro domain(s) IPR001878 Zinc finger%2C CCHC-type	Solyc07g039270.1.1	Solyc07g039270.1.1	No Hits						90.37	100	301	301	29	0	1	301	160	460	3e-101
Locus_23100_Transcript_1/1_Confidence_1.000_Length_219	%26aposchromo%26apos domain containing protein (AHRD V1 *-*- Q6L3Q3_SOLDE)%3B contains Interpro domain(s) IPR001878 Zinc finger%2C CCHC-type	Solyc07g039270.1.1	Solyc07g039270.1.1	No Hits						95.03	73.52	219	161	8	0	59	219	536	376	5e-68
Locus_26522_Transcript_1/1_Confidence_1.000_Length_225	%26aposchromo%26apos domain containing protein (AHRD V1 *-*- Q6L3Q3_SOLDE)%3B contains Interpro domain(s) IPR001878 Zinc finger%2C CCHC-type	Solyc07g039270.1.1	Solyc07g039270.1.1	No Hits						86.39	84.89	225	191	26	0	1	191	346	536	7e-43
Locus_29543_Transcript_1/1_Confidence_1.000_Length_210	%26aposchromo%26apos domain containing protein (AHRD V1 *-*- Q6L3Q3_SOLDE)%3B contains Interpro domain(s) IPR001878 Zinc finger%2C CCHC-type	Solyc07g039270.1.1	Solyc07g039270.1.1	No Hits						91.45	72.38	210	152	13	0	59	210	536	385	1e-50
Locus_14809_Transcript_1/1_Confidence_1.000_Length_200	%26aposchromo%26apos domain containing protein (AHRD V1 *-*- Q6L3Q3_SOLDE)%3B contains Interpro domain(s) IPR005162 Retrotransposon gag protein	Solyc03g063890.1.1	Solyc03g063890.1.1	AK325739	Solanum lycopersicum cDNA, clone: LEFL2020F24, HTC in fruit	94.19	947	1182	80.12	98	100	200	200	4	0	1	200	482	283	7e-101
Locus_15557_Transcript_1/1_Confidence_1.000_Length_254	%26aposchromo%26apos domain containing protein (AHRD V1 *-*- Q6L3Q3_SOLDE)%3B contains Interpro domain(s) IPR005162 Retrotransposon gag protein	Solyc03g063890.1.1	Solyc03g063890.1.1	AK325739	Solanum lycopersicum cDNA, clone: LEFL2020F24, HTC in fruit	94.19	947	1182	80.12	93.62	92.52	254	235	15	0	20	254	1034	800	2e-95
Locus_19788_Transcript_1/2_Confidence_1.000_Length_1201	%26aposchromo%26apos domain containing protein (AHRD V1 *-*- Q6L3Q3_SOLDE)%3B contains Interpro domain(s) IPR005162 Retrotransposon gag protein	Solyc03g063890.1.1	Solyc03g063890.1.1	AK325739	Solanum lycopersicum cDNA, clone: LEFL2020F24, HTC in fruit	94.19	947	1182	80.12	92.76	71.27	1201	856	62	0	1	856	283	1138	0
Locus_19788_Transcript_2/2_Confidence_1.000_Length_1201	%26aposchromo%26apos domain containing protein (AHRD V1 *-*- Q6L3Q3_SOLDE)%3B contains Interpro domain(s) IPR005162 Retrotransposon gag protein	Solyc03g063890.1.1	Solyc03g063890.1.1	AK325739	Solanum lycopersicum cDNA, clone: LEFL2020F24, HTC in fruit	94.19	947	1182	80.12	92.87	71.27	1201	856	61	0	1	856	283	1138	0
Locus_28939_Transcript_1/1_Confidence_1.000_Length_165	%26aposchromo%26apos domain containing protein (AHRD V1 **-- Q6L3Q3_SOLDE)%3B contains Interpro domain(s) IPR000953 Chromo domain	Solyc11g030740.1.1	Solyc11g030740.1.1	AK325722	Solanum lycopersicum cDNA, clone: LEFL2018A20, HTC in fruit	87.85	214	459	46.62	93.59	94.55	165	156	10	0	1	156	156	1	2e-60
Locus_17929_Transcript_1/1_Confidence_1.000_Length_751	%26gtF3O9.30 (AHRD V1 ***- Q9SA48_ARATH)	Solyc07g066570.1.1	Solyc07g066570.1.1	No Hits						100	76.3	751	573	0	0	163	735	573	1	0
Locus_11386_Transcript_1/1_Confidence_1.000_Length_2507	1 4-alpha-glucan branching enzyme (AHRD V1 **** C5FVR4_NANOT)%3B contains Interpro domain(s) IPR006589 Glycosyl hydrolase%2C family 13%2C subfamily%2C catalytic region	Solyc07g064830.1.1	Solyc07g064830.1.1	No Hits						99.15	80.1	2507	2008	2	4	513	2507	2712	707	0
Locus_14348_Transcript_1/1_Confidence_1.000_Length_140	1 4-alpha-glucan branching enzyme (AHRD V1 **** C5FVR4_NANOT)%3B contains Interpro domain(s) IPR006589 Glycosyl hydrolase%2C family 13%2C subfamily%2C catalytic region	Solyc07g064830.1.1	Solyc07g064830.1.1	No Hits						100	100	140	140	0	0	1	140	445	306	9e-75
Locus_25781_Transcript_1/1_Confidence_1.000_Length_292	1 4-alpha-glucan branching enzyme (AHRD V1 **** C5FVR4_NANOT)%3B contains Interpro domain(s) IPR006589 Glycosyl hydrolase%2C family 13%2C subfamily%2C catalytic region	Solyc07g064830.1.1	Solyc07g064830.1.1	No Hits						100	100	292	292	0	0	1	292	406	697	4e-165
Locus_2252_Transcript_1/2_Confidence_1.000_Length_2891	1 4-alpha-glucan branching enzyme (AHRD V1 **** Q08131_MANES)%3B contains Interpro domain(s) IPR006589 Glycosyl hydrolase%2C family 13%2C subfamily%2C catalytic region	Solyc04g082400.1.1	Solyc04g082400.1.1	No Hits						100	87.69	2891	2535	0	0	72	2606	1	2535	0
Locus_2252_Transcript_2/2_Confidence_1.000_Length_2771	1 4-alpha-glucan branching enzyme (AHRD V1 **** Q08131_MANES)%3B contains Interpro domain(s) IPR006589 Glycosyl hydrolase%2C family 13%2C subfamily%2C catalytic region	Solyc04g082400.1.1	Solyc04g082400.1.1	No Hits						100	84.41	2771	2339	0	0	148	2486	197	2535	0
Locus_4589_Transcript_1/1_Confidence_1.000_Length_3224	1 4-alpha-glucan branching enzyme II (AHRD V1 **** P93691_WHEAT)%3B contains Interpro domain(s) IPR006589 Glycosyl hydrolase%2C family 13%2C subfamily%2C catalytic region	Solyc09g009190.1.1	Solyc09g009190.1.1	No Hits						100	81.61	3224	2631	0	0	399	3029	2631	1	0
Locus_6558_Transcript_2/2_Confidence_1.000_Length_1022	1-(5-phosphoribosyl)-5-((5-phosphoribosylamino)methylideneamino)imidazole-4-carboxamide isomerase (AHRD V1 **** D7G369_ECTSI)%3B contains Interpro domain(s) IPR011858 Phosphoribosylformimino-5-aminoimidazole carboxamide ribotide isomerase%2C eukaryotic	Solyc05g056150.1.1	Solyc05g056150.1.1	No Hits						100	88.75	1022	907	0	0	113	1019	1	907	0
Locus_20888_Transcript_1/1_Confidence_1.000_Length_194	1-acyl-sn-glycerol-3-phosphate acyltransferase (AHRD V1 ***- Q2Z1Y8_PRUMU)%3B contains Interpro domain(s) IPR002123 Phospholipid/glycerol acyltransferase	Solyc11g065890.1.1	Solyc11g065890.1.1	AK324980	Solanum lycopersicum cDNA, clone: LEFL1089CA01, HTC in leaf	100.00	1134	1134	100.00	100	100	194	194	0	0	1	194	730	923	8e-107
Locus_22112_Transcript_1/1_Confidence_1.000_Length_148	1-acyl-sn-glycerol-3-phosphate acyltransferase (AHRD V1 ***- Q2Z1Y8_PRUMU)%3B contains Interpro domain(s) IPR002123 Phospholipid/glycerol acyltransferase	Solyc10g079110.1.1	Solyc10g079110.1.1	AK320643	Solanum lycopersicum cDNA, clone: LEFL1011DE11, HTC in leaf	84.04	827	1149	71.98	100	100	148	148	0	0	1	148	548	695	2e-79
Locus_13250_Transcript_1/1_Confidence_1.000_Length_980	1-acyl-sn-glycerol-3-phosphate acyltransferase (AHRD V1 **** B2LWM4_RICCO)%3B contains Interpro domain(s) IPR002123 Phospholipid/glycerol acyltransferase	Solyc04g079880.1.1	Solyc04g079880.1.1	No Hits						100	100	980	980	0	0	1	980	1028	49	0
Locus_22112_Transcript_1/1_Confidence_1.000_Length_148	1-acyl-sn-glycerol-3-phosphate acyltransferase (AHRD V1 **** Q2Z1Y8_PRUMU)%3B contains Interpro domain(s) IPR002123 Phospholipid/glycerol acyltransferase	Solyc03g063880.1.1	Solyc03g063880.1.1	No Hits						86.18	83.11	148	123	17	0	1	123	548	670	5e-24
Locus_7513_Transcript_1/2_Confidence_1.000_Length_1437	1-acylglycerol-3-phosphate acyltransferase (AHRD V1 **** A2TF19_BRAJU)%3B contains Interpro domain(s) IPR002123 Phospholipid/glycerol acyltransferase	Solyc01g109370.1.1	Solyc01g109370.1.1	No Hits						99.18	76.62	1437	1101	1	1	231	1323	1	1101	0
Locus_7513_Transcript_2/2_Confidence_1.000_Length_1496	1-acylglycerol-3-phosphate acyltransferase (AHRD V1 **** A2TF19_BRAJU)%3B contains Interpro domain(s) IPR002123 Phospholipid/glycerol acyltransferase	Solyc01g109370.1.1	Solyc01g109370.1.1	No Hits						99.18	73.6	1496	1101	1	1	290	1382	1	1101	0
Locus_7174_Transcript_1/4_Confidence_0.500_Length_1680	1-acylglycerophosphocholine O-acyltransferase 1 (AHRD V1 **** PCAT1_DROME)%3B contains Interpro domain(s) IPR002123 Phospholipid/glycerol acyltransferase	Solyc01g091950.1.1	Solyc01g091950.1.1	No Hits						99.05	81.13	1680	1363	0	1	111	1473	1	1350	0
Locus_7174_Transcript_3/4_Confidence_0.500_Length_2088	1-acylglycerophosphocholine O-acyltransferase 1 (AHRD V1 **** PCAT1_DROME)%3B contains Interpro domain(s) IPR002123 Phospholipid/glycerol acyltransferase	Solyc01g091950.1.1	Solyc01g091950.1.1	No Hits						100	78.88	2088	1647	0	0	111	1757	1	1647	0
Locus_7174_Transcript_4/4_Confidence_0.500_Length_2101	1-acylglycerophosphocholine O-acyltransferase 1 (AHRD V1 **** PCAT1_DROME)%3B contains Interpro domain(s) IPR002123 Phospholipid/glycerol acyltransferase	Solyc01g091950.1.1	Solyc01g091950.1.1	No Hits						99.22	79.01	2101	1660	0	1	111	1770	1	1647	0
Locus_16281_Transcript_2/2_Confidence_1.000_Length_1338	1-aminocyclopropane-1-carboxylate oxidase (AHRD V1 **-- ACCO_ACTDE)%3B contains Interpro domain(s) IPR005123 Oxoglutarate and iron-dependent oxygenase	Solyc02g071430.1.1	Solyc02g071430.1.1	No Hits						99.18	81.84	1338	1095	9	0	28	1122	1	1095	0
Locus_913_Transcript_1/2_Confidence_1.000_Length_1104	1-aminocyclopropane-1-carboxylate oxidase (AHRD V1 **-- ACCO_MUSAC)%3B contains Interpro domain(s) IPR005123 Oxoglutarate and iron-dependent oxygenase	Solyc09g008560.1.1	Solyc09g008560.1.1	No Hits						100	80.71	1104	891	0	0	21	911	1	891	0
Locus_913_Transcript_2/2_Confidence_1.000_Length_1611	1-aminocyclopropane-1-carboxylate oxidase (AHRD V1 **-- ACCO_MUSAC)%3B contains Interpro domain(s) IPR005123 Oxoglutarate and iron-dependent oxygenase	Solyc09g008560.1.1	Solyc09g008560.1.1	No Hits						100	70.58	1611	1137	0	0	21	1157	1	1137	0
Locus_24275_Transcript_1/1_Confidence_1.000_Length_1369	1-aminocyclopropane-1-carboxylate oxidase (AHRD V1 **-- ACCO_MUSAC)%3B contains Interpro domain(s) IPR005123 Oxoglutarate and iron-dependent oxygenase	Solyc01g067620.1.1	Solyc01g067620.1.1	No Hits						100	79.77	1369	1092	0	0	167	1258	1092	1	0
Locus_5639_Transcript_2/2_Confidence_1.000_Length_1327	1-aminocyclopropane-1-carboxylate oxidase (AHRD V1 **-- ACCO_TOBAC)%3B contains Interpro domain(s) IPR005123 Oxoglutarate and iron-dependent oxygenase	Solyc01g105660.1.1	Solyc01g105660.1.1	No Hits						100	80.93	1327	1074	0	0	6	1079	1	1074	0
Locus_7676_Transcript_1/1_Confidence_1.000_Length_1138	1-aminocyclopropane-1-carboxylate oxidase (AHRD V1 **-* ACCO_MUSAC)%3B contains Interpro domain(s) IPR005123 Oxoglutarate and iron-dependent oxygenase	Solyc01g108880.1.1	Solyc01g108880.1.1	No Hits						99.53	92.62	1138	1054	0	2	20	1069	1	1053	0
Locus_4701_Transcript_1/1_Confidence_1.000_Length_1334	1-aminocyclopropane-1-carboxylate oxidase (AHRD V1 **-* B6SUN2_MAIZE)%3B contains Interpro domain(s) IPR005123 Oxoglutarate and iron-dependent oxygenase	Solyc04g007980.1.1	Solyc04g007980.1.1	No Hits						100	82.53	1334	1101	0	0	104	1204	1101	1	0
Locus_337_Transcript_2/4_Confidence_0.444_Length_1272	1-aminocyclopropane-1-carboxylate oxidase (AHRD V1 ***- Q94F66_SOLTU)%3B contains Interpro domain(s) IPR005123 Oxoglutarate and iron-dependent oxygenase	Solyc07g049530.1.1	Solyc07g049530.1.1	No Hits						98.94	74.06	1272	942	10	0	99	1040	1	942	0
Locus_337_Transcript_2/4_Confidence_0.444_Length_1272	1-aminocyclopropane-1-carboxylate oxidase (AHRD V1 ***- Q94F66_SOLTU)%3B contains Interpro domain(s) IPR005123 Oxoglutarate and iron-dependent oxygenase	Solyc12g005940.1.1	Solyc12g005940.1.1	A35021	L.esculentum pTOM13	84.86	951	951	100.00	84.75	74.76	1272	951	142	1	99	1046	1	951	0
Locus_337_Transcript_3/4_Confidence_0.556_Length_1237	1-aminocyclopropane-1-carboxylate oxidase (AHRD V1 ***- Q94F66_SOLTU)%3B contains Interpro domain(s) IPR005123 Oxoglutarate and iron-dependent oxygenase	Solyc07g049530.1.1	Solyc07g049530.1.1	No Hits						94.81	74.7	1237	924	36	1	108	1019	1	924	0
Locus_337_Transcript_3/4_Confidence_0.556_Length_1237	1-aminocyclopropane-1-carboxylate oxidase (AHRD V1 ***- Q94F66_SOLTU)%3B contains Interpro domain(s) IPR005123 Oxoglutarate and iron-dependent oxygenase	Solyc12g005940.1.1	Solyc12g005940.1.1	A35021	L.esculentum pTOM13	84.86	951	951	100.00	83.5	74.94	1237	927	138	2	108	1019	1	927	0
Locus_337_Transcript_4/4_Confidence_0.667_Length_1281	1-aminocyclopropane-1-carboxylate oxidase (AHRD V1 ***- Q94F66_SOLTU)%3B contains Interpro domain(s) IPR005123 Oxoglutarate and iron-dependent oxygenase	Solyc07g049530.1.1	Solyc07g049530.1.1	No Hits						99.89	73.54	1281	942	1	0	108	1049	1	942	0
Locus_337_Transcript_4/4_Confidence_0.667_Length_1281	1-aminocyclopropane-1-carboxylate oxidase (AHRD V1 ***- Q94F66_SOLTU)%3B contains Interpro domain(s) IPR005123 Oxoglutarate and iron-dependent oxygenase	Solyc12g005940.1.1	Solyc12g005940.1.1	A35021	L.esculentum pTOM13	84.86	951	951	100.00	84.75	74.24	1281	951	142	1	108	1055	1	951	0
Locus_8760_Transcript_1/2_Confidence_1.000_Length_1217	1-aminocyclopropane-1-carboxylate oxidase (AHRD V1 ***- Q94F66_SOLTU)%3B contains Interpro domain(s) IPR005123 Oxoglutarate and iron-dependent oxygenase	Solyc12g005940.1.1	Solyc12g005940.1.1	A35021	L.esculentum pTOM13	84.86	951	951	100.00	99.68	78.14	1217	951	3	0	64	1014	1	951	0
Locus_8760_Transcript_1/2_Confidence_1.000_Length_1217	1-aminocyclopropane-1-carboxylate oxidase (AHRD V1 ***- Q94F66_SOLTU)%3B contains Interpro domain(s) IPR005123 Oxoglutarate and iron-dependent oxygenase	Solyc07g049530.1.1	Solyc07g049530.1.1	No Hits						84.73	77.49	1217	943	141	1	64	1006	1	940	0
Locus_7210_Transcript_1/1_Confidence_1.000_Length_936	1-aminocyclopropane-1-carboxylate oxidase (AHRD V1 ***- Q9FR98_MUSAC)%3B contains Interpro domain(s) IPR005123 Oxoglutarate and iron-dependent oxygenase	Solyc06g060070.1.1	Solyc06g060070.1.1	No Hits						99.88	92.63	936	867	0	1	70	936	1	866	0
Locus_337_Transcript_2/4_Confidence_0.444_Length_1272	1-aminocyclopropane-1-carboxylate oxidase (AHRD V1 **** Q94F66_SOLTU)%3B contains Interpro domain(s) IPR005123 Oxoglutarate and iron-dependent oxygenase	Solyc07g049550.1.1	Solyc07g049550.1.1	No Hits						94.05	72.64	1272	924	43	1	99	1022	1	912	0
Locus_337_Transcript_3/4_Confidence_0.556_Length_1237	1-aminocyclopropane-1-carboxylate oxidase (AHRD V1 **** Q94F66_SOLTU)%3B contains Interpro domain(s) IPR005123 Oxoglutarate and iron-dependent oxygenase	Solyc07g049550.1.1	Solyc07g049550.1.1	No Hits						98.19	75.99	1237	940	17	0	108	1047	1	940	0
Locus_337_Transcript_4/4_Confidence_0.667_Length_1281	1-aminocyclopropane-1-carboxylate oxidase (AHRD V1 **** Q94F66_SOLTU)%3B contains Interpro domain(s) IPR005123 Oxoglutarate and iron-dependent oxygenase	Solyc07g049550.1.1	Solyc07g049550.1.1	No Hits						93.07	72.13	1281	924	52	1	108	1031	1	912	0
Locus_8760_Transcript_1/2_Confidence_1.000_Length_1217	1-aminocyclopropane-1-carboxylate oxidase (AHRD V1 **** Q94F66_SOLTU)%3B contains Interpro domain(s) IPR005123 Oxoglutarate and iron-dependent oxygenase	Solyc07g049550.1.1	Solyc07g049550.1.1	No Hits						83.71	76.17	1217	927	136	2	64	990	1	912	0
Locus_6444_Transcript_1/1_Confidence_1.000_Length_919	1-aminocyclopropane-1-carboxylate oxidase 1 (AHRD V1 **-- ACCO1_MALDO)%3B contains Interpro domain(s) IPR005123 Oxoglutarate and iron-dependent oxygenase	Solyc02g071440.1.1	Solyc02g071440.1.1	No Hits						99.09	95.65	919	879	5	1	1	876	175	1053	0
Locus_6444_Transcript_1/1_Confidence_1.000_Length_919	1-aminocyclopropane-1-carboxylate oxidase 1 (AHRD V1 **-- ACCO1_MALDO)%3B contains Interpro domain(s) IPR005123 Oxoglutarate and iron-dependent oxygenase	Solyc02g071410.1.1	Solyc02g071410.1.1	No Hits						88.98	94.78	919	871	93	1	5	872	209	1079	0
Locus_6444_Transcript_1/1_Confidence_1.000_Length_919	1-aminocyclopropane-1-carboxylate oxidase 1 (AHRD V1 **-- ACCO1_MALDO)%3B contains Interpro domain(s) IPR005123 Oxoglutarate and iron-dependent oxygenase	Solyc02g071450.1.1	Solyc02g071450.1.1	No Hits						88.13	93.47	919	859	99	1	1	856	205	1063	0
Locus_6444_Transcript_1/1_Confidence_1.000_Length_919	1-aminocyclopropane-1-carboxylate oxidase 1 (AHRD V1 **-- ACCO1_MALDO)%3B contains Interpro domain(s) IPR005123 Oxoglutarate and iron-dependent oxygenase	Solyc02g071500.1.1	Solyc02g071500.1.1	No Hits						86.12	91.73	919	843	114	1	16	855	220	1062	0
Locus_7862_Transcript_1/1_Confidence_1.000_Length_274	1-aminocyclopropane-1-carboxylate oxidase 1 (AHRD V1 **-- ACCO1_MALDO)%3B contains Interpro domain(s) IPR005123 Oxoglutarate and iron-dependent oxygenase	Solyc02g071440.1.1	Solyc02g071440.1.1	No Hits						100	75.18	274	206	0	0	1	206	206	1	8e-114
Locus_7862_Transcript_1/1_Confidence_1.000_Length_274	1-aminocyclopropane-1-carboxylate oxidase 1 (AHRD V1 **-- ACCO1_MALDO)%3B contains Interpro domain(s) IPR005123 Oxoglutarate and iron-dependent oxygenase	Solyc02g071410.1.1	Solyc02g071410.1.1	No Hits						89.57	77.01	274	211	13	1	1	202	236	26	1e-66
Locus_7862_Transcript_1/1_Confidence_1.000_Length_274	1-aminocyclopropane-1-carboxylate oxidase 1 (AHRD V1 **-- ACCO1_MALDO)%3B contains Interpro domain(s) IPR005123 Oxoglutarate and iron-dependent oxygenase	Solyc02g071480.1.1	Solyc02g071480.1.1	No Hits						87.84	81.02	274	222	18	1	1	213	236	15	3e-61
Locus_7862_Transcript_1/1_Confidence_1.000_Length_274	1-aminocyclopropane-1-carboxylate oxidase 1 (AHRD V1 **-- ACCO1_MALDO)%3B contains Interpro domain(s) IPR005123 Oxoglutarate and iron-dependent oxygenase	Solyc02g071450.1.1	Solyc02g071450.1.1	No Hits						86.3	79.93	274	219	21	1	1	210	236	18	2e-52
Locus_7862_Transcript_1/1_Confidence_1.000_Length_274	1-aminocyclopropane-1-carboxylate oxidase 1 (AHRD V1 **-- ACCO1_MALDO)%3B contains Interpro domain(s) IPR005123 Oxoglutarate and iron-dependent oxygenase	Solyc02g071500.1.1	Solyc02g071500.1.1	No Hits						85.78	79.56	274	218	22	1	1	209	236	19	2e-49
Locus_10623_Transcript_1/1_Confidence_1.000_Length_1241	1-aminocyclopropane-1-carboxylate oxidase 1 (AHRD V1 **-- ACCO1_MALDO)%3B contains Interpro domain(s) IPR005123 Oxoglutarate and iron-dependent oxygenase	Solyc02g071410.1.1	Solyc02g071410.1.1	No Hits						90.27	84.45	1241	1048	102	0	49	1096	1	1048	0
Locus_10623_Transcript_1/1_Confidence_1.000_Length_1241	1-aminocyclopropane-1-carboxylate oxidase 1 (AHRD V1 **-- ACCO1_MALDO)%3B contains Interpro domain(s) IPR005123 Oxoglutarate and iron-dependent oxygenase	Solyc02g071450.1.1	Solyc02g071450.1.1	No Hits						89.34	86.95	1241	1079	115	0	49	1127	1	1079	0
Locus_10623_Transcript_1/1_Confidence_1.000_Length_1241	1-aminocyclopropane-1-carboxylate oxidase 1 (AHRD V1 **-- ACCO1_MALDO)%3B contains Interpro domain(s) IPR005123 Oxoglutarate and iron-dependent oxygenase	Solyc02g071440.1.1	Solyc02g071440.1.1	No Hits						89.58	83.48	1241	1036	99	1	71	1106	2	1028	0
Locus_10623_Transcript_1/1_Confidence_1.000_Length_1241	1-aminocyclopropane-1-carboxylate oxidase 1 (AHRD V1 **-- ACCO1_MALDO)%3B contains Interpro domain(s) IPR005123 Oxoglutarate and iron-dependent oxygenase	Solyc02g071500.1.1	Solyc02g071500.1.1	No Hits						86.19	85.17	1241	1057	146	0	49	1105	1	1057	0
Locus_15442_Transcript_8/9_Confidence_0.100_Length_1389	1-aminocyclopropane-1-carboxylate oxidase 1 (AHRD V1 **-- ACCO1_MALDO)%3B contains Interpro domain(s) IPR005123 Oxoglutarate and iron-dependent oxygenase	Solyc10g076840.1.1	Solyc10g076840.1.1	AK323074	Solanum lycopersicum cDNA, clone: LEFL1048DD01, HTC in leaf	100.00	1044	1044	100.00	99.81	75.16	1389	1044	2	0	222	1265	1044	1	0
Locus_17723_Transcript_1/1_Confidence_1.000_Length_1307	1-aminocyclopropane-1-carboxylate oxidase 1 (AHRD V1 **-- ACCO1_MALDO)%3B contains Interpro domain(s) IPR005123 Oxoglutarate and iron-dependent oxygenase	Solyc02g071450.1.1	Solyc02g071450.1.1	No Hits						99.82	82.86	1307	1083	2	0	129	1211	1083	1	0
Locus_17723_Transcript_1/1_Confidence_1.000_Length_1307	1-aminocyclopropane-1-carboxylate oxidase 1 (AHRD V1 **-- ACCO1_MALDO)%3B contains Interpro domain(s) IPR005123 Oxoglutarate and iron-dependent oxygenase	Solyc02g071410.1.1	Solyc02g071410.1.1	No Hits						88.89	81.25	1307	1062	118	0	150	1211	1062	1	0
Locus_17723_Transcript_1/1_Confidence_1.000_Length_1307	1-aminocyclopropane-1-carboxylate oxidase 1 (AHRD V1 **-- ACCO1_MALDO)%3B contains Interpro domain(s) IPR005123 Oxoglutarate and iron-dependent oxygenase	Solyc02g071440.1.1	Solyc02g071440.1.1	No Hits						87.8	79.65	1307	1041	118	1	149	1189	1033	2	0
Locus_17723_Transcript_1/1_Confidence_1.000_Length_1307	1-aminocyclopropane-1-carboxylate oxidase 1 (AHRD V1 **-- ACCO1_MALDO)%3B contains Interpro domain(s) IPR005123 Oxoglutarate and iron-dependent oxygenase	Solyc02g071500.1.1	Solyc02g071500.1.1	No Hits						83.8	81.25	1307	1062	172	0	150	1211	1062	1	0
Locus_17727_Transcript_1/1_Confidence_1.000_Length_1365	1-aminocyclopropane-1-carboxylate oxidase 1 (AHRD V1 **-- ACCO1_MALDO)%3B contains Interpro domain(s) IPR005123 Oxoglutarate and iron-dependent oxygenase	Solyc02g071360.1.1	Solyc02g071360.1.1	No Hits						100	80	1365	1092	0	0	77	1168	1	1092	0
Locus_20871_Transcript_1/1_Confidence_1.000_Length_289	1-aminocyclopropane-1-carboxylate oxidase 1 (AHRD V1 **-- ACCO1_MALDO)%3B contains Interpro domain(s) IPR005123 Oxoglutarate and iron-dependent oxygenase	Solyc02g071500.1.1	Solyc02g071500.1.1	No Hits						91.81	80.28	289	232	0	1	58	289	1065	853	3e-92
Locus_25079_Transcript_1/1_Confidence_1.000_Length_260	1-aminocyclopropane-1-carboxylate oxidase 1 (AHRD V1 **-- ACCO1_MALDO)%3B contains Interpro domain(s) IPR005123 Oxoglutarate and iron-dependent oxygenase	Solyc02g071500.1.1	Solyc02g071500.1.1	No Hits						100	100	260	260	0	0	1	260	336	595	4e-146
Locus_25079_Transcript_1/1_Confidence_1.000_Length_260	1-aminocyclopropane-1-carboxylate oxidase 1 (AHRD V1 **-- ACCO1_MALDO)%3B contains Interpro domain(s) IPR005123 Oxoglutarate and iron-dependent oxygenase	Solyc02g071450.1.1	Solyc02g071450.1.1	No Hits						82.81	73.85	260	192	33	0	65	256	400	591	1e-26
Locus_28784_Transcript_1/1_Confidence_1.000_Length_351	1-aminocyclopropane-1-carboxylate oxidase 1 (AHRD V1 **-- ACCO1_MALDO)%3B contains Interpro domain(s) IPR005123 Oxoglutarate and iron-dependent oxygenase	Solyc02g071410.1.1	Solyc02g071410.1.1	No Hits						100	100	351	351	0	0	1	351	929	579	0
Locus_28784_Transcript_1/1_Confidence_1.000_Length_351	1-aminocyclopropane-1-carboxylate oxidase 1 (AHRD V1 **-- ACCO1_MALDO)%3B contains Interpro domain(s) IPR005123 Oxoglutarate and iron-dependent oxygenase	Solyc02g071440.1.1	Solyc02g071440.1.1	No Hits						90.41	98.01	351	344	33	0	1	344	899	556	3e-117
Locus_28784_Transcript_1/1_Confidence_1.000_Length_351	1-aminocyclopropane-1-carboxylate oxidase 1 (AHRD V1 **-- ACCO1_MALDO)%3B contains Interpro domain(s) IPR005123 Oxoglutarate and iron-dependent oxygenase	Solyc02g071450.1.1	Solyc02g071450.1.1	No Hits						89.26	92.88	351	326	35	0	26	351	904	579	9e-102
Locus_28784_Transcript_1/1_Confidence_1.000_Length_351	1-aminocyclopropane-1-carboxylate oxidase 1 (AHRD V1 **-- ACCO1_MALDO)%3B contains Interpro domain(s) IPR005123 Oxoglutarate and iron-dependent oxygenase	Solyc02g071480.1.1	Solyc02g071480.1.1	No Hits						89.34	90.88	351	319	34	0	26	344	877	559	5e-100
Locus_28784_Transcript_1/1_Confidence_1.000_Length_351	1-aminocyclopropane-1-carboxylate oxidase 1 (AHRD V1 **-- ACCO1_MALDO)%3B contains Interpro domain(s) IPR005123 Oxoglutarate and iron-dependent oxygenase	Solyc02g071500.1.1	Solyc02g071500.1.1	No Hits						84.95	90.88	351	319	48	0	28	346	902	584	1e-66
Locus_28784_Transcript_1/1_Confidence_1.000_Length_351	1-aminocyclopropane-1-carboxylate oxidase 1 (AHRD V1 **-- ACCO1_MALDO)%3B contains Interpro domain(s) IPR005123 Oxoglutarate and iron-dependent oxygenase	Solyc02g071490.1.1	Solyc02g071490.1.1	No Hits						84.83	92.02	351	323	49	0	24	346	909	587	1e-66
Locus_6444_Transcript_1/1_Confidence_1.000_Length_919	1-aminocyclopropane-1-carboxylate oxidase 1 (AHRD V1 **-* ACCO1_MALDO)%3B contains Interpro domain(s) IPR005123 Oxoglutarate and iron-dependent oxygenase	Solyc02g071470.1.1	Solyc02g071470.1.1	No Hits						90.05	92.93	919	854	82	1	1	851	205	1058	0
Locus_7862_Transcript_1/1_Confidence_1.000_Length_274	1-aminocyclopropane-1-carboxylate oxidase 1 (AHRD V1 **-* ACCO1_MALDO)%3B contains Interpro domain(s) IPR005123 Oxoglutarate and iron-dependent oxygenase	Solyc02g071470.1.1	Solyc02g071470.1.1	No Hits						87.67	79.93	274	219	18	1	1	210	236	18	2e-59
Locus_10623_Transcript_1/1_Confidence_1.000_Length_1241	1-aminocyclopropane-1-carboxylate oxidase 1 (AHRD V1 **-* ACCO1_MALDO)%3B contains Interpro domain(s) IPR005123 Oxoglutarate and iron-dependent oxygenase	Solyc02g071470.1.1	Solyc02g071470.1.1	No Hits						100	87.27	1241	1083	0	0	49	1131	1	1083	0
Locus_17723_Transcript_1/1_Confidence_1.000_Length_1307	1-aminocyclopropane-1-carboxylate oxidase 1 (AHRD V1 **-* ACCO1_MALDO)%3B contains Interpro domain(s) IPR005123 Oxoglutarate and iron-dependent oxygenase	Solyc02g071470.1.1	Solyc02g071470.1.1	No Hits						89.34	82.56	1307	1079	115	0	133	1211	1079	1	0
Locus_19269_Transcript_1/1_Confidence_1.000_Length_1393	1-aminocyclopropane-1-carboxylate oxidase 1 (AHRD V1 **-* ACCO1_MALDO)%3B contains Interpro domain(s) IPR005123 Oxoglutarate and iron-dependent oxygenase	Solyc06g068270.1.1	Solyc06g068270.1.1	No Hits						99.81	76.67	1393	1068	0	1	166	1231	1	1068	0
Locus_25079_Transcript_1/1_Confidence_1.000_Length_260	1-aminocyclopropane-1-carboxylate oxidase 1 (AHRD V1 **-* ACCO1_MALDO)%3B contains Interpro domain(s) IPR005123 Oxoglutarate and iron-dependent oxygenase	Solyc02g071470.1.1	Solyc02g071470.1.1	No Hits						84.23	100	260	260	41	0	1	260	336	595	3e-48
Locus_28784_Transcript_1/1_Confidence_1.000_Length_351	1-aminocyclopropane-1-carboxylate oxidase 1 (AHRD V1 **-* ACCO1_MALDO)%3B contains Interpro domain(s) IPR005123 Oxoglutarate and iron-dependent oxygenase	Solyc02g071470.1.1	Solyc02g071470.1.1	No Hits						90.32	97.15	351	341	33	0	4	344	926	586	2e-115
Locus_20226_Transcript_1/1_Confidence_1.000_Length_599	1-aminocyclopropane-1-carboxylate oxidase 1 (AHRD V1 **-* ACCO1_ORYSI)%3B contains Interpro domain(s) IPR005123 Oxoglutarate and iron-dependent oxygenase	Solyc08g062370.1.1	Solyc08g062370.1.1	No Hits						99.25	88.98	599	533	0	1	1	529	533	1	0
Locus_2614_Transcript_1/1_Confidence_1.000_Length_318	1-aminocyclopropane-1-carboxylate oxidase 1 (AHRD V1 **-* ACCO1_SOLLC)%3B contains Interpro domain(s) IPR005123 Oxoglutarate and iron-dependent oxygenase	Solyc03g096050.1.1	Solyc03g096050.1.1	No Hits						100	89.62	318	285	0	0	34	318	1074	790	7e-161
Locus_21123_Transcript_1/1_Confidence_1.000_Length_401	1-aminocyclopropane-1-carboxylate oxidase 1 (AHRD V1 **-* ACCO1_SOLLC)%3B contains Interpro domain(s) IPR005123 Oxoglutarate and iron-dependent oxygenase	Solyc03g096050.1.1	Solyc03g096050.1.1	No Hits						100	100	401	401	0	0	1	401	141	541	0
Locus_11255_Transcript_1/5_Confidence_0.600_Length_1047	1-aminocyclopropane-1-carboxylate oxidase 3 (AHRD V1 **-* ACCO3_CUCME)%3B contains Interpro domain(s) IPR005123 Oxoglutarate and iron-dependent oxygenase	Solyc02g068330.1.1	Solyc02g068330.1.1	AK328218	Solanum lycopersicum cDNA, clone: LEFL2049M22, HTC in fruit	94.18	756	774	97.67	94.44	72.21	1047	756	42	0	11	766	1	756	0
Locus_11255_Transcript_2/5_Confidence_0.600_Length_987	1-aminocyclopropane-1-carboxylate oxidase 3 (AHRD V1 **-* ACCO3_CUCME)%3B contains Interpro domain(s) IPR005123 Oxoglutarate and iron-dependent oxygenase	Solyc02g068330.1.1	Solyc02g068330.1.1	AK328218	Solanum lycopersicum cDNA, clone: LEFL2049M22, HTC in fruit	94.18	756	774	97.67	94.18	76.6	987	756	44	0	11	766	1	756	0
Locus_11255_Transcript_3/5_Confidence_0.600_Length_987	1-aminocyclopropane-1-carboxylate oxidase 3 (AHRD V1 **-* ACCO3_CUCME)%3B contains Interpro domain(s) IPR005123 Oxoglutarate and iron-dependent oxygenase	Solyc02g068330.1.1	Solyc02g068330.1.1	AK328218	Solanum lycopersicum cDNA, clone: LEFL2049M22, HTC in fruit	94.18	756	774	97.67	92.99	76.6	987	756	53	0	11	766	1	756	0
Locus_11255_Transcript_4/5_Confidence_0.600_Length_987	1-aminocyclopropane-1-carboxylate oxidase 3 (AHRD V1 **-* ACCO3_CUCME)%3B contains Interpro domain(s) IPR005123 Oxoglutarate and iron-dependent oxygenase	Solyc02g068330.1.1	Solyc02g068330.1.1	AK328218	Solanum lycopersicum cDNA, clone: LEFL2049M22, HTC in fruit	94.18	756	774	97.67	93.93	78.42	987	774	44	1	11	781	1	774	0
Locus_11255_Transcript_5/5_Confidence_0.600_Length_987	1-aminocyclopropane-1-carboxylate oxidase 3 (AHRD V1 **-* ACCO3_CUCME)%3B contains Interpro domain(s) IPR005123 Oxoglutarate and iron-dependent oxygenase	Solyc02g068330.1.1	Solyc02g068330.1.1	AK328218	Solanum lycopersicum cDNA, clone: LEFL2049M22, HTC in fruit	94.18	756	774	97.67	94.44	76.6	987	756	42	0	11	766	1	756	0
Locus_489_Transcript_1/1_Confidence_1.000_Length_1271	1-AMINOCYCLOPROPANE-1-CARBOXYLATE OXIDASE-like protein (AHRD V1 **-- Q94CL5_ARATH)%3B contains Interpro domain(s) IPR005123 Oxoglutarate and iron-dependent oxygenase	Solyc11g072110.1.1	Solyc11g072110.1.1	AK328094	Solanum lycopersicum cDNA, clone: LEFL2046G11, HTC in fruit	99.72	1074	1074	100.00	100	84.5	1271	1074	0	0	120	1193	1074	1	0
Locus_9502_Transcript_1/1_Confidence_1.000_Length_1235	1-AMINOCYCLOPROPANE-1-CARBOXYLATE OXIDASE-like protein (AHRD V1 **-- Q94CL5_ARATH)%3B contains Interpro domain(s) IPR005123 Oxoglutarate and iron-dependent oxygenase	Solyc11g072100.1.1	Solyc11g072100.1.1	AK323892	Solanum lycopersicum cDNA, clone: LEFL1067AC06, HTC in leaf	99.35	1080	1080	100.00	100	87.45	1235	1080	0	0	79	1158	1080	1	0
Locus_10990_Transcript_1/2_Confidence_1.000_Length_1036	1-AMINOCYCLOPROPANE-1-CARBOXYLATE OXIDASE-like protein (AHRD V1 **-- Q94CL5_ARATH)%3B contains Interpro domain(s) IPR005123 Oxoglutarate and iron-dependent oxygenase	Solyc11g072110.1.1	Solyc11g072110.1.1	AK328094	Solanum lycopersicum cDNA, clone: LEFL2046G11, HTC in fruit	99.72	1074	1074	100.00	89.58	100	1036	1036	107	1	1	1036	1057	23	0
Locus_10990_Transcript_1/2_Confidence_1.000_Length_1036	1-AMINOCYCLOPROPANE-1-CARBOXYLATE OXIDASE-like protein (AHRD V1 **-- Q94CL5_ARATH)%3B contains Interpro domain(s) IPR005123 Oxoglutarate and iron-dependent oxygenase	Solyc11g044810.1.1	Solyc11g044810.1.1	AK328094	Solanum lycopersicum cDNA, clone: LEFL2046G11, HTC in fruit	89.01	737	753	97.88	87.23	70.27	1036	728	92	1	309	1036	749	23	0
Locus_10990_Transcript_2/2_Confidence_1.000_Length_1105	1-AMINOCYCLOPROPANE-1-CARBOXYLATE OXIDASE-like protein (AHRD V1 **-- Q94CL5_ARATH)%3B contains Interpro domain(s) IPR005123 Oxoglutarate and iron-dependent oxygenase	Solyc11g072110.1.1	Solyc11g072110.1.1	AK328094	Solanum lycopersicum cDNA, clone: LEFL2046G11, HTC in fruit	99.72	1074	1074	100.00	89.39	75.93	1105	839	88	1	1	839	1057	220	0
Locus_11805_Transcript_1/1_Confidence_1.000_Length_557	1-AMINOCYCLOPROPANE-1-CARBOXYLATE OXIDASE-like protein (AHRD V1 **-- Q94CL5_ARATH)%3B contains Interpro domain(s) IPR005123 Oxoglutarate and iron-dependent oxygenase	Solyc11g072110.1.1	Solyc11g072110.1.1	AK328094	Solanum lycopersicum cDNA, clone: LEFL2046G11, HTC in fruit	99.72	1074	1074	100.00	89.77	86	557	479	49	0	1	479	23	501	2e-159
Locus_11805_Transcript_1/1_Confidence_1.000_Length_557	1-AMINOCYCLOPROPANE-1-CARBOXYLATE OXIDASE-like protein (AHRD V1 **-- Q94CL5_ARATH)%3B contains Interpro domain(s) IPR005123 Oxoglutarate and iron-dependent oxygenase	Solyc11g044810.1.1	Solyc11g044810.1.1	AK328094	Solanum lycopersicum cDNA, clone: LEFL2046G11, HTC in fruit	89.01	737	753	97.88	88.52	86	557	479	55	0	1	479	23	501	4e-145
Locus_13758_Transcript_1/2_Confidence_1.000_Length_298	1-AMINOCYCLOPROPANE-1-CARBOXYLATE OXIDASE-like protein (AHRD V1 **-- Q94CL5_ARATH)%3B contains Interpro domain(s) IPR005123 Oxoglutarate and iron-dependent oxygenase	Solyc11g072130.1.1	Solyc11g072130.1.1	AK328094	Solanum lycopersicum cDNA, clone: LEFL2046G11, HTC in fruit	90.91	682	687	99.27	100	100	298	298	0	0	1	298	104	401	1e-168
Locus_13758_Transcript_1/2_Confidence_1.000_Length_298	1-AMINOCYCLOPROPANE-1-CARBOXYLATE OXIDASE-like protein (AHRD V1 **-- Q94CL5_ARATH)%3B contains Interpro domain(s) IPR005123 Oxoglutarate and iron-dependent oxygenase	Solyc11g072110.1.1	Solyc11g072110.1.1	AK328094	Solanum lycopersicum cDNA, clone: LEFL2046G11, HTC in fruit	99.72	1074	1074	100.00	93.29	100	298	298	20	0	1	298	491	788	6e-121
Locus_13758_Transcript_1/2_Confidence_1.000_Length_298	1-AMINOCYCLOPROPANE-1-CARBOXYLATE OXIDASE-like protein (AHRD V1 **-- Q94CL5_ARATH)%3B contains Interpro domain(s) IPR005123 Oxoglutarate and iron-dependent oxygenase	Solyc11g044810.1.1	Solyc11g044810.1.1	AK328094	Solanum lycopersicum cDNA, clone: LEFL2046G11, HTC in fruit	89.01	737	753	97.88	89.96	86.91	298	259	26	0	1	259	491	749	2e-83
Locus_13758_Transcript_2/2_Confidence_1.000_Length_563	1-AMINOCYCLOPROPANE-1-CARBOXYLATE OXIDASE-like protein (AHRD V1 **-- Q94CL5_ARATH)%3B contains Interpro domain(s) IPR005123 Oxoglutarate and iron-dependent oxygenase	Solyc11g072130.1.1	Solyc11g072130.1.1	AK328094	Solanum lycopersicum cDNA, clone: LEFL2046G11, HTC in fruit	90.91	682	687	99.27	100	100	563	563	0	0	1	563	104	666	0
Locus_22176_Transcript_1/1_Confidence_1.000_Length_577	1-AMINOCYCLOPROPANE-1-CARBOXYLATE OXIDASE-like protein (AHRD V1 **-- Q94CL5_ARATH)%3B contains Interpro domain(s) IPR005123 Oxoglutarate and iron-dependent oxygenase	Solyc11g045520.1.1	Solyc11g045520.1.1	AK326526	Solanum lycopersicum cDNA, clone: LEFL2008P04, HTC in fruit	90.32	31	1110	2.79	100	94.63	577	546	0	0	1	546	1067	522	0
Locus_696_Transcript_2/2_Confidence_1.000_Length_1283	1-aminocyclopropane-1-carboxylate oxidase-like protein (AHRD V1 **-- Q9LTH7_ARATH)%3B contains Interpro domain(s) IPR005123 Oxoglutarate and iron-dependent oxygenase	Solyc09g010040.1.1	Solyc09g010040.1.1	AK320817	Solanum lycopersicum cDNA, clone: LEFL1013CC12, HTC in leaf	89.69	1067	1104	96.65	89.69	83.16	1283	1067	107	1	92	1155	34	1100	0
Locus_4248_Transcript_2/3_Confidence_0.714_Length_1469	1-aminocyclopropane-1-carboxylate oxidase-like protein (AHRD V1 **-- Q9LTH7_ARATH)%3B contains Interpro domain(s) IPR005123 Oxoglutarate and iron-dependent oxygenase	Solyc09g089730.1.1	Solyc09g089730.1.1	No Hits						86.25	74.74	1469	1098	151	0	259	1356	1098	1	0
Locus_21516_Transcript_1/1_Confidence_1.000_Length_320	1-aminocyclopropane-1-carboxylate oxidase-like protein (AHRD V1 **-- Q9LTH7_ARATH)%3B contains Interpro domain(s) IPR005123 Oxoglutarate and iron-dependent oxygenase	Solyc09g089730.1.1	Solyc09g089730.1.1	No Hits						79.59	91.88	320	294	60	0	8	301	735	1028	5e-23
Locus_21516_Transcript_1/1_Confidence_1.000_Length_320	1-aminocyclopropane-1-carboxylate oxidase-like protein (AHRD V1 **-- Q9LTH8_ARATH)%3B contains Interpro domain(s) IPR005123 Oxoglutarate and iron-dependent oxygenase	Solyc09g089710.1.1	Solyc09g089710.1.1	No Hits						80.17	72.5	320	232	46	0	13	244	20	251	2e-19
Locus_1039_Transcript_2/2_Confidence_1.000_Length_1606	1-aminocyclopropane-1-carboxylate oxidase-like protein (AHRD V1 **-* Q9LTH7_ARATH)%3B contains Interpro domain(s) IPR005123 Oxoglutarate and iron-dependent oxygenase	Solyc09g089690.1.1	Solyc09g089690.1.1	No Hits						100	70.24	1606	1128	0	0	221	1348	1	1128	0
Locus_7827_Transcript_1/2_Confidence_1.000_Length_1341	1-aminocyclopropane-1-carboxylate oxidase-like protein (AHRD V1 **-* Q9LTH7_ARATH)%3B contains Interpro domain(s) IPR005123 Oxoglutarate and iron-dependent oxygenase	Solyc09g089680.1.1	Solyc09g089680.1.1	No Hits						100	83	1341	1113	0	0	114	1226	1	1113	0
Locus_16230_Transcript_1/1_Confidence_1.000_Length_1272	1-aminocyclopropane-1-carboxylate oxidase-like protein (AHRD V1 **-* Q9LTH7_ARATH)%3B contains Interpro domain(s) IPR005123 Oxoglutarate and iron-dependent oxygenase	Solyc09g089780.1.1	Solyc09g089780.1.1	No Hits						100	83.25	1272	1059	0	0	119	1177	1	1059	0
Locus_16230_Transcript_1/1_Confidence_1.000_Length_1272	1-aminocyclopropane-1-carboxylate oxidase-like protein (AHRD V1 **-* Q9LTH7_ARATH)%3B contains Interpro domain(s) IPR005123 Oxoglutarate and iron-dependent oxygenase	Solyc09g089820.1.1	Solyc09g089820.1.1	AK319868	Solanum lycopersicum cDNA, clone: LEFL1002DF08, HTC in leaf	86.44	988	1089	90.73	86.44	77.67	1272	988	131	1	139	1123	24	1011	0
Locus_16230_Transcript_1/1_Confidence_1.000_Length_1272	1-aminocyclopropane-1-carboxylate oxidase-like protein (AHRD V1 **-* Q9LTH7_ARATH)%3B contains Interpro domain(s) IPR005123 Oxoglutarate and iron-dependent oxygenase	Solyc09g089830.1.1	Solyc09g089830.1.1	No Hits						86.4	78.62	1272	1000	119	5	119	1102	1	999	0
Locus_21516_Transcript_1/1_Confidence_1.000_Length_320	1-aminocyclopropane-1-carboxylate oxidase-like protein (AHRD V1 **-* Q9LTH7_ARATH)%3B contains Interpro domain(s) IPR005123 Oxoglutarate and iron-dependent oxygenase	Solyc12g006380.1.1	Solyc12g006380.1.1	BT012691	Lycopersicon esculentum clone 113542R, mRNA sequence	100.00	1095	1095	100.00	100	99.69	320	319	0	0	1	319	698	1016	0
Locus_21516_Transcript_1/1_Confidence_1.000_Length_320	1-aminocyclopropane-1-carboxylate oxidase-like protein (AHRD V1 **-* Q9LTH7_ARATH)%3B contains Interpro domain(s) IPR005123 Oxoglutarate and iron-dependent oxygenase	Solyc09g089680.1.1	Solyc09g089680.1.1	No Hits						83.16	90.94	320	291	49	0	18	308	736	1026	2e-47
Locus_21516_Transcript_1/1_Confidence_1.000_Length_320	1-aminocyclopropane-1-carboxylate oxidase-like protein (AHRD V1 **-* Q9LTH7_ARATH)%3B contains Interpro domain(s) IPR005123 Oxoglutarate and iron-dependent oxygenase	Solyc09g089690.1.1	Solyc09g089690.1.1	No Hits						78.99	86.25	320	276	58	0	33	308	760	1035	4e-17
Locus_696_Transcript_2/2_Confidence_1.000_Length_1283	1-aminocyclopropane-1-carboxylate oxidase-like protein (AHRD V1 **-* Q9LTH8_ARATH)%3B contains Interpro domain(s) IPR005123 Oxoglutarate and iron-dependent oxygenase	Solyc09g010000.1.1	Solyc09g010000.1.1	No Hits						100	86.75	1283	1113	0	0	47	1159	1	1113	0
Locus_2708_Transcript_2/6_Confidence_0.688_Length_1370	1-aminocyclopropane-1-carboxylate oxidase-like protein (AHRD V1 **-* Q9LTH8_ARATH)%3B contains Interpro domain(s) IPR005123 Oxoglutarate and iron-dependent oxygenase	Solyc04g009850.1.1	Solyc04g009850.1.1	No Hits						96.23	79.34	1370	1087	41	0	39	1125	1	1087	0
Locus_2708_Transcript_2/6_Confidence_0.688_Length_1370	1-aminocyclopropane-1-carboxylate oxidase-like protein (AHRD V1 **-* Q9LTH8_ARATH)%3B contains Interpro domain(s) IPR005123 Oxoglutarate and iron-dependent oxygenase	Solyc04g009860.1.1	Solyc04g009860.1.1	No Hits						94.27	78.98	1370	1082	62	0	52	1133	14	1095	0
Locus_2708_Transcript_3/6_Confidence_0.688_Length_1370	1-aminocyclopropane-1-carboxylate oxidase-like protein (AHRD V1 **-* Q9LTH8_ARATH)%3B contains Interpro domain(s) IPR005123 Oxoglutarate and iron-dependent oxygenase	Solyc04g009860.1.1	Solyc04g009860.1.1	No Hits						96.21	78.98	1370	1082	41	0	52	1133	14	1095	0
Locus_2708_Transcript_3/6_Confidence_0.688_Length_1370	1-aminocyclopropane-1-carboxylate oxidase-like protein (AHRD V1 **-* Q9LTH8_ARATH)%3B contains Interpro domain(s) IPR005123 Oxoglutarate and iron-dependent oxygenase	Solyc04g009850.1.1	Solyc04g009850.1.1	No Hits						94.3	79.34	1370	1087	62	0	39	1125	1	1087	0
Locus_2708_Transcript_4/6_Confidence_0.625_Length_1370	1-aminocyclopropane-1-carboxylate oxidase-like protein (AHRD V1 **-* Q9LTH8_ARATH)%3B contains Interpro domain(s) IPR005123 Oxoglutarate and iron-dependent oxygenase	Solyc04g009860.1.1	Solyc04g009860.1.1	No Hits						96.95	78.98	1370	1082	33	0	52	1133	14	1095	0
Locus_2708_Transcript_4/6_Confidence_0.625_Length_1370	1-aminocyclopropane-1-carboxylate oxidase-like protein (AHRD V1 **-* Q9LTH8_ARATH)%3B contains Interpro domain(s) IPR005123 Oxoglutarate and iron-dependent oxygenase	Solyc04g009850.1.1	Solyc04g009850.1.1	No Hits						93.56	79.34	1370	1087	70	0	39	1125	1	1087	0
Locus_2708_Transcript_5/6_Confidence_0.688_Length_1294	1-aminocyclopropane-1-carboxylate oxidase-like protein (AHRD V1 **-* Q9LTH8_ARATH)%3B contains Interpro domain(s) IPR005123 Oxoglutarate and iron-dependent oxygenase	Solyc04g009860.1.1	Solyc04g009860.1.1	No Hits						96.37	83	1294	1074	39	0	52	1125	14	1087	0
Locus_2708_Transcript_5/6_Confidence_0.688_Length_1294	1-aminocyclopropane-1-carboxylate oxidase-like protein (AHRD V1 **-* Q9LTH8_ARATH)%3B contains Interpro domain(s) IPR005123 Oxoglutarate and iron-dependent oxygenase	Solyc04g009850.1.1	Solyc04g009850.1.1	No Hits						94.22	85.55	1294	1107	64	0	39	1145	1	1107	0
Locus_2708_Transcript_6/6_Confidence_0.688_Length_1370	1-aminocyclopropane-1-carboxylate oxidase-like protein (AHRD V1 **-* Q9LTH8_ARATH)%3B contains Interpro domain(s) IPR005123 Oxoglutarate and iron-dependent oxygenase	Solyc04g009860.1.1	Solyc04g009860.1.1	No Hits						97.6	78.98	1370	1082	26	0	52	1133	14	1095	0
Locus_2708_Transcript_6/6_Confidence_0.688_Length_1370	1-aminocyclopropane-1-carboxylate oxidase-like protein (AHRD V1 **-* Q9LTH8_ARATH)%3B contains Interpro domain(s) IPR005123 Oxoglutarate and iron-dependent oxygenase	Solyc04g009850.1.1	Solyc04g009850.1.1	No Hits						92.92	79.34	1370	1087	77	0	39	1125	1	1087	0
Locus_4248_Transcript_2/3_Confidence_0.714_Length_1469	1-aminocyclopropane-1-carboxylate oxidase-like protein (AHRD V1 **-* Q9LTH8_ARATH)%3B contains Interpro domain(s) IPR005123 Oxoglutarate and iron-dependent oxygenase	Solyc09g089760.1.1	Solyc09g089760.1.1	AK322730	Solanum lycopersicum cDNA, clone: LEFL1042AE02, HTC in leaf	82.60	1115	1125	99.11	84.19	73.18	1469	1075	161	2	238	1309	1116	48	0
Locus_4248_Transcript_2/3_Confidence_0.714_Length_1469	1-aminocyclopropane-1-carboxylate oxidase-like protein (AHRD V1 **-* Q9LTH8_ARATH)%3B contains Interpro domain(s) IPR005123 Oxoglutarate and iron-dependent oxygenase	Solyc03g095900.1.1	Solyc03g095900.1.1	No Hits						82.42	70.46	1469	1035	167	4	306	1337	1045	23	2e-170
Locus_8715_Transcript_1/2_Confidence_1.000_Length_1379	1-aminocyclopropane-1-carboxylate oxidase-like protein (AHRD V1 **-* Q9LTH8_ARATH)%3B contains Interpro domain(s) IPR005123 Oxoglutarate and iron-dependent oxygenase	Solyc09g010020.1.1	Solyc09g010020.1.1	No Hits						100	78.54	1379	1083	0	0	128	1210	1	1083	0
Locus_9302_Transcript_4/4_Confidence_0.700_Length_1480	1-aminocyclopropane-1-carboxylate oxidase-like protein (AHRD V1 **-* Q9LTH8_ARATH)%3B contains Interpro domain(s) IPR005123 Oxoglutarate and iron-dependent oxygenase	Solyc09g089580.1.1	Solyc09g089580.1.1	No Hits						100	73.78	1480	1092	0	0	151	1242	1	1092	0
Locus_9302_Transcript_4/4_Confidence_0.700_Length_1480	1-aminocyclopropane-1-carboxylate oxidase-like protein (AHRD V1 **-* Q9LTH8_ARATH)%3B contains Interpro domain(s) IPR005123 Oxoglutarate and iron-dependent oxygenase	Solyc03g095900.1.1	Solyc03g095900.1.1	No Hits						85.58	72.16	1480	1068	154	0	175	1242	49	1116	0
Locus_14515_Transcript_1/1_Confidence_1.000_Length_1328	1-aminocyclopropane-1-carboxylate oxidase-like protein (AHRD V1 **-* Q9LTH8_ARATH)%3B contains Interpro domain(s) IPR005123 Oxoglutarate and iron-dependent oxygenase	Solyc09g089790.1.1	Solyc09g089790.1.1	No Hits						100	80.65	1328	1071	0	0	189	1259	1071	1	0
Locus_16230_Transcript_1/1_Confidence_1.000_Length_1272	1-aminocyclopropane-1-carboxylate oxidase-like protein (AHRD V1 **-* Q9LTH8_ARATH)%3B contains Interpro domain(s) IPR005123 Oxoglutarate and iron-dependent oxygenase	Solyc09g089800.1.1	Solyc09g089800.1.1	AK319868	Solanum lycopersicum cDNA, clone: LEFL1002DF08, HTC in leaf	89.63	1013	1077	94.06	89.63	79.64	1272	1013	96	1	119	1122	1	1013	0
Locus_16230_Transcript_1/1_Confidence_1.000_Length_1272	1-aminocyclopropane-1-carboxylate oxidase-like protein (AHRD V1 **-* Q9LTH8_ARATH)%3B contains Interpro domain(s) IPR005123 Oxoglutarate and iron-dependent oxygenase	Solyc09g089810.1.1	Solyc09g089810.1.1	AK329708	Solanum lycopersicum cDNA, clone: LEFL3154C09, HTC in root	100.00	831	1071	77.59	87.61	79.95	1272	1017	108	3	119	1123	1	1011	0
Locus_18133_Transcript_1/1_Confidence_1.000_Length_455	1-aminocyclopropane-1-carboxylate oxidase-like protein (AHRD V1 **-* Q9LTH8_ARATH)%3B contains Interpro domain(s) IPR005123 Oxoglutarate and iron-dependent oxygenase	Solyc04g009860.1.1	Solyc04g009860.1.1	No Hits						100	71.87	455	327	0	0	1	327	327	1	0
Locus_23203_Transcript_1/1_Confidence_1.000_Length_160	1-aminocyclopropane-1-carboxylate synthase (AHRD V1 ***- Q43167_SOLTU)%3B contains Interpro domain(s) IPR004839 Aminotransferase%2C class I and II	Solyc12g008740.1.1	Solyc12g008740.1.1	NM_001247235	Solanum lycopersicum 1-aminocyclopropane-1-carboxylate synthase (ACS6), mRNA	88.89	81	1305	6.21	100	99.38	160	159	0	0	2	160	1138	1296	5e-86
Locus_6374_Transcript_1/1_Confidence_1.000_Length_1839	1-aminocyclopropane-1-carboxylate synthase (AHRD V1 ***- Q6U5H3_ROSHC)%3B contains Interpro domain(s) IPR004839 Aminotransferase%2C class I and II	Solyc03g007070.1.1	Solyc03g007070.1.1	No Hits						100	87.44	1839	1608	0	0	157	1764	1608	1	0
Locus_20383_Transcript_1/1_Confidence_1.000_Length_174	1-aminocyclopropane-1-carboxylate synthase (AHRD V1 **** O65209_NICGU)%3B contains Interpro domain(s) IPR004839 Aminotransferase%2C class I and II IPR004838 Aminotransferases%2C class-I%2C pyridoxal-phosphate-binding site	Solyc01g095080.1.1	Solyc01g095080.1.1	No Hits						100	90.23	174	157	0	0	17	173	1	157	8e-85
Locus_21828_Transcript_1/1_Confidence_1.000_Length_330	1-aminocyclopropane-1-carboxylate synthase (AHRD V1 **** O65209_NICGU)%3B contains Interpro domain(s) IPR004839 Aminotransferase%2C class I and II IPR004838 Aminotransferases%2C class-I%2C pyridoxal-phosphate-binding site	Solyc01g095080.1.1	Solyc01g095080.1.1	No Hits						100	99.7	330	329	0	0	1	329	537	865	0
Locus_23203_Transcript_1/1_Confidence_1.000_Length_160	1-aminocyclopropane-1-carboxylate synthase (AHRD V1 **** Q43167_SOLTU)%3B contains Interpro domain(s) IPR004839 Aminotransferase%2C class I and II	Solyc07g026900.1.1	Solyc07g026900.1.1	NM_001247235	Solanum lycopersicum 1-aminocyclopropane-1-carboxylate synthase (ACS6), mRNA	89.47	76	1326	5.73	86.32	73.12	160	117	16	0	26	142	1180	1296	9e-23
Locus_2711_Transcript_1/1_Confidence_1.000_Length_2215	1-aminocyclopropane-1-carboxylate synthase (AHRD V1 **** Q6U5H3_ROSHC)%3B contains Interpro domain(s) IPR004839 Aminotransferase%2C class I and II	Solyc08g079750.1.1	Solyc08g079750.1.1	No Hits						100	74.36	2215	1647	0	0	393	2039	1647	1	0
Locus_10905_Transcript_1/3_Confidence_0.667_Length_1764	1-aminocyclopropane-1-carboxylate synthase (AHRD V1 **** Q96580_SOLLC)%3B contains Interpro domain(s) IPR004839 Aminotransferase%2C class I and II IPR004838 Aminotransferases%2C class-I%2C pyridoxal-phosphate-binding site	Solyc08g081540.1.1	Solyc08g081540.1.1	No Hits						96.29	82.43	1764	1454	48	1	190	1643	1448	1	0
Locus_10905_Transcript_2/3_Confidence_0.667_Length_1538	1-aminocyclopropane-1-carboxylate synthase (AHRD V1 **** Q96580_SOLLC)%3B contains Interpro domain(s) IPR004839 Aminotransferase%2C class I and II IPR004838 Aminotransferases%2C class-I%2C pyridoxal-phosphate-binding site	Solyc08g081540.1.1	Solyc08g081540.1.1	No Hits						97.25	92.13	1538	1417	39	0	1	1417	1417	1	0
Locus_10905_Transcript_3/3_Confidence_0.667_Length_1764	1-aminocyclopropane-1-carboxylate synthase (AHRD V1 **** Q96580_SOLLC)%3B contains Interpro domain(s) IPR004839 Aminotransferase%2C class I and II IPR004838 Aminotransferases%2C class-I%2C pyridoxal-phosphate-binding site	Solyc08g081540.1.1	Solyc08g081540.1.1	No Hits						95.87	82.43	1764	1454	54	1	190	1643	1448	1	0
Locus_1839_Transcript_1/2_Confidence_1.000_Length_2562	1-deoxy-D-xylulose 5-phosphate synthase 1 (AHRD V1 ***- C7U110_SOLLC)%3B contains Interpro domain(s) IPR005474 Transketolase%2C N-terminal IPR005475 Transketolase%2C central region IPR005477 Deoxyxylulose-5-phosphate synthase	Solyc01g067890.1.1	Solyc01g067890.1.1	No Hits						100	78.45	2562	2010	0	0	66	2075	1	2010	0
Locus_1839_Transcript_2/2_Confidence_1.000_Length_2476	1-deoxy-D-xylulose 5-phosphate synthase 1 (AHRD V1 ***- C7U110_SOLLC)%3B contains Interpro domain(s) IPR005474 Transketolase%2C N-terminal IPR005475 Transketolase%2C central region IPR005477 Deoxyxylulose-5-phosphate synthase	Solyc01g067890.1.1	Solyc01g067890.1.1	No Hits						100	87.24	2476	2160	0	0	66	2225	1	2160	0
Locus_10282_Transcript_1/1_Confidence_1.000_Length_2261	1-deoxy-D-xylulose 5-phosphate synthase 2 (AHRD V1 **** C7U111_SOLLC)%3B contains Interpro domain(s) IPR005477 Deoxyxylulose-5-phosphate synthase	Solyc11g010850.1.1	Solyc11g010850.1.1	NM_001247743	Solanum lycopersicum 1-D-deoxyxylulose 5-phosphate synthase (dxs), mRNA	80.90	199	2145	9.28	100	91.33	2261	2065	0	0	197	2261	2145	81	0
Locus_8761_Transcript_1/1_Confidence_1.000_Length_2738	1-deoxy-D-xylulose 5-phosphate synthase 3 (AHRD V1 **** D7M3Q0_ARALY)%3B contains Interpro domain(s) IPR005477 Deoxyxylulose-5-phosphate synthase	Solyc08g066950.1.1	Solyc08g066950.1.1	No Hits						100	77.79	2738	2130	0	0	62	2191	1	2130	0
Locus_18449_Transcript_1/1_Confidence_1.000_Length_1772	1-deoxy-D-xylulose-5-phosphate reductoisomerase (AHRD V1 **** Q947C3_SOLLC)%3B contains Interpro domain(s) IPR003821 1-deoxy-D-xylulose 5-phosphate reductoisomerase	Solyc03g114340.1.1	Solyc03g114340.1.1	No Hits						100	80.59	1772	1428	0	0	143	1570	1428	1	0
Locus_771_Transcript_1/3_Confidence_0.375_Length_1428	1-deoxy-D-xylulose-5-phosphate synthase (AHRD V1 **-- DXS_DESAP)%3B contains Interpro domain(s) IPR005475 Transketolase%2C central region	Solyc01g028900.1.1	Solyc01g028900.1.1	No Hits						99.63	75.42	1428	1077	0	1	116	1188	1	1077	0
Locus_771_Transcript_3/3_Confidence_0.500_Length_1432	1-deoxy-D-xylulose-5-phosphate synthase (AHRD V1 **-- DXS_DESAP)%3B contains Interpro domain(s) IPR005475 Transketolase%2C central region	Solyc01g028900.1.1	Solyc01g028900.1.1	No Hits						100	75.21	1432	1077	0	0	116	1192	1	1077	0
Locus_4598_Transcript_1/1_Confidence_1.000_Length_2191	1-phosphatidylinositol-4 5-bisphosphate phosphodiesterase (AHRD V1 ***- O49902_NICRU)%3B contains Interpro domain(s) IPR001711 Phospholipase C%2C phosphatidylinositol-specific%2C Y domain IPR018029 C2 membrane targeting protein IPR000909 Phospholipase C%2C phosphatidylinositol-specific %2C X region	Solyc06g007120.1.1	Solyc06g007120.1.1	No Hits						100	80.51	2191	1764	0	0	225	1988	1	1764	0
Locus_20083_Transcript_1/1_Confidence_1.000_Length_2316	1-phosphatidylinositol-4 5-bisphosphate phosphodiesterase (AHRD V1 ***- O49902_NICRU)%3B contains Interpro domain(s) IPR001711 Phospholipase C%2C phosphatidylinositol-specific%2C Y domain IPR018029 C2 membrane targeting protein IPR000909 Phospholipase C%2C phosphatidylinositol-specific %2C X region	Solyc10g076710.1.1	Solyc10g076710.1.1	NM_001247274	Solanum lycopersicum PI-phospholipase C PLC1 (LOC100301923), mRNA	100.00	1806	1806	100.00	100	77.98	2316	1806	0	0	55	1860	1	1806	0
Locus_10632_Transcript_1/1_Confidence_1.000_Length_1976	1-phosphatidylinositol-4 5-bisphosphate phosphodiesterase (AHRD V1 ***- O49902_NICRU)%3B contains Interpro domain(s) IPR017946 PLC-like phosphodiesterase%2C TIM beta/alpha-barrel domain	Solyc05g052760.1.1	Solyc05g052760.1.1	No Hits						99.94	88.66	1976	1752	1	0	17	1768	1	1752	0
Locus_19769_Transcript_1/1_Confidence_1.000_Length_1952	1-phosphatidylinositol-4 5-bisphosphate phosphodiesterase (AHRD V1 ***- O49902_NICRU)%3B contains Interpro domain(s) IPR017946 PLC-like phosphodiesterase%2C TIM beta/alpha-barrel domain	Solyc06g051630.1.1	Solyc06g051630.1.1	No Hits						100	91.29	1952	1782	0	0	52	1833	1	1782	0
Locus_7292_Transcript_3/3_Confidence_0.714_Length_2131	1-phosphatidylinositol-4 5-bisphosphate phosphodiesterase (Phosphoinositide-specific phospholipase c) (AHRD V1 *-** O49950_SOLTU)%3B contains Interpro domain(s) IPR017946 PLC-like phosphodiesterase%2C TIM beta/alpha-barrel domain	Solyc06g051620.1.1	Solyc06g051620.1.1	No Hits						99.12	79.68	2131	1698	0	1	130	1812	1	1698	0
Locus_25455_Transcript_1/1_Confidence_1.000_Length_320	10-deacetylbaccatin III-10-O-acetyl transferase-like (AHRD V1 **-* Q9FTH0_ORYSJ)%3B contains Interpro domain(s) IPR003480 Transferase	Solyc01g068140.1.1	Solyc01g068140.1.1	No Hits						100	85	320	272	0	0	1	272	1127	1398	4e-153
Locus_17103_Transcript_1/1_Confidence_1.000_Length_1166	14-3-3 protein beta/alpha-B (AHRD V1 **-- 143BB_XENLA)%3B contains Interpro domain(s) IPR000308 14-3-3 protein	Solyc12g057110.1.1	Solyc12g057110.1.1	No Hits						99.58	81.9	1166	955	0	1	92	1046	1	951	0
Locus_12922_Transcript_1/1_Confidence_1.000_Length_772	17.8 kDa class I heat shock protein (AHRD V1 *--- HS178_ARATH)%3B contains Interpro domain(s) IPR008978 HSP20-like chaperone	Solyc09g007140.1.1	Solyc09g007140.1.1	No Hits						100	87.05	772	672	0	0	101	772	711	40	0
Locus_12923_Transcript_1/1_Confidence_1.000_Length_348	17.8 kDa class I heat shock protein (AHRD V1 *--- HS178_ARATH)%3B contains Interpro domain(s) IPR008978 HSP20-like chaperone	Solyc09g007140.1.1	Solyc09g007140.1.1	No Hits						85.34	97.99	348	341	23	2	8	348	364	677	4e-85
Locus_22871_Transcript_1/1_Confidence_1.000_Length_149	17.8 kDa class I heat shock protein (AHRD V1 *--- HS178_ARATH)%3B contains Interpro domain(s) IPR008978 HSP20-like chaperone	Solyc09g007140.1.1	Solyc09g007140.1.1	No Hits						93.92	99.33	149	148	9	0	2	149	187	40	5e-58
Locus_1353_Transcript_1/1_Confidence_1.000_Length_2195	2 3-bisphosphoglycerate-independent phosphoglycerate mutase (AHRD V1 **** B9S1V6_RICCO)%3B contains Interpro domain(s) IPR005995 Phosphoglycerate mutase%2C 2%2C3-bisphosphoglycerate-independent	Solyc07g044840.1.1	Solyc07g044840.1.1	No Hits						99.94	76.54	2195	1680	1	0	350	2029	1680	1	0
Locus_7517_Transcript_1/1_Confidence_1.000_Length_981	2-C-methyl-D-erythritol 2 4-cyclodiphosphate synthase (AHRD V1 **** A9ZN13_HEVBR)%3B contains Interpro domain(s) IPR003526 2-C-methyl-D-erythritol 2%2C4-cyclodiphosphate synthase%2C core	Solyc08g081570.1.1	Solyc08g081570.1.1	No Hits						100	78.59	981	771	0	0	201	971	771	1	0
Locus_12445_Transcript_2/2_Confidence_1.000_Length_1257	2-C-methyl-D-erythritol 4-phosphate cytidylyltransferase (AHRD V1 ***- A9ZN09_HEVBR)%3B contains Interpro domain(s) IPR001228 4-diphosphocytidyl-2C-methyl-D-erythritol synthase	Solyc01g102820.1.1	Solyc01g102820.1.1	No Hits						100	73.51	1257	924	0	0	76	999	1	924	0
Locus_1721_Transcript_1/1_Confidence_1.000_Length_1403	2-hydroxy-3-oxopropionate reductase (AHRD V1 **-* B6T4X5_MAIZE)%3B contains Interpro domain(s) IPR015815 3-hydroxyacid dehydrogenase/reductase	Solyc03g121720.1.1	Solyc03g121720.1.1	No Hits						100	70.35	1403	987	0	0	297	1283	987	1	0
Locus_157_Transcript_1/1_Confidence_1.000_Length_2103	2-isopropylmalate synthase 1 (AHRD V1 **** Q30DX9_9BRAS)%3B contains Interpro domain(s) IPR005671 Bacterial 2-isopropylmalate synthase	Solyc08g014130.1.1	Solyc08g014130.1.1	No Hits						100	87.73	2103	1845	0	0	237	2081	1845	1	0
Locus_157_Transcript_1/1_Confidence_1.000_Length_2103	2-isopropylmalate synthase 1 (AHRD V1 **** Q30DX9_9BRAS)%3B contains Interpro domain(s) IPR005671 Bacterial 2-isopropylmalate synthase	Solyc06g053400.1.1	Solyc06g053400.1.1	No Hits						83.82	74.66	2103	1570	254	0	290	1859	1786	217	0
Locus_1351_Transcript_1/1_Confidence_1.000_Length_2184	2-isopropylmalate synthase 1 (AHRD V1 **** Q30DX9_9BRAS)%3B contains Interpro domain(s) IPR005671 Bacterial 2-isopropylmalate synthase	Solyc06g053400.1.1	Solyc06g053400.1.1	No Hits						100	84.2	2184	1839	0	0	272	2110	1839	1	0
Locus_1351_Transcript_1/1_Confidence_1.000_Length_2184	2-isopropylmalate synthase 1 (AHRD V1 **** Q30DX9_9BRAS)%3B contains Interpro domain(s) IPR005671 Bacterial 2-isopropylmalate synthase	Solyc08g014130.1.1	Solyc08g014130.1.1	No Hits						83.82	71.89	2184	1570	254	0	325	1894	1792	223	0
Locus_8886_Transcript_1/1_Confidence_1.000_Length_1595	2-oxoglutarate and iron-dependent oxygenase domain-containing protein 2 (AHRD V1 *--- OGFD2_XENTR)%3B contains Interpro domain(s) IPR006620 Prolyl 4-hydroxylase%2C alpha subunit	Solyc05g008610.1.1	Solyc05g008610.1.1	No Hits						100	73.92	1595	1179	0	0	147	1325	1	1179	0
Locus_9816_Transcript_1/4_Confidence_0.625_Length_3627	2-oxoglutarate dehydrogenase E1 component (AHRD V1 **** Q9FLH2_ARATH)%3B contains Interpro domain(s) IPR011603 2-oxoglutarate dehydrogenase%2C E1 component	Solyc04g011350.1.1	Solyc04g011350.1.1	No Hits						89.55	83.93	3627	3044	318	0	208	3251	1	3044	0
Locus_9816_Transcript_2/4_Confidence_0.625_Length_3612	2-oxoglutarate dehydrogenase E1 component (AHRD V1 **** Q9FLH2_ARATH)%3B contains Interpro domain(s) IPR011603 2-oxoglutarate dehydrogenase%2C E1 component	Solyc04g011350.1.1	Solyc04g011350.1.1	No Hits						94.68	84.27	3612	3044	162	0	193	3236	1	3044	0
Locus_9816_Transcript_3/4_Confidence_0.625_Length_3661	2-oxoglutarate dehydrogenase E1 component (AHRD V1 **** Q9FLH2_ARATH)%3B contains Interpro domain(s) IPR011603 2-oxoglutarate dehydrogenase%2C E1 component	Solyc04g011350.1.1	Solyc04g011350.1.1	No Hits						91.87	83.67	3661	3063	249	0	208	3270	1	3063	0
Locus_9816_Transcript_4/4_Confidence_0.625_Length_3627	2-oxoglutarate dehydrogenase E1 component (AHRD V1 **** Q9FLH2_ARATH)%3B contains Interpro domain(s) IPR011603 2-oxoglutarate dehydrogenase%2C E1 component	Solyc04g011350.1.1	Solyc04g011350.1.1	No Hits						88.11	83.93	3627	3044	362	0	208	3251	1	3044	0
Locus_11255_Transcript_1/5_Confidence_0.600_Length_1047	2-oxoglutarate-dependent dioxygenase (AHRD V1 **-- B9GJL0_POPTR)%3B contains Interpro domain(s) IPR005123 Oxoglutarate and iron-dependent oxygenase	Solyc02g068320.1.1	Solyc02g068320.1.1	No Hits						100	74.59	1047	781	0	0	1	781	126	906	0
Locus_11255_Transcript_2/5_Confidence_0.600_Length_987	2-oxoglutarate-dependent dioxygenase (AHRD V1 **-- B9GJL0_POPTR)%3B contains Interpro domain(s) IPR005123 Oxoglutarate and iron-dependent oxygenase	Solyc02g068320.1.1	Solyc02g068320.1.1	No Hits						98.46	79.13	987	781	12	0	1	781	126	906	0
Locus_11255_Transcript_3/5_Confidence_0.600_Length_987	2-oxoglutarate-dependent dioxygenase (AHRD V1 **-- B9GJL0_POPTR)%3B contains Interpro domain(s) IPR005123 Oxoglutarate and iron-dependent oxygenase	Solyc02g068320.1.1	Solyc02g068320.1.1	No Hits						98.21	79.13	987	781	14	0	1	781	126	906	0
Locus_11255_Transcript_4/5_Confidence_0.600_Length_987	2-oxoglutarate-dependent dioxygenase (AHRD V1 **-- B9GJL0_POPTR)%3B contains Interpro domain(s) IPR005123 Oxoglutarate and iron-dependent oxygenase	Solyc02g068320.1.1	Solyc02g068320.1.1	No Hits						97.44	79.13	987	781	20	0	1	781	126	906	0
Locus_11255_Transcript_5/5_Confidence_0.600_Length_987	2-oxoglutarate-dependent dioxygenase (AHRD V1 **-- B9GJL0_POPTR)%3B contains Interpro domain(s) IPR005123 Oxoglutarate and iron-dependent oxygenase	Solyc02g068320.1.1	Solyc02g068320.1.1	No Hits						100	79.13	987	781	0	0	1	781	126	906	0
Locus_11255_Transcript_1/5_Confidence_0.600_Length_1047	2-oxoglutarate-dependent dioxygenase (AHRD V1 **-* B9GJL0_POPTR)%3B contains Interpro domain(s) IPR005123 Oxoglutarate and iron-dependent oxygenase	Solyc02g068310.1.1	Solyc02g068310.1.1	No Hits						94.11	74.59	1047	781	46	0	1	781	126	906	0
Locus_11255_Transcript_2/5_Confidence_0.600_Length_987	2-oxoglutarate-dependent dioxygenase (AHRD V1 **-* B9GJL0_POPTR)%3B contains Interpro domain(s) IPR005123 Oxoglutarate and iron-dependent oxygenase	Solyc02g068310.1.1	Solyc02g068310.1.1	No Hits						95.65	79.13	987	781	34	0	1	781	126	906	0
Locus_11255_Transcript_3/5_Confidence_0.600_Length_987	2-oxoglutarate-dependent dioxygenase (AHRD V1 **-* B9GJL0_POPTR)%3B contains Interpro domain(s) IPR005123 Oxoglutarate and iron-dependent oxygenase	Solyc02g068310.1.1	Solyc02g068310.1.1	No Hits						95.9	79.13	987	781	32	0	1	781	126	906	0
Locus_11255_Transcript_4/5_Confidence_0.600_Length_987	2-oxoglutarate-dependent dioxygenase (AHRD V1 **-* B9GJL0_POPTR)%3B contains Interpro domain(s) IPR005123 Oxoglutarate and iron-dependent oxygenase	Solyc02g068310.1.1	Solyc02g068310.1.1	No Hits						96.67	79.13	987	781	26	0	1	781	126	906	0
Locus_11255_Transcript_5/5_Confidence_0.600_Length_987	2-oxoglutarate-dependent dioxygenase (AHRD V1 **-* B9GJL0_POPTR)%3B contains Interpro domain(s) IPR005123 Oxoglutarate and iron-dependent oxygenase	Solyc02g068310.1.1	Solyc02g068310.1.1	No Hits						94.11	79.13	987	781	46	0	1	781	126	906	0
Locus_10990_Transcript_1/2_Confidence_1.000_Length_1036	2-oxoglutarate-dependent dioxygenase (AHRD V1 **-* B9GLG6_POPTR)%3B contains Interpro domain(s) IPR005123 Oxoglutarate and iron-dependent oxygenase	Solyc11g072120.1.1	Solyc11g072120.1.1	AK328094	Solanum lycopersicum cDNA, clone: LEFL2046G11, HTC in fruit	89.84	758	774	97.93	100	73.07	1036	757	0	0	1	757	757	1	0
Locus_13758_Transcript_1/2_Confidence_1.000_Length_298	2-oxoglutarate-dependent dioxygenase (AHRD V1 **-* B9GLG6_POPTR)%3B contains Interpro domain(s) IPR005123 Oxoglutarate and iron-dependent oxygenase	Solyc11g072120.1.1	Solyc11g072120.1.1	AK328094	Solanum lycopersicum cDNA, clone: LEFL2046G11, HTC in fruit	89.84	758	774	97.93	92.62	100	298	298	22	0	1	298	191	488	4e-116
Locus_3327_Transcript_3/3_Confidence_0.667_Length_1407	2-oxoglutarate-dependent dioxygenase (AHRD V1 **-* Q9ZSH4_SOLCH)%3B contains Interpro domain(s) IPR005123 Oxoglutarate and iron-dependent oxygenase	Solyc07g043420.1.1	Solyc07g043420.1.1	No Hits						100	73.13	1407	1029	0	0	221	1249	1	1029	0
Locus_10375_Transcript_1/3_Confidence_0.500_Length_857	2-oxoglutarate-dependent dioxygenase (AHRD V1 ***- B9GL06_POPTR)%3B contains Interpro domain(s) IPR005123 Oxoglutarate and iron-dependent oxygenase	Solyc01g090630.1.1	Solyc01g090630.1.1	No Hits						100	84.13	857	721	0	0	37	757	1	721	0
Locus_10375_Transcript_1/3_Confidence_0.500_Length_857	2-oxoglutarate-dependent dioxygenase (AHRD V1 ***- B9GL06_POPTR)%3B contains Interpro domain(s) IPR005123 Oxoglutarate and iron-dependent oxygenase	Solyc01g090610.1.1	Solyc01g090610.1.1	No Hits						84.74	81.8	857	701	102	3	58	757	1	697	2e-147
Locus_10375_Transcript_2/3_Confidence_0.500_Length_862	2-oxoglutarate-dependent dioxygenase (AHRD V1 ***- B9GL06_POPTR)%3B contains Interpro domain(s) IPR005123 Oxoglutarate and iron-dependent oxygenase	Solyc01g090630.1.1	Solyc01g090630.1.1	No Hits						100	83.64	862	721	0	0	37	757	1	721	0
Locus_10375_Transcript_2/3_Confidence_0.500_Length_862	2-oxoglutarate-dependent dioxygenase (AHRD V1 ***- B9GL06_POPTR)%3B contains Interpro domain(s) IPR005123 Oxoglutarate and iron-dependent oxygenase	Solyc01g090610.1.1	Solyc01g090610.1.1	No Hits						84.74	81.32	862	701	102	3	58	757	1	697	2e-147
Locus_10375_Transcript_3/3_Confidence_0.500_Length_1127	2-oxoglutarate-dependent dioxygenase (AHRD V1 ***- B9GL06_POPTR)%3B contains Interpro domain(s) IPR005123 Oxoglutarate and iron-dependent oxygenase	Solyc01g090630.1.1	Solyc01g090630.1.1	No Hits						100	86.25	1127	972	0	0	37	1008	1	972	0
Locus_10375_Transcript_3/3_Confidence_0.500_Length_1127	2-oxoglutarate-dependent dioxygenase (AHRD V1 ***- B9GL06_POPTR)%3B contains Interpro domain(s) IPR005123 Oxoglutarate and iron-dependent oxygenase	Solyc01g090610.1.1	Solyc01g090610.1.1	No Hits						86.36	83.94	1127	946	124	3	58	1002	1	942	0
Locus_14537_Transcript_1/1_Confidence_1.000_Length_1041	2-oxoglutarate-dependent dioxygenase (AHRD V1 ***- B9GL06_POPTR)%3B contains Interpro domain(s) IPR005123 Oxoglutarate and iron-dependent oxygenase	Solyc01g090610.1.1	Solyc01g090610.1.1	No Hits						100	91.07	1041	948	0	0	25	972	1	948	0
Locus_14537_Transcript_1/1_Confidence_1.000_Length_1041	2-oxoglutarate-dependent dioxygenase (AHRD V1 ***- B9GL06_POPTR)%3B contains Interpro domain(s) IPR005123 Oxoglutarate and iron-dependent oxygenase	Solyc01g090630.1.1	Solyc01g090630.1.1	No Hits						86.47	92.32	1041	961	125	3	10	966	7	966	0
Locus_5012_Transcript_1/1_Confidence_1.000_Length_1461	2-oxoglutarate-dependent dioxygenase (AHRD V1 ***- B9HHR0_POPTR)	Solyc06g051360.1.1	Solyc06g051360.1.1	No Hits						100	78.23	1461	1143	0	0	263	1405	1143	1	0
Locus_1879_Transcript_3/7_Confidence_0.286_Length_1156	2-oxoglutarate-dependent dioxygenase (AHRD V1 **** B9GL08_POPTR)%3B contains Interpro domain(s) IPR005123 Oxoglutarate and iron-dependent oxygenase	Solyc02g062500.1.1	Solyc02g062500.1.1	No Hits						99.22	77.51	1156	896	7	0	191	1086	896	1	0
Locus_1879_Transcript_3/7_Confidence_0.286_Length_1156	2-oxoglutarate-dependent dioxygenase (AHRD V1 **** B9GL08_POPTR)%3B contains Interpro domain(s) IPR005123 Oxoglutarate and iron-dependent oxygenase	Solyc02g062460.1.1	Solyc02g062460.1.1	No Hits						96.3	77.25	1156	893	33	0	194	1086	893	1	0
Locus_1879_Transcript_3/7_Confidence_0.286_Length_1156	2-oxoglutarate-dependent dioxygenase (AHRD V1 **** B9GL08_POPTR)%3B contains Interpro domain(s) IPR005123 Oxoglutarate and iron-dependent oxygenase	Solyc01g006580.1.1	Solyc01g006580.1.1	No Hits						84.73	73.1	1156	845	123	2	193	1034	888	47	0
Locus_1879_Transcript_3/7_Confidence_0.286_Length_1156	2-oxoglutarate-dependent dioxygenase (AHRD V1 **** B9GL08_POPTR)%3B contains Interpro domain(s) IPR005123 Oxoglutarate and iron-dependent oxygenase	Solyc01g006610.1.1	Solyc01g006610.1.1	AK327057	Solanum lycopersicum cDNA, clone: LEFL2020E22, HTC in fruit	100.00	951	951	100.00	83.33	76.3	1156	882	135	4	194	1069	890	15	6e-161
Locus_1879_Transcript_5/7_Confidence_0.357_Length_1257	2-oxoglutarate-dependent dioxygenase (AHRD V1 **** B9GL08_POPTR)%3B contains Interpro domain(s) IPR005123 Oxoglutarate and iron-dependent oxygenase	Solyc02g062460.1.1	Solyc02g062460.1.1	No Hits						100	76.85	1257	966	0	0	222	1187	966	1	0
Locus_1879_Transcript_5/7_Confidence_0.357_Length_1257	2-oxoglutarate-dependent dioxygenase (AHRD V1 **** B9GL08_POPTR)%3B contains Interpro domain(s) IPR005123 Oxoglutarate and iron-dependent oxygenase	Solyc02g062500.1.1	Solyc02g062500.1.1	No Hits						95.34	76.85	1257	966	45	0	222	1187	966	1	0
Locus_1879_Transcript_5/7_Confidence_0.357_Length_1257	2-oxoglutarate-dependent dioxygenase (AHRD V1 **** B9GL08_POPTR)%3B contains Interpro domain(s) IPR005123 Oxoglutarate and iron-dependent oxygenase	Solyc01g006610.1.1	Solyc01g006610.1.1	AK327057	Solanum lycopersicum cDNA, clone: LEFL2020E22, HTC in fruit	100.00	951	951	100.00	82.09	70.17	1257	882	146	4	295	1170	890	15	1e-134
Locus_1879_Transcript_6/7_Confidence_0.357_Length_1266	2-oxoglutarate-dependent dioxygenase (AHRD V1 **** B9GL08_POPTR)%3B contains Interpro domain(s) IPR005123 Oxoglutarate and iron-dependent oxygenase	Solyc02g062500.1.1	Solyc02g062500.1.1	No Hits						99.28	76.3	1266	966	7	0	231	1196	966	1	0
Locus_1879_Transcript_6/7_Confidence_0.357_Length_1266	2-oxoglutarate-dependent dioxygenase (AHRD V1 **** B9GL08_POPTR)%3B contains Interpro domain(s) IPR005123 Oxoglutarate and iron-dependent oxygenase	Solyc02g062460.1.1	Solyc02g062460.1.1	No Hits						96.07	76.3	1266	966	38	0	231	1196	966	1	0
Locus_1879_Transcript_7/7_Confidence_0.357_Length_1266	2-oxoglutarate-dependent dioxygenase (AHRD V1 **** B9GL08_POPTR)%3B contains Interpro domain(s) IPR005123 Oxoglutarate and iron-dependent oxygenase	Solyc02g062460.1.1	Solyc02g062460.1.1	No Hits						99.69	76.3	1266	966	3	0	231	1196	966	1	0
Locus_1879_Transcript_7/7_Confidence_0.357_Length_1266	2-oxoglutarate-dependent dioxygenase (AHRD V1 **** B9GL08_POPTR)%3B contains Interpro domain(s) IPR005123 Oxoglutarate and iron-dependent oxygenase	Solyc02g062500.1.1	Solyc02g062500.1.1	No Hits						95.65	76.3	1266	966	42	0	231	1196	966	1	0
Locus_27296_Transcript_1/1_Confidence_1.000_Length_215	2-oxoglutarate-dependent dioxygenase (AHRD V1 **** B9GL08_POPTR)%3B contains Interpro domain(s) IPR005123 Oxoglutarate and iron-dependent oxygenase	Solyc02g062460.1.1	Solyc02g062460.1.1	No Hits						91.41	92.09	215	198	17	0	1	198	540	737	1e-68
Locus_27296_Transcript_1/1_Confidence_1.000_Length_215	2-oxoglutarate-dependent dioxygenase (AHRD V1 **** B9GL08_POPTR)%3B contains Interpro domain(s) IPR005123 Oxoglutarate and iron-dependent oxygenase	Solyc02g062500.1.1	Solyc02g062500.1.1	No Hits						90.14	99.07	215	213	21	0	1	213	540	752	5e-68
Locus_27296_Transcript_1/1_Confidence_1.000_Length_215	2-oxoglutarate-dependent dioxygenase (Fragment) (AHRD V1 ***- Q944Y0_ARATH)%3B contains Interpro domain(s) IPR005123 Oxoglutarate and iron-dependent oxygenase	Solyc02g062490.1.1	Solyc02g062490.1.1	No Hits						100	100	215	215	0	0	1	215	117	331	3e-119
Locus_11036_Transcript_1/1_Confidence_1.000_Length_1123	2-oxoglutarate-dependent dioxygenase (Fragment) (AHRD V1 ***- Q944Z0_ARAHA)%3B contains Interpro domain(s) IPR005123 Oxoglutarate and iron-dependent oxygenase	Solyc12g100170.1.1	Solyc12g100170.1.1	AK325707	Solanum lycopersicum cDNA, clone: LEFL2014E22, HTC in fruit	100.00	20	951	2.10	100	84.68	1123	951	0	0	173	1123	951	1	0
Locus_30063_Transcript_1/1_Confidence_1.000_Length_188	2-oxoglutarate/malate translocator (AHRD V1 **-* Q9FMF7_ARATH)%3B contains Interpro domain(s) IPR001898 Sodium/sulphate symporter	Solyc11g010290.1.1	Solyc11g010290.1.1	BT013414	Lycopersicon esculentum clone 132052F, mRNA sequence	87.01	77	1527	5.04	100	100	188	188	0	0	1	188	706	893	3e-103
Locus_8498_Transcript_1/1_Confidence_1.000_Length_1957	2-oxoglutarate/malate translocator-like protein (AHRD V1 **-- Q9LXV3_ARATH)%3B contains Interpro domain(s) IPR001898 Sodium/sulphate symporter	Solyc11g065830.1.1	Solyc11g065830.1.1	AK329078	Solanum lycopersicum cDNA, clone: LEFL3099H04, HTC in root	99.74	772	1668	46.28	99.7	85.23	1957	1668	5	0	27	1694	1	1668	0
Locus_19382_Transcript_1/1_Confidence_1.000_Length_2552	2-phosphoglycerate kinase (AHRD V1 *-*- D9PV08_METTM)	Solyc11g069780.1.1	Solyc11g069780.1.1	AK323334	Solanum lycopersicum cDNA, clone: LEFL1054CC01, HTC in leaf	100.00	19	2397	0.79	99.96	88.87	2552	2268	1	0	285	2552	2397	130	0
Locus_13161_Transcript_2/2_Confidence_1.000_Length_1831	2-phosphoglycerate kinase (AHRD V1 ***- C3SAC6_BRADI)	Solyc03g093300.1.1	Solyc03g093300.1.1	No Hits						100	73.24	1831	1341	0	0	301	1641	1341	1	0
Locus_26295_Transcript_1/1_Confidence_1.000_Length_190	2-succinyl-5-enolpyruvyl-6-hydroxy-3-cyclohexene-1-carboxylate synthase (AHRD V1 *-*- D5A2Q7_SPIPL)%3B contains Interpro domain(s) IPR004433 Menaquinone biosynthesis protein	Solyc04g005190.1.1	Solyc04g005190.1.1	No Hits						100	99.47	190	189	0	0	1	189	1936	2124	7e-104
Locus_23418_Transcript_1/1_Confidence_1.000_Length_147	2-succinyl-6-hydroxy-2%2C4-cyclohexadiene-1-carboxylate synthase (AHRD V1 **** MENH_ENTS8)%3B contains Interpro domain(s) IPR000639 Epoxide hydrolase-like	Solyc04g005200.1.1	Solyc04g005200.1.1	No Hits						100	100	147	147	0	0	1	147	436	582	6e-79
Locus_26365_Transcript_1/1_Confidence_1.000_Length_198	2-succinyl-6-hydroxy-2%2C4-cyclohexadiene-1-carboxylate synthase (AHRD V1 **** MENH_ENTS8)%3B contains Interpro domain(s) IPR000639 Epoxide hydrolase-like	Solyc04g005200.1.1	Solyc04g005200.1.1	No Hits						100	100	198	198	0	0	1	198	379	182	3e-109
Locus_16310_Transcript_1/1_Confidence_1.000_Length_333	2%2C3-bisphosphoglycerate-dependent phosphoglycerate mutase 2 (AHRD V1 *-*- GPMA2_GLOVI)%3B contains Interpro domain(s) IPR013078 Phosphoglycerate mutase	Solyc06g074510.1.1	Solyc06g074510.1.1	No Hits						100	98.5	333	328	0	0	1	328	1203	1530	0
Locus_20988_Transcript_1/1_Confidence_1.000_Length_217	2%2C3-bisphosphoglycerate-dependent phosphoglycerate mutase 2 (AHRD V1 *-*- GPMA2_GLOVI)%3B contains Interpro domain(s) IPR013078 Phosphoglycerate mutase	Solyc06g074510.1.1	Solyc06g074510.1.1	No Hits						100	100	217	217	0	0	1	217	328	544	2e-120
Locus_24679_Transcript_1/1_Confidence_1.000_Length_415	2%2C3-bisphosphoglycerate-dependent phosphoglycerate mutase 2 (AHRD V1 *-*- GPMA2_GLOVI)%3B contains Interpro domain(s) IPR013078 Phosphoglycerate mutase	Solyc06g074510.1.1	Solyc06g074510.1.1	No Hits						98.06	99.52	415	413	0	1	3	415	1215	811	0
Locus_10594_Transcript_1/1_Confidence_1.000_Length_977	2%2C5-dichloro-2%2C5-cyclohexadiene-1%2C4-diol dehydrogenase (AHRD V1 **** LINC_PSEPA)%3B contains Interpro domain(s) IPR002347 Glucose/ribitol dehydrogenase	Solyc04g071960.1.1	Solyc04g071960.1.1	No Hits						99.52	85.06	977	831	4	0	93	923	1	831	0
Locus_15119_Transcript_1/1_Confidence_1.000_Length_143	2%2C5-dichloro-2%2C5-cyclohexadiene-1%2C4-diol dehydrogenase (AHRD V1 **** LINC_PSEPA)%3B contains Interpro domain(s) IPR002347 Glucose/ribitol dehydrogenase	Solyc10g083170.1.1	Solyc10g083170.1.1	AK324973	Solanum lycopersicum cDNA, clone: LEFL1089BE11, HTC in leaf	82.67	75	858	8.74	100	100	143	143	0	0	1	143	716	574	2e-76
Locus_16839_Transcript_1/1_Confidence_1.000_Length_266	22.7 kDa class IV heat shock protein (AHRD V1 *--- HSP41_PEA)%3B contains Interpro domain(s) IPR008978 HSP20-like chaperone	Solyc01g096960.1.1	Solyc01g096960.1.1	No Hits						100	100	266	266	0	0	1	266	7	272	1e-149
Locus_26590_Transcript_1/1_Confidence_1.000_Length_276	22.7 kDa class IV heat shock protein (AHRD V1 *--- HSP41_PEA)%3B contains Interpro domain(s) IPR008978 HSP20-like chaperone	Solyc01g096960.1.1	Solyc01g096960.1.1	No Hits						100	100	276	276	0	0	1	276	334	609	1e-155
Locus_7180_Transcript_1/1_Confidence_1.000_Length_3178	23S rRNA (Uracil-5-)-methyltransferase (AHRD V1 *-*- D5S459_CLODI)%3B contains Interpro domain(s) IPR000571 Zinc finger%2C CCCH-type	Solyc11g069340.1.1	Solyc11g069340.1.1	AK323379	Solanum lycopersicum cDNA, clone: LEFL1055CC03, HTC in leaf	100.00	683	2766	24.69	99.96	87.07	3178	2767	0	1	83	2849	1	2766	0
Locus_14308_Transcript_1/1_Confidence_1.000_Length_1998	23S rRNA (Uracil-5-)-methyltransferase RumA (AHRD V1 **** D8F5E6_9DELT)%3B contains Interpro domain(s) IPR001566 23S rRNA methyltransferase/RumA	Solyc03g121260.1.1	Solyc03g121260.1.1	No Hits						99.94	83.78	1998	1674	0	1	326	1998	1710	37	0
Locus_12542_Transcript_1/1_Confidence_1.000_Length_1272	24-sterol C-methyltransferase (AHRD V1 ***- Q2QDF7_GOSHI)%3B contains Interpro domain(s) IPR013705 Sterol methyltransferase C-terminal	Solyc10g080150.1.1	Solyc10g080150.1.1	AK327686	Solanum lycopersicum cDNA, clone: LEFL2035I24, HTC in fruit	78.83	222	1188	18.69	99.9	79.25	1272	1008	1	0	1	1008	181	1188	0
Locus_2402_Transcript_1/1_Confidence_1.000_Length_1384	24-sterol C-methyltransferase (AHRD V1 **** B0FDL7_GOSHI)%3B contains Interpro domain(s) IPR013705 Sterol methyltransferase C-terminal	Solyc01g111830.1.1	Solyc01g111830.1.1	No Hits						100	77.82	1384	1077	0	0	81	1157	1	1077	0
Locus_1645_Transcript_1/1_Confidence_1.000_Length_1379	24-sterol C-methyltransferase (AHRD V1 **** Q2QDF7_GOSHI)%3B contains Interpro domain(s) IPR013705 Sterol methyltransferase C-terminal	Solyc01g087560.1.1	Solyc01g087560.1.1	No Hits						100	75.49	1379	1041	0	0	121	1161	1	1041	0
Locus_11073_Transcript_1/1_Confidence_1.000_Length_2260	26s protease regulatory subunit (AHRD V1 *--- C4M846_ENTHI)%3B contains Interpro domain(s) IPR003959 ATPase%2C AAA-type%2C core	Solyc03g097020.1.1	Solyc03g097020.1.1	No Hits						100	84.03	2260	1899	0	0	247	2145	1899	1	0
Locus_21748_Transcript_1/1_Confidence_1.000_Length_1665	26S protease regulatory subunit (AHRD V1 ***- C0NAB1_AJECG)%3B contains Interpro domain(s) IPR005937 26S proteasome subunit P45	Solyc01g109940.1.1	Solyc01g109940.1.1	No Hits						100	71.89	1665	1197	0	0	106	1302	1	1197	0
Locus_715_Transcript_3/3_Confidence_0.600_Length_1556	26S protease regulatory subunit 4 (AHRD V1 ***- B6T2S0_MAIZE)%3B contains Interpro domain(s) IPR005937 26S proteasome subunit P45	Solyc06g083620.1.1	Solyc06g083620.1.1	No Hits						100	85.8	1556	1335	0	0	110	1444	1	1335	0
Locus_18602_Transcript_1/3_Confidence_0.625_Length_1625	26S protease regulatory subunit 4 homolog (AHRD V1 *--- PRS4_ORYSJ)%3B contains Interpro domain(s) IPR003959 ATPase%2C AAA-type%2C core	Solyc03g033820.1.1	Solyc03g033820.1.1	AK327197	Solanum lycopersicum cDNA, clone: LEFL2024G09, HTC in fruit	79.50	444	1419	31.29	85.45	85.42	1625	1388	195	3	223	1606	1385	1	0
Locus_18602_Transcript_3/3_Confidence_0.500_Length_1623	26S protease regulatory subunit 4 homolog (AHRD V1 *--- PRS4_ORYSJ)%3B contains Interpro domain(s) IPR003959 ATPase%2C AAA-type%2C core	Solyc03g033820.1.1	Solyc03g033820.1.1	AK327197	Solanum lycopersicum cDNA, clone: LEFL2024G09, HTC in fruit	79.50	444	1419	31.29	85.2	85.34	1623	1385	202	1	223	1604	1385	1	0
Locus_12523_Transcript_2/3_Confidence_0.667_Length_1999	26S protease regulatory subunit 6A (AHRD V1 *--- PRS6A_RAT)%3B contains Interpro domain(s) IPR003959 ATPase%2C AAA-type%2C core	Solyc01g094150.1.1	Solyc01g094150.1.1	No Hits						99.53	73.84	1999	1476	0	2	380	1848	1476	1	0
Locus_12523_Transcript_3/3_Confidence_0.667_Length_2003	26S protease regulatory subunit 6A (AHRD V1 *--- PRS6A_RAT)%3B contains Interpro domain(s) IPR003959 ATPase%2C AAA-type%2C core	Solyc01g094150.1.1	Solyc01g094150.1.1	No Hits						99.8	73.69	2003	1476	0	1	380	1852	1476	1	0
Locus_2400_Transcript_1/1_Confidence_1.000_Length_2142	26S protease regulatory subunit 6A (AHRD V1 *--- PRS6A_YEAST)%3B contains Interpro domain(s) IPR003959 ATPase%2C AAA-type%2C core	Solyc02g062700.1.1	Solyc02g062700.1.1	No Hits						100	87.63	2142	1877	0	0	5	1881	47	1923	0
Locus_1443_Transcript_2/3_Confidence_0.667_Length_1684	26S protease regulatory subunit 6B (AHRD V1 ***- B6TRH7_MAIZE)%3B contains Interpro domain(s) IPR005937 26S proteasome subunit P45	Solyc06g082630.1.1	Solyc06g082630.1.1	No Hits						99.28	73.93	1684	1245	9	0	141	1385	1	1245	0
Locus_1443_Transcript_2/3_Confidence_0.667_Length_1684	26S protease regulatory subunit 6B (AHRD V1 ***- B6TRH7_MAIZE)%3B contains Interpro domain(s) IPR005937 26S proteasome subunit P45	Solyc06g082660.1.1	Solyc06g082660.1.1	No Hits						99.12	73.93	1684	1245	11	0	141	1385	1	1245	0
Locus_789_Transcript_1/1_Confidence_1.000_Length_2905	26S protease regulatory subunit 6B homolog (AHRD V1 *--- PRS6B_ARATH)%3B contains Interpro domain(s) IPR005938 ATPase%2C AAA-type%2C CDC48	Solyc06g074980.1.1	Solyc06g074980.1.1	No Hits						100	83.24	2905	2418	0	0	344	2761	2418	1	0
Locus_789_Transcript_1/1_Confidence_1.000_Length_2905	26S protease regulatory subunit 6B homolog (AHRD V1 *--- PRS6B_ARATH)%3B contains Interpro domain(s) IPR005938 ATPase%2C AAA-type%2C CDC48	Solyc11g069720.1.1	Solyc11g069720.1.1	BT014585	Lycopersicon esculentum clone 134043F, mRNA sequence	100.00	2418	2418	100.00	89.68	83.03	2905	2412	243	2	346	2754	2416	8	0
Locus_789_Transcript_1/1_Confidence_1.000_Length_2905	26S protease regulatory subunit 6B homolog (AHRD V1 *--- PRS6B_ARATH)%3B contains Interpro domain(s) IPR005938 ATPase%2C AAA-type%2C CDC48	Solyc10g084050.1.1	Solyc10g084050.1.1	AK320692	Solanum lycopersicum cDNA, clone: LEFL1012BC01, HTC in leaf	99.92	2427	2427	100.00	80.37	75.04	2905	2180	428	0	525	2704	2237	58	0
Locus_2650_Transcript_1/1_Confidence_1.000_Length_2709	26S protease regulatory subunit 6B homolog (AHRD V1 *--- PRS6B_ARATH)%3B contains Interpro domain(s) IPR005938 ATPase%2C AAA-type%2C CDC48	Solyc11g069720.1.1	Solyc11g069720.1.1	BT014585	Lycopersicon esculentum clone 134043F, mRNA sequence	100.00	2418	2418	100.00	100	89.26	2709	2418	0	0	281	2698	2418	1	0
Locus_2650_Transcript_1/1_Confidence_1.000_Length_2709	26S protease regulatory subunit 6B homolog (AHRD V1 *--- PRS6B_ARATH)%3B contains Interpro domain(s) IPR005938 ATPase%2C AAA-type%2C CDC48	Solyc06g074980.1.1	Solyc06g074980.1.1	No Hits						89.68	89.04	2709	2412	243	2	283	2691	2416	8	0
Locus_2650_Transcript_1/1_Confidence_1.000_Length_2709	26S protease regulatory subunit 6B homolog (AHRD V1 *--- PRS6B_ARATH)%3B contains Interpro domain(s) IPR005938 ATPase%2C AAA-type%2C CDC48	Solyc10g084050.1.1	Solyc10g084050.1.1	AK320692	Solanum lycopersicum cDNA, clone: LEFL1012BC01, HTC in leaf	99.92	2427	2427	100.00	80.71	81.14	2709	2198	421	1	390	2584	2312	115	0
Locus_6733_Transcript_1/1_Confidence_1.000_Length_2645	26S protease regulatory subunit 6B homolog (AHRD V1 *--- PRS6B_ARATH)%3B contains Interpro domain(s) IPR005938 ATPase%2C AAA-type%2C CDC48	Solyc10g084050.1.1	Solyc10g084050.1.1	AK320692	Solanum lycopersicum cDNA, clone: LEFL1012BC01, HTC in leaf	99.92	2427	2427	100.00	77.95	71.34	2645	1887	412	4	339	2223	296	2180	2e-113
Locus_7113_Transcript_1/1_Confidence_1.000_Length_2395	26S protease regulatory subunit 6B homolog (AHRD V1 *--- PRS6B_ARATH)%3B contains Interpro domain(s) IPR005938 ATPase%2C AAA-type%2C CDC48	Solyc10g084050.1.1	Solyc10g084050.1.1	AK320692	Solanum lycopersicum cDNA, clone: LEFL1012BC01, HTC in leaf	99.92	2427	2427	100.00	86.9	93.7	2395	2244	279	2	5	2246	100	2330	0
Locus_7113_Transcript_1/1_Confidence_1.000_Length_2395	26S protease regulatory subunit 6B homolog (AHRD V1 *--- PRS6B_ARATH)%3B contains Interpro domain(s) IPR005938 ATPase%2C AAA-type%2C CDC48	Solyc06g074980.1.1	Solyc06g074980.1.1	No Hits						81.41	77.24	2395	1850	342	1	387	2234	469	2318	0
Locus_7113_Transcript_1/1_Confidence_1.000_Length_2395	26S protease regulatory subunit 6B homolog (AHRD V1 *--- PRS6B_ARATH)%3B contains Interpro domain(s) IPR005938 ATPase%2C AAA-type%2C CDC48	Solyc11g069720.1.1	Solyc11g069720.1.1	BT014585	Lycopersicon esculentum clone 134043F, mRNA sequence	100.00	2418	2418	100.00	81.16	78	2395	1868	347	2	357	2222	439	2303	0
Locus_17074_Transcript_1/1_Confidence_1.000_Length_2742	26S protease regulatory subunit 6B homolog (AHRD V1 *--- PRS6B_ARATH)%3B contains Interpro domain(s) IPR005938 ATPase%2C AAA-type%2C CDC48	Solyc10g084050.1.1	Solyc10g084050.1.1	AK320692	Solanum lycopersicum cDNA, clone: LEFL1012BC01, HTC in leaf	99.92	2427	2427	100.00	99.96	88.51	2742	2427	1	0	126	2552	1	2427	0
Locus_17074_Transcript_1/1_Confidence_1.000_Length_2742	26S protease regulatory subunit 6B homolog (AHRD V1 *--- PRS6B_ARATH)%3B contains Interpro domain(s) IPR005938 ATPase%2C AAA-type%2C CDC48	Solyc11g069720.1.1	Solyc11g069720.1.1	BT014585	Lycopersicon esculentum clone 134043F, mRNA sequence	100.00	2418	2418	100.00	80.66	80.16	2742	2198	422	1	240	2437	115	2309	0
Locus_17074_Transcript_1/1_Confidence_1.000_Length_2742	26S protease regulatory subunit 6B homolog (AHRD V1 *--- PRS6B_ARATH)%3B contains Interpro domain(s) IPR005938 ATPase%2C AAA-type%2C CDC48	Solyc06g074980.1.1	Solyc06g074980.1.1	No Hits						80.32	79.5	2742	2180	429	0	183	2362	58	2237	0
Locus_8769_Transcript_1/1_Confidence_1.000_Length_1670	26S protease regulatory subunit 6B homolog (AHRD V1 *--- PRS6B_ASPNG)%3B contains Interpro domain(s) IPR003959 ATPase%2C AAA-type%2C core	Solyc03g033840.1.1	Solyc03g033840.1.1	No Hits						79.7	71.38	1670	1192	239	1	225	1416	128	1316	1e-122
Locus_18602_Transcript_1/3_Confidence_0.625_Length_1625	26S protease regulatory subunit 6B homolog (AHRD V1 *--- PRS6B_ASPNG)%3B contains Interpro domain(s) IPR003959 ATPase%2C AAA-type%2C core	Solyc03g033840.1.1	Solyc03g033840.1.1	No Hits						97.37	93.54	1625	1520	38	1	87	1606	1518	1	0
Locus_18602_Transcript_2/3_Confidence_0.625_Length_1442	26S protease regulatory subunit 6B homolog (AHRD V1 *--- PRS6B_ASPNG)%3B contains Interpro domain(s) IPR003959 ATPase%2C AAA-type%2C core	Solyc03g033840.1.1	Solyc03g033840.1.1	No Hits						94.84	96.81	1442	1396	57	2	28	1423	1381	1	0
Locus_18602_Transcript_3/3_Confidence_0.500_Length_1623	26S protease regulatory subunit 6B homolog (AHRD V1 *--- PRS6B_ASPNG)%3B contains Interpro domain(s) IPR003959 ATPase%2C AAA-type%2C core	Solyc03g033840.1.1	Solyc03g033840.1.1	No Hits						100	93.53	1623	1518	0	0	87	1604	1518	1	0
Locus_1535_Transcript_1/1_Confidence_1.000_Length_1508	26S protease regulatory subunit 6B homolog (AHRD V1 *--- PRS6B_ENCCU)%3B contains Interpro domain(s) IPR003959 ATPase%2C AAA-type%2C core	Solyc02g084910.1.1	Solyc02g084910.1.1	No Hits						100	96.22	1508	1451	0	0	58	1508	1455	5	0
Locus_9462_Transcript_2/2_Confidence_1.000_Length_1597	26S protease regulatory subunit 7 (AHRD V1 *--- PRS7_PRUPE)%3B contains Interpro domain(s) IPR003959 ATPase%2C AAA-type%2C core	Solyc06g053160.1.1	Solyc06g053160.1.1	No Hits						100	73.83	1597	1179	0	0	275	1453	1179	1	0
Locus_15852_Transcript_1/2_Confidence_1.000_Length_1523	26S protease regulatory subunit 7 (AHRD V1 **-- PRS7_PRUPE)%3B contains Interpro domain(s) IPR003959 ATPase%2C AAA-type%2C core	Solyc03g082630.1.1	Solyc03g082630.1.1	No Hits						99.65	74.72	1523	1138	0	1	157	1294	1	1134	0
Locus_15852_Transcript_2/2_Confidence_1.000_Length_1519	26S protease regulatory subunit 7 (AHRD V1 **-- PRS7_PRUPE)%3B contains Interpro domain(s) IPR003959 ATPase%2C AAA-type%2C core	Solyc03g082630.1.1	Solyc03g082630.1.1	No Hits						100	74.65	1519	1134	0	0	157	1290	1	1134	0
Locus_423_Transcript_1/1_Confidence_1.000_Length_1672	26S protease regulatory subunit 7 (AHRD V1 ***- B5DG36_SALSA)%3B contains Interpro domain(s) IPR005937 26S proteasome subunit P45	Solyc06g063140.1.1	Solyc06g063140.1.1	No Hits						100	77.15	1672	1290	0	0	299	1588	1290	1	0
Locus_423_Transcript_1/1_Confidence_1.000_Length_1672	26S protease regulatory subunit 7 (AHRD V1 ***- B5DG36_SALSA)%3B contains Interpro domain(s) IPR005937 26S proteasome subunit P45	Solyc03g123730.1.1	Solyc03g123730.1.1	No Hits						89.45	75.42	1672	1261	133	0	301	1561	1285	25	0
Locus_22082_Transcript_1/1_Confidence_1.000_Length_1659	26S protease regulatory subunit 7 (AHRD V1 ***- B5DG36_SALSA)%3B contains Interpro domain(s) IPR005937 26S proteasome subunit P45	Solyc03g123730.1.1	Solyc03g123730.1.1	No Hits						99.92	77.64	1659	1288	0	1	50	1337	1	1287	0
Locus_22082_Transcript_1/1_Confidence_1.000_Length_1659	26S protease regulatory subunit 7 (AHRD V1 ***- B5DG36_SALSA)%3B contains Interpro domain(s) IPR005937 26S proteasome subunit P45	Solyc06g063140.1.1	Solyc06g063140.1.1	No Hits						89.38	76.07	1659	1262	133	1	74	1335	28	1288	0
Locus_9441_Transcript_1/1_Confidence_1.000_Length_3244	26S protease regulatory subunit 7 homolog A (AHRD V1 *--- PRS7A_ARATH)%3B contains Interpro domain(s) IPR003959 ATPase%2C AAA-type%2C core	Solyc06g008730.1.1	Solyc06g008730.1.1	No Hits						100	86	3244	2790	0	0	322	3111	2790	1	0
Locus_1050_Transcript_1/1_Confidence_1.000_Length_2670	26S protease regulatory subunit 8 homolog (AHRD V1 *--- PRS8_ENCCU)%3B contains Interpro domain(s) IPR003959 ATPase%2C AAA-type%2C core	Solyc01g104920.1.1	Solyc01g104920.1.1	No Hits						99.9	77.94	2670	2081	0	1	186	2266	1	2079	0
Locus_2331_Transcript_1/1_Confidence_1.000_Length_3590	26S protease regulatory subunit 8 homolog (AHRD V1 *--- PRS8_ENCCU)%3B contains Interpro domain(s) IPR003959 ATPase%2C AAA-type%2C core	Solyc02g014350.1.1	Solyc02g014350.1.1	No Hits						100	83.23	3590	2988	0	0	386	3373	2988	1	0
Locus_27342_Transcript_1/1_Confidence_1.000_Length_176	26S protease regulatory subunit 8 homolog (AHRD V1 *--- PRS8_ENCCU)%3B contains Interpro domain(s) IPR003959 ATPase%2C AAA-type%2C core	Solyc01g073700.1.1	Solyc01g073700.1.1	No Hits						100	100	176	176	0	0	1	176	575	750	4e-96
Locus_10563_Transcript_1/1_Confidence_1.000_Length_1428	26S protease regulatory subunit 8 homolog (AHRD V1 **-- PRS8_YEAST)%3B contains Interpro domain(s) IPR003959 ATPase%2C AAA-type%2C core	Solyc04g080680.1.1	Solyc04g080680.1.1	No Hits						100	77.94	1428	1113	0	0	145	1257	1113	1	0
Locus_1177_Transcript_2/6_Confidence_0.643_Length_1752	26S protease regulatory subunit 8 homolog A (AHRD V1 ***- PRS8A_ARATH)%3B contains Interpro domain(s) IPR005937 26S proteasome subunit P45	Solyc05g018570.1.1	Solyc05g018570.1.1	No Hits						99.6	71.58	1752	1254	5	0	367	1620	1254	1	0
Locus_1177_Transcript_2/6_Confidence_0.643_Length_1752	26S protease regulatory subunit 8 homolog A (AHRD V1 ***- PRS8A_ARATH)%3B contains Interpro domain(s) IPR005937 26S proteasome subunit P45	Solyc05g018590.1.1	Solyc05g018590.1.1	No Hits						96.97	71.58	1752	1254	38	0	367	1620	1254	1	0
Locus_1177_Transcript_4/6_Confidence_0.643_Length_1690	26S protease regulatory subunit 8 homolog A (AHRD V1 ***- PRS8A_ARATH)%3B contains Interpro domain(s) IPR005937 26S proteasome subunit P45	Solyc05g018570.1.1	Solyc05g018570.1.1	No Hits						100	74.2	1690	1254	0	0	305	1558	1254	1	0
Locus_1177_Transcript_4/6_Confidence_0.643_Length_1690	26S protease regulatory subunit 8 homolog A (AHRD V1 ***- PRS8A_ARATH)%3B contains Interpro domain(s) IPR005937 26S proteasome subunit P45	Solyc05g018590.1.1	Solyc05g018590.1.1	No Hits						96.57	74.2	1690	1254	43	0	305	1558	1254	1	0
Locus_1177_Transcript_5/6_Confidence_0.643_Length_1752	26S protease regulatory subunit 8 homolog A (AHRD V1 ***- PRS8A_ARATH)%3B contains Interpro domain(s) IPR005937 26S proteasome subunit P45	Solyc05g018590.1.1	Solyc05g018590.1.1	No Hits						98.33	71.58	1752	1254	21	0	367	1620	1254	1	0
Locus_1177_Transcript_5/6_Confidence_0.643_Length_1752	26S protease regulatory subunit 8 homolog A (AHRD V1 ***- PRS8A_ARATH)%3B contains Interpro domain(s) IPR005937 26S proteasome subunit P45	Solyc05g018570.1.1	Solyc05g018570.1.1	No Hits						98.25	71.58	1752	1254	22	0	367	1620	1254	1	0
Locus_1177_Transcript_6/6_Confidence_0.643_Length_1752	26S protease regulatory subunit 8 homolog A (AHRD V1 ***- PRS8A_ARATH)%3B contains Interpro domain(s) IPR005937 26S proteasome subunit P45	Solyc05g018570.1.1	Solyc05g018570.1.1	No Hits						100	71.58	1752	1254	0	0	367	1620	1254	1	0
Locus_1177_Transcript_6/6_Confidence_0.643_Length_1752	26S protease regulatory subunit 8 homolog A (AHRD V1 ***- PRS8A_ARATH)%3B contains Interpro domain(s) IPR005937 26S proteasome subunit P45	Solyc05g018590.1.1	Solyc05g018590.1.1	No Hits						96.57	71.58	1752	1254	43	0	367	1620	1254	1	0
Locus_2620_Transcript_1/2_Confidence_1.000_Length_1809	26S proteasome non-ATPase regulatory subunit 12 (AHRD V1 ***- B5X386_SALSA)%3B contains Interpro domain(s) IPR000717 Proteasome component region PCI	Solyc04g051370.1.1	Solyc04g051370.1.1	No Hits						99.92	73.47	1809	1329	1	0	461	1789	1329	1	0
Locus_2620_Transcript_1/2_Confidence_1.000_Length_1809	26S proteasome non-ATPase regulatory subunit 12 (AHRD V1 ***- B5X386_SALSA)%3B contains Interpro domain(s) IPR000717 Proteasome component region PCI	Solyc04g012040.1.1	Solyc04g012040.1.1	No Hits						86.09	72.75	1809	1316	183	0	474	1789	1316	1	0
Locus_2620_Transcript_2/2_Confidence_1.000_Length_1725	26S proteasome non-ATPase regulatory subunit 12 (AHRD V1 ***- B5X386_SALSA)%3B contains Interpro domain(s) IPR000717 Proteasome component region PCI	Solyc04g051370.1.1	Solyc04g051370.1.1	No Hits						99.92	77.04	1725	1329	1	0	377	1705	1329	1	0
Locus_2620_Transcript_2/2_Confidence_1.000_Length_1725	26S proteasome non-ATPase regulatory subunit 12 (AHRD V1 ***- B5X386_SALSA)%3B contains Interpro domain(s) IPR000717 Proteasome component region PCI	Solyc04g012040.1.1	Solyc04g012040.1.1	No Hits						86.09	76.29	1725	1316	183	0	390	1705	1316	1	0
Locus_4723_Transcript_1/2_Confidence_1.000_Length_1601	26S proteasome non-ATPase regulatory subunit 13 (AHRD V1 ***- B6TA88_MAIZE)%3B contains Interpro domain(s) IPR000717 Proteasome component region PCI	Solyc05g053140.1.1	Solyc05g053140.1.1	No Hits						83.68	71.58	1601	1146	187	0	392	1537	1146	1	0
Locus_4723_Transcript_2/2_Confidence_1.000_Length_1261	26S proteasome non-ATPase regulatory subunit 13 (AHRD V1 ***- B6TA88_MAIZE)%3B contains Interpro domain(s) IPR000717 Proteasome component region PCI	Solyc05g053140.1.1	Solyc05g053140.1.1	No Hits						82.92	77.56	1261	978	167	0	220	1197	978	1	3e-175
Locus_17977_Transcript_1/1_Confidence_1.000_Length_1657	26S proteasome non-ATPase regulatory subunit 13 (AHRD V1 ***- B6TA88_MAIZE)%3B contains Interpro domain(s) IPR000717 Proteasome component region PCI	Solyc05g053140.1.1	Solyc05g053140.1.1	No Hits						100	70.07	1657	1161	0	0	166	1326	1	1161	0
Locus_1270_Transcript_3/3_Confidence_0.714_Length_2009	26S proteasome non-ATPase regulatory subunit 3 (AHRD V1 ***- B6TBG8_MAIZE)%3B contains Interpro domain(s) IPR013143 PCI/PINT associated module	Solyc01g111710.1.1	Solyc01g111710.1.1	No Hits						100	72.87	2009	1464	0	0	125	1588	1	1464	0
Locus_2923_Transcript_1/2_Confidence_1.000_Length_1590	26S proteasome non-ATPase regulatory subunit 4 (AHRD V1 ***- B6TK61_MAIZE)%3B contains Interpro domain(s) IPR002035 von Willebrand factor%2C type A	Solyc02g083710.1.1	Solyc02g083710.1.1	No Hits						100	76.23	1590	1212	0	0	268	1479	1212	1	0
Locus_1434_Transcript_1/1_Confidence_1.000_Length_1482	26S proteasome non-ATPase regulatory subunit 6 (AHRD V1 ***- B4FVL1_MAIZE)%3B contains Interpro domain(s) IPR019585 26S proteasome%2C regulatory subunit Rpn7	Solyc07g009140.1.1	Solyc07g009140.1.1	No Hits						100	78.34	1482	1161	0	0	89	1249	1	1161	0
Locus_9252_Transcript_1/1_Confidence_1.000_Length_1144	26S proteasome non-ATPase regulatory subunit 8 (AHRD V1 ***- B4FCY9_MAIZE)%3B contains Interpro domain(s) IPR006746 26S proteasome non-ATPase regulatory subunit Rpn12	Solyc08g082700.1.1	Solyc08g082700.1.1	No Hits						99.88	70.28	1144	804	1	0	72	875	1	804	0
Locus_9608_Transcript_1/2_Confidence_1.000_Length_910	26S proteasome non-ATPase regulatory subunit 9 (AHRD V1 ***- B6TN44_MAIZE)%3B contains Interpro domain(s) IPR001478 PDZ/DHR/GLGF	Solyc07g005640.1.1	Solyc07g005640.1.1	No Hits						100	74.18	910	675	0	0	85	759	1	675	0
Locus_14633_Transcript_2/3_Confidence_0.571_Length_2005	26S proteasome regulatory subunit (AHRD V1 *--- A7EKH5_SCLS1)%3B contains Interpro domain(s) IPR000555 Mov34/MPN/PAD-1	Solyc03g119330.1.1	Solyc03g119330.1.1	No Hits						100	71.47	2005	1433	0	0	394	1826	1548	116	0
Locus_14633_Transcript_3/3_Confidence_0.571_Length_2192	26S proteasome regulatory subunit (AHRD V1 *--- A7EKH5_SCLS1)%3B contains Interpro domain(s) IPR000555 Mov34/MPN/PAD-1	Solyc03g119330.1.1	Solyc03g119330.1.1	No Hits						100	70.62	2192	1548	0	0	394	1941	1548	1	0
Locus_8496_Transcript_1/1_Confidence_1.000_Length_1728	26S proteasome regulatory subunit (AHRD V1 ***- A8I274_CHLRE)%3B contains Interpro domain(s) IPR013143 PCI/PINT associated module	Solyc05g013030.1.1	Solyc05g013030.1.1	AK326495	Solanum lycopersicum cDNA, clone: LEFL2008G15, HTC in fruit	98.90	1272	1272	100.00	100	73.61	1728	1272	0	0	296	1567	1272	1	0
Locus_4723_Transcript_1/2_Confidence_1.000_Length_1601	26S proteasome regulatory subunit (AHRD V1 ***- A8IW48_CHLRE)%3B contains Interpro domain(s) IPR000717 Proteasome component region PCI	Solyc09g090720.1.1	Solyc09g090720.1.1	No Hits						100	72.52	1601	1161	0	0	377	1537	1161	1	0
Locus_4723_Transcript_2/2_Confidence_1.000_Length_1261	26S proteasome regulatory subunit (AHRD V1 ***- A8IW48_CHLRE)%3B contains Interpro domain(s) IPR000717 Proteasome component region PCI	Solyc09g090720.1.1	Solyc09g090720.1.1	No Hits						100	77.48	1261	977	0	0	221	1197	977	1	0
Locus_5102_Transcript_2/2_Confidence_1.000_Length_3229	26S proteasome regulatory subunit (AHRD V1 ***- A8J3A4_CHLRE)%3B contains Interpro domain(s) IPR016643 26S proteasome regulatory complex%2C non-ATPase subcomplex%2C Rpn1 subunit	Solyc07g053650.1.1	Solyc07g053650.1.1	No Hits						100	76.46	3229	2469	0	0	446	2914	2469	1	0
Locus_942_Transcript_1/2_Confidence_1.000_Length_3556	26S proteasome regulatory subunit (AHRD V1 ***- O48844_ARATH)%3B contains Interpro domain(s) IPR016642 26S proteasome regulatory complex%2C non-ATPase subcomplex%2C Rpn2/Psmd1 subunit	Solyc05g053650.1.1	Solyc05g053650.1.1	No Hits						100	83.86	3556	2982	0	0	72	3053	1	2982	0
Locus_942_Transcript_2/2_Confidence_1.000_Length_3475	26S proteasome regulatory subunit (AHRD V1 ***- O48844_ARATH)%3B contains Interpro domain(s) IPR016642 26S proteasome regulatory complex%2C non-ATPase subcomplex%2C Rpn2/Psmd1 subunit	Solyc05g053650.1.1	Solyc05g053650.1.1	No Hits						100	85.81	3475	2982	0	0	72	3053	1	2982	0
Locus_7644_Transcript_1/1_Confidence_1.000_Length_3544	26S proteasome regulatory subunit (AHRD V1 ***- O48844_ARATH)%3B contains Interpro domain(s) IPR016642 26S proteasome regulatory complex%2C non-ATPase subcomplex%2C Rpn2/Psmd1 subunit	Solyc09g091750.1.1	Solyc09g091750.1.1	No Hits						100	85.07	3544	3015	0	0	373	3387	3015	1	0
Locus_19376_Transcript_1/1_Confidence_1.000_Length_1211	26S proteasome regulatory subunit (AHRD V1 **** A8HPA0_CHLRE)%3B contains Interpro domain(s) IPR000555 Mov34/MPN/PAD-1	Solyc04g079200.1.1	Solyc04g079200.1.1	No Hits						100	77.54	1211	939	0	0	198	1136	939	1	0
Locus_8851_Transcript_1/1_Confidence_1.000_Length_1839	3 4-dihydroxy-2-butanone 4-phosphate synthase (AHRD V1 ***- D1VQB4_9ACTO)%3B contains Interpro domain(s) IPR000422 DHBP synthase RibB	Solyc11g010300.1.1	Solyc11g010300.1.1	NM_001247847	Solanum lycopersicum GTP cyclohydrolase II / 3,4-dihydroxy-2-butanone-4-phosphate synthase (ribA), mRNA	77.93	743	1656	44.87	100	88.31	1839	1624	0	0	1	1624	33	1656	0
Locus_5390_Transcript_2/2_Confidence_1.000_Length_2066	3 4-dihydroxy-2-butanone 4-phosphate synthase (AHRD V1 ***- D7CLR6_SYNLT)%3B contains Interpro domain(s) IPR000422 DHBP synthase RibB	Solyc01g105560.1.1	Solyc01g105560.1.1	No Hits						100	80.3	2066	1659	0	0	115	1773	1	1659	0
Locus_21801_Transcript_1/1_Confidence_1.000_Length_797	3-beta hydroxysteroid dehydrogenase (AHRD V1 ***- Q5Q1I5_9LAMI)%3B contains Interpro domain(s) IPR002347 Glucose/ribitol dehydrogenase	Solyc03g095970.1.1	Solyc03g095970.1.1	No Hits						88.6	77.04	797	614	70	0	41	654	167	780	0
Locus_27282_Transcript_1/1_Confidence_1.000_Length_141	3-beta hydroxysteroid dehydrogenase (AHRD V1 ***- Q5Q1I5_9LAMI)%3B contains Interpro domain(s) IPR002347 Glucose/ribitol dehydrogenase	Solyc03g095970.1.1	Solyc03g095970.1.1	No Hits						100	100	141	141	0	0	1	141	204	64	2e-75
Locus_24166_Transcript_1/1_Confidence_1.000_Length_1322	3-beta hydroxysteroid dehydrogenase/isomerase family protein (AHRD V1 **-- B6TV09_MAIZE)%3B contains Interpro domain(s) IPR016040 NAD(P)-binding domain	Solyc08g076450.1.1	Solyc08g076450.1.1	No Hits						100	70.12	1322	927	0	0	249	1175	927	1	0
Locus_11897_Transcript_1/1_Confidence_1.000_Length_1704	3-beta hydroxysteroid dehydrogenase/isomerase family protein (AHRD V1 **** D7LGC3_ARALY)%3B contains Interpro domain(s) IPR002225 3-beta hydroxysteroid dehydrogenase/isomerase	Solyc04g082750.1.1	Solyc04g082750.1.1	No Hits						100	84.33	1704	1437	0	0	156	1592	1437	1	0
Locus_6019_Transcript_1/2_Confidence_1.000_Length_2335	3-beta-hydroxysteroid dehydrogenase-like (AHRD V1 ***- Q69IL0_ORYSJ)%3B contains Interpro domain(s) IPR002225 3-beta hydroxysteroid dehydrogenase/isomerase	Solyc12g021130.1.1	Solyc12g021130.1.1	AK322377	Solanum lycopersicum cDNA, clone: LEFL1037BA05, HTC in leaf	99.83	1734	1734	100.00	100	74.26	2335	1734	0	0	137	1870	1	1734	0
Locus_6019_Transcript_2/2_Confidence_1.000_Length_2325	3-beta-hydroxysteroid dehydrogenase-like (AHRD V1 ***- Q69IL0_ORYSJ)%3B contains Interpro domain(s) IPR002225 3-beta hydroxysteroid dehydrogenase/isomerase	Solyc12g021130.1.1	Solyc12g021130.1.1	AK322377	Solanum lycopersicum cDNA, clone: LEFL1037BA05, HTC in leaf	99.83	1734	1734	100.00	99.42	74.58	2325	1734	0	1	137	1860	1	1734	0
Locus_8205_Transcript_1/2_Confidence_1.000_Length_1051	3-dehydroquinate dehydratase (AHRD V1 *--- B5HIA9_STRPR)	Solyc09g011730.1.1	Solyc09g011730.1.1	No Hits						99.4	79.54	1051	836	0	1	58	893	1	831	0
Locus_8205_Transcript_2/2_Confidence_1.000_Length_1046	3-dehydroquinate dehydratase (AHRD V1 *--- B5HIA9_STRPR)	Solyc09g011730.1.1	Solyc09g011730.1.1	No Hits						100	79.45	1046	831	0	0	58	888	1	831	0
Locus_8404_Transcript_2/3_Confidence_0.667_Length_1286	3-dehydroquinate synthase (AHRD V1 ***- B4FYZ3_MAIZE)%3B contains Interpro domain(s) IPR002812 3-dehydroquinate synthase%2C prokaryotic-type	Solyc03g058860.1.1	Solyc03g058860.1.1	No Hits						100	92.15	1286	1185	0	0	41	1225	1	1185	0
Locus_8404_Transcript_3/3_Confidence_0.667_Length_1352	3-dehydroquinate synthase (AHRD V1 ***- B4FYZ3_MAIZE)%3B contains Interpro domain(s) IPR002812 3-dehydroquinate synthase%2C prokaryotic-type	Solyc03g058860.1.1	Solyc03g058860.1.1	No Hits						100	78.33	1352	1059	0	0	41	1099	1	1059	0
Locus_8265_Transcript_1/1_Confidence_1.000_Length_1112	3-demethylubiquinone-9 3-methyltransferase (AHRD V1 ***- A1B582_PARDP)%3B contains Interpro domain(s) IPR010233 Ubiquinone biosynthesis O-methyltransferase	Solyc07g055850.1.1	Solyc07g055850.1.1	No Hits						100	87.41	1112	972	0	0	122	1093	972	1	0
Locus_17613_Transcript_1/1_Confidence_1.000_Length_1257	3-hydroxyisobutyrate dehydrogenase (AHRD V1 ***- A3ZMK4_9PLAN)%3B contains Interpro domain(s) IPR015815 3-hydroxyacid dehydrogenase/reductase	Solyc01g099240.1.1	Solyc01g099240.1.1	No Hits						100	74.46	1257	936	0	0	151	1086	1	936	0
Locus_19394_Transcript_1/1_Confidence_1.000_Length_1286	3-hydroxyisobutyrate dehydrogenase (AHRD V1 ***- D8MAS0_BLAHO)%3B contains Interpro domain(s) IPR015815 3-hydroxyacid dehydrogenase/reductase	Solyc01g081510.1.1	Solyc01g081510.1.1	No Hits						100	70.68	1286	909	0	0	14	922	1	909	0
Locus_6184_Transcript_1/1_Confidence_1.000_Length_1228	3-hydroxyisobutyrate dehydrogenase-like protein (AHRD V1 ***- Q1ECP8_ARATH)%3B contains Interpro domain(s) IPR011548 3-hydroxyisobutyrate dehydrogenase	Solyc02g022930.1.1	Solyc02g022930.1.1	No Hits						100	84.28	1228	1035	0	0	163	1197	1035	1	0
Locus_22715_Transcript_1/1_Confidence_1.000_Length_1591	3-hydroxyisobutyryl-CoA hydrolase (AHRD V1 **** D3NUG5_AZOS1)%3B contains Interpro domain(s) IPR001753 Crotonase%2C core	Solyc01g108800.1.1	Solyc01g108800.1.1	No Hits						86.08	71.78	1591	1142	151	3	432	1572	1140	6	0
Locus_15596_Transcript_1/1_Confidence_1.000_Length_263	3-hydroxyisobutyryl-CoA hydrolase-like protein 2%2C mitochondrial (AHRD V1 ***- HIBC5_ARATH)	Solyc01g108790.1.1	Solyc01g108790.1.1	AK328272	Solanum lycopersicum cDNA, clone: LEFL2051A07, HTC in fruit	91.67	180	531	33.90	100	86.31	263	227	0	0	6	232	27	253	2e-126
Locus_284_Transcript_3/3_Confidence_0.833_Length_3387	3-isopropylmalate dehydratase large subunit (AHRD V1 *--- LEUC_BACWK)%3B contains Interpro domain(s) IPR006249 Aconitase/iron regulatory protein 2	Solyc12g005860.1.1	Solyc12g005860.1.1	AK320011	Solanum lycopersicum cDNA, clone: LEFL1004AF07, HTC in leaf	99.83	1205	2946	40.90	100	86.98	3387	2946	0	0	80	3025	1	2946	0
Locus_807_Transcript_1/4_Confidence_0.727_Length_3277	3-isopropylmalate dehydratase large subunit (AHRD V1 *--- LEUC_BACWK)%3B contains Interpro domain(s) IPR006249 Aconitase/iron regulatory protein 2	Solyc12g005860.1.1	Solyc12g005860.1.1	AK320011	Solanum lycopersicum cDNA, clone: LEFL1004AF07, HTC in leaf	99.83	1205	2946	40.90	88.41	81.39	3277	2667	309	0	116	2782	261	2927	0
Locus_807_Transcript_2/4_Confidence_0.636_Length_3311	3-isopropylmalate dehydratase large subunit (AHRD V1 *--- LEUC_BACWK)%3B contains Interpro domain(s) IPR006249 Aconitase/iron regulatory protein 2	Solyc12g005860.1.1	Solyc12g005860.1.1	AK320011	Solanum lycopersicum cDNA, clone: LEFL1004AF07, HTC in leaf	99.83	1205	2946	40.90	88.06	82.72	3311	2739	321	1	474	3206	141	2879	0
Locus_807_Transcript_4/4_Confidence_0.727_Length_3749	3-isopropylmalate dehydratase large subunit (AHRD V1 *--- LEUC_BACWK)%3B contains Interpro domain(s) IPR006249 Aconitase/iron regulatory protein 2	Solyc12g005860.1.1	Solyc12g005860.1.1	AK320011	Solanum lycopersicum cDNA, clone: LEFL1004AF07, HTC in leaf	99.83	1205	2946	40.90	88.05	74.34	3749	2787	327	1	474	3254	141	2927	0
Locus_284_Transcript_3/3_Confidence_0.833_Length_3387	3-isopropylmalate dehydratase large subunit (AHRD V1 *--- LEUC_NATPD)%3B contains Interpro domain(s) IPR006249 Aconitase/iron regulatory protein 2	Solyc07g052350.1.1	Solyc07g052350.1.1	No Hits						88.05	82.29	3387	2787	327	1	220	3006	189	2969	0
Locus_807_Transcript_1/4_Confidence_0.727_Length_3277	3-isopropylmalate dehydratase large subunit (AHRD V1 *--- LEUC_NATPD)%3B contains Interpro domain(s) IPR006249 Aconitase/iron regulatory protein 2	Solyc07g052350.1.1	Solyc07g052350.1.1	No Hits						100	82.21	3277	2694	0	0	108	2801	295	2988	0
Locus_807_Transcript_2/4_Confidence_0.636_Length_3311	3-isopropylmalate dehydratase large subunit (AHRD V1 *--- LEUC_NATPD)%3B contains Interpro domain(s) IPR006249 Aconitase/iron regulatory protein 2	Solyc07g052350.1.1	Solyc07g052350.1.1	No Hits						100	88.22	3311	2921	0	0	286	3206	1	2921	0
Locus_807_Transcript_4/4_Confidence_0.727_Length_3749	3-isopropylmalate dehydratase large subunit (AHRD V1 *--- LEUC_NATPD)%3B contains Interpro domain(s) IPR006249 Aconitase/iron regulatory protein 2	Solyc07g052350.1.1	Solyc07g052350.1.1	No Hits						100	79.7	3749	2988	0	0	286	3273	1	2988	0
Locus_100_Transcript_1/1_Confidence_1.000_Length_1966	3-isopropylmalate dehydratase large subunit 2 (AHRD V1 ***- B6U6T6_MAIZE)%3B contains Interpro domain(s) IPR011826 Homoaconitase/3-isopropylmalate dehydratase%2C large subunit%2C prokaryotic	Solyc03g005730.1.1	Solyc03g005730.1.1	No Hits						100	77.82	1966	1530	0	0	169	1698	1	1530	0
Locus_11511_Transcript_4/10_Confidence_0.542_Length_1762	3-isopropylmalate dehydratase large subunit 2 (AHRD V1 ***- B6U6T6_MAIZE)%3B contains Interpro domain(s) IPR011826 Homoaconitase/3-isopropylmalate dehydratase%2C large subunit%2C prokaryotic	Solyc03g005730.1.1	Solyc03g005730.1.1	No Hits						83.61	75.48	1762	1330	218	0	216	1545	199	1528	0
Locus_11511_Transcript_10/10_Confidence_0.542_Length_1797	3-isopropylmalate dehydratase large subunit 2 (AHRD V1 ***- B6U6T6_MAIZE)%3B contains Interpro domain(s) IPR011826 Homoaconitase/3-isopropylmalate dehydratase%2C large subunit%2C prokaryotic	Solyc03g005730.1.1	Solyc03g005730.1.1	No Hits						83.53	75.68	1797	1360	224	0	221	1580	169	1528	0
Locus_11511_Transcript_4/10_Confidence_0.542_Length_1762	3-isopropylmalate dehydratase large subunit 2 (AHRD V1 **** B6U6T6_MAIZE)%3B contains Interpro domain(s) IPR006251 Homoaconitase/3-isopropylmalate dehydratase%2C large subunit%2C subgroup	Solyc09g090900.1.1	Solyc09g090900.1.1	No Hits						100	76.28	1762	1344	0	0	204	1547	175	1518	0
Locus_11511_Transcript_10/10_Confidence_0.542_Length_1797	3-isopropylmalate dehydratase large subunit 2 (AHRD V1 **** B6U6T6_MAIZE)%3B contains Interpro domain(s) IPR006251 Homoaconitase/3-isopropylmalate dehydratase%2C large subunit%2C subgroup	Solyc09g090900.1.1	Solyc09g090900.1.1	No Hits						100	84.47	1797	1518	0	0	65	1582	1	1518	0
Locus_972_Transcript_1/1_Confidence_1.000_Length_1045	3-isopropylmalate dehydratase small subunit (AHRD V1 ***- Q9ZW85_ARATH)%3B contains Interpro domain(s) IPR011827 3-isopropylmalate dehydratase%2C small subunit%2C subgroup	Solyc06g060790.1.1	Solyc06g060790.1.1	BT014469	Lycopersicon esculentum clone 133817F, mRNA sequence	100.00	771	771	100.00	100	72.73	1045	760	0	0	285	1044	771	12	0
Locus_4711_Transcript_2/2_Confidence_1.000_Length_1721	3-isopropylmalate dehydrogenase (AHRD V1 **** B5LAV1_CAPAN)%3B contains Interpro domain(s) IPR004429 Isopropylmalate dehydrogenase	Solyc05g009030.1.1	Solyc05g009030.1.1	No Hits						100	70.95	1721	1221	0	0	38	1258	1	1221	0
Locus_22071_Transcript_1/1_Confidence_1.000_Length_1638	3-ketoacyl CoA thiolase 1 (AHRD V1 **** C8YNG6_PETHY)%3B contains Interpro domain(s) IPR002155 Thiolase	Solyc09g061840.1.1	Solyc09g061840.1.1	No Hits						100	83.7	1638	1371	0	0	190	1560	1371	1	0
Locus_13085_Transcript_3/3_Confidence_0.714_Length_1819	3-ketoacyl CoA thiolase 2 (AHRD V1 **** C8YNG7_PETHY)%3B contains Interpro domain(s) IPR002155 Thiolase	Solyc09g091470.1.1	Solyc09g091470.1.1	No Hits						100	76.86	1819	1398	0	0	269	1666	1398	1	0
Locus_13882_Transcript_1/1_Confidence_1.000_Length_1645	3-ketoacyl-CoA synthase 6 (AHRD V1 ***- A9XU47_GOSHI)%3B contains Interpro domain(s) IPR012392 Very-long-chain 3-ketoacyl-CoA synthase	Solyc11g072980.1.1	Solyc11g072980.1.1	AK319698	Solanum lycopersicum cDNA, clone: LEFL1001AG05, HTC in leaf	90.20	1398	1395	100.22	90.26	84.92	1645	1397	124	3	143	1536	1388	1	0
Locus_4749_Transcript_1/2_Confidence_1.000_Length_1610	3-methyl-2-oxobutanoate dehydrogenase (2-methylpropanoyl-transferring) (AHRD V1 **** A1U0F1_MARAV)%3B contains Interpro domain(s) IPR001017 Dehydrogenase%2C E1 component	Solyc04g063350.1.1	Solyc04g063350.1.1	No Hits						99.41	73.85	1610	1189	7	0	251	1439	1419	231	0
Locus_4749_Transcript_2/2_Confidence_1.000_Length_1755	3-methyl-2-oxobutanoate dehydrogenase (2-methylpropanoyl-transferring) (AHRD V1 **** A1U0F1_MARAV)%3B contains Interpro domain(s) IPR001017 Dehydrogenase%2C E1 component	Solyc04g063350.1.1	Solyc04g063350.1.1	No Hits						99.44	80.85	1755	1419	8	0	251	1669	1419	1	0
Locus_18091_Transcript_1/1_Confidence_1.000_Length_1395	3-methyl-2-oxobutanoate hydroxymethyltransferase (AHRD V1 **** B6TL59_MAIZE)%3B contains Interpro domain(s) IPR003700 Ketopantoate hydroxymethyltransferase	Solyc09g007130.1.1	Solyc09g007130.1.1	No Hits						100	75.7	1395	1056	0	0	35	1090	1	1056	0
Locus_17127_Transcript_1/1_Confidence_1.000_Length_987	3-oxo-5-alpha-steroid 4-dehydrogenase family protein (AHRD V1 ***- D7M7I5_ARALY)%3B contains Interpro domain(s) IPR001104 3-oxo-5-alpha-steroid 4-dehydrogenase%2C C-terminal	Solyc11g006270.1.1	Solyc11g006270.1.1	AK329044	Solanum lycopersicum cDNA, clone: LEFL3082M03, HTC in root	100.00	801	801	100.00	100	78.93	987	779	0	0	209	987	801	23	0
Locus_1419_Transcript_1/1_Confidence_1.000_Length_864	3-oxo-5-alpha-steroid 4-dehydrogenase family protein expressed (AHRD V1 ***- Q53NE6_ORYSJ)%3B contains Interpro domain(s) IPR016636 3-oxo-5-alpha-steroid 4-dehydrogenase IPR001104 3-oxo-5-alpha-steroid 4-dehydrogenase%2C C-terminal	Solyc10g086500.1.1	Solyc10g086500.1.1	NM_001247111	Solanum lycopersicum steroid 5 alpha reductase DET2 (det2), mRNA	100.00	774	774	100.00	100	89.58	864	774	0	0	63	836	1	774	0
Locus_199_Transcript_1/1_Confidence_1.000_Length_2283	3-oxoacyl-(Acyl carrier protein) synthase II (AHRD V1 **** D6YNQ6_CHLT1)%3B contains Interpro domain(s) IPR017568 3-oxoacyl-[acyl-carrier-protein] synthase 2	Solyc07g042320.1.1	Solyc07g042320.1.1	No Hits						100	71.09	2283	1623	0	0	448	2070	1623	1	0
Locus_2249_Transcript_1/1_Confidence_1.000_Length_1815	3-oxoacyl-(Acyl carrier protein) synthase II (AHRD V1 **** D6YNQ6_CHLT1)%3B contains Interpro domain(s) IPR017568 3-oxoacyl-[acyl-carrier-protein] synthase 2	Solyc08g016170.1.1	Solyc08g016170.1.1	No Hits						100	77.52	1815	1407	0	0	83	1489	1	1407	0
Locus_12850_Transcript_2/2_Confidence_1.000_Length_2058	3-oxoacyl-(Acyl carrier protein) synthase II (AHRD V1 **** D6YNQ6_CHLT1)%3B contains Interpro domain(s) IPR017568 3-oxoacyl-[acyl-carrier-protein] synthase 2	Solyc08g082620.1.1	Solyc08g082620.1.1	No Hits						100	70.85	2058	1458	0	0	379	1836	1458	1	0
Locus_29163_Transcript_1/1_Confidence_1.000_Length_240	3-oxoacyl-(Acyl carrier protein) synthase II (AHRD V1 **** D6YNQ6_CHLT1)%3B contains Interpro domain(s) IPR017568 3-oxoacyl-[acyl-carrier-protein] synthase 2	Solyc07g042320.1.1	Solyc07g042320.1.1	No Hits						88.6	95	240	228	26	0	10	237	1128	1355	6e-65
Locus_6188_Transcript_1/1_Confidence_1.000_Length_1967	3-oxoacyl-(Acyl-carrier-protein) synthase (AHRD V1 **** Q2W5G3_MAGSA)%3B contains Interpro domain(s) IPR017568 3-oxoacyl-[acyl-carrier-protein] synthase 2	Solyc07g049570.1.1	Solyc07g049570.1.1	No Hits						100	71.07	1967	1398	0	0	502	1899	1398	1	0
Locus_1505_Transcript_1/1_Confidence_1.000_Length_2170	3-oxoacyl-(Acyl-carrier-protein) synthase 2 (AHRD V1 **** D0ZZB8_CHLPP)%3B contains Interpro domain(s) IPR000794 Beta-ketoacyl synthase	Solyc03g122120.1.1	Solyc03g122120.1.1	No Hits						100	77.28	2170	1677	0	0	274	1950	1677	1	0
Locus_7352_Transcript_1/1_Confidence_1.000_Length_1825	3-oxoacyl-(Acyl-carrier-protein) synthase 2 (AHRD V1 **** D0ZZB8_CHLPP)%3B contains Interpro domain(s) IPR017568 3-oxoacyl-[acyl-carrier-protein] synthase 2	Solyc02g070790.1.1	Solyc02g070790.1.1	No Hits						99.93	77.26	1825	1410	1	0	164	1573	1	1410	0
Locus_29163_Transcript_1/1_Confidence_1.000_Length_240	3-oxoacyl-(Acyl-carrier-protein) synthase II (AHRD V1 **** Q9Z6Z0_CHLPN)%3B contains Interpro domain(s) IPR000794 Beta-ketoacyl synthase	Solyc12g009260.1.1	Solyc12g009260.1.1	AK321825	Solanum lycopersicum cDNA, clone: LEFL1029DG03, HTC in leaf	100.00	19	1332	1.43	100	99.17	240	238	0	0	1	238	936	1173	5e-133
Locus_20308_Transcript_1/1_Confidence_1.000_Length_1121	3-oxoacyl-reductase (AHRD V1 **-- B6UEX0_MAIZE)%3B contains Interpro domain(s) IPR002347 Glucose/ribitol dehydrogenase	Solyc10g080890.1.1	Solyc10g080890.1.1	X72730	L.esculentum (ERT 10) ripening-related mRNA	86.76	740	873	84.77	99.54	77.79	1121	872	4	0	228	1099	872	1	0
Locus_20308_Transcript_1/1_Confidence_1.000_Length_1121	3-oxoacyl-reductase (AHRD V1 **-- B6UEX0_MAIZE)%3B contains Interpro domain(s) IPR002347 Glucose/ribitol dehydrogenase	Solyc10g080900.1.1	Solyc10g080900.1.1	X72730	L.esculentum (ERT 10) ripening-related mRNA	100.00	731	864	84.61	87.62	75.65	1121	848	96	1	228	1075	863	25	0
Locus_13045_Transcript_1/1_Confidence_1.000_Length_243	3-oxoacyl-reductase (AHRD V1 ***- B6THT6_MAIZE)%3B contains Interpro domain(s) IPR011284 3-oxoacyl-(acyl-carrier-protein) reductase	Solyc05g014560.1.1	Solyc05g014560.1.1	No Hits						100	100	243	243	0	0	1	243	658	900	6e-136
Locus_18291_Transcript_1/1_Confidence_1.000_Length_1045	3-phenylpropionate-dihydrodiol/cinnamic acid-dihydrodiol dehydrogenase (AHRD V1 *-*- HCAB_SHIFL)%3B contains Interpro domain(s) IPR002347 Glucose/ribitol dehydrogenase	Solyc01g005500.1.1	Solyc01g005500.1.1	No Hits						100	80.67	1045	843	0	0	72	914	1	843	0
Locus_9092_Transcript_1/1_Confidence_1.000_Length_930	3-phenylpropionate-dihydrodiol/cinnamic acid-dihydrodiol dehydrogenase (AHRD V1 ***- HCAB_ECO8A)%3B contains Interpro domain(s) IPR002347 Glucose/ribitol dehydrogenase	Solyc12g056600.1.1	Solyc12g056600.1.1	No Hits						100	84.62	930	787	0	0	144	930	39	825	0
Locus_9551_Transcript_1/1_Confidence_1.000_Length_1017	3-phenylpropionate-dihydrodiol/cinnamic acid-dihydrodiol dehydrogenase (AHRD V1 ***- HCAB_ECO8A)%3B contains Interpro domain(s) IPR002347 Glucose/ribitol dehydrogenase	Solyc12g056600.1.1	Solyc12g056600.1.1	No Hits						84.77	82.01	1017	834	115	3	15	845	1	825	0
Locus_20233_Transcript_1/1_Confidence_1.000_Length_1002	3-phenylpropionate-dihydrodiol/cinnamic acid-dihydrodiol dehydrogenase (AHRD V1 ***- HCAB_ECO8A)%3B contains Interpro domain(s) IPR002347 Glucose/ribitol dehydrogenase	Solyc12g056600.1.1	Solyc12g056600.1.1	No Hits						80.02	82.93	1002	831	141	6	11	829	1	818	5e-87
Locus_23403_Transcript_1/1_Confidence_1.000_Length_328	3-phosphoinositide-dependent protein kinase-1-like (AHRD V1 ***- Q5Z824_ORYSJ)	Solyc12g017470.1.1	Solyc12g017470.1.1	AK324954	Solanum lycopersicum cDNA, clone: LEFL1089AD07, HTC in leaf	90.49	1073	1077	99.63	100	100	328	328	0	0	1	328	347	20	0
Locus_23403_Transcript_1/1_Confidence_1.000_Length_328	3-phosphoinositide-dependent protein kinase-1-like (AHRD V1 ***- Q5Z824_ORYSJ)	Solyc07g017290.1.1	Solyc07g017290.1.1	No Hits						91.16	100	328	328	29	0	1	328	347	20	2e-117
Locus_3174_Transcript_1/1_Confidence_1.000_Length_2023	3-phosphoshikimate 1-carboxyvinyltransferase (AHRD V1 ***- Q30CZ8_FAGSY)%3B contains Interpro domain(s) IPR001986 3-phosphoshikimate 1-carboxyvinyltransferase%2C core	Solyc01g091190.1.1	Solyc01g091190.1.1	No Hits						100	77.26	2023	1563	0	0	221	1783	1563	1	0
Locus_6643_Transcript_1/1_Confidence_1.000_Length_1901	3-phosphoshikimate 1-carboxyvinyltransferase (AHRD V1 ***- Q30CZ8_FAGSY)%3B contains Interpro domain(s) IPR001986 3-phosphoshikimate 1-carboxyvinyltransferase%2C core	Solyc01g091190.1.1	Solyc01g091190.1.1	No Hits						87.34	71.91	1901	1367	173	0	285	1651	193	1559	0
Locus_6643_Transcript_1/1_Confidence_1.000_Length_1901	3-phosphoshikimate 1-carboxyvinyltransferase (AHRD V1 **** Q30CZ8_FAGSY)%3B contains Interpro domain(s) IPR001986 3-phosphoshikimate 1-carboxyvinyltransferase%2C core	Solyc05g050980.1.1	Solyc05g050980.1.1	No Hits						99.55	81.9	1901	1557	7	0	99	1655	1	1557	0
Locus_24520_Transcript_1/1_Confidence_1.000_Length_846	3%26apos-5%26apos exonuclease (AHRD V1 ***- Q0HXZ2_SHESR)%3B contains Interpro domain(s) IPR002562 3'-5' exonuclease	Solyc12g094540.1.1	Solyc12g094540.1.1	AK328899	Solanum lycopersicum cDNA, clone: LEFL3066E15, HTC in root	99.35	619	615	100.65	100	72.7	846	615	0	0	101	715	1	615	0
Locus_8960_Transcript_1/1_Confidence_1.000_Length_1260	3%26apos-5%26apos exonuclease domain protein (AHRD V1 *-** D7IW34_9BACE)%3B contains Interpro domain(s) IPR002562 3'-5' exonuclease	Solyc09g092340.1.1	Solyc09g092340.1.1	No Hits						99.67	71.67	1260	903	0	1	315	1214	903	1	0
Locus_5972_Transcript_1/3_Confidence_0.571_Length_1913	3%26apos-5%26apos exonuclease family protein (AHRD V1 *--- Q23B12_TETTH)%3B contains Interpro domain(s) IPR002782 Protein of unknown function DUF82	Solyc03g082850.1.1	Solyc03g082850.1.1	No Hits						99.68	80.76	1913	1545	0	1	344	1883	1545	1	0
Locus_5972_Transcript_3/3_Confidence_0.571_Length_2007	3%26apos-5%26apos exonuclease family protein (AHRD V1 *--- Q23B12_TETTH)%3B contains Interpro domain(s) IPR002782 Protein of unknown function DUF82	Solyc03g082850.1.1	Solyc03g082850.1.1	No Hits						99.68	76.98	2007	1545	0	1	438	1977	1545	1	0
Locus_8247_Transcript_1/1_Confidence_1.000_Length_2400	3%26apos-5%26apos exonuclease family protein (AHRD V1 *-*- Q23B12_TETTH)%3B contains Interpro domain(s) IPR002562 3'-5' exonuclease	Solyc01g100270.1.1	Solyc01g100270.1.1	No Hits						99.78	76.58	2400	1838	4	0	335	2172	71	1908	0
Locus_8631_Transcript_1/1_Confidence_1.000_Length_1471	3%26apos(2%26apos) 5%26apos-bisphosphate nucleotidase (AHRD V1 ***- A8HQG9_CHLRE)%3B contains Interpro domain(s) IPR006239 3(2)%2C5 -bisphosphate nucleotidase HAL2	Solyc12g013560.1.1	Solyc12g013560.1.1	AK326727	Solanum lycopersicum cDNA, clone: LEFL2012K02, HTC in fruit	82.50	160	1152	13.89	98.97	72.33	1471	1064	0	2	1	1053	89	1152	0
Locus_6567_Transcript_1/1_Confidence_1.000_Length_1530	3%26apos(2%26apos) 5%26apos-bisphosphate nucleotidase (AHRD V1 **** Q0WTT5_ARATH)%3B contains Interpro domain(s) IPR006239 3(2)%2C5 -bisphosphate nucleotidase HAL2	Solyc02g078860.1.1	Solyc02g078860.1.1	No Hits						99.85	86.8	1530	1328	2	0	1	1328	20	1347	0
Locus_10080_Transcript_1/1_Confidence_1.000_Length_1609	3%26apos(2%26apos) 5%26apos-bisphosphate nucleotidase-like protein (AHRD V1 **** Q682R6_ARATH)%3B contains Interpro domain(s) IPR000760 Inositol monophosphatase	Solyc02g079270.1.1	Solyc02g079270.1.1	No Hits						99.44	77.94	1609	1254	7	0	91	1344	1	1254	0
Locus_1146_Transcript_1/1_Confidence_1.000_Length_6302	30S ribosomal protein S1 (AHRD V1 *--- RS1_CHLPN)%3B contains Interpro domain(s) IPR003029 Ribosomal protein S1%2C RNA binding domain	Solyc03g051900.1.1	Solyc03g051900.1.1	No Hits						100	79.17	6302	4989	0	0	777	5765	952	5940	0
Locus_5802_Transcript_1/1_Confidence_1.000_Length_2747	30S ribosomal protein S1 (AHRD V1 *-*- B9CNP3_9ACTN)%3B contains Interpro domain(s) IPR003029 Ribosomal protein S1%2C RNA binding domain	Solyc08g007950.1.1	Solyc08g007950.1.1	No Hits						100	90.61	2747	2489	0	0	1	2489	164	2652	0
Locus_2522_Transcript_1/1_Confidence_1.000_Length_1477	30S ribosomal protein S1 (AHRD V1 **-- B4FUZ5_MAIZE)%3B contains Interpro domain(s) IPR003029 Ribosomal protein S1%2C RNA binding domain	Solyc01g057830.1.1	Solyc01g057830.1.1	No Hits						100	83.89	1477	1239	0	0	50	1288	1	1239	0
Locus_2522_Transcript_1/1_Confidence_1.000_Length_1477	30S ribosomal protein S1 (AHRD V1 **-- B4FUZ5_MAIZE)%3B contains Interpro domain(s) IPR003029 Ribosomal protein S1%2C RNA binding domain	Solyc12g099110.1.1	Solyc12g099110.1.1	AK330120	Solanum lycopersicum cDNA, clone: LEFL3168K13, HTC in root	99.84	1251	1251	100.00	87.34	72.71	1477	1074	136	0	189	1262	152	1225	0
Locus_6941_Transcript_1/1_Confidence_1.000_Length_1461	30S ribosomal protein S1 (AHRD V1 **-- B4FUZ5_MAIZE)%3B contains Interpro domain(s) IPR003029 Ribosomal protein S1%2C RNA binding domain	Solyc12g099110.1.1	Solyc12g099110.1.1	AK330120	Solanum lycopersicum cDNA, clone: LEFL3168K13, HTC in root	99.84	1251	1251	100.00	100	85.63	1461	1251	0	0	66	1316	1	1251	0
Locus_6941_Transcript_1/1_Confidence_1.000_Length_1461	30S ribosomal protein S1 (AHRD V1 **-- B4FUZ5_MAIZE)%3B contains Interpro domain(s) IPR003029 Ribosomal protein S1%2C RNA binding domain	Solyc01g057830.1.1	Solyc01g057830.1.1	No Hits						87.34	73.51	1461	1074	136	0	217	1290	140	1213	0
Locus_1418_Transcript_1/1_Confidence_1.000_Length_1686	30S ribosomal protein S1-like (AHRD V1 ***- Q5ZC75_ORYSJ)%3B contains Interpro domain(s) IPR003029 Ribosomal protein S1%2C RNA binding domain	Solyc00g009100.1.1	Solyc00g009100.1.1	No Hits						99.8	89.92	1686	1516	3	0	1	1516	27	1542	0
Locus_432_Transcript_2/2_Confidence_1.000_Length_185	30S ribosomal protein S11 (AHRD V1 ***- RS11_CAUSK)%3B contains Interpro domain(s) IPR018102 Ribosomal S11%2C conserved site	Solyc10g083280.1.1	Solyc10g083280.1.1	AK323097	Solanum lycopersicum cDNA, clone: LEFL1049AH07, HTC in leaf	99.78	453	453	100.00	98.93	100	185	187	0	1	1	185	256	70	4e-96
Locus_432_Transcript_2/2_Confidence_1.000_Length_185	30S ribosomal protein S11 (AHRD V1 ***- RS11_CAUSK)%3B contains Interpro domain(s) IPR018102 Ribosomal S11%2C conserved site	Solyc09g010100.1.1	Solyc09g010100.1.1	No Hits						88.77	100	185	187	19	1	1	185	256	70	9e-51
Locus_432_Transcript_2/2_Confidence_1.000_Length_185	30S ribosomal protein S11 (AHRD V1 ***- RS11_CAUSK)%3B contains Interpro domain(s) IPR018102 Ribosomal S11%2C conserved site	Solyc02g070570.1.1	Solyc02g070570.1.1	No Hits						89.33	96.22	185	178	17	1	1	176	256	79	4e-50
Locus_26751_Transcript_1/1_Confidence_1.000_Length_699	30S ribosomal protein S13 (AHRD V1 ***- B6TG65_MAIZE)%3B contains Interpro domain(s) IPR019980 Ribosomal protein S13%2C bacterial-type	Solyc05g005880.1.1	Solyc05g005880.1.1	No Hits						100	72.53	699	507	0	0	90	596	1	507	0
Locus_25637_Transcript_1/1_Confidence_1.000_Length_285	30S ribosomal protein S18 chloroplastic (AHRD V1 ***- D3WEG6_HEUSA)%3B contains Interpro domain(s) IPR001648 Ribosomal protein S18	Solyc01g007460.1.1	Solyc01g007460.1.1	No Hits						100	86.67	285	247	0	0	1	247	60	306	3e-138
Locus_4444_Transcript_1/3_Confidence_0.714_Length_2169	30S ribosomal protein S2 (AHRD V1 *-*- RS2_RHOCS)%3B contains Interpro domain(s) IPR002618 UTP--glucose-1-phosphate uridylyltransferase	Solyc01g081520.1.1	Solyc01g081520.1.1	No Hits						100	84.09	2169	1824	0	0	116	1939	1	1824	0
Locus_4444_Transcript_3/3_Confidence_0.714_Length_2305	30S ribosomal protein S2 (AHRD V1 *-*- RS2_RHOCS)%3B contains Interpro domain(s) IPR002618 UTP--glucose-1-phosphate uridylyltransferase	Solyc01g081520.1.1	Solyc01g081520.1.1	No Hits						100	79.13	2305	1824	0	0	116	1939	1	1824	0
Locus_6611_Transcript_1/1_Confidence_1.000_Length_766	30S ribosomal protein S20 (AHRD V1 *-*- RS20_THEEB)%3B contains Interpro domain(s) IPR002583 Ribosomal protein S20	Solyc07g062870.1.1	Solyc07g062870.1.1	No Hits						100	72.45	766	555	0	0	51	605	1	555	0
Locus_16319_Transcript_1/1_Confidence_1.000_Length_418	30S ribosomal protein S3 chloroplastic (AHRD V1 ***- D3WBD9_9BORA)%3B contains Interpro domain(s) IPR005704 Ribosomal protein S3%2C bacterial	Solyc01g007610.1.1	Solyc01g007610.1.1	No Hits						99.73	88.04	418	368	0	1	52	418	1	368	0
Locus_19281_Transcript_1/1_Confidence_1.000_Length_676	30S ribosomal protein S3 chloroplastic (AHRD V1 ***- D3WBD9_9BORA)%3B contains Interpro domain(s) IPR005704 Ribosomal protein S3%2C bacterial	Solyc01g007610.1.1	Solyc01g007610.1.1	No Hits						100	91.57	676	619	0	0	58	676	435	1053	0
Locus_4987_Transcript_1/1_Confidence_1.000_Length_1938	30S ribosomal protein S5 (AHRD V1 *-*- C7R892_KANKD)%3B contains Interpro domain(s) IPR000851 Ribosomal protein S5	Solyc11g008710.1.1	Solyc11g008710.1.1	AK328010	Solanum lycopersicum cDNA, clone: LEFL2044E24, HTC in fruit	100.00	19	1509	1.26	100	77.86	1938	1509	0	0	403	1911	1509	1	0
Locus_17452_Transcript_1/1_Confidence_1.000_Length_1001	30S ribosomal protein S5 (AHRD V1 ***- B6TT32_MAIZE)%3B contains Interpro domain(s) IPR005712 Ribosomal protein S5%2C bacterial-type	Solyc02g077990.1.1	Solyc02g077990.1.1	No Hits						99.78	91.71	1001	918	2	0	29	946	1	918	0
Locus_261_Transcript_1/7_Confidence_0.462_Length_1086	30S ribosomal protein S5 (AHRD V1 ***- C5K1T7_AJEDS)%3B contains Interpro domain(s) IPR005711 Ribosomal protein S5%2C eukaryotic/archaeal	Solyc04g063290.1.1	Solyc04g063290.1.1	No Hits						99.74	71.92	1086	781	2	0	43	823	1	781	0
Locus_261_Transcript_1/7_Confidence_0.462_Length_1086	30S ribosomal protein S5 (AHRD V1 ***- C5K1T7_AJEDS)%3B contains Interpro domain(s) IPR005711 Ribosomal protein S5%2C eukaryotic/archaeal	Solyc04g074300.1.1	Solyc04g074300.1.1	No Hits						94.62	71.92	1086	781	42	0	43	823	1	781	0
Locus_261_Transcript_4/7_Confidence_0.462_Length_1193	30S ribosomal protein S5 (AHRD V1 ***- C5K1T7_AJEDS)%3B contains Interpro domain(s) IPR005711 Ribosomal protein S5%2C eukaryotic/archaeal	Solyc04g063290.1.1	Solyc04g063290.1.1	No Hits						98.58	70.66	1193	843	12	0	43	885	1	843	0
Locus_261_Transcript_4/7_Confidence_0.462_Length_1193	30S ribosomal protein S5 (AHRD V1 ***- C5K1T7_AJEDS)%3B contains Interpro domain(s) IPR005711 Ribosomal protein S5%2C eukaryotic/archaeal	Solyc04g074300.1.1	Solyc04g074300.1.1	No Hits						95.97	70.66	1193	843	34	0	43	885	1	843	0
Locus_261_Transcript_5/7_Confidence_0.462_Length_1101	30S ribosomal protein S5 (AHRD V1 ***- C5K1T7_AJEDS)%3B contains Interpro domain(s) IPR005711 Ribosomal protein S5%2C eukaryotic/archaeal	Solyc04g063290.1.1	Solyc04g063290.1.1	No Hits						99.53	76.57	1101	843	4	0	43	885	1	843	0
Locus_261_Transcript_5/7_Confidence_0.462_Length_1101	30S ribosomal protein S5 (AHRD V1 ***- C5K1T7_AJEDS)%3B contains Interpro domain(s) IPR005711 Ribosomal protein S5%2C eukaryotic/archaeal	Solyc04g074300.1.1	Solyc04g074300.1.1	No Hits						95.02	76.57	1101	843	42	0	43	885	1	843	0
Locus_261_Transcript_6/7_Confidence_0.385_Length_995	30S ribosomal protein S5 (AHRD V1 ***- C5K1T7_AJEDS)%3B contains Interpro domain(s) IPR005711 Ribosomal protein S5%2C eukaryotic/archaeal	Solyc04g074300.1.1	Solyc04g074300.1.1	No Hits						99.74	78.29	995	779	2	0	1	779	65	843	0
Locus_261_Transcript_6/7_Confidence_0.385_Length_995	30S ribosomal protein S5 (AHRD V1 ***- C5K1T7_AJEDS)%3B contains Interpro domain(s) IPR005711 Ribosomal protein S5%2C eukaryotic/archaeal	Solyc04g063290.1.1	Solyc04g063290.1.1	No Hits						95.12	78.29	995	779	38	0	1	779	65	843	0
Locus_261_Transcript_7/7_Confidence_0.462_Length_1101	30S ribosomal protein S5 (AHRD V1 ***- C5K1T7_AJEDS)%3B contains Interpro domain(s) IPR005711 Ribosomal protein S5%2C eukaryotic/archaeal	Solyc04g063290.1.1	Solyc04g063290.1.1	No Hits						98.34	76.57	1101	843	14	0	43	885	1	843	0
Locus_261_Transcript_7/7_Confidence_0.462_Length_1101	30S ribosomal protein S5 (AHRD V1 ***- C5K1T7_AJEDS)%3B contains Interpro domain(s) IPR005711 Ribosomal protein S5%2C eukaryotic/archaeal	Solyc04g074300.1.1	Solyc04g074300.1.1	No Hits						96.2	76.57	1101	843	32	0	43	885	1	843	0
Locus_4650_Transcript_1/1_Confidence_1.000_Length_1080	30S ribosomal protein S6 (AHRD V1 *-*- B4WXW0_9GAMM)%3B contains Interpro domain(s) IPR000529 Ribosomal protein S6	Solyc01g058190.1.1	Solyc01g058190.1.1	No Hits						100	85	1080	918	0	0	110	1027	918	1	0
Locus_5558_Transcript_1/1_Confidence_1.000_Length_844	30S ribosomal protein S6 (AHRD V1 *-*- D7DYF3_NOSA0)%3B contains Interpro domain(s) IPR000529 Ribosomal protein S6	Solyc08g082690.1.1	Solyc08g082690.1.1	No Hits						100	70.02	844	591	0	0	55	645	1	591	0
Locus_6065_Transcript_1/2_Confidence_1.000_Length_761	30S ribosomal protein S9 (AHRD V1 *-*- B6SZ34_MAIZE)%3B contains Interpro domain(s) IPR000754 Ribosomal protein S9	Solyc04g079790.1.1	Solyc04g079790.1.1	No Hits						99.12	89.09	761	678	0	1	84	761	1	672	0
Locus_6065_Transcript_2/2_Confidence_1.000_Length_766	30S ribosomal protein S9 (AHRD V1 *-*- B6SZ34_MAIZE)%3B contains Interpro domain(s) IPR000754 Ribosomal protein S9	Solyc04g079790.1.1	Solyc04g079790.1.1	No Hits						98.39	89.16	766	683	0	1	84	766	1	672	0
Locus_28948_Transcript_1/1_Confidence_1.000_Length_520	30S ribosomal protein S9 (AHRD V1 ***- C5JX04_AJEDS)%3B contains Interpro domain(s) IPR000754 Ribosomal protein S9	Solyc04g026100.1.1	Solyc04g026100.1.1	AK324222	Solanum lycopersicum cDNA, clone: LEFL1073DG05, HTC in leaf	100.00	444	444	100.00	100	72.5	520	377	0	0	1	377	68	444	0
Locus_8721_Transcript_1/1_Confidence_1.000_Length_2293	4-alpha-glucanotransferase (AHRD V1 ***- Q9LV91_ARATH)%3B contains Interpro domain(s) IPR003385 Glycoside hydrolase%2C family 77	Solyc04g053120.1.1	Solyc04g053120.1.1	No Hits						99.77	74.97	2293	1719	4	0	431	2149	1719	1	0
Locus_1867_Transcript_1/1_Confidence_1.000_Length_3290	4-alpha-glucanotransferase (AHRD V1 **** Q6R608_SOLTU)%3B contains Interpro domain(s) IPR003385 Glycoside hydrolase%2C family 77	Solyc02g020980.1.1	Solyc02g020980.1.1	No Hits						100	87.08	3290	2865	0	0	129	2993	1	2865	0
Locus_3359_Transcript_1/3_Confidence_0.714_Length_3110	4-amino-4-deoxychorismate synthase component I (AHRD V1 **** D9W9C0_STRHY)%3B contains Interpro domain(s) IPR005802 Para-aminobenzoate synthase%2C component I	Solyc04g049360.1.1	Solyc04g049360.1.1	No Hits						99.56	87.11	3110	2709	1	1	371	3068	2709	1	0
Locus_10236_Transcript_1/1_Confidence_1.000_Length_2016	4-coumarate CoA ligase (AHRD V1 **** B6F2H0_IPOBA)%3B contains Interpro domain(s) IPR000873 AMP-dependent synthetase and ligase	Solyc03g097030.1.1	Solyc03g097030.1.1	No Hits						100	84.97	2016	1713	0	0	57	1769	1	1713	0
Locus_2648_Transcript_1/1_Confidence_1.000_Length_1839	4-coumarate CoA ligase (AHRD V1 **** Q0GZS1_9BORA)%3B contains Interpro domain(s) IPR000873 AMP-dependent synthetase and ligase	Solyc03g117870.1.1	Solyc03g117870.1.1	No Hits						100	89.07	1839	1638	0	0	18	1655	1	1638	0
Locus_2951_Transcript_1/1_Confidence_1.000_Length_1857	4-coumarate CoA ligase (AHRD V1 **** Q0GZS1_9BORA)%3B contains Interpro domain(s) IPR000873 AMP-dependent synthetase and ligase	Solyc06g068650.1.1	Solyc06g068650.1.1	No Hits						100	87.88	1857	1632	0	0	100	1731	1	1632	0
Locus_6589_Transcript_1/1_Confidence_1.000_Length_1795	4-coumarate CoA ligase (AHRD V1 **** Q0GZS1_9BORA)%3B contains Interpro domain(s) IPR000873 AMP-dependent synthetase and ligase	Solyc12g042460.1.1	Solyc12g042460.1.1	AK323545	Solanum lycopersicum cDNA, clone: LEFL1059AG04, HTC in leaf	82.43	1070	1647	64.97	100	91.75	1795	1647	0	0	89	1735	1647	1	0
Locus_9203_Transcript_1/1_Confidence_1.000_Length_2493	4-coumarate-coa ligase (AHRD V1 *-*- B9MY03_POPTR)%3B contains Interpro domain(s) IPR000873 AMP-dependent synthetase and ligase	Solyc03g005090.1.1	Solyc03g005090.1.1	No Hits						99.74	78.18	2493	1949	0	2	393	2340	1945	1	0
Locus_13063_Transcript_1/1_Confidence_1.000_Length_1896	4-coumarate-coa ligase (AHRD V1 *-*- B9MY03_POPTR)%3B contains Interpro domain(s) IPR000873 AMP-dependent synthetase and ligase	Solyc03g005090.1.1	Solyc03g005090.1.1	No Hits						100	77.22	1896	1464	0	0	108	1571	3408	1945	0
Locus_8917_Transcript_1/1_Confidence_1.000_Length_1933	4-coumarate-coa ligase (AHRD V1 ***- B9MY03_POPTR)%3B contains Interpro domain(s) IPR000873 AMP-dependent synthetase and ligase	Solyc12g094520.1.1	Solyc12g094520.1.1	AK323264	Solanum lycopersicum cDNA, clone: LEFL1052CF07, HTC in leaf	99.94	1656	1656	100.00	100	85.67	1933	1656	0	0	45	1700	1	1656	0
Locus_9274_Transcript_1/1_Confidence_1.000_Length_2000	4-coumarate-coa ligase (AHRD V1 **** B9GZT7_POPTR)%3B contains Interpro domain(s) IPR000873 AMP-dependent synthetase and ligase	Solyc08g076300.1.1	Solyc08g076300.1.1	No Hits						100	86.25	2000	1725	0	0	28	1752	1	1725	0
Locus_17075_Transcript_1/1_Confidence_1.000_Length_1923	4-coumarate-coa ligase (AHRD V1 **** B9I3N1_POPTR)%3B contains Interpro domain(s) IPR000873 AMP-dependent synthetase and ligase	Solyc03g111170.1.1	Solyc03g111170.1.1	No Hits						100	86.27	1923	1659	0	0	185	1843	1659	1	0
Locus_5122_Transcript_2/3_Confidence_0.600_Length_1700	4-coumarate-coa ligase (AHRD V1 **** B9N213_POPTR)%3B contains Interpro domain(s) IPR000873 AMP-dependent synthetase and ligase	Solyc11g069050.1.1	Solyc11g069050.1.1	AK326836	Solanum lycopersicum cDNA, clone: LEFL2014K24, HTC in fruit	99.94	1617	1617	100.00	100	78.47	1700	1334	0	0	187	1520	1334	1	0
Locus_5122_Transcript_3/3_Confidence_0.600_Length_1983	4-coumarate-coa ligase (AHRD V1 **** B9N213_POPTR)%3B contains Interpro domain(s) IPR000873 AMP-dependent synthetase and ligase	Solyc11g069050.1.1	Solyc11g069050.1.1	AK326836	Solanum lycopersicum cDNA, clone: LEFL2014K24, HTC in fruit	99.94	1617	1617	100.00	100	81.54	1983	1617	0	0	187	1803	1617	1	0
Locus_1812_Transcript_3/5_Confidence_0.571_Length_1403	4-coumarate-CoA ligase-like protein (AHRD V1 **** Q9SMT7_ARATH)%3B contains Interpro domain(s) IPR000873 AMP-dependent synthetase and ligase	Solyc06g035960.1.1	Solyc06g035960.1.1	No Hits						100	87.46	1403	1227	0	0	177	1403	61	1287	0
Locus_1812_Transcript_5/5_Confidence_0.643_Length_1610	4-coumarate-CoA ligase-like protein (AHRD V1 **** Q9SMT7_ARATH)%3B contains Interpro domain(s) IPR000873 AMP-dependent synthetase and ligase	Solyc06g035960.1.1	Solyc06g035960.1.1	No Hits						100	79.94	1610	1287	0	0	324	1610	1	1287	0
Locus_11581_Transcript_1/1_Confidence_1.000_Length_1622	4-diphosphocytidyl-2-C-methyl-D-erythritol kinase (AHRD V1 ***- A4USB3_NICBE)%3B contains Interpro domain(s) IPR004424 4-diphosphocytidyl-2C-methyl-D-erythritol kinase	Solyc01g009010.1.1	Solyc01g009010.1.1	No Hits						100	74.17	1622	1203	0	0	222	1424	1	1203	0
Locus_187_Transcript_3/3_Confidence_0.667_Length_2480	4-hydroxy-3-methylbut-2-en-1-yl diphosphate synthase (AHRD V1 ***- A9ZN14_HEVBR)%3B contains Interpro domain(s) IPR017178 4-hydroxy-3-methylbut-2-en-1-yl diphosphate synthase%2C atypical	Solyc11g069380.1.1	Solyc11g069380.1.1	BT014629	Lycopersicon esculentum clone 134132R, mRNA sequence	100.00	2223	2223	100.00	100	89.64	2480	2223	0	0	9	2231	1	2223	0
Locus_17278_Transcript_1/1_Confidence_1.000_Length_1718	4-hydroxy-3-methylbut-2-enyl diphosphate reductase (AHRD V1 ***- A2TGW4_9LAMI)%3B contains Interpro domain(s) IPR003451 LytB protein	Solyc01g109300.1.1	Solyc01g109300.1.1	No Hits						100	80.68	1718	1386	0	0	274	1659	1386	1	0
Locus_8995_Transcript_3/3_Confidence_0.667_Length_1676	4-hydroxybenzoate octaprenyltransferase (AHRD V1 **** Q2RWW9_RHORT)%3B contains Interpro domain(s) IPR006370 4-hydroxybenzoate polyprenyl transferase	Solyc03g114300.1.1	Solyc03g114300.1.1	No Hits						99.59	71.96	1676	1206	0	1	412	1612	1206	1	0
Locus_7579_Transcript_1/1_Confidence_1.000_Length_1728	4-hydroxyphenylpyruvate dioxygenase (AHRD V1 **** B7X935_HEVBR)%3B contains Interpro domain(s) IPR005956 4-hydroxyphenylpyruvate dioxygenase	Solyc05g041200.1.1	Solyc05g041200.1.1	No Hits						100	76.74	1728	1326	0	0	55	1380	1	1326	0
Locus_9224_Transcript_1/1_Confidence_1.000_Length_1626	4-hydroxyphenylpyruvate dioxygenase (AHRD V1 **** B7X935_HEVBR)%3B contains Interpro domain(s) IPR005956 4-hydroxyphenylpyruvate dioxygenase	Solyc07g045050.1.1	Solyc07g045050.1.1	No Hits						100	81.55	1626	1326	0	0	244	1569	1326	1	0
Locus_4522_Transcript_1/1_Confidence_1.000_Length_1649	4-methyl-5(B-hydroxyethyl)-thiazole monophosphate biosynthesis enzyme ThiJ (AHRD V1 *--- C8T4T4_KLEPR)%3B contains Interpro domain(s) IPR006287 DJ-1	Solyc07g062610.1.1	Solyc07g062610.1.1	No Hits						100	71.32	1649	1176	0	0	232	1407	1176	1	0
Locus_7249_Transcript_1/2_Confidence_1.000_Length_1154	4%26apos-phosphopantetheinyl transferase family protein (AHRD V1 ***- D7LAN4_ARALY)%3B contains Interpro domain(s) IPR008278 4'-phosphopantetheinyl transferase	Solyc09g009960.1.1	Solyc09g009960.1.1	No Hits						100	81.89	1154	945	0	0	170	1114	945	1	0
Locus_1136_Transcript_1/1_Confidence_1.000_Length_793	40S ribosomal protein S1 (AHRD V1 ***- RS3A_LACBS)%3B contains Interpro domain(s) IPR001593 Ribosomal protein S3Ae	Solyc06g072490.1.1	Solyc06g072490.1.1	No Hits						99.83	72.64	793	576	1	0	3	578	211	786	0
Locus_1007_Transcript_1/1_Confidence_1.000_Length_1095	40S ribosomal protein S1 (AHRD V1 ***- RS3A_LENED)%3B contains Interpro domain(s) IPR001593 Ribosomal protein S3Ae	Solyc09g082520.1.1	Solyc09g082520.1.1	No Hits						100	71.51	1095	783	0	0	107	889	1	783	0
Locus_1136_Transcript_1/1_Confidence_1.000_Length_793	40S ribosomal protein S1 (AHRD V1 ***- RS3A_LENED)%3B contains Interpro domain(s) IPR001593 Ribosomal protein S3Ae	Solyc03g097900.1.1	Solyc03g097900.1.1	No Hits						91	72.89	793	578	52	0	1	578	209	786	0
Locus_21864_Transcript_1/1_Confidence_1.000_Length_331	40S ribosomal protein S13 (AHRD V1 ***- D7LRU2_ARALY)%3B contains Interpro domain(s) IPR000589 Ribosomal protein S15	Solyc01g091220.1.1	Solyc01g091220.1.1	No Hits						95.1	74.02	331	245	12	0	87	331	1	245	2e-108
Locus_21864_Transcript_1/1_Confidence_1.000_Length_331	40S ribosomal protein S13 (AHRD V1 ***- D7LRU2_ARALY)%3B contains Interpro domain(s) IPR000589 Ribosomal protein S15	Solyc10g018250.1.1	Solyc10g018250.1.1	AK329576	Solanum lycopersicum cDNA, clone: LEFL3147I12, HTC in root	100.00	422	456	92.54	92.24	74.02	331	245	19	0	87	331	1	245	1e-91
Locus_21864_Transcript_1/1_Confidence_1.000_Length_331	40S ribosomal protein S13 (AHRD V1 ***- D7LRU2_ARALY)%3B contains Interpro domain(s) IPR012606 Ribosomal protein S13/S15%2C N-terminal	Solyc05g051000.1.1	Solyc05g051000.1.1	No Hits						100	74.02	331	245	0	0	87	331	1	245	5e-137
Locus_1107_Transcript_10/15_Confidence_0.394_Length_1013	40S ribosomal protein S4-like protein (AHRD V1 ***- Q2XPX5_SOLTU)%3B contains Interpro domain(s) IPR000876 Ribosomal protein S4e	Solyc02g070360.1.1	Solyc02g070360.1.1	No Hits						98.68	74.53	1013	755	10	0	1	755	41	795	0
Locus_1107_Transcript_10/15_Confidence_0.394_Length_1013	40S ribosomal protein S4-like protein (AHRD V1 ***- Q2XPX5_SOLTU)%3B contains Interpro domain(s) IPR000876 Ribosomal protein S4e	Solyc02g070340.1.1	Solyc02g070340.1.1	No Hits						97.62	74.53	1013	755	18	0	1	755	41	795	0
Locus_1107_Transcript_10/15_Confidence_0.394_Length_1013	40S ribosomal protein S4-like protein (AHRD V1 ***- Q2XPX5_SOLTU)%3B contains Interpro domain(s) IPR000876 Ribosomal protein S4e	Solyc02g070330.1.1	Solyc02g070330.1.1	No Hits						97.35	74.53	1013	755	20	0	1	755	41	795	0
Locus_1107_Transcript_10/15_Confidence_0.394_Length_1013	40S ribosomal protein S4-like protein (AHRD V1 ***- Q2XPX5_SOLTU)%3B contains Interpro domain(s) IPR000876 Ribosomal protein S4e	Solyc02g070350.1.1	Solyc02g070350.1.1	No Hits						97.09	74.53	1013	755	22	0	1	755	41	795	0
Locus_1107_Transcript_10/15_Confidence_0.394_Length_1013	40S ribosomal protein S4-like protein (AHRD V1 ***- Q2XPX5_SOLTU)%3B contains Interpro domain(s) IPR000876 Ribosomal protein S4e	Solyc02g070320.1.1	Solyc02g070320.1.1	No Hits						96.29	74.53	1013	755	28	0	1	755	41	795	0
Locus_1107_Transcript_10/15_Confidence_0.394_Length_1013	40S ribosomal protein S4-like protein (AHRD V1 ***- Q2XPX5_SOLTU)%3B contains Interpro domain(s) IPR000876 Ribosomal protein S4e	Solyc06g007360.1.1	Solyc06g007360.1.1	No Hits						85.29	72.46	1013	734	108	0	6	739	46	779	2e-170
Locus_1107_Transcript_12/15_Confidence_0.394_Length_1070	40S ribosomal protein S4-like protein (AHRD V1 ***- Q2XPX5_SOLTU)%3B contains Interpro domain(s) IPR000876 Ribosomal protein S4e	Solyc02g070360.1.1	Solyc02g070360.1.1	No Hits						98.68	70.56	1070	755	10	0	1	755	41	795	0
Locus_1107_Transcript_12/15_Confidence_0.394_Length_1070	40S ribosomal protein S4-like protein (AHRD V1 ***- Q2XPX5_SOLTU)%3B contains Interpro domain(s) IPR000876 Ribosomal protein S4e	Solyc02g070340.1.1	Solyc02g070340.1.1	No Hits						97.62	70.56	1070	755	18	0	1	755	41	795	0
Locus_1107_Transcript_12/15_Confidence_0.394_Length_1070	40S ribosomal protein S4-like protein (AHRD V1 ***- Q2XPX5_SOLTU)%3B contains Interpro domain(s) IPR000876 Ribosomal protein S4e	Solyc02g070330.1.1	Solyc02g070330.1.1	No Hits						97.35	70.56	1070	755	20	0	1	755	41	795	0
Locus_1107_Transcript_12/15_Confidence_0.394_Length_1070	40S ribosomal protein S4-like protein (AHRD V1 ***- Q2XPX5_SOLTU)%3B contains Interpro domain(s) IPR000876 Ribosomal protein S4e	Solyc02g070350.1.1	Solyc02g070350.1.1	No Hits						97.09	70.56	1070	755	22	0	1	755	41	795	0
Locus_1107_Transcript_12/15_Confidence_0.394_Length_1070	40S ribosomal protein S4-like protein (AHRD V1 ***- Q2XPX5_SOLTU)%3B contains Interpro domain(s) IPR000876 Ribosomal protein S4e	Solyc02g070320.1.1	Solyc02g070320.1.1	No Hits						96.29	70.56	1070	755	28	0	1	755	41	795	0
Locus_1107_Transcript_13/15_Confidence_0.364_Length_980	40S ribosomal protein S4-like protein (AHRD V1 ***- Q2XPX5_SOLTU)%3B contains Interpro domain(s) IPR000876 Ribosomal protein S4e	Solyc02g070360.1.1	Solyc02g070360.1.1	No Hits						98.94	77.04	980	755	8	0	1	755	41	795	0
Locus_1107_Transcript_13/15_Confidence_0.364_Length_980	40S ribosomal protein S4-like protein (AHRD V1 ***- Q2XPX5_SOLTU)%3B contains Interpro domain(s) IPR000876 Ribosomal protein S4e	Solyc02g070340.1.1	Solyc02g070340.1.1	No Hits						97.35	77.04	980	755	20	0	1	755	41	795	0
Locus_1107_Transcript_13/15_Confidence_0.364_Length_980	40S ribosomal protein S4-like protein (AHRD V1 ***- Q2XPX5_SOLTU)%3B contains Interpro domain(s) IPR000876 Ribosomal protein S4e	Solyc02g070330.1.1	Solyc02g070330.1.1	No Hits						97.09	77.04	980	755	22	0	1	755	41	795	0
Locus_1107_Transcript_13/15_Confidence_0.364_Length_980	40S ribosomal protein S4-like protein (AHRD V1 ***- Q2XPX5_SOLTU)%3B contains Interpro domain(s) IPR000876 Ribosomal protein S4e	Solyc02g070350.1.1	Solyc02g070350.1.1	No Hits						96.82	77.04	980	755	24	0	1	755	41	795	0
Locus_1107_Transcript_13/15_Confidence_0.364_Length_980	40S ribosomal protein S4-like protein (AHRD V1 ***- Q2XPX5_SOLTU)%3B contains Interpro domain(s) IPR000876 Ribosomal protein S4e	Solyc02g070320.1.1	Solyc02g070320.1.1	No Hits						96.03	77.04	980	755	30	0	1	755	41	795	0
Locus_1107_Transcript_13/15_Confidence_0.364_Length_980	40S ribosomal protein S4-like protein (AHRD V1 ***- Q2XPX5_SOLTU)%3B contains Interpro domain(s) IPR000876 Ribosomal protein S4e	Solyc06g007360.1.1	Solyc06g007360.1.1	No Hits						85.23	74.59	980	731	108	0	6	736	46	776	9e-169
Locus_3335_Transcript_1/1_Confidence_1.000_Length_972	40S ribosomal protein S4-like protein (AHRD V1 ***- Q2XPX5_SOLTU)%3B contains Interpro domain(s) IPR000876 Ribosomal protein S4e	Solyc06g007360.1.1	Solyc06g007360.1.1	No Hits						100	81.79	972	795	0	0	57	851	1	795	0
Locus_3335_Transcript_1/1_Confidence_1.000_Length_972	40S ribosomal protein S4-like protein (AHRD V1 ***- Q2XPX5_SOLTU)%3B contains Interpro domain(s) IPR000876 Ribosomal protein S4e	Solyc02g070340.1.1	Solyc02g070340.1.1	No Hits						85.62	80.14	972	779	112	0	57	835	1	779	0
Locus_3335_Transcript_1/1_Confidence_1.000_Length_972	40S ribosomal protein S4-like protein (AHRD V1 ***- Q2XPX5_SOLTU)%3B contains Interpro domain(s) IPR000876 Ribosomal protein S4e	Solyc02g070360.1.1	Solyc02g070360.1.1	No Hits						85.18	79.84	972	776	115	0	57	832	1	776	7e-179
Locus_3335_Transcript_1/1_Confidence_1.000_Length_972	40S ribosomal protein S4-like protein (AHRD V1 ***- Q2XPX5_SOLTU)%3B contains Interpro domain(s) IPR000876 Ribosomal protein S4e	Solyc02g070330.1.1	Solyc02g070330.1.1	No Hits						84.98	80.14	972	779	117	0	57	835	1	779	6e-176
Locus_3335_Transcript_1/1_Confidence_1.000_Length_972	40S ribosomal protein S4-like protein (AHRD V1 ***- Q2XPX5_SOLTU)%3B contains Interpro domain(s) IPR000876 Ribosomal protein S4e	Solyc02g070350.1.1	Solyc02g070350.1.1	No Hits						84.72	80.14	972	779	119	0	57	835	1	779	4e-171
Locus_3335_Transcript_1/1_Confidence_1.000_Length_972	40S ribosomal protein S4-like protein (AHRD V1 ***- Q2XPX5_SOLTU)%3B contains Interpro domain(s) IPR000876 Ribosomal protein S4e	Solyc02g070320.1.1	Solyc02g070320.1.1	No Hits						84.34	80.14	972	779	122	0	57	835	1	779	5e-164
Locus_25258_Transcript_2/2_Confidence_1.000_Length_225	40S ribosomal protein S4-like protein (AHRD V1 ***- Q2XPX5_SOLTU)%3B contains Interpro domain(s) IPR000876 Ribosomal protein S4e	Solyc02g070320.1.1	Solyc02g070320.1.1	No Hits						99.11	100	225	225	2	0	1	225	180	404	2e-120
Locus_25258_Transcript_2/2_Confidence_1.000_Length_225	40S ribosomal protein S4-like protein (AHRD V1 ***- Q2XPX5_SOLTU)%3B contains Interpro domain(s) IPR000876 Ribosomal protein S4e	Solyc02g070360.1.1	Solyc02g070360.1.1	No Hits						96	100	225	225	9	0	1	225	180	404	9e-104
Locus_25258_Transcript_2/2_Confidence_1.000_Length_225	40S ribosomal protein S4-like protein (AHRD V1 ***- Q2XPX5_SOLTU)%3B contains Interpro domain(s) IPR000876 Ribosomal protein S4e	Solyc02g070330.1.1	Solyc02g070330.1.1	No Hits						95.56	100	225	225	10	0	1	225	180	404	2e-101
Locus_25258_Transcript_2/2_Confidence_1.000_Length_225	40S ribosomal protein S4-like protein (AHRD V1 ***- Q2XPX5_SOLTU)%3B contains Interpro domain(s) IPR000876 Ribosomal protein S4e	Solyc02g070340.1.1	Solyc02g070340.1.1	No Hits						95.11	100	225	225	11	0	1	225	180	404	5e-99
Locus_25258_Transcript_2/2_Confidence_1.000_Length_225	40S ribosomal protein S4-like protein (AHRD V1 ***- Q2XPX5_SOLTU)%3B contains Interpro domain(s) IPR000876 Ribosomal protein S4e	Solyc02g070350.1.1	Solyc02g070350.1.1	No Hits						94.22	100	225	225	13	0	1	225	180	404	3e-94
Locus_25258_Transcript_2/2_Confidence_1.000_Length_225	40S ribosomal protein S4-like protein (AHRD V1 ***- Q2XPX5_SOLTU)%3B contains Interpro domain(s) IPR000876 Ribosomal protein S4e	Solyc04g016350.1.1	Solyc04g016350.1.1	AK323514	Solanum lycopersicum cDNA, clone: LEFL1058DA10, HTC in leaf	97.01	569	753	75.56	93.33	100	225	225	15	0	1	225	180	404	2e-89
Locus_25258_Transcript_2/2_Confidence_1.000_Length_225	40S ribosomal protein S4-like protein (AHRD V1 ***- Q2XPX5_SOLTU)%3B contains Interpro domain(s) IPR000876 Ribosomal protein S4e	Solyc06g007360.1.1	Solyc06g007360.1.1	No Hits						85.31	93.78	225	211	31	0	15	225	194	404	7e-43
Locus_27491_Transcript_1/2_Confidence_1.000_Length_357	40S ribosomal protein S4-like protein (AHRD V1 ***- Q2XPX5_SOLTU)%3B contains Interpro domain(s) IPR000876 Ribosomal protein S4e	Solyc02g070320.1.1	Solyc02g070320.1.1	No Hits						99.23	72.55	357	259	2	0	1	259	262	4	1e-140
Locus_27491_Transcript_1/2_Confidence_1.000_Length_357	40S ribosomal protein S4-like protein (AHRD V1 ***- Q2XPX5_SOLTU)%3B contains Interpro domain(s) IPR000876 Ribosomal protein S4e	Solyc02g070360.1.1	Solyc02g070360.1.1	No Hits						96.53	72.55	357	259	9	0	1	259	262	4	7e-124
Locus_27491_Transcript_1/2_Confidence_1.000_Length_357	40S ribosomal protein S4-like protein (AHRD V1 ***- Q2XPX5_SOLTU)%3B contains Interpro domain(s) IPR000876 Ribosomal protein S4e	Solyc02g070350.1.1	Solyc02g070350.1.1	No Hits						96.14	72.55	357	259	10	0	1	259	262	4	2e-121
Locus_27491_Transcript_1/2_Confidence_1.000_Length_357	40S ribosomal protein S4-like protein (AHRD V1 ***- Q2XPX5_SOLTU)%3B contains Interpro domain(s) IPR000876 Ribosomal protein S4e	Solyc02g070340.1.1	Solyc02g070340.1.1	No Hits						95.75	72.55	357	259	11	0	1	259	262	4	4e-119
Locus_27491_Transcript_1/2_Confidence_1.000_Length_357	40S ribosomal protein S4-like protein (AHRD V1 ***- Q2XPX5_SOLTU)%3B contains Interpro domain(s) IPR000876 Ribosomal protein S4e	Solyc02g070330.1.1	Solyc02g070330.1.1	No Hits						95.37	72.55	357	259	12	0	1	259	262	4	1e-116
Locus_27491_Transcript_1/2_Confidence_1.000_Length_357	40S ribosomal protein S4-like protein (AHRD V1 ***- Q2XPX5_SOLTU)%3B contains Interpro domain(s) IPR000876 Ribosomal protein S4e	Solyc04g016350.1.1	Solyc04g016350.1.1	AK323514	Solanum lycopersicum cDNA, clone: LEFL1058DA10, HTC in leaf	97.01	569	753	75.56	94.21	72.55	357	259	15	0	1	259	262	4	2e-109
Locus_27491_Transcript_1/2_Confidence_1.000_Length_357	40S ribosomal protein S4-like protein (AHRD V1 ***- Q2XPX5_SOLTU)%3B contains Interpro domain(s) IPR000876 Ribosomal protein S4e	Solyc06g007360.1.1	Solyc06g007360.1.1	No Hits						82.81	71.71	357	256	44	0	1	256	262	7	2e-38
Locus_4354_Transcript_1/3_Confidence_0.400_Length_870	4Fe-4S ferredoxin iron-sulfur binding (AHRD V1 ***- A2Q2W7_MEDTR)%3B contains Interpro domain(s) IPR001450 4Fe-4S ferredoxin%2C iron-sulphur binding%2C subgroup	Solyc12g099270.1.1	Solyc12g099270.1.1	AK326845	Solanum lycopersicum cDNA, clone: LEFL2014O19, HTC in fruit	100.00	20	1224	1.63	100	80.57	870	701	0	0	121	821	701	1	0
Locus_12096_Transcript_3/3_Confidence_0.250_Length_984	5-amp-activated protein kinase beta subunit (AHRD V1 **** Q17IU7_AEDAE)%3B contains Interpro domain(s) IPR006828 5-AMP-activated protein kinase%2C beta subunit%2C complex-interacting region	Solyc12g099970.1.1	Solyc12g099970.1.1	JF895513	Solanum lycopersicum cultivar PtoR Gal83 mRNA, complete cds	99.89	870	870	100.00	100	72.05	984	709	0	0	276	984	870	162	0
Locus_26732_Transcript_1/2_Confidence_1.000_Length_303	5-amp-activated protein kinase beta subunit (AHRD V1 **** Q17IU7_AEDAE)%3B contains Interpro domain(s) IPR006828 5-AMP-activated protein kinase%2C beta subunit%2C complex-interacting region	Solyc12g099970.1.1	Solyc12g099970.1.1	JF895513	Solanum lycopersicum cultivar PtoR Gal83 mRNA, complete cds	99.89	870	870	100.00	100	82.84	303	251	0	0	53	303	1	251	1e-140
Locus_6846_Transcript_2/2_Confidence_1.000_Length_1011	5-AMP-activated protein kinase subunit beta-1 (AHRD V1 ***- C1BJ92_OSMMO)%3B contains Interpro domain(s) IPR006828 5-AMP-activated protein kinase%2C beta subunit%2C complex-interacting region	Solyc11g012710.1.1	Solyc11g012710.1.1	JQ846035	Solanum lycopersicum Tau2 mRNA, complete cds	100.00	819	819	100.00	83.36	73.69	1011	745	117	3	130	869	73	815	4e-134
Locus_12791_Transcript_1/1_Confidence_1.000_Length_1101	5-AMP-activated protein kinase subunit beta-1 (AHRD V1 ***- C1BJ92_OSMMO)%3B contains Interpro domain(s) IPR006828 5-AMP-activated protein kinase%2C beta subunit%2C complex-interacting region	Solyc11g012710.1.1	Solyc11g012710.1.1	JQ846035	Solanum lycopersicum Tau2 mRNA, complete cds	100.00	819	819	100.00	100	74.39	1101	819	0	0	61	879	1	819	0
Locus_13072_Transcript_1/4_Confidence_0.429_Length_1208	5-AMP-activated protein kinase subunit beta-1 (AHRD V1 **** C1BGS7_ONCMY)%3B contains Interpro domain(s) IPR006828 5-AMP-activated protein kinase%2C beta subunit%2C complex-interacting region	Solyc07g045460.1.1	Solyc07g045460.1.1	No Hits						100	71.03	1208	858	0	0	100	957	4	861	0
Locus_6846_Transcript_1/2_Confidence_1.000_Length_1108	5-AMP-activated protein kinase subunit beta-1 (AHRD V1 **** C1BJ92_OSMMO)%3B contains Interpro domain(s) IPR006828 5-AMP-activated protein kinase%2C beta subunit%2C complex-interacting region	Solyc05g054220.1.1	Solyc05g054220.1.1	No Hits						100	77.44	1108	858	0	0	16	873	1	858	0
Locus_6846_Transcript_2/2_Confidence_1.000_Length_1011	5-AMP-activated protein kinase subunit beta-1 (AHRD V1 **** C1BJ92_OSMMO)%3B contains Interpro domain(s) IPR006828 5-AMP-activated protein kinase%2C beta subunit%2C complex-interacting region	Solyc05g054220.1.1	Solyc05g054220.1.1	No Hits						100	84.47	1011	854	0	0	16	869	1	854	0
Locus_13067_Transcript_1/1_Confidence_1.000_Length_1237	5-formyltetrahydrofolate cyclo-ligase family protein (AHRD V1 ***- D7KTW5_ARALY)%3B contains Interpro domain(s) IPR002698 5-formyltetrahydrofolate cyclo-ligase	Solyc04g071700.1.1	Solyc04g071700.1.1	No Hits						98.23	86.82	1237	1074	2	1	119	1175	1074	1	0
Locus_1987_Transcript_1/1_Confidence_1.000_Length_1252	5-hydroxyisourate hydrolase (AHRD V1 ***- B9SKJ6_RICCO)%3B contains Interpro domain(s) IPR014306 Hydroxyisourate hydrolase	Solyc01g080940.1.1	Solyc01g080940.1.1	No Hits						100	80.51	1252	1008	0	0	108	1115	1	1008	0
Locus_116_Transcript_1/1_Confidence_1.000_Length_2665	5-methyltetrahydropteroyltriglutamate--homocysteine methyltransferase (AHRD V1 ***- B6UF55_MAIZE)%3B contains Interpro domain(s) IPR006276 5-methyltetrahydropteroyltriglutamate--homocysteine S-methyltransferase	Solyc10g081510.1.1	Solyc10g081510.1.1	AK322467	Solanum lycopersicum cDNA, clone: LEFL1038AG10, HTC in leaf	78.38	2220	2298	96.61	100	86.23	2665	2298	0	0	218	2515	1	2298	0
Locus_116_Transcript_1/1_Confidence_1.000_Length_2665	5-methyltetrahydropteroyltriglutamate--homocysteine methyltransferase (AHRD V1 ***- B6UF55_MAIZE)%3B contains Interpro domain(s) IPR006276 5-methyltetrahydropteroyltriglutamate--homocysteine S-methyltransferase	Solyc01g009180.1.1	Solyc01g009180.1.1	No Hits						78.47	83.3	2665	2220	476	2	218	2436	157	2375	6e-169
Locus_4376_Transcript_1/1_Confidence_1.000_Length_2689	5-methyltetrahydropteroyltriglutamate--homocysteine methyltransferase (AHRD V1 ***- B6UF55_MAIZE)%3B contains Interpro domain(s) IPR006276 5-methyltetrahydropteroyltriglutamate--homocysteine S-methyltransferase	Solyc01g009180.1.1	Solyc01g009180.1.1	No Hits						100	91.26	2689	2454	0	0	228	2681	2454	1	0
Locus_4376_Transcript_1/1_Confidence_1.000_Length_2689	5-methyltetrahydropteroyltriglutamate--homocysteine methyltransferase (AHRD V1 ***- B6UF55_MAIZE)%3B contains Interpro domain(s) IPR006276 5-methyltetrahydropteroyltriglutamate--homocysteine S-methyltransferase	Solyc10g081510.1.1	Solyc10g081510.1.1	AK322467	Solanum lycopersicum cDNA, clone: LEFL1038AG10, HTC in leaf	78.38	2220	2298	96.61	78.47	82.56	2689	2220	476	2	307	2525	2219	1	7e-169
Locus_673_Transcript_1/1_Confidence_1.000_Length_4312	5-oxoprolinase (ATP-hydrolyzing) (AHRD V1 **** Q1JWC8_DESAC)%3B contains Interpro domain(s) IPR003692 Hydantoinase B/oxoprolinase	Solyc09g010560.1.1	Solyc09g010560.1.1	AK326377	Solanum lycopersicum cDNA, clone: LEFL2005N20, HTC in fruit	100.00	19	3807	0.50	100	88.29	4312	3807	0	0	159	3965	1	3807	0
Locus_9841_Transcript_1/1_Confidence_1.000_Length_3755	5%26apos-3%26apos exoribonuclease 2 (AHRD V1 *-** A2ATK1_MOUSE)%3B contains Interpro domain(s) IPR017151 5'-3' exoribonuclease 2	Solyc04g049010.1.1	Solyc04g049010.1.1	No Hits						99.83	78.22	3755	2937	5	0	504	3440	2937	1	0
Locus_5395_Transcript_1/3_Confidence_0.750_Length_3859	5%26apos-3%26apos exoribonuclease 2 (AHRD V1 ***- C4JYG7_UNCRE)%3B contains Interpro domain(s) IPR017151 5'-3' exoribonuclease 2	Solyc12g089280.1.1	Solyc12g089280.1.1	NM_001246845	Solanum lycopersicum ethylene insensitive 5/7 (XRN4), mRNA	81.44	167	3351	4.98	99.64	87.15	3859	3363	0	1	403	3765	3351	1	0
Locus_5395_Transcript_3/3_Confidence_0.750_Length_3847	5%26apos-3%26apos exoribonuclease 2 (AHRD V1 ***- C4JYG7_UNCRE)%3B contains Interpro domain(s) IPR017151 5'-3' exoribonuclease 2	Solyc12g089280.1.1	Solyc12g089280.1.1	NM_001246845	Solanum lycopersicum ethylene insensitive 5/7 (XRN4), mRNA	81.44	167	3351	4.98	100	87.11	3847	3351	0	0	403	3753	3351	1	0
Locus_6466_Transcript_1/1_Confidence_1.000_Length_3785	5%26apos-3%26apos exoribonuclease 2 (AHRD V1 **** A5WVY7_DANRE)%3B contains Interpro domain(s) IPR017151 5'-3' exoribonuclease 2	Solyc04g081280.1.1	Solyc04g081280.1.1	No Hits						100	87.98	3785	3330	0	0	136	3465	1	3330	0
Locus_3325_Transcript_1/1_Confidence_1.000_Length_1998	5%26apos-AMP-activated protein kinase alpha-2 catalytic subunit (AHRD V1 **** Q2LAI0_CHICK)%3B contains Interpro domain(s) IPR002290 Serine/threonine protein kinase	Solyc03g115700.1.1	Solyc03g115700.1.1	No Hits						100	75.83	1998	1515	0	0	174	1688	1	1515	0
Locus_6253_Transcript_1/1_Confidence_1.000_Length_2018	5%26apos-AMP-activated protein kinase catalytic subunit alpha-2 (AHRD V1 **** D1LWW2_SACKO)%3B contains Interpro domain(s) IPR002290 Serine/threonine protein kinase	Solyc02g067030.1.1	Solyc02g067030.1.1	No Hits						100	76.56	2018	1545	0	0	230	1774	1545	1	0
Locus_4509_Transcript_2/2_Confidence_1.000_Length_1933	5%26apos-AMP-activated protein kinase gamma-1 subunit (AHRD V1 **** Q1M178_ONCMY)%3B contains Interpro domain(s) IPR000644 Cystathionine beta-synthase%2C core	Solyc01g067590.1.1	Solyc01g067590.1.1	No Hits						100	74.96	1933	1449	0	0	127	1575	1	1449	0
Locus_7317_Transcript_1/2_Confidence_1.000_Length_1874	5%26apos-AMP-activated protein kinase gamma-1 subunit (AHRD V1 **** Q1M178_ONCMY)%3B contains Interpro domain(s) IPR000644 Cystathionine beta-synthase%2C core	Solyc03g118070.1.1	Solyc03g118070.1.1	No Hits						98.52	75.88	1874	1422	0	1	307	1728	1401	1	0
Locus_7317_Transcript_2/2_Confidence_1.000_Length_1853	5%26apos-AMP-activated protein kinase gamma-1 subunit (AHRD V1 **** Q1M178_ONCMY)%3B contains Interpro domain(s) IPR000644 Cystathionine beta-synthase%2C core	Solyc03g118070.1.1	Solyc03g118070.1.1	No Hits						100	75.61	1853	1401	0	0	307	1707	1401	1	0
Locus_19418_Transcript_1/1_Confidence_1.000_Length_377	5%26apos-AMP-activated protein kinase subunit gamma-3 (AHRD V1 **-- B1PM77_SHEEP)%3B contains Interpro domain(s) IPR000644 Cystathionine beta-synthase%2C core	Solyc06g068160.1.1	Solyc06g068160.1.1	No Hits						100	100	377	377	0	0	1	377	883	507	0
Locus_6330_Transcript_2/2_Confidence_1.000_Length_2360	5%26apos-nucleotidase (AHRD V1 ***- A9F2C9_SORC5)%3B contains Interpro domain(s) IPR008380 HAD-superfamily hydrolase%2C subfamily IG%2C 5'-nucleotidase	Solyc12g098830.1.1	Solyc12g098830.1.1	AK323820	Solanum lycopersicum cDNA, clone: LEFL1065CC09, HTC in leaf	100.00	19	1857	1.02	100	78.69	2360	1857	0	0	207	2063	1	1857	0
Locus_7721_Transcript_1/1_Confidence_1.000_Length_2475	5%26apos-Nucleotidase (AHRD V1 **** C1FIJ4_9CHLO)%3B contains Interpro domain(s) IPR016695 Purine 5'-nucleotidase	Solyc04g080430.1.1	Solyc04g080430.1.1	No Hits						100	78.3	2475	1938	0	0	219	2156	1938	1	0
Locus_19839_Transcript_1/1_Confidence_1.000_Length_2053	5%26apos-nucleotidase (AHRD V1 **** D3B8C8_POLPA)%3B contains Interpro domain(s) IPR016695 Purine 5'-nucleotidase	Solyc07g006190.1.1	Solyc07g006190.1.1	No Hits						100	79.06	2053	1623	0	0	89	1711	49	1671	0
Locus_28469_Transcript_1/1_Confidence_1.000_Length_145	5%26apos-nucleotidase cytosolic III (AHRD V1 ***- B2GUX5_RAT)%3B contains Interpro domain(s) IPR006434 HAD-superfamily hydrolase%2C subfamily IE	Solyc11g006420.1.1	Solyc11g006420.1.1	BT014580	Lycopersicon esculentum clone 134037F, mRNA sequence	100.00	17	1038	1.64	100	100	145	145	0	0	1	145	184	40	1e-77
Locus_9614_Transcript_1/1_Confidence_1.000_Length_1230	5%26apos-nucleotidase surE (AHRD V1 ***- D6Z081_DESAT)%3B contains Interpro domain(s) IPR002828 Survival protein SurE-like phosphatase/nucleotidase	Solyc06g054240.1.1	Solyc06g054240.1.1	No Hits						100	78.29	1230	963	0	0	203	1165	963	1	0
Locus_10790_Transcript_1/2_Confidence_1.000_Length_1225	5%26apos%3B-AMP-activated protein kinase subunit beta-1 (Fragment) (AHRD V1 *-*- AAKB1_PIG);Ontology_term=GO:0030247	Solyc02g091530.1.1	Solyc02g091530.1.1	No Hits						100	71.02	1225	870	0	0	342	1211	1104	235	0
Locus_10790_Transcript_2/2_Confidence_1.000_Length_1221	5%26apos%3B-AMP-activated protein kinase subunit beta-1 (Fragment) (AHRD V1 *-*- AAKB1_PIG);Ontology_term=GO:0030247	Solyc02g091530.1.1	Solyc02g091530.1.1	No Hits						100	71.25	1221	870	0	0	338	1207	1104	235	0
Locus_16404_Transcript_1/1_Confidence_1.000_Length_1287	5%26apos%3B-AMP-activated protein kinase subunit beta-2 (AHRD V1 *--- AAKB2_RAT)	Solyc05g006930.1.1	Solyc05g006930.1.1	No Hits						100	79.33	1287	1021	0	0	267	1287	1419	399	0
Locus_20162_Transcript_1/1_Confidence_1.000_Length_416	5%26apos%3B-AMP-activated protein kinase subunit beta-2 (AHRD V1 *--- AAKB2_RAT)	Solyc05g006930.1.1	Solyc05g006930.1.1	No Hits						99.49	93.75	416	390	0	1	1	390	388	1	0
Locus_12396_Transcript_1/1_Confidence_1.000_Length_1666	5%26apos%3B-tyrosyl-DNA phosphodiesterase (AHRD V1 *--- TDP2_BOVIN)%3B contains Interpro domain(s) IPR005135 Endonuclease/exonuclease/phosphatase	Solyc02g032870.1.1	Solyc02g032870.1.1	No Hits						100	85.17	1666	1419	0	0	236	1654	1419	1	0
Locus_935_Transcript_1/1_Confidence_1.000_Length_1419	50S ribosomal protein L1 (AHRD V1 ***- A8YGI8_MICAE)%3B contains Interpro domain(s) IPR005878 Ribosomal protein L1%2C bacterial-type	Solyc01g087730.1.1	Solyc01g087730.1.1	No Hits						100	71.67	1419	1017	0	0	55	1071	1	1017	0
Locus_8322_Transcript_1/1_Confidence_1.000_Length_1595	50S ribosomal protein L1 (AHRD V1 ***- B6TB66_MAIZE)%3B contains Interpro domain(s) IPR005878 Ribosomal protein L1%2C bacterial-type	Solyc12g013990.1.1	Solyc12g013990.1.1	AK246956	Solanum lycopersicum cDNA, clone: LEFL1003CG06, HTC in leaf	100.00	1197	1197	100.00	100	75.05	1595	1197	0	0	117	1313	1	1197	0
Locus_9875_Transcript_1/1_Confidence_1.000_Length_923	50S ribosomal protein L11 (AHRD V1 ***- B6U1J2_MAIZE)%3B contains Interpro domain(s) IPR006519 Ribosomal protein L11%2C bacterial-type	Solyc08g083350.1.1	Solyc08g083350.1.1	No Hits						100	70.86	923	654	0	0	167	820	654	1	0
Locus_4274_Transcript_1/4_Confidence_0.625_Length_816	50S ribosomal protein L12-C (AHRD V1 ***- Q8LBJ7_ARATH)%3B contains Interpro domain(s) IPR015608 Ribosomal protein L12%2C chloroplast	Solyc02g086730.1.1	Solyc02g086730.1.1	AK319603	Solanum lycopersicum cDNA, clone: LEFL1071DE12, HTC in leaf	100.00	573	573	100.00	99.48	70.22	816	573	3	0	55	627	1	573	0
Locus_12785_Transcript_1/1_Confidence_1.000_Length_1119	50S ribosomal protein L15 (AHRD V1 *-*- B4B3P1_9CHRO)%3B contains Interpro domain(s) IPR005749 Ribosomal protein L15%2C bacterial-type	Solyc05g009370.1.1	Solyc05g009370.1.1	No Hits						100	72.92	1119	816	0	0	218	1033	816	1	0
Locus_6679_Transcript_1/1_Confidence_1.000_Length_784	50S ribosomal protein L17 (AHRD V1 ***- B4FZB4_MAIZE)%3B contains Interpro domain(s) IPR000456 Ribosomal protein L17	Solyc06g082750.1.1	Solyc06g082750.1.1	No Hits						100	75.64	784	593	0	0	1	593	20	612	0
Locus_6679_Transcript_1/1_Confidence_1.000_Length_784	50S ribosomal protein L17 (AHRD V1 ***- B4FZB4_MAIZE)%3B contains Interpro domain(s) IPR000456 Ribosomal protein L17	Solyc06g082760.1.1	Solyc06g082760.1.1	No Hits						91.51	75.13	784	589	50	0	1	589	20	608	0
Locus_23002_Transcript_1/1_Confidence_1.000_Length_697	50S ribosomal protein L17 (AHRD V1 ***- B4FZB4_MAIZE)%3B contains Interpro domain(s) IPR000456 Ribosomal protein L17	Solyc06g082760.1.1	Solyc06g082760.1.1	No Hits						100	87.8	697	612	0	0	6	617	1	612	0
Locus_23002_Transcript_1/1_Confidence_1.000_Length_697	50S ribosomal protein L17 (AHRD V1 ***- B4FZB4_MAIZE)%3B contains Interpro domain(s) IPR000456 Ribosomal protein L17	Solyc06g082750.1.1	Solyc06g082750.1.1	No Hits						91.57	85.08	697	593	50	0	21	613	16	608	0
Locus_995_Transcript_1/1_Confidence_1.000_Length_1075	50S ribosomal protein L2 (AHRD V1 ***- RL2_EDWI9)%3B contains Interpro domain(s) IPR002171 Ribosomal protein L2	Solyc10g006580.1.1	Solyc10g006580.1.1	No Hits						99.87	72.84	1075	783	1	0	35	817	1	783	0
Locus_995_Transcript_1/1_Confidence_1.000_Length_1075	50S ribosomal protein L2 (AHRD V1 ***- RL2_EDWI9)%3B contains Interpro domain(s) IPR002171 Ribosomal protein L2	Solyc07g063890.1.1	Solyc07g063890.1.1	No Hits						86.97	72.84	1075	783	102	0	35	817	1	783	0
Locus_995_Transcript_1/1_Confidence_1.000_Length_1075	50S ribosomal protein L2 (AHRD V1 ***- RL2_EDWI9)%3B contains Interpro domain(s) IPR002171 Ribosomal protein L2	Solyc12g005330.1.1	Solyc12g005330.1.1	AK322409	Solanum lycopersicum cDNA, clone: LEFL1037CD04, HTC in leaf	100.00	783	783	100.00	86.26	72.47	1075	779	107	0	35	813	1	779	0
Locus_15902_Transcript_1/1_Confidence_1.000_Length_1011	50S ribosomal protein L2 (AHRD V1 ***- RL2_EDWI9)%3B contains Interpro domain(s) IPR002171 Ribosomal protein L2	Solyc07g063890.1.1	Solyc07g063890.1.1	No Hits						100	77.45	1011	783	0	0	209	991	783	1	0
Locus_15902_Transcript_1/1_Confidence_1.000_Length_1011	50S ribosomal protein L2 (AHRD V1 ***- RL2_EDWI9)%3B contains Interpro domain(s) IPR002171 Ribosomal protein L2	Solyc12g005330.1.1	Solyc12g005330.1.1	AK322409	Solanum lycopersicum cDNA, clone: LEFL1037CD04, HTC in leaf	100.00	783	783	100.00	87.8	77.05	1011	779	95	0	213	991	779	1	0
Locus_15902_Transcript_1/1_Confidence_1.000_Length_1011	50S ribosomal protein L2 (AHRD V1 ***- RL2_EDWI9)%3B contains Interpro domain(s) IPR002171 Ribosomal protein L2	Solyc10g006580.1.1	Solyc10g006580.1.1	No Hits						87.1	77.45	1011	783	101	0	209	991	783	1	0
Locus_5428_Transcript_1/1_Confidence_1.000_Length_1044	50S ribosomal protein L22-like (AHRD V1 ***- Q5ZDK4_ORYSJ)%3B contains Interpro domain(s) IPR005727 Ribosomal protein L22%2C bacterial-type	Solyc04g017680.1.1	Solyc04g017680.1.1	No Hits						99.75	78.16	1044	816	2	0	120	935	1	816	0
Locus_29314_Transcript_1/1_Confidence_1.000_Length_248	50S ribosomal protein L25 (AHRD V1 ***- D2LIE4_RHOVA)%3B contains Interpro domain(s) IPR011035 Ribosomal protein L25/Gln-tRNA synthetase%2C anti-codon-binding domain	Solyc11g018560.1.1	Solyc11g018560.1.1	AK329418	Solanum lycopersicum cDNA, clone: LEFL3142C18, HTC in root	99.87	759	759	100.00	85.6	100	248	257	27	1	1	247	231	487	6e-59
Locus_18460_Transcript_1/1_Confidence_1.000_Length_956	50S ribosomal protein L25 (AHRD V1 ***- Q0EYU4_9PROT)%3B contains Interpro domain(s) IPR011035 Ribosomal protein L25/Gln-tRNA synthetase%2C anti-codon-binding domain	Solyc02g090420.1.1	Solyc02g090420.1.1	No Hits						100	76.26	956	729	0	0	6	734	1	729	0
Locus_5483_Transcript_1/1_Confidence_1.000_Length_757	50S ribosomal protein L27 (AHRD V1 ***- Q8LEF5_ARATH)%3B contains Interpro domain(s) IPR001684 Ribosomal protein L27	Solyc11g068820.1.1	Solyc11g068820.1.1	AK319675	Solanum lycopersicum cDNA, clone: LEFL1098BA04, HTC in leaf	98.85	609	621	98.07	98.83	79	757	598	0	1	1	598	31	621	0
Locus_23342_Transcript_1/1_Confidence_1.000_Length_386	50S ribosomal protein L28 (AHRD V1 *-*- D5BMV5_PUNMI)%3B contains Interpro domain(s) IPR001383 Ribosomal protein L28	Solyc08g065760.1.1	Solyc08g065760.1.1	No Hits						93.81	83.68	386	323	18	2	1	321	314	636	6e-131
Locus_3785_Transcript_1/1_Confidence_1.000_Length_1056	50S ribosomal protein L3 (AHRD V1 ***- D7LJX0_ARALY)%3B contains Interpro domain(s) IPR019927 Ribosomal protein L3%2C bacterial/organelle-type	Solyc06g051200.1.1	Solyc06g051200.1.1	No Hits						100	79.83	1056	843	0	0	107	949	1	843	0
Locus_22240_Transcript_1/1_Confidence_1.000_Length_667	50S ribosomal protein L34 (AHRD V1 *-*- D7KDQ0_ARALY)%3B contains Interpro domain(s) IPR000271 Ribosomal protein L34	Solyc01g056780.1.1	Solyc01g056780.1.1	No Hits						100	70.61	667	471	0	0	172	642	471	1	0
Locus_24310_Transcript_1/1_Confidence_1.000_Length_1134	50S ribosomal protein L4 (AHRD V1 ***- B6TG27_MAIZE)%3B contains Interpro domain(s) IPR015498 Ribosomal protein L4	Solyc07g061900.1.1	Solyc07g061900.1.1	No Hits						100	76.46	1134	867	0	0	194	1060	867	1	0
Locus_9028_Transcript_1/1_Confidence_1.000_Length_1027	50S ribosomal protein L5 (AHRD V1 ***- B5TV71_CAMSI)%3B contains Interpro domain(s) IPR002132 Ribosomal protein L5	Solyc09g007560.1.1	Solyc09g007560.1.1	No Hits						100	77.7	1027	798	0	0	49	846	1	798	0
Locus_24744_Transcript_1/2_Confidence_1.000_Length_246	50S ribosomal protein L5 (AHRD V1 ***- RL5_XANP2)%3B contains Interpro domain(s) IPR002132 Ribosomal protein L5	Solyc02g086240.1.1	Solyc02g086240.1.1	No Hits						100	98.37	246	242	0	0	5	246	546	305	2e-135
Locus_24744_Transcript_1/2_Confidence_1.000_Length_246	50S ribosomal protein L5 (AHRD V1 ***- RL5_XANP2)%3B contains Interpro domain(s) IPR002132 Ribosomal protein L5	Solyc07g055230.1.1	Solyc07g055230.1.1	No Hits						95.45	98.37	246	242	11	0	5	246	546	305	4e-109
Locus_24744_Transcript_1/2_Confidence_1.000_Length_246	50S ribosomal protein L5 (AHRD V1 ***- RL5_XANP2)%3B contains Interpro domain(s) IPR002132 Ribosomal protein L5	Solyc12g010930.1.1	Solyc12g010930.1.1	AK320810	Solanum lycopersicum cDNA, clone: LEFL1013BG12, HTC in leaf	100.00	546	546	100.00	90.34	96.75	246	238	23	0	7	244	544	307	4e-78
Locus_24744_Transcript_1/2_Confidence_1.000_Length_246	50S ribosomal protein L5 (AHRD V1 ***- RL5_XANP2)%3B contains Interpro domain(s) IPR002132 Ribosomal protein L5	Solyc10g007980.1.1	Solyc10g007980.1.1	No Hits						90	97.56	246	240	24	0	7	246	544	305	7e-77
Locus_28097_Transcript_2/2_Confidence_1.000_Length_304	50S ribosomal protein L5 (AHRD V1 ***- RL5_XANP2)%3B contains Interpro domain(s) IPR002132 Ribosomal protein L5	Solyc02g086240.1.1	Solyc02g086240.1.1	No Hits						99.67	100	304	304	1	0	1	304	350	47	7e-170
Locus_28097_Transcript_2/2_Confidence_1.000_Length_304	50S ribosomal protein L5 (AHRD V1 ***- RL5_XANP2)%3B contains Interpro domain(s) IPR002132 Ribosomal protein L5	Solyc07g055230.1.1	Solyc07g055230.1.1	No Hits						94.37	99.34	304	302	17	0	1	302	350	49	2e-130
Locus_28097_Transcript_2/2_Confidence_1.000_Length_304	50S ribosomal protein L5 (AHRD V1 ***- RL5_XANP2)%3B contains Interpro domain(s) IPR002132 Ribosomal protein L5	Solyc10g007980.1.1	Solyc10g007980.1.1	No Hits						89.4	99.34	304	302	32	0	1	302	350	49	1e-94
Locus_28097_Transcript_2/2_Confidence_1.000_Length_304	50S ribosomal protein L5 (AHRD V1 ***- RL5_XANP2)%3B contains Interpro domain(s) IPR002132 Ribosomal protein L5	Solyc12g010930.1.1	Solyc12g010930.1.1	AK320810	Solanum lycopersicum cDNA, clone: LEFL1013BG12, HTC in leaf	100.00	546	546	100.00	88.7	99.01	304	301	34	0	4	304	347	47	3e-89
Locus_3244_Transcript_1/1_Confidence_1.000_Length_912	50S ribosomal protein L6 (AHRD V1 ***- B6SL57_MAIZE)%3B contains Interpro domain(s) IPR019906 Ribosomal protein L6%2C subgroup	Solyc12g100160.1.1	Solyc12g100160.1.1	AK324574	Solanum lycopersicum cDNA, clone: LEFL1079CC06, HTC in leaf	100.00	730	774	94.32	100	80.92	912	738	0	0	2	739	37	774	0
Locus_11523_Transcript_2/5_Confidence_0.500_Length_2495	6-phosphofructo-2-kinase/fructose-2 6-biphosphatase 4 (AHRD V1 *-*- Q7T325_DANRE)%3B contains Interpro domain(s) IPR016260 Bifunctional 6-phosphofructo-2-kinase/fructose-2%2C 6-bisphosphate 2-phosphatase	Solyc06g082150.1.1	Solyc06g082150.1.1	No Hits						100	90.18	2495	2250	0	0	167	2416	2250	1	0
Locus_4335_Transcript_1/3_Confidence_0.400_Length_783	6-phosphofructokinase 2 (AHRD V1 ***- B6TE72_MAIZE)%3B contains Interpro domain(s) IPR012004 Pyrophosphate-dependent phosphofructokinase TP0108	Solyc04g015200.1.1	Solyc04g015200.1.1	No Hits						100	75.61	783	592	0	0	75	666	1	592	0
Locus_4335_Transcript_3/3_Confidence_0.400_Length_1674	6-phosphofructokinase 2 (AHRD V1 ***- B6TE72_MAIZE)%3B contains Interpro domain(s) IPR012004 Pyrophosphate-dependent phosphofructokinase TP0108	Solyc04g015200.1.1	Solyc04g015200.1.1	No Hits						99.93	81.9	1674	1371	1	0	75	1445	1	1371	0
Locus_23844_Transcript_1/1_Confidence_1.000_Length_189	6-phosphofructokinase 2 (AHRD V1 ***- B6TE72_MAIZE)%3B contains Interpro domain(s) IPR012004 Pyrophosphate-dependent phosphofructokinase TP0108	Solyc04g072580.1.1	Solyc04g072580.1.1	AK321241	Solanum lycopersicum cDNA, clone: LEFL1022AA06, HTC in leaf	89.12	947	1500	63.13	92.12	87.3	189	165	12	1	4	167	1244	1408	4e-56
Locus_29556_Transcript_1/1_Confidence_1.000_Length_244	6-phosphofructokinase 2 (AHRD V1 ***- B6TE72_MAIZE)%3B contains Interpro domain(s) IPR012004 Pyrophosphate-dependent phosphofructokinase TP0108	Solyc04g072580.1.1	Solyc04g072580.1.1	AK321241	Solanum lycopersicum cDNA, clone: LEFL1022AA06, HTC in leaf	89.12	947	1500	63.13	93.7	97.54	244	238	14	1	7	244	1101	865	9e-95
Locus_13081_Transcript_1/1_Confidence_1.000_Length_1965	6-phosphogluconate dehydrogenase decarboxylating (AHRD V1 ***- Q9FFR3_ARATH)%3B contains Interpro domain(s) IPR006113 6-phosphogluconate dehydrogenase%2C decarboxylating	Solyc12g056120.1.1	Solyc12g056120.1.1	AK327726	Solanum lycopersicum cDNA, clone: LEFL2036G19, HTC in fruit	84.78	138	1491	9.26	100	75.88	1965	1491	0	0	322	1812	1491	1	0
Locus_89_Transcript_2/2_Confidence_1.000_Length_1964	6-phosphogluconate dehydrogenase decarboxylating (AHRD V1 **** B9N1W3_POPTR)%3B contains Interpro domain(s) IPR006113 6-phosphogluconate dehydrogenase%2C decarboxylating	Solyc04g005160.1.1	Solyc04g005160.1.1	AK327726	Solanum lycopersicum cDNA, clone: LEFL2036G19, HTC in fruit	100.00	1416	1416	100.00	100	72.1	1964	1416	0	0	286	1701	1	1416	0
Locus_1314_Transcript_1/1_Confidence_1.000_Length_1795	6-phosphogluconate dehydrogenase decarboxylating (AHRD V1 **** B9N1W3_POPTR)%3B contains Interpro domain(s) IPR006113 6-phosphogluconate dehydrogenase%2C decarboxylating	Solyc04g005160.1.1	Solyc04g005160.1.1	AK327726	Solanum lycopersicum cDNA, clone: LEFL2036G19, HTC in fruit	100.00	1416	1416	100.00	87.92	78.89	1795	1416	171	0	279	1694	1416	1	0
Locus_21709_Transcript_1/1_Confidence_1.000_Length_1326	60S acidic ribosomal protein P0 (AHRD V1 ***- D7L9V8_ARALY)%3B contains Interpro domain(s) IPR001790 Ribosomal protein L10	Solyc05g054580.1.1	Solyc05g054580.1.1	No Hits						100	72.85	1326	966	0	0	165	1130	1	966	0
Locus_26684_Transcript_1/1_Confidence_1.000_Length_240	60S acidic ribosomal protein P1 (AHRD V1 ***- B6T3C1_MAIZE)%3B contains Interpro domain(s) IPR001813 Ribosomal protein 60S	Solyc01g104370.1.1	Solyc01g104370.1.1	No Hits						100	80.83	240	194	0	0	1	194	194	1	1e-106
Locus_1606_Transcript_1/1_Confidence_1.000_Length_539	60S ribosomal protein L27 (AHRD V1 ***- A5C1Z2_VITVI)%3B contains Interpro domain(s) IPR001141 Ribosomal protein L27e	Solyc07g043360.1.1	Solyc07g043360.1.1	BT014180	Lycopersicon esculentum clone 133344F, mRNA sequence	80.83	386	408	94.61	100	75.7	539	408	0	0	125	532	408	1	0
Locus_1606_Transcript_1/1_Confidence_1.000_Length_539	60S ribosomal protein L27 (AHRD V1 ***- A5C1Z2_VITVI)%3B contains Interpro domain(s) IPR001141 Ribosomal protein L27e	Solyc06g073300.1.1	Solyc06g073300.1.1	BT014180	Lycopersicon esculentum clone 133344F, mRNA sequence	100.00	408	408	100.00	80.83	71.61	539	386	74	0	132	517	401	16	3e-44
Locus_1509_Transcript_1/2_Confidence_1.000_Length_545	60S ribosomal protein L28 (AHRD V1 ***- B3TLS3_ELAGV)%3B contains Interpro domain(s) IPR002672 Ribosomal protein L28e	Solyc03g121330.1.1	Solyc03g121330.1.1	No Hits						87.95	71.56	545	390	47	0	100	489	390	1	4e-111
Locus_1509_Transcript_2/2_Confidence_1.000_Length_550	60S ribosomal protein L28 (AHRD V1 ***- B3TLS3_ELAGV)%3B contains Interpro domain(s) IPR002672 Ribosomal protein L28e	Solyc03g121330.1.1	Solyc03g121330.1.1	No Hits						87.95	70.91	550	390	47	0	100	489	390	1	4e-111
Locus_1228_Transcript_1/1_Confidence_1.000_Length_611	60S ribosomal protein L35a (AHRD V1 ***- B6VC50_VERFO)%3B contains Interpro domain(s) IPR001780 Ribosomal protein L35Ae	Solyc05g052800.1.1	Solyc05g052800.1.1	No Hits						99.07	70.05	611	428	0	1	184	611	429	6	0
Locus_720_Transcript_1/1_Confidence_1.000_Length_1620	60S ribosomal protein L4/L1 (AHRD V1 ***- D7L8A9_ARALY)%3B contains Interpro domain(s) IPR002136 Ribosomal protein L4/L1e	Solyc10g086010.1.1	Solyc10g086010.1.1	AK322188	Solanum lycopersicum cDNA, clone: LEFL1034CG03, HTC in leaf	100.00	1287	1308	98.39	100	71.05	1620	1151	0	0	1	1151	158	1308	0
Locus_763_Transcript_1/1_Confidence_1.000_Length_1538	60S ribosomal protein L4/L1 (AHRD V1 ***- D7L8A9_ARALY)%3B contains Interpro domain(s) IPR002136 Ribosomal protein L4/L1e	Solyc10g086010.1.1	Solyc10g086010.1.1	AK322188	Solanum lycopersicum cDNA, clone: LEFL1034CG03, HTC in leaf	100.00	1287	1308	98.39	84.83	78.87	1538	1213	178	1	4	1216	100	1306	0
Locus_763_Transcript_1/1_Confidence_1.000_Length_1538	60S ribosomal protein L4/L1 (AHRD V1 ***- D7L8A9_ARALY)%3B contains Interpro domain(s) IPR002136 Ribosomal protein L4/L1e	Solyc09g007250.1.1	Solyc09g007250.1.1	No Hits						83.77	74.51	1538	1146	183	1	74	1216	74	1219	0
Locus_4458_Transcript_1/7_Confidence_0.333_Length_1189	60S ribosomal protein L5-1 (AHRD V1 ***- B6THG9_MAIZE)%3B contains Interpro domain(s) IPR005485 Ribosomal protein L5%2C eukaryotic	Solyc06g007670.1.1	Solyc06g007670.1.1	No Hits						99.64	70.48	1189	838	3	0	155	992	1	838	0
Locus_4458_Transcript_1/7_Confidence_0.333_Length_1189	60S ribosomal protein L5-1 (AHRD V1 ***- B6THG9_MAIZE)%3B contains Interpro domain(s) IPR005485 Ribosomal protein L5%2C eukaryotic	Solyc09g020130.1.1	Solyc09g020130.1.1	No Hits						88.31	70.48	1189	838	98	0	155	992	1	838	0
Locus_4458_Transcript_1/7_Confidence_0.333_Length_1189	60S ribosomal protein L5-1 (AHRD V1 ***- B6THG9_MAIZE)%3B contains Interpro domain(s) IPR005485 Ribosomal protein L5%2C eukaryotic	Solyc06g082870.1.1	Solyc06g082870.1.1	No Hits						87.37	70.56	1189	839	104	2	155	992	1	838	0
Locus_4458_Transcript_7/7_Confidence_0.333_Length_1242	60S ribosomal protein L5-1 (AHRD V1 ***- B6THG9_MAIZE)%3B contains Interpro domain(s) IPR005485 Ribosomal protein L5%2C eukaryotic	Solyc06g007670.1.1	Solyc06g007670.1.1	No Hits						99.67	72.95	1242	906	3	0	155	1060	1	906	0
Locus_4458_Transcript_7/7_Confidence_0.333_Length_1242	60S ribosomal protein L5-1 (AHRD V1 ***- B6THG9_MAIZE)%3B contains Interpro domain(s) IPR005485 Ribosomal protein L5%2C eukaryotic	Solyc09g020130.1.1	Solyc09g020130.1.1	No Hits						88.24	71.9	1242	893	105	0	155	1047	1	893	0
Locus_4458_Transcript_7/7_Confidence_0.333_Length_1242	60S ribosomal protein L5-1 (AHRD V1 ***- B6THG9_MAIZE)%3B contains Interpro domain(s) IPR005485 Ribosomal protein L5%2C eukaryotic	Solyc06g082870.1.1	Solyc06g082870.1.1	No Hits						87.32	71.74	1242	891	111	2	155	1044	1	890	0
Locus_11214_Transcript_3/3_Confidence_0.500_Length_952	60S ribosomal protein L7 (AHRD V1 *-*- D7LR12_ARALY)%3B contains Interpro domain(s) IPR005512 Rop nucleotide exchanger%2C PRONE	Solyc12g096220.1.1	Solyc12g096220.1.1	AK319409	Solanum lycopersicum cDNA, clone: LEFL1026BG05, HTC in leaf	100.00	803	2187	36.72	100	85.82	952	817	0	0	22	838	1371	2187	0
Locus_17524_Transcript_1/1_Confidence_1.000_Length_673	60S ribosomal protein L7 (AHRD V1 *-*- D7LR12_ARALY)%3B contains Interpro domain(s) IPR005512 Rop nucleotide exchanger%2C PRONE	Solyc12g096220.1.1	Solyc12g096220.1.1	AK319409	Solanum lycopersicum cDNA, clone: LEFL1026BG05, HTC in leaf	100.00	803	2187	36.72	82.47	72.07	673	485	85	0	165	649	1507	1991	5e-77
Locus_18330_Transcript_1/1_Confidence_1.000_Length_197	60S ribosomal protein L7 (AHRD V1 *-*- D7LR12_ARALY)%3B contains Interpro domain(s) IPR005512 Rop nucleotide exchanger%2C PRONE	Solyc12g096220.1.1	Solyc12g096220.1.1	AK319409	Solanum lycopersicum cDNA, clone: LEFL1026BG05, HTC in leaf	100.00	803	2187	36.72	100	100	197	197	0	0	1	197	1262	1066	1e-108
Locus_24227_Transcript_1/1_Confidence_1.000_Length_161	60S ribosomal protein L7 (AHRD V1 *-*- D7LR12_ARALY)%3B contains Interpro domain(s) IPR005512 Rop nucleotide exchanger%2C PRONE	Solyc12g096220.1.1	Solyc12g096220.1.1	AK319409	Solanum lycopersicum cDNA, clone: LEFL1026BG05, HTC in leaf	100.00	803	2187	36.72	100	100	161	161	0	0	1	161	44	204	3e-87
Locus_3909_Transcript_1/2_Confidence_1.000_Length_522	60S ribosomal protein L7 (AHRD V1 *-*- D7MY49_ARALY)%3B contains Interpro domain(s) IPR005998 Ribosomal protein L7%2C eukaryotic	Solyc08g075090.1.1	Solyc08g075090.1.1	No Hits						100	80.08	522	418	0	0	1	418	849	1266	0
Locus_3909_Transcript_2/2_Confidence_1.000_Length_1025	60S ribosomal protein L7 (AHRD V1 *-*- D7MY49_ARALY)%3B contains Interpro domain(s) IPR005998 Ribosomal protein L7%2C eukaryotic	Solyc08g075090.1.1	Solyc08g075090.1.1	No Hits						100	79.71	1025	817	0	0	1	817	849	1665	0
Locus_11214_Transcript_3/3_Confidence_0.500_Length_952	60S ribosomal protein L7 (AHRD V1 *-*- D7MY49_ARALY)%3B contains Interpro domain(s) IPR005998 Ribosomal protein L7%2C eukaryotic	Solyc08g075090.1.1	Solyc08g075090.1.1	No Hits						87.46	74.58	952	710	89	0	128	837	955	1664	0
Locus_17524_Transcript_1/1_Confidence_1.000_Length_673	60S ribosomal protein L7 (AHRD V1 *-*- D7MY49_ARALY)%3B contains Interpro domain(s) IPR005998 Ribosomal protein L7%2C eukaryotic	Solyc08g075090.1.1	Solyc08g075090.1.1	No Hits						83.1	72.96	673	491	83	0	174	664	994	1484	2e-85
Locus_11214_Transcript_3/3_Confidence_0.500_Length_952	60S ribosomal protein L7 (AHRD V1 ***- D7MY49_ARALY)%3B contains Interpro domain(s) IPR005998 Ribosomal protein L7%2C eukaryotic	Solyc07g008370.1.1	Solyc07g008370.1.1	No Hits						82.91	74.37	952	708	121	0	130	837	21	728	5e-124
Locus_17524_Transcript_1/1_Confidence_1.000_Length_673	60S ribosomal protein L7 (AHRD V1 ***- D7MY49_ARALY)%3B contains Interpro domain(s) IPR005998 Ribosomal protein L7%2C eukaryotic	Solyc07g008370.1.1	Solyc07g008370.1.1	No Hits						100	75.63	673	509	0	0	165	673	49	557	0
Locus_4250_Transcript_1/1_Confidence_1.000_Length_880	60S ribosomal protein L7-like protein (AHRD V1 ***- B3TM16_ELAGV)%3B contains Interpro domain(s) IPR005998 Ribosomal protein L7%2C eukaryotic	Solyc06g068400.1.1	Solyc06g068400.1.1	No Hits						100	78.18	880	688	0	0	193	880	741	54	0
Locus_4250_Transcript_1/1_Confidence_1.000_Length_880	60S ribosomal protein L7-like protein (AHRD V1 ***- B3TM16_ELAGV)%3B contains Interpro domain(s) IPR005998 Ribosomal protein L7%2C eukaryotic	Solyc03g117060.1.1	Solyc03g117060.1.1	No Hits						82.01	75.8	880	667	120	0	214	880	882	216	6e-102
Locus_21910_Transcript_1/1_Confidence_1.000_Length_851	60S ribosomal protein L7-like protein (AHRD V1 ***- B3TM16_ELAGV)%3B contains Interpro domain(s) IPR005998 Ribosomal protein L7%2C eukaryotic	Solyc03g117060.1.1	Solyc03g117060.1.1	No Hits						100	80.85	851	688	0	0	1	688	216	903	0
Locus_21910_Transcript_1/1_Confidence_1.000_Length_851	60S ribosomal protein L7-like protein (AHRD V1 ***- B3TM16_ELAGV)%3B contains Interpro domain(s) IPR005998 Ribosomal protein L7%2C eukaryotic	Solyc06g068400.1.1	Solyc06g068400.1.1	No Hits						82.01	78.38	851	667	120	0	1	667	54	720	6e-102
Locus_3664_Transcript_1/1_Confidence_1.000_Length_793	60S ribosome subunit biogenesis protein NIP7 (AHRD V1 ***- B4FKM9_MAIZE)%3B contains Interpro domain(s) IPR016686 Ribosome biogenesis factor%2C NIP7	Solyc01g098100.1.1	Solyc01g098100.1.1	No Hits						99.82	71.12	793	564	1	0	152	715	564	1	0
Locus_2023_Transcript_1/3_Confidence_0.667_Length_1764	8-amino-7-oxononanoate synthase (AHRD V1 **-- Q113V0_TRIEI)%3B contains Interpro domain(s) IPR004839 Aminotransferase%2C class I and II	Solyc06g072320.1.1	Solyc06g072320.1.1	No Hits						87.45	78.12	1764	1378	173	0	173	1550	1378	1	0
Locus_2023_Transcript_3/3_Confidence_0.667_Length_1963	8-amino-7-oxononanoate synthase (AHRD V1 **-- Q113V0_TRIEI)%3B contains Interpro domain(s) IPR004839 Aminotransferase%2C class I and II	Solyc06g072320.1.1	Solyc06g072320.1.1	No Hits						87.35	74.89	1963	1470	186	0	280	1749	1470	1	0
Locus_10613_Transcript_1/1_Confidence_1.000_Length_1716	8-amino-7-oxononanoate synthase-like protein (AHRD V1 ***- Q9LZ63_ARATH)%3B contains Interpro domain(s) IPR004839 Aminotransferase%2C class I and II	Solyc06g034150.1.1	Solyc06g034150.1.1	No Hits						99.08	81.99	1716	1407	0	1	281	1674	1407	1	0
Locus_6761_Transcript_1/1_Confidence_1.000_Length_658	80C09_19 related (AHRD V1 *-*- Q2HS36_MEDTR)	Solyc05g009300.1.1	Solyc05g009300.1.1	AK324102	Solanum lycopersicum cDNA, clone: LEFL1071CG09, HTC in leaf	100.00	483	483	100.00	100	73.4	658	483	0	0	47	529	1	483	0
Locus_2369_Transcript_1/1_Confidence_1.000_Length_1924	9-cis-epoxycarotenoid dioxygenase (AHRD V1 **** A4URT6_9ROSI)%3B contains Interpro domain(s) IPR004294 Carotenoid oxygenase	Solyc01g087260.1.1	Solyc01g087260.1.1	No Hits						100	85.14	1924	1638	0	0	243	1880	1638	1	0
Locus_2369_Transcript_1/1_Confidence_1.000_Length_1924	9-cis-epoxycarotenoid dioxygenase (AHRD V1 **** A4URT6_9ROSI)%3B contains Interpro domain(s) IPR004294 Carotenoid oxygenase	Solyc01g087250.1.1	Solyc01g087250.1.1	No Hits						83.4	77.96	1924	1500	246	1	243	1742	1638	142	0
Locus_8627_Transcript_1/1_Confidence_1.000_Length_2037	9-cis-epoxycarotenoid dioxygenase (AHRD V1 **** A4URT6_9ROSI)%3B contains Interpro domain(s) IPR004294 Carotenoid oxygenase	Solyc01g087250.1.1	Solyc01g087250.1.1	No Hits						100	80.41	2037	1638	0	0	175	1812	1	1638	0
Locus_8627_Transcript_1/1_Confidence_1.000_Length_2037	9-cis-epoxycarotenoid dioxygenase (AHRD V1 **** A4URT6_9ROSI)%3B contains Interpro domain(s) IPR004294 Carotenoid oxygenase	Solyc01g087260.1.1	Solyc01g087260.1.1	No Hits						83.4	73.64	2037	1500	246	1	316	1812	139	1638	0
Locus_1820_Transcript_1/1_Confidence_1.000_Length_2215	9-cis-epoxycarotenoid dioxygenase (AHRD V1 **** O24023_SOLLC)%3B contains Interpro domain(s) IPR004294 Carotenoid oxygenase	Solyc07g056570.1.1	Solyc07g056570.1.1	Z97215	Lycopersicon esculentum mRNA for nine-cis-epoxycarotenoid dioxygenase	100.00	1818	1818	100.00	100	82.08	2215	1818	0	0	67	1884	1	1818	0
Locus_15547_Transcript_1/1_Confidence_1.000_Length_471	9-cis-epoxycarotenoid dioxygenase 1 (AHRD V1 ***- Q6YVJ0_ORYSJ)%3B contains Interpro domain(s) IPR004294 Carotenoid oxygenase	Solyc08g075490.1.1	Solyc08g075490.1.1	No Hits						100	99.36	471	468	0	0	1	468	124	591	0
Locus_20240_Transcript_1/1_Confidence_1.000_Length_1268	9-cis-epoxycarotenoid dioxygenase 1 (AHRD V1 ***- Q6YVJ0_ORYSJ)%3B contains Interpro domain(s) IPR004294 Carotenoid oxygenase	Solyc08g075490.1.1	Solyc08g075490.1.1	No Hits						99.31	91.09	1268	1155	0	2	1	1148	632	1785	0
Locus_20240_Transcript_1/1_Confidence_1.000_Length_1268	9-cis-epoxycarotenoid dioxygenase 1 (AHRD V1 ***- Q6YVJ0_ORYSJ)%3B contains Interpro domain(s) IPR004294 Carotenoid oxygenase	Solyc08g075480.1.1	Solyc08g075480.1.1	No Hits						83.41	86.51	1268	1097	166	6	55	1137	629	1723	0
Locus_22995_Transcript_1/1_Confidence_1.000_Length_1961	9-cis-epoxycarotenoid dioxygenase 5 (AHRD V1 **** A0SE34_9ROSI)%3B contains Interpro domain(s) IPR004294 Carotenoid oxygenase	Solyc08g016720.1.1	Solyc08g016720.1.1	EU912387	Solanum lycopersicum cultivar Alisa Craig 9-cis-epoxycarotenoid dioxygenase 2 (NCED2) mRNA, partial cds	99.61	1290	1746	73.88	99.52	84.14	1961	1650	0	1	1	1642	97	1746	0
Locus_13320_Transcript_1/1_Confidence_1.000_Length_1041	A_IG002N01.30 protein (Fragment) (AHRD V1 ***- O04624_ARATH)%3B contains Interpro domain(s) IPR001578 Peptidase C12%2C ubiquitin carboxyl-terminal hydrolase 1	Solyc11g019970.1.1	Solyc11g019970.1.1	BT013494	Lycopersicon esculentum clone 132178F, mRNA sequence	95.45	22	1740	1.26	98.07	99.52	1041	1036	1	1	6	1041	1	1017	0
Locus_16007_Transcript_1/1_Confidence_1.000_Length_146	A_IG002N01.30 protein (Fragment) (AHRD V1 ***- O04624_ARATH)%3B contains Interpro domain(s) IPR001578 Peptidase C12%2C ubiquitin carboxyl-terminal hydrolase 1	Solyc01g103640.1.1	Solyc01g103640.1.1	No Hits						100	100	146	146	0	0	1	146	507	362	3e-78
Locus_19393_Transcript_1/1_Confidence_1.000_Length_256	A_IG002N01.30 protein (Fragment) (AHRD V1 ***- O04624_ARATH)%3B contains Interpro domain(s) IPR001578 Peptidase C12%2C ubiquitin carboxyl-terminal hydrolase 1	Solyc01g103640.1.1	Solyc01g103640.1.1	No Hits						100	73.44	256	188	0	0	69	256	792	605	4e-103
Locus_20238_Transcript_2/2_Confidence_1.000_Length_504	A_IG002N01.30 protein (Fragment) (AHRD V1 ***- O04624_ARATH)%3B contains Interpro domain(s) IPR001578 Peptidase C12%2C ubiquitin carboxyl-terminal hydrolase 1	Solyc11g019970.1.1	Solyc11g019970.1.1	BT013494	Lycopersicon esculentum clone 132178F, mRNA sequence	95.45	22	1740	1.26	100	76.19	504	384	0	0	21	404	1740	1357	0
Locus_22216_Transcript_1/1_Confidence_1.000_Length_373	A_IG002N01.30 protein (Fragment) (AHRD V1 ***- O04624_ARATH)%3B contains Interpro domain(s) IPR001578 Peptidase C12%2C ubiquitin carboxyl-terminal hydrolase 1	Solyc10g045490.1.1	Solyc10g045490.1.1	AK325754	Solanum lycopersicum cDNA, clone: LEFL2021K17, HTC in fruit	100.00	21	1419	1.48	98.39	99.73	373	372	0	1	1	372	228	593	0
Locus_22455_Transcript_1/1_Confidence_1.000_Length_649	A_IG002N01.30 protein (Fragment) (AHRD V1 ***- O04624_ARATH)%3B contains Interpro domain(s) IPR001578 Peptidase C12%2C ubiquitin carboxyl-terminal hydrolase 1	Solyc10g045490.1.1	Solyc10g045490.1.1	AK325754	Solanum lycopersicum cDNA, clone: LEFL2021K17, HTC in fruit	100.00	21	1419	1.48	100	88.6	649	575	0	0	1	575	845	1419	0
Locus_23001_Transcript_1/1_Confidence_1.000_Length_563	AAA family ATPase CDC48 subfamily (AHRD V1 *--- D7D9J0_STAHD)%3B contains Interpro domain(s) IPR003959 ATPase%2C AAA-type%2C core	Solyc10g078320.1.1	Solyc10g078320.1.1	AK322063	Solanum lycopersicum cDNA, clone: LEFL1033AA05, HTC in leaf	96.00	25	2964	0.84	100	100	563	563	0	0	1	563	1377	1939	0
Locus_26252_Transcript_1/1_Confidence_1.000_Length_872	AAA family ATPase CDC48 subfamily (AHRD V1 *--- D7D9J0_STAHD)%3B contains Interpro domain(s) IPR003959 ATPase%2C AAA-type%2C core	Solyc10g078320.1.1	Solyc10g078320.1.1	AK322063	Solanum lycopersicum cDNA, clone: LEFL1033AA05, HTC in leaf	96.00	25	2964	0.84	97.72	80.39	872	701	0	2	1	697	442	1130	0
Locus_10113_Transcript_1/1_Confidence_1.000_Length_2201	AAA family ATPase CDC48 subfamily (AHRD V1 **-- A8AAC3_IGNH4)%3B contains Interpro domain(s) IPR003959 ATPase%2C AAA-type%2C core	Solyc05g012190.1.1	Solyc05g012190.1.1	No Hits						99.89	83.42	2201	1836	0	1	167	2000	1836	1	0
Locus_12482_Transcript_1/1_Confidence_1.000_Length_1692	AAA-ATPase (AHRD V1 **-- C3TX92_BRASY)%3B contains Interpro domain(s) IPR003959 ATPase%2C AAA-type%2C core	Solyc12g055810.1.1	Solyc12g055810.1.1	AK247847	Solanum lycopersicum cDNA, clone: LEFL2031D23, HTC in fruit	86.02	93	1566	5.94	100	91.55	1692	1549	0	0	99	1647	1549	1	0
Locus_7621_Transcript_1/2_Confidence_1.000_Length_1602	AAA-ATPase (AHRD V1 **-* C3TX92_BRASY)%3B contains Interpro domain(s) IPR003959 ATPase%2C AAA-type%2C core	Solyc10g007280.1.1	Solyc10g007280.1.1	No Hits						100	90.26	1602	1446	0	0	44	1489	1	1446	0
Locus_7621_Transcript_2/2_Confidence_1.000_Length_1589	AAA-ATPase (AHRD V1 **-* C3TX92_BRASY)%3B contains Interpro domain(s) IPR003959 ATPase%2C AAA-type%2C core	Solyc10g007280.1.1	Solyc10g007280.1.1	No Hits						99.1	91	1589	1446	0	1	44	1476	1	1446	0
Locus_9340_Transcript_1/1_Confidence_1.000_Length_1737	AAA-ATPase (AHRD V1 **-* C3TX92_BRASY)%3B contains Interpro domain(s) IPR003959 ATPase%2C AAA-type%2C core	Solyc05g007470.1.1	Solyc05g007470.1.1	No Hits						100	92.92	1737	1614	0	0	1	1614	46	1659	0
Locus_30024_Transcript_1/1_Confidence_1.000_Length_163	AAA-ATPase (AHRD V1 **-* C3TX92_BRASY)%3B contains Interpro domain(s) IPR003959 ATPase%2C AAA-type%2C core	Solyc05g007470.1.1	Solyc05g007470.1.1	No Hits						81.94	88.34	163	144	26	0	10	153	484	627	5e-15
Locus_5178_Transcript_1/3_Confidence_0.714_Length_1045	AAA-type ATPase family protein (AHRD V1 *-*- D7MGM1_ARALY)	Solyc06g071990.1.1	Solyc06g071990.1.1	No Hits						98.92	70.91	1045	741	0	1	1	741	51	783	0
Locus_5178_Transcript_3/3_Confidence_0.714_Length_1037	AAA-type ATPase family protein (AHRD V1 *-*- D7MGM1_ARALY)	Solyc06g071990.1.1	Solyc06g071990.1.1	No Hits						100	70.68	1037	733	0	0	1	733	51	783	0
Locus_23674_Transcript_1/1_Confidence_1.000_Length_154	ABA induced plasma membrane protein PM 19 (AHRD V1 ***- P93615_WHEAT)%3B contains Interpro domain(s) IPR008390 AWPM-19-like	Solyc02g085770.1.1	Solyc02g085770.1.1	No Hits						100	77.27	154	119	0	0	36	154	1	119	3e-62
Locus_518_Transcript_1/1_Confidence_1.000_Length_2556	ABC transporter ATP-binding protein (AHRD V1 ***- D4ZPJ5_SPIPL)%3B contains Interpro domain(s) IPR003439 ABC transporter-like	Solyc04g051800.1.1	Solyc04g051800.1.1	No Hits						99.95	81.69	2556	2088	1	0	213	2300	1	2088	0
Locus_4459_Transcript_1/2_Confidence_1.000_Length_2702	ABC transporter ATP-binding/permease protein (AHRD V1 **** A3SXQ3_9RHOB)%3B contains Interpro domain(s) IPR003439 ABC transporter-like	Solyc09g055350.1.1	Solyc09g055350.1.1	No Hits						99.16	79.02	2702	2135	0	1	1	2135	62	2178	0
Locus_4459_Transcript_2/2_Confidence_1.000_Length_2684	ABC transporter ATP-binding/permease protein (AHRD V1 **** A3SXQ3_9RHOB)%3B contains Interpro domain(s) IPR003439 ABC transporter-like	Solyc09g055350.1.1	Solyc09g055350.1.1	No Hits						100	78.87	2684	2117	0	0	1	2117	62	2178	0
Locus_8587_Transcript_1/1_Confidence_1.000_Length_5449	ABC transporter C family member 2 (AHRD V1 **-- AB2C_ARATH)%3B contains Interpro domain(s) IPR001140 ABC transporter%2C transmembrane region	Solyc08g006880.1.1	Solyc08g006880.1.1	No Hits						100	89.58	5449	4881	0	0	274	5154	4881	1	0
Locus_4226_Transcript_1/2_Confidence_1.000_Length_5359	ABC transporter C family member 5 (AHRD V1 **-- AB5C_ARATH)%3B contains Interpro domain(s) IPR001140 ABC transporter%2C transmembrane region	Solyc09g064440.1.1	Solyc09g064440.1.1	No Hits						100	85.76	5359	4596	0	0	411	5006	4596	1	0
Locus_4226_Transcript_2/2_Confidence_1.000_Length_4972	ABC transporter C family member 5 (AHRD V1 **-- AB5C_ARATH)%3B contains Interpro domain(s) IPR001140 ABC transporter%2C transmembrane region	Solyc09g064440.1.1	Solyc09g064440.1.1	No Hits						100	90.21	4972	4485	0	0	135	4619	4485	1	0
Locus_20129_Transcript_1/1_Confidence_1.000_Length_249	ABC transporter C family member 9 (AHRD V1 **-- AB9C_ARATH)%3B contains Interpro domain(s) IPR001140 ABC transporter%2C transmembrane region	Solyc10g024420.1.1	Solyc10g024420.1.1	AK322682	Solanum lycopersicum cDNA, clone: LEFL1040DE08, HTC in leaf	100.00	21	4434	0.47	100	96.39	249	240	0	0	3	242	4086	4325	4e-134
Locus_1700_Transcript_1/1_Confidence_1.000_Length_1852	ABC transporter FeS assembly protein SufB (AHRD V1 ***- C7JBP7_ACEP3)%3B contains Interpro domain(s) IPR010231 SUF system FeS cluster assembly%2C SufB	Solyc03g031700.1.1	Solyc03g031700.1.1	No Hits						87.48	79.37	1852	1470	184	0	135	1604	1647	178	0
Locus_6357_Transcript_1/1_Confidence_1.000_Length_2108	ABC transporter FeS assembly protein SufB (AHRD V1 ***- C7JBP7_ACEP3)%3B contains Interpro domain(s) IPR010231 SUF system FeS cluster assembly%2C SufB	Solyc03g031700.1.1	Solyc03g031700.1.1	No Hits						100	78.13	2108	1647	0	0	115	1761	1	1647	0
Locus_7584_Transcript_1/1_Confidence_1.000_Length_2244	ABC transporter G family member 1 (AHRD V1 ***- AB1G_ARATH)%3B contains Interpro domain(s) IPR013525 ABC-2 type transporter	Solyc04g010210.1.1	Solyc04g010210.1.1	AK326928	Solanum lycopersicum cDNA, clone: LEFL2017E04, HTC in fruit	100.00	2145	2145	100.00	90.37	95.77	2244	2149	195	2	12	2160	2145	9	0
Locus_1337_Transcript_1/1_Confidence_1.000_Length_2998	ABC transporter G family member 1 (AHRD V1 **** AB1G_ARATH)%3B contains Interpro domain(s) IPR013525 ABC-2 type transporter	Solyc05g054890.1.1	Solyc05g054890.1.1	No Hits						100	75.15	2998	2253	0	0	468	2720	2253	1	0
Locus_30388_Transcript_1/1_Confidence_1.000_Length_146	ABC transporter G family member 10 (AHRD V1 ***- AB10G_ARATH)%3B contains Interpro domain(s) IPR013525 ABC-2 type transporter	Solyc07g062630.1.1	Solyc07g062630.1.1	AK320140	Solanum lycopersicum cDNA, clone: LEFL1005CB10, HTC in leaf	100.00	18	1866	0.96	100	100	146	146	0	0	1	146	1275	1420	3e-78
Locus_12583_Transcript_1/1_Confidence_1.000_Length_2103	ABC transporter G family member 11 (AHRD V1 ***- AB11G_ARATH)%3B contains Interpro domain(s) IPR013525 ABC-2 type transporter	Solyc01g105450.1.1	Solyc01g105450.1.1	No Hits						100	89.59	2103	1884	0	0	41	1924	1	1884	0
Locus_12597_Transcript_1/1_Confidence_1.000_Length_2387	ABC transporter G family member 11 (AHRD V1 ***- AB11G_ARATH)%3B contains Interpro domain(s) IPR013525 ABC-2 type transporter	Solyc03g019760.1.1	Solyc03g019760.1.1	No Hits						100	89.36	2387	2133	0	0	166	2298	1	2133	0
Locus_25282_Transcript_1/1_Confidence_1.000_Length_739	ABC transporter G family member 11 (AHRD V1 ***- AB11G_ARATH)%3B contains Interpro domain(s) IPR013525 ABC-2 type transporter	Solyc00g164680.1.1	Solyc00g164680.1.1	AK320828	Solanum lycopersicum cDNA, clone: LEFL1013CG09, HTC in leaf	96.37	358	1473	24.30	100	70.37	739	520	0	0	220	739	494	1013	0
Locus_1837_Transcript_1/1_Confidence_1.000_Length_2485	ABC transporter G family member 14 (AHRD V1 ***- AB14G_ARATH)%3B contains Interpro domain(s) IPR013525 ABC-2 type transporter	Solyc08g075430.1.1	Solyc08g075430.1.1	No Hits						100	78.11	2485	1941	0	0	86	2026	1	1941	0
Locus_9557_Transcript_1/1_Confidence_1.000_Length_2312	ABC transporter G family member 14 (AHRD V1 ***- AB14G_ARATH)%3B contains Interpro domain(s) IPR013525 ABC-2 type transporter	Solyc04g006960.1.1	Solyc04g006960.1.1	No Hits						100	87.72	2312	2028	0	0	134	2161	1	2028	0
Locus_1837_Transcript_1/1_Confidence_1.000_Length_2485	ABC transporter G family member 14 (AHRD V1 **** AB14G_ARATH)%3B contains Interpro domain(s) IPR013525 ABC-2 type transporter	Solyc08g005580.1.1	Solyc08g005580.1.1	No Hits						82.9	73.88	2485	1836	300	3	192	2026	146	1968	0
Locus_8065_Transcript_1/1_Confidence_1.000_Length_2265	ABC transporter G family member 15 (AHRD V1 ***- AB15G_ARATH)%3B contains Interpro domain(s) IPR003439 ABC transporter-like	Solyc11g065350.1.1	Solyc11g065350.1.1	NM_001257984	Solanum lycopersicum adenylate isopentenyltransferase (SlIPT1), mRNA	92.31	26	2049	1.27	100	90.46	2265	2049	0	0	151	2199	2049	1	0
Locus_15177_Transcript_1/1_Confidence_1.000_Length_2603	ABC transporter G family member 2 (AHRD V1 ***- AB2G_ARATH)%3B contains Interpro domain(s) IPR013525 ABC-2 type transporter	Solyc09g005970.1.1	Solyc09g005970.1.1	AK326928	Solanum lycopersicum cDNA, clone: LEFL2017E04, HTC in fruit	79.76	336	2217	15.16	100	85.17	2603	2217	0	0	199	2415	1	2217	0
Locus_21239_Transcript_1/1_Confidence_1.000_Length_2463	ABC transporter G family member 22 (AHRD V1 ***- AB22G_ARATH)%3B contains Interpro domain(s) IPR013525 ABC-2 type transporter	Solyc01g006720.1.1	Solyc01g006720.1.1	No Hits						100	84.98	2463	2093	0	0	371	2463	2175	83	0
Locus_12129_Transcript_1/1_Confidence_1.000_Length_1319	ABC transporter G family member 23 (AHRD V1 ***- AB23G_ARATH)%3B contains Interpro domain(s) IPR013525 ABC-2 type transporter	Solyc03g113690.1.1	Solyc03g113690.1.1	AK327858	Solanum lycopersicum cDNA, clone: LEFL2039N16, HTC in fruit	95.65	23	1977	1.16	98.77	98.79	1319	1303	0	2	25	1319	1	1295	0
Locus_12773_Transcript_1/1_Confidence_1.000_Length_1016	ABC transporter G family member 23 (AHRD V1 ***- AB23G_ARATH)%3B contains Interpro domain(s) IPR013525 ABC-2 type transporter	Solyc03g113690.1.1	Solyc03g113690.1.1	AK327858	Solanum lycopersicum cDNA, clone: LEFL2039N16, HTC in fruit	95.65	23	1977	1.16	99.44	70.87	1016	720	0	1	1	720	1262	1977	0
Locus_9365_Transcript_1/1_Confidence_1.000_Length_2157	ABC transporter G family member 3 (AHRD V1 *--- AB3G_ARATH)%3B contains Interpro domain(s) IPR000374 Phosphatidate cytidylyltransferase	Solyc06g074960.1.1	Solyc06g074960.1.1	No Hits						100	79.14	2157	1707	0	0	108	1814	325	2031	0
Locus_4042_Transcript_1/2_Confidence_1.000_Length_2492	ABC transporter G family member 3 (AHRD V1 ***- AB3G_ARATH)%3B contains Interpro domain(s) IPR003439 ABC transporter-like	Solyc06g074970.1.1	Solyc06g074970.1.1	AK322274	Solanum lycopersicum cDNA, clone: LEFL1035CF12, HTC in leaf	100.00	1806	1809	99.83	100	72.47	2492	1806	0	0	261	2066	1	1806	0
Locus_8352_Transcript_1/1_Confidence_1.000_Length_2380	ABC transporter G family member 3 (AHRD V1 ***- AB3G_ARATH)%3B contains Interpro domain(s) IPR003439 ABC transporter-like	Solyc06g074970.1.1	Solyc06g074970.1.1	AK322274	Solanum lycopersicum cDNA, clone: LEFL1035CF12, HTC in leaf	100.00	1806	1809	99.83	86.88	75.88	2380	1806	235	2	382	2186	1805	1	0
Locus_4042_Transcript_1/2_Confidence_1.000_Length_2492	ABC transporter G family member 3 (AHRD V1 ***- AB3G_ARATH)%3B contains Interpro domain(s) IPR013525 ABC-2 type transporter	Solyc11g069710.1.1	Solyc11g069710.1.1	AK322274	Solanum lycopersicum cDNA, clone: LEFL1035CF12, HTC in leaf	86.35	2154	2172	99.17	86.35	86.44	2492	2154	292	2	261	2413	1	2153	0
Locus_4042_Transcript_2/2_Confidence_1.000_Length_1096	ABC transporter G family member 3 (AHRD V1 ***- AB3G_ARATH)%3B contains Interpro domain(s) IPR013525 ABC-2 type transporter	Solyc11g069710.1.1	Solyc11g069710.1.1	AK322274	Solanum lycopersicum cDNA, clone: LEFL1035CF12, HTC in leaf	86.35	2154	2172	99.17	84.48	82.3	1096	902	138	2	117	1017	1253	2153	0
Locus_8352_Transcript_1/1_Confidence_1.000_Length_2380	ABC transporter G family member 3 (AHRD V1 ***- AB3G_ARATH)%3B contains Interpro domain(s) IPR013525 ABC-2 type transporter	Solyc11g069710.1.1	Solyc11g069710.1.1	AK322274	Solanum lycopersicum cDNA, clone: LEFL1035CF12, HTC in leaf	86.35	2154	2172	99.17	99.95	91.26	2380	2172	1	0	15	2186	2172	1	0
Locus_12083_Transcript_1/1_Confidence_1.000_Length_2560	ABC transporter G family member 32 (AHRD V1 ***- AB32G_ARATH)%3B contains Interpro domain(s) IPR013525 ABC-2 type transporter	Solyc05g018510.1.1	Solyc05g018510.1.1	No Hits						99.51	96.09	2560	2460	0	2	1	2454	1813	4266	0
Locus_12633_Transcript_1/1_Confidence_1.000_Length_273	ABC transporter G family member 32 (AHRD V1 ***- AB32G_ARATH)%3B contains Interpro domain(s) IPR013525 ABC-2 type transporter	Solyc05g018510.1.1	Solyc05g018510.1.1	No Hits						100	100	273	273	0	0	1	273	1351	1079	8e-154
Locus_16669_Transcript_1/1_Confidence_1.000_Length_293	ABC transporter G family member 32 (AHRD V1 ***- AB32G_ARATH)%3B contains Interpro domain(s) IPR013525 ABC-2 type transporter	Solyc05g018510.1.1	Solyc05g018510.1.1	No Hits						100	100	293	293	0	0	1	293	1465	1757	1e-165
Locus_25962_Transcript_1/1_Confidence_1.000_Length_243	ABC transporter G family member 32 (AHRD V1 ***- AB32G_ARATH)%3B contains Interpro domain(s) IPR013525 ABC-2 type transporter	Solyc05g018510.1.1	Solyc05g018510.1.1	No Hits						100	100	243	243	0	0	1	243	308	66	6e-136
Locus_7602_Transcript_1/1_Confidence_1.000_Length_2552	ABC transporter G family member 37 (AHRD V1 ***- AB37G_ARATH)%3B contains Interpro domain(s) IPR013525 ABC-2 type transporter	Solyc01g101070.1.1	Solyc01g101070.1.1	No Hits						99.91	90.67	2552	2314	0	1	30	2341	4344	2031	0
Locus_11121_Transcript_1/1_Confidence_1.000_Length_1701	ABC transporter G family member 37 (AHRD V1 ***- AB37G_ARATH)%3B contains Interpro domain(s) IPR013525 ABC-2 type transporter	Solyc01g101070.1.1	Solyc01g101070.1.1	No Hits						99.75	92.53	1701	1574	0	1	1	1570	6	1579	0
Locus_2102_Transcript_1/18_Confidence_1.000_Length_219	ABC transporter G family member 40 (AHRD V1 ***- AB40G_ARATH)%3B contains Interpro domain(s) IPR013525 ABC-2 type transporter	Solyc09g091660.1.1	Solyc09g091660.1.1	No Hits						85.37	93.61	219	205	30	0	4	208	721	517	1e-41
Locus_2102_Transcript_2/18_Confidence_1.000_Length_161	ABC transporter G family member 40 (AHRD V1 ***- AB40G_ARATH)%3B contains Interpro domain(s) IPR013525 ABC-2 type transporter	Solyc12g098210.1.1	Solyc12g098210.1.1	BT013314	Lycopersicon esculentum clone 134996R, mRNA sequence	84.28	2105	4278	49.21	89.57	71.43	161	115	12	0	46	160	462	348	4e-31
Locus_2102_Transcript_2/18_Confidence_1.000_Length_161	ABC transporter G family member 40 (AHRD V1 ***- AB40G_ARATH)%3B contains Interpro domain(s) IPR013525 ABC-2 type transporter	Solyc09g091660.1.1	Solyc09g091660.1.1	No Hits						84.97	95.03	161	153	23	0	8	160	524	372	1e-27
Locus_2102_Transcript_3/18_Confidence_1.000_Length_148	ABC transporter G family member 40 (AHRD V1 ***- AB40G_ARATH)%3B contains Interpro domain(s) IPR013525 ABC-2 type transporter	Solyc12g098210.1.1	Solyc12g098210.1.1	BT013314	Lycopersicon esculentum clone 134996R, mRNA sequence	84.28	2105	4278	49.21	87.6	81.76	148	121	15	0	1	121	389	269	1e-27
Locus_2102_Transcript_3/18_Confidence_1.000_Length_148	ABC transporter G family member 40 (AHRD V1 ***- AB40G_ARATH)%3B contains Interpro domain(s) IPR013525 ABC-2 type transporter	Solyc09g091660.1.1	Solyc09g091660.1.1	No Hits						85.61	89.19	148	132	19	0	3	134	411	280	1e-24
Locus_2102_Transcript_4/18_Confidence_1.000_Length_221	ABC transporter G family member 40 (AHRD V1 ***- AB40G_ARATH)%3B contains Interpro domain(s) IPR013525 ABC-2 type transporter	Solyc09g091660.1.1	Solyc09g091660.1.1	No Hits						89.4	98.19	221	217	23	0	1	217	1021	805	1e-65
Locus_2102_Transcript_5/18_Confidence_1.000_Length_315	ABC transporter G family member 40 (AHRD V1 ***- AB40G_ARATH)%3B contains Interpro domain(s) IPR013525 ABC-2 type transporter	Solyc09g091660.1.1	Solyc09g091660.1.1	No Hits						84.24	98.73	315	311	49	0	5	315	1383	1073	2e-59
Locus_2102_Transcript_5/18_Confidence_1.000_Length_315	ABC transporter G family member 40 (AHRD V1 ***- AB40G_ARATH)%3B contains Interpro domain(s) IPR013525 ABC-2 type transporter	Solyc12g098210.1.1	Solyc12g098210.1.1	BT013314	Lycopersicon esculentum clone 134996R, mRNA sequence	84.28	2105	4278	49.21	83.97	99.05	315	312	50	0	4	315	1360	1049	1e-57
Locus_2102_Transcript_6/18_Confidence_1.000_Length_163	ABC transporter G family member 40 (AHRD V1 ***- AB40G_ARATH)%3B contains Interpro domain(s) IPR013525 ABC-2 type transporter	Solyc12g098210.1.1	Solyc12g098210.1.1	BT013314	Lycopersicon esculentum clone 134996R, mRNA sequence	84.28	2105	4278	49.21	82.14	85.89	163	140	25	0	15	154	2289	2150	5e-15
Locus_2102_Transcript_6/18_Confidence_1.000_Length_163	ABC transporter G family member 40 (AHRD V1 ***- AB40G_ARATH)%3B contains Interpro domain(s) IPR013525 ABC-2 type transporter	Solyc09g091660.1.1	Solyc09g091660.1.1	No Hits						81.68	80.37	163	131	24	0	31	161	2297	2167	5e-12
Locus_2102_Transcript_7/18_Confidence_1.000_Length_199	ABC transporter G family member 40 (AHRD V1 ***- AB40G_ARATH)%3B contains Interpro domain(s) IPR013525 ABC-2 type transporter	Solyc09g091660.1.1	Solyc09g091660.1.1	No Hits						90.22	92.46	199	184	18	0	16	199	3278	3095	7e-58
Locus_2102_Transcript_8/18_Confidence_1.000_Length_161	ABC transporter G family member 40 (AHRD V1 ***- AB40G_ARATH)%3B contains Interpro domain(s) IPR013525 ABC-2 type transporter	Solyc12g098210.1.1	Solyc12g098210.1.1	BT013314	Lycopersicon esculentum clone 134996R, mRNA sequence	84.28	2105	4278	49.21	81.53	97.52	161	157	29	0	1	157	3499	3343	1e-15
Locus_2102_Transcript_8/18_Confidence_1.000_Length_161	ABC transporter G family member 40 (AHRD V1 ***- AB40G_ARATH)%3B contains Interpro domain(s) IPR013525 ABC-2 type transporter	Solyc09g091660.1.1	Solyc09g091660.1.1	No Hits						80.56	89.44	161	144	28	0	14	157	3531	3388	3e-10
Locus_2832_Transcript_1/3_Confidence_0.778_Length_4759	ABC transporter G family member 40 (AHRD V1 ***- AB40G_ARATH)%3B contains Interpro domain(s) IPR013525 ABC-2 type transporter	Solyc09g091660.1.1	Solyc09g091660.1.1	No Hits						100	80.1	4759	3812	0	0	148	3959	1	3812	0
Locus_2832_Transcript_2/3_Confidence_0.778_Length_4758	ABC transporter G family member 40 (AHRD V1 ***- AB40G_ARATH)%3B contains Interpro domain(s) IPR013525 ABC-2 type transporter	Solyc09g091660.1.1	Solyc09g091660.1.1	No Hits						100	85.44	4758	4065	0	0	148	4212	1	4065	0
Locus_2832_Transcript_3/3_Confidence_0.778_Length_4676	ABC transporter G family member 40 (AHRD V1 ***- AB40G_ARATH)%3B contains Interpro domain(s) IPR013525 ABC-2 type transporter	Solyc09g091660.1.1	Solyc09g091660.1.1	No Hits						100	92.45	4676	4323	0	0	148	4470	1	4323	0
Locus_3511_Transcript_1/10_Confidence_0.630_Length_3982	ABC transporter G family member 40 (AHRD V1 ***- AB40G_ARATH)%3B contains Interpro domain(s) IPR013525 ABC-2 type transporter	Solyc12g098210.1.1	Solyc12g098210.1.1	BT013314	Lycopersicon esculentum clone 134996R, mRNA sequence	84.28	2105	4278	49.21	85.19	85.11	3982	3389	495	5	462	3848	4268	885	0
Locus_3511_Transcript_2/10_Confidence_0.630_Length_3918	ABC transporter G family member 40 (AHRD V1 ***- AB40G_ARATH)%3B contains Interpro domain(s) IPR013525 ABC-2 type transporter	Solyc12g098210.1.1	Solyc12g098210.1.1	BT013314	Lycopersicon esculentum clone 134996R, mRNA sequence	84.28	2105	4278	49.21	85.18	88.34	3918	3461	503	6	462	3917	4268	813	0
Locus_3511_Transcript_4/10_Confidence_0.630_Length_3921	ABC transporter G family member 40 (AHRD V1 ***- AB40G_ARATH)%3B contains Interpro domain(s) IPR013525 ABC-2 type transporter	Solyc12g098210.1.1	Solyc12g098210.1.1	BT013314	Lycopersicon esculentum clone 134996R, mRNA sequence	84.28	2105	4278	49.21	85.18	88.27	3921	3461	506	5	462	3920	4268	813	0
Locus_3511_Transcript_5/10_Confidence_0.519_Length_2994	ABC transporter G family member 40 (AHRD V1 ***- AB40G_ARATH)%3B contains Interpro domain(s) IPR013525 ABC-2 type transporter	Solyc12g098210.1.1	Solyc12g098210.1.1	BT013314	Lycopersicon esculentum clone 134996R, mRNA sequence	84.28	2105	4278	49.21	84.85	83.8	2994	2509	368	6	462	2963	4268	1765	0
Locus_3511_Transcript_6/10_Confidence_0.630_Length_3921	ABC transporter G family member 40 (AHRD V1 ***- AB40G_ARATH)%3B contains Interpro domain(s) IPR013525 ABC-2 type transporter	Solyc12g098210.1.1	Solyc12g098210.1.1	BT013314	Lycopersicon esculentum clone 134996R, mRNA sequence	84.28	2105	4278	49.21	85.24	88.27	3921	3461	504	5	462	3920	4268	813	0
Locus_3511_Transcript_7/10_Confidence_0.630_Length_3921	ABC transporter G family member 40 (AHRD V1 ***- AB40G_ARATH)%3B contains Interpro domain(s) IPR013525 ABC-2 type transporter	Solyc12g098210.1.1	Solyc12g098210.1.1	BT013314	Lycopersicon esculentum clone 134996R, mRNA sequence	84.28	2105	4278	49.21	85.14	88.22	3921	3459	511	1	462	3920	4268	813	0
Locus_3511_Transcript_8/10_Confidence_0.333_Length_1631	ABC transporter G family member 40 (AHRD V1 ***- AB40G_ARATH)%3B contains Interpro domain(s) IPR013525 ABC-2 type transporter	Solyc12g098210.1.1	Solyc12g098210.1.1	BT013314	Lycopersicon esculentum clone 134996R, mRNA sequence	84.28	2105	4278	49.21	84.04	71.86	1631	1172	180	5	462	1631	4268	3102	0
Locus_3511_Transcript_8/10_Confidence_0.333_Length_1631	ABC transporter G family member 40 (AHRD V1 ***- AB40G_ARATH)%3B contains Interpro domain(s) IPR013525 ABC-2 type transporter	Solyc09g091660.1.1	Solyc09g091660.1.1	No Hits						81.96	72.04	1631	1175	209	1	453	1627	4322	3151	0
Locus_3511_Transcript_9/10_Confidence_0.630_Length_3641	ABC transporter G family member 40 (AHRD V1 ***- AB40G_ARATH)%3B contains Interpro domain(s) IPR013525 ABC-2 type transporter	Solyc12g098210.1.1	Solyc12g098210.1.1	BT013314	Lycopersicon esculentum clone 134996R, mRNA sequence	84.28	2105	4278	49.21	85.47	95.06	3641	3461	496	5	182	3640	4268	813	0
Locus_3511_Transcript_10/10_Confidence_0.630_Length_3921	ABC transporter G family member 40 (AHRD V1 ***- AB40G_ARATH)%3B contains Interpro domain(s) IPR013525 ABC-2 type transporter	Solyc12g098210.1.1	Solyc12g098210.1.1	BT013314	Lycopersicon esculentum clone 134996R, mRNA sequence	84.28	2105	4278	49.21	85.26	88.27	3921	3461	503	5	462	3920	4268	813	0
Locus_14894_Transcript_1/1_Confidence_1.000_Length_232	ABC transporter G family member 40 (AHRD V1 ***- AB40G_ARATH)%3B contains Interpro domain(s) IPR013525 ABC-2 type transporter	Solyc12g098210.1.1	Solyc12g098210.1.1	BT013314	Lycopersicon esculentum clone 134996R, mRNA sequence	84.28	2105	4278	49.21	89.82	97.41	232	226	23	0	7	232	655	880	6e-71
Locus_14894_Transcript_1/1_Confidence_1.000_Length_232	ABC transporter G family member 40 (AHRD V1 ***- AB40G_ARATH)%3B contains Interpro domain(s) IPR013525 ABC-2 type transporter	Solyc09g091660.1.1	Solyc09g091660.1.1	No Hits						86.03	98.71	232	229	32	0	4	232	676	904	3e-51
Locus_17216_Transcript_1/1_Confidence_1.000_Length_1117	ABC transporter G family member 40 (AHRD V1 ***- AB40G_ARATH)%3B contains Interpro domain(s) IPR013525 ABC-2 type transporter	Solyc12g098210.1.1	Solyc12g098210.1.1	BT013314	Lycopersicon esculentum clone 134996R, mRNA sequence	84.28	2105	4278	49.21	83.75	71.62	1117	800	118	1	300	1099	118	905	2e-161
Locus_17216_Transcript_1/1_Confidence_1.000_Length_1117	ABC transporter G family member 40 (AHRD V1 ***- AB40G_ARATH)%3B contains Interpro domain(s) IPR013525 ABC-2 type transporter	Solyc09g091660.1.1	Solyc09g091660.1.1	No Hits						83.44	70.28	1117	785	130	0	315	1099	145	929	2e-148
Locus_17383_Transcript_1/1_Confidence_1.000_Length_607	ABC transporter G family member 40 (AHRD V1 ***- AB40G_ARATH)%3B contains Interpro domain(s) IPR013525 ABC-2 type transporter	Solyc09g091660.1.1	Solyc09g091660.1.1	No Hits						85.42	97.2	607	590	86	0	7	596	3505	4094	2e-137
Locus_17383_Transcript_1/1_Confidence_1.000_Length_607	ABC transporter G family member 40 (AHRD V1 ***- AB40G_ARATH)%3B contains Interpro domain(s) IPR013525 ABC-2 type transporter	Solyc12g098210.1.1	Solyc12g098210.1.1	BT013314	Lycopersicon esculentum clone 134996R, mRNA sequence	84.28	2105	4278	49.21	81.88	98.19	607	596	108	0	1	596	3454	4049	2e-88
Locus_22964_Transcript_1/1_Confidence_1.000_Length_203	ABC transporter G family member 40 (AHRD V1 ***- AB40G_ARATH)%3B contains Interpro domain(s) IPR013525 ABC-2 type transporter	Solyc09g091660.1.1	Solyc09g091660.1.1	No Hits						89.34	97.04	203	197	21	0	6	202	1109	913	2e-58
Locus_22964_Transcript_1/1_Confidence_1.000_Length_203	ABC transporter G family member 40 (AHRD V1 ***- AB40G_ARATH)%3B contains Interpro domain(s) IPR013525 ABC-2 type transporter	Solyc12g098210.1.1	Solyc12g098210.1.1	BT013314	Lycopersicon esculentum clone 134996R, mRNA sequence	84.28	2105	4278	49.21	89	98.52	203	200	22	0	3	202	1088	889	7e-58
Locus_18065_Transcript_1/1_Confidence_1.000_Length_352	ABC transporter G family member 5 (AHRD V1 **** AB5G_ARATH)%3B contains Interpro domain(s) IPR013525 ABC-2 type transporter	Solyc05g056470.1.1	Solyc05g056470.1.1	BT013080	Lycopersicon esculentum clone 114337R, mRNA sequence	93.10	29	1845	1.57	100	100	352	352	0	0	1	352	670	1021	0
Locus_23536_Transcript_1/1_Confidence_1.000_Length_359	ABC transporter G family member 5 (AHRD V1 **** AB5G_ARATH)%3B contains Interpro domain(s) IPR013525 ABC-2 type transporter	Solyc05g056470.1.1	Solyc05g056470.1.1	BT013080	Lycopersicon esculentum clone 114337R, mRNA sequence	93.10	29	1845	1.57	100	100	359	359	0	0	1	359	248	606	0
Locus_24730_Transcript_1/1_Confidence_1.000_Length_573	ABC transporter G family member 5 (AHRD V1 **** AB5G_ARATH)%3B contains Interpro domain(s) IPR013525 ABC-2 type transporter	Solyc05g056470.1.1	Solyc05g056470.1.1	BT013080	Lycopersicon esculentum clone 114337R, mRNA sequence	93.10	29	1845	1.57	100	100	573	573	0	0	1	573	1756	1184	0
Locus_7584_Transcript_1/1_Confidence_1.000_Length_2244	ABC transporter G family member 6 (AHRD V1 ***- AB6G_ARATH)%3B contains Interpro domain(s) IPR013525 ABC-2 type transporter	Solyc04g010200.1.1	Solyc04g010200.1.1	AK326308	Solanum lycopersicum cDNA, clone: LEFL2004C22, HTC in fruit	99.95	2157	2157	100.00	99.54	96.12	2244	2157	10	0	12	2168	2157	1	0
Locus_7502_Transcript_1/2_Confidence_1.000_Length_2525	ABC transporter G family member 7 (AHRD V1 **** AB7G_ARATH)%3B contains Interpro domain(s) IPR013525 ABC-2 type transporter	Solyc05g008350.1.1	Solyc05g008350.1.1	No Hits						100	83.05	2525	2097	0	0	1	2097	7	2103	0
Locus_7502_Transcript_2/2_Confidence_1.000_Length_2384	ABC transporter G family member 7 (AHRD V1 **** AB7G_ARATH)%3B contains Interpro domain(s) IPR013525 ABC-2 type transporter	Solyc05g008350.1.1	Solyc05g008350.1.1	No Hits						100	89.22	2384	2127	0	0	1	2127	7	2133	0
Locus_9463_Transcript_1/1_Confidence_1.000_Length_1528	ABC transporter permease protein (AHRD V1 ***- Q08TD1_STIAU)%3B contains Interpro domain(s) IPR003453 Protein of unknown function DUF140	Solyc01g100250.1.1	Solyc01g100250.1.1	No Hits						99.54	71.07	1528	1086	5	0	140	1225	1086	1	0
Locus_5516_Transcript_3/6_Confidence_0.333_Length_2706	ABC transporter permease/ATP-binding protein (AHRD V1 ***- A6ANR0_VIBHA)%3B contains Interpro domain(s) IPR001140 ABC transporter%2C transmembrane region	Solyc03g026310.1.1	Solyc03g026310.1.1	No Hits						100	70.99	2706	1921	0	0	767	2687	1921	1	0
Locus_7362_Transcript_1/1_Confidence_1.000_Length_3122	ABC-1 domain protein (AHRD V1 *--- C9RAY2_AMMDK)%3B contains Interpro domain(s) IPR012338 Beta-lactamase-type transpeptidase fold	Solyc08g074280.1.1	Solyc08g074280.1.1	No Hits						99.83	91.96	3122	2871	0	1	189	3054	2871	1	0
Locus_6352_Transcript_1/1_Confidence_1.000_Length_1794	ABC-1 domain protein (AHRD V1 **-- A1TWJ2_MARAV)%3B contains Interpro domain(s) IPR004147 ABC-1	Solyc03g095620.1.1	Solyc03g095620.1.1	No Hits						100	89.97	1794	1614	0	0	178	1791	1614	1	0
Locus_7399_Transcript_3/3_Confidence_0.714_Length_2709	ABC-1 domain protein (AHRD V1 **-- B0CF41_ACAM1)%3B contains Interpro domain(s) IPR004147 ABC-1	Solyc07g045420.1.1	Solyc07g045420.1.1	No Hits						100	77.52	2709	2100	0	0	344	2443	1	2100	0
Locus_6631_Transcript_1/2_Confidence_1.000_Length_2430	ABC-1 domain protein (AHRD V1 **-- D7E596_NOSA0)%3B contains Interpro domain(s) IPR004147 ABC-1	Solyc04g054190.1.1	Solyc04g054190.1.1	No Hits						100	93.21	2430	2265	0	0	114	2378	1	2265	0
Locus_6631_Transcript_2/2_Confidence_1.000_Length_2435	ABC-1 domain protein (AHRD V1 **-- D7E596_NOSA0)%3B contains Interpro domain(s) IPR004147 ABC-1	Solyc04g054190.1.1	Solyc04g054190.1.1	No Hits						100	93.02	2435	2265	0	0	114	2378	1	2265	0
Locus_26151_Transcript_1/1_Confidence_1.000_Length_633	ABC-type Co2+ transport system permease component (AHRD V1 *--- B6TSG4_MAIZE)	Solyc12g096100.1.1	Solyc12g096100.1.1	AK323279	Solanum lycopersicum cDNA, clone: LEFL1053AA11, HTC in leaf	99.66	582	582	100.00	100	91.94	633	582	0	0	21	602	582	1	0
Locus_5488_Transcript_1/2_Confidence_1.000_Length_1613	ABC-type transport system-like (AHRD V1 **-- Q5JL23_ORYSJ)%3B contains Interpro domain(s) IPR003399 Mammalian cell entry related	Solyc02g082030.1.1	Solyc02g082030.1.1	No Hits						99.07	73.03	1613	1178	0	1	262	1439	1167	1	0
Locus_5488_Transcript_2/2_Confidence_1.000_Length_1602	ABC-type transport system-like (AHRD V1 **-- Q5JL23_ORYSJ)%3B contains Interpro domain(s) IPR003399 Mammalian cell entry related	Solyc02g082030.1.1	Solyc02g082030.1.1	No Hits						100	72.85	1602	1167	0	0	262	1428	1167	1	0
Locus_6651_Transcript_1/1_Confidence_1.000_Length_8712	Aberrant pollen transmission 1 (AHRD V1 **-- Q4JQG0_MAIZE)%3B contains Interpro domain(s) IPR019443 Protein of unknown function FMP27%2C domain-6%2C C-terminal	Solyc04g076540.1.1	Solyc04g076540.1.1	No Hits						99.82	74.48	8712	6489	6	1	1651	8133	22	6510	0
Locus_4980_Transcript_2/2_Confidence_1.000_Length_5876	Abhydrolase domain containing 3 (AHRD V1 *--- Q66HU2_DANRE)%3B contains Interpro domain(s) IPR003675 Abortive infection protein	Solyc07g042500.1.1	Solyc07g042500.1.1	No Hits						99.98	90.11	5876	5295	1	0	28	5322	181	5475	0
Locus_3329_Transcript_1/1_Confidence_1.000_Length_1288	Abhydrolase domain-containing protein FAM108B1 (AHRD V1 *--- C0HAS5_SALSA)	Solyc02g067920.1.1	Solyc02g067920.1.1	No Hits						99.82	86.41	1288	1113	2	0	30	1142	1	1113	0
Locus_12908_Transcript_1/1_Confidence_1.000_Length_611	Abhydrolase domain-containing protein FAM108B1 (AHRD V1 *--- C0HAS5_SALSA)	Solyc08g076350.1.1	Solyc08g076350.1.1	No Hits						92.42	90.67	611	554	5	3	1	554	657	1173	0
Locus_15059_Transcript_1/1_Confidence_1.000_Length_1459	Abhydrolase domain-containing protein FAM108B1 (AHRD V1 **-- C0HAS5_SALSA)	Solyc03g034270.1.1	Solyc03g034270.1.1	No Hits						100	70.12	1459	1023	0	0	145	1167	1	1023	0
Locus_4026_Transcript_1/1_Confidence_1.000_Length_1457	Abhydrolase domain-containing protein FAM108B1 (AHRD V1 **-- C0HAS5_SALSA)%3B contains Interpro domain(s) IPR000073 Alpha/beta hydrolase fold-1	Solyc03g111770.1.1	Solyc03g111770.1.1	No Hits						100	76.6	1457	1116	0	0	159	1274	1	1116	0
Locus_20931_Transcript_1/1_Confidence_1.000_Length_388	Abhydrolase domain-containing protein FAM108B1 (AHRD V1 **-- C0HAS5_SALSA)%3B contains Interpro domain(s) IPR000073 Alpha/beta hydrolase fold-1	Solyc05g010680.1.1	Solyc05g010680.1.1	AK329826	Solanum lycopersicum cDNA, clone: LEFL3158E11, HTC in root	100.00	33	1152	2.86	100	100	388	388	0	0	1	388	1099	712	0
Locus_13255_Transcript_1/1_Confidence_1.000_Length_2139	ABI3-interacting protein 2 (Fragment) (AHRD V1 *-*- A7Y4K9_PINSY)%3B contains Interpro domain(s) IPR012474 Frigida-like	Solyc04g008840.1.1	Solyc04g008840.1.1	No Hits						100	84.57	2139	1809	0	0	219	2027	1809	1	0
Locus_23191_Transcript_1/1_Confidence_1.000_Length_277	Abnormal spindle-like microcephaly-associated protein (Fragment) (AHRD V1 *-*- B6UL97_HYLME)%3B contains Interpro domain(s) IPR016146 Calponin-homology	Solyc02g080390.1.1	Solyc02g080390.1.1	No Hits						100	99.64	277	276	0	0	1	276	3590	3865	1e-155
Locus_23191_Transcript_1/1_Confidence_1.000_Length_277	Abnormal spindle-like microcephaly-associated protein (Fragment) (AHRD V1 *-*- B6UL97_HYLME)%3B contains Interpro domain(s) IPR016146 Calponin-homology	Solyc02g080390.1.1	Solyc02g080390.1.1	No Hits						85.48	89.53	277	248	36	0	20	267	3468	3715	6e-53
Locus_23191_Transcript_1/1_Confidence_1.000_Length_277	Abnormal spindle-like microcephaly-associated protein (Fragment) (AHRD V1 *-*- B6UL97_HYLME)%3B contains Interpro domain(s) IPR016146 Calponin-homology	Solyc02g080390.1.1	Solyc02g080390.1.1	No Hits						82.89	82.31	277	228	36	1	39	266	3349	3573	1e-32
Locus_24513_Transcript_1/1_Confidence_1.000_Length_311	Abnormal spindle-like microcephaly-associated protein (Fragment) (AHRD V1 *-*- B6UL97_HYLME)%3B contains Interpro domain(s) IPR016146 Calponin-homology	Solyc02g080390.1.1	Solyc02g080390.1.1	No Hits						100	100	311	311	0	0	1	311	3257	3567	2e-176
Locus_24513_Transcript_1/1_Confidence_1.000_Length_311	Abnormal spindle-like microcephaly-associated protein (Fragment) (AHRD V1 *-*- B6UL97_HYLME)%3B contains Interpro domain(s) IPR016146 Calponin-homology	Solyc02g080390.1.1	Solyc02g080390.1.1	No Hits						86.03	73.63	311	229	29	1	76	301	3470	3698	6e-50
Locus_19849_Transcript_1/1_Confidence_1.000_Length_704	Abnormal spindle-like microcephaly-associated protein homolog (AHRD V1 *-*- ASPM_MOUSE)%3B contains Interpro domain(s) IPR016024 Armadillo-type fold	Solyc02g080400.1.1	Solyc02g080400.1.1	JF518787	UNVERIFIED: Solanum lycopersicum abnormal spindle-like protein-like mRNA, complete sequence	100.00	497	501	99.20	100	71.16	704	501	0	0	9	509	501	1	0
Locus_5974_Transcript_1/1_Confidence_1.000_Length_2040	Abscisic acid insensitive 8 homologue (Fragment) (AHRD V1 *--- A5A6Q3_TRIMO)	Solyc01g068200.1.1	Solyc01g068200.1.1	No Hits						100	77.35	2040	1578	0	0	452	2029	1578	1	0
Locus_19258_Transcript_1/1_Confidence_1.000_Length_876	Abscisic acid receptor PYL4 (AHRD V1 *--- PYL4_ARATH)%3B contains Interpro domain(s) IPR019587 Polyketide cyclase/dehydrase	Solyc06g050500.1.1	Solyc06g050500.1.1	No Hits						100	70.32	876	616	0	0	53	668	1	616	0
Locus_7074_Transcript_1/1_Confidence_1.000_Length_755	Abscisic acid receptor PYL4 (AHRD V1 **-- PYL4_ARATH)%3B contains Interpro domain(s) IPR019587 Polyketide cyclase/dehydrase	Solyc10g076410.1.1	Solyc10g076410.1.1	AK329986	Solanum lycopersicum cDNA, clone: LEFL3162K15, HTC in root	87.23	94	612	15.36	100	81.06	755	612	0	0	98	709	612	1	0
Locus_28988_Transcript_1/1_Confidence_1.000_Length_201	Abscisic acid receptor PYL6 (AHRD V1 **-- PYL6_ARATH)	Solyc05g052420.1.1	Solyc05g052420.1.1	AK328892	Solanum lycopersicum cDNA, clone: LEFL3065H07, HTC in root	84.69	98	249	39.36	100	95.52	201	192	0	0	1	192	58	249	1e-105
Locus_27630_Transcript_1/1_Confidence_1.000_Length_800	Abscisic acid receptor PYL6 (AHRD V1 **-* PYL6_ARATH)%3B contains Interpro domain(s) IPR019587 Polyketide cyclase/dehydrase	Solyc03g095780.1.1	Solyc03g095780.1.1	AK326797	Solanum lycopersicum cDNA, clone: LEFL2013O21, HTC in fruit	99.84	607	606	100.17	100	75.75	800	606	0	0	140	745	606	1	0
Locus_3572_Transcript_1/1_Confidence_1.000_Length_777	Abscisic acid receptor PYR1 (AHRD V1 **-- PYR1_ARATH)%3B contains Interpro domain(s) IPR019587 Polyketide cyclase/dehydrase	Solyc08g076960.1.1	Solyc08g076960.1.1	BT013073	Lycopersicon esculentum clone 114330R, mRNA sequence	100.00	696	696	100.00	100	89.58	777	696	0	0	32	727	1	696	0
Locus_22564_Transcript_1/2_Confidence_1.000_Length_183	Abscisic stress ripening (Fragment) (AHRD V1 *--- D1MEA2_MUSAC)%3B contains Interpro domain(s) IPR003496 ABA/WDS induced protein	Solyc04g071590.1.1	Solyc04g071590.1.1	AK247649	Solanum lycopersicum cDNA, clone: LEFL1079AA11, HTC in leaf	100.00	327	327	100.00	98.36	100	183	183	3	0	1	183	119	301	4e-93
Locus_22564_Transcript_1/2_Confidence_1.000_Length_183	Abscisic stress ripening (Fragment) (AHRD V1 *--- D1MEA2_MUSAC)%3B contains Interpro domain(s) IPR003496 ABA/WDS induced protein	Solyc04g071600.1.1	Solyc04g071600.1.1	No Hits						97.81	100	183	183	4	0	1	183	119	301	1e-90
Locus_341_Transcript_1/1_Confidence_1.000_Length_1800	Acetolactate synthase (AHRD V1 **** D7RPJ7_SOLTU)%3B contains Interpro domain(s) IPR012001 Thiamine pyrophosphate enzyme%2C N-terminal TPP binding region	Solyc07g061940.1.1	Solyc07g061940.1.1	No Hits						92.57	83.78	1800	1508	109	1	125	1632	7	1511	0
Locus_2450_Transcript_1/1_Confidence_1.000_Length_1672	Acetolactate synthase (AHRD V1 **** D7RPJ7_SOLTU)%3B contains Interpro domain(s) IPR012001 Thiamine pyrophosphate enzyme%2C N-terminal TPP binding region	Solyc07g061940.1.1	Solyc07g061940.1.1	No Hits						100	89.83	1672	1502	0	0	3	1504	10	1511	0
Locus_341_Transcript_1/1_Confidence_1.000_Length_1800	Acetolactate synthase (AHRD V1 **** D7RPJ7_SOLTU)%3B contains Interpro domain(s) IPR012846 Acetolactate synthase%2C large subunit%2C biosynthetic	Solyc03g044330.1.1	Solyc03g044330.1.1	BT014534	Lycopersicon esculentum clone 133948R, mRNA sequence	100.00	18	1980	0.91	100	93.61	1800	1685	0	0	116	1800	1	1685	0
Locus_2450_Transcript_1/1_Confidence_1.000_Length_1672	Acetolactate synthase (AHRD V1 **** D7RPJ7_SOLTU)%3B contains Interpro domain(s) IPR012846 Acetolactate synthase%2C large subunit%2C biosynthetic	Solyc03g044330.1.1	Solyc03g044330.1.1	BT014534	Lycopersicon esculentum clone 133948R, mRNA sequence	100.00	18	1980	0.91	93.1	99.7	1672	1667	112	1	9	1672	19	1685	0
Locus_4663_Transcript_1/1_Confidence_1.000_Length_1838	Acetolactate synthase small subunit (AHRD V1 ***- Q9SMC2_NICPL)%3B contains Interpro domain(s) IPR004789 Acetolactate synthase%2C small subunit	Solyc11g008780.1.1	Solyc11g008780.1.1	AK324367	Solanum lycopersicum cDNA, clone: LEFL1077AB06, HTC in leaf	100.00	1473	1473	100.00	100	79.82	1838	1467	0	0	372	1838	1473	7	0
Locus_17400_Transcript_1/1_Confidence_1.000_Length_1594	Acetyl coenzyme A cis-3-hexen-1-ol acetyl transferase (AHRD V1 **-* Q9SRQ2_ARATH)%3B contains Interpro domain(s) IPR003480 Transferase	Solyc07g049660.1.1	Solyc07g049660.1.1	No Hits						100	88.08	1594	1404	0	0	50	1453	1	1404	0
Locus_29888_Transcript_1/1_Confidence_1.000_Length_201	Acetyl coenzyme A cis-3-hexen-1-ol acetyl transferase (AHRD V1 **-* Q9SRQ2_ARATH)%3B contains Interpro domain(s) IPR003480 Transferase	Solyc07g049660.1.1	Solyc07g049660.1.1	No Hits						91.04	100	201	201	18	0	1	201	692	892	5e-68
Locus_8168_Transcript_1/1_Confidence_1.000_Length_1215	Acetyl esterase (AHRD V1 *--- AES_SALPB)%3B contains Interpro domain(s) IPR013094 Alpha/beta hydrolase fold-3	Solyc01g108530.1.1	Solyc01g108530.1.1	No Hits						100	76.05	1215	924	0	0	187	1110	924	1	0
Locus_22969_Transcript_1/1_Confidence_1.000_Length_377	Acetyl esterase (AHRD V1 *--- AES_SALSV)%3B contains Interpro domain(s) IPR013094 Alpha/beta hydrolase fold-3	Solyc06g035520.1.1	Solyc06g035520.1.1	No Hits						98.43	100	377	383	0	1	1	377	526	908	0
Locus_1914_Transcript_1/1_Confidence_1.000_Length_1151	Acetyl esterase (AHRD V1 *--- AES_SHIFL)%3B contains Interpro domain(s) IPR013094 Alpha/beta hydrolase fold-3	Solyc01g108540.1.1	Solyc01g108540.1.1	No Hits						89.63	81.23	1151	935	88	1	135	1069	926	1	0
Locus_1914_Transcript_1/1_Confidence_1.000_Length_1151	Acetyl esterase (AHRD V1 *--- AES_SHIFL)%3B contains Interpro domain(s) IPR013094 Alpha/beta hydrolase fold-3	Solyc01g108560.1.1	Solyc01g108560.1.1	No Hits						89.99	78.11	1151	899	90	0	135	1033	902	4	0
Locus_5026_Transcript_1/1_Confidence_1.000_Length_1201	Acetyl esterase (AHRD V1 *--- AES_SHIFL)%3B contains Interpro domain(s) IPR013094 Alpha/beta hydrolase fold-3	Solyc01g108540.1.1	Solyc01g108540.1.1	No Hits						97.69	79.27	1201	952	0	1	156	1107	1	930	0
Locus_5026_Transcript_1/1_Confidence_1.000_Length_1201	Acetyl esterase (AHRD V1 *--- AES_SHIFL)%3B contains Interpro domain(s) IPR013094 Alpha/beta hydrolase fold-3	Solyc01g108560.1.1	Solyc01g108560.1.1	No Hits						91.86	72.61	1201	872	62	1	241	1103	31	902	0
Locus_10549_Transcript_1/1_Confidence_1.000_Length_1562	Acetyl esterase (AHRD V1 *--- AES_SHIFL)%3B contains Interpro domain(s) IPR013094 Alpha/beta hydrolase fold-3	Solyc05g014320.1.1	Solyc05g014320.1.1	No Hits						100	77.21	1562	1206	0	0	199	1404	1206	1	0
Locus_15696_Transcript_2/2_Confidence_1.000_Length_949	Acetyl esterase (AHRD V1 *--- AES_SHIFL)%3B contains Interpro domain(s) IPR013094 Alpha/beta hydrolase fold-3	Solyc01g108540.1.1	Solyc01g108540.1.1	No Hits						87.41	88.72	949	842	67	4	117	949	1	812	0
Locus_15696_Transcript_2/2_Confidence_1.000_Length_949	Acetyl esterase (AHRD V1 *--- AES_SHIFL)%3B contains Interpro domain(s) IPR013094 Alpha/beta hydrolase fold-3	Solyc01g108560.1.1	Solyc01g108560.1.1	No Hits						86.77	85.25	949	809	77	3	150	949	1	788	0
Locus_16712_Transcript_1/1_Confidence_1.000_Length_211	Acetyl esterase (AHRD V1 *--- AES_SHIFL)%3B contains Interpro domain(s) IPR013094 Alpha/beta hydrolase fold-3	Solyc01g108560.1.1	Solyc01g108560.1.1	No Hits						100	100	211	211	0	0	1	211	316	526	6e-117
Locus_16712_Transcript_1/1_Confidence_1.000_Length_211	Acetyl esterase (AHRD V1 *--- AES_SHIFL)%3B contains Interpro domain(s) IPR013094 Alpha/beta hydrolase fold-3	Solyc01g108540.1.1	Solyc01g108540.1.1	No Hits						90.52	100	211	211	20	0	1	211	340	550	3e-69
Locus_5916_Transcript_1/1_Confidence_1.000_Length_1296	Acetyl esterase (AHRD V1 **-- AES_SHIF8)%3B contains Interpro domain(s) IPR013094 Alpha/beta hydrolase fold-3	Solyc05g009610.1.1	Solyc05g009610.1.1	AK326774	Solanum lycopersicum cDNA, clone: LEFL2013G04, HTC in fruit	100.00	1038	1038	100.00	100	80.09	1296	1038	0	0	41	1078	1	1038	0
Locus_14757_Transcript_1/1_Confidence_1.000_Length_1155	Acetyl esterase (AHRD V1 **-- AES_SHIF8)%3B contains Interpro domain(s) IPR013094 Alpha/beta hydrolase fold-3	Solyc02g085800.1.1	Solyc02g085800.1.1	AK326774	Solanum lycopersicum cDNA, clone: LEFL2013G04, HTC in fruit	89.47	57	1032	5.52	98.85	90.39	1155	1044	0	1	37	1080	1032	1	0
Locus_1518_Transcript_1/1_Confidence_1.000_Length_1349	Acetyl esterase (AHRD V1 **-- AES_SHIFL)%3B contains Interpro domain(s) IPR013094 Alpha/beta hydrolase fold-3	Solyc10g054780.1.1	Solyc10g054780.1.1	AK323557	Solanum lycopersicum cDNA, clone: LEFL1059BE08, HTC in leaf	100.00	1041	1041	100.00	100	77.17	1349	1041	0	0	20	1060	1	1041	0
Locus_3135_Transcript_1/2_Confidence_1.000_Length_1014	Acetyl xylan esterase A (AHRD V1 **-- D0TLQ4_9BACE)%3B contains Interpro domain(s) IPR005181 Protein of unknown function DUF303%2C acetylesterase putative	Solyc12g057020.1.1	Solyc12g057020.1.1	AK321319	Solanum lycopersicum cDNA, clone: LEFL1023AH04, HTC in leaf	82.93	123	837	14.70	100	82.54	1014	837	0	0	130	966	837	1	0
Locus_27972_Transcript_1/1_Confidence_1.000_Length_268	Acetyl xylan esterase A (AHRD V1 **-- D7JXX9_9BACE)%3B contains Interpro domain(s) IPR005181 Protein of unknown function DUF303%2C acetylesterase putative	Solyc04g074110.1.1	Solyc04g074110.1.1	No Hits						100	82.46	268	221	0	0	48	268	1	221	9e-123
Locus_11207_Transcript_1/1_Confidence_1.000_Length_1580	Acetyl-CoA C-acetyltransferase (AHRD V1 **** D9U856_9LAMI)%3B contains Interpro domain(s) IPR002155 Thiolase	Solyc05g017760.1.1	Solyc05g017760.1.1	No Hits						99.26	77.47	1580	1224	0	1	163	1377	1	1224	0
Locus_16936_Transcript_1/2_Confidence_1.000_Length_1471	Acetyl-CoA C-acetyltransferase (AHRD V1 **** D9U856_9LAMI)%3B contains Interpro domain(s) IPR002155 Thiolase	Solyc05g017760.1.1	Solyc05g017760.1.1	No Hits						87.6	78.38	1471	1153	143	0	101	1253	56	1208	0
Locus_4328_Transcript_2/2_Confidence_1.000_Length_1636	Acetyl-CoA C-acetyltransferase protein (AHRD V1 **** D3YN47_9ERIC)%3B contains Interpro domain(s) IPR002155 Thiolase	Solyc04g015100.1.1	Solyc04g015100.1.1	No Hits						100	75.55	1636	1236	0	0	232	1467	1	1236	0
Locus_11207_Transcript_1/1_Confidence_1.000_Length_1580	Acetyl-CoA C-acetyltransferase protein (AHRD V1 **** D3YN47_9ERIC)%3B contains Interpro domain(s) IPR002155 Thiolase	Solyc07g045350.1.1	Solyc07g045350.1.1	No Hits						87.41	75.89	1580	1199	151	0	163	1361	1	1199	0
Locus_16936_Transcript_1/2_Confidence_1.000_Length_1471	Acetyl-CoA C-acetyltransferase protein (AHRD V1 **** D3YN47_9ERIC)%3B contains Interpro domain(s) IPR002155 Thiolase	Solyc07g045350.1.1	Solyc07g045350.1.1	No Hits						100	82.6	1471	1215	0	0	55	1269	1	1215	0
Locus_2654_Transcript_1/1_Confidence_1.000_Length_7426	Acetyl-CoA carboxylase (AHRD V1 ***- D2CFN2_9ROSI)%3B contains Interpro domain(s) IPR013537 Acetyl-CoA carboxylase%2C central region	Solyc12g056940.1.1	Solyc12g056940.1.1	AK320754	Solanum lycopersicum cDNA, clone: LEFL1012DF09, HTC in leaf	100.00	19	6633	0.29	99.97	89.32	7426	6633	2	0	349	6981	1	6633	0
Locus_21787_Transcript_1/1_Confidence_1.000_Length_1211	Acetyl-CoA carboxylase biotin carboxyl carrier protein (AHRD V1 *-** B9Z6D8_9NEIS)%3B contains Interpro domain(s) IPR000089 Biotin/lipoyl attachment IPR001882 Biotin-binding site	Solyc05g056290.1.1	Solyc05g056290.1.1	No Hits						100	70.11	1211	849	0	0	363	1211	858	10	0
Locus_1053_Transcript_1/1_Confidence_1.000_Length_1979	Acetyl-CoA carboxylase biotin carboxylase (AHRD V1 ***- B4VQU4_9CYAN)%3B contains Interpro domain(s) IPR004549 Acetyl-CoA carboxylase%2C biotin carboxylase	Solyc01g008330.1.1	Solyc01g008330.1.1	No Hits						99.94	81.4	1979	1611	1	0	174	1784	1611	1	0
Locus_1719_Transcript_1/1_Confidence_1.000_Length_2747	Acetyl-CoA carboxylase-like protein (AHRD V1 *-*- Q8ABH3_BACTN)%3B contains Interpro domain(s) IPR012878 Protein of unknown function DUF1680	Solyc12g100120.1.1	Solyc12g100120.1.1	AK325623	Solanum lycopersicum cDNA, clone: LEFL2001AD08, HTC in fruit	99.73	2598	2598	100.00	99.08	94.98	2747	2609	0	2	98	2693	1	2598	0
Locus_1719_Transcript_1/1_Confidence_1.000_Length_2747	Acetyl-CoA carboxylase-like protein (AHRD V1 *-*- Q8ABH3_BACTN)%3B contains Interpro domain(s) IPR012878 Protein of unknown function DUF1680	Solyc11g061700.1.1	Solyc11g061700.1.1	AK325623	Solanum lycopersicum cDNA, clone: LEFL2001AD08, HTC in fruit	80.07	2158	2592	83.26	79.7	78.56	2747	2158	422	3	179	2323	65	2219	0
Locus_14230_Transcript_1/1_Confidence_1.000_Length_1651	Acetyl-coenzyme A carboxylase carboxyl transferase subunit alpha (AHRD V1 *-*- A0YRC5_LYNSP)%3B contains Interpro domain(s) IPR001095 Acetyl-CoA carboxylase%2C alpha subunit	Solyc01g094340.1.1	Solyc01g094340.1.1	No Hits						97.35	93.76	1651	1548	0	3	104	1651	2178	672	0
Locus_14231_Transcript_1/1_Confidence_1.000_Length_875	Acetyl-coenzyme A carboxylase carboxyl transferase subunit alpha (AHRD V1 *-*- A0YRC5_LYNSP)%3B contains Interpro domain(s) IPR001095 Acetyl-CoA carboxylase%2C alpha subunit	Solyc01g094340.1.1	Solyc01g094340.1.1	No Hits						100	81.26	875	711	0	0	165	875	1	711	0
Locus_17212_Transcript_1/3_Confidence_0.571_Length_2907	Acetyl-coenzyme A carboxylase carboxyl transferase subunit alpha (AHRD V1 *-*- B7KJL9_CYAP7)%3B contains Interpro domain(s) IPR001095 Acetyl-CoA carboxylase%2C alpha subunit	Solyc09g013080.1.1	Solyc09g013080.1.1	No Hits						100	78.64	2907	2286	0	0	210	2495	1	2286	0
Locus_17212_Transcript_2/3_Confidence_0.714_Length_3006	Acetyl-coenzyme A carboxylase carboxyl transferase subunit alpha (AHRD V1 *-*- B7KJL9_CYAP7)%3B contains Interpro domain(s) IPR001095 Acetyl-CoA carboxylase%2C alpha subunit	Solyc09g013080.1.1	Solyc09g013080.1.1	No Hits						100	76.05	3006	2286	0	0	210	2495	1	2286	0
Locus_17212_Transcript_3/3_Confidence_0.571_Length_2923	Acetyl-coenzyme A carboxylase carboxyl transferase subunit alpha (AHRD V1 *-*- B7KJL9_CYAP7)%3B contains Interpro domain(s) IPR001095 Acetyl-CoA carboxylase%2C alpha subunit	Solyc09g013080.1.1	Solyc09g013080.1.1	No Hits						100	78.21	2923	2286	0	0	210	2495	1	2286	0
Locus_27010_Transcript_1/1_Confidence_1.000_Length_238	Acetyl-coenzyme A carboxylase carboxyl transferase subunit beta (AHRD V1 ***- ACCD_EPIVI)%3B contains Interpro domain(s) IPR000438 Acetyl-CoA carboxylase carboxyl transferase%2C beta subunit	Solyc01g007340.1.1	Solyc01g007340.1.1	No Hits						100	100	238	238	0	0	1	238	1164	927	5e-133
Locus_18640_Transcript_1/2_Confidence_1.000_Length_856	Acetyl-coenzyme A synthetase (AHRD V1 *-*- ACSA_XANP2)%3B contains Interpro domain(s) IPR000873 AMP-dependent synthetase and ligase	Solyc12g044290.1.1	Solyc12g044290.1.1	BT013894	Lycopersicon esculentum clone 132881F, mRNA sequence	100.00	669	714	93.70	100	78.15	856	669	0	0	188	856	1	669	0
Locus_7075_Transcript_1/2_Confidence_1.000_Length_2412	Acetyl-coenzyme A synthetase (AHRD V1 ***- D5HA95_SALRM)%3B contains Interpro domain(s) IPR000873 AMP-dependent synthetase and ligase	Solyc03g114460.1.1	Solyc03g114460.1.1	No Hits						99.86	89.93	2412	2169	0	1	229	2397	2166	1	0
Locus_7772_Transcript_2/5_Confidence_0.538_Length_1819	Acetyl-coenzyme A synthetase (AHRD V1 ***- D5HA95_SALRM)%3B contains Interpro domain(s) IPR000873 AMP-dependent synthetase and ligase	Solyc12g038400.1.1	Solyc12g038400.1.1	AK325689	Solanum lycopersicum cDNA, clone: LEFL2011C17, HTC in fruit	100.00	20	1968	1.02	98.85	81.47	1819	1482	0	1	338	1819	1	1465	0
Locus_7772_Transcript_5/5_Confidence_0.538_Length_1802	Acetyl-coenzyme A synthetase (AHRD V1 ***- D5HA95_SALRM)%3B contains Interpro domain(s) IPR000873 AMP-dependent synthetase and ligase	Solyc12g038400.1.1	Solyc12g038400.1.1	AK325689	Solanum lycopersicum cDNA, clone: LEFL2011C17, HTC in fruit	100.00	20	1968	1.02	100	81.3	1802	1465	0	0	338	1802	1	1465	0
Locus_15332_Transcript_3/3_Confidence_0.571_Length_815	Acetyl-coenzyme A synthetase (AHRD V1 ***- D5HA95_SALRM)%3B contains Interpro domain(s) IPR000873 AMP-dependent synthetase and ligase	Solyc12g038400.1.1	Solyc12g038400.1.1	AK325689	Solanum lycopersicum cDNA, clone: LEFL2011C17, HTC in fruit	100.00	20	1968	1.02	100	73.01	815	595	0	0	1	595	1374	1968	0
Locus_313_Transcript_4/5_Confidence_0.600_Length_2481	Acetyl-coenzyme A synthetase (AHRD V1 ***- Q2J3D0_RHOP2)%3B contains Interpro domain(s) IPR011904 Acetate--CoA ligase	Solyc07g017860.1.1	Solyc07g017860.1.1	No Hits						82.14	77.39	2481	1920	341	2	109	2027	2021	103	0
Locus_9344_Transcript_1/1_Confidence_1.000_Length_2462	Acetyl-coenzyme A synthetase (AHRD V1 ***- Q2J3D0_RHOP2)%3B contains Interpro domain(s) IPR011904 Acetate--CoA ligase	Solyc07g017860.1.1	Solyc07g017860.1.1	No Hits						99.95	82.62	2462	2034	1	0	302	2335	2034	1	0
Locus_313_Transcript_4/5_Confidence_0.600_Length_2481	Acetyl-coenzyme A synthetase (AHRD V1 ***- Q2RNC6_RHORT)%3B contains Interpro domain(s) IPR011904 Acetate--CoA ligase	Solyc02g094640.1.1	Solyc02g094640.1.1	No Hits						100	76.42	2481	1896	0	0	96	1991	1896	1	0
Locus_9344_Transcript_1/1_Confidence_1.000_Length_2462	Acetyl-coenzyme A synthetase (AHRD V1 ***- Q2RNC6_RHORT)%3B contains Interpro domain(s) IPR011904 Acetate--CoA ligase	Solyc02g094640.1.1	Solyc02g094640.1.1	No Hits						82.42	75.3	2462	1854	324	2	315	2167	1883	31	0
Locus_5975_Transcript_1/1_Confidence_1.000_Length_1887	Acetylornithine aminotransferase (AHRD V1 **** D8THT2_VOLCA)%3B contains Interpro domain(s) IPR004636 Acetylornithine and succinylornithine aminotransferase	Solyc08g080370.1.1	Solyc08g080370.1.1	No Hits						100	73.29	1887	1383	0	0	447	1829	1383	1	0
Locus_2057_Transcript_1/1_Confidence_1.000_Length_1656	Acetylornithine deacetylase (AHRD V1 ***- B6TIJ2_MAIZE)%3B contains Interpro domain(s) IPR011650 Peptidase M20%2C dimerisation	Solyc08g076990.1.1	Solyc08g076990.1.1	No Hits						100	79.53	1656	1317	0	0	262	1578	1317	1	0
Locus_10394_Transcript_1/1_Confidence_1.000_Length_1754	Acetylornithine deacetylase (AHRD V1 ***- B6TIJ2_MAIZE)%3B contains Interpro domain(s) IPR011650 Peptidase M20%2C dimerisation	Solyc08g076990.1.1	Solyc08g076990.1.1	No Hits						84.08	73.77	1754	1294	203	1	419	1709	1315	22	0
Locus_2057_Transcript_1/1_Confidence_1.000_Length_1656	Acetylornithine deacetylase or succinyl-diaminopimelate desuccinylase (AHRD V1 *-*- D4MFM7_9ENTE)%3B contains Interpro domain(s) IPR002933 Peptidase M20	Solyc08g076980.1.1	Solyc08g076980.1.1	No Hits						84.03	78.26	1656	1296	186	2	262	1557	1287	13	0
Locus_10394_Transcript_1/1_Confidence_1.000_Length_1754	Acetylornithine deacetylase or succinyl-diaminopimelate desuccinylase (AHRD V1 *-*- D4MFM7_9ENTE)%3B contains Interpro domain(s) IPR002933 Peptidase M20	Solyc08g076980.1.1	Solyc08g076980.1.1	No Hits						88.18	74.29	1754	1303	136	1	419	1721	1285	1	0
Locus_12601_Transcript_1/1_Confidence_1.000_Length_1037	Acetyltransferase (AHRD V1 *-*- D8G8Q7_9CYAN)%3B contains Interpro domain(s) IPR000182 GCN5-related N-acetyltransferase	Solyc05g025890.1.1	Solyc05g025890.1.1	AK326614	Solanum lycopersicum cDNA, clone: LEFL2010L10, HTC in fruit	87.72	57	843	6.76	100	81.29	1037	843	0	0	177	1019	1	843	0
Locus_22170_Transcript_1/1_Confidence_1.000_Length_397	Acetyltransferase GNAT family protein expressed (AHRD V1 *-*- Q75GC2_ORYSJ)%3B contains Interpro domain(s) IPR000182 GCN5-related N-acetyltransferase	Solyc09g082250.1.1	Solyc09g082250.1.1	No Hits						95.68	70.03	397	278	12	0	1	278	1019	742	6e-128
Locus_23165_Transcript_1/1_Confidence_1.000_Length_300	Acetyltransferase GNAT family protein expressed (AHRD V1 ***- Q75GC2_ORYSJ)%3B contains Interpro domain(s) IPR000182 GCN5-related N-acetyltransferase	Solyc01g098020.1.1	Solyc01g098020.1.1	No Hits						86.46	96	300	288	39	0	12	299	135	422	1e-69
Locus_21387_Transcript_1/1_Confidence_1.000_Length_557	Acetyltransferase GNAT family protein expressed (AHRD V1 ***- Q852L7_ORYSJ)%3B contains Interpro domain(s) IPR000182 GCN5-related N-acetyltransferase	Solyc01g098010.1.1	Solyc01g098010.1.1	No Hits						100	82.94	557	462	0	0	96	557	1	462	0
Locus_4311_Transcript_1/1_Confidence_1.000_Length_796	Acetyltransferase-like protein (AHRD V1 ***- Q31BX2_PROM9)%3B contains Interpro domain(s) IPR000182 GCN5-related N-acetyltransferase	Solyc05g010250.1.1	Solyc05g010250.1.1	AK321341	Solanum lycopersicum cDNA, clone: LEFL1023BH01, HTC in leaf	99.83	572	576	99.31	100	72.36	796	576	0	0	113	688	1	576	0
Locus_21683_Transcript_1/1_Confidence_1.000_Length_174	Acetyltransferase-like protein (AHRD V1 ***- Q7EYF5_ORYSJ)%3B contains Interpro domain(s) IPR000182 GCN5-related N-acetyltransferase	Solyc02g064690.1.1	Solyc02g064690.1.1	No Hits						100	100	174	174	0	0	1	174	471	644	6e-95
Locus_25272_Transcript_1/1_Confidence_1.000_Length_263	Acetyltransferase-like protein (AHRD V1 ***- Q7EYF5_ORYSJ)%3B contains Interpro domain(s) IPR000182 GCN5-related N-acetyltransferase	Solyc03g116860.1.1	Solyc03g116860.1.1	No Hits						100	100	263	263	0	0	1	263	870	1132	7e-148
Locus_28659_Transcript_1/1_Confidence_1.000_Length_255	Acetyltransferase-like protein (AHRD V1 ***- Q7EYF5_ORYSJ)%3B contains Interpro domain(s) IPR000182 GCN5-related N-acetyltransferase	Solyc02g064690.1.1	Solyc02g064690.1.1	No Hits						99.61	100	255	255	1	0	1	255	684	938	1e-140
Locus_4060_Transcript_1/2_Confidence_1.000_Length_2337	Acid beta-fructofuranosidase (AHRD V1 **-- Q575T1_WHEAT)%3B contains Interpro domain(s) IPR001362 Glycoside hydrolase%2C family 32	Solyc03g083910.1.1	Solyc03g083910.1.1	No Hits						100	70.95	2337	1658	0	0	72	1729	1	1658	0
Locus_4060_Transcript_2/2_Confidence_1.000_Length_2251	Acid beta-fructofuranosidase (AHRD V1 **-- Q575T1_WHEAT)%3B contains Interpro domain(s) IPR001362 Glycoside hydrolase%2C family 32	Solyc03g083910.1.1	Solyc03g083910.1.1	No Hits						100	72.06	2251	1622	0	0	72	1693	1	1622	0
Locus_27262_Transcript_1/1_Confidence_1.000_Length_240	Acid beta-fructofuranosidase (AHRD V1 **-- Q575T1_WHEAT)%3B contains Interpro domain(s) IPR001362 Glycoside hydrolase%2C family 32	Solyc08g079080.1.1	Solyc08g079080.1.1	No Hits						100	100	240	240	0	0	1	240	1628	1389	3e-134
Locus_19943_Transcript_1/1_Confidence_1.000_Length_863	Acid phosphatase (AHRD V1 **-- O49855_SOYBN)%3B contains Interpro domain(s) IPR010028 Acid phosphatase%2C plant	Solyc06g062370.1.1	Solyc06g062370.1.1	No Hits						100	95.13	863	821	0	0	43	863	837	17	0
Locus_19943_Transcript_1/1_Confidence_1.000_Length_863	Acid phosphatase (AHRD V1 **-- O49855_SOYBN)%3B contains Interpro domain(s) IPR010028 Acid phosphatase%2C plant	Solyc06g062380.1.1	Solyc06g062380.1.1	No Hits						88.41	92	863	794	89	1	50	840	794	1	0
Locus_19576_Transcript_1/1_Confidence_1.000_Length_1122	Acid phosphatase (AHRD V1 **-- Q53WT2_SOLLC)%3B contains Interpro domain(s) IPR010028 Acid phosphatase%2C plant	Solyc03g093470.1.1	Solyc03g093470.1.1	No Hits						100	70.59	1122	792	0	0	202	993	1	792	0
Locus_15375_Transcript_1/1_Confidence_1.000_Length_986	Acid phosphatase (AHRD V1 **** B9XQU4_9BACT)%3B contains Interpro domain(s) IPR004843 Metallophosphoesterase	Solyc04g008260.1.1	Solyc04g008260.1.1	No Hits						100	97.36	986	960	0	0	26	985	1	960	0
Locus_24388_Transcript_1/1_Confidence_1.000_Length_776	Acid phosphatase (AHRD V1 **** B9XQU4_9BACT)%3B contains Interpro domain(s) IPR004843 Metallophosphoesterase	Solyc03g098010.1.1	Solyc03g098010.1.1	No Hits						97.16	90.59	776	703	0	1	74	776	972	290	0
Locus_28120_Transcript_1/1_Confidence_1.000_Length_1035	Acid phosphatase-like protein (AHRD V1 **-- Q9M0F4_ARATH)%3B contains Interpro domain(s) IPR010028 Acid phosphatase%2C plant	Solyc09g090600.1.1	Solyc09g090600.1.1	No Hits						100	74.49	1035	771	0	0	244	1014	771	1	0
Locus_26913_Transcript_1/1_Confidence_1.000_Length_979	Acid phosphatase-like protein (AHRD V1 **-- Q9M0F5_ARATH)%3B contains Interpro domain(s) IPR010028 Acid phosphatase%2C plant	Solyc08g066530.1.1	Solyc08g066530.1.1	No Hits						100	82.74	979	810	0	0	78	887	810	1	0
Locus_603_Transcript_1/1_Confidence_1.000_Length_1053	Acidic chitinase (AHRD V1 **-- Q71HN4_FICAW)%3B contains Interpro domain(s) IPR001223 Glycoside hydrolase%2C family 18%2C catalytic domain	Solyc05g050130.1.1	Solyc05g050130.1.1	No Hits						99.89	83.48	1053	879	1	0	29	907	1	879	0
Locus_14709_Transcript_1/1_Confidence_1.000_Length_212	Acidic chitinase (AHRD V1 **-- Q71HN4_FICAW)%3B contains Interpro domain(s) IPR001223 Glycoside hydrolase%2C family 18%2C catalytic domain	Solyc01g095310.1.1	Solyc01g095310.1.1	AK329536	Solanum lycopersicum cDNA, clone: LEFL3146J03, HTC in root	93.75	32	909	3.52	100	100	212	212	0	0	1	212	118	329	2e-117
Locus_1364_Transcript_1/3_Confidence_0.429_Length_1966	Acidic leucine-rich nuclear phosphoprotein 32 family member A (AHRD V1 *-*- B6UH95_MAIZE)%3B contains Interpro domain(s) IPR001611 Leucine-rich repeat	Solyc03g034080.1.1	Solyc03g034080.1.1	No Hits						100	70.85	1966	1393	0	0	64	1456	45	1437	0
Locus_1364_Transcript_2/3_Confidence_0.714_Length_1970	Acidic leucine-rich nuclear phosphoprotein 32 family member A (AHRD V1 *-*- B6UH95_MAIZE)%3B contains Interpro domain(s) IPR001611 Leucine-rich repeat	Solyc03g034080.1.1	Solyc03g034080.1.1	No Hits						100	70.71	1970	1393	0	0	64	1456	45	1437	0
Locus_17121_Transcript_1/1_Confidence_1.000_Length_821	Acireductone dioxygenase (AHRD V1 **** A8UGP3_SOLTU)%3B contains Interpro domain(s) IPR004313 Acireductone dioxygenase%2C ARD	Solyc09g082650.1.1	Solyc09g082650.1.1	No Hits						99.23	79.05	821	649	0	1	1	644	81	729	0
Locus_6268_Transcript_1/1_Confidence_1.000_Length_1754	ACT domain-containing protein (AHRD V1 **-- D7M3X3_ARALY)%3B contains Interpro domain(s) IPR002912 Amino acid-binding ACT	Solyc05g011920.1.1	Solyc05g011920.1.1	No Hits						100	76.97	1754	1350	0	0	287	1636	1350	1	0
Locus_12705_Transcript_2/4_Confidence_0.667_Length_1725	ACT domain-containing protein (AHRD V1 **-- D7M3X3_ARALY)%3B contains Interpro domain(s) IPR002912 Amino acid-binding ACT	Solyc02g092150.1.1	Solyc02g092150.1.1	No Hits						99.34	88	1725	1518	0	2	1	1518	116	1623	0
Locus_12705_Transcript_4/4_Confidence_0.667_Length_1719	ACT domain-containing protein (AHRD V1 **-- D7M3X3_ARALY)%3B contains Interpro domain(s) IPR002912 Amino acid-binding ACT	Solyc02g092150.1.1	Solyc02g092150.1.1	No Hits						99.74	87.96	1719	1512	0	1	1	1512	116	1623	0
Locus_17495_Transcript_1/1_Confidence_1.000_Length_1790	ACT domain-containing protein (AHRD V1 **-- D7M3X3_ARALY)%3B contains Interpro domain(s) IPR002912 Amino acid-binding ACT	Solyc05g011920.1.1	Solyc05g011920.1.1	No Hits						85.48	73.85	1790	1322	192	0	322	1643	1328	7	0
Locus_18655_Transcript_1/1_Confidence_1.000_Length_1590	ACT domain-containing protein (AHRD V1 **-- D7M3X3_ARALY)%3B contains Interpro domain(s) IPR002912 Amino acid-binding ACT	Solyc01g010000.1.1	Solyc01g010000.1.1	No Hits						100	84.28	1590	1340	0	0	151	1490	1340	1	0
Locus_711_Transcript_2/2_Confidence_1.000_Length_740	Actin (AHRD V1 ***- B5M4V6_TOBAC)%3B contains Interpro domain(s) IPR004000 Actin/actin-like	Solyc05g054480.1.1	Solyc05g054480.1.1	No Hits						84.84	74.86	740	554	84	0	185	738	566	13	2e-120
Locus_711_Transcript_2/2_Confidence_1.000_Length_740	Actin (AHRD V1 ***- B5M4V6_TOBAC)%3B contains Interpro domain(s) IPR004000 Actin/actin-like	Solyc06g076090.1.1	Solyc06g076090.1.1	No Hits						83.84	75.27	740	557	90	0	184	740	567	11	5e-108
Locus_711_Transcript_2/2_Confidence_1.000_Length_740	Actin (AHRD V1 ***- B5M4V6_TOBAC)%3B contains Interpro domain(s) IPR004000 Actin/actin-like	Solyc11g065990.1.1	Solyc11g065990.1.1	AK322149	Solanum lycopersicum cDNA, clone: LEFL1034AD06, HTC in leaf	82.19	1134	1134	100.00	81.78	71.22	740	527	96	0	214	740	537	11	9e-76
Locus_1502_Transcript_1/2_Confidence_1.000_Length_1489	Actin (AHRD V1 ***- B5M4V6_TOBAC)%3B contains Interpro domain(s) IPR004000 Actin/actin-like	Solyc05g054480.1.1	Solyc05g054480.1.1	No Hits						83.32	74.48	1489	1109	185	0	379	1487	1121	13	0
Locus_1502_Transcript_1/2_Confidence_1.000_Length_1489	Actin (AHRD V1 ***- B5M4V6_TOBAC)%3B contains Interpro domain(s) IPR004000 Actin/actin-like	Solyc10g080500.1.1	Solyc10g080500.1.1	AK322149	Solanum lycopersicum cDNA, clone: LEFL1034AD06, HTC in leaf	99.91	1134	1134	100.00	82.83	71.59	1489	1066	183	0	424	1489	1076	11	0
Locus_1502_Transcript_1/2_Confidence_1.000_Length_1489	Actin (AHRD V1 ***- B5M4V6_TOBAC)%3B contains Interpro domain(s) IPR004000 Actin/actin-like	Solyc06g076090.1.1	Solyc06g076090.1.1	No Hits						81.32	75.49	1489	1124	210	0	366	1489	1134	11	1e-159
Locus_1502_Transcript_1/2_Confidence_1.000_Length_1489	Actin (AHRD V1 ***- B5M4V6_TOBAC)%3B contains Interpro domain(s) IPR004000 Actin/actin-like	Solyc11g065990.1.1	Solyc11g065990.1.1	AK322149	Solanum lycopersicum cDNA, clone: LEFL1034AD06, HTC in leaf	82.19	1134	1134	100.00	80	74.21	1489	1105	221	0	385	1489	1115	11	5e-122
Locus_1502_Transcript_2/2_Confidence_1.000_Length_1410	Actin (AHRD V1 ***- B5M4V6_TOBAC)%3B contains Interpro domain(s) IPR004000 Actin/actin-like	Solyc05g054480.1.1	Solyc05g054480.1.1	No Hits						83.32	78.65	1410	1109	185	0	300	1408	1121	13	0
Locus_1502_Transcript_2/2_Confidence_1.000_Length_1410	Actin (AHRD V1 ***- B5M4V6_TOBAC)%3B contains Interpro domain(s) IPR004000 Actin/actin-like	Solyc10g080500.1.1	Solyc10g080500.1.1	AK322149	Solanum lycopersicum cDNA, clone: LEFL1034AD06, HTC in leaf	99.91	1134	1134	100.00	82.83	75.6	1410	1066	183	0	345	1410	1076	11	0
Locus_1502_Transcript_2/2_Confidence_1.000_Length_1410	Actin (AHRD V1 ***- B5M4V6_TOBAC)%3B contains Interpro domain(s) IPR004000 Actin/actin-like	Solyc06g076090.1.1	Solyc06g076090.1.1	No Hits						81.32	79.72	1410	1124	210	0	287	1410	1134	11	1e-159
Locus_1502_Transcript_2/2_Confidence_1.000_Length_1410	Actin (AHRD V1 ***- B5M4V6_TOBAC)%3B contains Interpro domain(s) IPR004000 Actin/actin-like	Solyc11g065990.1.1	Solyc11g065990.1.1	AK322149	Solanum lycopersicum cDNA, clone: LEFL1034AD06, HTC in leaf	82.19	1134	1134	100.00	80	78.37	1410	1105	221	0	306	1410	1115	11	5e-122
Locus_3976_Transcript_1/1_Confidence_1.000_Length_1586	Actin (AHRD V1 ***- B5M4V6_TOBAC)%3B contains Interpro domain(s) IPR004000 Actin/actin-like	Solyc10g080500.1.1	Solyc10g080500.1.1	AK322149	Solanum lycopersicum cDNA, clone: LEFL1034AD06, HTC in leaf	99.91	1134	1134	100.00	99.91	71.5	1586	1134	1	0	267	1400	1134	1	0
Locus_3976_Transcript_1/1_Confidence_1.000_Length_1586	Actin (AHRD V1 ***- B5M4V6_TOBAC)%3B contains Interpro domain(s) IPR004000 Actin/actin-like	Solyc06g076090.1.1	Solyc06g076090.1.1	No Hits						83.95	71.5	1586	1134	182	0	267	1400	1134	1	0
Locus_3976_Transcript_1/1_Confidence_1.000_Length_1586	Actin (AHRD V1 ***- B5M4V6_TOBAC)%3B contains Interpro domain(s) IPR004000 Actin/actin-like	Solyc05g054480.1.1	Solyc05g054480.1.1	No Hits						83.75	71.37	1586	1132	184	0	269	1400	1132	1	0
Locus_3976_Transcript_1/1_Confidence_1.000_Length_1586	Actin (AHRD V1 ***- B5M4V6_TOBAC)%3B contains Interpro domain(s) IPR004000 Actin/actin-like	Solyc11g065990.1.1	Solyc11g065990.1.1	AK322149	Solanum lycopersicum cDNA, clone: LEFL1034AD06, HTC in leaf	82.19	1134	1134	100.00	82.01	71.5	1586	1134	204	0	267	1400	1134	1	7e-180
Locus_8589_Transcript_2/2_Confidence_1.000_Length_1343	Actin (AHRD V1 ***- B5M4V6_TOBAC)%3B contains Interpro domain(s) IPR004000 Actin/actin-like	Solyc05g054480.1.1	Solyc05g054480.1.1	No Hits						100	84.44	1343	1134	0	0	73	1206	1	1134	0
Locus_8589_Transcript_2/2_Confidence_1.000_Length_1343	Actin (AHRD V1 ***- B5M4V6_TOBAC)%3B contains Interpro domain(s) IPR004000 Actin/actin-like	Solyc06g076090.1.1	Solyc06g076090.1.1	No Hits						84.45	84.29	1343	1132	176	0	73	1204	1	1132	0
Locus_8589_Transcript_2/2_Confidence_1.000_Length_1343	Actin (AHRD V1 ***- B5M4V6_TOBAC)%3B contains Interpro domain(s) IPR004000 Actin/actin-like	Solyc10g080500.1.1	Solyc10g080500.1.1	AK322149	Solanum lycopersicum cDNA, clone: LEFL1034AD06, HTC in leaf	99.91	1134	1134	100.00	83.83	84.29	1343	1132	183	0	73	1204	1	1132	0
Locus_8589_Transcript_2/2_Confidence_1.000_Length_1343	Actin (AHRD V1 ***- B5M4V6_TOBAC)%3B contains Interpro domain(s) IPR004000 Actin/actin-like	Solyc11g065990.1.1	Solyc11g065990.1.1	AK322149	Solanum lycopersicum cDNA, clone: LEFL1034AD06, HTC in leaf	82.19	1134	1134	100.00	82.24	84.29	1343	1132	201	0	73	1204	1	1132	0
Locus_17092_Transcript_1/1_Confidence_1.000_Length_1463	Actin (AHRD V1 ***- B5M4V6_TOBAC)%3B contains Interpro domain(s) IPR004000 Actin/actin-like	Solyc05g054480.1.1	Solyc05g054480.1.1	No Hits						89.58	77.38	1463	1132	118	0	275	1406	1132	1	0
Locus_17092_Transcript_1/1_Confidence_1.000_Length_1463	Actin (AHRD V1 ***- B5M4V6_TOBAC)%3B contains Interpro domain(s) IPR004000 Actin/actin-like	Solyc10g080500.1.1	Solyc10g080500.1.1	AK322149	Solanum lycopersicum cDNA, clone: LEFL1034AD06, HTC in leaf	99.91	1134	1134	100.00	84.83	77.51	1463	1134	172	0	273	1406	1134	1	0
Locus_17092_Transcript_1/1_Confidence_1.000_Length_1463	Actin (AHRD V1 ***- B5M4V6_TOBAC)%3B contains Interpro domain(s) IPR004000 Actin/actin-like	Solyc06g076090.1.1	Solyc06g076090.1.1	No Hits						84.57	77.51	1463	1134	175	0	273	1406	1134	1	0
Locus_17092_Transcript_1/1_Confidence_1.000_Length_1463	Actin (AHRD V1 ***- B5M4V6_TOBAC)%3B contains Interpro domain(s) IPR004000 Actin/actin-like	Solyc11g065990.1.1	Solyc11g065990.1.1	AK322149	Solanum lycopersicum cDNA, clone: LEFL1034AD06, HTC in leaf	82.19	1134	1134	100.00	81.92	77.51	1463	1134	205	0	273	1406	1134	1	2e-177
Locus_20545_Transcript_1/1_Confidence_1.000_Length_944	Actin (AHRD V1 ***- B5M4V6_TOBAC)%3B contains Interpro domain(s) IPR004000 Actin/actin-like	Solyc11g065990.1.1	Solyc11g065990.1.1	AK322149	Solanum lycopersicum cDNA, clone: LEFL1034AD06, HTC in leaf	82.19	1134	1134	100.00	97.17	100	944	955	1	3	1	944	1111	172	0
Locus_20545_Transcript_1/1_Confidence_1.000_Length_944	Actin (AHRD V1 ***- B5M4V6_TOBAC)%3B contains Interpro domain(s) IPR004000 Actin/actin-like	Solyc06g076090.1.1	Solyc06g076090.1.1	No Hits						83	100	944	947	135	3	9	944	1103	172	1e-177
Locus_20545_Transcript_1/1_Confidence_1.000_Length_944	Actin (AHRD V1 ***- B5M4V6_TOBAC)%3B contains Interpro domain(s) IPR004000 Actin/actin-like	Solyc10g080500.1.1	Solyc10g080500.1.1	AK322149	Solanum lycopersicum cDNA, clone: LEFL1034AD06, HTC in leaf	99.91	1134	1134	100.00	79.6	99.68	944	941	166	3	9	938	1103	178	4e-100
Locus_20545_Transcript_1/1_Confidence_1.000_Length_944	Actin (AHRD V1 ***- B5M4V6_TOBAC)%3B contains Interpro domain(s) IPR004000 Actin/actin-like	Solyc05g054480.1.1	Solyc05g054480.1.1	No Hits						79.37	100	944	955	171	3	1	944	1111	172	1e-96
Locus_30421_Transcript_1/1_Confidence_1.000_Length_227	Actin (AHRD V1 ***- B5M4V6_TOBAC)%3B contains Interpro domain(s) IPR004000 Actin/actin-like	Solyc11g065990.1.1	Solyc11g065990.1.1	AK322149	Solanum lycopersicum cDNA, clone: LEFL1034AD06, HTC in leaf	82.19	1134	1134	100.00	100	85.46	227	194	0	0	32	225	1	194	9e-107
Locus_30421_Transcript_1/1_Confidence_1.000_Length_227	Actin (AHRD V1 ***- B5M4V6_TOBAC)%3B contains Interpro domain(s) IPR004000 Actin/actin-like	Solyc06g076090.1.1	Solyc06g076090.1.1	No Hits						87.43	84.14	227	191	24	0	32	222	1	191	1e-47
Locus_30421_Transcript_1/1_Confidence_1.000_Length_227	Actin (AHRD V1 ***- B5M4V6_TOBAC)%3B contains Interpro domain(s) IPR004000 Actin/actin-like	Solyc05g054480.1.1	Solyc05g054480.1.1	No Hits						87.57	81.5	227	185	23	0	32	216	1	185	2e-46
Locus_711_Transcript_2/2_Confidence_1.000_Length_740	Actin (AHRD V1 ***- P93775_STRAF)%3B contains Interpro domain(s) IPR004000 Actin/actin-like	Solyc00g017210.1.1	Solyc00g017210.1.1	BT012695	Lycopersicon esculentum clone 113565F, mRNA sequence	83.81	1118	1326	84.31	83.33	73.78	740	546	87	1	191	732	752	207	2e-98
Locus_1502_Transcript_1/2_Confidence_1.000_Length_1489	Actin (AHRD V1 ***- P93775_STRAF)%3B contains Interpro domain(s) IPR004000 Actin/actin-like	Solyc00g017210.1.1	Solyc00g017210.1.1	BT012695	Lycopersicon esculentum clone 113565F, mRNA sequence	83.81	1118	1326	84.31	81.75	75.08	1489	1118	200	1	368	1481	1324	207	9e-170
Locus_1502_Transcript_2/2_Confidence_1.000_Length_1410	Actin (AHRD V1 ***- P93775_STRAF)%3B contains Interpro domain(s) IPR004000 Actin/actin-like	Solyc00g017210.1.1	Solyc00g017210.1.1	BT012695	Lycopersicon esculentum clone 113565F, mRNA sequence	83.81	1118	1326	84.31	81.75	79.29	1410	1118	200	1	289	1402	1324	207	9e-170
Locus_3976_Transcript_1/1_Confidence_1.000_Length_1586	Actin (AHRD V1 ***- P93775_STRAF)%3B contains Interpro domain(s) IPR004000 Actin/actin-like	Solyc00g017210.1.1	Solyc00g017210.1.1	BT012695	Lycopersicon esculentum clone 113565F, mRNA sequence	83.81	1118	1326	84.31	83.39	71.75	1586	1138	185	1	269	1402	1324	187	0
Locus_8589_Transcript_2/2_Confidence_1.000_Length_1343	Actin (AHRD V1 ***- P93775_STRAF)%3B contains Interpro domain(s) IPR004000 Actin/actin-like	Solyc00g017210.1.1	Solyc00g017210.1.1	BT012695	Lycopersicon esculentum clone 113565F, mRNA sequence	83.81	1118	1326	84.31	82.59	83.4	1343	1120	191	1	91	1206	207	1326	0
Locus_17092_Transcript_1/1_Confidence_1.000_Length_1463	Actin (AHRD V1 ***- P93775_STRAF)%3B contains Interpro domain(s) IPR004000 Actin/actin-like	Solyc00g017210.1.1	Solyc00g017210.1.1	BT012695	Lycopersicon esculentum clone 113565F, mRNA sequence	83.81	1118	1326	84.31	83.9	76.42	1463	1118	176	1	275	1388	1324	207	0
Locus_30421_Transcript_1/1_Confidence_1.000_Length_227	Actin (AHRD V1 ***- P93775_STRAF)%3B contains Interpro domain(s) IPR004000 Actin/actin-like	Solyc00g017210.1.1	Solyc00g017210.1.1	BT012695	Lycopersicon esculentum clone 113565F, mRNA sequence	83.81	1118	1326	84.31	82.05	85.9	227	195	31	1	32	222	189	383	3e-23
Locus_17879_Transcript_1/1_Confidence_1.000_Length_1606	Actin (AHRD V1 ***- Q16P63_AEDAE)%3B contains Interpro domain(s) IPR004000 Actin/actin-like	Solyc02g094320.1.1	Solyc02g094320.1.1	No Hits						100	72.85	1606	1170	0	0	374	1543	1170	1	0
Locus_1502_Transcript_1/2_Confidence_1.000_Length_1489	Actin (AHRD V1 ***- Q5XPX5_SACOF)%3B contains Interpro domain(s) IPR004000 Actin/actin-like	Solyc04g071260.1.1	Solyc04g071260.1.1	No Hits						80.62	73.81	1489	1099	213	0	366	1464	1134	36	2e-137
Locus_1502_Transcript_2/2_Confidence_1.000_Length_1410	Actin (AHRD V1 ***- Q5XPX5_SACOF)%3B contains Interpro domain(s) IPR004000 Actin/actin-like	Solyc04g071260.1.1	Solyc04g071260.1.1	No Hits						80.62	77.94	1410	1099	213	0	287	1385	1134	36	1e-137
Locus_30421_Transcript_1/1_Confidence_1.000_Length_227	Actin (AHRD V1 ***- Q5XPX5_SACOF)%3B contains Interpro domain(s) IPR004000 Actin/actin-like	Solyc04g071260.1.1	Solyc04g071260.1.1	No Hits						82.97	80.18	227	182	31	0	32	213	1	182	1e-25
Locus_711_Transcript_2/2_Confidence_1.000_Length_740	Actin (AHRD V1 ***- Q6F4H4_TOBAC)%3B contains Interpro domain(s) IPR004000 Actin/actin-like	Solyc01g104770.1.1	Solyc01g104770.1.1	No Hits						83.12	74.46	740	551	93	0	185	735	566	16	3e-97
Locus_1502_Transcript_1/2_Confidence_1.000_Length_1489	Actin (AHRD V1 ***- Q6F4H4_TOBAC)%3B contains Interpro domain(s) IPR004000 Actin/actin-like	Solyc01g104770.1.1	Solyc01g104770.1.1	No Hits						81.7	74.14	1489	1104	202	0	381	1484	1119	16	9e-167
Locus_1502_Transcript_2/2_Confidence_1.000_Length_1410	Actin (AHRD V1 ***- Q6F4H4_TOBAC)%3B contains Interpro domain(s) IPR004000 Actin/actin-like	Solyc01g104770.1.1	Solyc01g104770.1.1	No Hits						81.7	78.3	1410	1104	202	0	302	1405	1119	16	8e-167
Locus_3976_Transcript_1/1_Confidence_1.000_Length_1586	Actin (AHRD V1 ***- Q6F4H4_TOBAC)%3B contains Interpro domain(s) IPR004000 Actin/actin-like	Solyc01g104770.1.1	Solyc01g104770.1.1	No Hits						81.05	70.55	1586	1119	212	0	267	1385	1134	16	8e-152
Locus_8589_Transcript_2/2_Confidence_1.000_Length_1343	Actin (AHRD V1 ***- Q6F4H4_TOBAC)%3B contains Interpro domain(s) IPR004000 Actin/actin-like	Solyc01g104770.1.1	Solyc01g104770.1.1	No Hits						79.5	83.17	1343	1117	229	0	88	1204	16	1132	4e-110
Locus_17092_Transcript_1/1_Confidence_1.000_Length_1463	Actin (AHRD V1 ***- Q6F4H4_TOBAC)%3B contains Interpro domain(s) IPR004000 Actin/actin-like	Solyc01g104770.1.1	Solyc01g104770.1.1	No Hits						80.18	77.58	1463	1135	223	2	273	1406	1134	1	1e-125
Locus_30421_Transcript_1/1_Confidence_1.000_Length_227	Actin (AHRD V1 ***- Q6F4H4_TOBAC)%3B contains Interpro domain(s) IPR004000 Actin/actin-like	Solyc01g104770.1.1	Solyc01g104770.1.1	No Hits						85.71	80.18	227	182	26	0	32	213	1	182	2e-37
Locus_7008_Transcript_1/1_Confidence_1.000_Length_1491	Actin (AHRD V1 ***- Q6WE50_9EUKA)%3B contains Interpro domain(s) IPR004000 Actin/actin-like	Solyc11g008500.1.1	Solyc11g008500.1.1	AK319429	Solanum lycopersicum cDNA, clone: LEFL1060AH02, HTC in leaf	100.00	1005	1083	92.80	100	72.64	1491	1083	0	0	111	1193	1	1083	0
Locus_711_Transcript_2/2_Confidence_1.000_Length_740	Actin (AHRD V1 ***- Q7XZJ2_GOSHI)%3B contains Interpro domain(s) IPR004000 Actin/actin-like	Solyc03g078400.1.1	Solyc03g078400.1.1	No Hits						100	75.54	740	559	0	0	182	740	569	11	0
Locus_1502_Transcript_1/2_Confidence_1.000_Length_1489	Actin (AHRD V1 ***- Q7XZJ2_GOSHI)%3B contains Interpro domain(s) IPR004000 Actin/actin-like	Solyc03g078400.1.1	Solyc03g078400.1.1	No Hits						90.57	75.49	1489	1124	106	0	366	1489	1134	11	0
Locus_1502_Transcript_2/2_Confidence_1.000_Length_1410	Actin (AHRD V1 ***- Q7XZJ2_GOSHI)%3B contains Interpro domain(s) IPR004000 Actin/actin-like	Solyc03g078400.1.1	Solyc03g078400.1.1	No Hits						90.57	79.72	1410	1124	106	0	287	1410	1134	11	0
Locus_3976_Transcript_1/1_Confidence_1.000_Length_1586	Actin (AHRD V1 ***- Q7XZJ2_GOSHI)%3B contains Interpro domain(s) IPR004000 Actin/actin-like	Solyc03g078400.1.1	Solyc03g078400.1.1	No Hits						82.89	71.5	1586	1134	194	0	267	1400	1134	1	0
Locus_8589_Transcript_2/2_Confidence_1.000_Length_1343	Actin (AHRD V1 ***- Q7XZJ2_GOSHI)%3B contains Interpro domain(s) IPR004000 Actin/actin-like	Solyc03g078400.1.1	Solyc03g078400.1.1	No Hits						83.04	83.4	1343	1120	190	0	85	1204	13	1132	0
Locus_17092_Transcript_1/1_Confidence_1.000_Length_1463	Actin (AHRD V1 ***- Q7XZJ2_GOSHI)%3B contains Interpro domain(s) IPR004000 Actin/actin-like	Solyc03g078400.1.1	Solyc03g078400.1.1	No Hits						84.3	77.51	1463	1134	178	0	273	1406	1134	1	0
Locus_711_Transcript_2/2_Confidence_1.000_Length_740	Actin (AHRD V1 ***- Q7XZK0_GOSHI)%3B contains Interpro domain(s) IPR004000 Actin/actin-like	Solyc11g005330.1.1	Solyc11g005330.1.1	BT013524	Lycopersicon esculentum clone 132242F, mRNA sequence	100.00	1134	1134	100.00	90.13	73.92	740	547	54	0	194	740	557	11	0
Locus_1502_Transcript_1/2_Confidence_1.000_Length_1489	Actin (AHRD V1 ***- Q7XZK0_GOSHI)%3B contains Interpro domain(s) IPR004000 Actin/actin-like	Solyc11g005330.1.1	Solyc11g005330.1.1	BT013524	Lycopersicon esculentum clone 132242F, mRNA sequence	100.00	1134	1134	100.00	99.91	75.49	1489	1124	1	0	366	1489	1134	11	0
Locus_1502_Transcript_2/2_Confidence_1.000_Length_1410	Actin (AHRD V1 ***- Q7XZK0_GOSHI)%3B contains Interpro domain(s) IPR004000 Actin/actin-like	Solyc11g005330.1.1	Solyc11g005330.1.1	BT013524	Lycopersicon esculentum clone 132242F, mRNA sequence	100.00	1134	1134	100.00	99.91	79.72	1410	1124	1	0	287	1410	1134	11	0
Locus_8589_Transcript_2/2_Confidence_1.000_Length_1343	Actin (AHRD V1 ***- Q7XZK0_GOSHI)%3B contains Interpro domain(s) IPR004000 Actin/actin-like	Solyc11g005330.1.1	Solyc11g005330.1.1	BT013524	Lycopersicon esculentum clone 132242F, mRNA sequence	100.00	1134	1134	100.00	83.23	82.58	1343	1109	186	0	85	1193	13	1121	0
Locus_17092_Transcript_1/1_Confidence_1.000_Length_1463	Actin (AHRD V1 ***- Q7XZK0_GOSHI)%3B contains Interpro domain(s) IPR004000 Actin/actin-like	Solyc11g005330.1.1	Solyc11g005330.1.1	BT013524	Lycopersicon esculentum clone 132242F, mRNA sequence	100.00	1134	1134	100.00	84.04	77.51	1463	1134	181	0	273	1406	1134	1	0
Locus_30421_Transcript_1/1_Confidence_1.000_Length_227	Actin (AHRD V1 ***- Q7XZK0_GOSHI)%3B contains Interpro domain(s) IPR004000 Actin/actin-like	Solyc11g005330.1.1	Solyc11g005330.1.1	BT013524	Lycopersicon esculentum clone 132242F, mRNA sequence	100.00	1134	1134	100.00	89.19	81.5	227	185	20	0	32	216	1	185	1e-53
Locus_711_Transcript_2/2_Confidence_1.000_Length_740	Actin (AHRD V1 ***- Q9SAR7_STRAF)%3B contains Interpro domain(s) IPR004000 Actin/actin-like	Solyc10g086460.1.1	Solyc10g086460.1.1	AK322149	Solanum lycopersicum cDNA, clone: LEFL1034AD06, HTC in leaf	83.65	1119	1134	98.68	81.47	73.65	740	545	101	0	191	735	560	16	1e-74
Locus_1502_Transcript_1/2_Confidence_1.000_Length_1489	Actin (AHRD V1 ***- Q9SAR7_STRAF)%3B contains Interpro domain(s) IPR004000 Actin/actin-like	Solyc10g086460.1.1	Solyc10g086460.1.1	AK322149	Solanum lycopersicum cDNA, clone: LEFL1034AD06, HTC in leaf	83.65	1119	1134	98.68	81.59	75.15	1489	1119	206	0	366	1484	1134	16	3e-166
Locus_1502_Transcript_2/2_Confidence_1.000_Length_1410	Actin (AHRD V1 ***- Q9SAR7_STRAF)%3B contains Interpro domain(s) IPR004000 Actin/actin-like	Solyc10g086460.1.1	Solyc10g086460.1.1	AK322149	Solanum lycopersicum cDNA, clone: LEFL1034AD06, HTC in leaf	83.65	1119	1134	98.68	81.59	79.36	1410	1119	206	0	287	1405	1134	16	3e-166
Locus_3976_Transcript_1/1_Confidence_1.000_Length_1586	Actin (AHRD V1 ***- Q9SAR7_STRAF)%3B contains Interpro domain(s) IPR004000 Actin/actin-like	Solyc10g086460.1.1	Solyc10g086460.1.1	AK322149	Solanum lycopersicum cDNA, clone: LEFL1034AD06, HTC in leaf	83.65	1119	1134	98.68	83.65	70.55	1586	1119	183	0	267	1385	1134	16	0
Locus_8589_Transcript_2/2_Confidence_1.000_Length_1343	Actin (AHRD V1 ***- Q9SAR7_STRAF)%3B contains Interpro domain(s) IPR004000 Actin/actin-like	Solyc10g086460.1.1	Solyc10g086460.1.1	AK322149	Solanum lycopersicum cDNA, clone: LEFL1034AD06, HTC in leaf	83.65	1119	1134	98.68	81.95	80.04	1343	1075	194	0	88	1162	16	1090	1e-168
Locus_17092_Transcript_1/1_Confidence_1.000_Length_1463	Actin (AHRD V1 ***- Q9SAR7_STRAF)%3B contains Interpro domain(s) IPR004000 Actin/actin-like	Solyc10g086460.1.1	Solyc10g086460.1.1	AK322149	Solanum lycopersicum cDNA, clone: LEFL1034AD06, HTC in leaf	83.65	1119	1134	98.68	80.34	76.49	1463	1119	220	0	273	1391	1134	16	9e-133
Locus_30421_Transcript_1/1_Confidence_1.000_Length_227	Actin (AHRD V1 ***- Q9SAR7_STRAF)%3B contains Interpro domain(s) IPR004000 Actin/actin-like	Solyc10g086460.1.1	Solyc10g086460.1.1	AK322149	Solanum lycopersicum cDNA, clone: LEFL1034AD06, HTC in leaf	83.65	1119	1134	98.68	82.47	85.46	227	194	34	0	32	225	1	194	1e-25
Locus_711_Transcript_2/2_Confidence_1.000_Length_740	Actin 4 (AHRD V1 ***- B9HMH5_POPTR)%3B contains Interpro domain(s) IPR004000 Actin/actin-like	Solyc04g011500.1.1	Solyc04g011500.1.1	No Hits						84.95	75.41	740	558	84	0	181	738	570	13	6e-123
Locus_1502_Transcript_1/2_Confidence_1.000_Length_1489	Actin 4 (AHRD V1 ***- B9HMH5_POPTR)%3B contains Interpro domain(s) IPR004000 Actin/actin-like	Solyc04g011500.1.1	Solyc04g011500.1.1	No Hits						84.22	75.35	1489	1122	177	0	366	1487	1134	13	0
Locus_1502_Transcript_2/2_Confidence_1.000_Length_1410	Actin 4 (AHRD V1 ***- B9HMH5_POPTR)%3B contains Interpro domain(s) IPR004000 Actin/actin-like	Solyc04g011500.1.1	Solyc04g011500.1.1	No Hits						84.22	79.57	1410	1122	177	0	287	1408	1134	13	0
Locus_3976_Transcript_1/1_Confidence_1.000_Length_1586	Actin 4 (AHRD V1 ***- B9HMH5_POPTR)%3B contains Interpro domain(s) IPR004000 Actin/actin-like	Solyc04g011500.1.1	Solyc04g011500.1.1	No Hits						84.66	71.5	1586	1134	174	0	267	1400	1134	1	0
Locus_8589_Transcript_2/2_Confidence_1.000_Length_1343	Actin 4 (AHRD V1 ***- B9HMH5_POPTR)%3B contains Interpro domain(s) IPR004000 Actin/actin-like	Solyc04g011500.1.1	Solyc04g011500.1.1	No Hits						89.66	84.29	1343	1132	117	0	73	1204	1	1132	0
Locus_17092_Transcript_1/1_Confidence_1.000_Length_1463	Actin 4 (AHRD V1 ***- B9HMH5_POPTR)%3B contains Interpro domain(s) IPR004000 Actin/actin-like	Solyc04g011500.1.1	Solyc04g011500.1.1	No Hits						99.91	77.51	1463	1134	1	0	273	1406	1134	1	0
Locus_20545_Transcript_1/1_Confidence_1.000_Length_944	Actin 4 (AHRD V1 ***- B9HMH5_POPTR)%3B contains Interpro domain(s) IPR004000 Actin/actin-like	Solyc04g011500.1.1	Solyc04g011500.1.1	No Hits						79.68	100	944	950	167	3	6	944	1106	172	4e-103
Locus_30421_Transcript_1/1_Confidence_1.000_Length_227	Actin 4 (AHRD V1 ***- B9HMH5_POPTR)%3B contains Interpro domain(s) IPR004000 Actin/actin-like	Solyc04g011500.1.1	Solyc04g011500.1.1	No Hits						84.57	82.82	227	188	29	0	32	219	1	188	6e-34
Locus_3654_Transcript_1/1_Confidence_1.000_Length_3621	Actin cytoskeleton-regulatory complex protein PAN1 (AHRD V1 *--- PAN1_MAGGR)%3B contains Interpro domain(s) IPR011992 EF-Hand type	Solyc04g082560.1.1	Solyc04g082560.1.1	No Hits						100	82.46	3621	2986	0	0	248	3233	1	2986	0
Locus_5979_Transcript_1/1_Confidence_1.000_Length_2503	Actin family protein (AHRD V1 ***- C5P4B4_COCP7)%3B contains Interpro domain(s) IPR004000 Actin/actin-like	Solyc06g043170.1.1	Solyc06g043170.1.1	No Hits						99.31	86.54	2503	2166	0	1	82	2247	1	2151	0
Locus_10703_Transcript_3/3_Confidence_0.667_Length_1398	Actin related protein 2/3 complex subunit 2 (AHRD V1 ***- D8RD91_SELML)%3B contains Interpro domain(s) IPR007188 Arp2/3 complex%2C 34kDa subunit p34-Arc	Solyc11g068610.1.1	Solyc11g068610.1.1	AK325315	Solanum lycopersicum cDNA, clone: LEFL1095AF02, HTC in leaf	100.00	987	987	100.00	100	70.6	1398	987	0	0	131	1117	1	987	0
Locus_2919_Transcript_1/4_Confidence_0.286_Length_946	Actin-6 (AHRD V1 ***- A8WB03_ORYRU)%3B contains Interpro domain(s) IPR004000 Actin/actin-like	Solyc07g066120.1.1	Solyc07g066120.1.1	No Hits						100	77.8	946	736	0	0	108	843	1	736	0
Locus_2919_Transcript_2/4_Confidence_0.286_Length_976	Actin-6 (AHRD V1 ***- A8WB03_ORYRU)%3B contains Interpro domain(s) IPR004000 Actin/actin-like	Solyc07g066120.1.1	Solyc07g066120.1.1	No Hits						100	75.41	976	736	0	0	108	843	1	736	0
Locus_2919_Transcript_4/4_Confidence_0.571_Length_1847	Actin-6 (AHRD V1 ***- A8WB03_ORYRU)%3B contains Interpro domain(s) IPR004000 Actin/actin-like	Solyc07g066120.1.1	Solyc07g066120.1.1	No Hits						100	77.96	1847	1440	0	0	108	1547	1	1440	0
Locus_18554_Transcript_1/1_Confidence_1.000_Length_1693	Actin-binding LIM protein 1 (AHRD V1 *--- ABLM1_MOUSE)%3B contains Interpro domain(s) IPR001781 Zinc finger%2C LIM-type	Solyc05g052910.1.1	Solyc05g052910.1.1	No Hits						100	88.84	1693	1504	0	0	190	1693	1515	12	0
Locus_532_Transcript_1/1_Confidence_1.000_Length_3977	Actin-binding protein gelsolin (AHRD V1 **-* D8UJD7_VOLCA)%3B contains Interpro domain(s) IPR007122 Gelsolin	Solyc04g015830.1.1	Solyc04g015830.1.1	No Hits						99.93	71.59	3977	2847	2	0	629	3475	2847	1	0
Locus_11288_Transcript_1/1_Confidence_1.000_Length_3392	Actin-binding protein gelsolin (AHRD V1 **-* D8UJD7_VOLCA)%3B contains Interpro domain(s) IPR007122 Gelsolin	Solyc10g080100.1.1	Solyc10g080100.1.1	AK324679	Solanum lycopersicum cDNA, clone: LEFL1080DF02, HTC in leaf	100.00	20	2838	0.70	99.93	83.67	3392	2838	2	0	435	3272	2838	1	0
Locus_11288_Transcript_1/1_Confidence_1.000_Length_3392	Actin-binding protein gelsolin (AHRD V1 **-* D8UJD7_VOLCA)%3B contains Interpro domain(s) IPR007122 Gelsolin	Solyc04g015830.1.1	Solyc04g015830.1.1	No Hits						87.18	70.34	3392	2386	292	6	867	3245	2406	28	0
Locus_6741_Transcript_1/1_Confidence_1.000_Length_2401	Actin-binding protein involved in bundling of actin filaments and endocytosis of actin cortical patches activity stimulated by Las17p contains SH3 domain similar to Rvs167p (AHRD V1 *--* D3DKW1_YEAST)%3B contains Interpro domain(s) IPR007461 Ysc84 actin-binding domain	Solyc02g071980.1.1	Solyc02g071980.1.1	No Hits						99.86	86.34	2401	2073	3	0	222	2294	2073	1	0
Locus_1865_Transcript_1/2_Confidence_1.000_Length_1303	Actin-like protein 3 (AHRD V1 ***- B6SSZ5_MAIZE)%3B contains Interpro domain(s) IPR015623 Actin-related protein 3	Solyc04g024530.1.1	Solyc04g024530.1.1	No Hits						100	78.89	1303	1028	0	0	276	1303	1	1028	0
Locus_1865_Transcript_2/2_Confidence_1.000_Length_1308	Actin-like protein 3 (AHRD V1 ***- B6SSZ5_MAIZE)%3B contains Interpro domain(s) IPR015623 Actin-related protein 3	Solyc04g024530.1.1	Solyc04g024530.1.1	No Hits						99.52	78.98	1308	1033	0	1	276	1308	1	1028	0
Locus_1865_Transcript_1/2_Confidence_1.000_Length_1303	Actin-like protein 3 (AHRD V1 **** B6SSZ5_MAIZE)%3B contains Interpro domain(s) IPR015623 Actin-related protein 3	Solyc05g013940.1.1	Solyc05g013940.1.1	No Hits						86.77	78.89	1303	1028	136	0	276	1303	1	1028	0
Locus_1865_Transcript_2/2_Confidence_1.000_Length_1308	Actin-like protein 3 (AHRD V1 **** B6SSZ5_MAIZE)%3B contains Interpro domain(s) IPR015623 Actin-related protein 3	Solyc05g013940.1.1	Solyc05g013940.1.1	No Hits						86.35	78.98	1308	1033	136	1	276	1308	1	1028	0
Locus_8924_Transcript_1/1_Confidence_1.000_Length_1738	Actin-like protein 6A (AHRD V1 ***- B6TTQ6_MAIZE)%3B contains Interpro domain(s) IPR004000 Actin/actin-like	Solyc12g037980.1.1	Solyc12g037980.1.1	AK324035	Solanum lycopersicum cDNA, clone: LEFL1070AF09, HTC in leaf	99.92	1308	1308	100.00	100	75.26	1738	1308	0	0	98	1405	1	1308	0
Locus_3634_Transcript_1/4_Confidence_0.333_Length_719	Actin-related protein 2/3 complex subunit 1B (AHRD V1 **** B6TA39_MAIZE)%3B contains Interpro domain(s) IPR017383 Actin-related protein 2/3 complex%2C subunit 1	Solyc05g006470.1.1	Solyc05g006470.1.1	No Hits						99.44	99.17	719	713	0	1	1	709	713	1	0
Locus_3634_Transcript_2/4_Confidence_0.333_Length_577	Actin-related protein 2/3 complex subunit 1B (AHRD V1 **** B6TA39_MAIZE)%3B contains Interpro domain(s) IPR017383 Actin-related protein 2/3 complex%2C subunit 1	Solyc05g006470.1.1	Solyc05g006470.1.1	No Hits						99.05	72.79	577	420	0	1	158	577	1128	713	0
Locus_3634_Transcript_3/4_Confidence_0.333_Length_573	Actin-related protein 2/3 complex subunit 1B (AHRD V1 **** B6TA39_MAIZE)%3B contains Interpro domain(s) IPR017383 Actin-related protein 2/3 complex%2C subunit 1	Solyc05g006470.1.1	Solyc05g006470.1.1	No Hits						100	72.6	573	416	0	0	158	573	1128	713	0
Locus_3634_Transcript_4/4_Confidence_0.333_Length_723	Actin-related protein 2/3 complex subunit 1B (AHRD V1 **** B6TA39_MAIZE)%3B contains Interpro domain(s) IPR017383 Actin-related protein 2/3 complex%2C subunit 1	Solyc05g006470.1.1	Solyc05g006470.1.1	No Hits						100	98.62	723	713	0	0	1	713	713	1	0
Locus_10171_Transcript_1/2_Confidence_1.000_Length_2128	Actin-related protein 8 (AHRD V1 ***- B5X2S3_SALSA)%3B contains Interpro domain(s) IPR004000 Actin/actin-like	Solyc09g089660.1.1	Solyc09g089660.1.1	No Hits						99.75	76.13	2128	1620	0	1	475	2090	1620	1	0
Locus_10171_Transcript_2/2_Confidence_1.000_Length_1083	Actin-related protein 8 (AHRD V1 ***- B5X2S3_SALSA)%3B contains Interpro domain(s) IPR004000 Actin/actin-like	Solyc09g089660.1.1	Solyc09g089660.1.1	No Hits						100	83.1	1083	900	0	0	146	1045	900	1	0
Locus_11194_Transcript_1/1_Confidence_1.000_Length_1461	Activating signal cointegrator 1 (AHRD V1 **-- C3KH38_ANOFI)%3B contains Interpro domain(s) IPR009349 Zinc finger%2C C2HC5-type	Solyc03g116140.1.1	Solyc03g116140.1.1	No Hits						100	83.98	1461	1227	0	0	214	1440	1227	1	0
Locus_4333_Transcript_1/3_Confidence_0.600_Length_1418	Activating signal cointegrator 1 complex subunit 1 (AHRD V1 *--- C3KHG7_ANOFI)%3B contains Interpro domain(s) IPR018111 K Homology%2C type 1%2C subgroup	Solyc03g120480.1.1	Solyc03g120480.1.1	No Hits						99.56	97.18	1418	1378	0	1	1	1372	1378	1	0
Locus_4333_Transcript_2/3_Confidence_0.400_Length_1410	Activating signal cointegrator 1 complex subunit 1 (AHRD V1 *--- C3KHG7_ANOFI)%3B contains Interpro domain(s) IPR018111 K Homology%2C type 1%2C subgroup	Solyc03g120480.1.1	Solyc03g120480.1.1	No Hits						100	86.67	1410	1222	0	0	143	1364	1222	1	0
Locus_4333_Transcript_3/3_Confidence_0.600_Length_1424	Activating signal cointegrator 1 complex subunit 1 (AHRD V1 *--- C3KHG7_ANOFI)%3B contains Interpro domain(s) IPR018111 K Homology%2C type 1%2C subgroup	Solyc03g120480.1.1	Solyc03g120480.1.1	No Hits						100	96.77	1424	1378	0	0	1	1378	1378	1	0
Locus_4087_Transcript_1/1_Confidence_1.000_Length_2680	Activating signal cointegrator 1 complex subunit 2 (AHRD V1 *--- Q5E9R9_BOVIN)%3B contains Interpro domain(s) IPR003892 Ubiquitin system component Cue	Solyc04g077930.1.1	Solyc04g077930.1.1	No Hits						100	94.74	2680	2539	0	0	142	2680	1	2539	0
Locus_15274_Transcript_1/1_Confidence_1.000_Length_546	Acyl carrier protein (AHRD V1 ***- Q672Q9_SOLLC)%3B contains Interpro domain(s) IPR003231 Acyl carrier protein (ACP)	Solyc03g118410.1.1	Solyc03g118410.1.1	No Hits						100	72.16	546	394	0	0	153	546	402	9	0
Locus_18572_Transcript_1/1_Confidence_1.000_Length_1445	Acyl- (AHRD V1 ***- Q4JIJ4_9ROSI)%3B contains Interpro domain(s) IPR005067 Fatty acid desaturase%2C type 2	Solyc11g008680.1.1	Solyc11g008680.1.1	BT014387	Lycopersicon esculentum clone 133691F, mRNA sequence	99.92	1182	1182	100.00	100	81.8	1445	1182	0	0	75	1256	1	1182	0
Locus_20194_Transcript_1/1_Confidence_1.000_Length_259	Acyl-ACP thioesterase (AHRD V1 **** Q9FQY1_IRIGE)%3B contains Interpro domain(s) IPR002864 Acyl-ACP thioesterase	Solyc03g097390.1.1	Solyc03g097390.1.1	No Hits						100	99.61	259	258	0	0	1	258	434	691	7e-145
Locus_17515_Transcript_1/1_Confidence_1.000_Length_2535	Acyl-CoA binding protein 4 acyl-CoA-binding domain 4 (AHRD V1 **-* D7L3U2_ARALY)%3B contains Interpro domain(s) IPR015915 Kelch-type beta propeller	Solyc01g099350.1.1	Solyc01g099350.1.1	No Hits						100	79.29	2535	2010	0	0	397	2406	2010	1	0
Locus_5014_Transcript_1/3_Confidence_0.714_Length_3214	Acyl-CoA dehydrogenase (AHRD V1 *-** A3JBQ6_9ALTE)%3B contains Interpro domain(s) IPR009100 Acyl-CoA dehydrogenase/oxidase%2C middle and N-terminal	Solyc05g054370.1.1	Solyc05g054370.1.1	No Hits						83.03	70.41	3214	2263	381	1	702	2961	2300	38	0
Locus_5014_Transcript_3/3_Confidence_0.714_Length_3132	Acyl-CoA dehydrogenase (AHRD V1 *-** A3JBQ6_9ALTE)%3B contains Interpro domain(s) IPR009100 Acyl-CoA dehydrogenase/oxidase%2C middle and N-terminal	Solyc05g054370.1.1	Solyc05g054370.1.1	No Hits						83.38	77.23	3132	2419	399	1	464	2879	2456	38	0
Locus_17155_Transcript_1/1_Confidence_1.000_Length_2818	Acyl-CoA dehydrogenase (AHRD V1 *-** A3JBQ6_9ALTE)%3B contains Interpro domain(s) IPR009100 Acyl-CoA dehydrogenase/oxidase%2C middle and N-terminal	Solyc05g054370.1.1	Solyc05g054370.1.1	No Hits						100	88.36	2818	2490	0	0	257	2746	2490	1	0
Locus_5014_Transcript_1/3_Confidence_0.714_Length_3214	Acyl-CoA dehydrogenase (AHRD V1 *-** A6F634_9ALTE)%3B contains Interpro domain(s) IPR009100 Acyl-CoA dehydrogenase/oxidase%2C middle and N-terminal	Solyc01g066310.1.1	Solyc01g066310.1.1	No Hits						100	71.47	3214	2297	0	0	702	2998	2297	1	0
Locus_5014_Transcript_3/3_Confidence_0.714_Length_3132	Acyl-CoA dehydrogenase (AHRD V1 *-** A6F634_9ALTE)%3B contains Interpro domain(s) IPR009100 Acyl-CoA dehydrogenase/oxidase%2C middle and N-terminal	Solyc01g066310.1.1	Solyc01g066310.1.1	No Hits						100	79.41	3132	2487	0	0	430	2916	2487	1	0
Locus_17155_Transcript_1/1_Confidence_1.000_Length_2818	Acyl-CoA dehydrogenase (AHRD V1 *-** A6F634_9ALTE)%3B contains Interpro domain(s) IPR009100 Acyl-CoA dehydrogenase/oxidase%2C middle and N-terminal	Solyc01g066310.1.1	Solyc01g066310.1.1	No Hits						83.38	85.84	2818	2419	399	1	291	2709	2453	38	0
Locus_8039_Transcript_1/1_Confidence_1.000_Length_1568	Acyl-CoA dehydrogenase (AHRD V1 ***- A3XH21_LEEBM)%3B contains Interpro domain(s) IPR009100 Acyl-CoA dehydrogenase/oxidase%2C middle and N-terminal	Solyc10g076600.1.1	Solyc10g076600.1.1	AK328178	Solanum lycopersicum cDNA, clone: LEFL2048L05, HTC in fruit	84.62	1287	1320	97.50	100	84.18	1568	1320	0	0	19	1338	1	1320	0
Locus_8039_Transcript_1/1_Confidence_1.000_Length_1568	Acyl-CoA dehydrogenase (AHRD V1 ***- A3XH21_LEEBM)%3B contains Interpro domain(s) IPR009100 Acyl-CoA dehydrogenase/oxidase%2C middle and N-terminal	Solyc10g085200.1.1	Solyc10g085200.1.1	AK328178	Solanum lycopersicum cDNA, clone: LEFL2048L05, HTC in fruit	99.92	1254	1254	100.00	84.47	79.66	1568	1249	194	0	88	1336	4	1252	0
Locus_21931_Transcript_1/1_Confidence_1.000_Length_1617	Acyl-CoA dehydrogenase (AHRD V1 ***- A3XH21_LEEBM)%3B contains Interpro domain(s) IPR009100 Acyl-CoA dehydrogenase/oxidase%2C middle and N-terminal	Solyc10g085200.1.1	Solyc10g085200.1.1	AK328178	Solanum lycopersicum cDNA, clone: LEFL2048L05, HTC in fruit	99.92	1254	1254	100.00	100	77.55	1617	1254	0	0	202	1455	1254	1	0
Locus_21931_Transcript_1/1_Confidence_1.000_Length_1617	Acyl-CoA dehydrogenase (AHRD V1 ***- A3XH21_LEEBM)%3B contains Interpro domain(s) IPR009100 Acyl-CoA dehydrogenase/oxidase%2C middle and N-terminal	Solyc10g076600.1.1	Solyc10g076600.1.1	AK328178	Solanum lycopersicum cDNA, clone: LEFL2048L05, HTC in fruit	84.62	1287	1320	97.50	84.54	79.59	1617	1287	199	0	204	1490	1318	32	0
Locus_5249_Transcript_1/1_Confidence_1.000_Length_2429	Acyl-CoA oxidase (AHRD V1 **** D7MT79_ARALY)%3B contains Interpro domain(s) IPR012258 Acyl-CoA oxidase	Solyc04g054890.1.1	Solyc04g054890.1.1	No Hits						99.18	85.71	2429	2082	2	1	111	2192	1	2067	0
Locus_2537_Transcript_1/1_Confidence_1.000_Length_2320	Acyl-CoA oxidase (AHRD V1 **** Q945U3_SOYBN)%3B contains Interpro domain(s) IPR012258 Acyl-CoA oxidase	Solyc08g078400.1.1	Solyc08g078400.1.1	No Hits						86.73	76.68	2320	1779	236	0	454	2232	1779	1	0
Locus_7385_Transcript_2/3_Confidence_0.600_Length_2593	Acyl-CoA oxidase 6 (AHRD V1 **** D7KG21_ARALY)%3B contains Interpro domain(s) IPR012258 Acyl-CoA oxidase	Solyc10g008110.1.1	Solyc10g008110.1.1	No Hits						96.16	78.33	2593	2031	78	0	98	2128	22	2052	0
Locus_7385_Transcript_3/3_Confidence_0.600_Length_2632	Acyl-CoA oxidase 6 (AHRD V1 **** D7KG21_ARALY)%3B contains Interpro domain(s) IPR012258 Acyl-CoA oxidase	Solyc10g008110.1.1	Solyc10g008110.1.1	No Hits						100	77.96	2632	2052	0	0	116	2167	1	2052	0
Locus_16477_Transcript_1/1_Confidence_1.000_Length_520	Acyl-CoA synthetase /AMP-acid ligase II (AHRD V1 **** D0S5Q6_ACICA)%3B contains Interpro domain(s) IPR000873 AMP-dependent synthetase and ligase	Solyc02g081370.1.1	Solyc02g081370.1.1	No Hits						93.21	73.65	520	383	24	1	1	381	1257	1639	3e-155
Locus_25656_Transcript_1/1_Confidence_1.000_Length_669	Acyl-CoA synthetase /AMP-acid ligase II (AHRD V1 **** D0S5Q6_ACICA)%3B contains Interpro domain(s) IPR000873 AMP-dependent synthetase and ligase	Solyc02g081370.1.1	Solyc02g081370.1.1	No Hits						97.61	100	669	669	16	0	1	669	426	1094	0
Locus_27455_Transcript_1/1_Confidence_1.000_Length_222	Acyl-CoA synthetase/AMP-acid ligase (AHRD V1 **** A4SMQ8_AERS4)%3B contains Interpro domain(s) IPR000873 AMP-dependent synthetase and ligase	Solyc03g031870.1.1	Solyc03g031870.1.1	X67144	L.esculentum (rY mutant) GTOM5 mRNA for mutant phytoene synthase	100.00	156	1581	9.87	79.87	71.62	222	159	32	0	34	192	238	396	2e-09
Locus_6509_Transcript_1/1_Confidence_1.000_Length_1936	Acyl-CoA synthetase/AMP-acid ligase II (AHRD V1 **** D0C359_9GAMM)%3B contains Interpro domain(s) IPR000873 AMP-dependent synthetase and ligase	Solyc06g008920.1.1	Solyc06g008920.1.1	No Hits						100	85.07	1936	1647	0	0	74	1720	1	1647	0
Locus_9074_Transcript_1/1_Confidence_1.000_Length_2151	Acyl-CoA synthetase/AMP-acid ligase II (AHRD V1 **** D0C359_9GAMM)%3B contains Interpro domain(s) IPR000873 AMP-dependent synthetase and ligase	Solyc03g031940.1.1	Solyc03g031940.1.1	No Hits						100	86.05	2151	1851	0	0	43	1893	1	1851	0
Locus_10449_Transcript_1/1_Confidence_1.000_Length_1974	Acyl-CoA synthetase/AMP-acid ligase II (AHRD V1 **** D0C359_9GAMM)%3B contains Interpro domain(s) IPR000873 AMP-dependent synthetase and ligase	Solyc08g075810.1.1	Solyc08g075810.1.1	No Hits						100	84.65	1974	1671	0	0	206	1876	1671	1	0
Locus_16125_Transcript_1/1_Confidence_1.000_Length_194	Acyl-CoA synthetase/AMP-acid ligase II (AHRD V1 **** D0C359_9GAMM)%3B contains Interpro domain(s) IPR000873 AMP-dependent synthetase and ligase	Solyc07g043630.1.1	Solyc07g043630.1.1	AK324267	Solanum lycopersicum cDNA, clone: LEFL1074DG12, HTC in leaf	86.27	437	1800	24.28	99.48	100	194	194	1	0	1	194	1564	1371	2e-104
Locus_16125_Transcript_1/1_Confidence_1.000_Length_194	Acyl-CoA synthetase/AMP-acid ligase II (AHRD V1 **** D0C359_9GAMM)%3B contains Interpro domain(s) IPR000873 AMP-dependent synthetase and ligase	Solyc07g043660.1.1	Solyc07g043660.1.1	No Hits						99.48	99.48	194	193	1	0	1	193	1555	1363	8e-104
Locus_16125_Transcript_1/1_Confidence_1.000_Length_194	Acyl-CoA synthetase/AMP-acid ligase II (AHRD V1 **** D0C359_9GAMM)%3B contains Interpro domain(s) IPR000873 AMP-dependent synthetase and ligase	Solyc07g043640.1.1	Solyc07g043640.1.1	No Hits						88.14	100	194	194	23	0	1	194	1525	1332	6e-52
Locus_16125_Transcript_1/1_Confidence_1.000_Length_194	Acyl-CoA synthetase/AMP-acid ligase II (AHRD V1 **** D0C359_9GAMM)%3B contains Interpro domain(s) IPR000873 AMP-dependent synthetase and ligase	Solyc03g032210.1.1	Solyc03g032210.1.1	No Hits						84.74	97.94	194	190	29	0	1	190	1552	1363	3e-35
Locus_16419_Transcript_1/1_Confidence_1.000_Length_517	Acyl-CoA synthetase/AMP-acid ligase II (AHRD V1 **** D0C359_9GAMM)%3B contains Interpro domain(s) IPR000873 AMP-dependent synthetase and ligase	Solyc03g032210.1.1	Solyc03g032210.1.1	No Hits						98.45	100	517	517	0	1	1	517	875	1383	0
Locus_16477_Transcript_1/1_Confidence_1.000_Length_520	Acyl-CoA synthetase/AMP-acid ligase II (AHRD V1 **** D0C359_9GAMM)%3B contains Interpro domain(s) IPR000873 AMP-dependent synthetase and ligase	Solyc02g081350.1.1	Solyc02g081350.1.1	No Hits						93.4	90.38	520	470	27	2	1	466	1266	1735	0
Locus_18104_Transcript_1/1_Confidence_1.000_Length_866	Acyl-CoA synthetase/AMP-acid ligase II (AHRD V1 **** D0C359_9GAMM)%3B contains Interpro domain(s) IPR000873 AMP-dependent synthetase and ligase	Solyc02g082910.1.1	Solyc02g082910.1.1	No Hits						97.57	99.77	866	864	0	2	1	863	1365	522	0
Locus_18853_Transcript_1/1_Confidence_1.000_Length_780	Acyl-CoA synthetase/AMP-acid ligase II (AHRD V1 **** D0C359_9GAMM)%3B contains Interpro domain(s) IPR000873 AMP-dependent synthetase and ligase	Solyc03g032210.1.1	Solyc03g032210.1.1	No Hits						86.89	79.23	780	618	77	2	50	663	941	324	3e-162
Locus_19245_Transcript_1/1_Confidence_1.000_Length_546	Acyl-CoA synthetase/AMP-acid ligase II (AHRD V1 **** D0C359_9GAMM)%3B contains Interpro domain(s) IPR000873 AMP-dependent synthetase and ligase	Solyc03g032210.1.1	Solyc03g032210.1.1	No Hits						100	70.51	546	385	0	0	1	385	1383	1767	0
Locus_19478_Transcript_1/1_Confidence_1.000_Length_485	Acyl-CoA synthetase/AMP-acid ligase II (AHRD V1 **** D0C359_9GAMM)%3B contains Interpro domain(s) IPR000873 AMP-dependent synthetase and ligase	Solyc03g032210.1.1	Solyc03g032210.1.1	No Hits						100	100	485	485	0	0	1	485	253	737	0
Locus_25321_Transcript_1/1_Confidence_1.000_Length_208	Acyl-CoA synthetase/AMP-acid ligase II (AHRD V1 **** D0C359_9GAMM)%3B contains Interpro domain(s) IPR000873 AMP-dependent synthetase and ligase	Solyc02g082910.1.1	Solyc02g082910.1.1	No Hits						100	100	208	208	0	0	1	208	1589	1382	4e-115
Locus_25656_Transcript_1/1_Confidence_1.000_Length_669	Acyl-CoA synthetase/AMP-acid ligase II (AHRD V1 **** D0C359_9GAMM)%3B contains Interpro domain(s) IPR000873 AMP-dependent synthetase and ligase	Solyc02g081350.1.1	Solyc02g081350.1.1	No Hits						93.57	100	669	669	43	0	1	669	426	1094	0
Locus_27455_Transcript_1/1_Confidence_1.000_Length_222	Acyl-CoA synthetase/AMP-acid ligase II (AHRD V1 **** D0C359_9GAMM)%3B contains Interpro domain(s) IPR000873 AMP-dependent synthetase and ligase	Solyc02g081350.1.1	Solyc02g081350.1.1	No Hits						97.3	100	222	222	6	0	1	222	205	426	4e-109
Locus_27672_Transcript_1/1_Confidence_1.000_Length_275	Acyl-CoA synthetase/AMP-acid ligase II (AHRD V1 **** D0C359_9GAMM)%3B contains Interpro domain(s) IPR000873 AMP-dependent synthetase and ligase	Solyc02g082910.1.1	Solyc02g082910.1.1	No Hits						100	100	275	275	0	0	1	275	261	535	5e-155
Locus_27842_Transcript_1/1_Confidence_1.000_Length_140	Acyl-CoA synthetase/AMP-acid ligase II (AHRD V1 **** D0C359_9GAMM)%3B contains Interpro domain(s) IPR000873 AMP-dependent synthetase and ligase	Solyc07g043660.1.1	Solyc07g043660.1.1	No Hits						100	100	140	140	0	0	1	140	1357	1218	9e-75
Locus_27842_Transcript_1/1_Confidence_1.000_Length_140	Acyl-CoA synthetase/AMP-acid ligase II (AHRD V1 **** D0C359_9GAMM)%3B contains Interpro domain(s) IPR000873 AMP-dependent synthetase and ligase	Solyc07g043630.1.1	Solyc07g043630.1.1	AK324267	Solanum lycopersicum cDNA, clone: LEFL1074DG12, HTC in leaf	86.27	437	1800	24.28	97.86	100	140	140	3	0	1	140	1366	1227	1e-67
Locus_27842_Transcript_1/1_Confidence_1.000_Length_140	Acyl-CoA synthetase/AMP-acid ligase II (AHRD V1 **** D0C359_9GAMM)%3B contains Interpro domain(s) IPR000873 AMP-dependent synthetase and ligase	Solyc07g043640.1.1	Solyc07g043640.1.1	No Hits						93.38	97.14	140	136	9	0	1	136	1327	1192	7e-51
Locus_1275_Transcript_1/1_Confidence_1.000_Length_2032	Acyl-CoA synthetase/AMP-acid ligase II (AHRD V1 **** Q2W3Z0_MAGSA)%3B contains Interpro domain(s) IPR000873 AMP-dependent synthetase and ligase	Solyc12g099360.1.1	Solyc12g099360.1.1	AK327858	Solanum lycopersicum cDNA, clone: LEFL2039N16, HTC in fruit	99.94	1704	1704	100.00	82.16	78.35	2032	1592	284	0	255	1846	1700	109	0
Locus_10449_Transcript_1/1_Confidence_1.000_Length_1974	Acyl-CoA synthetase/AMP-acid ligase II (AHRD V1 **** Q2W3Z0_MAGSA)%3B contains Interpro domain(s) IPR000873 AMP-dependent synthetase and ligase	Solyc08g075800.1.1	Solyc08g075800.1.1	BT014127	Lycopersicon esculentum clone 133243F, mRNA sequence	85.38	1662	1656	100.36	85.56	84.19	1974	1662	231	1	215	1876	1653	1	0
Locus_14605_Transcript_1/1_Confidence_1.000_Length_374	Acyl-CoA synthetase/AMP-acid ligase II (AHRD V1 **** Q2W3Z0_MAGSA)%3B contains Interpro domain(s) IPR000873 AMP-dependent synthetase and ligase	Solyc02g082870.1.1	Solyc02g082870.1.1	No Hits						94.27	74.6	374	279	0	1	96	374	1776	1514	1e-125
Locus_16125_Transcript_1/1_Confidence_1.000_Length_194	Acyl-CoA synthetase/AMP-acid ligase II (AHRD V1 **** Q2W3Z0_MAGSA)%3B contains Interpro domain(s) IPR000873 AMP-dependent synthetase and ligase	Solyc02g082870.1.1	Solyc02g082870.1.1	No Hits						83.33	98.97	194	192	32	0	1	192	1561	1370	3e-29
Locus_19161_Transcript_1/1_Confidence_1.000_Length_1298	Acyl-CoA synthetase/AMP-acid ligase II (AHRD V1 **** Q2W3Z0_MAGSA)%3B contains Interpro domain(s) IPR000873 AMP-dependent synthetase and ligase	Solyc12g099360.1.1	Solyc12g099360.1.1	AK327858	Solanum lycopersicum cDNA, clone: LEFL2039N16, HTC in fruit	99.94	1704	1704	100.00	100	99.92	1298	1297	0	0	1	1297	402	1698	0
Locus_19409_Transcript_1/1_Confidence_1.000_Length_179	Acyl-CoA synthetase/AMP-acid ligase II (AHRD V1 **** Q2W3Z0_MAGSA)%3B contains Interpro domain(s) IPR000873 AMP-dependent synthetase and ligase	Solyc02g082870.1.1	Solyc02g082870.1.1	No Hits						100	100	179	179	0	0	1	179	399	577	6e-98
Locus_23608_Transcript_1/1_Confidence_1.000_Length_228	Acyl-CoA synthetase/AMP-acid ligase II (AHRD V1 **** Q2W3Z0_MAGSA)%3B contains Interpro domain(s) IPR000873 AMP-dependent synthetase and ligase	Solyc02g082870.1.1	Solyc02g082870.1.1	No Hits						100	100	228	228	0	0	1	228	1387	1160	5e-127
Locus_26220_Transcript_1/1_Confidence_1.000_Length_157	Acyl-CoA synthetase/AMP-acid ligase II (AHRD V1 **** Q2W3Z0_MAGSA)%3B contains Interpro domain(s) IPR000873 AMP-dependent synthetase and ligase	Solyc02g082870.1.1	Solyc02g082870.1.1	No Hits						100	100	157	157	0	0	1	157	1083	927	7e-85
Locus_26220_Transcript_1/1_Confidence_1.000_Length_157	Acyl-CoA synthetase/AMP-acid ligase II (AHRD V1 **** Q2W3Z0_MAGSA)%3B contains Interpro domain(s) IPR000873 AMP-dependent synthetase and ligase	Solyc02g082880.1.1	Solyc02g082880.1.1	No Hits						82.35	86.62	157	136	24	0	3	138	1087	952	5e-15
Locus_7025_Transcript_1/1_Confidence_1.000_Length_1600	Acyl-CoA thioesterase (AHRD V1 ***- Q8GYW7_ARATH)%3B contains Interpro domain(s) IPR003703 Acyl-CoA thioesterase	Solyc01g094530.1.1	Solyc01g094530.1.1	No Hits						100	80.44	1600	1287	0	0	87	1373	1	1287	0
Locus_10081_Transcript_2/2_Confidence_1.000_Length_1756	Acyl-CoA thioesterase 9 (AHRD V1 **** Q503Q9_DANRE);Ontology_term=GO:0016291	Solyc09g042750.1.1	Solyc09g042750.1.1	No Hits						100	75.85	1756	1332	0	0	129	1460	1	1332	0
Locus_1877_Transcript_2/9_Confidence_0.083_Length_1838	Acyl-CoA thioesterase 9 (AHRD V1 **** Q503Q9_DANRE)%3B contains Interpro domain(s) IPR006683 Thioesterase superfamily	Solyc12g019490.1.1	Solyc12g019490.1.1	AK320846	Solanum lycopersicum cDNA, clone: LEFL1013DD07, HTC in leaf	99.86	1470	1470	100.00	100	79.98	1838	1470	0	0	189	1658	1	1470	0
Locus_7025_Transcript_1/1_Confidence_1.000_Length_1600	Acyl-CoA thioesterase family protein (AHRD V1 ***- D7KP80_ARALY)%3B contains Interpro domain(s) IPR003703 Acyl-CoA thioesterase	Solyc01g094550.1.1	Solyc01g094550.1.1	No Hits						91.84	80.44	1600	1287	105	0	87	1373	1	1287	0
Locus_3775_Transcript_1/5_Confidence_0.462_Length_1687	Acyl-CoA-binding domain-containing protein 6 (AHRD V1 *-*- B6SHQ7_MAIZE)%3B contains Interpro domain(s) IPR000582 Acyl-CoA-binding protein%2C ACBP	Solyc04g078090.1.1	Solyc04g078090.1.1	No Hits						100	78.72	1687	1328	0	0	234	1561	1328	1	0
Locus_3775_Transcript_5/5_Confidence_0.462_Length_1695	Acyl-CoA-binding domain-containing protein 6 (AHRD V1 *-*- B6SHQ7_MAIZE)%3B contains Interpro domain(s) IPR000582 Acyl-CoA-binding protein%2C ACBP	Solyc04g078090.1.1	Solyc04g078090.1.1	No Hits						100	79.12	1695	1341	0	0	229	1569	1341	1	0
Locus_2537_Transcript_1/1_Confidence_1.000_Length_2320	Acyl-coenzyme A oxidase (AHRD V1 **** D7MCB8_ARALY)%3B contains Interpro domain(s) IPR012258 Acyl-CoA oxidase	Solyc08g078390.1.1	Solyc08g078390.1.1	No Hits						99.95	85.99	2320	1995	1	0	238	2232	1995	1	0
Locus_6385_Transcript_1/1_Confidence_1.000_Length_952	Acyl-protein thioesterase 1 (AHRD V1 **-- B6U7L3_MAIZE)%3B contains Interpro domain(s) IPR003140 Phospholipase/carboxylesterase	Solyc11g012070.1.1	Solyc11g012070.1.1	AK325548	Solanum lycopersicum cDNA, clone: LEFL1097DB04, HTC in leaf	100.00	714	765	93.33	99.86	73.74	952	702	0	1	1	702	65	765	0
Locus_9339_Transcript_1/1_Confidence_1.000_Length_1040	Acyl-protein thioesterase 2 (AHRD V1 **-- B6T1C9_MAIZE)%3B contains Interpro domain(s) IPR003140 Phospholipase/carboxylesterase	Solyc06g067950.1.1	Solyc06g067950.1.1	No Hits						100	74.13	1040	771	0	0	63	833	1	771	0
Locus_9339_Transcript_1/1_Confidence_1.000_Length_1040	Acyl-protein thioesterase 2 (AHRD V1 **-- B6T1C9_MAIZE)%3B contains Interpro domain(s) IPR003140 Phospholipase/carboxylesterase	Solyc12g042890.1.1	Solyc12g042890.1.1	AK246820	Solanum lycopersicum cDNA, clone: FC25BC09, HTC in fruit	80.92	152	774	19.64	85.98	72.02	1040	749	105	0	63	811	1	749	0
Locus_17234_Transcript_1/1_Confidence_1.000_Length_1054	Acyl-protein thioesterase 2 (AHRD V1 **-- B6T1C9_MAIZE)%3B contains Interpro domain(s) IPR003140 Phospholipase/carboxylesterase	Solyc08g067160.1.1	Solyc08g067160.1.1	No Hits						100	72.87	1054	768	0	0	61	828	1	768	0
Locus_12841_Transcript_1/1_Confidence_1.000_Length_216	Acyltransferase (Fragment) (AHRD V1 **-- C1JZ69_DATST)%3B contains Interpro domain(s) IPR003480 Transferase	Solyc11g067330.1.1	Solyc11g067330.1.1	AK319971	Solanum lycopersicum cDNA, clone: LEFL1003DB04, HTC in leaf	100.00	19	1302	1.46	100	100	216	216	0	0	1	216	449	234	7e-120
Locus_12841_Transcript_1/1_Confidence_1.000_Length_216	Acyltransferase (Fragment) (AHRD V1 **-- C1JZ69_DATST)%3B contains Interpro domain(s) IPR003480 Transferase	Solyc11g067340.1.1	Solyc11g067340.1.1	AK319971	Solanum lycopersicum cDNA, clone: LEFL1003DB04, HTC in leaf	100.00	19	1302	1.46	99.07	100	216	216	2	0	1	216	449	234	4e-115
Locus_13330_Transcript_1/1_Confidence_1.000_Length_944	Acyltransferase (Fragment) (AHRD V1 **-- C1JZ69_DATST)%3B contains Interpro domain(s) IPR003480 Transferase	Solyc11g067330.1.1	Solyc11g067330.1.1	AK319971	Solanum lycopersicum cDNA, clone: LEFL1003DB04, HTC in leaf	100.00	19	1302	1.46	100	78.71	944	743	0	0	202	944	1302	560	0
Locus_13330_Transcript_1/1_Confidence_1.000_Length_944	Acyltransferase (Fragment) (AHRD V1 **-- C1JZ69_DATST)%3B contains Interpro domain(s) IPR003480 Transferase	Solyc11g067340.1.1	Solyc11g067340.1.1	AK319971	Solanum lycopersicum cDNA, clone: LEFL1003DB04, HTC in leaf	100.00	19	1302	1.46	91.51	78.6	944	742	63	0	202	943	1302	561	0
Locus_13747_Transcript_1/1_Confidence_1.000_Length_866	Acyltransferase (Fragment) (AHRD V1 **-- C1JZ77_9SOLA)%3B contains Interpro domain(s) IPR003480 Transferase	Solyc05g039950.1.1	Solyc05g039950.1.1	AK325933	Solanum lycopersicum cDNA, clone: LEFL2001AC09, HTC in fruit	95.74	94	1188	7.91	98.42	95.03	866	823	1	1	56	866	1188	366	0
Locus_16169_Transcript_1/1_Confidence_1.000_Length_144	Acyltransferase (Fragment) (AHRD V1 **-- C1JZ77_9SOLA)%3B contains Interpro domain(s) IPR003480 Transferase	Solyc05g039950.1.1	Solyc05g039950.1.1	AK325933	Solanum lycopersicum cDNA, clone: LEFL2001AC09, HTC in fruit	95.74	94	1188	7.91	100	100	144	144	0	0	1	144	240	383	4e-77
Locus_14550_Transcript_1/1_Confidence_1.000_Length_1787	Acyltransferase WS/DGAT/MGAT family protein (AHRD V1 **-- A7NLM3_ROSCS)%3B contains Interpro domain(s) IPR009721 Protein of unknown function DUF1298	Solyc01g107900.1.1	Solyc01g107900.1.1	No Hits						100	77.73	1787	1389	0	0	309	1697	1389	1	0
Locus_8756_Transcript_1/1_Confidence_1.000_Length_1438	Acyltransferase-like protein (AHRD V1 **-- Q589X7_TOBAC)%3B contains Interpro domain(s) IPR003480 Transferase	Solyc12g010980.1.1	Solyc12g010980.1.1	AK319704	Solanum lycopersicum cDNA, clone: LEFL1001BB01, HTC in leaf	99.93	1338	1338	100.00	100	93.05	1438	1338	0	0	24	1361	1	1338	0
Locus_11879_Transcript_1/1_Confidence_1.000_Length_1289	Acyltransferase-like protein (AHRD V1 **-- Q589X7_TOBAC)%3B contains Interpro domain(s) IPR003480 Transferase	Solyc08g075210.1.1	Solyc08g075210.1.1	U76408	LEU76408 Lycopersicon esculentum knotted 3 protein (TKn3) mRNA, complete cds	100.00	18	1275	1.41	100	98.91	1289	1275	0	0	8	1282	1	1275	0
Locus_11011_Transcript_1/1_Confidence_1.000_Length_1479	Acyltransferase-like protein (AHRD V1 **-- Q589X8_TOBAC)%3B contains Interpro domain(s) IPR003480 Transferase	Solyc12g005430.1.1	Solyc12g005430.1.1	AK323973	Solanum lycopersicum cDNA, clone: LEFL1068DC03, HTC in leaf	82.06	1148	1374	83.55	100	92.9	1479	1374	0	0	63	1436	1	1374	0
Locus_18549_Transcript_1/1_Confidence_1.000_Length_407	Acyltransferase-like protein (AHRD V1 **-- Q589X8_TOBAC)%3B contains Interpro domain(s) IPR003480 Transferase	Solyc11g069680.1.1	Solyc11g069680.1.1	AK247958	Solanum lycopersicum cDNA, clone: LEFL2002AD08, HTC in fruit	100.00	19	1425	1.33	99.75	100	407	408	0	1	1	407	1247	840	0
Locus_25471_Transcript_1/1_Confidence_1.000_Length_191	Acyltransferase-like protein (AHRD V1 **-- Q589X8_TOBAC)%3B contains Interpro domain(s) IPR003480 Transferase	Solyc11g069680.1.1	Solyc11g069680.1.1	AK247958	Solanum lycopersicum cDNA, clone: LEFL2002AD08, HTC in fruit	100.00	19	1425	1.33	100	99.48	191	190	0	0	2	191	1409	1220	2e-104
Locus_9699_Transcript_1/1_Confidence_1.000_Length_1190	Adaptin ear-binding coat-associated protein 1 (AHRD V1 **** B4FRD1_MAIZE)%3B contains Interpro domain(s) IPR012466 Adaptin ear-binding coat-associated protein 1 NECAP-1	Solyc07g053310.1.1	Solyc07g053310.1.1	No Hits						100	71.6	1190	852	0	0	149	1000	1	852	0
Locus_2284_Transcript_1/1_Confidence_1.000_Length_1197	Adaptin ear-binding coat-associated protein 2 (AHRD V1 **** B4FAZ6_MAIZE)%3B contains Interpro domain(s) IPR012466 Adaptin ear-binding coat-associated protein 1 NECAP-1	Solyc09g066490.1.1	Solyc09g066490.1.1	No Hits						100	71.18	1197	852	0	0	263	1114	852	1	0
Locus_8898_Transcript_1/4_Confidence_0.600_Length_1408	Adenosine deaminase-like protein (Predicted) (AHRD V1 **** B2KIP2_RHIFE)%3B contains Interpro domain(s) IPR001365 Adenosine/AMP deaminase	Solyc10g005310.1.1	Solyc10g005310.1.1	No Hits						99.19	78.84	1408	1110	0	1	71	1180	1	1101	0
Locus_8898_Transcript_4/4_Confidence_0.600_Length_1399	Adenosine deaminase-like protein (Predicted) (AHRD V1 **** B2KIP2_RHIFE)%3B contains Interpro domain(s) IPR001365 Adenosine/AMP deaminase	Solyc10g005310.1.1	Solyc10g005310.1.1	No Hits						100	78.7	1399	1101	0	0	71	1171	1	1101	0
Locus_1139_Transcript_3/3_Confidence_0.429_Length_1312	Adenosine kinase (AHRD V1 ***- D2D2Z6_GOSHI)%3B contains Interpro domain(s) IPR001805 Adenosine kinase	Solyc10g086190.1.1	Solyc10g086190.1.1	AK320801	Solanum lycopersicum cDNA, clone: LEFL1013BE05, HTC in leaf	100.00	1020	1020	100.00	99.9	77.74	1312	1020	1	0	21	1040	1	1020	0
Locus_1139_Transcript_3/3_Confidence_0.429_Length_1312	Adenosine kinase (AHRD V1 **** D2D2Z6_GOSHI)%3B contains Interpro domain(s) IPR001805 Adenosine kinase	Solyc09g007940.1.1	Solyc09g007940.1.1	No Hits						87.05	77.67	1312	1019	126	2	21	1036	1	1016	0
Locus_414_Transcript_4/6_Confidence_0.611_Length_1220	Adenosylhomocysteinase (AHRD V1 ***- A1KYB0_TOBAC)%3B contains Interpro domain(s) IPR000043 S-adenosyl-L-homocysteine hydrolase	Solyc12g098500.1.1	Solyc12g098500.1.1	AK324188	Solanum lycopersicum cDNA, clone: LEFL1073BE04, HTC in leaf	99.66	1458	1458	100.00	89.45	79.26	1220	967	102	0	50	1016	490	1456	0
Locus_414_Transcript_5/6_Confidence_0.556_Length_1292	Adenosylhomocysteinase (AHRD V1 ***- A1KYB0_TOBAC)%3B contains Interpro domain(s) IPR000043 S-adenosyl-L-homocysteine hydrolase	Solyc12g098500.1.1	Solyc12g098500.1.1	AK324188	Solanum lycopersicum cDNA, clone: LEFL1073BE04, HTC in leaf	99.66	1458	1458	100.00	89.76	74.85	1292	967	99	0	50	1016	490	1456	0
Locus_414_Transcript_6/6_Confidence_0.611_Length_1292	Adenosylhomocysteinase (AHRD V1 ***- A1KYB0_TOBAC)%3B contains Interpro domain(s) IPR000043 S-adenosyl-L-homocysteine hydrolase	Solyc12g098500.1.1	Solyc12g098500.1.1	AK324188	Solanum lycopersicum cDNA, clone: LEFL1073BE04, HTC in leaf	99.66	1458	1458	100.00	89.45	74.85	1292	967	102	0	50	1016	490	1456	0
Locus_2510_Transcript_1/2_Confidence_1.000_Length_1846	Adenosylhomocysteinase (AHRD V1 ***- A1KYB0_TOBAC)%3B contains Interpro domain(s) IPR000043 S-adenosyl-L-homocysteine hydrolase	Solyc12g098500.1.1	Solyc12g098500.1.1	AK324188	Solanum lycopersicum cDNA, clone: LEFL1073BE04, HTC in leaf	99.66	1458	1458	100.00	99.93	78.98	1846	1458	1	0	66	1523	1	1458	0
Locus_29612_Transcript_1/1_Confidence_1.000_Length_220	Adenosylhomocysteinase (AHRD V1 ***- A1KYB0_TOBAC)%3B contains Interpro domain(s) IPR000043 S-adenosyl-L-homocysteine hydrolase	Solyc12g098500.1.1	Solyc12g098500.1.1	AK324188	Solanum lycopersicum cDNA, clone: LEFL1073BE04, HTC in leaf	99.66	1458	1458	100.00	85.38	77.73	220	171	25	0	50	220	490	660	2e-33
Locus_414_Transcript_4/6_Confidence_0.611_Length_1220	Adenosylhomocysteinase (AHRD V1 **** Q2XTD0_SOLTU)%3B contains Interpro domain(s) IPR000043 S-adenosyl-L-homocysteine hydrolase	Solyc09g092380.1.1	Solyc09g092380.1.1	No Hits						98.92	83.44	1220	1018	11	0	1	1018	441	1458	0
Locus_414_Transcript_4/6_Confidence_0.611_Length_1220	Adenosylhomocysteinase (AHRD V1 **** Q2XTD0_SOLTU)%3B contains Interpro domain(s) IPR000043 S-adenosyl-L-homocysteine hydrolase	Solyc09g092390.1.1	Solyc09g092390.1.1	No Hits						97.84	83.44	1220	1018	22	0	1	1018	441	1458	0
Locus_414_Transcript_5/6_Confidence_0.556_Length_1292	Adenosylhomocysteinase (AHRD V1 **** Q2XTD0_SOLTU)%3B contains Interpro domain(s) IPR000043 S-adenosyl-L-homocysteine hydrolase	Solyc09g092380.1.1	Solyc09g092380.1.1	No Hits						98.43	78.79	1292	1018	16	0	1	1018	441	1458	0
Locus_414_Transcript_5/6_Confidence_0.556_Length_1292	Adenosylhomocysteinase (AHRD V1 **** Q2XTD0_SOLTU)%3B contains Interpro domain(s) IPR000043 S-adenosyl-L-homocysteine hydrolase	Solyc09g092390.1.1	Solyc09g092390.1.1	No Hits						98.33	78.79	1292	1018	17	0	1	1018	441	1458	0
Locus_414_Transcript_6/6_Confidence_0.611_Length_1292	Adenosylhomocysteinase (AHRD V1 **** Q2XTD0_SOLTU)%3B contains Interpro domain(s) IPR000043 S-adenosyl-L-homocysteine hydrolase	Solyc09g092380.1.1	Solyc09g092380.1.1	No Hits						98.92	78.79	1292	1018	11	0	1	1018	441	1458	0
Locus_414_Transcript_6/6_Confidence_0.611_Length_1292	Adenosylhomocysteinase (AHRD V1 **** Q2XTD0_SOLTU)%3B contains Interpro domain(s) IPR000043 S-adenosyl-L-homocysteine hydrolase	Solyc09g092390.1.1	Solyc09g092390.1.1	No Hits						97.84	78.79	1292	1018	22	0	1	1018	441	1458	0
Locus_2510_Transcript_1/2_Confidence_1.000_Length_1846	Adenosylhomocysteinase (AHRD V1 **** Q2XTD0_SOLTU)%3B contains Interpro domain(s) IPR000043 S-adenosyl-L-homocysteine hydrolase	Solyc09g092390.1.1	Solyc09g092390.1.1	No Hits						88.11	78.33	1846	1446	172	0	76	1521	11	1456	0
Locus_2510_Transcript_1/2_Confidence_1.000_Length_1846	Adenosylhomocysteinase (AHRD V1 **** Q2XTD0_SOLTU)%3B contains Interpro domain(s) IPR000043 S-adenosyl-L-homocysteine hydrolase	Solyc09g092380.1.1	Solyc09g092380.1.1	No Hits						87.69	78.33	1846	1446	178	0	76	1521	11	1456	0
Locus_29612_Transcript_1/1_Confidence_1.000_Length_220	Adenosylhomocysteinase (AHRD V1 **** Q2XTD0_SOLTU)%3B contains Interpro domain(s) IPR000043 S-adenosyl-L-homocysteine hydrolase	Solyc09g092380.1.1	Solyc09g092380.1.1	No Hits						100	100	220	220	0	0	1	220	441	660	3e-122
Locus_29612_Transcript_1/1_Confidence_1.000_Length_220	Adenosylhomocysteinase (AHRD V1 **** Q2XTD0_SOLTU)%3B contains Interpro domain(s) IPR000043 S-adenosyl-L-homocysteine hydrolase	Solyc09g092390.1.1	Solyc09g092390.1.1	No Hits						95.91	100	220	220	9	0	1	220	441	660	8e-101
Locus_11473_Transcript_1/1_Confidence_1.000_Length_2738	Adenosylmethionine-8-amino-7-oxononanoate aminotransferase-like protein (AHRD V1 **** Q9FKL5_ARATH)%3B contains Interpro domain(s) IPR005814 Aminotransferase class-III	Solyc07g006810.1.1	Solyc07g006810.1.1	No Hits						99.04	83.35	2738	2282	0	1	310	2591	303	2562	0
Locus_4370_Transcript_2/2_Confidence_1.000_Length_744	Adenylate kinase isoenzyme 6 (AHRD V1 **-- B5X3S3_SALSA)	Solyc11g072410.1.1	Solyc11g072410.1.1	GQ261269	Solanum lycopersicum cultivar Rio Grande PtoR Hop-interacting protein THI105 mRNA, complete cds	100.00	534	534	100.00	100	71.77	744	534	0	0	35	568	1	534	0
Locus_7910_Transcript_1/1_Confidence_1.000_Length_2208	Adenylate kinase-like protein (AHRD V1 ***- Q8VYL1_ARATH)%3B contains Interpro domain(s) IPR018962 Domain of unknown function DUF1995	Solyc12g010380.1.1	Solyc12g010380.1.1	AK247486	Solanum lycopersicum cDNA, clone: LEFL1032BF11, HTC in leaf	100.00	20	1821	1.10	99.51	82.65	2208	1825	5	1	23	1847	1	1821	0
Locus_11131_Transcript_1/1_Confidence_1.000_Length_2188	Adenylosuccinate lyase (AHRD V1 ***- Q6T7E9_TOBAC)%3B contains Interpro domain(s) IPR004769 Adenylosuccinate lyase	Solyc07g006530.1.1	Solyc07g006530.1.1	No Hits						100	75	2188	1641	0	0	503	2143	1641	1	0
Locus_4310_Transcript_1/1_Confidence_1.000_Length_1943	Adenylosuccinate synthetase (AHRD V1 **** Q9FYW9_SOLLC)%3B contains Interpro domain(s) IPR001114 Adenylosuccinate synthetase	Solyc02g085520.1.1	Solyc02g085520.1.1	No Hits						100	77.35	1943	1503	0	0	132	1634	1	1503	0
Locus_4310_Transcript_1/1_Confidence_1.000_Length_1943	Adenylosuccinate synthetase (AHRD V1 **** Q9FYW9_SOLLC)%3B contains Interpro domain(s) IPR001114 Adenylosuccinate synthetase	Solyc10g080320.1.1	Solyc10g080320.1.1	BT013108	Lycopersicon esculentum clone 114394R, mRNA sequence	100.00	1524	1524	100.00	91.52	74.63	1943	1450	120	1	188	1634	75	1524	0
Locus_5496_Transcript_1/2_Confidence_1.000_Length_2003	Adenylosuccinate synthetase (AHRD V1 **** Q9FYW9_SOLLC)%3B contains Interpro domain(s) IPR001114 Adenylosuccinate synthetase	Solyc10g080320.1.1	Solyc10g080320.1.1	BT013108	Lycopersicon esculentum clone 114394R, mRNA sequence	100.00	1524	1524	100.00	100	76.09	2003	1524	0	0	111	1634	1	1524	0
Locus_5496_Transcript_1/2_Confidence_1.000_Length_2003	Adenylosuccinate synthetase (AHRD V1 **** Q9FYW9_SOLLC)%3B contains Interpro domain(s) IPR001114 Adenylosuccinate synthetase	Solyc02g085520.1.1	Solyc02g085520.1.1	No Hits						91.52	72.39	2003	1450	120	1	185	1634	57	1503	0
Locus_5496_Transcript_2/2_Confidence_1.000_Length_2159	Adenylosuccinate synthetase (AHRD V1 **** Q9FYW9_SOLLC)%3B contains Interpro domain(s) IPR001114 Adenylosuccinate synthetase	Solyc10g080320.1.1	Solyc10g080320.1.1	BT013108	Lycopersicon esculentum clone 114394R, mRNA sequence	100.00	1524	1524	100.00	100	70.59	2159	1524	0	0	111	1634	1	1524	0
Locus_3518_Transcript_2/3_Confidence_0.571_Length_1849	Adenylyl cyclase-associated protein (AHRD V1 ***- B9H0Q2_POPTR)%3B contains Interpro domain(s) IPR001837 Adenylate cyclase-associated CAP	Solyc10g051340.1.1	Solyc10g051340.1.1	AK324146	Solanum lycopersicum cDNA, clone: LEFL1072CE01, HTC in leaf	100.00	1416	1416	100.00	100	76.58	1849	1416	0	0	276	1691	1416	1	0
Locus_20307_Transcript_1/1_Confidence_1.000_Length_1741	Adenylyl cyclase-associated protein (AHRD V1 ***- B9H0Q2_POPTR)%3B contains Interpro domain(s) IPR001837 Adenylate cyclase-associated CAP	Solyc01g109580.1.1	Solyc01g109580.1.1	No Hits						99.7	76.51	1741	1332	2	1	288	1619	1419	90	0
Locus_20307_Transcript_1/1_Confidence_1.000_Length_1741	Adenylyl cyclase-associated protein (AHRD V1 ***- B9H0Q2_POPTR)%3B contains Interpro domain(s) IPR001837 Adenylate cyclase-associated CAP	Solyc10g051340.1.1	Solyc10g051340.1.1	AK324146	Solanum lycopersicum cDNA, clone: LEFL1072CE01, HTC in leaf	100.00	1416	1416	100.00	82.65	72.83	1741	1268	218	1	341	1608	1363	98	0
Locus_23419_Transcript_1/1_Confidence_1.000_Length_340	Adenylyl-sulfate kinase (AHRD V1 **** C6TL96_SOYBN)%3B contains Interpro domain(s) IPR002891 Adenylylsulphate kinase%2C C-terminal	Solyc02g092410.1.1	Solyc02g092410.1.1	No Hits						93.77	99.12	340	337	0	1	4	340	1	316	2e-151
Locus_12839_Transcript_1/1_Confidence_1.000_Length_1077	Adiponectin receptor (AHRD V1 ***- Q16FL3_AEDAE)%3B contains Interpro domain(s) IPR004254 Hly-III related	Solyc07g007800.1.1	Solyc07g007800.1.1	No Hits						99.9	91.36	1077	984	1	0	94	1077	1140	157	0
Locus_19923_Transcript_1/1_Confidence_1.000_Length_369	Adiponectin receptor (AHRD V1 ***- Q16FL3_AEDAE)%3B contains Interpro domain(s) IPR004254 Hly-III related	Solyc12g010480.1.1	Solyc12g010480.1.1	AK322691	Solanum lycopersicum cDNA, clone: LEFL1041BF02, HTC in leaf	91.67	36	1107	3.25	100	94.58	369	349	0	0	1	349	349	1	0
Locus_26752_Transcript_1/1_Confidence_1.000_Length_472	Adiponectin receptor (AHRD V1 ***- Q16FL3_AEDAE)%3B contains Interpro domain(s) IPR004254 Hly-III related	Solyc12g010480.1.1	Solyc12g010480.1.1	AK322691	Solanum lycopersicum cDNA, clone: LEFL1041BF02, HTC in leaf	91.67	36	1107	3.25	97.9	70.76	472	334	1	1	139	472	1107	780	7e-174
Locus_27305_Transcript_1/1_Confidence_1.000_Length_346	Adiponectin receptor (AHRD V1 ***- Q16FL3_AEDAE)%3B contains Interpro domain(s) IPR004254 Hly-III related	Solyc12g010480.1.1	Solyc12g010480.1.1	AK322691	Solanum lycopersicum cDNA, clone: LEFL1041BF02, HTC in leaf	91.67	36	1107	3.25	99.71	100	346	346	1	0	1	346	475	820	0
Locus_11794_Transcript_1/1_Confidence_1.000_Length_1249	Adiponectin receptor (AHRD V1 **** Q16FL3_AEDAE)%3B contains Interpro domain(s) IPR004254 Hly-III related	Solyc07g006020.1.1	Solyc07g006020.1.1	No Hits						100	86.71	1249	1083	0	0	64	1146	1	1083	0
Locus_7804_Transcript_1/1_Confidence_1.000_Length_1637	Adiponectin receptor 2 (AHRD V1 *-** Q5TYU5_DANRE)%3B contains Interpro domain(s) IPR004254 Hly-III related	Solyc02g092230.1.1	Solyc02g092230.1.1	No Hits						100	73.49	1637	1203	0	0	231	1433	1203	1	0
Locus_11725_Transcript_1/1_Confidence_1.000_Length_1659	Adiponectin receptor protein 2 (AHRD V1 *-** B0W6M8_CULQU)%3B contains Interpro domain(s) IPR004254 Hly-III related	Solyc03g043930.1.1	Solyc03g043930.1.1	No Hits						100	70.77	1659	1174	0	0	167	1340	171	1344	0
Locus_12299_Transcript_1/1_Confidence_1.000_Length_1143	Adiponectin receptor protein 2 (AHRD V1 ***- B0W6M8_CULQU)%3B contains Interpro domain(s) IPR004254 Hly-III related	Solyc12g009680.1.1	Solyc12g009680.1.1	AK322691	Solanum lycopersicum cDNA, clone: LEFL1041BF02, HTC in leaf	86.70	233	987	23.61	99.77	75.07	1143	858	2	0	282	1139	987	130	0
Locus_4673_Transcript_1/1_Confidence_1.000_Length_2174	ADP ATP carrier protein (AHRD V1 ***- Q3KMV6_CHLTA)%3B contains Interpro domain(s) IPR004667 ADP/ATP carrier protein	Solyc03g119970.1.1	Solyc03g119970.1.1	No Hits						100	86.38	2174	1878	0	0	144	2021	1	1878	0
Locus_18869_Transcript_3/3_Confidence_0.667_Length_1117	ADP-ribose pyrophosphatase (AHRD V1 *-** B2GB88_LACF3)%3B contains Interpro domain(s) IPR000086 NUDIX hydrolase domain	Solyc08g079820.1.1	Solyc08g079820.1.1	No Hits						100	82.72	1117	924	0	0	181	1104	924	1	0
Locus_1212_Transcript_1/1_Confidence_1.000_Length_1950	ADP-ribosylation factor GTPase activating protein 1 (AHRD V1 *--- Q0V8A7_BOVIN)%3B contains Interpro domain(s) IPR001164 Arf GTPase activating protein	Solyc10g084690.1.1	Solyc10g084690.1.1	BT014366	Lycopersicon esculentum clone 133652F, mRNA sequence	83.46	508	1380	36.81	100	70.77	1950	1380	0	0	153	1532	1	1380	0
Locus_3296_Transcript_1/2_Confidence_1.000_Length_1954	ADP-ribosylation factor GTPase activating protein 1 (AHRD V1 *-*- Q0V8A7_BOVIN)%3B contains Interpro domain(s) IPR001164 Arf GTPase activating protein	Solyc09g010520.1.1	Solyc09g010520.1.1	No Hits						100	71.85	1954	1404	0	0	186	1589	1	1404	0
Locus_21777_Transcript_1/1_Confidence_1.000_Length_2504	ADP/ATP carrier protein (AHRD V1 ***- Q5L657_CHLAB)%3B contains Interpro domain(s) IPR004667 ADP/ATP carrier protein	Solyc12g042950.1.1	Solyc12g042950.1.1	AK329537	Solanum lycopersicum cDNA, clone: LEFL3146J18, HTC in root	99.85	657	1890	34.76	99.1	75.84	2504	1899	8	1	165	2063	1	1890	0
Locus_1908_Transcript_3/3_Confidence_0.600_Length_2570	AE family transporter anion exchange (AHRD V1 *--* A4RY02_OSTLU)%3B contains Interpro domain(s) IPR003020 Bicarbonate transporter%2C eukaryotic	Solyc01g057770.1.1	Solyc01g057770.1.1	No Hits						100	83.35	2570	2142	0	0	199	2340	1	2142	0
Locus_6384_Transcript_1/1_Confidence_1.000_Length_2545	AE family transporter anion exchange (AHRD V1 *--* A4RY02_OSTLU)%3B contains Interpro domain(s) IPR003020 Bicarbonate transporter%2C eukaryotic	Solyc01g079150.1.1	Solyc01g079150.1.1	No Hits						100	84.99	2545	2163	0	0	145	2307	2163	1	0
Locus_4255_Transcript_1/1_Confidence_1.000_Length_1621	Afadin- and alpha-actinin-binding protein (AHRD V1 **-- ADIP_MOUSE)	Solyc07g019530.1.1	Solyc07g019530.1.1	No Hits						100	71.99	1621	1167	0	0	304	1470	1167	1	0
Locus_15073_Transcript_1/1_Confidence_1.000_Length_2121	AFG1-family ATPase (AHRD V1 *-** D1CU44_9RHIZ)%3B contains Interpro domain(s) IPR005654 ATPase%2C AFG1-like	Solyc06g066090.1.1	Solyc06g066090.1.1	No Hits						99.72	83.97	2121	1781	5	0	84	1864	1	1781	0
Locus_2717_Transcript_1/2_Confidence_1.000_Length_1977	AFG1-family ATPase (AHRD V1 **** D1CU44_9RHIZ)%3B contains Interpro domain(s) IPR005654 ATPase%2C AFG1-like	Solyc07g006160.1.1	Solyc07g006160.1.1	No Hits						100	76.48	1977	1512	0	0	257	1768	1512	1	0
Locus_9840_Transcript_1/1_Confidence_1.000_Length_838	AGAP001695-PA (Fragment) (AHRD V1 ***- Q380L4_ANOGA)	Solyc04g077450.1.1	Solyc04g077450.1.1	No Hits						100	76.97	838	645	0	0	165	809	645	1	0
Locus_584_Transcript_2/4_Confidence_0.667_Length_2460	AGAP008431-PA (Fragment) (AHRD V1 *-*- A7UUL5_ANOGA)%3B contains Interpro domain(s) IPR007308 Protein of unknown function DUF408	Solyc01g101010.1.1	Solyc01g101010.1.1	No Hits						99.85	80.61	2460	1983	3	0	444	2426	1983	1	0
Locus_584_Transcript_4/4_Confidence_0.556_Length_2600	AGAP008431-PA (Fragment) (AHRD V1 *-*- A7UUL5_ANOGA)%3B contains Interpro domain(s) IPR007308 Protein of unknown function DUF408	Solyc01g101010.1.1	Solyc01g101010.1.1	No Hits						99.85	76.27	2600	1983	3	0	584	2566	1983	1	0
Locus_9805_Transcript_1/2_Confidence_0.750_Length_1114	AGAP009131-PA (Fragment) (AHRD V1 **-- A0NGA2_ANOGA)%3B contains Interpro domain(s) IPR019410 Methyltransferase-16%2C putative	Solyc03g033470.1.1	Solyc03g033470.1.1	No Hits						100	85.1	1114	948	0	0	125	1072	948	1	0
Locus_8141_Transcript_1/1_Confidence_1.000_Length_4608	AGAP009276-PA (Fragment) (AHRD V1 *--- Q7PVH5_ANOGA)	Solyc09g074110.1.1	Solyc09g074110.1.1	No Hits						99.98	92.8	4608	4276	1	0	333	4608	7419	3144	0
Locus_12307_Transcript_1/2_Confidence_1.000_Length_2385	AGAP009276-PA (Fragment) (AHRD V1 *--- Q7PVH5_ANOGA)	Solyc09g074110.1.1	Solyc09g074110.1.1	No Hits						98.95	100	2385	2388	0	4	1	2385	746	3111	0
Locus_12307_Transcript_2/2_Confidence_1.000_Length_2372	AGAP009276-PA (Fragment) (AHRD V1 *--- Q7PVH5_ANOGA)	Solyc09g074110.1.1	Solyc09g074110.1.1	No Hits						98.41	100	2372	2388	0	5	1	2372	746	3111	0
Locus_21999_Transcript_1/1_Confidence_1.000_Length_542	AGAP009276-PA (Fragment) (AHRD V1 *--- Q7PVH5_ANOGA)	Solyc09g074110.1.1	Solyc09g074110.1.1	No Hits						99.82	100	542	543	0	1	1	542	619	77	0
Locus_212_Transcript_1/4_Confidence_0.667_Length_7084	Agenet domain containing protein expressed (AHRD V1 *-*- Q108Y7_ORYSJ)%3B contains Interpro domain(s) IPR008395 Agenet	Solyc08g078530.1.1	Solyc08g078530.1.1	No Hits						99.77	91.66	7084	6493	0	1	279	6771	15	6492	0
Locus_212_Transcript_2/4_Confidence_0.667_Length_7042	Agenet domain containing protein expressed (AHRD V1 *-*- Q108Y7_ORYSJ)%3B contains Interpro domain(s) IPR008395 Agenet	Solyc08g078530.1.1	Solyc08g078530.1.1	No Hits						100	91.99	7042	6478	0	0	252	6729	15	6492	0
Locus_212_Transcript_4/4_Confidence_0.667_Length_7069	Agenet domain containing protein expressed (AHRD V1 *-*- Q108Y7_ORYSJ)%3B contains Interpro domain(s) IPR008395 Agenet	Solyc08g078530.1.1	Solyc08g078530.1.1	No Hits						100	91.64	7069	6478	0	0	279	6756	15	6492	0
Locus_6542_Transcript_1/1_Confidence_1.000_Length_170	Agenet domain-containing protein (AHRD V1 *-*- D7KJP0_ARALY)%3B contains Interpro domain(s) IPR008395 Agenet	Solyc06g082040.1.1	Solyc06g082040.1.1	NM_001247573	Solanum lycopersicum cytochrome P450 CYP74C4 (LOC100736436), mRNA	100.00	18	2802	0.64	100	100	170	170	0	0	1	170	780	949	1e-92
Locus_3427_Transcript_1/3_Confidence_0.400_Length_2698	Agenet domain-containing protein (AHRD V1 *-*- D7KQP5_ARALY)%3B contains Interpro domain(s) IPR007930 Protein of unknown function DUF724	Solyc01g079230.1.1	Solyc01g079230.1.1	No Hits						99.7	87.4	2698	2358	0	1	1	2351	415	2772	0
Locus_3427_Transcript_2/3_Confidence_0.600_Length_2814	Agenet domain-containing protein (AHRD V1 *-*- D7KQP5_ARALY)%3B contains Interpro domain(s) IPR007930 Protein of unknown function DUF724	Solyc01g079230.1.1	Solyc01g079230.1.1	No Hits						100	82.27	2814	2315	0	0	153	2467	458	2772	0
Locus_3427_Transcript_3/3_Confidence_0.600_Length_2705	Agenet domain-containing protein (AHRD V1 *-*- D7KQP5_ARALY)%3B contains Interpro domain(s) IPR007930 Protein of unknown function DUF724	Solyc01g079230.1.1	Solyc01g079230.1.1	No Hits						100	87.17	2705	2358	0	0	1	2358	415	2772	0
Locus_22089_Transcript_1/2_Confidence_1.000_Length_547	Agenet domain-containing protein (AHRD V1 *-*- D7KQP5_ARALY)%3B contains Interpro domain(s) IPR007930 Protein of unknown function DUF724	Solyc01g079230.1.1	Solyc01g079230.1.1	No Hits						100	91.96	547	503	0	0	45	547	1	503	0
Locus_22089_Transcript_2/2_Confidence_1.000_Length_546	Agenet domain-containing protein (AHRD V1 *-*- D7KQP5_ARALY)%3B contains Interpro domain(s) IPR007930 Protein of unknown function DUF724	Solyc01g079230.1.1	Solyc01g079230.1.1	No Hits						98.62	93.22	546	509	0	1	45	546	1	509	0
Locus_12473_Transcript_1/1_Confidence_1.000_Length_1527	Agenet domain-containing protein (AHRD V1 **-- D7MA47_ARALY)%3B contains Interpro domain(s) IPR005491 ENT	Solyc05g055340.1.1	Solyc05g055340.1.1	No Hits						100	77.34	1527	1181	0	0	164	1344	1	1181	0
Locus_26445_Transcript_1/1_Confidence_1.000_Length_348	Agenet domain-containing protein (AHRD V1 ***- D7KG24_ARALY)%3B contains Interpro domain(s) IPR008395 Agenet	Solyc07g055040.1.1	Solyc07g055040.1.1	AK320834	Solanum lycopersicum cDNA, clone: LEFL1013DA03, HTC in leaf	95.24	21	402	5.22	100	94.54	348	329	0	0	1	329	74	402	0
Locus_11303_Transcript_1/1_Confidence_1.000_Length_2117	Agenet domain-containing protein (Fragment) (AHRD V1 *-*- D7LSV9_ARALY)%3B contains Interpro domain(s) IPR007930 Protein of unknown function DUF724	Solyc03g121650.1.1	Solyc03g121650.1.1	No Hits						100	82.33	2117	1743	0	0	327	2069	1743	1	0
Locus_9883_Transcript_1/1_Confidence_1.000_Length_485	Agenet domain-containing protein / bromo-adjacent homology (BAH) domain-containing protein-like (AHRD V1 *-*- Q69N34_ORYSJ)%3B contains Interpro domain(s) IPR006121 Heavy metal transport/detoxification protein	Solyc03g119630.1.1	Solyc03g119630.1.1	No Hits						100	73.61	485	357	0	0	47	403	357	1	0
Locus_15178_Transcript_1/1_Confidence_1.000_Length_1332	Agmatinase (AHRD V1 ***- Q1IPT1_ACIBL)%3B contains Interpro domain(s) IPR006035 Ureohydrolase	Solyc01g091160.1.1	Solyc01g091160.1.1	No Hits						92.33	76.35	1332	1017	78	0	41	1057	1	1017	0
Locus_15178_Transcript_1/1_Confidence_1.000_Length_1332	Agmatinase (AHRD V1 ***- Q1IPT1_ACIBL)%3B contains Interpro domain(s) IPR016160 Aldehyde dehydrogenase%2C conserved site IPR006035 Ureohydrolase	Solyc01g091170.1.1	Solyc01g091170.1.1	No Hits						100	76.35	1332	1017	0	0	41	1057	1	1017	0
Locus_18467_Transcript_1/1_Confidence_1.000_Length_1526	Agmatine deiminase (AHRD V1 **** B6TJ57_MAIZE)%3B contains Interpro domain(s) IPR017754 Agmatine deiminase	Solyc12g038970.1.1	Solyc12g038970.1.1	AK325445	Solanum lycopersicum cDNA, clone: LEFL1096DA06, HTC in leaf	100.00	1128	1128	100.00	100	73.92	1526	1128	0	0	67	1194	1	1128	0
Locus_9444_Transcript_1/1_Confidence_1.000_Length_1860	AKIN gamma (AHRD V1 **-- B4FX20_MAIZE)%3B contains Interpro domain(s) IPR000644 Cystathionine beta-synthase%2C core	Solyc01g010700.1.1	Solyc01g010700.1.1	No Hits						100	71.77	1860	1335	0	0	114	1448	1	1335	0
Locus_1268_Transcript_3/3_Confidence_0.714_Length_1525	AKIN gamma (AHRD V1 **-- Q7XYY0_MEDTR)%3B contains Interpro domain(s) IPR000644 Cystathionine beta-synthase%2C core	Solyc03g111310.1.1	Solyc03g111310.1.1	No Hits						100	84	1525	1281	0	0	237	1517	1281	1	0
Locus_2413_Transcript_1/1_Confidence_1.000_Length_1922	Alanine aminotransferase (AHRD V1 ***- Q6VEJ5_CAPAN)%3B contains Interpro domain(s) IPR004839 Aminotransferase%2C class I and II	Solyc03g123610.1.1	Solyc03g123610.1.1	No Hits						87.81	77.26	1922	1485	176	1	169	1648	252	1736	0
Locus_2413_Transcript_1/1_Confidence_1.000_Length_1922	Alanine aminotransferase (AHRD V1 ***- Q6VEJ5_CAPAN)%3B contains Interpro domain(s) IPR004839 Aminotransferase%2C class I and II	Solyc03g123600.1.1	Solyc03g123600.1.1	No Hits						86.26	73.83	1922	1419	195	0	225	1643	35	1453	0
Locus_4267_Transcript_1/3_Confidence_0.875_Length_2456	Alanine aminotransferase (AHRD V1 ***- Q6VEJ5_CAPAN)%3B contains Interpro domain(s) IPR004839 Aminotransferase%2C class I and II	Solyc03g123610.1.1	Solyc03g123610.1.1	No Hits						99.71	71.01	2456	1744	0	1	600	2338	1744	1	0
Locus_4267_Transcript_2/3_Confidence_0.875_Length_2487	Alanine aminotransferase (AHRD V1 ***- Q6VEJ5_CAPAN)%3B contains Interpro domain(s) IPR004839 Aminotransferase%2C class I and II	Solyc03g123610.1.1	Solyc03g123610.1.1	No Hits						99.73	73.22	2487	1821	0	1	554	2369	1821	1	0
Locus_12386_Transcript_4/4_Confidence_0.667_Length_1874	Alanine aminotransferase (AHRD V1 ***- Q6VEJ5_CAPAN)%3B contains Interpro domain(s) IPR004839 Aminotransferase%2C class I and II	Solyc03g123600.1.1	Solyc03g123600.1.1	No Hits						99.93	77.64	1874	1455	0	1	249	1702	1	1455	0
Locus_12386_Transcript_4/4_Confidence_0.667_Length_1874	Alanine aminotransferase (AHRD V1 ***- Q6VEJ5_CAPAN)%3B contains Interpro domain(s) IPR004839 Aminotransferase%2C class I and II	Solyc03g123610.1.1	Solyc03g123610.1.1	No Hits						89.96	75.99	1874	1424	137	2	283	1700	308	1731	0
Locus_2413_Transcript_1/1_Confidence_1.000_Length_1922	Alanine aminotransferase (AHRD V1 **** Q6VEJ5_CAPAN)%3B contains Interpro domain(s) IPR004839 Aminotransferase%2C class I and II	Solyc06g063090.1.1	Solyc06g063090.1.1	No Hits						100	84.76	1922	1629	0	0	17	1645	1	1629	0
Locus_12386_Transcript_4/4_Confidence_0.667_Length_1874	Alanine aminotransferase (AHRD V1 **** Q6VEJ5_CAPAN)%3B contains Interpro domain(s) IPR004839 Aminotransferase%2C class I and II	Solyc06g063090.1.1	Solyc06g063090.1.1	No Hits						86.19	75.72	1874	1419	195	1	283	1700	209	1627	0
Locus_4024_Transcript_1/1_Confidence_1.000_Length_1945	Alanine aminotransferase 2 (AHRD V1 **** A8IKE5_SOYBN)%3B contains Interpro domain(s) IPR004839 Aminotransferase%2C class I and II	Solyc05g013380.1.1	Solyc05g013380.1.1	No Hits						100	74.34	1945	1446	0	0	393	1838	1	1446	0
Locus_4024_Transcript_1/1_Confidence_1.000_Length_1945	Alanine aminotransferase 2 (AHRD V1 **** A8IKE5_SOYBN)%3B contains Interpro domain(s) IPR004839 Aminotransferase%2C class I and II	Solyc01g007940.1.1	Solyc01g007940.1.1	No Hits						86.08	72.39	1945	1408	196	0	393	1800	1	1408	0
Locus_1528_Transcript_1/2_Confidence_1.000_Length_1807	Alanine--glyoxylate aminotransferase 2-like 1 (AHRD V1 **** AT2L1_MOUSE)%3B contains Interpro domain(s) IPR005814 Aminotransferase class-III	Solyc08g014610.1.1	Solyc08g014610.1.1	No Hits						82.13	74.65	1807	1349	238	1	290	1638	32	1377	0
Locus_2645_Transcript_1/2_Confidence_1.000_Length_1581	Alanine--glyoxylate aminotransferase 2-like 1 (AHRD V1 **** AT2L1_MOUSE)%3B contains Interpro domain(s) IPR005814 Aminotransferase class-III	Solyc08g014610.1.1	Solyc08g014610.1.1	No Hits						89.31	86.4	1581	1366	146	0	68	1433	12	1377	0
Locus_2645_Transcript_2/2_Confidence_1.000_Length_1601	Alanine--glyoxylate aminotransferase 2-like 1 (AHRD V1 **** AT2L1_MOUSE)%3B contains Interpro domain(s) IPR005814 Aminotransferase class-III	Solyc08g014610.1.1	Solyc08g014610.1.1	No Hits						89.62	80.64	1601	1291	134	0	68	1358	12	1302	0
Locus_8864_Transcript_1/1_Confidence_1.000_Length_1706	Alanine-glyoxylate aminotransferase (AHRD V1 **** D2KZ10_WHEAT)%3B contains Interpro domain(s) IPR005814 Aminotransferase class-III	Solyc04g054310.1.1	Solyc04g054310.1.1	No Hits						99.79	83.35	1706	1422	3	0	98	1519	1	1422	0
Locus_690_Transcript_1/1_Confidence_1.000_Length_3353	Alanyl-tRNA synthetase (AHRD V1 **** C1EDP7_9CHLO)%3B contains Interpro domain(s) IPR018164 Alanyl-tRNA synthetase%2C class IIc%2C N-terminal	Solyc03g097290.1.1	Solyc03g097290.1.1	No Hits						100	90.46	3353	3033	0	0	22	3054	1	3033	0
Locus_6062_Transcript_1/1_Confidence_1.000_Length_3358	Alanyl-tRNA synthetase (AHRD V1 **** Q9FFC7_ARATH)%3B contains Interpro domain(s) IPR002318 Alanyl-tRNA synthetase%2C class IIc	Solyc01g111990.1.1	Solyc01g111990.1.1	No Hits						99.83	88.42	3358	2969	0	2	67	3035	1	2964	0
Locus_17400_Transcript_1/1_Confidence_1.000_Length_1594	Alcohol acetyltransferase (AHRD V1 **-* B1A9J8_CUCME)%3B contains Interpro domain(s) IPR003480 Transferase	Solyc07g049670.1.1	Solyc07g049670.1.1	No Hits						89.18	83.5	1594	1331	129	2	50	1365	1	1331	0
Locus_29888_Transcript_1/1_Confidence_1.000_Length_201	Alcohol acetyltransferase (AHRD V1 **-* B1A9J8_CUCME)%3B contains Interpro domain(s) IPR003480 Transferase	Solyc07g049670.1.1	Solyc07g049670.1.1	No Hits						100	100	201	201	0	0	1	201	707	907	5e-111
Locus_9501_Transcript_1/1_Confidence_1.000_Length_1433	Alcohol dehydrogenase (AHRD V1 ***- ADH2_BACST)%3B contains Interpro domain(s) IPR002085 Alcohol dehydrogenase superfamily%2C zinc-containing	Solyc11g010960.1.1	Solyc11g010960.1.1	X92855	L.esculentum exon 1 of MTD gene	81.50	319	1080	29.54	100	75.37	1433	1080	0	0	298	1377	1080	1	0
Locus_29066_Transcript_1/1_Confidence_1.000_Length_223	Alcohol dehydrogenase (AHRD V1 ***- Q8KRC3_MYXXA)%3B contains Interpro domain(s) IPR002085 Alcohol dehydrogenase superfamily%2C zinc-containing	Solyc11g011340.1.1	Solyc11g011340.1.1	AK329686	Solanum lycopersicum cDNA, clone: LEFL3153H13, HTC in root	99.91	1080	1080	100.00	85.65	100	223	223	32	0	1	223	81	303	1e-47
Locus_8620_Transcript_1/1_Confidence_1.000_Length_1313	Alcohol dehydrogenase (AHRD V1 **** Q1HQD0_BOMMO)%3B contains Interpro domain(s) IPR014183 Alcohol dehydrogenase class III/S-(hydroxymethyl)glutathione dehydrogenase	Solyc09g064370.1.1	Solyc09g064370.1.1	No Hits						99.12	77.61	1313	1019	0	2	1	1010	131	1149	0
Locus_7736_Transcript_2/2_Confidence_1.000_Length_1319	Alcohol dehydrogenase (AHRD V1 **** Q43169_SOLTU)%3B contains Interpro domain(s) IPR002085 Alcohol dehydrogenase superfamily%2C zinc-containing	Solyc03g044200.1.1	Solyc03g044200.1.1	No Hits						100	85.97	1319	1134	0	0	12	1145	1	1134	0
Locus_14827_Transcript_1/1_Confidence_1.000_Length_389	Alcohol dehydrogenase (AHRD V1 **** Q43169_SOLTU)%3B contains Interpro domain(s) IPR002085 Alcohol dehydrogenase superfamily%2C zinc-containing	Solyc11g071290.1.1	Solyc11g071290.1.1	AK328168	Solanum lycopersicum cDNA, clone: LEFL2048F20, HTC in fruit	81.42	183	1131	16.18	99.73	93.83	389	365	1	0	2	366	365	1	0
Locus_4990_Transcript_1/1_Confidence_1.000_Length_1062	Alcohol dehydrogenase (Fragment) (AHRD V1 ***- Q6R4X9_ZEAMM)%3B contains Interpro domain(s) IPR002347 Glucose/ribitol dehydrogenase	Solyc01g091660.1.1	Solyc01g091660.1.1	No Hits						100	72.5	1062	770	0	0	154	923	14	783	0
Locus_13246_Transcript_1/1_Confidence_1.000_Length_874	Alcohol dehydrogenase (Fragment) (AHRD V1 ***- Q6R4Y6_ZEALU)%3B contains Interpro domain(s) IPR002347 Glucose/ribitol dehydrogenase	Solyc10g085380.1.1	Solyc10g085380.1.1	AK330037	Solanum lycopersicum cDNA, clone: LEFL3164K11, HTC in root	90.24	41	927	4.42	99.64	94.85	874	829	0	1	1	829	826	1	0
Locus_8978_Transcript_1/1_Confidence_1.000_Length_1316	Alcohol dehydrogenase 1 (AHRD V1 ***- B6TD57_MAIZE)%3B contains Interpro domain(s) IPR002085 Alcohol dehydrogenase superfamily%2C zinc-containing	Solyc12g094500.1.1	Solyc12g094500.1.1	NM_001247170	Solanum lycopersicum alcohol dehydrogenase (ADH2), mRNA	100.00	23	1170	1.97	100	88.91	1316	1170	0	0	20	1189	1	1170	0
Locus_17677_Transcript_1/1_Confidence_1.000_Length_1671	Alcohol dehydrogenase 1 (AHRD V1 **** B6T5H2_MAIZE)%3B contains Interpro domain(s) IPR002085 Alcohol dehydrogenase superfamily%2C zinc-containing	Solyc06g072160.1.1	Solyc06g072160.1.1	No Hits						100	70.92	1671	1185	0	0	194	1378	1	1185	0
Locus_8978_Transcript_1/1_Confidence_1.000_Length_1316	Alcohol dehydrogenase 1 (AHRD V1 **** B6TD57_MAIZE)%3B contains Interpro domain(s) IPR002085 Alcohol dehydrogenase superfamily%2C zinc-containing	Solyc04g082180.1.1	Solyc04g082180.1.1	No Hits						82.64	87.08	1316	1146	199	0	44	1189	28	1173	0
Locus_8978_Transcript_1/1_Confidence_1.000_Length_1316	Alcohol dehydrogenase 1 (AHRD V1 **** B6TD57_MAIZE)%3B contains Interpro domain(s) IPR002085 Alcohol dehydrogenase superfamily%2C zinc-containing	Solyc04g082170.1.1	Solyc04g082170.1.1	No Hits						81.2	84.88	1316	1117	210	0	71	1187	49	1165	2e-155
Locus_15176_Transcript_1/1_Confidence_1.000_Length_915	Alcohol dehydrogenase 1 (AHRD V1 **** B6TD57_MAIZE)%3B contains Interpro domain(s) IPR002085 Alcohol dehydrogenase superfamily%2C zinc-containing	Solyc04g074530.1.1	Solyc04g074530.1.1	No Hits						99.6	80.98	915	741	3	0	1	741	308	1048	0
Locus_15176_Transcript_1/1_Confidence_1.000_Length_915	Alcohol dehydrogenase 1 (AHRD V1 **** B6TD57_MAIZE)%3B contains Interpro domain(s) IPR002085 Alcohol dehydrogenase superfamily%2C zinc-containing	Solyc04g074540.1.1	Solyc04g074540.1.1	No Hits						87.99	83.72	915	766	89	1	93	855	388	1153	0
Locus_19390_Transcript_1/1_Confidence_1.000_Length_164	Alcohol dehydrogenase 1 (AHRD V1 **** B6TD57_MAIZE)%3B contains Interpro domain(s) IPR002085 Alcohol dehydrogenase superfamily%2C zinc-containing	Solyc04g074530.1.1	Solyc04g074530.1.1	No Hits						99.39	99.39	164	163	1	0	1	163	97	259	5e-86
Locus_19390_Transcript_1/1_Confidence_1.000_Length_164	Alcohol dehydrogenase 1 (AHRD V1 **** B6TD57_MAIZE)%3B contains Interpro domain(s) IPR002085 Alcohol dehydrogenase superfamily%2C zinc-containing	Solyc04g074540.1.1	Solyc04g074540.1.1	No Hits						85.09	98.17	164	161	24	0	1	161	85	245	6e-30
Locus_3219_Transcript_3/3_Confidence_0.571_Length_1292	Alcohol dehydrogenase 2 (AHRD V1 **** B6TDN5_MAIZE)%3B contains Interpro domain(s) IPR002085 Alcohol dehydrogenase superfamily%2C zinc-containing	Solyc08g083280.1.1	Solyc08g083280.1.1	No Hits						100	88.7	1292	1146	0	0	20	1165	1	1146	0
Locus_17111_Transcript_5/5_Confidence_0.500_Length_1545	Alcohol dehydrogenase 2 (AHRD V1 **** Q84UY3_PETHY)%3B contains Interpro domain(s) IPR002085 Alcohol dehydrogenase superfamily%2C zinc-containing	Solyc06g059740.1.1	Solyc06g059740.1.1	No Hits						98.93	72.49	1545	1120	0	2	310	1417	1155	36	0
Locus_23553_Transcript_1/1_Confidence_1.000_Length_431	Alcohol dehydrogenase zinc-binding domain protein (AHRD V1 **-- A8H5V5_SHEPA)%3B contains Interpro domain(s) IPR002085 Alcohol dehydrogenase superfamily%2C zinc-containing	Solyc12g010960.1.1	Solyc12g010960.1.1	BT013978	Lycopersicon esculentum clone 133023F, mRNA sequence	89.86	444	456	97.37	86.46	83.99	431	362	33	1	34	379	85	446	3e-96
Locus_8000_Transcript_1/1_Confidence_1.000_Length_1361	Alcohol dehydrogenase zinc-binding domain protein (AHRD V1 **-* D5VIT9_CAUST)%3B contains Interpro domain(s) IPR002085 Alcohol dehydrogenase superfamily%2C zinc-containing	Solyc05g055700.1.1	Solyc05g055700.1.1	No Hits						100	78.91	1361	1074	0	0	22	1095	1	1074	0
Locus_3828_Transcript_1/1_Confidence_1.000_Length_995	Alcohol dehydrogenase zinc-binding domain protein (AHRD V1 **-* D6Y638_THEBD)%3B contains Interpro domain(s) IPR002085 Alcohol dehydrogenase superfamily%2C zinc-containing	Solyc06g063040.1.1	Solyc06g063040.1.1	BT013978	Lycopersicon esculentum clone 133023F, mRNA sequence	100.00	1032	1032	100.00	86.33	90.45	995	900	102	2	3	902	154	1032	0
Locus_23553_Transcript_1/1_Confidence_1.000_Length_431	Alcohol dehydrogenase zinc-binding domain protein (AHRD V1 **-* D6Y638_THEBD)%3B contains Interpro domain(s) IPR002085 Alcohol dehydrogenase superfamily%2C zinc-containing	Solyc06g063040.1.1	Solyc06g063040.1.1	BT013978	Lycopersicon esculentum clone 133023F, mRNA sequence	100.00	1032	1032	100.00	96.05	93.97	431	405	0	1	1	389	628	1032	0
Locus_8865_Transcript_1/2_Confidence_1.000_Length_1452	Alcohol dehydrogenase zinc-binding domain protein (AHRD V1 ***- A6X535_OCHA4)%3B contains Interpro domain(s) IPR002085 Alcohol dehydrogenase superfamily%2C zinc-containing	Solyc06g034120.1.1	Solyc06g034120.1.1	No Hits						100	79.55	1452	1155	0	0	63	1217	1	1155	0
Locus_8226_Transcript_1/3_Confidence_0.444_Length_905	Alcohol dehydrogenase zinc-containing (AHRD V1 *-*- D3UKE0_LISSS)%3B contains Interpro domain(s) IPR002085 Alcohol dehydrogenase superfamily%2C zinc-containing	Solyc09g059040.1.1	Solyc09g059040.1.1	No Hits						89.33	80.77	905	731	78	0	5	735	259	989	0
Locus_17162_Transcript_1/1_Confidence_1.000_Length_1383	Alcohol dehydrogenase zinc-containing (AHRD V1 **-- Q5HE18_STAAC)%3B contains Interpro domain(s) IPR002085 Alcohol dehydrogenase superfamily%2C zinc-containing	Solyc12g096760.1.1	Solyc12g096760.1.1	AK326673	Solanum lycopersicum cDNA, clone: LEFL2011K22, HTC in fruit	100.00	1032	1032	100.00	100	74.62	1383	1032	0	0	34	1065	1	1032	0
Locus_3828_Transcript_1/1_Confidence_1.000_Length_995	Alcohol dehydrogenase zinc-containing (AHRD V1 **-- Q9A6R7_CAUCR)%3B contains Interpro domain(s) IPR002085 Alcohol dehydrogenase superfamily%2C zinc-containing	Solyc12g010950.1.1	Solyc12g010950.1.1	BT013978	Lycopersicon esculentum clone 133023F, mRNA sequence	87.70	976	1041	93.76	98	90.65	995	902	0	1	1	902	158	1041	0
Locus_23553_Transcript_1/1_Confidence_1.000_Length_431	Alcohol dehydrogenase zinc-containing (AHRD V1 **-- Q9A6R7_CAUCR)%3B contains Interpro domain(s) IPR002085 Alcohol dehydrogenase superfamily%2C zinc-containing	Solyc12g010950.1.1	Solyc12g010950.1.1	BT013978	Lycopersicon esculentum clone 133023F, mRNA sequence	87.70	976	1041	93.76	85.52	84.92	431	366	37	1	40	389	676	1041	4e-89
Locus_8226_Transcript_1/3_Confidence_0.444_Length_905	Alcohol dehydrogenase zinc-containing (AHRD V1 **-* Q637W0_BACCZ)%3B contains Interpro domain(s) IPR002085 Alcohol dehydrogenase superfamily%2C zinc-containing	Solyc09g059030.1.1	Solyc09g059030.1.1	No Hits						92.76	80.88	905	732	53	0	5	736	259	990	0
Locus_8226_Transcript_1/3_Confidence_0.444_Length_905	Alcohol dehydrogenase zinc-containing (AHRD V1 **** Q6HFT1_BACHK)%3B contains Interpro domain(s) IPR002085 Alcohol dehydrogenase superfamily%2C zinc-containing	Solyc09g059020.1.1	Solyc09g059020.1.1	No Hits						99.86	81.33	905	736	1	0	1	736	90	825	0
Locus_1556_Transcript_1/2_Confidence_1.000_Length_1607	Alcohol dehydrogenase-like protein (AHRD V1 **** Q8LDF7_ARATH)%3B contains Interpro domain(s) IPR002085 Alcohol dehydrogenase superfamily%2C zinc-containing	Solyc05g056540.1.1	Solyc05g056540.1.1	No Hits						100	80.83	1607	1299	0	0	185	1483	1299	1	0
Locus_25475_Transcript_1/1_Confidence_1.000_Length_171	Alcohol dehydrogenase-like protein (AHRD V1 **** Q8LDF7_ARATH)%3B contains Interpro domain(s) IPR002085 Alcohol dehydrogenase superfamily%2C zinc-containing	Solyc05g056540.1.1	Solyc05g056540.1.1	No Hits						90.91	96.49	171	165	14	1	8	171	990	1154	2e-51
Locus_22212_Transcript_1/1_Confidence_1.000_Length_2191	Aldehyde dehydrogenase (AHRD V1 ***- A2Q2X1_MEDTR)%3B contains Interpro domain(s) IPR015590 Aldehyde dehydrogenase	Solyc12g099290.1.1	Solyc12g099290.1.1	NM_001247306	Solanum lycopersicum aminoaldehyde dehydrogenase 2 (amadh2), mRNA	96.43	28	1782	1.57	100	81.33	2191	1782	0	0	177	1958	1	1782	0
Locus_10958_Transcript_1/1_Confidence_1.000_Length_1559	Aldehyde dehydrogenase (AHRD V1 ***- Q71LY7_ORYSI)%3B contains Interpro domain(s) IPR012394 Aldehyde dehydrogenase NAD(P)-dependent IPR015590 Aldehyde dehydrogenase	Solyc01g011510.1.1	Solyc01g011510.1.1	No Hits						100	96.41	1559	1503	0	0	36	1538	1	1503	0
Locus_5450_Transcript_1/1_Confidence_1.000_Length_1715	Aldehyde dehydrogenase (AHRD V1 **** A7GLM2_BACCN)%3B contains Interpro domain(s) IPR015590 Aldehyde dehydrogenase	Solyc07g005390.1.1	Solyc07g005390.1.1	No Hits						100	86.94	1715	1491	0	0	77	1567	1	1491	0
Locus_6493_Transcript_2/2_Confidence_1.000_Length_1934	Aldehyde dehydrogenase (AHRD V1 **** Q1AFF6_9ROSI)%3B contains Interpro domain(s) IPR015590 Aldehyde dehydrogenase	Solyc03g114150.1.1	Solyc03g114150.1.1	No Hits						100	83.14	1934	1608	0	0	237	1844	1608	1	0
Locus_1288_Transcript_2/2_Confidence_1.000_Length_1747	Aldehyde dehydrogenase (AHRD V1 **** Q43274_MAIZE)%3B contains Interpro domain(s) IPR015590 Aldehyde dehydrogenase	Solyc08g068190.1.1	Solyc08g068190.1.1	No Hits						83.89	84.2	1747	1471	237	0	187	1657	1595	125	0
Locus_8420_Transcript_1/1_Confidence_1.000_Length_1496	Aldehyde dehydrogenase 1 (AHRD V1 ***- C5I9X1_ARTAN)%3B contains Interpro domain(s) IPR015590 Aldehyde dehydrogenase	Solyc12g007030.1.1	Solyc12g007030.1.1	AK321650	Solanum lycopersicum cDNA, clone: LEFL1027BA04, HTC in leaf	100.00	19	1503	1.26	99.93	98.06	1496	1467	1	0	1	1467	1467	1	0
Locus_1288_Transcript_2/2_Confidence_1.000_Length_1747	Aldehyde dehydrogenase 1 (AHRD V1 **** Q84V96_LOTCO)%3B contains Interpro domain(s) IPR015590 Aldehyde dehydrogenase	Solyc05g005700.1.1	Solyc05g005700.1.1	No Hits						100	89.93	1747	1571	0	0	177	1747	1590	20	0
Locus_101_Transcript_1/5_Confidence_0.636_Length_2127	Aldehyde dehydrogenase 7b (AHRD V1 **** D9IFB7_WHEAT)%3B contains Interpro domain(s) IPR015590 Aldehyde dehydrogenase	Solyc03g122310.1.1	Solyc03g122310.1.1	No Hits						99.38	75.51	2127	1606	0	1	289	1894	1596	1	0
Locus_101_Transcript_5/5_Confidence_0.636_Length_2133	Aldehyde dehydrogenase 7b (AHRD V1 **** D9IFB7_WHEAT)%3B contains Interpro domain(s) IPR015590 Aldehyde dehydrogenase	Solyc03g122310.1.1	Solyc03g122310.1.1	No Hits						99.01	75.57	2133	1612	0	2	289	1900	1596	1	0
Locus_932_Transcript_1/1_Confidence_1.000_Length_1866	Aldehyde dehydrogenase family protein expressed (AHRD V1 **** Q53NG8_ORYSJ)%3B contains Interpro domain(s) IPR012394 Aldehyde dehydrogenase NAD(P)-dependent IPR015590 Aldehyde dehydrogenase	Solyc06g060250.1.1	Solyc06g060250.1.1	No Hits						100	76.37	1866	1425	0	0	240	1664	1425	1	0
Locus_3787_Transcript_1/1_Confidence_1.000_Length_3249	Aldehyde oxidase (AHRD V1 ***- Q9FV23_SOLLC)%3B contains Interpro domain(s) IPR002346 Molybdopterin dehydrogenase%2C FAD-binding	Solyc11g071600.1.1	Solyc11g071600.1.1	NM_001247527	Solanum lycopersicum aldehyde oxidase (AO3), mRNA	100.00	4095	4095	100.00	100	94.24	3249	3062	0	0	188	3249	4095	1034	0
Locus_7172_Transcript_1/2_Confidence_1.000_Length_4846	Aldehyde oxidase (AHRD V1 ***- Q9FV23_SOLLC)%3B contains Interpro domain(s) IPR002346 Molybdopterin dehydrogenase%2C FAD-binding	Solyc11g071600.1.1	Solyc11g071600.1.1	NM_001247527	Solanum lycopersicum aldehyde oxidase (AO3), mRNA	100.00	4095	4095	100.00	88.07	83.92	4846	4067	464	3	192	4237	4094	28	0
Locus_10277_Transcript_2/2_Confidence_0.952_Length_4571	Aldehyde oxidase (AHRD V1 ***- Q9FV23_SOLLC)%3B contains Interpro domain(s) IPR002346 Molybdopterin dehydrogenase%2C FAD-binding	Solyc11g071600.1.1	Solyc11g071600.1.1	NM_001247527	Solanum lycopersicum aldehyde oxidase (AO3), mRNA	100.00	4095	4095	100.00	87.97	88.23	4571	4033	465	7	243	4256	27	4058	0
Locus_10691_Transcript_1/2_Confidence_1.000_Length_1093	Aldehyde oxidase (AHRD V1 ***- Q9FV23_SOLLC)%3B contains Interpro domain(s) IPR002346 Molybdopterin dehydrogenase%2C FAD-binding	Solyc11g071600.1.1	Solyc11g071600.1.1	NM_001247527	Solanum lycopersicum aldehyde oxidase (AO3), mRNA	100.00	4095	4095	100.00	100	100	1093	1093	0	0	1	1093	1099	7	0
Locus_10691_Transcript_2/2_Confidence_1.000_Length_685	Aldehyde oxidase (AHRD V1 ***- Q9FV23_SOLLC)%3B contains Interpro domain(s) IPR002346 Molybdopterin dehydrogenase%2C FAD-binding	Solyc11g071600.1.1	Solyc11g071600.1.1	NM_001247527	Solanum lycopersicum aldehyde oxidase (AO3), mRNA	100.00	4095	4095	100.00	95.06	100	685	688	31	1	1	685	1099	412	0
Locus_25319_Transcript_1/1_Confidence_1.000_Length_978	Aldehyde oxidase (AHRD V1 ***- Q9FV23_SOLLC)%3B contains Interpro domain(s) IPR002346 Molybdopterin dehydrogenase%2C FAD-binding	Solyc11g071600.1.1	Solyc11g071600.1.1	NM_001247527	Solanum lycopersicum aldehyde oxidase (AO3), mRNA	100.00	4095	4095	100.00	86.91	100	978	978	124	2	5	978	1709	2686	0
Locus_28368_Transcript_1/1_Confidence_1.000_Length_164	Aldehyde oxidase (AHRD V1 ***- Q9FV23_SOLLC)%3B contains Interpro domain(s) IPR002346 Molybdopterin dehydrogenase%2C FAD-binding	Solyc11g071600.1.1	Solyc11g071600.1.1	NM_001247527	Solanum lycopersicum aldehyde oxidase (AO3), mRNA	100.00	4095	4095	100.00	85.62	97.56	164	160	23	0	2	161	771	930	1e-31
Locus_10691_Transcript_1/2_Confidence_1.000_Length_1093	Aldehyde oxidase (AHRD V1 ***- Q9FV23_SOLLC)%3B contains Interpro domain(s) IPR016208 Aldehyde oxidase/xanthine dehydrogenase	Solyc11g071580.1.1	Solyc11g071580.1.1	AF258812	Lycopersicon esculentum aldehyde oxidase (AO5) pseudogene, mRNA sequence	100.00	1647	3738	44.06	94.75	87.1	1093	952	50	0	1	952	1186	235	0
Locus_10691_Transcript_2/2_Confidence_1.000_Length_685	Aldehyde oxidase (AHRD V1 ***- Q9FV23_SOLLC)%3B contains Interpro domain(s) IPR016208 Aldehyde oxidase/xanthine dehydrogenase	Solyc11g071580.1.1	Solyc11g071580.1.1	AF258812	Lycopersicon esculentum aldehyde oxidase (AO5) pseudogene, mRNA sequence	100.00	1647	3738	44.06	92.01	100	685	688	52	1	1	685	1186	499	0
Locus_25319_Transcript_1/1_Confidence_1.000_Length_978	Aldehyde oxidase (AHRD V1 ***- Q9FV23_SOLLC)%3B contains Interpro domain(s) IPR016208 Aldehyde oxidase/xanthine dehydrogenase	Solyc11g071580.1.1	Solyc11g071580.1.1	AF258812	Lycopersicon esculentum aldehyde oxidase (AO5) pseudogene, mRNA sequence	100.00	1647	3738	44.06	86.37	87.01	978	851	115	1	127	976	1876	2726	0
Locus_28368_Transcript_1/1_Confidence_1.000_Length_164	Aldehyde oxidase (AHRD V1 ***- Q9FV23_SOLLC)%3B contains Interpro domain(s) IPR016208 Aldehyde oxidase/xanthine dehydrogenase	Solyc11g071580.1.1	Solyc11g071580.1.1	AF258812	Lycopersicon esculentum aldehyde oxidase (AO5) pseudogene, mRNA sequence	100.00	1647	3738	44.06	87.5	97.56	164	160	20	0	2	161	858	1017	7e-39
Locus_3787_Transcript_1/1_Confidence_1.000_Length_3249	Aldehyde oxidase (AHRD V1 ***- Q9FV24_SOLLC)%3B contains Interpro domain(s) IPR002346 Molybdopterin dehydrogenase%2C FAD-binding	Solyc01g088170.1.1	Solyc01g088170.1.1	No Hits						87.62	94.21	3249	3061	361	2	189	3249	4076	1034	0
Locus_7172_Transcript_1/2_Confidence_1.000_Length_4846	Aldehyde oxidase (AHRD V1 ***- Q9FV24_SOLLC)%3B contains Interpro domain(s) IPR002346 Molybdopterin dehydrogenase%2C FAD-binding	Solyc01g088170.1.1	Solyc01g088170.1.1	No Hits						100	84.69	4846	4104	0	0	164	4267	4104	1	0
Locus_10277_Transcript_2/2_Confidence_0.952_Length_4571	Aldehyde oxidase (AHRD V1 ***- Q9FV24_SOLLC)%3B contains Interpro domain(s) IPR002346 Molybdopterin dehydrogenase%2C FAD-binding	Solyc01g088170.1.1	Solyc01g088170.1.1	No Hits						86.96	88.56	4571	4048	498	4	217	4249	1	4033	0
Locus_10691_Transcript_1/2_Confidence_1.000_Length_1093	Aldehyde oxidase (AHRD V1 ***- Q9FV24_SOLLC)%3B contains Interpro domain(s) IPR002346 Molybdopterin dehydrogenase%2C FAD-binding	Solyc01g088170.1.1	Solyc01g088170.1.1	No Hits						90.02	98.08	1093	1072	104	1	1	1072	1099	31	0
Locus_10691_Transcript_2/2_Confidence_1.000_Length_685	Aldehyde oxidase (AHRD V1 ***- Q9FV24_SOLLC)%3B contains Interpro domain(s) IPR002346 Molybdopterin dehydrogenase%2C FAD-binding	Solyc01g088200.1.1	Solyc01g088200.1.1	No Hits						93.58	100	685	685	44	0	1	685	727	43	0
Locus_10691_Transcript_2/2_Confidence_1.000_Length_685	Aldehyde oxidase (AHRD V1 ***- Q9FV24_SOLLC)%3B contains Interpro domain(s) IPR002346 Molybdopterin dehydrogenase%2C FAD-binding	Solyc01g088170.1.1	Solyc01g088170.1.1	No Hits						89.49	100	685	685	72	0	1	685	1099	415	0
Locus_25319_Transcript_1/1_Confidence_1.000_Length_978	Aldehyde oxidase (AHRD V1 ***- Q9FV24_SOLLC)%3B contains Interpro domain(s) IPR002346 Molybdopterin dehydrogenase%2C FAD-binding	Solyc01g088170.1.1	Solyc01g088170.1.1	No Hits						90.16	99.8	978	976	95	1	4	978	1693	2668	0
Locus_28368_Transcript_1/1_Confidence_1.000_Length_164	Aldehyde oxidase (AHRD V1 ***- Q9FV24_SOLLC)%3B contains Interpro domain(s) IPR002346 Molybdopterin dehydrogenase%2C FAD-binding	Solyc01g088200.1.1	Solyc01g088200.1.1	No Hits						100	98.78	164	162	0	0	1	162	398	559	8e-88
Locus_28368_Transcript_1/1_Confidence_1.000_Length_164	Aldehyde oxidase (AHRD V1 ***- Q9FV24_SOLLC)%3B contains Interpro domain(s) IPR002346 Molybdopterin dehydrogenase%2C FAD-binding	Solyc01g088170.1.1	Solyc01g088170.1.1	No Hits						84.81	96.34	164	158	24	0	3	160	772	929	4e-28
Locus_3787_Transcript_1/1_Confidence_1.000_Length_3249	Aldehyde oxidase (AHRD V1 ***- Q9FV25_SOLLC)%3B contains Interpro domain(s) IPR016208 Aldehyde oxidase/xanthine dehydrogenase	Solyc11g071620.1.1	Solyc11g071620.1.1	NM_001247520	Solanum lycopersicum aldehyde oxidase (AO1), mRNA	99.95	4086	4086	100.00	86.94	93.11	3249	3025	380	4	225	3249	4040	1031	0
Locus_7172_Transcript_1/2_Confidence_1.000_Length_4846	Aldehyde oxidase (AHRD V1 ***- Q9FV25_SOLLC)%3B contains Interpro domain(s) IPR016208 Aldehyde oxidase/xanthine dehydrogenase	Solyc11g071620.1.1	Solyc11g071620.1.1	NM_001247520	Solanum lycopersicum aldehyde oxidase (AO1), mRNA	99.95	4086	4086	100.00	86.96	83.53	4846	4048	498	4	235	4267	4033	1	0
Locus_10277_Transcript_2/2_Confidence_0.952_Length_4571	Aldehyde oxidase (AHRD V1 ***- Q9FV25_SOLLC)%3B contains Interpro domain(s) IPR016208 Aldehyde oxidase/xanthine dehydrogenase	Solyc11g071620.1.1	Solyc11g071620.1.1	NM_001247520	Solanum lycopersicum aldehyde oxidase (AO1), mRNA	99.95	4086	4086	100.00	99.95	89.39	4571	4086	2	0	217	4302	1	4086	0
Locus_10691_Transcript_1/2_Confidence_1.000_Length_1093	Aldehyde oxidase (AHRD V1 ***- Q9FV25_SOLLC)%3B contains Interpro domain(s) IPR016208 Aldehyde oxidase/xanthine dehydrogenase	Solyc11g071620.1.1	Solyc11g071620.1.1	NM_001247520	Solanum lycopersicum aldehyde oxidase (AO1), mRNA	99.95	4086	4086	100.00	91.53	98.26	1093	1074	86	3	1	1073	1096	27	0
Locus_10691_Transcript_2/2_Confidence_1.000_Length_685	Aldehyde oxidase (AHRD V1 ***- Q9FV25_SOLLC)%3B contains Interpro domain(s) IPR016208 Aldehyde oxidase/xanthine dehydrogenase	Solyc11g071620.1.1	Solyc11g071620.1.1	NM_001247520	Solanum lycopersicum aldehyde oxidase (AO1), mRNA	99.95	4086	4086	100.00	91.11	100	685	686	59	2	1	685	1096	412	0
Locus_25319_Transcript_1/1_Confidence_1.000_Length_978	Aldehyde oxidase (AHRD V1 ***- Q9FV25_SOLLC)%3B contains Interpro domain(s) IPR016208 Aldehyde oxidase/xanthine dehydrogenase	Solyc11g071620.1.1	Solyc11g071620.1.1	NM_001247520	Solanum lycopersicum aldehyde oxidase (AO1), mRNA	99.95	4086	4086	100.00	84.02	99.8	978	976	149	2	4	978	1705	2674	0
Locus_28368_Transcript_1/1_Confidence_1.000_Length_164	Aldehyde oxidase (AHRD V1 ***- Q9FV25_SOLLC)%3B contains Interpro domain(s) IPR016208 Aldehyde oxidase/xanthine dehydrogenase	Solyc11g071620.1.1	Solyc11g071620.1.1	NM_001247520	Solanum lycopersicum aldehyde oxidase (AO1), mRNA	99.95	4086	4086	100.00	89.86	90.24	164	148	15	0	14	161	780	927	1e-43
Locus_252_Transcript_1/7_Confidence_0.083_Length_1288	Aldo/keto reductase (AHRD V1 **** A2Q5A8_MEDTR)%3B contains Interpro domain(s) IPR001395 Aldo/keto reductase	Solyc09g098090.1.1	Solyc09g098090.1.1	No Hits						100	80.59	1288	1038	0	0	71	1108	1	1038	0
Locus_1378_Transcript_1/3_Confidence_0.818_Length_1287	Aldo/keto reductase family protein (AHRD V1 **-- D7KWQ9_ARALY)%3B contains Interpro domain(s) IPR001395 Aldo/keto reductase	Solyc09g097960.1.1	Solyc09g097960.1.1	No Hits						95.57	78.87	1287	1015	45	0	127	1141	1041	27	0
Locus_1378_Transcript_2/3_Confidence_0.636_Length_1171	Aldo/keto reductase family protein (AHRD V1 **-- D7KWQ9_ARALY)%3B contains Interpro domain(s) IPR001395 Aldo/keto reductase	Solyc09g097960.1.1	Solyc09g097960.1.1	No Hits						97.31	88.9	1171	1041	28	0	127	1167	1041	1	0
Locus_1378_Transcript_3/3_Confidence_0.636_Length_1287	Aldo/keto reductase family protein (AHRD V1 **-- D7KWQ9_ARALY)%3B contains Interpro domain(s) IPR001395 Aldo/keto reductase	Solyc09g097960.1.1	Solyc09g097960.1.1	No Hits						93	78.87	1287	1015	71	0	127	1141	1041	27	0
Locus_10208_Transcript_1/1_Confidence_1.000_Length_1249	Aldo/keto reductase family protein (AHRD V1 **-- D7KWQ9_ARALY)%3B contains Interpro domain(s) IPR001395 Aldo/keto reductase	Solyc09g097960.1.1	Solyc09g097960.1.1	No Hits						88.2	76.7	1249	958	98	1	206	1163	969	27	0
Locus_11377_Transcript_4/4_Confidence_0.500_Length_1471	Aldo/keto reductase family protein (AHRD V1 ***- D7KG57_ARALY)%3B contains Interpro domain(s) IPR020471 Aldo/keto reductase subgroup	Solyc07g043570.1.1	Solyc07g043570.1.1	No Hits						100	72.6	1471	1068	0	0	182	1249	1	1068	0
Locus_1378_Transcript_1/3_Confidence_0.818_Length_1287	Aldo/keto reductase family protein (AHRD V1 ***- D7KWQ9_ARALY)%3B contains Interpro domain(s) IPR001395 Aldo/keto reductase	Solyc09g097970.1.1	Solyc09g097970.1.1	No Hits						96.25	80.89	1287	1041	39	0	127	1167	1041	1	0
Locus_1378_Transcript_1/3_Confidence_0.818_Length_1287	Aldo/keto reductase family protein (AHRD V1 ***- D7KWQ9_ARALY)%3B contains Interpro domain(s) IPR001395 Aldo/keto reductase	Solyc09g097980.1.1	Solyc09g097980.1.1	No Hits						88.8	75.6	1287	973	92	2	199	1155	984	13	0
Locus_1378_Transcript_1/3_Confidence_0.818_Length_1287	Aldo/keto reductase family protein (AHRD V1 ***- D7KWQ9_ARALY)%3B contains Interpro domain(s) IPR001395 Aldo/keto reductase	Solyc09g098000.1.1	Solyc09g098000.1.1	No Hits						81.3	71.87	1287	925	170	1	209	1130	965	41	5e-128
Locus_1378_Transcript_2/3_Confidence_0.636_Length_1171	Aldo/keto reductase family protein (AHRD V1 ***- D7KWQ9_ARALY)%3B contains Interpro domain(s) IPR001395 Aldo/keto reductase	Solyc09g097970.1.1	Solyc09g097970.1.1	No Hits						94.48	86.68	1171	1015	56	0	127	1141	1041	27	0
Locus_1378_Transcript_2/3_Confidence_0.636_Length_1171	Aldo/keto reductase family protein (AHRD V1 ***- D7KWQ9_ARALY)%3B contains Interpro domain(s) IPR001395 Aldo/keto reductase	Solyc09g097980.1.1	Solyc09g097980.1.1	No Hits						87.68	81.81	1171	958	103	1	199	1141	984	27	0
Locus_1378_Transcript_2/3_Confidence_0.636_Length_1171	Aldo/keto reductase family protein (AHRD V1 ***- D7KWQ9_ARALY)%3B contains Interpro domain(s) IPR001395 Aldo/keto reductase	Solyc09g098000.1.1	Solyc09g098000.1.1	No Hits						82	70.2	1171	822	143	3	209	1026	965	145	2e-121
Locus_1378_Transcript_3/3_Confidence_0.636_Length_1287	Aldo/keto reductase family protein (AHRD V1 ***- D7KWQ9_ARALY)%3B contains Interpro domain(s) IPR001395 Aldo/keto reductase	Solyc09g097970.1.1	Solyc09g097970.1.1	No Hits						98.75	80.89	1287	1041	13	0	127	1167	1041	1	0
Locus_1378_Transcript_3/3_Confidence_0.636_Length_1287	Aldo/keto reductase family protein (AHRD V1 ***- D7KWQ9_ARALY)%3B contains Interpro domain(s) IPR001395 Aldo/keto reductase	Solyc09g097980.1.1	Solyc09g097980.1.1	No Hits						88.28	75.6	1287	973	97	2	199	1155	984	13	0
Locus_1378_Transcript_3/3_Confidence_0.636_Length_1287	Aldo/keto reductase family protein (AHRD V1 ***- D7KWQ9_ARALY)%3B contains Interpro domain(s) IPR001395 Aldo/keto reductase	Solyc09g098000.1.1	Solyc09g098000.1.1	No Hits						80.89	71.95	1287	926	172	3	209	1130	965	41	2e-114
Locus_7426_Transcript_1/1_Confidence_1.000_Length_1221	Aldo/keto reductase family protein (AHRD V1 ***- D7KWQ9_ARALY)%3B contains Interpro domain(s) IPR001395 Aldo/keto reductase	Solyc09g098000.1.1	Solyc09g098000.1.1	No Hits						99.41	83.78	1221	1023	0	1	1	1023	20	1036	0
Locus_10208_Transcript_1/1_Confidence_1.000_Length_1249	Aldo/keto reductase family protein (AHRD V1 ***- D7KWQ9_ARALY)%3B contains Interpro domain(s) IPR001395 Aldo/keto reductase	Solyc09g097980.1.1	Solyc09g097980.1.1	No Hits						100	84.55	1249	1056	0	0	134	1189	1056	1	0
Locus_10208_Transcript_1/1_Confidence_1.000_Length_1249	Aldo/keto reductase family protein (AHRD V1 ***- D7KWQ9_ARALY)%3B contains Interpro domain(s) IPR001395 Aldo/keto reductase	Solyc09g097970.1.1	Solyc09g097970.1.1	No Hits						87.98	77.9	1249	973	100	2	206	1177	969	13	0
Locus_20378_Transcript_1/1_Confidence_1.000_Length_712	Aldo/keto reductase family protein (AHRD V1 ***- D7KWQ9_ARALY)%3B contains Interpro domain(s) IPR001395 Aldo/keto reductase	Solyc01g097390.1.1	Solyc01g097390.1.1	No Hits						99.44	100	712	715	1	1	1	712	52	766	0
Locus_20378_Transcript_1/1_Confidence_1.000_Length_712	Aldo/keto reductase family protein (AHRD V1 ***- D7KWQ9_ARALY)%3B contains Interpro domain(s) IPR020471 Aldo/keto reductase subgroup	Solyc01g097380.1.1	Solyc01g097380.1.1	AK326330	Solanum lycopersicum cDNA, clone: LEFL2004L09, HTC in fruit	80.49	123	1002	12.28	95.07	71.21	712	507	22	1	206	709	224	730	0
Locus_1261_Transcript_1/1_Confidence_1.000_Length_1415	Aldo/keto reductase family protein (AHRD V1 ***- D7LJ14_ARALY)%3B contains Interpro domain(s) IPR001395 Aldo/keto reductase	Solyc11g067160.1.1	Solyc11g067160.1.1	BT014157	Lycopersicon esculentum clone 133277F, mRNA sequence	100.00	1197	1197	100.00	100	84.59	1415	1197	0	0	156	1352	1197	1	0
Locus_3681_Transcript_2/2_Confidence_1.000_Length_1374	Aldo/keto reductase family protein (AHRD V1 **** D7KWQ6_ARALY)%3B contains Interpro domain(s) IPR001395 Aldo/keto reductase	Solyc09g082730.1.1	Solyc09g082730.1.1	No Hits						100	75.76	1374	1041	0	0	323	1363	1041	1	0
Locus_18700_Transcript_1/1_Confidence_1.000_Length_1280	Aldo/keto reductase family protein (AHRD V1 **** D7KWQ6_ARALY)%3B contains Interpro domain(s) IPR001395 Aldo/keto reductase	Solyc09g082730.1.1	Solyc09g082730.1.1	No Hits						82.38	80.7	1280	1033	173	1	178	1201	1033	1	1e-174
Locus_3681_Transcript_2/2_Confidence_1.000_Length_1374	Aldo/keto reductase family protein (AHRD V1 **** D7KWQ9_ARALY)%3B contains Interpro domain(s) IPR001395 Aldo/keto reductase	Solyc09g082720.1.1	Solyc09g082720.1.1	No Hits						82.38	75.18	1374	1033	173	1	331	1363	1024	1	1e-174
Locus_18700_Transcript_1/1_Confidence_1.000_Length_1280	Aldo/keto reductase family protein (AHRD V1 **** D7KWQ9_ARALY)%3B contains Interpro domain(s) IPR001395 Aldo/keto reductase	Solyc09g082720.1.1	Solyc09g082720.1.1	No Hits						100	81.09	1280	1038	0	0	164	1201	1038	1	0
Locus_4653_Transcript_1/1_Confidence_1.000_Length_1229	Aldolase (AHRD V1 ***- D7JQJ4_ECOLX)%3B contains Interpro domain(s) IPR005000 HpcH/HpaI aldolase	Solyc08g008530.1.1	Solyc08g008530.1.1	BT014159	Lycopersicon esculentum clone 133279R, mRNA sequence	99.91	1056	1056	100.00	100	85.92	1229	1056	0	0	13	1068	1	1056	0
Locus_4033_Transcript_1/5_Confidence_0.583_Length_1255	Aldose 1-epimerase family protein (AHRD V1 **** D7M6K2_ARALY)%3B contains Interpro domain(s) IPR014718 Glycoside hydrolase-type carbohydrate-binding%2C subgroup	Solyc02g067860.1.1	Solyc02g067860.1.1	No Hits						100	73.15	1255	918	0	0	190	1107	1	918	0
Locus_4033_Transcript_5/5_Confidence_0.583_Length_1268	Aldose 1-epimerase family protein (AHRD V1 **** D7M6K2_ARALY)%3B contains Interpro domain(s) IPR014718 Glycoside hydrolase-type carbohydrate-binding%2C subgroup	Solyc02g067860.1.1	Solyc02g067860.1.1	No Hits						100	72.4	1268	918	0	0	203	1120	1	918	0
Locus_10866_Transcript_1/1_Confidence_1.000_Length_1166	Aldose 1-epimerase family protein (AHRD V1 **** D7MMG0_ARALY)%3B contains Interpro domain(s) IPR014718 Glycoside hydrolase-type carbohydrate-binding%2C subgroup	Solyc02g085100.1.1	Solyc02g085100.1.1	No Hits						100	77.96	1166	909	0	0	76	984	1	909	0
Locus_11962_Transcript_1/1_Confidence_1.000_Length_1236	Aldose 1-epimerase-like protein (AHRD V1 ***- Q8LFH1_ARATH)%3B contains Interpro domain(s) IPR015443 Aldose-1-epimerase	Solyc03g113030.1.1	Solyc03g113030.1.1	No Hits						100	86.41	1236	1068	0	0	159	1226	1068	1	0
Locus_6383_Transcript_2/2_Confidence_1.000_Length_1296	Aldose 1-epimerase-like protein (AHRD V1 **** Q9LVH6_ARATH)%3B contains Interpro domain(s) IPR015443 Aldose-1-epimerase	Solyc03g118650.1.1	Solyc03g118650.1.1	No Hits						100	77.78	1296	1008	0	0	32	1039	1	1008	0
Locus_1216_Transcript_1/2_Confidence_0.800_Length_1315	Aldose-1-epimerase-like protein (AHRD V1 **** O48971_TOBAC)%3B contains Interpro domain(s) IPR015443 Aldose-1-epimerase	Solyc02g087810.1.1	Solyc02g087810.1.1	No Hits						97.38	75.59	1315	994	26	0	133	1126	1041	48	0
Locus_1216_Transcript_1/2_Confidence_0.800_Length_1315	Aldose-1-epimerase-like protein (AHRD V1 **** O48971_TOBAC)%3B contains Interpro domain(s) IPR015443 Aldose-1-epimerase	Solyc02g087790.1.1	Solyc02g087790.1.1	AK321187	Solanum lycopersicum cDNA, clone: LEFL1020DF04, HTC in leaf	83.40	934	1173	79.62	84.3	73.61	1315	968	150	1	137	1104	1071	106	0
Locus_1216_Transcript_1/2_Confidence_0.800_Length_1315	Aldose-1-epimerase-like protein (AHRD V1 **** O48971_TOBAC)%3B contains Interpro domain(s) IPR015443 Aldose-1-epimerase	Solyc02g087780.1.1	Solyc02g087780.1.1	No Hits						83.25	75.36	1315	991	161	3	130	1119	1074	88	2e-179
Locus_1216_Transcript_1/2_Confidence_0.800_Length_1315	Aldose-1-epimerase-like protein (AHRD V1 **** O48971_TOBAC)%3B contains Interpro domain(s) IPR015443 Aldose-1-epimerase	Solyc02g087770.1.1	Solyc02g087770.1.1	No Hits						81.82	76.12	1315	1001	179	1	188	1188	1007	10	6e-152
Locus_1216_Transcript_2/2_Confidence_0.800_Length_1305	Aldose-1-epimerase-like protein (AHRD V1 **** O48971_TOBAC)%3B contains Interpro domain(s) IPR015443 Aldose-1-epimerase	Solyc02g087800.1.1	Solyc02g087800.1.1	No Hits						100	81.84	1305	1068	0	0	126	1193	1068	1	0
Locus_1216_Transcript_2/2_Confidence_0.800_Length_1305	Aldose-1-epimerase-like protein (AHRD V1 **** O48971_TOBAC)%3B contains Interpro domain(s) IPR015443 Aldose-1-epimerase	Solyc02g087790.1.1	Solyc02g087790.1.1	AK321187	Solanum lycopersicum cDNA, clone: LEFL1020DF04, HTC in leaf	83.40	934	1173	79.62	83.21	70.27	1305	917	154	0	178	1094	1022	106	8e-170
Locus_1216_Transcript_2/2_Confidence_0.800_Length_1305	Aldose-1-epimerase-like protein (AHRD V1 **** O48971_TOBAC)%3B contains Interpro domain(s) IPR015443 Aldose-1-epimerase	Solyc02g087780.1.1	Solyc02g087780.1.1	No Hits						81.36	71.11	1305	928	170	1	182	1109	1012	88	8e-130
Locus_18382_Transcript_2/2_Confidence_1.000_Length_1331	Aldose-1-epimerase-like protein (AHRD V1 **** O48971_TOBAC)%3B contains Interpro domain(s) IPR015443 Aldose-1-epimerase	Solyc02g087780.1.1	Solyc02g087780.1.1	No Hits						100	81.37	1331	1083	0	0	99	1181	1083	1	0
Locus_18382_Transcript_2/2_Confidence_1.000_Length_1331	Aldose-1-epimerase-like protein (AHRD V1 **** O48971_TOBAC)%3B contains Interpro domain(s) IPR015443 Aldose-1-epimerase	Solyc02g087770.1.1	Solyc02g087770.1.1	No Hits						84.71	75.66	1331	1007	145	1	166	1172	1007	10	0
Locus_18382_Transcript_2/2_Confidence_1.000_Length_1331	Aldose-1-epimerase-like protein (AHRD V1 **** O48971_TOBAC)%3B contains Interpro domain(s) IPR015443 Aldose-1-epimerase	Solyc02g087810.1.1	Solyc02g087810.1.1	No Hits						83.5	74.23	1331	988	158	3	113	1096	1039	53	0
Locus_18382_Transcript_2/2_Confidence_1.000_Length_1331	Aldose-1-epimerase-like protein (AHRD V1 **** O48971_TOBAC)%3B contains Interpro domain(s) IPR015443 Aldose-1-epimerase	Solyc02g087790.1.1	Solyc02g087790.1.1	AK321187	Solanum lycopersicum cDNA, clone: LEFL1020DF04, HTC in leaf	83.40	934	1173	79.62	83.4	70.17	1331	934	152	1	170	1100	1018	85	2e-176
Locus_10862_Transcript_1/3_Confidence_0.714_Length_3109	Aleurone layer morphogenesis protein (AHRD V1 *-*- Q7XZV4_ORYSJ)	Solyc07g066300.1.1	Solyc07g066300.1.1	No Hits						100	70.15	3109	2181	0	0	352	2532	1	2181	0
Locus_11695_Transcript_1/1_Confidence_1.000_Length_2066	Aleurone layer morphogenesis protein (AHRD V1 *-*- Q7XZV4_ORYSJ)	Solyc03g121850.1.1	Solyc03g121850.1.1	No Hits						100	80.88	2066	1671	0	0	168	1838	1	1671	0
Locus_3409_Transcript_2/2_Confidence_1.000_Length_2681	Alkaline alpha galactosidase (AHRD V1 **-- B5UAS6_TETTT)%3B contains Interpro domain(s) IPR008811 Raffinose synthase	Solyc03g058970.1.1	Solyc03g058970.1.1	No Hits						100	73.41	2681	1968	0	0	438	2405	1	1968	0
Locus_9420_Transcript_1/1_Confidence_1.000_Length_2807	Alkaline alpha galactosidase 2 (AHRD V1 **-- Q575Z7_MAIZE)%3B contains Interpro domain(s) IPR008811 Raffinose synthase	Solyc07g007930.1.1	Solyc07g007930.1.1	No Hits						100	89.38	2807	2509	0	0	1	2509	120	2628	0
Locus_2134_Transcript_1/2_Confidence_1.000_Length_1019	Alkaline alpha galactosidase I (AHRD V1 **-- Q3Y5A3_CUCSA)%3B contains Interpro domain(s) IPR008811 Raffinose synthase	Solyc07g065980.1.1	Solyc07g065980.1.1	No Hits						100	72.23	1019	736	0	0	183	918	2271	1536	0
Locus_2134_Transcript_2/2_Confidence_1.000_Length_2518	Alkaline alpha galactosidase I (AHRD V1 **-- Q3Y5A3_CUCSA)%3B contains Interpro domain(s) IPR008811 Raffinose synthase	Solyc07g065980.1.1	Solyc07g065980.1.1	No Hits						100	90.19	2518	2271	0	0	183	2453	2271	1	0
Locus_9892_Transcript_1/1_Confidence_1.000_Length_1460	Alkylated DNA repair protein alkB homolog 6 (AHRD V1 *--- D3PI67_9MAXI)%3B contains Interpro domain(s) IPR000504 RNA recognition motif%2C RNP-1	Solyc12g096230.1.1	Solyc12g096230.1.1	AK330134	Solanum lycopersicum cDNA, clone: LEFL3168P23, HTC in root	95.45	22	1029	2.14	100	70.48	1460	1029	0	0	140	1168	1	1029	0
Locus_13501_Transcript_1/1_Confidence_1.000_Length_1096	Alkylated DNA repair protein alkB homolog 8 (AHRD V1 **-- ALKB8_XENTR)	Solyc09g074920.1.1	Solyc09g074920.1.1	No Hits						96.13	73.08	1096	801	0	3	157	947	780	1	0
Locus_3541_Transcript_1/1_Confidence_1.000_Length_1876	Allene oxide synthase (AHRD V1 ***- Q9LLB0_SOLLC)%3B contains Interpro domain(s) IPR002403 Cytochrome P450%2C E-class%2C group IV	Solyc11g069800.1.1	Solyc11g069800.1.1	AF230371	Lycopersicon esculentum allene oxide synthase (AOS) mRNA, complete cds	100.00	1533	1533	100.00	100	81.72	1876	1533	0	0	200	1732	1533	1	0
Locus_23094_Transcript_1/1_Confidence_1.000_Length_394	Alliinase (Fragment) (AHRD V1 ***- Q94EJ8_ALLFI)%3B contains Interpro domain(s) IPR006948 Allinase%2C C-terminal	Solyc06g071640.1.1	Solyc06g071640.1.1	No Hits						100	100	394	394	0	0	1	394	1194	801	0
Locus_23714_Transcript_1/1_Confidence_1.000_Length_252	Alliinase (Fragment) (AHRD V1 ***- Q94EJ8_ALLFI)%3B contains Interpro domain(s) IPR006948 Allinase%2C C-terminal	Solyc03g112460.1.1	Solyc03g112460.1.1	No Hits						100	100	252	252	0	0	1	252	627	376	3e-141
Locus_23714_Transcript_1/1_Confidence_1.000_Length_252	Alliinase (Fragment) (AHRD V1 ***- Q94EJ8_ALLFI)%3B contains Interpro domain(s) IPR006948 Allinase%2C C-terminal	Solyc06g071640.1.1	Solyc06g071640.1.1	No Hits						85.59	90.87	252	229	33	0	24	252	580	352	8e-49
Locus_11691_Transcript_1/1_Confidence_1.000_Length_2113	Alpha 1 3 fucosyltransferase (AHRD V1 **** Q5DTC8_MEDSA)%3B contains Interpro domain(s) IPR001503 Glycosyl transferase%2C family 10	Solyc01g108110.1.1	Solyc01g108110.1.1	No Hits						98.34	74.25	2113	1569	0	4	458	2015	1554	1	0
Locus_10829_Transcript_1/1_Confidence_1.000_Length_232	Alpha 1 4-glycosyltransferase family protein (AHRD V1 **-- D7KW57_ARALY)%3B contains Interpro domain(s) IPR007652 Alpha 1%2C4-glycosyltransferase conserved region	Solyc04g014960.1.1	Solyc04g014960.1.1	No Hits						100	100	232	232	0	0	1	232	361	130	2e-129
Locus_5308_Transcript_1/1_Confidence_1.000_Length_2096	Alpha alpha-trehalase (AHRD V1 **** Q16V80_AEDAE)%3B contains Interpro domain(s) IPR001661 Glycoside hydrolase%2C family 37	Solyc08g082860.1.1	Solyc08g082860.1.1	No Hits						100	83.3	2096	1746	0	0	98	1843	1	1746	0
Locus_3352_Transcript_1/1_Confidence_1.000_Length_3528	Alpha alpha-trehalose-phosphate synthase (AHRD V1 **** D0NRZ0_PHYIN)%3B contains Interpro domain(s) IPR001830 Glycosyl transferase%2C family 20	Solyc10g007950.1.1	Solyc10g007950.1.1	No Hits						100	72.96	3528	2574	0	0	712	3285	2574	1	0
Locus_17927_Transcript_1/1_Confidence_1.000_Length_3547	Alpha alpha-trehalose-phosphate synthase (AHRD V1 **** D0NRZ0_PHYIN)%3B contains Interpro domain(s) IPR001830 Glycosyl transferase%2C family 20	Solyc10g007950.1.1	Solyc10g007950.1.1	No Hits						86.05	70.34	3547	2495	348	0	234	2728	1	2495	0
Locus_12062_Transcript_1/1_Confidence_1.000_Length_2974	Alpha alpha-trehalose-phosphate synthase (AHRD V1 **** D0NRZ0_PHYIN)%3B contains Interpro domain(s) IPR012766 Alpha%2Calpha-trehalose-phosphate synthase	Solyc07g062140.1.1	Solyc07g062140.1.1	No Hits						100	93.51	2974	2781	0	0	175	2955	2781	1	0
Locus_3352_Transcript_1/1_Confidence_1.000_Length_3528	Alpha alpha-trehalose-phosphate synthase (UDP-forming) (AHRD V1 **** A1RU70_PYRIL)%3B contains Interpro domain(s) IPR001830 Glycosyl transferase%2C family 20	Solyc07g055300.1.1	Solyc07g055300.1.1	No Hits						86.05	70.72	3528	2495	348	0	791	3285	2495	1	0
Locus_17927_Transcript_1/1_Confidence_1.000_Length_3547	Alpha alpha-trehalose-phosphate synthase (UDP-forming) (AHRD V1 **** A1RU70_PYRIL)%3B contains Interpro domain(s) IPR001830 Glycosyl transferase%2C family 20	Solyc07g055300.1.1	Solyc07g055300.1.1	No Hits						100	72.65	3547	2577	0	0	234	2810	1	2577	0
Locus_56_Transcript_1/1_Confidence_1.000_Length_3109	Alpha alpha-trehalose-phosphate synthase (UDP-forming) (AHRD V1 **** A3CXN9_METMJ)%3B contains Interpro domain(s) IPR001830 Glycosyl transferase%2C family 20	Solyc04g025940.1.1	Solyc04g025940.1.1	No Hits						99.77	82.79	3109	2574	6	0	335	2908	1	2574	0
Locus_56_Transcript_1/1_Confidence_1.000_Length_3109	Alpha alpha-trehalose-phosphate synthase (UDP-forming) (AHRD V1 **** A3CXN9_METMJ)%3B contains Interpro domain(s) IPR001830 Glycosyl transferase%2C family 20	Solyc05g005750.1.1	Solyc05g005750.1.1	No Hits						87	77.94	3109	2423	315	0	467	2889	115	2537	0
Locus_5116_Transcript_1/1_Confidence_1.000_Length_3184	Alpha alpha-trehalose-phosphate synthase (UDP-forming) (AHRD V1 **** A3CXN9_METMJ)%3B contains Interpro domain(s) IPR001830 Glycosyl transferase%2C family 20	Solyc08g076650.1.1	Solyc08g076650.1.1	No Hits						100	81.31	3184	2589	0	0	386	2974	1	2589	0
Locus_6672_Transcript_1/1_Confidence_1.000_Length_3416	Alpha alpha-trehalose-phosphate synthase (UDP-forming) (AHRD V1 **** A3CXN9_METMJ)%3B contains Interpro domain(s) IPR001830 Glycosyl transferase%2C family 20	Solyc05g005750.1.1	Solyc05g005750.1.1	No Hits						100	74.82	3416	2556	0	0	429	2984	1	2556	0
Locus_6672_Transcript_1/1_Confidence_1.000_Length_3416	Alpha alpha-trehalose-phosphate synthase (UDP-forming) (AHRD V1 **** A3CXN9_METMJ)%3B contains Interpro domain(s) IPR001830 Glycosyl transferase%2C family 20	Solyc04g025940.1.1	Solyc04g025940.1.1	No Hits						86.92	70.93	3416	2423	317	0	543	2965	133	2555	0
Locus_10046_Transcript_1/3_Confidence_0.429_Length_2928	Alpha alpha-trehalose-phosphate synthase (UDP-forming) (AHRD V1 **** A3CXN9_METMJ)%3B contains Interpro domain(s) IPR001830 Glycosyl transferase%2C family 20	Solyc01g005210.1.1	Solyc01g005210.1.1	No Hits						100	78.01	2928	2284	0	0	327	2610	2284	1	0
Locus_10046_Transcript_3/3_Confidence_0.429_Length_3154	Alpha alpha-trehalose-phosphate synthase (UDP-forming) (AHRD V1 **** A3CXN9_METMJ)%3B contains Interpro domain(s) IPR001830 Glycosyl transferase%2C family 20	Solyc01g005210.1.1	Solyc01g005210.1.1	No Hits						100	81.61	3154	2574	0	0	263	2836	2574	1	0
Locus_541_Transcript_1/1_Confidence_1.000_Length_3205	Alpha alpha-trehalose-phosphate synthase (UDP-forming) (AHRD V1 **** D2REU5_ARCPA)%3B contains Interpro domain(s) IPR001830 Glycosyl transferase%2C family 20	Solyc07g006500.1.1	Solyc07g006500.1.1	No Hits						100	82.09	3205	2631	0	0	241	2871	1	2631	0
Locus_5551_Transcript_1/3_Confidence_0.714_Length_3300	Alpha amylase 2 (IC) (AHRD V1 *-*- Q010P9_OSTTA)%3B contains Interpro domain(s) IPR006589 Glycosyl hydrolase%2C family 13%2C subfamily%2C catalytic region	Solyc02g066950.1.1	Solyc02g066950.1.1	No Hits						99.74	82.52	3300	2723	2	1	395	3117	1	2718	0
Locus_5551_Transcript_3/3_Confidence_0.714_Length_3295	Alpha amylase 2 (IC) (AHRD V1 *-*- Q010P9_OSTTA)%3B contains Interpro domain(s) IPR006589 Glycosyl hydrolase%2C family 13%2C subfamily%2C catalytic region	Solyc02g066950.1.1	Solyc02g066950.1.1	No Hits						99.93	82.49	3295	2718	2	0	395	3112	1	2718	0
Locus_1683_Transcript_1/1_Confidence_1.000_Length_3229	Alpha amylase 2 (IC) (AHRD V1 *-** Q010P9_OSTTA)%3B contains Interpro domain(s) IPR006589 Glycosyl hydrolase%2C family 13%2C subfamily%2C catalytic region	Solyc05g007070.1.1	Solyc05g007070.1.1	No Hits						100	82.97	3229	2679	0	0	46	2724	1	2679	0
Locus_1047_Transcript_1/1_Confidence_1.000_Length_3223	Alpha glucosidase II (AHRD V1 **** Q70AC6_SOLLC)%3B contains Interpro domain(s) IPR000322 Glycoside hydrolase%2C family 31	Solyc04g049070.1.1	Solyc04g049070.1.1	No Hits						99.64	86.1	3223	2775	1	1	196	2970	1	2766	0
Locus_3639_Transcript_1/1_Confidence_1.000_Length_3658	Alpha glucosidase-like protein (AHRD V1 **** Q93Y12_ARATH)%3B contains Interpro domain(s) IPR000322 Glycoside hydrolase%2C family 31	Solyc08g075530.1.1	Solyc08g075530.1.1	No Hits						100	87.75	3658	3210	0	0	394	3603	3210	1	0
Locus_1712_Transcript_1/1_Confidence_1.000_Length_2045	Alpha mannosidase-like protein (AHRD V1 **** B0CY43_LACBS)%3B contains Interpro domain(s) IPR001382 Glycoside hydrolase%2C family 47	Solyc03g113900.1.1	Solyc03g113900.1.1	No Hits						100	84.94	2045	1737	0	0	71	1807	1	1737	0
Locus_9864_Transcript_2/2_Confidence_1.000_Length_1514	Alpha-1 2-mannosyltransferase alg11 (AHRD V1 **-- B6SM36_MAIZE)%3B contains Interpro domain(s) IPR001296 Glycosyl transferase%2C group 1	Solyc10g076800.1.1	Solyc10g076800.1.1	AK322453	Solanum lycopersicum cDNA, clone: LEFL1038AA04, HTC in leaf	100.00	1404	1404	100.00	100	92.73	1514	1404	0	0	45	1448	1	1404	0
Locus_13799_Transcript_1/5_Confidence_0.364_Length_1539	Alpha-1 3-mannosyl-glycoprotein beta-1 2-N-acetylglucosaminyltransferase (AHRD V1 **** Q9ST97_TOBAC)%3B contains Interpro domain(s) IPR004139 Glycosyl transferase%2C family 13	Solyc01g112240.1.1	Solyc01g112240.1.1	No Hits						100	79.6	1539	1225	0	0	114	1338	1	1225	0
Locus_13799_Transcript_4/5_Confidence_0.364_Length_1604	Alpha-1 3-mannosyl-glycoprotein beta-1 2-N-acetylglucosaminyltransferase (AHRD V1 **** Q9ST97_TOBAC)%3B contains Interpro domain(s) IPR004139 Glycosyl transferase%2C family 13	Solyc01g112240.1.1	Solyc01g112240.1.1	No Hits						100	76.31	1604	1224	0	0	114	1337	1	1224	0
Locus_13799_Transcript_5/5_Confidence_0.636_Length_1864	Alpha-1 3-mannosyl-glycoprotein beta-1 2-N-acetylglucosaminyltransferase (AHRD V1 **** Q9ST97_TOBAC)%3B contains Interpro domain(s) IPR004139 Glycosyl transferase%2C family 13	Solyc01g112240.1.1	Solyc01g112240.1.1	No Hits						100	71.94	1864	1341	0	0	114	1454	1	1341	0
Locus_10198_Transcript_2/2_Confidence_1.000_Length_1629	Alpha-1 3-mannosyltransferase ALG2 (AHRD V1 **-* D3TN82_GLOMM)%3B contains Interpro domain(s) IPR001296 Glycosyl transferase%2C group 1	Solyc06g082490.1.1	Solyc06g082490.1.1	No Hits						100	75.32	1629	1227	0	0	160	1386	1	1227	0
Locus_19241_Transcript_1/1_Confidence_1.000_Length_1691	Alpha-1 4-fucosyltransferase (AHRD V1 ***- Q8VXF9_SOLLC)%3B contains Interpro domain(s) IPR017177 Alpha-(1%2C 3)-fucosyltransferase/alpha-(1%2C 4)-fucosyltransferase%2C plant	Solyc06g065240.1.1	Solyc06g065240.1.1	No Hits						100	73.45	1691	1242	0	0	255	1496	1	1242	0
Locus_12450_Transcript_1/1_Confidence_1.000_Length_1778	Alpha-1 4-galactosyltransferase (AHRD V1 *-*- Q0R0H6_MOUSE)%3B contains Interpro domain(s) IPR007652 Alpha 1%2C4-glycosyltransferase conserved region	Solyc02g078590.1.1	Solyc02g078590.1.1	AK246961	Solanum lycopersicum cDNA, clone: LEFL1003DH12, HTC in leaf	99.92	1290	1290	100.00	99.46	72.55	1778	1290	7	0	266	1555	1	1290	0
Locus_20182_Transcript_1/1_Confidence_1.000_Length_998	Alpha-1 4-galactosyltransferase (AHRD V1 *-*- Q0R0H6_MOUSE)%3B contains Interpro domain(s) IPR007652 Alpha 1%2C4-glycosyltransferase conserved region	Solyc10g076780.1.1	Solyc10g076780.1.1	AK324303	Solanum lycopersicum cDNA, clone: LEFL1075CE08, HTC in leaf	99.84	1248	1248	100.00	98.8	100	998	998	3	1	1	998	222	1210	0
Locus_1060_Transcript_3/3_Confidence_0.571_Length_1350	Alpha-1 4-glucan protein synthase (AHRD V1 **-* Q8H8T0_ORYSJ)%3B contains Interpro domain(s) IPR004901 Alpha-1%2C4-glucan-protein synthase%2C UDP-forming	Solyc04g005340.1.1	Solyc04g005340.1.1	No Hits						100	79.56	1350	1074	0	0	171	1244	1074	1	0
Locus_16855_Transcript_1/1_Confidence_1.000_Length_406	Alpha-1 4-glucan protein synthase (AHRD V1 **-* Q8H8T0_ORYSJ)%3B contains Interpro domain(s) IPR004901 Alpha-1%2C4-glucan-protein synthase%2C UDP-forming	Solyc04g005340.1.1	Solyc04g005340.1.1	No Hits						80.35	99.01	406	402	74	3	3	400	301	701	4e-36
Locus_17630_Transcript_1/2_Confidence_1.000_Length_1409	Alpha-1 4-glucan protein synthase (AHRD V1 **-* Q8H8T0_ORYSJ)%3B contains Interpro domain(s) IPR004901 Alpha-1%2C4-glucan-protein synthase%2C UDP-forming	Solyc04g005340.1.1	Solyc04g005340.1.1	No Hits						87.3	71.54	1409	1008	128	0	320	1327	1042	35	0
Locus_17630_Transcript_2/2_Confidence_1.000_Length_909	Alpha-1 4-glucan protein synthase (AHRD V1 **-* Q8H8T0_ORYSJ)%3B contains Interpro domain(s) IPR004901 Alpha-1%2C4-glucan-protein synthase%2C UDP-forming	Solyc04g005340.1.1	Solyc04g005340.1.1	No Hits						89.19	77.34	909	703	76	0	125	827	737	35	0
Locus_10719_Transcript_1/1_Confidence_1.000_Length_1297	Alpha-1 4-glucan-protein synthase (AHRD V1 **-* B9REB8_RICCO)%3B contains Interpro domain(s) IPR004901 Alpha-1%2C4-glucan-protein synthase%2C UDP-forming	Solyc03g019750.1.1	Solyc03g019750.1.1	No Hits						100	80.96	1297	1050	0	0	37	1086	1	1050	0
Locus_1060_Transcript_3/3_Confidence_0.571_Length_1350	Alpha-1 4-glucan-protein synthase (AHRD V1 **-* B9RLK7_RICCO)%3B contains Interpro domain(s) IPR004901 Alpha-1%2C4-glucan-protein synthase%2C UDP-forming	Solyc05g012070.1.1	Solyc05g012070.1.1	No Hits						87.3	74.67	1350	1008	128	0	203	1210	1030	23	0
Locus_3438_Transcript_1/5_Confidence_0.615_Length_1408	Alpha-1 4-glucan-protein synthase (AHRD V1 **-* B9RLK7_RICCO)%3B contains Interpro domain(s) IPR004901 Alpha-1%2C4-glucan-protein synthase%2C UDP-forming	Solyc03g114860.1.1	Solyc03g114860.1.1	No Hits						98.03	75.85	1408	1068	0	1	139	1206	1	1047	0
Locus_3438_Transcript_5/5_Confidence_0.615_Length_1387	Alpha-1 4-glucan-protein synthase (AHRD V1 **-* B9RLK7_RICCO)%3B contains Interpro domain(s) IPR004901 Alpha-1%2C4-glucan-protein synthase%2C UDP-forming	Solyc03g114860.1.1	Solyc03g114860.1.1	No Hits						100	75.49	1387	1047	0	0	139	1185	1	1047	0
Locus_12940_Transcript_1/1_Confidence_1.000_Length_423	Alpha-1 4-glucan-protein synthase (AHRD V1 **-* B9RLK7_RICCO)%3B contains Interpro domain(s) IPR004901 Alpha-1%2C4-glucan-protein synthase%2C UDP-forming	Solyc03g070390.1.1	Solyc03g070390.1.1	No Hits						100	76.83	423	325	0	0	1	325	729	1053	0
Locus_12940_Transcript_1/1_Confidence_1.000_Length_423	Alpha-1 4-glucan-protein synthase (AHRD V1 **-* B9RLK7_RICCO)%3B contains Interpro domain(s) IPR004901 Alpha-1%2C4-glucan-protein synthase%2C UDP-forming	Solyc02g089170.1.1	Solyc02g089170.1.1	No Hits						82.96	73.52	423	311	51	2	1	310	723	1032	5e-45
Locus_16855_Transcript_1/1_Confidence_1.000_Length_406	Alpha-1 4-glucan-protein synthase (AHRD V1 **-* B9RLK7_RICCO)%3B contains Interpro domain(s) IPR004901 Alpha-1%2C4-glucan-protein synthase%2C UDP-forming	Solyc03g070390.1.1	Solyc03g070390.1.1	No Hits						99.27	100	406	409	0	1	1	406	287	695	0
Locus_16855_Transcript_1/1_Confidence_1.000_Length_406	Alpha-1 4-glucan-protein synthase (AHRD V1 **-* B9RLK7_RICCO)%3B contains Interpro domain(s) IPR004901 Alpha-1%2C4-glucan-protein synthase%2C UDP-forming	Solyc02g089170.1.1	Solyc02g089170.1.1	No Hits						87.19	100	406	406	49	1	1	403	281	686	1e-107
Locus_16855_Transcript_1/1_Confidence_1.000_Length_406	Alpha-1 4-glucan-protein synthase (AHRD V1 **-* B9RLK7_RICCO)%3B contains Interpro domain(s) IPR004901 Alpha-1%2C4-glucan-protein synthase%2C UDP-forming	Solyc03g114860.1.1	Solyc03g114860.1.1	No Hits						82.51	100	406	406	68	1	1	403	287	692	2e-62
Locus_16855_Transcript_1/1_Confidence_1.000_Length_406	Alpha-1 4-glucan-protein synthase (AHRD V1 **-* B9RLK7_RICCO)%3B contains Interpro domain(s) IPR004901 Alpha-1%2C4-glucan-protein synthase%2C UDP-forming	Solyc05g012070.1.1	Solyc05g012070.1.1	No Hits						80.72	95.81	406	389	72	1	3	388	289	677	1e-42
Locus_17630_Transcript_1/2_Confidence_1.000_Length_1409	Alpha-1 4-glucan-protein synthase (AHRD V1 **-* B9RLK7_RICCO)%3B contains Interpro domain(s) IPR004901 Alpha-1%2C4-glucan-protein synthase%2C UDP-forming	Solyc05g012070.1.1	Solyc05g012070.1.1	No Hits						100	77.29	1409	1089	0	0	261	1349	1089	1	0
Locus_17630_Transcript_2/2_Confidence_1.000_Length_909	Alpha-1 4-glucan-protein synthase (AHRD V1 **-* B9RLK7_RICCO)%3B contains Interpro domain(s) IPR004901 Alpha-1%2C4-glucan-protein synthase%2C UDP-forming	Solyc05g012070.1.1	Solyc05g012070.1.1	No Hits						100	80.75	909	734	0	0	116	849	734	1	0
Locus_17630_Transcript_2/2_Confidence_1.000_Length_909	Alpha-1 4-glucan-protein synthase (AHRD V1 **-* B9RLK7_RICCO)%3B contains Interpro domain(s) IPR004901 Alpha-1%2C4-glucan-protein synthase%2C UDP-forming	Solyc03g070390.1.1	Solyc03g070390.1.1	No Hits						83.24	77.45	909	704	118	0	125	828	725	22	8e-129
Locus_17630_Transcript_2/2_Confidence_1.000_Length_909	Alpha-1 4-glucan-protein synthase (AHRD V1 **-* B9RLK7_RICCO)%3B contains Interpro domain(s) IPR004901 Alpha-1%2C4-glucan-protein synthase%2C UDP-forming	Solyc03g114860.1.1	Solyc03g114860.1.1	No Hits						82.61	78.44	909	713	124	0	116	828	734	22	7e-120
Locus_17630_Transcript_2/2_Confidence_1.000_Length_909	Alpha-1 4-glucan-protein synthase (AHRD V1 **-* B9RLK7_RICCO)%3B contains Interpro domain(s) IPR004901 Alpha-1%2C4-glucan-protein synthase%2C UDP-forming	Solyc02g089170.1.1	Solyc02g089170.1.1	No Hits						82.39	77.45	909	704	124	0	125	828	719	16	2e-114
Locus_16855_Transcript_1/1_Confidence_1.000_Length_406	Alpha-1 4-glucan-protein synthase (UDP-forming) (AHRD V1 **-* Q2HV87_MEDTR)%3B contains Interpro domain(s) IPR004901 Alpha-1%2C4-glucan-protein synthase%2C UDP-forming	Solyc02g065740.1.1	Solyc02g065740.1.1	No Hits						87.34	99.26	406	403	48	1	1	400	281	683	3e-108
Locus_17630_Transcript_2/2_Confidence_1.000_Length_909	Alpha-1 4-glucan-protein synthase (UDP-forming) (AHRD V1 **-* Q2HV87_MEDTR)%3B contains Interpro domain(s) IPR004901 Alpha-1%2C4-glucan-protein synthase%2C UDP-forming	Solyc02g065740.1.1	Solyc02g065740.1.1	No Hits						82.1	77.45	909	704	126	0	125	828	719	16	1e-109
Locus_8258_Transcript_1/1_Confidence_1.000_Length_1897	Alpha-2 3-sialyltransferase (AHRD V1 *-*- Q702S2_TAKRU)%3B contains Interpro domain(s) IPR001675 Glycosyl transferase%2C family 29	Solyc03g097780.1.1	Solyc03g097780.1.1	No Hits						100	70.85	1897	1344	0	0	162	1505	1	1344	0
Locus_5568_Transcript_1/1_Confidence_1.000_Length_1538	Alpha-2 3-sialyltransferase (AHRD V1 ***- Q702S2_TAKRU)%3B contains Interpro domain(s) IPR012163 Sialyltransferase	Solyc06g074370.1.1	Solyc06g074370.1.1	U22441	LEU22441 Lycopersicon esculentum LeRAD51 (RAD51) mRNA, complete cds	100.00	18	1170	1.54	100	72.95	1538	1122	0	0	269	1390	49	1170	0
Locus_6373_Transcript_1/1_Confidence_1.000_Length_1287	Alpha-6-galactosyltransferase (AHRD V1 **-- Q5TIN2_SOLTU)%3B contains Interpro domain(s) IPR008630 Galactosyl transferase	Solyc02g092210.1.1	Solyc02g092210.1.1	BT013963	Lycopersicon esculentum clone 132988F, mRNA sequence	91.43	35	1332	2.63	100	85.08	1287	1095	0	0	193	1287	1	1095	0
Locus_3243_Transcript_1/1_Confidence_1.000_Length_1496	Alpha-amylase (AHRD V1 *--- B9LEH8_CHLSY)%3B contains Interpro domain(s) IPR002044 Glycoside hydrolase%2C carbohydrate-binding	Solyc09g014400.1.1	Solyc09g014400.1.1	No Hits						100	85.03	1496	1272	0	0	109	1380	1	1272	0
Locus_9613_Transcript_1/4_Confidence_0.286_Length_429	Alpha-amylase (AHRD V1 **** Q8LP27_IPONI)%3B contains Interpro domain(s) IPR013775 Alpha-amylase%2C plant	Solyc03g095710.1.1	Solyc03g095710.1.1	No Hits						100	74.36	429	319	0	0	2	320	1044	1362	0
Locus_9613_Transcript_4/4_Confidence_0.571_Length_1474	Alpha-amylase (AHRD V1 **** Q8LP27_IPONI)%3B contains Interpro domain(s) IPR013775 Alpha-amylase%2C plant	Solyc03g095710.1.1	Solyc03g095710.1.1	No Hits						100	92.4	1474	1362	0	0	4	1365	1	1362	0
Locus_9613_Transcript_4/4_Confidence_0.571_Length_1474	Alpha-amylase (AHRD V1 **** Q8LP27_IPONI)%3B contains Interpro domain(s) IPR013775 Alpha-amylase%2C plant	Solyc04g078930.1.1	Solyc04g078930.1.1	No Hits						92.23	82.9	1474	1222	95	0	79	1300	1	1222	0
Locus_26784_Transcript_1/1_Confidence_1.000_Length_245	Alpha-amylase (AHRD V1 **** Q8LP27_IPONI)%3B contains Interpro domain(s) IPR013775 Alpha-amylase%2C plant	Solyc04g078930.1.1	Solyc04g078930.1.1	No Hits						100	100	245	245	0	0	1	245	914	1158	4e-137
Locus_26784_Transcript_1/1_Confidence_1.000_Length_245	Alpha-amylase (AHRD V1 **** Q8LP27_IPONI)%3B contains Interpro domain(s) IPR013775 Alpha-amylase%2C plant	Solyc03g095710.1.1	Solyc03g095710.1.1	No Hits						93.88	100	245	245	15	0	1	245	989	1233	2e-101
Locus_4910_Transcript_1/1_Confidence_1.000_Length_2206	Alpha-dioxygenase (AHRD V1 **-- Q5GQ66_PEA)%3B contains Interpro domain(s) IPR002007 Haem peroxidase%2C animal	Solyc02g087110.1.1	Solyc02g087110.1.1	No Hits						84.89	73.8	2206	1628	243	1	397	2021	264	1891	0
Locus_2737_Transcript_1/1_Confidence_1.000_Length_2431	Alpha-dioxygenase 2 (AHRD V1 **-- Q5WM33_SOLLC)%3B contains Interpro domain(s) IPR002007 Haem peroxidase%2C animal	Solyc03g119060.1.1	Solyc03g119060.1.1	No Hits						100	77.75	2431	1890	0	0	218	2107	1	1890	0
Locus_11132_Transcript_1/3_Confidence_0.500_Length_1315	Alpha-galactosidase (AHRD V1 *-*- D4LCA1_9FIRM)%3B contains Interpro domain(s) IPR013785 Aldolase-type TIM barrel	Solyc05g013720.1.1	Solyc05g013720.1.1	No Hits						100	70.95	1315	933	0	0	109	1041	1899	967	0
Locus_11132_Transcript_3/3_Confidence_0.500_Length_2229	Alpha-galactosidase (AHRD V1 *-*- D4LCA1_9FIRM)%3B contains Interpro domain(s) IPR013785 Aldolase-type TIM barrel	Solyc05g013720.1.1	Solyc05g013720.1.1	No Hits						100	85.2	2229	1899	0	0	109	2007	1899	1	0
Locus_23861_Transcript_1/1_Confidence_1.000_Length_157	Alpha-galactosidase (AHRD V1 **-- C0NUM4_AJECG)%3B contains Interpro domain(s) IPR008811 Raffinose synthase	Solyc02g086530.1.1	Solyc02g086530.1.1	No Hits						100	98.73	157	155	0	0	3	157	611	765	1e-83
Locus_23934_Transcript_1/1_Confidence_1.000_Length_869	Alpha-galactosidase (AHRD V1 **-- C0NUM4_AJECG)%3B contains Interpro domain(s) IPR008811 Raffinose synthase	Solyc02g086530.1.1	Solyc02g086530.1.1	No Hits						98.89	72.38	869	629	0	1	225	846	1715	2343	0
Locus_30464_Transcript_1/1_Confidence_1.000_Length_141	Alpha-galactosidase (AHRD V1 **-- C0NUM4_AJECG)%3B contains Interpro domain(s) IPR008811 Raffinose synthase	Solyc02g086530.1.1	Solyc02g086530.1.1	No Hits						100	99.29	141	140	0	0	1	140	1207	1346	9e-75
Locus_9436_Transcript_1/1_Confidence_1.000_Length_1480	Alpha-galactosidase (AHRD V1 **** Q9SP05_SOLLC)%3B contains Interpro domain(s) IPR013785 Aldolase-type TIM barrel	Solyc03g019790.1.1	Solyc03g019790.1.1	No Hits						100	83.11	1480	1230	0	0	105	1334	1	1230	0
Locus_3892_Transcript_3/3_Confidence_0.667_Length_1509	Alpha-galactosidase 1 (AHRD V1 **** Q5ZP79_PEA)%3B contains Interpro domain(s) IPR013785 Aldolase-type TIM barrel	Solyc04g008730.1.1	Solyc04g008730.1.1	No Hits						100	83.3	1509	1257	0	0	84	1340	1	1257	0
Locus_798_Transcript_1/1_Confidence_1.000_Length_1591	Alpha-galactosidase-like protein (AHRD V1 **** Q9LYL2_ARATH)%3B contains Interpro domain(s) IPR013785 Aldolase-type TIM barrel	Solyc06g050130.1.1	Solyc06g050130.1.1	No Hits						100	80.33	1591	1278	0	0	200	1477	1278	1	0
Locus_5075_Transcript_1/1_Confidence_1.000_Length_2407	Alpha-glucosidase (AHRD V1 **** Q9LEC9_SOLTU)%3B contains Interpro domain(s) IPR000322 Glycoside hydrolase%2C family 31	Solyc05g009470.1.1	Solyc05g009470.1.1	No Hits						81.01	72.41	2407	1743	322	4	264	1999	829	2569	0
Locus_8465_Transcript_1/1_Confidence_1.000_Length_3067	Alpha-glucosidase (AHRD V1 **** Q9LEC9_SOLTU)%3B contains Interpro domain(s) IPR000322 Glycoside hydrolase%2C family 31	Solyc05g009470.1.1	Solyc05g009470.1.1	No Hits						100	90.87	3067	2787	0	0	65	2851	1	2787	0
Locus_15402_Transcript_1/1_Confidence_1.000_Length_454	Alpha-glucosidase (AHRD V1 **** Q9LEC9_SOLTU)%3B contains Interpro domain(s) IPR000322 Glycoside hydrolase%2C family 31	Solyc04g007150.1.1	Solyc04g007150.1.1	No Hits						100	100	454	454	0	0	1	454	38	491	0
Locus_7430_Transcript_1/1_Confidence_1.000_Length_2783	Alpha-glucosidase 1 (AHRD V1 **** O22444_ARATH)%3B contains Interpro domain(s) IPR000322 Glycoside hydrolase%2C family 31	Solyc04g009630.1.1	Solyc04g009630.1.1	No Hits						100	70.07	2783	1950	0	0	151	2100	1950	1	0
Locus_25908_Transcript_1/1_Confidence_1.000_Length_1209	Alpha-glucosidase 1 (AHRD V1 **** O22444_ARATH)%3B contains Interpro domain(s) IPR000322 Glycoside hydrolase%2C family 31	Solyc02g069670.1.1	Solyc02g069670.1.1	No Hits						99.67	100	1209	1210	3	1	1	1209	1524	315	0
Locus_2076_Transcript_4/7_Confidence_0.625_Length_1372	Alpha-humulene/(-)-(E)-beta-caryophyllene synthase (AHRD V1 **** HUMS_ARATH)%3B contains Interpro domain(s) IPR005630 Terpene synthase%2C metal-binding domain	Solyc07g051940.1.1	Solyc07g051940.1.1	No Hits						79.86	83.6	1372	1147	219	5	1	1141	1248	108	2e-115
Locus_2076_Transcript_5/7_Confidence_0.625_Length_1497	Alpha-humulene/(-)-(E)-beta-caryophyllene synthase (AHRD V1 **** HUMS_ARATH)%3B contains Interpro domain(s) IPR005630 Terpene synthase%2C metal-binding domain	Solyc07g051940.1.1	Solyc07g051940.1.1	No Hits						79.86	76.62	1497	1147	219	5	1	1141	1248	108	2e-115
Locus_2076_Transcript_6/7_Confidence_0.625_Length_1497	Alpha-humulene/(-)-(E)-beta-caryophyllene synthase (AHRD V1 **** HUMS_ARATH)%3B contains Interpro domain(s) IPR005630 Terpene synthase%2C metal-binding domain	Solyc07g051940.1.1	Solyc07g051940.1.1	No Hits						80.12	76.62	1497	1147	216	5	1	1141	1248	108	1e-122
[truncated: 19,880 more rows]

## Sheet: Proteins_annotated_contigs
Query_ID	Hit_Description	Hit_Accession(Subject)	Sgn Query Seq ID	ProteinGI	Accession	Description	% Identity	Alignment Len	Q Len	% Q coverage	% Identity	% Query_Coverage	Query_Length	Alignment_Length	Mistmatches	Gap_openings	q.start	q.end	s.start	s.end	e-value
[truncated: 55,093 more rows]

[truncated: 4 more sheets: mRNA_overlapping_contigs, Proteins_overlapping_contigs, Annotation, Contig list]
