# Supplementary material for: De novo Transcriptome Sequencing and Development of Abscission Zone-Specific Microarray as a New Molecular Tool for Analysis of Tomato Organ Abscission
Source: Front Plant Sci. 2016 Jan 14;6:1258. doi: 10.3389/fpls.2015.01258 (PMC4712312; doi:10.3389/fpls.2015.01258)
Supplement: Supplementary file 6 [file Table6.XLS]

## Sheet: Headers
Table S6: Gene ontology (GO) analysis for the total annotated proteins (complete list) in the FAZ pooled samples.
Description of the sheet headers
Query_ID	Contig ID from the sample strain
Hit_Description	Description of the mRNA/Protein as per NCBI
Hit_Accession(Subject)	Ids of the mRNA/Protein as per NCBI
% Identity	BLAST % identity for mRNA/Protein hit
% Query_Coverage	% of the query covered in the BLAST alignment
Query_Length	Length of the contig
Alignment_Length	length of the contig aligned against the hit mRNA/Protein
Mistmatches	Mismatches in the alignment
Gap_openings	Gap openings in the alignment
q.start	Contig Start position
q.end	Contig End position
s.start	mRNA/Protein Start position
s.end	mRNA/Protein End position
e-value	Expect value for BLAST result
Gene ontology (GO)	Gene Ontology Terms
Gene ontology IDs	Gene Ontology IDs (BP, CC and MF)
Gene ontology (biological process)	Gene ontology molecular function
Gene ontology (molecular function)	Gene ontology biological process
Gene ontology (cellular component)	Gene ontology cellular component

## Sheet:  GO terms
Query_ID	Hit_Description	Hit_Accession(Subject)	% Identity	% Query_Coverage	Query_Length	Alignment_Length	Mistmatches	Gap_openings	q.start	q.end	s.start	s.end	e-value	Gene ontology (GO)	Gene ontology IDs	Gene ontology (molecular function)	Gene ontology (biological process)	Gene ontology (cellular component)
Locus_1_Transcript_1/1_Confidence_1.000_Length_2479	Receptor protein kinase-like protein (AHRD V1 *-*- Q9LJU5_ARATH)%3B contains Interpro domain(s) IPR002290 Serine/threonine protein kinase	Solyc03g123740.1.1	100	85.96	826	710	0	0	143	2272	1	710	0	membrane;transferase activity, transferring phosphorus-containing groups;protein phosphorylation;ATP binding;protein kinase activity;nucleotide binding;integral component of membrane;protein binding;	GO:0016020;GO:0016772;GO:0006468;GO:0005524;GO:0004672;GO:0000166;GO:0016021;GO:0005515;	GO:0016772~transferase activity, transferring phosphorus-containing groups;GO:0005524~ATP binding;GO:0004672~protein kinase activity;GO:0000166~nucleotide binding;GO:0005515~protein binding	GO:0006468~protein phosphorylation	GO:0016020~membrane;GO:0016021~integral component of membrane
Locus_100_Transcript_1/1_Confidence_1.000_Length_2724	F-box/LRR-repeat protein (AHRD V1 *-*- C0S347_PARBP)%3B contains Interpro domain(s) IPR001810 Cyclin-like F-box	Solyc12g009560.1.1	100	70.15	908	637	0	0	36	1946	1	637	0	protein binding;	GO:0005515;	GO:0005515~protein binding	NA	NA
Locus_1000_Transcript_1/1_Confidence_1.000_Length_2298	Endo-1 4-beta-glucanase (AHRD V1 ***- O04890_SOLLC)%3B contains Interpro domain(s) IPR001701 Glycoside hydrolase%2C family 9	Solyc05g005080.1.1	100	80.42	766	616	0	0	176	2023	1	616	0	catalytic activity;carbohydrate metabolic process;hydrolase activity, hydrolyzing O-glycosyl compounds;	GO:0003824;GO:0005975;GO:0004553;	GO:0003824~catalytic activity;GO:0004553~hydrolase activity, hydrolyzing O-glycosyl compounds	GO:0005975~carbohydrate metabolic process	NA
Locus_10005_Transcript_1/1_Confidence_1.000_Length_1813	Calcium dependent protein kinase (AHRD V1 **** Q93XI9_SOLTU)%3B contains Interpro domain(s) IPR002290 Serine/threonine protein kinase	Solyc05g056570.1.1	100	83.28	604	503	0	0	1703	195	1	503	0	transferase activity, transferring phosphorus-containing groups;protein phosphorylation;ATP binding;protein serine/threonine kinase activity;protein kinase activity;nucleotide binding;calcium ion binding;	GO:0016772;GO:0006468;GO:0005524;GO:0004674;GO:0004672;GO:0000166;GO:0005509;	GO:0016772~transferase activity, transferring phosphorus-containing groups;GO:0005524~ATP binding;GO:0004674~protein serine/threonine kinase activity;GO:0004672~protein kinase activity;GO:0000166~nucleotide binding;GO:0005509~calcium ion binding	GO:0006468~protein phosphorylation	NA
Locus_10006_Transcript_1/1_Confidence_1.000_Length_3070	Unknown Protein (AHRD V1)	Solyc02g078220.1.1	100	91.69	1023	938	0	0	19	2832	1	938	0	endosome;trans-Golgi network;Golgi apparatus;chloroplast;biological_process;	GO:0005768;GO:0005802;GO:0005794;GO:0009507;GO:0008150;	NA	GO:0008150~biological_process	GO:0005768~endosome;GO:0005802~trans-Golgi network;GO:0005794~Golgi apparatus;GO:0009507~chloroplast
Locus_1001_Transcript_1/1_Confidence_1.000_Length_5539	Eukaryotic translation initiation factor 4 gamma 1 (AHRD V1 *-*- A9QXE6_MESAU)%3B contains Interpro domain(s) IPR016021 MIF4-like%2C type 1/2/3	Solyc01g088700.1.1	100	96.1	1846	1774	0	0	3	5324	32	1805	0	DNA binding;RNA binding;RNA metabolic process;response to virus;gravitropism;regulation of translation;translation initiation factor activity;translational initiation;response to abscisic acid;translation;microtubule cytoskeleton organization;cytokinesis by cell plate formation;binding;protein binding;	GO:0003677;GO:0003723;GO:0016070;GO:0009615;GO:0009630;GO:0006417;GO:0003743;GO:0006413;GO:0009737;GO:0006412;GO:0000226;GO:0000911;GO:0005488;GO:0005515;	GO:0003677~DNA binding;GO:0003723~RNA binding;GO:0003743~translation initiation factor activity;GO:0005488~binding;GO:0005515~protein binding	GO:0016070~RNA metabolic process;GO:0009615~response to virus;GO:0009630~gravitropism;GO:0006417~regulation of translation;GO:0006413~translational initiation;GO:0009737~response to abscisic acid;GO:0006412~translation;GO:0000226~microtubule cytoskeleton organization;GO:0000911~cytokinesis by cell plate formation	NA
Locus_10010_Transcript_1/1_Confidence_1.000_Length_2462	At1g62390-like protein (Fragment) (AHRD V1 *--- C0JCT9_9BRAS)%3B contains Interpro domain(s) IPR011990 Tetratricopeptide-like helical	Solyc08g029190.1.1	100	81.49	821	669	0	0	67	2073	1	669	0	protein binding;	GO:0005515;	GO:0005515~protein binding	NA	NA
Locus_10021_Transcript_1/1_Confidence_1.000_Length_2527	Cleavage and polyadenylation specificity factor subunit 2 (AHRD V1 **-- C0HA24_SALSA)%3B contains Interpro domain(s) IPR011108 RNA-metabolising metallo-beta-lactamase	Solyc03g025540.1.1	100	87.77	842	739	0	0	99	2315	1	739	0	hydrolase activity;mRNA cleavage;mRNA cleavage and polyadenylation specificity factor complex;mRNA polyadenylation;covalent chromatin modification;cell-cell signaling;gene silencing by RNA;posttranscriptional gene silencing by RNA;cullin deneddylation;mRNA processing;virus induced gene silencing;RNA binding;photomorphogenesis;RNA processing;chromatin silencing;plasmodesma;production of ta-siRNAs …	GO:0016787;GO:0006379;GO:0005847;GO:0006378;GO:0016569;GO:0007267;GO:0031047;GO:0035194;GO:0010388;GO:0006397;GO:0009616;GO:0003723;GO:0009640;GO:0006396;GO:0006342;GO:0009506;GO:0010267;GO:0000278;GO:0035196;GO:0006306;GO:0005634;GO:0005515;GO:0009220;	GO:0016787~hydrolase activity;GO:0003723~RNA binding;GO:0005515~protein binding	GO:0006379~mRNA cleavage;GO:0006378~mRNA polyadenylation;GO:0016569~covalent chromatin modification;GO:0007267~cell-cell signaling;GO:0031047~gene silencing by RNA;GO:0035194~posttranscriptional gene silencing by RNA;GO:0010388~cullin deneddylation;GO:0006397~mRNA processing;GO:0009616~virus induced gene silencing;GO:0009640~photomorphogenesis;GO:0006396~RNA processing;GO:0006342~chromatin silenc…	GO:0005847~mRNA cleavage and polyadenylation specificity factor complex;GO:0009506~plasmodesma;GO:0005634~nucleus
Locus_10022_Transcript_1/1_Confidence_1.000_Length_1679	Serine/threonine-protein phosphatase (AHRD V1 ***- D7MQI5_ARALY)%3B contains Interpro domain(s) IPR006186 Serine/threonine-specific protein phosphatase and bis(5-nucleosyl)-tetraphosphatase	Solyc02g082230.1.1	100	81.96	560	459	0	0	127	1503	1	459	0	hydrolase activity;phosphoprotein phosphatase activity;	GO:0016787;GO:0004721;	GO:0016787~hydrolase activity;GO:0004721~phosphoprotein phosphatase activity	NA	NA
Locus_1003_Transcript_1/4_Confidence_0.500_Length_1601	Ethylene responsive transcription factor 2a (AHRD V1 *-*- C0J9I7_9ROSA)%3B contains Interpro domain(s) IPR001471 Pathogenesis-related transcriptional factor and ERF%2C DNA-binding	Solyc04g071770.1.1	100	84.64	534	452	0	0	246	1601	1	452	0	regulation of transcription, DNA-templated;sequence-specific DNA binding transcription factor activity;DNA binding;nucleus;transcription, DNA-templated;	GO:0006355;GO:0003700;GO:0003677;GO:0005634;GO:0006351;	GO:0003700~sequence-specific DNA binding transcription factor activity;GO:0003677~DNA binding	GO:0006355~regulation of transcription, DNA-templated;GO:0006351~transcription, DNA-templated	GO:0005634~nucleus
Locus_1003_Transcript_4/4_Confidence_0.500_Length_1593	Ethylene responsive transcription factor 2a (AHRD V1 *-*- C0J9I7_9ROSA)%3B contains Interpro domain(s) IPR001471 Pathogenesis-related transcriptional factor and ERF%2C DNA-binding	Solyc04g071770.1.1	100	85.12	531	452	0	0	238	1593	1	452	0	regulation of transcription, DNA-templated;sequence-specific DNA binding transcription factor activity;DNA binding;nucleus;transcription, DNA-templated;	GO:0006355;GO:0003700;GO:0003677;GO:0005634;GO:0006351;	GO:0003700~sequence-specific DNA binding transcription factor activity;GO:0003677~DNA binding	GO:0006355~regulation of transcription, DNA-templated;GO:0006351~transcription, DNA-templated	GO:0005634~nucleus
Locus_10037_Transcript_1/1_Confidence_1.000_Length_1296	MYG1 protein (AHRD V1 **-- Q58D33_BOVIN)%3B contains Interpro domain(s) IPR003226 Metal-dependent protein hydrolase	Solyc11g020870.1.1	100	86.81	432	375	0	0	1261	137	1	375	0	protein targeting to mitochondrion;mitochondrion;cytosol;hydrolase activity;	GO:0006626;GO:0005739;GO:0005829;GO:0016787;	GO:0016787~hydrolase activity	GO:0006626~protein targeting to mitochondrion	GO:0005739~mitochondrion;GO:0005829~cytosol
Locus_10038_Transcript_1/1_Confidence_1.000_Length_3474	ATP-dependent RNA helicase DOB1 (AHRD V1 **** B3LQ61_YEAS1)%3B contains Interpro domain(s) IPR016438 RNA helicase%2C ATP-dependent%2C SK12/DOB1	Solyc06g005990.1.1	100	92.23	1158	1068	0	0	3474	271	294	1361	0	ATP binding;hydrolase activity;ATP-dependent helicase activity;helicase activity;nucleic acid binding;hydrolase activity, acting on acid anhydrides;hydrolase activity, acting on acid anhydrides, in phosphorus-containing anhydrides;response to potassium ion;potassium ion transport;meiotic chromosome segregation;sister chromatid cohesion;chromatin silencing by small RNA;vacuole;	GO:0005524;GO:0016787;GO:0008026;GO:0004386;GO:0003676;GO:0016817;GO:0016818;GO:0035864;GO:0006813;GO:0045132;GO:0007062;GO:0031048;GO:0005773;	GO:0005524~ATP binding;GO:0016787~hydrolase activity;GO:0008026~ATP-dependent helicase activity;GO:0004386~helicase activity;GO:0003676~nucleic acid binding;GO:0016817~hydrolase activity, acting on acid anhydrides;GO:0016818~hydrolase activity, acting on acid anhydrides, in phosphorus-containing anhydrides	GO:0035864~response to potassium ion;GO:0006813~potassium ion transport;GO:0045132~meiotic chromosome segregation;GO:0007062~sister chromatid cohesion;GO:0031048~chromatin silencing by small RNA	GO:0005773~vacuole
Locus_10044_Transcript_1/1_Confidence_1.000_Length_1951	Predicted transporter (AHRD V1 ***- Q2TZC8_ASPOR)%3B contains Interpro domain(s) IPR003663 Sugar/inositol transporter	Solyc11g012450.1.1	100	88.77	650	577	0	0	1844	114	1	577	0	transmembrane transport;membrane;substrate-specific transmembrane transporter activity;transmembrane transporter activity;integral component of membrane;transport;transporter activity;	GO:0055085;GO:0016020;GO:0022891;GO:0022857;GO:0016021;GO:0006810;GO:0005215;	GO:0022891~substrate-specific transmembrane transporter activity;GO:0022857~transmembrane transporter activity;GO:0005215~transporter activity	GO:0055085~transmembrane transport;GO:0006810~transport	GO:0016020~membrane;GO:0016021~integral component of membrane
Locus_10050_Transcript_1/1_Confidence_1.000_Length_2506	Receptor-like kinase (AHRD V1 ***- A7VM41_MARPO)%3B contains Interpro domain(s) IPR002290 Serine/threonine protein kinase	Solyc01g104050.1.1	100	77.37	835	646	0	0	2467	530	1	646	0	transferase activity, transferring phosphorus-containing groups;protein phosphorylation;ATP binding;protein serine/threonine kinase activity;protein kinase activity;nucleotide binding;intracellular signal transduction;abscisic acid-activated signaling pathway;response to ethylene;ethylene biosynthetic process;kinase activity;phosphorylation;transferase activity;membrane;integral component of memb…	GO:0016772;GO:0006468;GO:0005524;GO:0004674;GO:0004672;GO:0000166;GO:0035556;GO:0009738;GO:0009723;GO:0009693;GO:0016301;GO:0016310;GO:0016740;GO:0016020;GO:0016021;	GO:0016772~transferase activity, transferring phosphorus-containing groups;GO:0005524~ATP binding;GO:0004674~protein serine/threonine kinase activity;GO:0004672~protein kinase activity;GO:0000166~nucleotide binding;GO:0016301~kinase activity;GO:0016740~transferase activity	GO:0006468~protein phosphorylation;GO:0035556~intracellular signal transduction;GO:0009738~abscisic acid-activated signaling pathway;GO:0009723~response to ethylene;GO:0009693~ethylene biosynthetic process;GO:0016310~phosphorylation	GO:0016020~membrane;GO:0016021~integral component of membrane
Locus_10057_Transcript_1/1_Confidence_1.000_Length_3732	Respiratory burst oxidase (AHRD V1 **** D7KSW1_ARALY)%3B contains Interpro domain(s) IPR013121 Ferric reductase%2C NAD binding	Solyc08g081690.1.1	100	77.41	1244	963	0	0	87	2975	1	963	0	systemic acquired resistance, salicylic acid mediated signaling pathway;protein targeting to membrane;MAPK cascade;defense response;membrane;jasmonic acid mediated signaling pathway;response to jasmonic acid;electron carrier activity;flavin adenine dinucleotide binding;oxidation-reduction process;oxidoreductase activity;iron ion binding;negative regulation of programmed cell death;endoplasmic ret…	GO:0009862;GO:0006612;GO:0000165;GO:0006952;GO:0016020;GO:0009867;GO:0009753;GO:0009055;GO:0050660;GO:0055114;GO:0016491;GO:0005506;GO:0043069;GO:0030968;GO:0002679;GO:0042538;GO:0009738;GO:0009611;GO:0009697;GO:0009627;GO:0004601;GO:0009733;GO:0035556;GO:0005509;GO:0072593;GO:0016021;GO:0009409;GO:0009873;GO:0009723;GO:0050832;GO:0052542;GO:0033500;GO:0016174;GO:0007231;GO:0050665;GO:0016926;GO:…	GO:0009055~electron carrier activity;GO:0050660~flavin adenine dinucleotide binding;GO:0016491~oxidoreductase activity;GO:0005506~iron ion binding;GO:0004601~peroxidase activity;GO:0005509~calcium ion binding;GO:0016174~NAD(P)H oxidase activity;GO:0050664~oxidoreductase activity, acting on NAD(P)H, oxygen as acceptor	GO:0009862~systemic acquired resistance, salicylic acid mediated signaling pathway;GO:0006612~protein targeting to membrane;GO:0000165~MAPK cascade;GO:0006952~defense response;GO:0009867~jasmonic acid mediated signaling pathway;GO:0009753~response to jasmonic acid;GO:0055114~oxidation-reduction process;GO:0043069~negative regulation of programmed cell death;GO:0030968~endoplasmic reticulum unfold…	GO:0016020~membrane;GO:0016021~integral component of membrane;GO:0005887~integral component of plasma membrane
Locus_10061_Transcript_1/1_Confidence_1.000_Length_1549	Branched-chain amino acid aminotransferase (AHRD V1 **** Q9SNY9_SOLTU)%3B contains Interpro domain(s) IPR005786 Branched-chain amino acid aminotransferase II	Solyc03g043880.1.1	100	81.01	516	418	0	0	67	1320	1	418	0	transferase activity;metabolic process;catalytic activity;transaminase activity;L-isoleucine transaminase activity;L-valine transaminase activity;L-leucine transaminase activity;branched-chain amino acid metabolic process;branched-chain-amino-acid transaminase activity;	GO:0016740;GO:0008152;GO:0003824;GO:0008483;GO:0052656;GO:0052655;GO:0052654;GO:0009081;GO:0004084;	GO:0016740~transferase activity;GO:0003824~catalytic activity;GO:0008483~transaminase activity;GO:0052656~L-isoleucine transaminase activity;GO:0052655~L-valine transaminase activity;GO:0052654~L-leucine transaminase activity;GO:0004084~branched-chain-amino-acid transaminase activity	GO:0008152~metabolic process;GO:0009081~branched-chain amino acid metabolic process	NA
Locus_10067_Transcript_1/1_Confidence_1.000_Length_1605	Lysosomal Pro-X carboxypeptidase (AHRD V1 **-- Q9FLH1_ARATH)%3B contains Interpro domain(s) IPR008758 Peptidase S28	Solyc11g066590.1.1	100	94.21	535	504	0	0	38	1549	1	504	0	proteolysis;serine-type peptidase activity;	GO:0006508;GO:0008236;	GO:0008236~serine-type peptidase activity	GO:0006508~proteolysis	NA
Locus_10068_Transcript_1/1_Confidence_1.000_Length_1866	ABC-1 domain protein (AHRD V1 **-- A1TWJ2_MARAV)%3B contains Interpro domain(s) IPR004147 ABC-1	Solyc03g095620.1.1	100	86.33	622	537	0	0	8	1618	1	537	0	transferase activity, transferring phosphorus-containing groups;plastoglobule;chlorophyll catabolic process;maltose metabolic process;starch biosynthetic process;positive regulation of catalytic activity;nucleotide binding;kinase activity;phosphorylation;transferase activity;plastid;ATP binding;chloroplast;	GO:0016772;GO:0010287;GO:0015996;GO:0000023;GO:0019252;GO:0043085;GO:0000166;GO:0016301;GO:0016310;GO:0016740;GO:0009536;GO:0005524;GO:0009507;	GO:0016772~transferase activity, transferring phosphorus-containing groups;GO:0000166~nucleotide binding;GO:0016301~kinase activity;GO:0016740~transferase activity;GO:0005524~ATP binding	GO:0015996~chlorophyll catabolic process;GO:0000023~maltose metabolic process;GO:0019252~starch biosynthetic process;GO:0043085~positive regulation of catalytic activity;GO:0016310~phosphorylation	GO:0010287~plastoglobule;GO:0009536~plastid;GO:0009507~chloroplast
Locus_1007_Transcript_1/1_Confidence_1.000_Length_2781	Conserved oligomeric Golgi complex subunit 7 (AHRD V1 ***- COG7_MOUSE)%3B contains Interpro domain(s) IPR019335 Conserved oligomeric Golgi complex%2C subunit 7	Solyc05g006950.1.1	100	90.08	927	835	0	0	2713	209	1	835	0	intracellular protein transport;Golgi transport complex;meristem development;protein retention in Golgi apparatus;shoot system morphogenesis;meristem structural organization;cytosol;cell growth;molecular_function;embryo development ending in seed dormancy;Golgi organization;	GO:0006886;GO:0017119;GO:0048507;GO:0045053;GO:0010016;GO:0009933;GO:0005829;GO:0016049;GO:0003674;GO:0009793;GO:0007030;	GO:0003674~molecular_function	GO:0006886~intracellular protein transport;GO:0048507~meristem development;GO:0045053~protein retention in Golgi apparatus;GO:0010016~shoot system morphogenesis;GO:0009933~meristem structural organization;GO:0016049~cell growth;GO:0009793~embryo development ending in seed dormancy;GO:0007030~Golgi organization	GO:0017119~Golgi transport complex;GO:0005829~cytosol
Locus_10074_Transcript_1/1_Confidence_1.000_Length_1521	U-box domain-containing protein (AHRD V1 ***- D7MID4_ARALY)%3B contains Interpro domain(s) IPR003613 U box domain	Solyc04g008100.1.1	100	87.18	507	442	0	0	87	1412	1	442	0	protein ubiquitination;ubiquitin-protein transferase activity;ubiquitin ligase complex;binding;	GO:0016567;GO:0004842;GO:0000151;GO:0005488;	GO:0004842~ubiquitin-protein transferase activity;GO:0005488~binding	GO:0016567~protein ubiquitination	GO:0000151~ubiquitin ligase complex
Locus_10076_Transcript_1/1_Confidence_1.000_Length_1845	Metal-dependent phosphohydrolase HD domain-containing protein (AHRD V1 **-- D7MJA0_ARALY)%3B contains Interpro domain(s) IPR006674 Metal-dependent phosphohydrolase%2C HD region%2C subdomain	Solyc02g086900.1.1	100	76.59	615	471	0	0	134	1546	1	471	0	metal ion binding;metabolic process;catalytic activity;phosphoric diester hydrolase activity;	GO:0046872;GO:0008152;GO:0003824;GO:0008081;	GO:0046872~metal ion binding;GO:0003824~catalytic activity;GO:0008081~phosphoric diester hydrolase activity	GO:0008152~metabolic process	NA
Locus_10077_Transcript_1/2_Confidence_1.000_Length_3143	Serine threonine-protein kinase (AHRD V1 *-*- Q16QF5_AEDAE)%3B contains Interpro domain(s) IPR010513 Ribonuclease L	Solyc04g082620.1.1	100	85.88	1048	900	0	0	339	3038	1	900	0	transferase activity, transferring phosphorus-containing groups;protein phosphorylation;ATP binding;protein serine/threonine kinase activity;protein kinase activity;mRNA processing;ribonuclease activity;protein binding;	GO:0016772;GO:0006468;GO:0005524;GO:0004674;GO:0004672;GO:0006397;GO:0004540;GO:0005515;	GO:0016772~transferase activity, transferring phosphorus-containing groups;GO:0005524~ATP binding;GO:0004674~protein serine/threonine kinase activity;GO:0004672~protein kinase activity;GO:0004540~ribonuclease activity;GO:0005515~protein binding	GO:0006468~protein phosphorylation;GO:0006397~mRNA processing	NA
Locus_1008_Transcript_3/3_Confidence_0.600_Length_2078	Importin alpha-1b subunit (AHRD V1 ***- B6T451_MAIZE)%3B contains Interpro domain(s) IPR011989 Armadillo-like helical	Solyc01g100720.1.1	100	77.06	693	534	0	0	160	1761	1	534	0	protein transporter activity;nucleus;protein transport;transport;cytoplasm;protein import into nucleus;symbiont intracellular protein transport in host;host response to induction by symbiont of tumor, nodule or growth in host;amino acid import;anion transport;nucleotide transport;ER to Golgi vesicle-mediated transport;ammonium transport;basic amino acid transport;regulation of ion transport;negat…	GO:0008565;GO:0005634;GO:0015031;GO:0006810;GO:0005737;GO:0006606;GO:0030581;GO:0080034;GO:0043090;GO:0006820;GO:0006862;GO:0006888;GO:0015696;GO:0015802;GO:0043269;GO:0043069;GO:0006886;GO:0006612;GO:0010363;GO:0006499;GO:0005829;GO:0006007;GO:0005488;GO:0005515;	GO:0008565~protein transporter activity;GO:0005488~binding;GO:0005515~protein binding	GO:0015031~protein transport;GO:0006810~transport;GO:0006606~protein import into nucleus;GO:0030581~symbiont intracellular protein transport in host;GO:0080034~host response to induction by symbiont of tumor, nodule or growth in host;GO:0043090~amino acid import;GO:0006820~anion transport;GO:0006862~nucleotide transport;GO:0006888~ER to Golgi vesicle-mediated transport;GO:0015696~ammonium transpo…	GO:0005634~nucleus;GO:0005737~cytoplasm;GO:0005829~cytosol
Locus_10082_Transcript_1/1_Confidence_1.000_Length_1509	Tubulin alpha-7 chain (AHRD V1 ***- B9IJV8_POPTR)%3B contains Interpro domain(s) IPR002452 Alpha tubulin	Solyc02g087880.1.1	100	89.46	503	450	0	0	64	1413	1	450	0	GTP binding;nucleotide binding;protein polymerization;protein complex;microtubule-based process;GTP catabolic process;microtubule;GTPase activity;cytoskeleton;cytoplasm;structural constituent of cytoskeleton;	GO:0005525;GO:0000166;GO:0051258;GO:0043234;GO:0007017;GO:0006184;GO:0005874;GO:0003924;GO:0005856;GO:0005737;GO:0005200;	GO:0005525~GTP binding;GO:0000166~nucleotide binding;GO:0003924~GTPase activity;GO:0005200~structural constituent of cytoskeleton	GO:0051258~protein polymerization;GO:0007017~microtubule-based process;GO:0006184~GTP catabolic process	GO:0043234~protein complex;GO:0005874~microtubule;GO:0005856~cytoskeleton;GO:0005737~cytoplasm
Locus_10093_Transcript_1/2_Confidence_1.000_Length_1831	Unknown Protein (AHRD V1)	Solyc10g007340.1.1	100	74.43	610	454	0	0	1655	294	1	454	0	;	;	NA	NA	NA
Locus_10096_Transcript_1/1_Confidence_1.000_Length_1568	Glucan endo-1 3-beta-glucosidase 7 (AHRD V1 ***- B6SUM3_MAIZE)%3B contains Interpro domain(s) IPR000490 Glycoside hydrolase%2C family 17	Solyc07g008150.1.1	100	74.57	523	390	0	0	184	1353	1	390	0	catalytic activity;hydrolase activity;carbohydrate metabolic process;hydrolase activity, hydrolyzing O-glycosyl compounds;anchored component of membrane;	GO:0003824;GO:0016787;GO:0005975;GO:0004553;GO:0031225;	GO:0003824~catalytic activity;GO:0016787~hydrolase activity;GO:0004553~hydrolase activity, hydrolyzing O-glycosyl compounds	GO:0005975~carbohydrate metabolic process	GO:0031225~anchored component of membrane
Locus_10097_Transcript_1/1_Confidence_1.000_Length_1671	Beta-glucosidase (AHRD V1 **** D7L7Z3_ARALY)%3B contains Interpro domain(s) IPR001360 Glycoside hydrolase%2C family 1	Solyc09g075060.1.1	100	90.48	557	504	0	0	1636	125	1	504	0	catalytic activity;carbohydrate metabolic process;hydrolase activity, hydrolyzing O-glycosyl compounds;	GO:0003824;GO:0005975;GO:0004553;	GO:0003824~catalytic activity;GO:0004553~hydrolase activity, hydrolyzing O-glycosyl compounds	GO:0005975~carbohydrate metabolic process	NA
Locus_1010_Transcript_1/2_Confidence_1.000_Length_2527	Telomere binding protein (AHRD V1 **** A0JBS3_SOLLC)%3B contains Interpro domain(s) IPR001005 SANT%2C DNA-binding	Solyc05g054410.1.1	100	81.83	842	689	0	0	69	2135	1	689	0	chromatin binding;DNA binding;protein binding;	GO:0003682;GO:0003677;GO:0005515;	GO:0003682~chromatin binding;GO:0003677~DNA binding;GO:0005515~protein binding	NA	NA
Locus_10100_Transcript_1/1_Confidence_1.000_Length_1765	Seed biotin-containing protein SBP65 (AHRD V1 *--- SBP65_PEA)%3B contains Interpro domain(s) IPR004238 Late embryogenesis abundant protein	Solyc07g053360.1.1	100	90.48	588	532	0	0	43	1638	1	532	0	;	;	NA	NA	NA
Locus_10102_Transcript_1/1_Confidence_1.000_Length_1748	Lysine ketoglutarate reductase trans-splicing related 1-like (AHRD V1 ***- Q5JLN0_ORYSJ)%3B contains Interpro domain(s) IPR007877 Protein of unknown function DUF707	Solyc01g103170.1.1	100	73.41	583	428	0	0	1477	194	1	428	0	;	;	NA	NA	NA
Locus_10104_Transcript_3/7_Confidence_0.450_Length_1907	AP2-like ethylene-responsive transcription factor At1g79700 (AHRD V1 *--- AP2L3_ARATH)%3B contains Interpro domain(s) IPR001471 Pathogenesis-related transcriptional factor and ERF%2C DNA-binding	Solyc11g072600.1.1	100	75.63	636	481	0	0	210	1652	1	481	0	regulation of transcription, DNA-templated;sequence-specific DNA binding transcription factor activity;DNA binding;nucleus;transcription, DNA-templated;	GO:0006355;GO:0003700;GO:0003677;GO:0005634;GO:0006351;	GO:0003700~sequence-specific DNA binding transcription factor activity;GO:0003677~DNA binding	GO:0006355~regulation of transcription, DNA-templated;GO:0006351~transcription, DNA-templated	GO:0005634~nucleus
Locus_10113_Transcript_1/1_Confidence_1.000_Length_2122	4-alpha-glucanotransferase (AHRD V1 ***- Q9LV91_ARATH)%3B contains Interpro domain(s) IPR003385 Glycoside hydrolase%2C family 77	Solyc04g053120.1.1	100	80.91	707	572	0	0	2108	393	1	572	0	catalytic activity;carbohydrate metabolic process;4-alpha-glucanotransferase activity;maltose catabolic process;glucose metabolic process;amyloplast;starch catabolic process;transferase activity, transferring glycosyl groups;transferase activity;plastid;chloroplast;	GO:0003824;GO:0005975;GO:0004134;GO:0000025;GO:0006006;GO:0009501;GO:0005983;GO:0016757;GO:0016740;GO:0009536;GO:0009507;	GO:0003824~catalytic activity;GO:0004134~4-alpha-glucanotransferase activity;GO:0016757~transferase activity, transferring glycosyl groups;GO:0016740~transferase activity	GO:0005975~carbohydrate metabolic process;GO:0000025~maltose catabolic process;GO:0006006~glucose metabolic process;GO:0005983~starch catabolic process	GO:0009501~amyloplast;GO:0009536~plastid;GO:0009507~chloroplast
Locus_10120_Transcript_1/1_Confidence_1.000_Length_1466	Mitochondrial substrate carrier family protein (AHRD V1 ***- D7MB92_ARALY)%3B contains Interpro domain(s) IPR001993 Mitochondrial substrate carrier	Solyc11g007070.1.1	100	77.3	489	378	0	0	140	1273	1	378	0	membrane;integral component of membrane;transport;	GO:0016020;GO:0016021;GO:0006810;	NA	GO:0006810~transport	GO:0016020~membrane;GO:0016021~integral component of membrane
Locus_10126_Transcript_1/1_Confidence_1.000_Length_2005	DNA-binding protein (Fragment) (AHRD V1 *--* Q42051_ARATH)%3B contains Interpro domain(s) IPR005516 Remorin%2C C-terminal region	Solyc01g008180.1.1	100	78.14	668	522	0	0	1888	323	1	522	0	plasma membrane;biological_process;	GO:0005886;GO:0008150;	NA	GO:0008150~biological_process	GO:0005886~plasma membrane
Locus_10130_Transcript_1/1_Confidence_1.000_Length_1625	Flotillin 1 (AHRD V1 *-*- B3V5K3_9EURY)%3B contains Interpro domain(s) IPR001107 Band 7 protein	Solyc03g117250.1.1	100	88.19	542	478	0	0	50	1483	1	478	0	;	;	NA	NA	NA
Locus_10142_Transcript_1/1_Confidence_1.000_Length_2039	Unknown Protein (AHRD V1)	Solyc04g005290.1.1	100	78.24	680	532	0	0	195	1790	1	532	0	;	;	NA	NA	NA
Locus_10148_Transcript_1/1_Confidence_1.000_Length_2157	FRIGIDA (AHRD V1 *-*- Q52S92_ARATH)%3B contains Interpro domain(s) IPR012474 Frigida-like	Solyc06g074450.1.1	100	79.55	719	572	0	0	270	1985	1	572	0	;	;	NA	NA	NA
Locus_1015_Transcript_1/1_Confidence_1.000_Length_3456	Auxin response factor 5 (AHRD V1 ***- D9IVB5_SOLLC)%3B contains Interpro domain(s) IPR010525 Auxin response factor	Solyc04g081240.1.1	100	80.73	1152	930	0	0	449	3238	1	930	0	regulation of transcription, DNA-templated;sequence-specific DNA binding transcription factor activity;membrane;DNA binding;negative regulation of biological process;flower morphogenesis;transcription regulatory region DNA binding;leaf vascular tissue pattern formation;xylem and phloem pattern formation;polarity specification of adaxial/abaxial axis;longitudinal axis specification;flower developm…	GO:0006355;GO:0003700;GO:0016020;GO:0003677;GO:0048519;GO:0048439;GO:0044212;GO:0010305;GO:0010051;GO:0009944;GO:0009942;GO:0009908;GO:0009886;GO:0009741;GO:0031048;GO:0009909;GO:0048507;GO:0071555;GO:0048765;GO:0048527;GO:0048364;GO:0045010;GO:0010090;GO:0007155;GO:0042802;GO:0046983;GO:0005634;GO:0051567;GO:0048481;GO:0009965;GO:0009734;GO:0009725;GO:0006351;GO:0009790;GO:0016246;GO:0010073;GO:…	GO:0003700~sequence-specific DNA binding transcription factor activity;GO:0003677~DNA binding;GO:0044212~transcription regulatory region DNA binding;GO:0042802~identical protein binding;GO:0046983~protein dimerization activity;GO:0005515~protein binding	GO:0006355~regulation of transcription, DNA-templated;GO:0048519~negative regulation of biological process;GO:0048439~flower morphogenesis;GO:0010305~leaf vascular tissue pattern formation;GO:0010051~xylem and phloem pattern formation;GO:0009944~polarity specification of adaxial/abaxial axis;GO:0009942~longitudinal axis specification;GO:0009908~flower development;GO:0009886~post-embryonic morphog…	GO:0016020~membrane;GO:0005634~nucleus
Locus_10150_Transcript_1/1_Confidence_1.000_Length_1070	Glycosyltransferase family GT8 protein (AHRD V1 ***- D0ECQ6_POPDE)%3B contains Interpro domain(s) IPR002495 Glycosyl transferase%2C family 8	Solyc04g079860.1.1	100	90.76	357	324	0	0	12	983	20	343	0	transferase activity, transferring glycosyl groups;	GO:0016757;	GO:0016757~transferase activity, transferring glycosyl groups	NA	NA
Locus_10156_Transcript_1/1_Confidence_1.000_Length_3006	Ubiquitin carboxyl-terminal hydrolase (AHRD V1 **** B9N564_POPTR)%3B contains Interpro domain(s) IPR016652 Ubiquitinyl hydrolase	Solyc07g063650.1.1	100	79.94	1002	801	0	0	172	2574	1	801	0	metal ion binding;hydrolase activity;proteolysis;omega peptidase activity;zinc ion binding;cysteine-type peptidase activity;peptidase activity;ubiquitin-dependent protein catabolic process;ubiquitin thiolesterase activity;ubiquitin-specific protease activity;root hair elongation;protein deubiquitination;cytosol;embryo development ending in seed dormancy;protein binding;ubiquitinyl hydrolase activ…	GO:0046872;GO:0016787;GO:0006508;GO:0008242;GO:0008270;GO:0008234;GO:0008233;GO:0006511;GO:0004221;GO:0004843;GO:0048767;GO:0016579;GO:0005829;GO:0009793;GO:0005515;GO:0036459;	GO:0046872~metal ion binding;GO:0016787~hydrolase activity;GO:0008242~omega peptidase activity;GO:0008270~zinc ion binding;GO:0008234~cysteine-type peptidase activity;GO:0008233~peptidase activity;GO:0004221~ubiquitin thiolesterase activity;GO:0004843~ubiquitin-specific protease activity;GO:0005515~protein binding;GO:0036459~ubiquitinyl hydrolase activity	GO:0006508~proteolysis;GO:0006511~ubiquitin-dependent protein catabolic process;GO:0048767~root hair elongation;GO:0016579~protein deubiquitination;GO:0009793~embryo development ending in seed dormancy	GO:0005829~cytosol
Locus_10161_Transcript_1/1_Confidence_1.000_Length_2861	Bromodomain containing 2 (Fragment) (AHRD V1 *--- A2AAU1_HUMAN)%3B contains Interpro domain(s) IPR001487 Bromodomain	Solyc12g014170.1.1	100	73.48	954	701	0	0	2704	602	1	701	0	protein binding;	GO:0005515;	GO:0005515~protein binding	NA	NA
Locus_10168_Transcript_1/1_Confidence_1.000_Length_3991	Inositol 1 4 5-trisphosphate 5-phosphatase-like protein (AHRD V1 *-*- Q6H453_ORYSJ)%3B contains Interpro domain(s) IPR000300 Inositol polyphosphate related phosphatase	Solyc11g008800.1.1	100	77.67	1330	1033	0	0	3593	495	125	1157	0	phosphatidylinositol dephosphorylation;phosphatidylinositol-4,5-bisphosphate 5-phosphatase activity;metal ion binding;hydrolase activity;protein binding;	GO:0046856;GO:0004439;GO:0046872;GO:0016787;GO:0005515;	GO:0004439~phosphatidylinositol-4,5-bisphosphate 5-phosphatase activity;GO:0046872~metal ion binding;GO:0016787~hydrolase activity;GO:0005515~protein binding	GO:0046856~phosphatidylinositol dephosphorylation	NA
Locus_1017_Transcript_1/1_Confidence_1.000_Length_3756	RNA-dependent RNA polymerase (AHRD V1 **** C1I213_NICGU)%3B contains Interpro domain(s) IPR007855 RNA-dependent RNA polymerase%2C eukaryotic-type	Solyc05g007510.1.1	100	88.98	1252	1114	0	0	218	3559	1	1114	0	systemic acquired resistance, salicylic acid mediated signaling pathway;response to bacterium;protein targeting to membrane;MAPK cascade;transferase activity;regulation of transcription, DNA-templated;jasmonic acid mediated signaling pathway;positive regulation of posttranscriptional gene silencing;posttranscriptional gene silencing;wax biosynthetic process;RNA-directed RNA polymerase activity;nu…	GO:0009862;GO:0009617;GO:0006612;GO:0000165;GO:0016740;GO:0006355;GO:0009867;GO:0060148;GO:0016441;GO:0010025;GO:0003968;GO:0003676;GO:0016779;GO:0009615;GO:0010310;GO:0010363;GO:0031348;GO:0035304;GO:0031047;GO:0006952;GO:0003723;	GO:0016740~transferase activity;GO:0003968~RNA-directed RNA polymerase activity;GO:0003676~nucleic acid binding;GO:0016779~nucleotidyltransferase activity;GO:0003723~RNA binding	GO:0009862~systemic acquired resistance, salicylic acid mediated signaling pathway;GO:0009617~response to bacterium;GO:0006612~protein targeting to membrane;GO:0000165~MAPK cascade;GO:0006355~regulation of transcription, DNA-templated;GO:0009867~jasmonic acid mediated signaling pathway;GO:0060148~positive regulation of posttranscriptional gene silencing;GO:0016441~posttranscriptional gene silenci…	NA
Locus_10177_Transcript_1/1_Confidence_1.000_Length_1628	Chaperone protein dnaJ 15 (AHRD V1 ***- B4FR07_MAIZE)%3B contains Interpro domain(s) IPR003095 Heat shock protein DnaJ	Solyc05g009160.1.1	100	76.06	543	413	0	0	1513	275	1	413	0	;	;	NA	NA	NA
Locus_1018_Transcript_1/1_Confidence_1.000_Length_6387	Os02g0742100 protein (Fragment) (AHRD V1 *-*- Q0DXN7_ORYSJ)%3B contains Interpro domain(s) IPR017923 TFIIS N-terminal IPR001025 Bromo adjacent region	Solyc06g071350.1.1	100	75.53	2129	1608	0	0	6045	1222	1	1608	0	DNA binding;nucleus;transcription, DNA-templated;chromatin binding;	GO:0003677;GO:0005634;GO:0006351;GO:0003682;	GO:0003677~DNA binding;GO:0003682~chromatin binding	GO:0006351~transcription, DNA-templated	GO:0005634~nucleus
Locus_10183_Transcript_1/1_Confidence_1.000_Length_1265	Cotton fiber expressed protein 1 (AHRD V1 ***- O81373_GOSHI)%3B contains Interpro domain(s) IPR008480 Protein of unknown function DUF761%2C plant	Solyc03g006620.1.1	100	81.04	422	342	0	0	1226	201	1	342	0	;	;	NA	NA	NA
Locus_10185_Transcript_1/3_Confidence_0.571_Length_1259	Splicing factor arginine/serine-rich 6 (AHRD V1 *--- B6T453_MAIZE)%3B contains Interpro domain(s) IPR012677 Nucleotide-binding%2C alpha-beta plait	Solyc09g005980.1.1	100	75	420	315	0	0	72	1016	1	315	0	nucleotide binding;metal ion binding;zinc ion binding;nucleic acid binding;	GO:0000166;GO:0046872;GO:0008270;GO:0003676;	GO:0000166~nucleotide binding;GO:0046872~metal ion binding;GO:0008270~zinc ion binding;GO:0003676~nucleic acid binding	NA	NA
Locus_10188_Transcript_1/1_Confidence_1.000_Length_2855	Euchromatic histone lysine N-methyltransferase 2 (AHRD V1 *-*- A2CG73_MOUSE)%3B contains Interpro domain(s) IPR003105 SRA-YDG	Solyc09g090810.1.1	100	73.11	952	696	0	0	162	2249	1	696	0	transferase activity;histone lysine methylation;histone binding;zinc ion binding;methylation;methyltransferase activity;histone methylation;nucleus;chromosome;histone-lysine N-methyltransferase activity;protein binding;	GO:0016740;GO:0034968;GO:0042393;GO:0008270;GO:0032259;GO:0008168;GO:0016571;GO:0005634;GO:0005694;GO:0018024;GO:0005515;	GO:0016740~transferase activity;GO:0042393~histone binding;GO:0008270~zinc ion binding;GO:0008168~methyltransferase activity;GO:0018024~histone-lysine N-methyltransferase activity;GO:0005515~protein binding	GO:0034968~histone lysine methylation;GO:0032259~methylation;GO:0016571~histone methylation	GO:0005634~nucleus;GO:0005694~chromosome
Locus_1019_Transcript_1/1_Confidence_1.000_Length_1751	Kinase family protein (AHRD V1 **** D7KBF8_ARALY)%3B contains Interpro domain(s) IPR016253 Integrin-linked protein kinase	Solyc05g013070.1.1	100	74.66	584	436	0	0	94	1401	1	436	0	transferase activity, transferring phosphorus-containing groups;protein phosphorylation;ATP binding;protein serine/threonine kinase activity;protein kinase activity;regulation of signal transduction;protein binding;	GO:0016772;GO:0006468;GO:0005524;GO:0004674;GO:0004672;GO:0009966;GO:0005515;	GO:0016772~transferase activity, transferring phosphorus-containing groups;GO:0005524~ATP binding;GO:0004674~protein serine/threonine kinase activity;GO:0004672~protein kinase activity;GO:0005515~protein binding	GO:0006468~protein phosphorylation;GO:0009966~regulation of signal transduction	NA
Locus_10190_Transcript_1/1_Confidence_1.000_Length_1299	Chromodomain helicase DNA binding protein 3 (Fragment) (AHRD V1 *--- B1AR16_MOUSE)%3B contains Interpro domain(s) IPR019787 Zinc finger%2C PHD-finger	Solyc10g083800.1.1	100	94.46	433	409	0	0	3	1229	498	906	0	metal ion binding;zinc ion binding;protein binding;	GO:0046872;GO:0008270;GO:0005515;	GO:0046872~metal ion binding;GO:0008270~zinc ion binding;GO:0005515~protein binding	NA	NA
Locus_10192_Transcript_1/2_Confidence_1.000_Length_2388	Os01g0873900 protein (Fragment) (AHRD V1 *-*- Q0JHA9_ORYSJ)%3B contains Interpro domain(s) IPR007700 Protein of unknown function DUF668	Solyc04g081510.1.1	100	75.38	796	600	0	0	343	2142	1	600	0	;	;	NA	NA	NA
Locus_10192_Transcript_2/2_Confidence_1.000_Length_2206	Os01g0873900 protein (Fragment) (AHRD V1 *-*- Q0JHA9_ORYSJ)%3B contains Interpro domain(s) IPR007700 Protein of unknown function DUF668	Solyc04g081510.1.1	100	81.63	735	600	0	0	161	1960	1	600	0	;	;	NA	NA	NA
Locus_10193_Transcript_1/1_Confidence_1.000_Length_2093	Protein disulfide isomerase L-3b (AHRD V1 **** C6KXH6_SOYBN)%3B contains Interpro domain(s) IPR013766 Thioredoxin domain	Solyc03g120720.1.1	100	77.08	698	538	0	0	1952	339	1	538	0	cell redox homeostasis;	GO:0045454;	NA	GO:0045454~cell redox homeostasis	NA
Locus_10194_Transcript_1/1_Confidence_1.000_Length_1304	Nodulin-like protein (AHRD V1 ***- Q84TV1_GOSHI)%3B contains Interpro domain(s) IPR000620 Protein of unknown function DUF6%2C transmembrane	Solyc01g100920.1.1	100	86.67	435	377	0	0	1215	85	1	377	0	membrane;	GO:0016020;	NA	NA	GO:0016020~membrane
Locus_10205_Transcript_1/1_Confidence_1.000_Length_2144	Paf1/RNA polymerase II complex (AHRD V1 **-- Q2U0F7_ASPOR)%3B contains Interpro domain(s) IPR018144 Plus-3 domain%2C subgroup	Solyc02g078580.1.1	100	90.21	715	645	0	0	2078	144	1	645	0	DNA binding;histone modification;nucleus;DNA-templated transcription, initiation;gravitropism;cellulose biosynthetic process;negative regulation of flower development;photoperiodism, flowering;positive regulation of cell proliferation;chromosome organization;positive regulation of transcription, DNA-templated;mRNA splicing, via spliceosome;post-translational protein modification;production of miR…	GO:0003677;GO:0016570;GO:0005634;GO:0006352;GO:0009630;GO:0030244;GO:0009910;GO:0048573;GO:0008284;GO:0051276;GO:0045893;GO:0000398;GO:0043687;GO:0035196;GO:0030422;GO:0048193;GO:0006355;	GO:0003677~DNA binding	GO:0016570~histone modification;GO:0006352~DNA-templated transcription, initiation;GO:0009630~gravitropism;GO:0030244~cellulose biosynthetic process;GO:0009910~negative regulation of flower development;GO:0048573~photoperiodism, flowering;GO:0008284~positive regulation of cell proliferation;GO:0051276~chromosome organization;GO:0045893~positive regulation of transcription, DNA-templated;GO:000039…	GO:0005634~nucleus
Locus_10206_Transcript_1/1_Confidence_1.000_Length_1239	F-box protein PP2-B1 (AHRD V1 ***- PP2B1_ARATH)	Solyc05g055870.1.1	100	74.58	413	308	0	0	22	945	1	308	0	protein binding;	GO:0005515;	GO:0005515~protein binding	NA	NA
Locus_10209_Transcript_1/1_Confidence_1.000_Length_1072	Protein phosphatase 2C (AHRD V1 **** A1IGC7_TOBAC)%3B contains Interpro domain(s) IPR015655 Protein phosphatase 2C	Solyc06g051940.1.1	100	81.79	357	292	0	0	196	1071	150	441	0	metal ion binding;catalytic activity;hydrolase activity;protein dephosphorylation;protein serine/threonine phosphatase activity;phosphoprotein phosphatase activity;	GO:0046872;GO:0003824;GO:0016787;GO:0006470;GO:0004722;GO:0004721;	GO:0046872~metal ion binding;GO:0003824~catalytic activity;GO:0016787~hydrolase activity;GO:0004722~protein serine/threonine phosphatase activity;GO:0004721~phosphoprotein phosphatase activity	GO:0006470~protein dephosphorylation	NA
Locus_10213_Transcript_1/1_Confidence_1.000_Length_2486	Auxin-independent growth promoter protein-like (AHRD V1 **-- Q9LI68_ARATH)%3B contains Interpro domain(s) IPR004348 Protein of unknown function DUF246%2C plant	Solyc03g046470.1.1	100	82.63	829	685	0	0	48	2102	1	685	0	methionine biosynthetic process;RNA splicing, via endonucleolytic cleavage and ligation;transferase activity, transferring glycosyl groups;endosome;trans-Golgi network;transferase activity;Golgi apparatus;	GO:0009086;GO:0000394;GO:0016757;GO:0005768;GO:0005802;GO:0016740;GO:0005794;	GO:0016757~transferase activity, transferring glycosyl groups;GO:0016740~transferase activity	GO:0009086~methionine biosynthetic process;GO:0000394~RNA splicing, via endonucleolytic cleavage and ligation	GO:0005768~endosome;GO:0005802~trans-Golgi network;GO:0005794~Golgi apparatus
Locus_10217_Transcript_1/1_Confidence_1.000_Length_2929	Histidyl-tRNA synthetase (AHRD V1 *-*- Q52NV4_HUMAN)%3B contains Interpro domain(s) IPR015807 Histidyl-tRNA synthetase%2C class IIa%2C subgroup	Solyc01g102800.1.1	100	90.16	976	880	0	0	2790	151	1	880	0	biosynthetic process;ATP binding;catalytic activity;cytoplasm;histidyl-tRNA aminoacylation;histidine-tRNA ligase activity;tRNA aminoacylation for protein translation;aminoacyl-tRNA ligase activity;ammonia-lyase activity;ovule development;cytosol;	GO:0009058;GO:0005524;GO:0003824;GO:0005737;GO:0006427;GO:0004821;GO:0006418;GO:0004812;GO:0016841;GO:0048481;GO:0005829;	GO:0005524~ATP binding;GO:0003824~catalytic activity;GO:0004821~histidine-tRNA ligase activity;GO:0004812~aminoacyl-tRNA ligase activity;GO:0016841~ammonia-lyase activity	GO:0009058~biosynthetic process;GO:0006427~histidyl-tRNA aminoacylation;GO:0006418~tRNA aminoacylation for protein translation;GO:0048481~ovule development	GO:0005737~cytoplasm;GO:0005829~cytosol
Locus_1022_Transcript_1/1_Confidence_1.000_Length_2077	Serine/threonine-protein kinase 38 (AHRD V1 ***- B6U4A0_MAIZE)%3B contains Interpro domain(s) IPR002290 Serine/threonine protein kinase	Solyc09g066460.1.1	100	77.75	692	538	0	0	283	1896	1	538	0	transferase activity;phosphorylation;kinase activity;protein phosphorylation;ATP binding;protein serine/threonine kinase activity;protein kinase activity;nucleotide binding;	GO:0016740;GO:0016310;GO:0016301;GO:0006468;GO:0005524;GO:0004674;GO:0004672;GO:0000166;	GO:0016740~transferase activity;GO:0016301~kinase activity;GO:0005524~ATP binding;GO:0004674~protein serine/threonine kinase activity;GO:0004672~protein kinase activity;GO:0000166~nucleotide binding	GO:0016310~phosphorylation;GO:0006468~protein phosphorylation	NA
Locus_10224_Transcript_1/3_Confidence_0.727_Length_2118	Adenylosuccinate synthetase (AHRD V1 **** Q9FYW9_SOLLC)%3B contains Interpro domain(s) IPR001114 Adenylosuccinate synthetase	Solyc10g080320.1.1	100	71.81	706	507	0	0	125	1645	1	507	0	GTP binding;nucleotide binding;metal ion binding;plastid;purine nucleotide biosynthetic process;ligase activity;'de novo' AMP biosynthetic process;adenylosuccinate synthase activity;chloroplast;	GO:0005525;GO:0000166;GO:0046872;GO:0009536;GO:0006164;GO:0016874;GO:0044208;GO:0004019;GO:0009507;	GO:0005525~GTP binding;GO:0000166~nucleotide binding;GO:0046872~metal ion binding;GO:0016874~ligase activity;GO:0004019~adenylosuccinate synthase activity	GO:0006164~purine nucleotide biosynthetic process;GO:0044208~'de novo' AMP biosynthetic process	GO:0009536~plastid;GO:0009507~chloroplast
Locus_10224_Transcript_2/3_Confidence_0.818_Length_2152	Adenylosuccinate synthetase (AHRD V1 **** Q9FYW9_SOLLC)%3B contains Interpro domain(s) IPR001114 Adenylosuccinate synthetase	Solyc10g080320.1.1	100	70.71	717	507	0	0	125	1645	1	507	0	GTP binding;nucleotide binding;metal ion binding;plastid;purine nucleotide biosynthetic process;ligase activity;'de novo' AMP biosynthetic process;adenylosuccinate synthase activity;chloroplast;	GO:0005525;GO:0000166;GO:0046872;GO:0009536;GO:0006164;GO:0016874;GO:0044208;GO:0004019;GO:0009507;	GO:0005525~GTP binding;GO:0000166~nucleotide binding;GO:0046872~metal ion binding;GO:0016874~ligase activity;GO:0004019~adenylosuccinate synthase activity	GO:0006164~purine nucleotide biosynthetic process;GO:0044208~'de novo' AMP biosynthetic process	GO:0009536~plastid;GO:0009507~chloroplast
Locus_10224_Transcript_3/3_Confidence_0.636_Length_1928	Adenylosuccinate synthetase (AHRD V1 **** Q9FYW9_SOLLC)%3B contains Interpro domain(s) IPR001114 Adenylosuccinate synthetase	Solyc10g080320.1.1	100	78.85	643	507	0	0	125	1645	1	507	0	GTP binding;nucleotide binding;metal ion binding;plastid;purine nucleotide biosynthetic process;ligase activity;'de novo' AMP biosynthetic process;adenylosuccinate synthase activity;chloroplast;	GO:0005525;GO:0000166;GO:0046872;GO:0009536;GO:0006164;GO:0016874;GO:0044208;GO:0004019;GO:0009507;	GO:0005525~GTP binding;GO:0000166~nucleotide binding;GO:0046872~metal ion binding;GO:0016874~ligase activity;GO:0004019~adenylosuccinate synthase activity	GO:0006164~purine nucleotide biosynthetic process;GO:0044208~'de novo' AMP biosynthetic process	GO:0009536~plastid;GO:0009507~chloroplast
Locus_10229_Transcript_1/1_Confidence_1.000_Length_1483	Alpha-1 4-fucosyltransferase (AHRD V1 ***- Q8VXF9_SOLLC)%3B contains Interpro domain(s) IPR017177 Alpha-(1%2C 3)-fucosyltransferase/alpha-(1%2C 4)-fucosyltransferase%2C plant	Solyc06g065240.1.1	100	83.6	494	413	0	0	72	1310	1	413	0	transferase activity;membrane;integral component of membrane;protein glycosylation;Golgi apparatus;Lewis a epitope biosynthetic process;transferase activity, transferring glycosyl groups;fucosylation;Golgi cisterna membrane;fucosyltransferase activity;	GO:0016740;GO:0016020;GO:0016021;GO:0006486;GO:0005794;GO:0010493;GO:0016757;GO:0036065;GO:0032580;GO:0008417;	GO:0016740~transferase activity;GO:0016757~transferase activity, transferring glycosyl groups;GO:0008417~fucosyltransferase activity	GO:0006486~protein glycosylation;GO:0010493~Lewis a epitope biosynthetic process;GO:0036065~fucosylation	GO:0016020~membrane;GO:0016021~integral component of membrane;GO:0005794~Golgi apparatus;GO:0032580~Golgi cisterna membrane
Locus_10234_Transcript_1/1_Confidence_1.000_Length_1438	Pectate lyase (AHRD V1 **** Q9M505_VITVI)%3B contains Interpro domain(s) IPR002022 Pectate lyase/Amb allergen	Solyc02g093580.1.1	100	84.34	479	404	0	0	32	1243	1	404	0	metal ion binding;biological_process;extracellular region;lyase activity;pectin catabolic process;pectate lyase activity;	GO:0046872;GO:0008150;GO:0005576;GO:0016829;GO:0045490;GO:0030570;	GO:0046872~metal ion binding;GO:0016829~lyase activity;GO:0030570~pectate lyase activity	GO:0008150~biological_process;GO:0045490~pectin catabolic process	GO:0005576~extracellular region
Locus_10238_Transcript_1/1_Confidence_1.000_Length_1347	GATA transcription factor 1 (AHRD V1 *-*- Q0WTQ5_ARATH)%3B contains Interpro domain(s) IPR016679 Transcription factor%2C GATA%2C plant	Solyc05g056120.1.1	100	72.83	449	327	0	0	44	1024	1	327	0	regulation of transcription, DNA-templated;sequence-specific DNA binding transcription factor activity;sequence-specific DNA binding;DNA binding;zinc ion binding;nucleus;positive regulation of transcription, DNA-templated;	GO:0006355;GO:0003700;GO:0043565;GO:0003677;GO:0008270;GO:0005634;GO:0045893;	GO:0003700~sequence-specific DNA binding transcription factor activity;GO:0043565~sequence-specific DNA binding;GO:0003677~DNA binding;GO:0008270~zinc ion binding	GO:0006355~regulation of transcription, DNA-templated;GO:0045893~positive regulation of transcription, DNA-templated	GO:0005634~nucleus
Locus_1024_Transcript_1/1_Confidence_1.000_Length_1458	Eukaryotic translation initiation factor 2 alpha subunit family protein expressed (AHRD V1 **** Q10MT2_ORYSJ)%3B contains Interpro domain(s) IPR011488 Eukaryotic translation initiation factor 2%2C alpha subunit	Solyc03g095840.1.1	100	70.78	486	344	0	0	129	1160	1	344	0	RNA binding;translational initiation;translation initiation factor activity;eukaryotic translation initiation factor 2 complex;nucleic acid binding;	GO:0003723;GO:0006413;GO:0003743;GO:0005850;GO:0003676;	GO:0003723~RNA binding;GO:0003743~translation initiation factor activity;GO:0003676~nucleic acid binding	GO:0006413~translational initiation	GO:0005850~eukaryotic translation initiation factor 2 complex
Locus_10248_Transcript_1/1_Confidence_1.000_Length_2040	BEL1-like homeodomain protein 9 (AHRD V1 *--- BLH9_ARATH)%3B contains Interpro domain(s) IPR006563 POX	Solyc09g011380.1.1	100	74.12	680	504	0	0	269	1780	1	504	0	regulation of transcription, DNA-templated;sequence-specific DNA binding transcription factor activity;sequence-specific DNA binding;DNA binding;nucleus;	GO:0006355;GO:0003700;GO:0043565;GO:0003677;GO:0005634;	GO:0003700~sequence-specific DNA binding transcription factor activity;GO:0043565~sequence-specific DNA binding;GO:0003677~DNA binding	GO:0006355~regulation of transcription, DNA-templated	GO:0005634~nucleus
Locus_10251_Transcript_1/1_Confidence_1.000_Length_1637	FAD-binding domain-containing protein (AHRD V1 **-- D7KFN2_ARALY)%3B contains Interpro domain(s) IPR006094 FAD linked oxidase%2C N-terminal	Solyc02g070090.1.1	100	97.8	546	534	0	0	9	1610	1	534	0	catalytic activity;flavin adenine dinucleotide binding;oxidation-reduction process;oxidoreductase activity;UDP-N-acetylmuramate dehydrogenase activity;oxidoreductase activity, acting on CH-OH group of donors;amino acid transport;toxin catabolic process;response to cyclopentenone;	GO:0003824;GO:0050660;GO:0055114;GO:0016491;GO:0008762;GO:0016614;GO:0006865;GO:0009407;GO:0010583;	GO:0003824~catalytic activity;GO:0050660~flavin adenine dinucleotide binding;GO:0016491~oxidoreductase activity;GO:0008762~UDP-N-acetylmuramate dehydrogenase activity;GO:0016614~oxidoreductase activity, acting on CH-OH group of donors	GO:0055114~oxidation-reduction process;GO:0006865~amino acid transport;GO:0009407~toxin catabolic process;GO:0010583~response to cyclopentenone	NA
Locus_10256_Transcript_1/1_Confidence_1.000_Length_1293	Endo beta n-acetylglucosaminidase (AHRD V1 *-*- Q16SQ0_AEDAE)%3B contains Interpro domain(s) IPR005201 Glycoside hydrolase%2C family 85	Solyc06g050930.1.1	100	87.24	431	376	0	0	3	1130	351	726	0	mannosyl-glycoprotein endo-beta-N-acetylglucosaminidase activity;cytoplasm;	GO:0033925;GO:0005737;	GO:0033925~mannosyl-glycoprotein endo-beta-N-acetylglucosaminidase activity	NA	GO:0005737~cytoplasm
Locus_10262_Transcript_2/2_Confidence_1.000_Length_3853	T7.1 protein (AHRD V1 *-*- Q9FZE6_ARATH)%3B contains Interpro domain(s) IPR008581 Protein of unknown function DUF863%2C plant	Solyc05g012640.1.1	100	82.71	1284	1062	0	0	427	3612	1	1062	0	;	;	NA	NA	NA
Locus_10264_Transcript_1/1_Confidence_1.000_Length_1840	AKIN gamma (AHRD V1 **-- B4FX20_MAIZE)%3B contains Interpro domain(s) IPR000644 Cystathionine beta-synthase%2C core	Solyc01g010700.1.1	100	72.43	613	444	0	0	1699	368	1	444	0	metabolic process;catalytic activity;adenyl nucleotide binding;carbohydrate metabolic process;	GO:0008152;GO:0003824;GO:0030554;GO:0005975;	GO:0003824~catalytic activity;GO:0030554~adenyl nucleotide binding	GO:0008152~metabolic process;GO:0005975~carbohydrate metabolic process	NA
Locus_10270_Transcript_1/1_Confidence_1.000_Length_1792	Tubulin alpha-3 chain (AHRD V1 ***- B6SPX4_MAIZE)%3B contains Interpro domain(s) IPR002452 Alpha tubulin	Solyc08g006890.1.1	100	75.54	597	451	0	0	140	1492	1	451	0	GTP binding;nucleotide binding;protein polymerization;protein complex;microtubule-based process;GTP catabolic process;microtubule;GTPase activity;cytoskeleton;cytoplasm;structural constituent of cytoskeleton;	GO:0005525;GO:0000166;GO:0051258;GO:0043234;GO:0007017;GO:0006184;GO:0005874;GO:0003924;GO:0005856;GO:0005737;GO:0005200;	GO:0005525~GTP binding;GO:0000166~nucleotide binding;GO:0003924~GTPase activity;GO:0005200~structural constituent of cytoskeleton	GO:0051258~protein polymerization;GO:0007017~microtubule-based process;GO:0006184~GTP catabolic process	GO:0043234~protein complex;GO:0005874~microtubule;GO:0005856~cytoskeleton;GO:0005737~cytoplasm
Locus_10273_Transcript_1/1_Confidence_1.000_Length_1868	HAT family dimerisation domain containing protein (AHRD V1 *-*- Q2QMZ1_ORYSJ)	Solyc08g079550.1.1	100	92.62	623	577	0	0	1868	138	245	821	0	;	;	NA	NA	NA
Locus_10274_Transcript_1/1_Confidence_1.000_Length_2719	Chromodomain-helicase-DNA-binding protein 6 (AHRD V1 **-* CHD6_HUMAN)%3B contains Interpro domain(s) IPR000330 SNF2-related	Solyc02g014770.1.1	100	70.09	906	635	0	0	406	2310	104	738	0	ATP binding;DNA binding;helicase activity;nucleic acid binding;	GO:0005524;GO:0003677;GO:0004386;GO:0003676;	GO:0005524~ATP binding;GO:0003677~DNA binding;GO:0004386~helicase activity;GO:0003676~nucleic acid binding	NA	NA
Locus_10278_Transcript_1/1_Confidence_1.000_Length_1671	Serine carboxypeptidase K10B2.2 (AHRD V1 ***- B6TSK4_MAIZE)%3B contains Interpro domain(s) IPR001563 Peptidase S10%2C serine carboxypeptidase	Solyc12g099160.1.1	100	86	557	479	0	0	1648	212	1	479	0	proteolysis;serine-type carboxypeptidase activity;carboxypeptidase activity;hydrolase activity;peptidase activity;extracellular region;	GO:0006508;GO:0004185;GO:0004180;GO:0016787;GO:0008233;GO:0005576;	GO:0004185~serine-type carboxypeptidase activity;GO:0004180~carboxypeptidase activity;GO:0016787~hydrolase activity;GO:0008233~peptidase activity	GO:0006508~proteolysis	GO:0005576~extracellular region
Locus_10279_Transcript_1/3_Confidence_0.500_Length_1244	F-box family protein (AHRD V1 ***- D7KKU2_ARALY)%3B contains Interpro domain(s) IPR001810 Cyclin-like F-box	Solyc11g012830.1.1	100	78.07	415	324	0	0	83	1054	1	324	0	regulation of translation;pollen tube;response to stress;response to cold;protein ubiquitination;mitochondrion;nucleus;protein binding;response to heat;	GO:0006417;GO:0090406;GO:0006950;GO:0009409;GO:0016567;GO:0005739;GO:0005634;GO:0005515;GO:0009408;	GO:0005515~protein binding	GO:0006417~regulation of translation;GO:0006950~response to stress;GO:0009409~response to cold;GO:0016567~protein ubiquitination;GO:0009408~response to heat	GO:0090406~pollen tube;GO:0005739~mitochondrion;GO:0005634~nucleus
Locus_10279_Transcript_3/3_Confidence_0.500_Length_1242	F-box family protein (AHRD V1 ***- D7KKU2_ARALY)%3B contains Interpro domain(s) IPR001810 Cyclin-like F-box	Solyc11g012830.1.1	100	78.99	414	327	0	0	83	1063	1	327	0	regulation of translation;pollen tube;response to stress;response to cold;protein ubiquitination;mitochondrion;nucleus;protein binding;response to heat;	GO:0006417;GO:0090406;GO:0006950;GO:0009409;GO:0016567;GO:0005739;GO:0005634;GO:0005515;GO:0009408;	GO:0005515~protein binding	GO:0006417~regulation of translation;GO:0006950~response to stress;GO:0009409~response to cold;GO:0016567~protein ubiquitination;GO:0009408~response to heat	GO:0090406~pollen tube;GO:0005739~mitochondrion;GO:0005634~nucleus
Locus_1028_Transcript_1/1_Confidence_1.000_Length_1705	Vacuolar protein sorting-associated protein VTA1 homolog (AHRD V1 *--- C1C2K6_9MAXI)%3B contains Interpro domain(s) IPR006745 Protein of unknown function DUF605	Solyc07g064980.1.1	100	73.24	568	416	0	0	1591	344	1	416	0	vesicle-mediated transport;molecular_function;biological_process;protein binding;	GO:0016192;GO:0003674;GO:0008150;GO:0005515;	GO:0003674~molecular_function;GO:0005515~protein binding	GO:0016192~vesicle-mediated transport;GO:0008150~biological_process	NA
Locus_10281_Transcript_1/2_Confidence_1.000_Length_1162	F-box family protein (AHRD V1 ***- D7M7Q4_ARALY)%3B contains Interpro domain(s) IPR001810 Cyclin-like F-box	Solyc01g088240.1.1	100	79.33	387	307	0	0	1161	241	1	307	0	protein binding;	GO:0005515;	GO:0005515~protein binding	NA	NA
Locus_10282_Transcript_1/2_Confidence_1.000_Length_1544	Monooxygenase FAD-binding (AHRD V1 ***- Q39G60_BURS3)%3B contains Interpro domain(s) IPR003042 Aromatic-ring hydroxylase-like	Solyc08g067470.1.1	100	80.97	515	417	0	0	1518	268	1	417	0	metabolic process;oxidation-reduction process;oxidoreductase activity;	GO:0008152;GO:0055114;GO:0016491;	GO:0016491~oxidoreductase activity	GO:0008152~metabolic process;GO:0055114~oxidation-reduction process	NA
Locus_10285_Transcript_1/2_Confidence_1.000_Length_1492	Glutamate decarboxylase (AHRD V1 ***- Q1I1D8_CITSI)%3B contains Interpro domain(s) IPR010107 Glutamate decarboxylase	Solyc01g005000.1.1	100	94.57	497	470	0	0	2	1411	15	484	0	catalytic activity;pyridoxal phosphate binding;carboxylic acid metabolic process;glutamate metabolic process;glutamate decarboxylase activity;carboxy-lyase activity;lyase activity;	GO:0003824;GO:0030170;GO:0019752;GO:0006536;GO:0004351;GO:0016831;GO:0016829;	GO:0003824~catalytic activity;GO:0030170~pyridoxal phosphate binding;GO:0004351~glutamate decarboxylase activity;GO:0016831~carboxy-lyase activity;GO:0016829~lyase activity	GO:0019752~carboxylic acid metabolic process;GO:0006536~glutamate metabolic process	NA
Locus_10286_Transcript_1/1_Confidence_1.000_Length_2090	Ubiquitin (AHRD V1 **-- Q9FNF8_ARATH)%3B contains Interpro domain(s) IPR000403 Phosphatidylinositol 3- and 4-kinase%2C catalytic	Solyc03g083350.1.1	100	83.21	697	580	0	0	174	1913	1	580	0	transferase activity, transferring phosphorus-containing groups;phosphotransferase activity, alcohol group as acceptor;1-phosphatidylinositol 4-kinase activity;peroxisome;kinase activity;phosphorylation;transferase activity;protein binding;	GO:0016772;GO:0016773;GO:0004430;GO:0005777;GO:0016301;GO:0016310;GO:0016740;GO:0005515;	GO:0016772~transferase activity, transferring phosphorus-containing groups;GO:0016773~phosphotransferase activity, alcohol group as acceptor;GO:0004430~1-phosphatidylinositol 4-kinase activity;GO:0016301~kinase activity;GO:0016740~transferase activity;GO:0005515~protein binding	GO:0016310~phosphorylation	GO:0005777~peroxisome
Locus_1029_Transcript_1/1_Confidence_1.000_Length_1876	RAN binding protein 3 (AHRD V1 *-*- Q6DJQ7_XENTR)%3B contains Interpro domain(s) IPR000156 Ran Binding Protein 1	Solyc03g120280.1.1	100	71.84	625	449	0	0	143	1489	1	449	0	intracellular transport;nuclear pore;	GO:0046907;GO:0005643;	NA	GO:0046907~intracellular transport	GO:0005643~nuclear pore
Locus_10290_Transcript_1/1_Confidence_1.000_Length_4507	Protein serine/threonine kinase (AHRD V1 *-*- D3BAM4_POLPA)%3B contains Interpro domain(s) IPR002290 Serine/threonine protein kinase	Solyc03g118530.1.1	100	86.15	1502	1294	0	0	215	4096	1	1294	0	transferase activity;transferase activity, transferring phosphorus-containing groups;phosphorylation;kinase activity;protein phosphorylation;ATP binding;protein serine/threonine kinase activity;protein kinase activity;nucleotide binding;	GO:0016740;GO:0016772;GO:0016310;GO:0016301;GO:0006468;GO:0005524;GO:0004674;GO:0004672;GO:0000166;	GO:0016740~transferase activity;GO:0016772~transferase activity, transferring phosphorus-containing groups;GO:0016301~kinase activity;GO:0005524~ATP binding;GO:0004674~protein serine/threonine kinase activity;GO:0004672~protein kinase activity;GO:0000166~nucleotide binding	GO:0016310~phosphorylation;GO:0006468~protein phosphorylation	NA
Locus_10296_Transcript_2/2_Confidence_1.000_Length_2063	Ribosomal small subunit Rsm22 (AHRD V1 *-*- D9TLZ5_CLOTS)%3B contains Interpro domain(s) IPR015324 Ribosomal protein Rsm22%2C bacterial-type	Solyc08g082880.1.1	100	73.11	688	503	0	0	90	1598	1	503	0	translation;copper ion binding;methylation;methyltransferase activity;transferase activity;	GO:0006412;GO:0005507;GO:0032259;GO:0008168;GO:0016740;	GO:0005507~copper ion binding;GO:0008168~methyltransferase activity;GO:0016740~transferase activity	GO:0006412~translation;GO:0032259~methylation	NA
Locus_1030_Transcript_1/1_Confidence_1.000_Length_1763	Unknown Protein (AHRD V1)	Solyc04g008560.1.1	100	77.04	588	453	0	0	174	1532	1	453	0	;	;	NA	NA	NA
Locus_10306_Transcript_1/1_Confidence_1.000_Length_2105	WD-repeat protein (AHRD V1 *--- Q7ND05_GLOVI)%3B contains Interpro domain(s) IPR017986 WD40 repeat%2C region	Solyc11g072050.1.1	100	79.06	702	555	0	0	1939	275	1	555	0	protein binding;	GO:0005515;	GO:0005515~protein binding	NA	NA
Locus_10310_Transcript_2/2_Confidence_1.000_Length_2249	Protein SCAI (AHRD V1 ***- SCAI_HUMAN)	Solyc11g010240.1.1	100	79.2	750	594	0	0	82	1863	1	594	0	transcription corepressor activity;termination of G-protein coupled receptor signaling pathway;transcription, DNA-templated;	GO:0003714;GO:0038032;GO:0006351;	GO:0003714~transcription corepressor activity	GO:0038032~termination of G-protein coupled receptor signaling pathway;GO:0006351~transcription, DNA-templated	NA
Locus_10312_Transcript_1/1_Confidence_1.000_Length_1545	Amidase hydantoinase/carbamoylase family protein expressed (AHRD V1 **-- Q2QMN7_ORYSJ)%3B contains Interpro domain(s) IPR010158 Amidase%2C hydantoinase/carbamoylase	Solyc09g083410.1.1	100	90.68	515	467	0	0	1527	127	1	467	0	metabolic process;hydrolase activity;hydrolase activity, acting on carbon-nitrogen (but not peptide) bonds, in linear amidines;ureidoglycolate hydrolase activity;purine nucleobase metabolic process;allantoin catabolic process;methionine biosynthetic process;RNA splicing, via endonucleolytic cleavage and ligation;metal ion binding;endoplasmic reticulum;	GO:0008152;GO:0016787;GO:0016813;GO:0004848;GO:0006144;GO:0000256;GO:0009086;GO:0000394;GO:0046872;GO:0005783;	GO:0016787~hydrolase activity;GO:0016813~hydrolase activity, acting on carbon-nitrogen (but not peptide) bonds, in linear amidines;GO:0004848~ureidoglycolate hydrolase activity;GO:0046872~metal ion binding	GO:0008152~metabolic process;GO:0006144~purine nucleobase metabolic process;GO:0000256~allantoin catabolic process;GO:0009086~methionine biosynthetic process;GO:0000394~RNA splicing, via endonucleolytic cleavage and ligation	GO:0005783~endoplasmic reticulum
Locus_10315_Transcript_1/1_Confidence_1.000_Length_1817	Fatty acid elongase 3-ketoacyl-CoA synthase (AHRD V1 **** Q6DUV5_BRANA)%3B contains Interpro domain(s) IPR012392 Very-long-chain 3-ketoacyl-CoA synthase	Solyc11g072990.1.1	100	76.9	606	466	0	0	177	1574	1	466	0	transferase activity;membrane;metabolic process;catalytic activity;lipid biosynthetic process;transferase activity, transferring acyl groups other than amino-acyl groups;fatty acid biosynthetic process;transferase activity, transferring acyl groups;	GO:0016740;GO:0016020;GO:0008152;GO:0003824;GO:0008610;GO:0016747;GO:0006633;GO:0016746;	GO:0016740~transferase activity;GO:0003824~catalytic activity;GO:0016747~transferase activity, transferring acyl groups other than amino-acyl groups;GO:0016746~transferase activity, transferring acyl groups	GO:0008152~metabolic process;GO:0008610~lipid biosynthetic process;GO:0006633~fatty acid biosynthetic process	GO:0016020~membrane
Locus_10316_Transcript_1/1_Confidence_1.000_Length_1545	Carbohydrate kinase PfkB (AHRD V1 **** B6TDQ7_MAIZE)%3B contains Interpro domain(s) IPR011611 Carbohydrate/purine kinase	Solyc06g076950.1.1	100	73.2	515	377	0	0	1233	103	1	377	0	phosphotransferase activity, alcohol group as acceptor;myo-inositol hexakisphosphate biosynthetic process;kinase activity;phosphorylation;	GO:0016773;GO:0010264;GO:0016301;GO:0016310;	GO:0016773~phosphotransferase activity, alcohol group as acceptor;GO:0016301~kinase activity	GO:0010264~myo-inositol hexakisphosphate biosynthetic process;GO:0016310~phosphorylation	NA
Locus_10320_Transcript_1/2_Confidence_1.000_Length_1691	Major facilitator superfamily (MFS_1) transporter (AHRD V1 *--- Q392L2_BURS3)%3B contains Interpro domain(s) IPR016196 Major facilitator superfamily%2C general substrate transporter	Solyc05g051900.1.1	100	85.64	564	483	0	0	1642	194	1	483	0	transmembrane transport;integral component of membrane;	GO:0055085;GO:0016021;	NA	GO:0055085~transmembrane transport	GO:0016021~integral component of membrane
Locus_10326_Transcript_1/1_Confidence_1.000_Length_2065	NAD-dependent epimerase/dehydratase (AHRD V1 *--- B3ECK3_CHLL2)%3B contains Interpro domain(s) IPR016040 NAD(P)-binding domain	Solyc08g016080.1.1	100	86.19	688	593	0	0	67	1845	1	593	0	regulation of proton transport;translational initiation;protein autophosphorylation;chloroplast envelope;chloroplast stroma;chloroplast;	GO:0010155;GO:0006413;GO:0046777;GO:0009941;GO:0009570;GO:0009507;	NA	GO:0010155~regulation of proton transport;GO:0006413~translational initiation;GO:0046777~protein autophosphorylation	GO:0009941~chloroplast envelope;GO:0009570~chloroplast stroma;GO:0009507~chloroplast
Locus_10331_Transcript_1/1_Confidence_1.000_Length_2378	Lipase family protein (AHRD V1 **** D7KRN7_ARALY)%3B contains Interpro domain(s) IPR006693 AB-hydrolase associated lipase region	Solyc12g038160.1.1	100	87.01	793	690	0	0	56	2125	1	690	0	lipid metabolic process;	GO:0006629;	NA	GO:0006629~lipid metabolic process	NA
Locus_10333_Transcript_3/3_Confidence_0.667_Length_1757	Cathepsin B-like cysteine proteinase (AHRD V1 **-- CYSP_SCHMA)%3B contains Interpro domain(s) IPR013128 Peptidase C1A%2C papain IPR000169 Peptidase%2C cysteine peptidase active site IPR000668 Peptidase C1A%2C papain C-terminal	Solyc12g088670.1.1	100	79.52	586	466	0	0	27	1424	1	466	0	hydrolase activity;proteolysis;cysteine-type peptidase activity;peptidase activity;response to stress;	GO:0016787;GO:0006508;GO:0008234;GO:0008233;GO:0006950;	GO:0016787~hydrolase activity;GO:0008234~cysteine-type peptidase activity;GO:0008233~peptidase activity	GO:0006508~proteolysis;GO:0006950~response to stress	NA
Locus_10338_Transcript_1/1_Confidence_1.000_Length_1415	DEAD-box ATP-dependent RNA helicase 5 (AHRD V1 *-*- RH5_ORYSJ)%3B contains Interpro domain(s) IPR011545 DNA/RNA helicase%2C DEAD/DEAH box type%2C N-terminal	Solyc11g007610.1.1	100	71.19	472	336	0	0	70	1077	1	336	0	ATP binding;ATP-dependent helicase activity;nucleic acid binding;embryo sac egg cell differentiation;karyogamy;RNA methylation;helicase activity;hydrolase activity;	GO:0005524;GO:0008026;GO:0003676;GO:0009560;GO:0000741;GO:0001510;GO:0004386;GO:0016787;	GO:0005524~ATP binding;GO:0008026~ATP-dependent helicase activity;GO:0003676~nucleic acid binding;GO:0004386~helicase activity;GO:0016787~hydrolase activity	GO:0009560~embryo sac egg cell differentiation;GO:0000741~karyogamy;GO:0001510~RNA methylation	NA
Locus_1035_Transcript_1/1_Confidence_1.000_Length_2620	Golgin candidate 4 (AHRD V1 **-- GOGC4_ARATH)	Solyc01g095210.1.1	100	86.71	873	757	0	0	175	2445	1	757	0	;	;	NA	NA	NA
Locus_10352_Transcript_1/1_Confidence_1.000_Length_1446	Cell division protein kinase 20 (AHRD V1 *-*- CDK20_DANRE)%3B contains Interpro domain(s) IPR002290 Serine/threonine protein kinase	Solyc12g007200.1.1	100	97.3	482	469	0	0	1409	3	1	469	0	transferase activity, transferring phosphorus-containing groups;protein phosphorylation;ATP binding;protein serine/threonine kinase activity;protein kinase activity;nucleotide binding;cyclin-dependent protein serine/threonine kinase activity;RNA polymerase II carboxy-terminal domain kinase activity;maintenance of root meristem identity;cyclin-dependent protein kinase activating kinase activity;mi…	GO:0016772;GO:0006468;GO:0005524;GO:0004674;GO:0004672;GO:0000166;GO:0004693;GO:0008353;GO:0010078;GO:0019912;GO:0000278;GO:0045736;GO:0042023;GO:0000079;GO:0007049;GO:0010440;GO:0051301;GO:0005829;GO:0016301;GO:0016310;GO:0005634;GO:0005737;GO:0016740;GO:0005515;	GO:0016772~transferase activity, transferring phosphorus-containing groups;GO:0005524~ATP binding;GO:0004674~protein serine/threonine kinase activity;GO:0004672~protein kinase activity;GO:0000166~nucleotide binding;GO:0004693~cyclin-dependent protein serine/threonine kinase activity;GO:0008353~RNA polymerase II carboxy-terminal domain kinase activity;GO:0019912~cyclin-dependent protein kinase act…	GO:0006468~protein phosphorylation;GO:0010078~maintenance of root meristem identity;GO:0000278~mitotic cell cycle;GO:0045736~negative regulation of cyclin-dependent protein serine/threonine kinase activity;GO:0042023~DNA endoreduplication;GO:0000079~regulation of cyclin-dependent protein serine/threonine kinase activity;GO:0007049~cell cycle;GO:0010440~stomatal lineage progression;GO:0051301~cell…	GO:0005829~cytosol;GO:0005634~nucleus;GO:0005737~cytoplasm
Locus_10355_Transcript_1/1_Confidence_1.000_Length_1775	Amino acid transporter family protein (AHRD V1 **** D7LI10_ARALY)%3B contains Interpro domain(s) IPR013057 Amino acid transporter%2C transmembrane	Solyc02g082510.1.1	100	71.79	592	425	0	0	272	1546	1	425	0	membrane;integral component of membrane;	GO:0016020;GO:0016021;	NA	NA	GO:0016020~membrane;GO:0016021~integral component of membrane
Locus_1036_Transcript_1/1_Confidence_1.000_Length_1674	Microfibrillar-associated protein 1 (AHRD V1 *-*- C1BVS1_9MAXI)%3B contains Interpro domain(s) IPR009730 Micro-fibrillar-associated 1%2C C-terminal	Solyc01g100500.1.1	100	77.06	558	430	0	0	1570	281	1	430	0	;	;	NA	NA	NA
Locus_10363_Transcript_1/1_Confidence_1.000_Length_2117	MLO-like protein 3 (AHRD V1 ***- C6EWE6_VITVI)%3B contains Interpro domain(s) IPR004326 Mlo-related protein	Solyc02g082430.1.1	100	78.33	706	553	0	0	250	1908	1	553	0	defense response;membrane;response to biotic stimulus;calmodulin binding;integral component of membrane;	GO:0006952;GO:0016020;GO:0009607;GO:0005516;GO:0016021;	GO:0005516~calmodulin binding	GO:0006952~defense response;GO:0009607~response to biotic stimulus	GO:0016020~membrane;GO:0016021~integral component of membrane
Locus_10373_Transcript_1/1_Confidence_1.000_Length_2497	Cellulose synthase-like C1-2 glycosyltransferase family 2 protein (AHRD V1 **-* D8T077_SELML)%3B contains Interpro domain(s) IPR001173 Glycosyl transferase%2C family 2	Solyc08g006310.1.1	100	83.41	832	694	0	0	114	2195	1	694	0	;	;	NA	NA	NA
Locus_10374_Transcript_1/2_Confidence_1.000_Length_1428	GDSL esterase/lipase At1g29670 (AHRD V1 ***- GDL15_ARATH)%3B contains Interpro domain(s) IPR001087 Lipase%2C GDSL	Solyc02g071710.1.1	100	79.83	476	380	0	0	52	1191	1	380	0	hydrolase activity;hydrolase activity, acting on ester bonds;lipid metabolic process;	GO:0016787;GO:0016788;GO:0006629;	GO:0016787~hydrolase activity;GO:0016788~hydrolase activity, acting on ester bonds	GO:0006629~lipid metabolic process	NA
Locus_10376_Transcript_1/1_Confidence_1.000_Length_1909	WD repeat protein (AHRD V1 **-- C4MAV3_ENTHI)%3B contains Interpro domain(s) IPR020472 G-protein beta WD-40 repeat%2C region	Solyc07g053660.1.1	100	71.07	636	452	0	0	211	1566	1	452	0	Cul4-RING E3 ubiquitin ligase complex;RNA processing;mitotic cell cycle;protein binding;pyrimidine ribonucleotide biosynthetic process;	GO:0080008;GO:0006396;GO:0000278;GO:0005515;GO:0009220;	GO:0005515~protein binding	GO:0006396~RNA processing;GO:0000278~mitotic cell cycle;GO:0009220~pyrimidine ribonucleotide biosynthetic process	GO:0080008~Cul4-RING E3 ubiquitin ligase complex
Locus_1038_Transcript_3/3_Confidence_0.333_Length_1626	IQ calmodulin-binding motif family protein (AHRD V1 **** B6TKK9_MAIZE)	Solyc03g083970.1.1	100	72.88	542	395	0	0	1565	381	1	395	0	cellular response to cold;cellular response to unfolded protein;response to arsenic-containing substance;cellular response to heat;calmodulin binding;response to stress;plasmodesma;plasma membrane;endoplasmic reticulum;protein binding;protein folding;	GO:0070417;GO:0034620;GO:0046685;GO:0034605;GO:0005516;GO:0006950;GO:0009506;GO:0005886;GO:0005783;GO:0005515;GO:0006457;	GO:0005516~calmodulin binding;GO:0005515~protein binding	GO:0070417~cellular response to cold;GO:0034620~cellular response to unfolded protein;GO:0046685~response to arsenic-containing substance;GO:0034605~cellular response to heat;GO:0006950~response to stress;GO:0006457~protein folding	GO:0009506~plasmodesma;GO:0005886~plasma membrane;GO:0005783~endoplasmic reticulum
Locus_10382_Transcript_1/1_Confidence_1.000_Length_2585	MAX2-like protein (Fragment) (AHRD V1 *-*- B6VC85_PONTR)%3B contains Interpro domain(s) IPR006553 Leucine-rich repeat%2C cysteine-containing subtype	Solyc12g010900.1.1	100	83.76	862	722	0	0	2431	266	1	722	0	;	;	NA	NA	NA
Locus_10387_Transcript_1/1_Confidence_1.000_Length_1573	Acyl-ACP thioesterase (AHRD V1 **** D7RU32_CAPAN)%3B contains Interpro domain(s) IPR002864 Acyl-ACP thioesterase	Solyc06g083380.1.1	100	70.42	524	369	0	0	1436	330	1	369	0	fatty acid biosynthetic process;thiolester hydrolase activity;	GO:0006633;GO:0016790;	GO:0016790~thiolester hydrolase activity	GO:0006633~fatty acid biosynthetic process	NA
Locus_10388_Transcript_1/2_Confidence_1.000_Length_1210	1-AMINOCYCLOPROPANE-1-CARBOXYLATE OXIDASE-like protein (AHRD V1 **-- Q94CL5_ARATH)%3B contains Interpro domain(s) IPR005123 Oxoglutarate and iron-dependent oxygenase	Solyc11g072110.1.1	100	88.59	403	357	0	0	1188	118	1	357	0	oxidation-reduction process;oxidoreductase activity, acting on paired donors, with incorporation or reduction of molecular oxygen, 2-oxoglutarate as one donor, and incorporation of one atom each of oxygen into both donors;oxidoreductase activity;	GO:0055114;GO:0016706;GO:0016491;	GO:0016706~oxidoreductase activity, acting on paired donors, with incorporation or reduction of molecular oxygen, 2-oxoglutarate as one donor, and incorporation of one atom each of oxygen into both donors;GO:0016491~oxidoreductase activity	GO:0055114~oxidation-reduction process	NA
Locus_10392_Transcript_1/1_Confidence_1.000_Length_2652	Peptidase S9 prolyl oligopeptidase active site domain protein (AHRD V1 *-*- D1C565_SPHTD)%3B contains Interpro domain(s) IPR001375 Peptidase S9%2C prolyl oligopeptidase active site region	Solyc09g083130.1.1	100	86.76	884	767	0	0	2619	319	1	767	0	proteolysis;serine-type endopeptidase activity;serine-type peptidase activity;	GO:0006508;GO:0004252;GO:0008236;	GO:0004252~serine-type endopeptidase activity;GO:0008236~serine-type peptidase activity	GO:0006508~proteolysis	NA
Locus_104_Transcript_1/1_Confidence_1.000_Length_3369	Dynamin-2A (AHRD V1 ***- B6UEQ3_MAIZE)%3B contains Interpro domain(s) IPR001401 Dynamin%2C GTPase region	Solyc11g039650.1.1	100	81.83	1123	919	0	0	280	3036	1	919	0	GTP binding;nucleotide binding;phospholipid binding;GTP catabolic process;GTPase activity;	GO:0005525;GO:0000166;GO:0005543;GO:0006184;GO:0003924;	GO:0005525~GTP binding;GO:0000166~nucleotide binding;GO:0005543~phospholipid binding;GO:0003924~GTPase activity	GO:0006184~GTP catabolic process	NA
Locus_10400_Transcript_2/2_Confidence_1.000_Length_3055	Aminoacyl-tRNA synthetase (AHRD V1 **-* Q2PF39_TRIPR)	Solyc03g113500.1.1	100	74.95	1018	763	0	0	2648	360	1	763	0	;	;	NA	NA	NA
Locus_10404_Transcript_1/1_Confidence_1.000_Length_1634	ATPase AAA family protein expressed (AHRD V1 **-- Q8GZX0_ORYSJ)%3B contains Interpro domain(s) IPR003959 ATPase%2C AAA-type%2C core	Solyc01g096230.1.1	100	90.09	545	491	0	0	96	1568	1	491	0	nucleoside-triphosphatase activity;ATP binding;nucleotide binding;ethylene biosynthetic process;hydrolase activity;	GO:0017111;GO:0005524;GO:0000166;GO:0009693;GO:0016787;	GO:0017111~nucleoside-triphosphatase activity;GO:0005524~ATP binding;GO:0000166~nucleotide binding;GO:0016787~hydrolase activity	GO:0009693~ethylene biosynthetic process	NA
Locus_10406_Transcript_1/1_Confidence_1.000_Length_1954	Os03g0169000 protein (Fragment) (AHRD V1 ***- Q0DUS7_ORYSJ)%3B contains Interpro domain(s) IPR004348 Protein of unknown function DUF246%2C plant	Solyc08g078540.1.1	100	84.64	651	551	0	0	2	1654	42	592	0	;	;	NA	NA	NA
Locus_1041_Transcript_1/2_Confidence_1.000_Length_2068	CRAL/TRIO domain containing protein expressed (AHRD V1 **-- Q84TA5_ORYSJ)%3B contains Interpro domain(s) IPR001251 Cellular retinaldehyde-binding/triple function%2C C-terminal	Solyc05g054570.1.1	100	71.26	689	491	0	0	239	1711	1	491	0	;	;	NA	NA	NA
Locus_10414_Transcript_1/1_Confidence_1.000_Length_1324	Gibberellin 2-beta-dioxygenase 7 (AHRD V1 **-* B6SZM8_MAIZE)%3B contains Interpro domain(s) IPR005123 Oxoglutarate and iron-dependent oxygenase	Solyc02g080120.1.1	100	85.03	441	375	0	0	2	1126	6	380	0	oxidation-reduction process;oxidoreductase activity, acting on paired donors, with incorporation or reduction of molecular oxygen, 2-oxoglutarate as one donor, and incorporation of one atom each of oxygen into both donors;oxidoreductase activity;	GO:0055114;GO:0016706;GO:0016491;	GO:0016706~oxidoreductase activity, acting on paired donors, with incorporation or reduction of molecular oxygen, 2-oxoglutarate as one donor, and incorporation of one atom each of oxygen into both donors;GO:0016491~oxidoreductase activity	GO:0055114~oxidation-reduction process	NA
Locus_10417_Transcript_2/5_Confidence_0.455_Length_1316	Appr-1-p processing domain protein (AHRD V1 *--- D5EGM7_AMICL)%3B contains Interpro domain(s) IPR002589 Appr-1-p processing	Solyc04g005490.1.1	100	71.98	439	316	0	0	111	1058	241	556	0	;	;	NA	NA	NA
Locus_10417_Transcript_5/5_Confidence_0.545_Length_2288	Appr-1-p processing domain protein (AHRD V1 *--- D5EGM7_AMICL)%3B contains Interpro domain(s) IPR002589 Appr-1-p processing	Solyc04g005490.1.1	100	72.87	763	556	0	0	363	2030	1	556	0	;	;	NA	NA	NA
Locus_10418_Transcript_1/1_Confidence_1.000_Length_2039	Nitrate transporter (AHRD V1 **** Q7XAK5_PRUPE)%3B contains Interpro domain(s) IPR000109 TGF-beta receptor%2C type I/II extracellular region	Solyc01g103030.1.1	100	89.12	680	606	0	0	2024	207	1	606	0	membrane;transport;transporter activity;oligopeptide transport;plasma membrane;integral component of membrane;	GO:0016020;GO:0006810;GO:0005215;GO:0006857;GO:0005886;GO:0016021;	GO:0005215~transporter activity	GO:0006810~transport;GO:0006857~oligopeptide transport	GO:0016020~membrane;GO:0005886~plasma membrane;GO:0016021~integral component of membrane
Locus_10419_Transcript_1/1_Confidence_1.000_Length_1413	Unknown Protein (AHRD V1)	Solyc10g005610.1.1	100	78.77	471	371	0	0	1216	104	1	371	0	;	;	NA	NA	NA
Locus_1042_Transcript_1/1_Confidence_1.000_Length_4087	Cellulose synthase (AHRD V1 **** Q6XP46_SOLTU)%3B contains Interpro domain(s) IPR005150 Cellulose synthase	Solyc01g087210.1.1	100	79.52	1362	1083	0	0	3711	463	1	1083	0	transferase activity;membrane;cellulose biosynthetic process;integral component of membrane;zinc ion binding;cellulose synthase (UDP-forming) activity;transferase activity, transferring glycosyl groups;primary cell wall biogenesis;root morphogenesis;pattern specification process;polysaccharide biosynthetic process;multidimensional cell growth;regulation of hormone levels;cell wall biogenesis;grow…	GO:0016740;GO:0016020;GO:0030244;GO:0016021;GO:0008270;GO:0016760;GO:0016757;GO:0009833;GO:0010015;GO:0007389;GO:0000271;GO:0009825;GO:0010817;GO:0042546;GO:0040007;GO:0009926;GO:0008361;GO:0048767;GO:0046686;GO:0006096;GO:0006833;GO:0006972;GO:0009266;GO:0071555;GO:0006952;GO:0009750;GO:0016126;GO:0009834;GO:0043481;GO:0009506;GO:0005768;GO:0005802;GO:0046872;GO:0009832;GO:0005886;GO:0009932;GO:…	GO:0016740~transferase activity;GO:0008270~zinc ion binding;GO:0016760~cellulose synthase (UDP-forming) activity;GO:0016757~transferase activity, transferring glycosyl groups;GO:0046872~metal ion binding;GO:0005515~protein binding	GO:0030244~cellulose biosynthetic process;GO:0009833~primary cell wall biogenesis;GO:0010015~root morphogenesis;GO:0007389~pattern specification process;GO:0000271~polysaccharide biosynthetic process;GO:0009825~multidimensional cell growth;GO:0010817~regulation of hormone levels;GO:0042546~cell wall biogenesis;GO:0040007~growth;GO:0009926~auxin polar transport;GO:0008361~regulation of cell size;G…	GO:0016020~membrane;GO:0016021~integral component of membrane;GO:0009506~plasmodesma;GO:0005768~endosome;GO:0005802~trans-Golgi network;GO:0005886~plasma membrane;GO:0005794~Golgi apparatus
Locus_10425_Transcript_1/2_Confidence_1.000_Length_3425	Chromodomain-helicase-DNA-binding protein 3 (AHRD V1 *--* CHD3_DROME)%3B contains Interpro domain(s) IPR000330 SNF2-related	Solyc02g050280.1.1	100	83.98	1142	959	0	0	330	3206	1	959	0	ATP binding;metal ion binding;DNA binding;helicase activity;zinc ion binding;nucleic acid binding;protein binding;	GO:0005524;GO:0046872;GO:0003677;GO:0004386;GO:0008270;GO:0003676;GO:0005515;	GO:0005524~ATP binding;GO:0046872~metal ion binding;GO:0003677~DNA binding;GO:0004386~helicase activity;GO:0008270~zinc ion binding;GO:0003676~nucleic acid binding;GO:0005515~protein binding	NA	NA
Locus_10425_Transcript_2/2_Confidence_1.000_Length_3322	Chromodomain-helicase-DNA-binding protein 3 (AHRD V1 *--* CHD3_DROME)%3B contains Interpro domain(s) IPR000330 SNF2-related	Solyc02g050280.1.1	100	86.63	1107	959	0	0	227	3103	1	959	0	ATP binding;metal ion binding;DNA binding;helicase activity;zinc ion binding;nucleic acid binding;protein binding;	GO:0005524;GO:0046872;GO:0003677;GO:0004386;GO:0008270;GO:0003676;GO:0005515;	GO:0005524~ATP binding;GO:0046872~metal ion binding;GO:0003677~DNA binding;GO:0004386~helicase activity;GO:0008270~zinc ion binding;GO:0003676~nucleic acid binding;GO:0005515~protein binding	NA	NA
Locus_10427_Transcript_1/1_Confidence_1.000_Length_1910	Endoplasmic oxidoreductin-1 (AHRD V1 **-- B6T402_MAIZE)%3B contains Interpro domain(s) IPR007266 Endoplasmic reticulum oxidoreductin 1	Solyc07g056390.1.1	100	74.25	637	473	0	0	1728	310	1	473	0	flavin adenine dinucleotide binding;oxidation-reduction process;oxidoreductase activity, acting on a sulfur group of donors, disulfide as acceptor;protein folding;protein disulfide isomerase activity;endoplasmic reticulum membrane;ER-nucleus signaling pathway;oxidoreductase activity;membrane;endoplasmic reticulum;response to endoplasmic reticulum stress;	GO:0050660;GO:0055114;GO:0016671;GO:0006457;GO:0003756;GO:0005789;GO:0006984;GO:0016491;GO:0016020;GO:0005783;GO:0034976;	GO:0050660~flavin adenine dinucleotide binding;GO:0016671~oxidoreductase activity, acting on a sulfur group of donors, disulfide as acceptor;GO:0003756~protein disulfide isomerase activity;GO:0016491~oxidoreductase activity	GO:0055114~oxidation-reduction process;GO:0006457~protein folding;GO:0006984~ER-nucleus signaling pathway;GO:0034976~response to endoplasmic reticulum stress	GO:0005789~endoplasmic reticulum membrane;GO:0016020~membrane;GO:0005783~endoplasmic reticulum
Locus_1043_Transcript_11/11_Confidence_0.633_Length_3785	ATP-dependent RNA helicase (AHRD V1 **** Q16PT8_AEDAE)%3B contains Interpro domain(s) IPR011709 Region of unknown function DUF1605	Solyc01g110990.1.1	100	88.03	1262	1111	0	0	276	3608	1	1111	0	ATP binding;nucleotide binding;hydrolase activity;RNA binding;ATP-dependent helicase activity;helicase activity;nucleic acid binding;	GO:0005524;GO:0000166;GO:0016787;GO:0003723;GO:0008026;GO:0004386;GO:0003676;	GO:0005524~ATP binding;GO:0000166~nucleotide binding;GO:0016787~hydrolase activity;GO:0003723~RNA binding;GO:0008026~ATP-dependent helicase activity;GO:0004386~helicase activity;GO:0003676~nucleic acid binding	NA	NA
Locus_10430_Transcript_1/1_Confidence_1.000_Length_1382	GDSL esterase/lipase At3g48460 (AHRD V1 ***- GDL57_ARATH)%3B contains Interpro domain(s) IPR001087 Lipase%2C GDSL	Solyc03g111550.1.1	100	71.15	461	328	0	0	1362	379	1	328	0	hydrolase activity;hydrolase activity, acting on ester bonds;lipid metabolic process;lipid catabolic process;extracellular region;	GO:0016787;GO:0016788;GO:0006629;GO:0016042;GO:0005576;	GO:0016787~hydrolase activity;GO:0016788~hydrolase activity, acting on ester bonds	GO:0006629~lipid metabolic process;GO:0016042~lipid catabolic process	GO:0005576~extracellular region
Locus_10432_Transcript_1/1_Confidence_1.000_Length_2137	Folate/biopterin transporter (AHRD V1 **** B4B3T5_9CHRO)%3B contains Interpro domain(s) IPR004324 Biopterin transport-related protein BT1	Solyc08g006680.1.1	100	72.05	712	513	0	0	308	1846	1	513	0	;	;	NA	NA	NA
Locus_10439_Transcript_1/1_Confidence_1.000_Length_1531	Ribonuclease Z family protein (AHRD V1 ***- D0LN77_HALO1)	Solyc05g055350.1.1	100	70.78	510	361	0	0	272	1354	1	361	0	hydrolase activity;tRNA 3'-end processing;3'-tRNA processing endoribonuclease activity;tRNA metabolic process;mRNA modification;chloroplast organization;nuclease activity;nucleic acid phosphodiester bond hydrolysis;endonuclease activity;tRNA processing;rRNA processing;metal ion binding;plastid;chloroplast;	GO:0016787;GO:0042780;GO:0042781;GO:0006399;GO:0016556;GO:0009658;GO:0004518;GO:0090305;GO:0004519;GO:0008033;GO:0006364;GO:0046872;GO:0009536;GO:0009507;	GO:0016787~hydrolase activity;GO:0042781~3'-tRNA processing endoribonuclease activity;GO:0004518~nuclease activity;GO:0004519~endonuclease activity;GO:0046872~metal ion binding	GO:0042780~tRNA 3'-end processing;GO:0006399~tRNA metabolic process;GO:0016556~mRNA modification;GO:0009658~chloroplast organization;GO:0090305~nucleic acid phosphodiester bond hydrolysis;GO:0008033~tRNA processing;GO:0006364~rRNA processing	GO:0009536~plastid;GO:0009507~chloroplast
Locus_10445_Transcript_1/1_Confidence_1.000_Length_1368	Ethylene-responsive nuclear protein (AHRD V1 *-*- Q38MV1_SOLLC)	Solyc02g070040.1.1	100	74.78	456	341	0	0	225	1247	1	341	0	;	;	NA	NA	NA
Locus_10447_Transcript_1/3_Confidence_0.500_Length_1719	Unknown Protein (AHRD V1)	Solyc07g007660.1.1	100	70.86	573	406	0	0	1686	469	1	406	0	;	;	NA	NA	NA
Locus_10447_Transcript_3/3_Confidence_0.333_Length_1501	Unknown Protein (AHRD V1)	Solyc07g007660.1.1	100	81.2	500	406	0	0	1468	251	1	406	0	;	;	NA	NA	NA
Locus_10451_Transcript_1/1_Confidence_1.000_Length_1952	Serine/threonine protein kinase (AHRD V1 *-*- Q6RC06_PEA)%3B contains Interpro domain(s) IPR002290 Serine/threonine protein kinase	Solyc11g067070.1.1	100	90.94	651	592	0	0	3	1778	245	836	0	transferase activity, transferring phosphorus-containing groups;phosphorylation;kinase activity;protein phosphorylation;ATP binding;protein serine/threonine kinase activity;protein kinase activity;	GO:0016772;GO:0016310;GO:0016301;GO:0006468;GO:0005524;GO:0004674;GO:0004672;	GO:0016772~transferase activity, transferring phosphorus-containing groups;GO:0016301~kinase activity;GO:0005524~ATP binding;GO:0004674~protein serine/threonine kinase activity;GO:0004672~protein kinase activity	GO:0016310~phosphorylation;GO:0006468~protein phosphorylation	NA
Locus_10455_Transcript_2/2_Confidence_1.000_Length_2993	Cyclopropane-fatty-acyl-phospholipid synthase (AHRD V1 *-*- C7LRK7_DESBD)%3B contains Interpro domain(s) IPR003333 Cyclopropane-fatty-acyl-phospholipid synthase	Solyc09g090510.1.1	100	86.37	998	862	0	0	2872	287	1	862	0	lipid biosynthetic process;	GO:0008610;	NA	GO:0008610~lipid biosynthetic process	NA
Locus_10460_Transcript_1/1_Confidence_1.000_Length_2207	Ariadne-like ubiquitin ligase (AHRD V1 **-- D3AZ84_POLPA)%3B contains Interpro domain(s) IPR002867 Zinc finger%2C C6HC-type	Solyc11g008580.1.1	100	80.3	736	591	0	0	2103	331	1	591	0	metal ion binding;zinc ion binding;nucleic acid binding;ubiquitin-protein transferase activity;protein ubiquitination;ligase activity;protein binding;	GO:0046872;GO:0008270;GO:0003676;GO:0004842;GO:0016567;GO:0016874;GO:0005515;	GO:0046872~metal ion binding;GO:0008270~zinc ion binding;GO:0003676~nucleic acid binding;GO:0004842~ubiquitin-protein transferase activity;GO:0016874~ligase activity;GO:0005515~protein binding	GO:0016567~protein ubiquitination	NA
Locus_10461_Transcript_1/1_Confidence_1.000_Length_1365	Calcium binding protein 39-like (AHRD V1 **-* A0JPC1_XENTR)%3B contains Interpro domain(s) IPR013878 Mo25-like	Solyc01g080350.1.1	100	74.73	455	340	0	0	1236	217	1	340	0	binding;biological_process;	GO:0005488;GO:0008150;	GO:0005488~binding	GO:0008150~biological_process	NA
Locus_10463_Transcript_1/1_Confidence_1.000_Length_1618	Kelch-like protein 14 (AHRD V1 ***- B6T7I5_MAIZE)%3B contains Interpro domain(s) IPR015915 Kelch-type beta propeller	Solyc01g094520.1.1	100	74.03	539	399	0	0	93	1289	1	399	0	protein ubiquitination;protein binding;	GO:0016567;GO:0005515;	GO:0005515~protein binding	GO:0016567~protein ubiquitination	NA
Locus_10465_Transcript_1/1_Confidence_1.000_Length_1927	Sentrin specific protease 1b (AHRD V1 *-*- D0G0B1_XENLA)%3B contains Interpro domain(s) IPR003653 Peptidase C48%2C SUMO/Sentrin/Ubl1	Solyc11g072220.1.1	100	74.61	642	479	0	0	1693	257	1	479	0	proteolysis;cysteine-type peptidase activity;	GO:0006508;GO:0008234;	GO:0008234~cysteine-type peptidase activity	GO:0006508~proteolysis	NA
Locus_1047_Transcript_1/1_Confidence_1.000_Length_1423	Omega-6 fatty acid desaturase (AHRD V1 **** Q461Q1_HEVBR)%3B contains Interpro domain(s) IPR005804 Fatty acid desaturase%2C type 1	Solyc01g006430.1.1	100	80.8	474	383	0	0	112	1260	1	383	0	oxidation-reduction process;oxidoreductase activity, acting on paired donors, with oxidation of a pair of donors resulting in the reduction of molecular oxygen to two molecules of water;lipid metabolic process;	GO:0055114;GO:0016717;GO:0006629;	GO:0016717~oxidoreductase activity, acting on paired donors, with oxidation of a pair of donors resulting in the reduction of molecular oxygen to two molecules of water	GO:0055114~oxidation-reduction process;GO:0006629~lipid metabolic process	NA
Locus_10473_Transcript_1/1_Confidence_1.000_Length_1382	ATPase (AHRD V1 **** D3E0U6_METRM)%3B contains Interpro domain(s) IPR003348 ATPase%2C anion-transporting	Solyc10g017810.1.1	100	78.52	461	362	0	0	186	1271	1	362	0	ATP binding;nucleotide binding;endoplasmic reticulum;hydrolase activity;ATPase activity;ATP catabolic process;transport;cytoplasm;protein insertion into ER membrane;	GO:0005524;GO:0000166;GO:0005783;GO:0016787;GO:0016887;GO:0006200;GO:0006810;GO:0005737;GO:0045048;	GO:0005524~ATP binding;GO:0000166~nucleotide binding;GO:0016787~hydrolase activity;GO:0016887~ATPase activity	GO:0006200~ATP catabolic process;GO:0006810~transport;GO:0045048~protein insertion into ER membrane	GO:0005783~endoplasmic reticulum;GO:0005737~cytoplasm
Locus_10475_Transcript_1/1_Confidence_1.000_Length_1745	SAM domain family protein (AHRD V1 *--- B6TW56_MAIZE)%3B contains Interpro domain(s) IPR001660 Sterile alpha motif SAM	Solyc05g006320.1.1	100	71.65	582	417	0	0	142	1392	1	417	0	regulation of chromosome organization;meiotic chromosome segregation;sister chromatid cohesion;reciprocal meiotic recombination;meiotic DNA double-strand break formation;chromatin silencing by small RNA;protein binding;	GO:0033044;GO:0045132;GO:0007062;GO:0007131;GO:0042138;GO:0031048;GO:0005515;	GO:0005515~protein binding	GO:0033044~regulation of chromosome organization;GO:0045132~meiotic chromosome segregation;GO:0007062~sister chromatid cohesion;GO:0007131~reciprocal meiotic recombination;GO:0042138~meiotic DNA double-strand break formation;GO:0031048~chromatin silencing by small RNA	NA
Locus_10476_Transcript_1/1_Confidence_1.000_Length_2502	Ring finger protein 12 (AHRD V1 *-*- Q4V889_RAT)%3B contains Interpro domain(s) IPR018957 Zinc finger%2C C3HC4 RING-type	Solyc09g091480.1.1	100	85.61	834	714	0	0	22	2163	1	714	0	metal ion binding;zinc ion binding;fatty acid beta-oxidation;protein import into peroxisome matrix;protein binding;	GO:0046872;GO:0008270;GO:0006635;GO:0016558;GO:0005515;	GO:0046872~metal ion binding;GO:0008270~zinc ion binding;GO:0005515~protein binding	GO:0006635~fatty acid beta-oxidation;GO:0016558~protein import into peroxisome matrix	NA
Locus_10477_Transcript_1/1_Confidence_1.000_Length_1932	Cytochrome P450 (AHRD V1 ***- A9ZT56_COPJA)%3B contains Interpro domain(s) IPR002401 Cytochrome P450%2C E-class%2C group I	Solyc07g055540.1.1	100	81.68	644	526	0	0	58	1635	1	526	0	metal ion binding;heme binding;oxidoreductase activity, acting on paired donors, with incorporation or reduction of molecular oxygen;electron carrier activity;monooxygenase activity;oxidation-reduction process;oxidoreductase activity;iron ion binding;	GO:0046872;GO:0020037;GO:0016705;GO:0009055;GO:0004497;GO:0055114;GO:0016491;GO:0005506;	GO:0046872~metal ion binding;GO:0020037~heme binding;GO:0016705~oxidoreductase activity, acting on paired donors, with incorporation or reduction of molecular oxygen;GO:0009055~electron carrier activity;GO:0004497~monooxygenase activity;GO:0016491~oxidoreductase activity;GO:0005506~iron ion binding	GO:0055114~oxidation-reduction process	NA
Locus_10480_Transcript_1/1_Confidence_1.000_Length_2047	Glycerol uptake protein 1 (AHRD V1 **-- B3LHF0_YEAS1)%3B contains Interpro domain(s) IPR004299 Membrane bound O-acyl transferase%2C MBOAT	Solyc04g055190.1.1	100	76.39	682	521	0	0	1919	357	1	521	0	membrane;integral component of membrane;intra-Golgi vesicle-mediated transport;transferase activity;	GO:0016020;GO:0016021;GO:0006891;GO:0016740;	GO:0016740~transferase activity	GO:0006891~intra-Golgi vesicle-mediated transport	GO:0016020~membrane;GO:0016021~integral component of membrane
Locus_10482_Transcript_1/1_Confidence_1.000_Length_2597	At1g62390-like protein (Fragment) (AHRD V1 *--- C0JCT4_9BRAS)%3B contains Interpro domain(s) IPR011990 Tetratricopeptide-like helical	Solyc02g036360.1.1	100	87.88	866	761	0	0	2450	168	1	761	0	protein binding;	GO:0005515;	GO:0005515~protein binding	NA	NA
Locus_10485_Transcript_2/2_Confidence_1.000_Length_1449	Nicotinate-nucleotide pyrophosphorylase (AHRD V1 **** B9SJ41_RICCO)%3B contains Interpro domain(s) IPR004393 Nicotinate-nucleotide pyrophosphorylase	Solyc05g008180.1.1	100	73.08	483	353	0	0	130	1188	1	353	0	transferase activity;catalytic activity;transferase activity, transferring pentosyl groups;nicotinate-nucleotide diphosphorylase (carboxylating) activity;NAD biosynthetic process;pyridine nucleotide biosynthetic process;transferase activity, transferring glycosyl groups;plastid;chloroplast;	GO:0016740;GO:0003824;GO:0016763;GO:0004514;GO:0009435;GO:0019363;GO:0016757;GO:0009536;GO:0009507;	GO:0016740~transferase activity;GO:0003824~catalytic activity;GO:0016763~transferase activity, transferring pentosyl groups;GO:0004514~nicotinate-nucleotide diphosphorylase (carboxylating) activity;GO:0016757~transferase activity, transferring glycosyl groups	GO:0009435~NAD biosynthetic process;GO:0019363~pyridine nucleotide biosynthetic process	GO:0009536~plastid;GO:0009507~chloroplast
Locus_10488_Transcript_1/1_Confidence_1.000_Length_2225	Calcium dependent protein kinase-like protein (AHRD V1 **** Q9FIM9_ARATH)%3B contains Interpro domain(s) IPR002290 Serine/threonine protein kinase	Solyc03g082500.1.1	100	80.59	742	598	0	0	2044	251	1	598	0	transferase activity, transferring phosphorus-containing groups;phosphorylation;kinase activity;protein phosphorylation;ATP binding;protein serine/threonine kinase activity;protein kinase activity;nucleotide binding;calcium ion binding;	GO:0016772;GO:0016310;GO:0016301;GO:0006468;GO:0005524;GO:0004674;GO:0004672;GO:0000166;GO:0005509;	GO:0016772~transferase activity, transferring phosphorus-containing groups;GO:0016301~kinase activity;GO:0005524~ATP binding;GO:0004674~protein serine/threonine kinase activity;GO:0004672~protein kinase activity;GO:0000166~nucleotide binding;GO:0005509~calcium ion binding	GO:0016310~phosphorylation;GO:0006468~protein phosphorylation	NA
Locus_10491_Transcript_1/1_Confidence_1.000_Length_2255	Choline transporter like family (AHRD V1 ***- C1E2U6_9CHLO)%3B contains Interpro domain(s) IPR007603 Protein of unknown function DUF580	Solyc07g063230.1.1	100	92.95	752	699	0	0	18	2114	1	699	0	membrane;integral component of membrane;plasmodesma;plasma membrane;biological_process;	GO:0016020;GO:0016021;GO:0009506;GO:0005886;GO:0008150;	NA	GO:0008150~biological_process	GO:0016020~membrane;GO:0016021~integral component of membrane;GO:0009506~plasmodesma;GO:0005886~plasma membrane
Locus_10492_Transcript_1/1_Confidence_1.000_Length_1419	Cation diffusion facilitator 10 (AHRD V1 **-- Q84ND4_STYHA)%3B contains Interpro domain(s) IPR002524 Cation efflux protein	Solyc05g054730.1.1	100	84.78	473	401	0	0	1373	171	1	401	0	transmembrane transport;cation transmembrane transporter activity;cation transport;integral component of membrane;manganese ion transmembrane transporter activity;manganese ion transmembrane transport;response to copper ion;manganese:proton antiporter activity;cellular manganese ion homeostasis;response to manganese ion;myo-inositol hexakisphosphate biosynthetic process;Golgi membrane;late endoso…	GO:0055085;GO:0008324;GO:0006812;GO:0016021;GO:0005384;GO:0071421;GO:0046688;GO:0010486;GO:0030026;GO:0010042;GO:0010264;GO:0000139;GO:0031902;GO:0005770;GO:0006810;GO:0006811;GO:0016020;GO:0005794;	GO:0008324~cation transmembrane transporter activity;GO:0005384~manganese ion transmembrane transporter activity;GO:0010486~manganese:proton antiporter activity	GO:0055085~transmembrane transport;GO:0006812~cation transport;GO:0071421~manganese ion transmembrane transport;GO:0046688~response to copper ion;GO:0030026~cellular manganese ion homeostasis;GO:0010042~response to manganese ion;GO:0010264~myo-inositol hexakisphosphate biosynthetic process;GO:0006810~transport;GO:0006811~ion transport	GO:0016021~integral component of membrane;GO:0000139~Golgi membrane;GO:0031902~late endosome membrane;GO:0005770~late endosome;GO:0016020~membrane;GO:0005794~Golgi apparatus
Locus_10500_Transcript_1/1_Confidence_1.000_Length_1552	F-box domain containing protein (AHRD V1 ***- Q2QXK7_ORYSJ)%3B contains Interpro domain(s) IPR005174 Protein of unknown function DUF295	Solyc03g115420.1.1	100	77.18	517	399	0	0	125	1321	1	399	0	protein binding;	GO:0005515;	GO:0005515~protein binding	NA	NA
Locus_10503_Transcript_1/1_Confidence_1.000_Length_1543	TCP family transcription factor (AHRD V1 *-*- A6MCZ2_9ORYZ)%3B contains Interpro domain(s) IPR005333 Transcription factor%2C TCP	Solyc05g007420.1.1	100	74.51	514	383	0	0	88	1236	1	383	0	circadian rhythm;inflorescence development;cell differentiation;MAPK cascade;systemic acquired resistance, salicylic acid mediated signaling pathway;regulation of hydrogen peroxide metabolic process;negative regulation of defense response;regulation of protein dephosphorylation;leaf morphogenesis;jasmonic acid mediated signaling pathway;response to bacterium;protein targeting to membrane;regulati…	GO:0007623;GO:0010229;GO:0030154;GO:0000165;GO:0009862;GO:0010310;GO:0031348;GO:0035304;GO:0009965;GO:0009867;GO:0009617;GO:0006612;GO:0010363;GO:0045893;GO:0042023;GO:0009735;GO:0008283;GO:0003677;GO:0003700;GO:0005634;GO:0006351;GO:0006355;GO:0005515;	GO:0003677~DNA binding;GO:0003700~sequence-specific DNA binding transcription factor activity;GO:0005515~protein binding	GO:0007623~circadian rhythm;GO:0010229~inflorescence development;GO:0030154~cell differentiation;GO:0000165~MAPK cascade;GO:0009862~systemic acquired resistance, salicylic acid mediated signaling pathway;GO:0010310~regulation of hydrogen peroxide metabolic process;GO:0031348~negative regulation of defense response;GO:0035304~regulation of protein dephosphorylation;GO:0009965~leaf morphogenesis;GO…	GO:0005634~nucleus
Locus_1051_Transcript_3/3_Confidence_0.714_Length_4946	Multidrug resistance protein ABC transporter family (AHRD V1 **-- B9GS96_POPTR)%3B contains Interpro domain(s) IPR001140 ABC transporter%2C transmembrane region	Solyc01g080640.1.1	100	90.84	1649	1498	0	0	177	4670	1	1498	0	transmembrane transport;nucleoside-triphosphatase activity;ATP binding;nucleotide binding;ATPase activity, coupled to transmembrane movement of substances;ATPase activity;ATP catabolic process;integral component of membrane;transport;	GO:0055085;GO:0017111;GO:0005524;GO:0000166;GO:0042626;GO:0016887;GO:0006200;GO:0016021;GO:0006810;	GO:0017111~nucleoside-triphosphatase activity;GO:0005524~ATP binding;GO:0000166~nucleotide binding;GO:0042626~ATPase activity, coupled to transmembrane movement of substances;GO:0016887~ATPase activity	GO:0055085~transmembrane transport;GO:0006200~ATP catabolic process;GO:0006810~transport	GO:0016021~integral component of membrane
Locus_10511_Transcript_1/1_Confidence_1.000_Length_2130	9-cis-epoxycarotenoid dioxygenase 5 (AHRD V1 **** A0SE34_9ROSI)%3B contains Interpro domain(s) IPR004294 Carotenoid oxygenase	Solyc08g016720.1.1	100	81.83	710	581	0	0	2120	378	1	581	0	dioxygenase activity;	GO:0051213;	GO:0051213~dioxygenase activity	NA	NA
Locus_10513_Transcript_1/1_Confidence_1.000_Length_1468	RNA polymerase II accessory factor Cdc73 family (AHRD V1 **-- B6JZW2_SCHJY)%3B contains Interpro domain(s) IPR007852 RNA polymerase II accessory factor%2C Cdc73	Solyc06g054080.1.1	100	80.37	489	393	0	0	105	1283	1	393	0	histone H3-K4 methylation;positive regulation of flower development;vegetative to reproductive phase transition of meristem;nucleus;protein binding;	GO:0051568;GO:0009911;GO:0010228;GO:0005634;GO:0005515;	GO:0005515~protein binding	GO:0051568~histone H3-K4 methylation;GO:0009911~positive regulation of flower development;GO:0010228~vegetative to reproductive phase transition of meristem	GO:0005634~nucleus
Locus_10514_Transcript_1/1_Confidence_1.000_Length_2181	Os02g0794300 protein (Fragment) (AHRD V1 *-*- Q0DWU9_ORYSJ)%3B contains Interpro domain(s) IPR007573 Protein of unknown function DUF566	Solyc07g005860.1.1	100	79.78	727	580	0	0	394	2133	17	596	0	;	;	NA	NA	NA
Locus_10515_Transcript_1/2_Confidence_1.000_Length_2507	Integrator complex subunit 9 (AHRD V1 ***- B0WES8_CULQU)	Solyc03g097460.1.1	100	82.66	836	691	0	0	2281	209	3	693	0	integrator complex;snRNA processing;hydrolase activity;biological_process;	GO:0032039;GO:0016180;GO:0016787;GO:0008150;	GO:0016787~hydrolase activity	GO:0016180~snRNA processing;GO:0008150~biological_process	GO:0032039~integrator complex
Locus_10517_Transcript_1/1_Confidence_1.000_Length_1376	ATP binding / serine-threonine kinase (AHRD V1 **** C5DB71_VITVI)%3B contains Interpro domain(s) IPR002290 Serine/threonine protein kinase	Solyc05g025820.1.1	100	88.89	459	408	0	0	110	1333	1	408	0	transferase activity, transferring phosphorus-containing groups;protein phosphorylation;ATP binding;protein serine/threonine kinase activity;protein kinase activity;	GO:0016772;GO:0006468;GO:0005524;GO:0004674;GO:0004672;	GO:0016772~transferase activity, transferring phosphorus-containing groups;GO:0005524~ATP binding;GO:0004674~protein serine/threonine kinase activity;GO:0004672~protein kinase activity	GO:0006468~protein phosphorylation	NA
Locus_10523_Transcript_1/1_Confidence_1.000_Length_2203	WD-40 repeat protein (AHRD V1 *-*- B2IUC6_NOSP7)%3B contains Interpro domain(s) IPR012979 Protein of unknown function NUC189%2C C-terminal	Solyc03g116380.1.1	100	85.29	734	626	0	0	2053	176	1	626	0	protein targeting to mitochondrion;plasmodesma;biological_process;protein binding;	GO:0006626;GO:0009506;GO:0008150;GO:0005515;	GO:0005515~protein binding	GO:0006626~protein targeting to mitochondrion;GO:0008150~biological_process	GO:0009506~plasmodesma
Locus_10526_Transcript_1/1_Confidence_1.000_Length_1407	WRKY transcription factor 2 (AHRD V1 **** C0L2R9_SOLLC)%3B contains Interpro domain(s) IPR003657 DNA-binding WRKY	Solyc03g116890.1.1	100	74.63	469	350	0	0	1330	281	1	350	0	regulation of transcription, DNA-templated;sequence-specific DNA binding transcription factor activity;sequence-specific DNA binding;	GO:0006355;GO:0003700;GO:0043565;	GO:0003700~sequence-specific DNA binding transcription factor activity;GO:0043565~sequence-specific DNA binding	GO:0006355~regulation of transcription, DNA-templated	NA
Locus_10528_Transcript_1/1_Confidence_1.000_Length_3386	Glutamate-gated kainate-type ion channel receptor subunit GluR5 (AHRD V1 **** B9GU66_POPTR)%3B contains Interpro domain(s) IPR017103 Ionotropic glutamate-like receptor%2C plant	Solyc07g052400.1.1	100	71.83	1129	811	0	0	2659	227	1	811	0	membrane;G-protein coupled receptor activity;G-protein coupled receptor signaling pathway;ionotropic glutamate receptor signaling pathway;extracellular-glutamate-gated ion channel activity;ionotropic glutamate receptor activity;integral component of membrane;ion transport;transport;transporter activity;	GO:0016020;GO:0004930;GO:0007186;GO:0035235;GO:0005234;GO:0004970;GO:0016021;GO:0006811;GO:0006810;GO:0005215;	GO:0004930~G-protein coupled receptor activity;GO:0005234~extracellular-glutamate-gated ion channel activity;GO:0004970~ionotropic glutamate receptor activity;GO:0005215~transporter activity	GO:0007186~G-protein coupled receptor signaling pathway;GO:0035235~ionotropic glutamate receptor signaling pathway;GO:0006811~ion transport;GO:0006810~transport	GO:0016020~membrane;GO:0016021~integral component of membrane
Locus_10529_Transcript_1/1_Confidence_1.000_Length_1778	Transcription factor (AHRD V1 *-** D6MKM4_9ASPA)%3B contains Interpro domain(s) IPR011598 Helix-loop-helix DNA-binding	Solyc06g083170.1.1	100	78.25	593	464	0	0	1694	303	1	464	0	protein dimerization activity;	GO:0046983;	GO:0046983~protein dimerization activity	NA	NA
Locus_1053_Transcript_1/1_Confidence_1.000_Length_1180	AT5G28150-like protein (Fragment) (AHRD V1 *-*- D6PS16_9BRAS)%3B contains Interpro domain(s) IPR008586 Protein of unknown function DUF868%2C plant	Solyc08g028780.1.1	100	86.26	393	339	0	0	1179	163	1	339	0	;	;	NA	NA	NA
Locus_10531_Transcript_1/1_Confidence_1.000_Length_1247	WD repeat-containing protein 61 (AHRD V1 **-- B5XGQ3_SALSA)%3B contains Interpro domain(s) IPR020472 G-protein beta WD-40 repeat%2C region	Solyc07g041080.1.1	100	77.64	416	323	0	0	45	1013	1	323	0	protein binding;	GO:0005515;	GO:0005515~protein binding	NA	NA
Locus_10536_Transcript_1/2_Confidence_1.000_Length_3105	pH-response regulator protein palA/RIM20 (AHRD V1 **-- C8V8Z2_EMENI)%3B contains Interpro domain(s) IPR004328 BRO1	Solyc04g007560.1.1	100	87.73	1035	908	0	0	97	2820	1	908	0	protein binding;	GO:0005515;	GO:0005515~protein binding	NA	NA
Locus_10537_Transcript_1/1_Confidence_1.000_Length_1976	Os12g0554100 protein (Fragment) (AHRD V1 *-*- Q0IMQ6_ORYSJ)%3B contains Interpro domain(s) IPR004253 Protein of unknown function DUF231%2C plant	Solyc12g009150.1.1	100	74.66	659	492	0	0	1787	312	1	492	0	;	;	NA	NA	NA
Locus_10547_Transcript_1/1_Confidence_1.000_Length_1304	AT5g13970/MAC12_6 (AHRD V1 ***- Q9FFX8_ARATH)	Solyc02g091940.1.1	100	81.84	435	356	0	0	1150	83	1	356	0	biological_process;	GO:0008150;	NA	GO:0008150~biological_process	NA
Locus_10555_Transcript_1/1_Confidence_1.000_Length_1743	Multidrug resistance protein mdtK (AHRD V1 **-- MDTK_PHOLL)%3B contains Interpro domain(s) IPR002528 Multi antimicrobial extrusion protein MatE	Solyc03g025200.1.1	100	81.41	581	473	0	0	86	1504	1	473	0	transmembrane transport;membrane;antiporter activity;drug transmembrane transporter activity;drug transmembrane transport;	GO:0055085;GO:0016020;GO:0015297;GO:0015238;GO:0006855;	GO:0015297~antiporter activity;GO:0015238~drug transmembrane transporter activity	GO:0055085~transmembrane transport;GO:0006855~drug transmembrane transport	GO:0016020~membrane
Locus_10556_Transcript_1/3_Confidence_0.400_Length_1074	Plasmid partition ParA protein (AHRD V1 ***- B8KJV3_9GAMM)%3B contains Interpro domain(s) IPR010775 Protein of unknown function DUF1365	Solyc05g053950.1.1	100	88.55	358	317	0	0	2	952	3	319	0	biological_process;	GO:0008150;	NA	GO:0008150~biological_process	NA
Locus_10556_Transcript_2/3_Confidence_0.600_Length_1088	Plasmid partition ParA protein (AHRD V1 ***- B8KJV3_9GAMM)%3B contains Interpro domain(s) IPR010775 Protein of unknown function DUF1365	Solyc05g053950.1.1	100	87.33	363	317	0	0	2	952	3	319	0	biological_process;	GO:0008150;	NA	GO:0008150~biological_process	NA
Locus_10556_Transcript_3/3_Confidence_0.600_Length_1139	Plasmid partition ParA protein (AHRD V1 ***- B8KJV3_9GAMM)%3B contains Interpro domain(s) IPR010775 Protein of unknown function DUF1365	Solyc05g053950.1.1	100	83.42	380	317	0	0	2	952	3	319	0	biological_process;	GO:0008150;	NA	GO:0008150~biological_process	NA
Locus_10559_Transcript_1/1_Confidence_1.000_Length_1859	Es2 (Fragment) (AHRD V1 *--- A9YJX0_DROME)%3B contains Interpro domain(s) IPR019148 Nuclear protein DGCR14	Solyc07g047980.1.1	100	82.26	620	510	0	0	100	1629	1	510	0	D-xylose metabolic process;molecular_function;biological_process;	GO:0042732;GO:0003674;GO:0008150;	GO:0003674~molecular_function	GO:0042732~D-xylose metabolic process;GO:0008150~biological_process	NA
Locus_10565_Transcript_1/1_Confidence_1.000_Length_1326	F-box family protein (AHRD V1 ***- B9HCS6_POPTR)%3B contains Interpro domain(s) IPR006527 F-box associated	Solyc10g008450.1.1	100	78.96	442	349	0	0	1	1047	1	349	0	;	;	NA	NA	NA
Locus_10567_Transcript_1/1_Confidence_1.000_Length_1706	La-related protein 7 (AHRD V1 *--- LARP7_DANRE)%3B contains Interpro domain(s) IPR006630 RNA-binding protein Lupus La	Solyc08g015650.1.1	100	80.14	569	456	0	0	104	1471	1	456	0	nucleotide binding;RNA binding;ribonucleoprotein complex;nucleic acid binding;nucleus;RNA processing;	GO:0000166;GO:0003723;GO:0030529;GO:0003676;GO:0005634;GO:0006396;	GO:0000166~nucleotide binding;GO:0003723~RNA binding;GO:0003676~nucleic acid binding	GO:0006396~RNA processing	GO:0030529~ribonucleoprotein complex;GO:0005634~nucleus
Locus_1057_Transcript_1/1_Confidence_1.000_Length_1242	Strictosidine synthase family protein (AHRD V1 **-- Q2SQU4_HAHCH)%3B contains Interpro domain(s) IPR004141 Strictosidine synthase	Solyc05g025810.1.1	100	85.27	414	353	0	0	64	1122	1	353	0	biosynthetic process;strictosidine synthase activity;	GO:0009058;GO:0016844;	GO:0016844~strictosidine synthase activity	GO:0009058~biosynthetic process	NA
Locus_10575_Transcript_1/1_Confidence_1.000_Length_1798	EH-domain-containing protein 1 (AHRD V1 **** B6U193_MAIZE)%3B contains Interpro domain(s) IPR001401 Dynamin%2C GTPase region	Solyc07g064910.1.1	100	90.32	599	541	0	0	1798	176	5	545	0	GTP binding;GTP catabolic process;GTPase activity;calcium ion binding;protein binding;	GO:0005525;GO:0006184;GO:0003924;GO:0005509;GO:0005515;	GO:0005525~GTP binding;GO:0003924~GTPase activity;GO:0005509~calcium ion binding;GO:0005515~protein binding	GO:0006184~GTP catabolic process	NA
Locus_10578_Transcript_1/1_Confidence_1.000_Length_1679	Drug/metabolite transporter (AHRD V1 ***- B4TLZ1_SALSV)%3B contains Interpro domain(s) IPR000620 Protein of unknown function DUF6%2C transmembrane	Solyc02g036470.1.1	100	75	560	420	0	0	1647	388	1	420	0	membrane;chloroplast membrane;plastid;chloroplast;integral component of membrane;	GO:0016020;GO:0031969;GO:0009536;GO:0009507;GO:0016021;	NA	NA	GO:0016020~membrane;GO:0031969~chloroplast membrane;GO:0009536~plastid;GO:0009507~chloroplast;GO:0016021~integral component of membrane
Locus_10579_Transcript_1/1_Confidence_1.000_Length_2669	Receptor-like kinase (AHRD V1 *-*- A7VM42_MARPO)%3B contains Interpro domain(s) IPR002290 Serine/threonine protein kinase	Solyc01g068270.1.1	100	80.56	890	717	0	0	111	2261	1	717	0	transferase activity, transferring phosphorus-containing groups;protein phosphorylation;ATP binding;protein serine/threonine kinase activity;protein kinase activity;nucleotide binding;response to stress;response to molecule of fungal origin;hydrolase activity;kinase activity;phosphorylation;	GO:0016772;GO:0006468;GO:0005524;GO:0004674;GO:0004672;GO:0000166;GO:0006950;GO:0002238;GO:0016787;GO:0016301;GO:0016310;	GO:0016772~transferase activity, transferring phosphorus-containing groups;GO:0005524~ATP binding;GO:0004674~protein serine/threonine kinase activity;GO:0004672~protein kinase activity;GO:0000166~nucleotide binding;GO:0016787~hydrolase activity;GO:0016301~kinase activity	GO:0006468~protein phosphorylation;GO:0006950~response to stress;GO:0002238~response to molecule of fungal origin;GO:0016310~phosphorylation	NA
Locus_10591_Transcript_1/1_Confidence_1.000_Length_2113	Beta-D-glucosidase (AHRD V1 ***- Q7XAS3_GOSHI)%3B contains Interpro domain(s) IPR001764 Glycoside hydrolase%2C family 3%2C N-terminal	Solyc06g005970.1.1	100	85.8	704	604	0	0	155	1966	1	604	0	hydrolase activity;carbohydrate metabolic process;hydrolase activity, hydrolyzing O-glycosyl compounds;	GO:0016787;GO:0005975;GO:0004553;	GO:0016787~hydrolase activity;GO:0004553~hydrolase activity, hydrolyzing O-glycosyl compounds	GO:0005975~carbohydrate metabolic process	NA
Locus_10598_Transcript_1/1_Confidence_1.000_Length_1375	Genomic DNA chromosome 5 P1 clone MLN1 (AHRD V1 *-*- Q9FFH4_ARATH)	Solyc07g053560.1.1	100	75.76	458	347	0	0	1167	127	53	399	0	biological_process;	GO:0008150;	NA	GO:0008150~biological_process	NA
Locus_106_Transcript_1/2_Confidence_1.000_Length_2607	ATP-dependent Zn protease cell division protein FtsH homolog (AHRD V1 **** B2XTF7_HETA2)%3B contains Interpro domain(s) IPR005936 Peptidase M41%2C FtsH	Solyc07g055320.1.1	100	79.75	869	693	0	0	232	2310	1	693	0	NA	NA	NA	NA	NA
Locus_106_Transcript_2/2_Confidence_1.000_Length_2580	ATP-dependent Zn protease cell division protein FtsH homolog (AHRD V1 **** B2XTF7_HETA2)%3B contains Interpro domain(s) IPR005936 Peptidase M41%2C FtsH	Solyc07g055320.1.1	100	80.58	860	693	0	0	205	2283	1	693	0	NA	NA	NA	NA	NA
Locus_10602_Transcript_1/1_Confidence_1.000_Length_1588	Pyruvate dehydrogenase E1 component alpha subunit (AHRD V1 ***- B6TMS5_MAIZE)%3B contains Interpro domain(s) IPR017597 Pyruvate dehydrogenase (acetyl-transferring) E1 component%2C alpha subunit%2C subgroup y	Solyc04g005080.1.1	100	73.91	529	391	0	0	151	1323	1	391	0	metabolic process;glycolytic process;oxidation-reduction process;oxidoreductase activity, acting on the aldehyde or oxo group of donors, disulfide as acceptor;pyruvate dehydrogenase (acetyl-transferring) activity;intracellular membrane-bounded organelle;	GO:0008152;GO:0006096;GO:0055114;GO:0016624;GO:0004739;GO:0043231;	GO:0016624~oxidoreductase activity, acting on the aldehyde or oxo group of donors, disulfide as acceptor;GO:0004739~pyruvate dehydrogenase (acetyl-transferring) activity	GO:0008152~metabolic process;GO:0006096~glycolytic process;GO:0055114~oxidation-reduction process	GO:0043231~intracellular membrane-bounded organelle
Locus_10603_Transcript_1/4_Confidence_0.667_Length_1612	26S protease regulatory subunit 6B (AHRD V1 ***- B6TRH7_MAIZE)%3B contains Interpro domain(s) IPR005937 26S proteasome subunit P45	Solyc06g082630.1.1	100	77.09	537	414	0	0	1549	308	1	414	0	protein catabolic process;nucleoside-triphosphatase activity;ATP binding;nucleotide binding;hydrolase activity;cytoplasm;	GO:0030163;GO:0017111;GO:0005524;GO:0000166;GO:0016787;GO:0005737;	GO:0017111~nucleoside-triphosphatase activity;GO:0005524~ATP binding;GO:0000166~nucleotide binding;GO:0016787~hydrolase activity	GO:0030163~protein catabolic process	GO:0005737~cytoplasm
Locus_10603_Transcript_2/4_Confidence_0.667_Length_1612	26S protease regulatory subunit 6B (AHRD V1 ***- B6TRH7_MAIZE)%3B contains Interpro domain(s) IPR005937 26S proteasome subunit P45	Solyc06g082630.1.1	100	77.09	537	414	0	0	1549	308	1	414	0	protein catabolic process;nucleoside-triphosphatase activity;ATP binding;nucleotide binding;hydrolase activity;cytoplasm;	GO:0030163;GO:0017111;GO:0005524;GO:0000166;GO:0016787;GO:0005737;	GO:0017111~nucleoside-triphosphatase activity;GO:0005524~ATP binding;GO:0000166~nucleotide binding;GO:0016787~hydrolase activity	GO:0030163~protein catabolic process	GO:0005737~cytoplasm
Locus_10603_Transcript_3/4_Confidence_0.667_Length_1742	26S protease regulatory subunit 6B (AHRD V1 ***- B6TRH7_MAIZE)%3B contains Interpro domain(s) IPR005937 26S proteasome subunit P45	Solyc06g082630.1.1	100	71.26	581	414	0	0	1679	438	1	414	0	protein catabolic process;nucleoside-triphosphatase activity;ATP binding;nucleotide binding;hydrolase activity;cytoplasm;	GO:0030163;GO:0017111;GO:0005524;GO:0000166;GO:0016787;GO:0005737;	GO:0017111~nucleoside-triphosphatase activity;GO:0005524~ATP binding;GO:0000166~nucleotide binding;GO:0016787~hydrolase activity	GO:0030163~protein catabolic process	GO:0005737~cytoplasm
Locus_10603_Transcript_4/4_Confidence_0.667_Length_1612	26S protease regulatory subunit 6B (AHRD V1 ***- B6TRH7_MAIZE)%3B contains Interpro domain(s) IPR005937 26S proteasome subunit P45	Solyc06g082630.1.1	100	77.09	537	414	0	0	1549	308	1	414	0	protein catabolic process;nucleoside-triphosphatase activity;ATP binding;nucleotide binding;hydrolase activity;cytoplasm;	GO:0030163;GO:0017111;GO:0005524;GO:0000166;GO:0016787;GO:0005737;	GO:0017111~nucleoside-triphosphatase activity;GO:0005524~ATP binding;GO:0000166~nucleotide binding;GO:0016787~hydrolase activity	GO:0030163~protein catabolic process	GO:0005737~cytoplasm
Locus_10604_Transcript_1/1_Confidence_1.000_Length_2389	RING-finger protein-like (AHRD V1 *-*- Q5QLR6_ORYSJ)%3B contains Interpro domain(s) IPR018957 Zinc finger%2C C3HC4 RING-type	Solyc12g088740.1.1	100	87.06	796	693	0	0	137	2215	1	693	0	metal ion binding;zinc ion binding;protein binding;	GO:0046872;GO:0008270;GO:0005515;	GO:0046872~metal ion binding;GO:0008270~zinc ion binding;GO:0005515~protein binding	NA	NA
Locus_10615_Transcript_1/1_Confidence_1.000_Length_1644	Extracellular ligand-gated ion channel (AHRD V1 ***- D7LAY2_ARALY)	Solyc03g111150.1.1	100	79.74	548	437	0	0	16	1326	1	437	0	;	;	NA	NA	NA
Locus_10624_Transcript_1/1_Confidence_1.000_Length_1357	GPI ethanolamine phosphate transferase (AHRD V1 *-*- C1GLC2_PARBD)%3B contains Interpro domain(s) IPR017850 Alkaline-phosphatase-like%2C core domain	Solyc11g010550.1.1	100	71.68	452	324	0	0	1	972	645	968	0	metabolic process;catalytic activity;endoplasmic reticulum;	GO:0008152;GO:0003824;GO:0005783;	GO:0003824~catalytic activity	GO:0008152~metabolic process	GO:0005783~endoplasmic reticulum
Locus_10625_Transcript_1/1_Confidence_1.000_Length_1923	Carboxyl-terminal processing protease (AHRD V1 ***- Q5N158_SYNP6)%3B contains Interpro domain(s) IPR005151 Peptidase S41	Solyc12g097030.1.1	100	84.24	641	540	0	0	92	1711	1	540	0	proteolysis;serine-type peptidase activity;thylakoid lumen;phosphatidylglycerol biosynthetic process;thylakoid;mitochondrion;protein binding;	GO:0006508;GO:0008236;GO:0031977;GO:0006655;GO:0009579;GO:0005739;GO:0005515;	GO:0008236~serine-type peptidase activity;GO:0005515~protein binding	GO:0006508~proteolysis;GO:0006655~phosphatidylglycerol biosynthetic process	GO:0031977~thylakoid lumen;GO:0009579~thylakoid;GO:0005739~mitochondrion
Locus_10629_Transcript_2/2_Confidence_1.000_Length_1181	Cytochrome P450 CYP97A16 (AHRD V1 ***- B6SVI8_MAIZE)%3B contains Interpro domain(s) IPR002401 Cytochrome P450%2C E-class%2C group I	Solyc04g051190.1.1	100	91.88	394	362	0	0	1088	3	1	362	0	metal ion binding;heme binding;oxidoreductase activity, acting on paired donors, with incorporation or reduction of molecular oxygen;electron carrier activity;chloroplast envelope;monooxygenase activity;oxidation-reduction process;oxidoreductase activity;iron ion binding;carotene beta-ring hydroxylase activity;oxygen binding;phosphatidylglycerol biosynthetic process;unsaturated fatty acid biosynt…	GO:0046872;GO:0020037;GO:0016705;GO:0009055;GO:0009941;GO:0004497;GO:0055114;GO:0016491;GO:0005506;GO:0010291;GO:0019825;GO:0006655;GO:0006636;GO:0015995;GO:0016117;GO:0043085;GO:0019288;GO:0019252;GO:0000023;GO:0016123;GO:0031969;GO:0009536;GO:0016020;GO:0009507;	GO:0046872~metal ion binding;GO:0020037~heme binding;GO:0016705~oxidoreductase activity, acting on paired donors, with incorporation or reduction of molecular oxygen;GO:0009055~electron carrier activity;GO:0004497~monooxygenase activity;GO:0016491~oxidoreductase activity;GO:0005506~iron ion binding;GO:0010291~carotene beta-ring hydroxylase activity;GO:0019825~oxygen binding	GO:0055114~oxidation-reduction process;GO:0006655~phosphatidylglycerol biosynthetic process;GO:0006636~unsaturated fatty acid biosynthetic process;GO:0015995~chlorophyll biosynthetic process;GO:0016117~carotenoid biosynthetic process;GO:0043085~positive regulation of catalytic activity;GO:0019288~isopentenyl diphosphate biosynthetic process, methylerythritol 4-phosphate pathway;GO:0019252~starch …	GO:0009941~chloroplast envelope;GO:0031969~chloroplast membrane;GO:0009536~plastid;GO:0016020~membrane;GO:0009507~chloroplast
Locus_10633_Transcript_1/2_Confidence_1.000_Length_1856	Multiple inositol polyphosphate phosphatase (AHRD V1 ***- Q54ND5_DICDI)%3B contains Interpro domain(s) IPR016274 Histidine acid phosphatase%2C eukaryotic	Solyc06g050990.1.1	100	75.12	619	465	0	0	1837	443	1	465	0	acid phosphatase activity;phosphatase activity;dephosphorylation;	GO:0003993;GO:0016791;GO:0016311;	GO:0003993~acid phosphatase activity;GO:0016791~phosphatase activity	GO:0016311~dephosphorylation	NA
Locus_10634_Transcript_1/1_Confidence_1.000_Length_1216	WD-40 repeat protein (AHRD V1 **-- B2IZJ6_NOSP7)%3B contains Interpro domain(s) IPR020472 G-protein beta WD-40 repeat%2C region	Solyc02g078830.1.1	100	83.21	405	337	0	0	26	1036	1	337	0	Cul4-RING E3 ubiquitin ligase complex;nucleolus;protein binding;	GO:0080008;GO:0005730;GO:0005515;	GO:0005515~protein binding	NA	GO:0080008~Cul4-RING E3 ubiquitin ligase complex;GO:0005730~nucleolus
Locus_10643_Transcript_1/1_Confidence_1.000_Length_1680	FAD-binding domain-containing protein (AHRD V1 **-- D7MFH8_ARALY)%3B contains Interpro domain(s) IPR006094 FAD linked oxidase%2C N-terminal	Solyc02g022850.1.1	100	74.46	560	417	0	0	394	1644	125	541	0	catalytic activity;flavin adenine dinucleotide binding;oxidation-reduction process;oxidoreductase activity;UDP-N-acetylmuramate dehydrogenase activity;oxidoreductase activity, acting on CH-OH group of donors;	GO:0003824;GO:0050660;GO:0055114;GO:0016491;GO:0008762;GO:0016614;	GO:0003824~catalytic activity;GO:0050660~flavin adenine dinucleotide binding;GO:0016491~oxidoreductase activity;GO:0008762~UDP-N-acetylmuramate dehydrogenase activity;GO:0016614~oxidoreductase activity, acting on CH-OH group of donors	GO:0055114~oxidation-reduction process	NA
Locus_10644_Transcript_1/1_Confidence_1.000_Length_2032	Protein kinase (AHRD V1 ***- Q84V17_CHLRE)%3B contains Interpro domain(s) IPR002290 Serine/threonine protein kinase	Solyc10g085680.1.1	100	73.41	677	497	0	0	71	1561	1	497	0	protein phosphorylation;ATP binding;protein serine/threonine kinase activity;protein kinase activity;nucleotide binding;photosystem II stabilization;thylakoid;chloroplast thylakoid;kinase activity;phosphorylation;transferase activity, transferring phosphorus-containing groups;transferase activity;plastid;chloroplast;	GO:0006468;GO:0005524;GO:0004674;GO:0004672;GO:0000166;GO:0042549;GO:0009579;GO:0009534;GO:0016301;GO:0016310;GO:0016772;GO:0016740;GO:0009536;GO:0009507;	GO:0005524~ATP binding;GO:0004674~protein serine/threonine kinase activity;GO:0004672~protein kinase activity;GO:0000166~nucleotide binding;GO:0016301~kinase activity;GO:0016772~transferase activity, transferring phosphorus-containing groups;GO:0016740~transferase activity	GO:0006468~protein phosphorylation;GO:0042549~photosystem II stabilization;GO:0016310~phosphorylation	GO:0009579~thylakoid;GO:0009534~chloroplast thylakoid;GO:0009536~plastid;GO:0009507~chloroplast
Locus_10647_Transcript_1/1_Confidence_1.000_Length_1690	Glycosyltransferase CAZy family GT90 (Fragment) (AHRD V1 **-- D8RT95_SELML)%3B contains Interpro domain(s) IPR008539 Protein of unknown function DUF821%2C CAP10-like	Solyc03g025760.1.1	100	91.3	563	514	0	0	21	1562	1	514	0	;	;	NA	NA	NA
Locus_10664_Transcript_1/1_Confidence_1.000_Length_1339	Gibberellin 2-oxidase 1 (AHRD V1 **** A7LCJ5_SOLTU)%3B contains Interpro domain(s) IPR005123 Oxoglutarate and iron-dependent oxygenase	Solyc02g070430.1.1	100	76.46	446	341	0	0	1293	271	1	341	0	oxidation-reduction process;oxidoreductase activity, acting on paired donors, with incorporation or reduction of molecular oxygen, 2-oxoglutarate as one donor, and incorporation of one atom each of oxygen into both donors;oxidoreductase activity;iron ion binding;	GO:0055114;GO:0016706;GO:0016491;GO:0005506;	GO:0016706~oxidoreductase activity, acting on paired donors, with incorporation or reduction of molecular oxygen, 2-oxoglutarate as one donor, and incorporation of one atom each of oxygen into both donors;GO:0016491~oxidoreductase activity;GO:0005506~iron ion binding	GO:0055114~oxidation-reduction process	NA
Locus_10684_Transcript_1/1_Confidence_1.000_Length_1899	Cytochrome P450 (AHRD V1 ***- B9MTJ7_POPTR)%3B contains Interpro domain(s) IPR002401 Cytochrome P450%2C E-class%2C group I	Solyc10g083790.1.1	100	86.41	633	547	0	0	1885	245	1	547	0	metal ion binding;heme binding;oxidoreductase activity, acting on paired donors, with incorporation or reduction of molecular oxygen;electron carrier activity;chloroplast envelope;monooxygenase activity;oxidation-reduction process;oxidoreductase activity;iron ion binding;oxygen binding;zeinoxanthin epsilon hydroxylase activity;unsaturated fatty acid biosynthetic process;chlorophyll biosynthetic p…	GO:0046872;GO:0020037;GO:0016705;GO:0009055;GO:0009941;GO:0004497;GO:0055114;GO:0016491;GO:0005506;GO:0019825;GO:0009974;GO:0006636;GO:0015995;GO:0016556;GO:0010103;GO:0009965;GO:0030154;GO:0016117;GO:0019288;GO:0009507;GO:0031969;GO:0009536;GO:0016020;	GO:0046872~metal ion binding;GO:0020037~heme binding;GO:0016705~oxidoreductase activity, acting on paired donors, with incorporation or reduction of molecular oxygen;GO:0009055~electron carrier activity;GO:0004497~monooxygenase activity;GO:0016491~oxidoreductase activity;GO:0005506~iron ion binding;GO:0019825~oxygen binding;GO:0009974~zeinoxanthin epsilon hydroxylase activity	GO:0055114~oxidation-reduction process;GO:0006636~unsaturated fatty acid biosynthetic process;GO:0015995~chlorophyll biosynthetic process;GO:0016556~mRNA modification;GO:0010103~stomatal complex morphogenesis;GO:0009965~leaf morphogenesis;GO:0030154~cell differentiation;GO:0016117~carotenoid biosynthetic process;GO:0019288~isopentenyl diphosphate biosynthetic process, methylerythritol 4-phosphate…	GO:0009941~chloroplast envelope;GO:0009507~chloroplast;GO:0031969~chloroplast membrane;GO:0009536~plastid;GO:0016020~membrane
Locus_10687_Transcript_1/1_Confidence_1.000_Length_3058	ClpB chaperone (AHRD V1 ***- D6QXI5_TRYCR)%3B contains Interpro domain(s) IPR013093 ATPase associated with various cellular activities%2C AAA-2	Solyc03g115230.1.1	100	87.73	1019	894	0	0	2874	193	18	911	0	nucleoside-triphosphatase activity;ATP binding;nucleotide binding;protein metabolic process;	GO:0017111;GO:0005524;GO:0000166;GO:0019538;	GO:0017111~nucleoside-triphosphatase activity;GO:0005524~ATP binding;GO:0000166~nucleotide binding	GO:0019538~protein metabolic process	NA
Locus_10688_Transcript_1/1_Confidence_1.000_Length_3306	Auxin response factor 8 (AHRD V1 **** A7L5C4_SOLLC)%3B contains Interpro domain(s) IPR010525 Auxin response factor	Solyc02g037530.1.1	100	76.41	1102	842	0	0	431	2956	1	842	0	regulation of transcription, DNA-templated;DNA binding;protein dimerization activity;nucleus;auxin-activated signaling pathway;response to hormone;transcription, DNA-templated;	GO:0006355;GO:0003677;GO:0046983;GO:0005634;GO:0009734;GO:0009725;GO:0006351;	GO:0003677~DNA binding;GO:0046983~protein dimerization activity	GO:0006355~regulation of transcription, DNA-templated;GO:0009734~auxin-activated signaling pathway;GO:0009725~response to hormone;GO:0006351~transcription, DNA-templated	GO:0005634~nucleus
Locus_1069_Transcript_1/1_Confidence_1.000_Length_2013	NAC domain protein IPR003441 (AHRD V1 *-*- A9PB02_POPTR)%3B contains Interpro domain(s) IPR003441 No apical meristem (NAM) protein	Solyc05g055470.1.1	100	81.07	671	544	0	0	1917	286	1	544	0	regulation of transcription, DNA-templated;DNA binding;	GO:0006355;GO:0003677;	GO:0003677~DNA binding	GO:0006355~regulation of transcription, DNA-templated	NA
Locus_1070_Transcript_1/2_Confidence_1.000_Length_1724	Kinase family protein (AHRD V1 ***- D7M6L5_ARALY)%3B contains Interpro domain(s) IPR002290 Serine/threonine protein kinase	Solyc01g101000.1.1	100	71.13	575	409	0	0	172	1398	1	409	0	transferase activity, transferring phosphorus-containing groups;protein phosphorylation;ATP binding;protein serine/threonine kinase activity;protein kinase activity;nucleotide binding;	GO:0016772;GO:0006468;GO:0005524;GO:0004674;GO:0004672;GO:0000166;	GO:0016772~transferase activity, transferring phosphorus-containing groups;GO:0005524~ATP binding;GO:0004674~protein serine/threonine kinase activity;GO:0004672~protein kinase activity;GO:0000166~nucleotide binding	GO:0006468~protein phosphorylation	NA
Locus_10702_Transcript_1/1_Confidence_1.000_Length_2891	Myotubularin-related protein 2 (AHRD V1 ***- C0H903_SALSA)%3B contains Interpro domain(s) IPR010569 Myotubularin-related	Solyc11g007670.1.1	100	85.27	964	822	0	0	3	2468	29	850	0	peptidyl-tyrosine dephosphorylation;phosphatase activity;dephosphorylation;protein tyrosine phosphatase activity;	GO:0035335;GO:0016791;GO:0016311;GO:0004725;	GO:0016791~phosphatase activity;GO:0004725~protein tyrosine phosphatase activity	GO:0035335~peptidyl-tyrosine dephosphorylation;GO:0016311~dephosphorylation	NA
Locus_10718_Transcript_1/1_Confidence_1.000_Length_1307	MORN repeat protein (AHRD V1 *--- A3V9K0_9RHOB)%3B contains Interpro domain(s) IPR003409 MORN motif	Solyc11g013010.1.1	100	74.54	436	325	0	0	975	1	80	404	0	;	;	NA	NA	NA
Locus_10721_Transcript_1/1_Confidence_1.000_Length_2969	Potassium transporter (AHRD V1 ***- Q1T722_PHRAU)%3B contains Interpro domain(s) IPR018519 Potassium uptake protein%2C kup IPR003855 K+ potassium transporter	Solyc12g096580.1.1	100	82.63	990	818	0	0	157	2610	1	818	0	potassium ion transmembrane transport;potassium ion transmembrane transporter activity;membrane;	GO:0071805;GO:0015079;GO:0016020;	GO:0015079~potassium ion transmembrane transporter activity	GO:0071805~potassium ion transmembrane transport	GO:0016020~membrane
Locus_10727_Transcript_1/1_Confidence_1.000_Length_2525	WD-40 repeat protein (AHRD V1 *-*- B4D682_9BACT)%3B contains Interpro domain(s) IPR017986 WD40 repeat%2C region	Solyc02g030080.1.1	100	71.5	842	602	0	0	2319	514	1	602	0	endonucleolytic cleavage involved in rRNA processing;regulation of flower development;biological_process;protein binding;pyrimidine ribonucleotide biosynthetic process;	GO:0000478;GO:0009909;GO:0008150;GO:0005515;GO:0009220;	GO:0005515~protein binding	GO:0000478~endonucleolytic cleavage involved in rRNA processing;GO:0009909~regulation of flower development;GO:0008150~biological_process;GO:0009220~pyrimidine ribonucleotide biosynthetic process	NA
Locus_1073_Transcript_1/1_Confidence_1.000_Length_2008	Diphosphate-fructose-6-phosphate 1-phosphotransferase (AHRD V1 ***- D1JTA2_9BACE)%3B contains Interpro domain(s) IPR011183 Pyrophosphate-dependent phosphofructokinase PfpB	Solyc02g081160.1.1	100	85.05	669	569	0	0	1915	209	1	569	0	ATP binding;glycolytic process;diphosphate-fructose-6-phosphate 1-phosphotransferase activity;fructose 6-phosphate metabolic process;6-phosphofructokinase complex;6-phosphofructokinase activity;	GO:0005524;GO:0006096;GO:0047334;GO:0006002;GO:0005945;GO:0003872;	GO:0005524~ATP binding;GO:0047334~diphosphate-fructose-6-phosphate 1-phosphotransferase activity;GO:0003872~6-phosphofructokinase activity	GO:0006096~glycolytic process;GO:0006002~fructose 6-phosphate metabolic process	GO:0005945~6-phosphofructokinase complex
Locus_10730_Transcript_1/1_Confidence_1.000_Length_1097	E3 ubiquitin-protein ligase sina (AHRD V1 **-* B0WR23_CULQU)%3B contains Interpro domain(s) IPR004162 Seven in absentia protein	Solyc10g009420.1.1	100	86.34	366	316	0	0	1038	91	1	316	0	metal ion binding;multicellular organismal development;protein ubiquitination;ubiquitin-protein transferase activity;zinc ion binding;nucleus;ubiquitin-dependent protein catabolic process;protein binding;	GO:0046872;GO:0007275;GO:0016567;GO:0004842;GO:0008270;GO:0005634;GO:0006511;GO:0005515;	GO:0046872~metal ion binding;GO:0004842~ubiquitin-protein transferase activity;GO:0008270~zinc ion binding;GO:0005515~protein binding	GO:0007275~multicellular organismal development;GO:0016567~protein ubiquitination;GO:0006511~ubiquitin-dependent protein catabolic process	GO:0005634~nucleus
Locus_10731_Transcript_1/1_Confidence_1.000_Length_1920	La-related protein 6 (AHRD V1 *--- LARP6_MOUSE)%3B contains Interpro domain(s) IPR006630 RNA-binding protein Lupus La	Solyc12g019000.1.1	100	73.91	640	473	0	0	83	1501	1	473	0	nucleotide binding;RNA binding;ribonucleoprotein complex;nucleic acid binding;nucleus;RNA processing;	GO:0000166;GO:0003723;GO:0030529;GO:0003676;GO:0005634;GO:0006396;	GO:0000166~nucleotide binding;GO:0003723~RNA binding;GO:0003676~nucleic acid binding	GO:0006396~RNA processing	GO:0030529~ribonucleoprotein complex;GO:0005634~nucleus
Locus_10738_Transcript_1/1_Confidence_1.000_Length_2183	Two-component response regulator ARR11 (AHRD V1 *-*- B6UC09_MAIZE)%3B contains Interpro domain(s) IPR006447 Myb-like DNA-binding region%2C SHAQKYF class	Solyc08g077230.1.1	100	76.92	728	560	0	0	257	1936	1	560	0	regulation of transcription, DNA-templated;chromatin binding;DNA binding;intracellular signal transduction;phosphorelay response regulator activity;phosphorelay signal transduction system;	GO:0006355;GO:0003682;GO:0003677;GO:0035556;GO:0000156;GO:0000160;	GO:0003682~chromatin binding;GO:0003677~DNA binding;GO:0000156~phosphorelay response regulator activity	GO:0006355~regulation of transcription, DNA-templated;GO:0035556~intracellular signal transduction;GO:0000160~phosphorelay signal transduction system	NA
Locus_1074_Transcript_1/1_Confidence_1.000_Length_4018	Exportin-1 (AHRD V1 ***- D1MAF2_SOLLC)%3B contains Interpro domain(s) IPR014877 Exportin 1%2C C-terminal	Solyc03g096920.1.1	100	80.28	1339	1075	0	0	3849	625	1	1075	0	Ran GTPase binding;intracellular protein transport;nucleus;transport;binding;	GO:0008536;GO:0006886;GO:0005634;GO:0006810;GO:0005488;	GO:0008536~Ran GTPase binding;GO:0005488~binding	GO:0006886~intracellular protein transport;GO:0006810~transport	GO:0005634~nucleus
Locus_10741_Transcript_1/1_Confidence_1.000_Length_1547	Tyrosine aminotransferase (AHRD V1 **** Q8GUE9_SOLSC)%3B contains Interpro domain(s) IPR005958 Tyrosine/nicotianamine aminotransferase	Solyc10g007110.1.1	100	78.88	516	407	0	0	1406	186	1	407	0	biosynthetic process;catalytic activity;pyridoxal phosphate binding;cellular amino acid metabolic process;transaminase activity;	GO:0009058;GO:0003824;GO:0030170;GO:0006520;GO:0008483;	GO:0003824~catalytic activity;GO:0030170~pyridoxal phosphate binding;GO:0008483~transaminase activity	GO:0009058~biosynthetic process;GO:0006520~cellular amino acid metabolic process	NA
Locus_10745_Transcript_1/3_Confidence_0.667_Length_1234	Oxidoreductase family protein (AHRD V1 ***- D7LXC3_ARALY)%3B contains Interpro domain(s) IPR016040 NAD(P)-binding domain	Solyc11g011840.1.1	100	88.08	411	362	0	0	21	1106	1	362	0	metabolic process;oxidation-reduction process;oxidoreductase activity;	GO:0008152;GO:0055114;GO:0016491;	GO:0016491~oxidoreductase activity	GO:0008152~metabolic process;GO:0055114~oxidation-reduction process	NA
Locus_1076_Transcript_1/1_Confidence_1.000_Length_1368	Methyltransferase domain family (AHRD V1 ***- B5JXE3_9GAMM)	Solyc06g074380.1.1	100	80.04	456	365	0	0	42	1136	1	365	0	methyltransferase activity;methylation;transferase activity;biological_process;	GO:0008168;GO:0032259;GO:0016740;GO:0008150;	GO:0008168~methyltransferase activity;GO:0016740~transferase activity	GO:0032259~methylation;GO:0008150~biological_process	NA
Locus_10760_Transcript_1/1_Confidence_1.000_Length_1632	3%26apos(2%26apos) 5%26apos-bisphosphate nucleotidase-like protein (AHRD V1 **** Q682R6_ARATH)%3B contains Interpro domain(s) IPR000760 Inositol monophosphatase	Solyc02g079270.1.1	100	76.65	544	417	0	0	1560	310	1	417	0	phosphatidylinositol phosphorylation;	GO:0046854;	NA	GO:0046854~phosphatidylinositol phosphorylation	NA
Locus_10763_Transcript_1/1_Confidence_1.000_Length_1576	TCP family transcription factor (AHRD V1 *-** A6MCZ2_9ORYZ)%3B contains Interpro domain(s) IPR005333 Transcription factor%2C TCP	Solyc11g020670.1.1	100	71.24	525	374	0	0	1282	161	1	374	0	regulation of transcription, DNA-templated;sequence-specific DNA binding transcription factor activity;	GO:0006355;GO:0003700;	GO:0003700~sequence-specific DNA binding transcription factor activity	GO:0006355~regulation of transcription, DNA-templated	NA
Locus_10769_Transcript_1/1_Confidence_1.000_Length_1681	Ubiquitin carboxyl-terminal hydrolase (AHRD V1 ***- B9N2M4_POPTR)%3B contains Interpro domain(s) IPR001394 Peptidase C19%2C ubiquitin carboxyl-terminal hydrolase 2	Solyc08g076910.1.1	100	91.25	560	511	0	0	1681	149	204	714	0	hydrolase activity;proteolysis;cysteine-type peptidase activity;peptidase activity;ubiquitin-dependent protein catabolic process;ubiquitin thiolesterase activity;ubiquitinyl hydrolase activity;	GO:0016787;GO:0006508;GO:0008234;GO:0008233;GO:0006511;GO:0004221;GO:0036459;	GO:0016787~hydrolase activity;GO:0008234~cysteine-type peptidase activity;GO:0008233~peptidase activity;GO:0004221~ubiquitin thiolesterase activity;GO:0036459~ubiquitinyl hydrolase activity	GO:0006508~proteolysis;GO:0006511~ubiquitin-dependent protein catabolic process	NA
Locus_10781_Transcript_1/1_Confidence_1.000_Length_1663	Arginine biosynthesis bifunctional protein ArgJ (AHRD V1 ***- B4VHU0_9CYAN)%3B contains Interpro domain(s) IPR002813 Arginine biosynthesis protein ArgJ	Solyc09g010420.1.1	100	84.84	554	470	0	0	46	1455	1	470	0	transferase activity;metabolic process;catalytic activity;plastid;arginine biosynthetic process;cellular amino acid biosynthetic process;transferase activity, transferring acyl groups;glutamate N-acetyltransferase activity;chloroplast;acetyl-CoA:L-glutamate N-acetyltransferase activity;chloroplast stroma;pyrimidine ribonucleotide biosynthetic process;	GO:0016740;GO:0008152;GO:0003824;GO:0009536;GO:0006526;GO:0008652;GO:0016746;GO:0004358;GO:0009507;GO:0004042;GO:0009570;GO:0009220;	GO:0016740~transferase activity;GO:0003824~catalytic activity;GO:0016746~transferase activity, transferring acyl groups;GO:0004358~glutamate N-acetyltransferase activity;GO:0004042~acetyl-CoA:L-glutamate N-acetyltransferase activity	GO:0008152~metabolic process;GO:0006526~arginine biosynthetic process;GO:0008652~cellular amino acid biosynthetic process;GO:0009220~pyrimidine ribonucleotide biosynthetic process	GO:0009536~plastid;GO:0009507~chloroplast;GO:0009570~chloroplast stroma
Locus_10783_Transcript_1/1_Confidence_1.000_Length_2206	Calmodulin-binding protein (AHRD V1 **** D7MMC2_ARALY)%3B contains Interpro domain(s) IPR012416 Calmodulin binding protein-like	Solyc03g113920.1.1	100	76.33	735	561	0	0	1952	270	1	561	0	;	;	NA	NA	NA
Locus_10785_Transcript_1/1_Confidence_1.000_Length_1835	GTPase obg (AHRD V1 ***- D5XBC9_THEPJ)%3B contains Interpro domain(s) IPR014100 GTP-binding protein Obg/CgtA	Solyc01g067530.1.1	100	71.41	612	437	0	0	1	1311	235	671	0	GTP binding;nucleotide binding;GTP catabolic process;GTPase activity;magnesium ion binding;mRNA modification;chloroplast organization;chloroplast inner membrane;embryo development;thylakoid membrane organization;rRNA processing;chloroplast stroma;embryo development ending in seed dormancy;chloroplast;	GO:0005525;GO:0000166;GO:0006184;GO:0003924;GO:0000287;GO:0016556;GO:0009658;GO:0009706;GO:0009790;GO:0010027;GO:0006364;GO:0009570;GO:0009793;GO:0009507;	GO:0005525~GTP binding;GO:0000166~nucleotide binding;GO:0003924~GTPase activity;GO:0000287~magnesium ion binding	GO:0006184~GTP catabolic process;GO:0016556~mRNA modification;GO:0009658~chloroplast organization;GO:0009790~embryo development;GO:0010027~thylakoid membrane organization;GO:0006364~rRNA processing;GO:0009793~embryo development ending in seed dormancy	GO:0009706~chloroplast inner membrane;GO:0009570~chloroplast stroma;GO:0009507~chloroplast
Locus_10793_Transcript_1/1_Confidence_1.000_Length_1136	Pentatricopeptide repeat-containing protein (AHRD V1 ***- D7MJE2_ARALY)%3B contains Interpro domain(s) IPR002885 Pentatricopeptide repeat	Solyc02g087560.1.1	100	99.74	379	378	0	0	3	1136	272	649	0	plastid;chloroplast;protein binding;	GO:0009536;GO:0009507;GO:0005515;	GO:0005515~protein binding	NA	GO:0009536~plastid;GO:0009507~chloroplast
Locus_10794_Transcript_1/1_Confidence_1.000_Length_1371	Chloroplast lumen common family protein (AHRD V1 *--- D7LUJ6_ARALY)%3B contains Interpro domain(s) IPR011990 Tetratricopeptide-like helical	Solyc09g005740.1.1	100	77.46	457	354	0	0	1316	255	1	354	0	protein binding;	GO:0005515;	GO:0005515~protein binding	NA	NA
Locus_10800_Transcript_1/1_Confidence_1.000_Length_2057	Ubiquitin carboxyl-terminal hydrolase (AHRD V1 **** B9DGE6_ARATH)%3B contains Interpro domain(s) IPR001394 Peptidase C19%2C ubiquitin carboxyl-terminal hydrolase 2	Solyc11g065210.1.1	100	77.84	686	534	0	0	110	1711	1	534	0	hydrolase activity;proteolysis;cysteine-type peptidase activity;peptidase activity;ubiquitin-dependent protein catabolic process;ubiquitin thiolesterase activity;nucleus;ubiquitinyl hydrolase activity;	GO:0016787;GO:0006508;GO:0008234;GO:0008233;GO:0006511;GO:0004221;GO:0005634;GO:0036459;	GO:0016787~hydrolase activity;GO:0008234~cysteine-type peptidase activity;GO:0008233~peptidase activity;GO:0004221~ubiquitin thiolesterase activity;GO:0036459~ubiquitinyl hydrolase activity	GO:0006508~proteolysis;GO:0006511~ubiquitin-dependent protein catabolic process	GO:0005634~nucleus
Locus_10802_Transcript_1/1_Confidence_1.000_Length_1450	Mutator-like transposase-like protein (AHRD V1 ***- Q9FI74_ARATH)%3B contains Interpro domain(s) IPR004332 Transposase%2C MuDR%2C plant	Solyc01g005700.1.1	100	83.44	483	403	0	0	2	1210	348	750	0	zinc ion binding;nucleic acid binding;	GO:0008270;GO:0003676;	GO:0008270~zinc ion binding;GO:0003676~nucleic acid binding	NA	NA
Locus_10805_Transcript_1/1_Confidence_1.000_Length_1453	Genomic DNA chromosome 5 P1 clone MUA22 (AHRD V1 ***- Q9FMU1_ARATH)	Solyc05g015880.1.1	100	78.51	484	380	0	0	37	1176	1	380	0	molecular_function;biological_process;	GO:0003674;GO:0008150;	GO:0003674~molecular_function	GO:0008150~biological_process	NA
Locus_1081_Transcript_1/1_Confidence_1.000_Length_2874	Cc-nbs-lrr resistance protein (AHRD V1 ***- B9MXL5_POPTR)%3B contains Interpro domain(s) IPR002182 NB-ARC	Solyc02g084890.1.1	100	88.73	958	850	0	0	2753	204	1	850	0	ADP binding;defense response;nucleotide binding;ATP binding;	GO:0043531;GO:0006952;GO:0000166;GO:0005524;	GO:0043531~ADP binding;GO:0000166~nucleotide binding;GO:0005524~ATP binding	GO:0006952~defense response	NA
Locus_10838_Transcript_1/1_Confidence_1.000_Length_2412	U3 small nucleolar RNA-associated protein 6 homolog (AHRD V1 *-*- B5XAY9_SALSA)%3B contains Interpro domain(s) IPR013949 U3 small nucleolar RNA-associated protein 6	Solyc02g032920.1.1	100	81.09	804	652	0	0	69	2024	1	652	0	intracellular;RNA processing;protein targeting to mitochondrion;cullin deneddylation;histone methylation;protein deubiquitination;protein maturation;mRNA export from nucleus;maintenance of meristem identity;embryo sac egg cell differentiation;karyogamy;protein import into nucleus;RNA methylation;protein ubiquitination;photomorphogenesis;mitotic cell cycle;positive regulation of transcription, DNA…	GO:0005622;GO:0006396;GO:0006626;GO:0010388;GO:0016571;GO:0016579;GO:0051604;GO:0006406;GO:0010074;GO:0009560;GO:0000741;GO:0006606;GO:0001510;GO:0016567;GO:0009640;GO:0000278;GO:0045893;GO:0000398;GO:0035196;GO:0030422;GO:0005634;GO:0009909;	NA	GO:0006396~RNA processing;GO:0006626~protein targeting to mitochondrion;GO:0010388~cullin deneddylation;GO:0016571~histone methylation;GO:0016579~protein deubiquitination;GO:0051604~protein maturation;GO:0006406~mRNA export from nucleus;GO:0010074~maintenance of meristem identity;GO:0009560~embryo sac egg cell differentiation;GO:0000741~karyogamy;GO:0006606~protein import into nucleus;GO:0001510~…	GO:0005622~intracellular;GO:0005634~nucleus
Locus_10839_Transcript_1/1_Confidence_1.000_Length_1653	Phloem protein (Fragment) (AHRD V1 *--- C6FDA1_PSEMZ)	Solyc02g092140.1.1	100	75.68	551	417	0	0	1436	186	1	417	0	;	;	NA	NA	NA
Locus_10846_Transcript_1/1_Confidence_1.000_Length_1664	Serine carboxypeptidase 1 (AHRD V1 ***- B6TDA5_MAIZE)%3B contains Interpro domain(s) IPR001563 Peptidase S10%2C serine carboxypeptidase	Solyc06g083030.1.1	100	89.73	555	498	0	0	1	1494	2	499	0	proteolysis;serine-type carboxypeptidase activity;	GO:0006508;GO:0004185;	GO:0004185~serine-type carboxypeptidase activity	GO:0006508~proteolysis	NA
Locus_1085_Transcript_1/1_Confidence_1.000_Length_1293	Unknown Protein (AHRD V1)	Solyc02g091320.1.1	100	73.55	431	317	0	0	1081	131	1	317	0	;	;	NA	NA	NA
Locus_10850_Transcript_1/1_Confidence_1.000_Length_2109	TIR-NBS-LRR disease resistance-like protein (AHRD V1 **** Q1KT02_POPBA)%3B contains Interpro domain(s) IPR002182 NB-ARC	Solyc01g100560.1.1	100	99.15	703	697	0	0	18	2108	304	1000	0	NA	NA	NA	NA	NA
Locus_10851_Transcript_1/1_Confidence_1.000_Length_2590	Receptor-like kinase (AHRD V1 **** A7VM44_MARPO)%3B contains Interpro domain(s) IPR002290 Serine/threonine protein kinase	Solyc01g104970.1.1	100	71.38	863	616	0	0	2160	313	1	616	0	transferase activity;membrane;transferase activity, transferring phosphorus-containing groups;phosphorylation;kinase activity;protein phosphorylation;ATP binding;protein serine/threonine kinase activity;protein kinase activity;nucleotide binding;integral component of membrane;protein binding;	GO:0016740;GO:0016020;GO:0016772;GO:0016310;GO:0016301;GO:0006468;GO:0005524;GO:0004674;GO:0004672;GO:0000166;GO:0016021;GO:0005515;	GO:0016740~transferase activity;GO:0016772~transferase activity, transferring phosphorus-containing groups;GO:0016301~kinase activity;GO:0005524~ATP binding;GO:0004674~protein serine/threonine kinase activity;GO:0004672~protein kinase activity;GO:0000166~nucleotide binding;GO:0005515~protein binding	GO:0016310~phosphorylation;GO:0006468~protein phosphorylation	GO:0016020~membrane;GO:0016021~integral component of membrane
Locus_10853_Transcript_1/1_Confidence_1.000_Length_1636	Geranylgeranyl reductase (AHRD V1 ***- Q1ZYL0_OLEEU)%3B contains Interpro domain(s) IPR011774 Geranylgeranyl reductase%2C plants and cyanobacteria	Solyc03g115980.1.1	100	85.14	545	464	0	0	1597	206	1	464	0	membrane;metabolic process;chloroplast envelope;oxidation-reduction process;oxidoreductase activity;cofactor biosynthetic process;geranylgeranyl reductase activity;oxidoreductase activity, acting on the CH-CH group of donors, NAD or NADP as acceptor;chlorophyll biosynthetic process;chloroplast thylakoid;photosynthesis, light reaction;photosynthesis;cysteine biosynthetic process;chloroplast thylak…	GO:0016020;GO:0008152;GO:0009941;GO:0055114;GO:0016491;GO:0051188;GO:0045550;GO:0016628;GO:0015995;GO:0009534;GO:0019684;GO:0015979;GO:0019344;GO:0009535;GO:0035304;GO:0031969;GO:0010189;GO:0009536;GO:0009507;GO:0005515;	GO:0016491~oxidoreductase activity;GO:0045550~geranylgeranyl reductase activity;GO:0016628~oxidoreductase activity, acting on the CH-CH group of donors, NAD or NADP as acceptor;GO:0005515~protein binding	GO:0008152~metabolic process;GO:0055114~oxidation-reduction process;GO:0051188~cofactor biosynthetic process;GO:0015995~chlorophyll biosynthetic process;GO:0019684~photosynthesis, light reaction;GO:0015979~photosynthesis;GO:0019344~cysteine biosynthetic process;GO:0035304~regulation of protein dephosphorylation;GO:0010189~vitamin E biosynthetic process	GO:0016020~membrane;GO:0009941~chloroplast envelope;GO:0009534~chloroplast thylakoid;GO:0009535~chloroplast thylakoid membrane;GO:0031969~chloroplast membrane;GO:0009536~plastid;GO:0009507~chloroplast
Locus_1086_Transcript_1/1_Confidence_1.000_Length_2232	Ankyrin-repeat protein (AHRD V1 **-- A2CIR5_ORYSJ)%3B contains Interpro domain(s) IPR002110 Ankyrin	Solyc05g054830.1.1	100	78.49	744	584	0	0	2130	379	1	584	0	cellular protein localization;plasma membrane;nucleus;membrane;response to salt stress;integral component of membrane;protein binding;	GO:0034613;GO:0005886;GO:0005634;GO:0016020;GO:0009651;GO:0016021;GO:0005515;	GO:0005515~protein binding	GO:0034613~cellular protein localization;GO:0009651~response to salt stress	GO:0005886~plasma membrane;GO:0005634~nucleus;GO:0016020~membrane;GO:0016021~integral component of membrane
Locus_10868_Transcript_1/1_Confidence_1.000_Length_3848	LRR receptor-like serine/threonine-protein kinase FEI 2 (AHRD V1 *-** FEI2_ARATH)%3B contains Interpro domain(s) IPR002290 Serine/threonine protein kinase	Solyc03g059490.1.1	100	87.69	1283	1125	0	0	3647	273	1	1125	0	transferase activity;membrane;transferase activity, transferring phosphorus-containing groups;phosphorylation;kinase activity;protein phosphorylation;ATP binding;protein serine/threonine kinase activity;protein kinase activity;nucleotide binding;protein homooligomerization;embryonic meristem development;pollen maturation;radial axis specification;pollen germination;lignin metabolic process;transm…	GO:0016740;GO:0016020;GO:0016772;GO:0016310;GO:0016301;GO:0006468;GO:0005524;GO:0004674;GO:0004672;GO:0000166;GO:0051260;GO:0048508;GO:0010152;GO:0009945;GO:0009846;GO:0009808;GO:0007169;GO:0048653;GO:0009942;GO:0016021;GO:0010073;GO:0007275;GO:0005886;GO:0005515;	GO:0016740~transferase activity;GO:0016772~transferase activity, transferring phosphorus-containing groups;GO:0016301~kinase activity;GO:0005524~ATP binding;GO:0004674~protein serine/threonine kinase activity;GO:0004672~protein kinase activity;GO:0000166~nucleotide binding;GO:0005515~protein binding	GO:0016310~phosphorylation;GO:0006468~protein phosphorylation;GO:0051260~protein homooligomerization;GO:0048508~embryonic meristem development;GO:0010152~pollen maturation;GO:0009945~radial axis specification;GO:0009846~pollen germination;GO:0009808~lignin metabolic process;GO:0007169~transmembrane receptor protein tyrosine kinase signaling pathway;GO:0048653~anther development;GO:0009942~longitu…	GO:0016020~membrane;GO:0016021~integral component of membrane;GO:0005886~plasma membrane
Locus_10869_Transcript_1/1_Confidence_1.000_Length_2271	Interferon-induced GTP-binding protein Mx (Fragment) (AHRD V1 *--- MX_PERFL)%3B contains Interpro domain(s) IPR015577 Interferon-induced Mx protein	Solyc04g072030.1.1	100	89.17	757	675	0	0	50	2074	1	675	0	GTP binding;nucleotide binding;GTP catabolic process;GTPase activity;	GO:0005525;GO:0000166;GO:0006184;GO:0003924;	GO:0005525~GTP binding;GO:0000166~nucleotide binding;GO:0003924~GTPase activity	GO:0006184~GTP catabolic process	NA
Locus_10881_Transcript_1/1_Confidence_1.000_Length_1584	Ammonium transporter (AHRD V1 **** Q09J80_9ROSI)%3B contains Interpro domain(s) IPR001905 Ammonium transporter	Solyc09g090730.1.1	100	92.8	528	490	0	0	25	1494	1	490	0	membrane;integral component of membrane;transport;ammonium transmembrane transport;ammonium transport;ammonium transmembrane transporter activity;	GO:0016020;GO:0016021;GO:0006810;GO:0072488;GO:0015696;GO:0008519;	GO:0008519~ammonium transmembrane transporter activity	GO:0006810~transport;GO:0072488~ammonium transmembrane transport;GO:0015696~ammonium transport	GO:0016020~membrane;GO:0016021~integral component of membrane
Locus_10887_Transcript_1/1_Confidence_1.000_Length_1662	Serine carboxypeptidase 1 (AHRD V1 **** B6SW38_MAIZE)%3B contains Interpro domain(s) IPR001563 Peptidase S10%2C serine carboxypeptidase	Solyc01g087970.1.1	100	90.97	554	504	0	0	32	1543	1	504	0	proteolysis;serine-type carboxypeptidase activity;	GO:0006508;GO:0004185;	GO:0004185~serine-type carboxypeptidase activity	GO:0006508~proteolysis	NA
Locus_1089_Transcript_1/1_Confidence_1.000_Length_1840	Decarboxylase family protein (AHRD V1 ***- B1ILJ6_CLOBK)%3B contains Interpro domain(s) IPR002129 Pyridoxal phosphate-dependent decarboxylase	Solyc04g071140.1.1	100	78.63	613	482	0	0	7	1452	1	482	0	catalytic activity;pyridoxal phosphate binding;carboxylic acid metabolic process;carboxy-lyase activity;lyase activity;ethanolamine metabolic process;cytosol;plasma membrane;	GO:0003824;GO:0030170;GO:0019752;GO:0016831;GO:0016829;GO:0006580;GO:0005829;GO:0005886;	GO:0003824~catalytic activity;GO:0030170~pyridoxal phosphate binding;GO:0016831~carboxy-lyase activity;GO:0016829~lyase activity	GO:0019752~carboxylic acid metabolic process;GO:0006580~ethanolamine metabolic process	GO:0005829~cytosol;GO:0005886~plasma membrane
Locus_10891_Transcript_1/1_Confidence_1.000_Length_1515	Inositol hexakisphosphate kinase 3 (AHRD V1 *-*- Q5TAQ4_HUMAN)%3B contains Interpro domain(s) IPR005522 Inositol polyphosphate kinase	Solyc12g042430.1.1	100	72.67	505	367	0	0	128	1228	1	367	0	inositol-1,4,5-trisphosphate 3-kinase activity;	GO:0008440;	GO:0008440~inositol-1,4,5-trisphosphate 3-kinase activity	NA	NA
Locus_10893_Transcript_2/4_Confidence_0.700_Length_2956	Defective in exine formation (AHRD V1 **-- Q9FV30_ARATH)%3B contains Interpro domain(s) IPR013517 FG-GAP	Solyc09g013130.1.1	100	89.75	985	884	0	0	155	2806	1	884	0	;	;	NA	NA	NA
Locus_10893_Transcript_4/4_Confidence_0.700_Length_2956	Defective in exine formation (AHRD V1 **-- Q9FV30_ARATH)%3B contains Interpro domain(s) IPR013517 FG-GAP	Solyc09g013130.1.1	100	89.75	985	884	0	0	155	2806	1	884	0	;	;	NA	NA	NA
Locus_10895_Transcript_1/3_Confidence_0.571_Length_3878	PHD finger family protein (AHRD V1 **-- D7LJU5_ARALY)%3B contains Interpro domain(s) IPR019787 Zinc finger%2C PHD-finger	Solyc10g084650.1.1	100	83.68	1293	1082	0	0	3877	632	268	1349	0	metal ion binding;zinc ion binding;protein binding;	GO:0046872;GO:0008270;GO:0005515;	GO:0046872~metal ion binding;GO:0008270~zinc ion binding;GO:0005515~protein binding	NA	NA
Locus_109_Transcript_1/1_Confidence_1.000_Length_1339	UDP-glucose 4-epimerase (AHRD V1 **-* D5RML8_9PROT)%3B contains Interpro domain(s) IPR016040 NAD(P)-binding domain	Solyc04g011400.1.1	100	76.91	446	343	0	0	1212	184	1	343	0	catalytic activity;coenzyme binding;cellular metabolic process;	GO:0003824;GO:0050662;GO:0044237;	GO:0003824~catalytic activity;GO:0050662~coenzyme binding	GO:0044237~cellular metabolic process	NA
Locus_10907_Transcript_1/1_Confidence_1.000_Length_1593	Zinc finger protein (AHRD V1 *-*- Q9LVQ7_ARATH)%3B contains Interpro domain(s) IPR007087 Zinc finger%2C C2H2-type	Solyc08g063040.1.1	100	87.95	531	467	0	0	84	1484	1	467	0	metal ion binding;nucleic acid binding;	GO:0046872;GO:0003676;	GO:0046872~metal ion binding;GO:0003676~nucleic acid binding	NA	NA
Locus_10917_Transcript_1/1_Confidence_1.000_Length_1874	CTD phosphatase-like protein (AHRD V1 ***- C7EYT4_ORYGL)%3B contains Interpro domain(s) IPR011948 Dullard-like phosphatase domain	Solyc04g045630.1.1	100	70.72	625	442	0	0	1713	388	1	442	0	phosphatase activity;dephosphorylation;CTD phosphatase activity;chromosome, centromeric region;chromosome;autophagy;protein dephosphorylation;nucleus;cytoplasm;protein binding;	GO:0016791;GO:0016311;GO:0008420;GO:0000775;GO:0005694;GO:0006914;GO:0006470;GO:0005634;GO:0005737;GO:0005515;	GO:0016791~phosphatase activity;GO:0008420~CTD phosphatase activity;GO:0005515~protein binding	GO:0016311~dephosphorylation;GO:0006914~autophagy;GO:0006470~protein dephosphorylation	GO:0000775~chromosome, centromeric region;GO:0005694~chromosome;GO:0005634~nucleus;GO:0005737~cytoplasm
Locus_10918_Transcript_1/1_Confidence_1.000_Length_1880	Multidrug resistance protein mdtK (AHRD V1 ***- MDTK_EDWI9)%3B contains Interpro domain(s) IPR015521 MATE family transporter related protein	Solyc05g008510.1.1	100	76.24	627	478	0	0	37	1470	1	478	0	transmembrane transport;membrane;antiporter activity;drug transmembrane transporter activity;drug transmembrane transport;	GO:0055085;GO:0016020;GO:0015297;GO:0015238;GO:0006855;	GO:0015297~antiporter activity;GO:0015238~drug transmembrane transporter activity	GO:0055085~transmembrane transport;GO:0006855~drug transmembrane transport	GO:0016020~membrane
Locus_10919_Transcript_3/3_Confidence_0.667_Length_1985	Nucleolar GTP-binding protein 2 (AHRD V1 *-** B0WF29_CULQU)%3B contains Interpro domain(s) IPR014813 GNL3L/Grn1 putative GTPase	Solyc09g061430.1.1	100	91.99	662	609	0	0	63	1889	1	609	0	GTP binding;	GO:0005525;	GO:0005525~GTP binding	NA	NA
Locus_10929_Transcript_1/1_Confidence_1.000_Length_1492	MCM3-associated protein (Fragment) (AHRD V1 **-- Q6DRP0_DANRE)%3B contains Interpro domain(s) IPR005062 SAC3/GANP/Nin1/mts3/eIF-3 p25	Solyc06g061120.1.1	100	83.9	497	417	0	0	49	1299	1	417	0	photoperiodism, flowering;biological_process;	GO:0048573;GO:0008150;	NA	GO:0048573~photoperiodism, flowering;GO:0008150~biological_process	NA
Locus_1093_Transcript_2/2_Confidence_1.000_Length_4236	Phospholipid-transporting ATPase (AHRD V1 **** C1GDL1_PARBD)%3B contains Interpro domain(s) IPR006539 ATPase%2C P-type%2C phospholipid-translocating%2C flippase	Solyc06g062780.1.1	100	85.91	1412	1213	0	0	282	3920	1	1213	0	cation transport;membrane;ATP binding;nucleotide binding;metal ion binding;hydrolase activity;cation-transporting ATPase activity;magnesium ion binding;integral component of membrane;phospholipid transport;phospholipid-translocating ATPase activity;	GO:0006812;GO:0016020;GO:0005524;GO:0000166;GO:0046872;GO:0016787;GO:0019829;GO:0000287;GO:0016021;GO:0015914;GO:0004012;	GO:0005524~ATP binding;GO:0000166~nucleotide binding;GO:0046872~metal ion binding;GO:0016787~hydrolase activity;GO:0019829~cation-transporting ATPase activity;GO:0000287~magnesium ion binding;GO:0004012~phospholipid-translocating ATPase activity	GO:0006812~cation transport;GO:0015914~phospholipid transport	GO:0016020~membrane;GO:0016021~integral component of membrane
Locus_10934_Transcript_1/1_Confidence_1.000_Length_1828	Elongation factor Tu (AHRD V1 **** B9SFP0_RICCO)%3B contains Interpro domain(s) IPR004541 Translation elongation factor EFTu/EF1A%2C bacterial and organelle	Solyc09g073000.1.1	100	73.89	609	450	0	0	71	1420	1	450	0	intracellular;GTP binding;nucleotide binding;GTP catabolic process;GTPase activity;translation elongation factor activity;translational elongation;	GO:0005622;GO:0005525;GO:0000166;GO:0006184;GO:0003924;GO:0003746;GO:0006414;	GO:0005525~GTP binding;GO:0000166~nucleotide binding;GO:0003924~GTPase activity;GO:0003746~translation elongation factor activity	GO:0006184~GTP catabolic process;GO:0006414~translational elongation	GO:0005622~intracellular
Locus_10936_Transcript_1/1_Confidence_1.000_Length_1389	RING finger protein (AHRD V1 *-*- C6EUD3_SOYBN)%3B contains Interpro domain(s) IPR018957 Zinc finger%2C C3HC4 RING-type	Solyc01g105620.1.1	100	76.03	463	352	0	0	56	1111	1	352	0	metal ion binding;zinc ion binding;protein binding;	GO:0046872;GO:0008270;GO:0005515;	GO:0046872~metal ion binding;GO:0008270~zinc ion binding;GO:0005515~protein binding	NA	NA
Locus_1094_Transcript_1/1_Confidence_1.000_Length_2011	23S rRNA (Uracil-5-)-methyltransferase RumA (AHRD V1 **** D8F5E6_9DELT)%3B contains Interpro domain(s) IPR001566 23S rRNA methyltransferase/RumA	Solyc03g121260.1.1	100	84.78	670	568	0	0	2	1705	2	569	0	RNA binding;RNA methyltransferase activity;RNA methylation;RNA processing;methyltransferase activity;methylation;transferase activity;	GO:0003723;GO:0008173;GO:0001510;GO:0006396;GO:0008168;GO:0032259;GO:0016740;	GO:0003723~RNA binding;GO:0008173~RNA methyltransferase activity;GO:0008168~methyltransferase activity;GO:0016740~transferase activity	GO:0001510~RNA methylation;GO:0006396~RNA processing;GO:0032259~methylation	NA
Locus_10944_Transcript_1/1_Confidence_1.000_Length_1586	Cytochrome P450 (AHRD V1 ***- O04163_NEPRA)%3B contains Interpro domain(s) IPR002401 Cytochrome P450%2C E-class%2C group I	Solyc03g112010.1.1	100	94.14	529	498	0	0	18	1511	1	498	0	metal ion binding;heme binding;oxidoreductase activity, acting on paired donors, with incorporation or reduction of molecular oxygen;electron carrier activity;monooxygenase activity;oxidation-reduction process;oxidoreductase activity;iron ion binding;	GO:0046872;GO:0020037;GO:0016705;GO:0009055;GO:0004497;GO:0055114;GO:0016491;GO:0005506;	GO:0046872~metal ion binding;GO:0020037~heme binding;GO:0016705~oxidoreductase activity, acting on paired donors, with incorporation or reduction of molecular oxygen;GO:0009055~electron carrier activity;GO:0004497~monooxygenase activity;GO:0016491~oxidoreductase activity;GO:0005506~iron ion binding	GO:0055114~oxidation-reduction process	NA
Locus_10947_Transcript_1/1_Confidence_1.000_Length_1448	MRNA decapping enzyme (AHRD V1 *-*- Q45NB8_XENLA)%3B contains Interpro domain(s) IPR010334 Dcp1-like decapping	Solyc01g009390.1.1	100	76.19	483	368	0	0	84	1187	1	368	0	;	;	NA	NA	NA
Locus_10955_Transcript_3/3_Confidence_0.667_Length_1693	Cytochrome P450 (AHRD V1 ***- B9N7D9_POPTR)%3B contains Interpro domain(s) IPR002401 Cytochrome P450%2C E-class%2C group I	Solyc04g071800.1.1	100	90.25	564	509	0	0	1636	110	1	509	0	metal ion binding;heme binding;oxidoreductase activity, acting on paired donors, with incorporation or reduction of molecular oxygen;electron carrier activity;monooxygenase activity;oxidation-reduction process;oxidoreductase activity;iron ion binding;	GO:0046872;GO:0020037;GO:0016705;GO:0009055;GO:0004497;GO:0055114;GO:0016491;GO:0005506;	GO:0046872~metal ion binding;GO:0020037~heme binding;GO:0016705~oxidoreductase activity, acting on paired donors, with incorporation or reduction of molecular oxygen;GO:0009055~electron carrier activity;GO:0004497~monooxygenase activity;GO:0016491~oxidoreductase activity;GO:0005506~iron ion binding	GO:0055114~oxidation-reduction process	NA
Locus_10968_Transcript_1/1_Confidence_1.000_Length_2115	D-xylose transporter (AHRD V1 **** D0DTW3_LACFE)%3B contains Interpro domain(s) IPR003663 Sugar/inositol transporter	Solyc03g096950.1.1	100	71.35	705	503	0	0	167	1675	1	503	0	transmembrane transport;membrane;substrate-specific transmembrane transporter activity;transmembrane transporter activity;integral component of membrane;transport;transporter activity;	GO:0055085;GO:0016020;GO:0022891;GO:0022857;GO:0016021;GO:0006810;GO:0005215;	GO:0022891~substrate-specific transmembrane transporter activity;GO:0022857~transmembrane transporter activity;GO:0005215~transporter activity	GO:0055085~transmembrane transport;GO:0006810~transport	GO:0016020~membrane;GO:0016021~integral component of membrane
Locus_1097_Transcript_1/2_Confidence_0.667_Length_1699	Double-stranded RNA binding protein (AHRD V1 *-** A9T6E4_PHYPA)%3B contains Interpro domain(s) IPR001159 Double-stranded RNA binding	Solyc05g056100.1.1	100	89.4	566	506	0	0	182	1699	1	506	0	;	;	NA	NA	NA
Locus_10973_Transcript_1/1_Confidence_1.000_Length_2938	Elongation factor Tu family protein (AHRD V1 **** D7L2H7_ARALY)%3B contains Interpro domain(s) IPR000795 Protein synthesis factor%2C GTP-binding	Solyc11g071770.1.1	100	94.79	979	928	0	0	2936	153	97	1024	0	GTP binding;nucleotide binding;GTP catabolic process;GTPase activity;translational elongation;translation elongation factor activity;ribosome;cytosol;	GO:0005525;GO:0000166;GO:0006184;GO:0003924;GO:0006414;GO:0003746;GO:0005840;GO:0005829;	GO:0005525~GTP binding;GO:0000166~nucleotide binding;GO:0003924~GTPase activity;GO:0003746~translation elongation factor activity	GO:0006184~GTP catabolic process;GO:0006414~translational elongation	GO:0005840~ribosome;GO:0005829~cytosol
Locus_10984_Transcript_2/2_Confidence_1.000_Length_1660	BTB/POZ domain containing protein expressed (AHRD V1 ***- Q10C73_ORYSJ)%3B contains Interpro domain(s) IPR013089 Kelch related	Solyc05g052960.1.1	100	73.78	553	408	0	0	114	1337	1	408	0	regulation of protein ubiquitination;protein ubiquitination;cytosol;identical protein binding;nucleus;cytoplasm;protein binding;	GO:0031396;GO:0016567;GO:0005829;GO:0042802;GO:0005634;GO:0005737;GO:0005515;	GO:0042802~identical protein binding;GO:0005515~protein binding	GO:0031396~regulation of protein ubiquitination;GO:0016567~protein ubiquitination	GO:0005829~cytosol;GO:0005634~nucleus;GO:0005737~cytoplasm
Locus_10992_Transcript_1/1_Confidence_1.000_Length_1427	Cytochrome P450 (AHRD V1 ***- B9HFV7_POPTR)%3B contains Interpro domain(s) IPR002401 Cytochrome P450%2C E-class%2C group I	Solyc12g045020.1.1	100	98.11	476	467	0	0	1403	3	1	467	0	metal ion binding;heme binding;oxidoreductase activity, acting on paired donors, with incorporation or reduction of molecular oxygen;electron carrier activity;monooxygenase activity;oxidation-reduction process;oxidoreductase activity;iron ion binding;	GO:0046872;GO:0020037;GO:0016705;GO:0009055;GO:0004497;GO:0055114;GO:0016491;GO:0005506;	GO:0046872~metal ion binding;GO:0020037~heme binding;GO:0016705~oxidoreductase activity, acting on paired donors, with incorporation or reduction of molecular oxygen;GO:0009055~electron carrier activity;GO:0004497~monooxygenase activity;GO:0016491~oxidoreductase activity;GO:0005506~iron ion binding	GO:0055114~oxidation-reduction process	NA
Locus_11_Transcript_1/1_Confidence_1.000_Length_3390	Epsin-1 (AHRD V1 *-*- C0HAA4_SALSA)%3B contains Interpro domain(s) IPR001026 Epsin%2C N-terminal	Solyc12g098740.1.1	100	82.21	1130	929	0	0	200	2986	1	929	0	;	;	NA	NA	NA
Locus_11001_Transcript_1/1_Confidence_1.000_Length_1461	Remorin (AHRD V1 ***- Q00M66_SOYBN)%3B contains Interpro domain(s) IPR005516 Remorin%2C C-terminal region	Solyc02g064990.1.1	100	79.47	487	387	0	0	80	1240	1	387	0	;	;	NA	NA	NA
Locus_11004_Transcript_1/1_Confidence_1.000_Length_1627	Lysine ketoglutarate reductase trans-splicing related 1 (AHRD V1 ***- B6TPP1_MAIZE)%3B contains Interpro domain(s) IPR007877 Protein of unknown function DUF707	Solyc11g069550.1.1	100	71.4	542	387	0	0	218	1378	1	387	0	;	;	NA	NA	NA
Locus_11017_Transcript_1/1_Confidence_1.000_Length_1595	Mate efflux family protein (AHRD V1 **-- D7KHQ9_ARALY)%3B contains Interpro domain(s) IPR002528 Multi antimicrobial extrusion protein MatE	Solyc11g065820.1.1	100	95.49	532	508	0	0	1524	1	1	508	0	transmembrane transport;membrane;antiporter activity;drug transmembrane transporter activity;drug transmembrane transport;	GO:0055085;GO:0016020;GO:0015297;GO:0015238;GO:0006855;	GO:0015297~antiporter activity;GO:0015238~drug transmembrane transporter activity	GO:0055085~transmembrane transport;GO:0006855~drug transmembrane transport	GO:0016020~membrane
Locus_11023_Transcript_1/1_Confidence_1.000_Length_2947	Respiratory burst oxidase-like protein (AHRD V1 **** C1IHQ9_9ROSI)%3B contains Interpro domain(s) IPR013121 Ferric reductase%2C NAD binding	Solyc06g068680.1.1	100	87.27	982	857	0	0	65	2635	1	857	0	membrane;oxidation-reduction process;oxidoreductase activity;peroxidase activity;calcium ion binding;integral component of membrane;oxidoreductase activity, acting on NAD(P)H, oxygen as acceptor;	GO:0016020;GO:0055114;GO:0016491;GO:0004601;GO:0005509;GO:0016021;GO:0050664;	GO:0016491~oxidoreductase activity;GO:0004601~peroxidase activity;GO:0005509~calcium ion binding;GO:0050664~oxidoreductase activity, acting on NAD(P)H, oxygen as acceptor	GO:0055114~oxidation-reduction process	GO:0016020~membrane;GO:0016021~integral component of membrane
Locus_11029_Transcript_1/1_Confidence_1.000_Length_1502	Ankyrin repeat domain-containing protein 50 (AHRD V1 ***- B6SWZ3_MAIZE)%3B contains Interpro domain(s) IPR002110 Ankyrin	Solyc03g095860.1.1	100	95.01	501	476	0	0	1490	63	1	476	0	structural molecule activity;protein binding;	GO:0005198;GO:0005515;	GO:0005198~structural molecule activity;GO:0005515~protein binding	NA	NA
Locus_11036_Transcript_1/1_Confidence_1.000_Length_1521	LanC-like protein 2 (AHRD V1 ***- B6TCV9_MAIZE)%3B contains Interpro domain(s) IPR020464 LanC-like protein%2C eukaryotic	Solyc07g063310.1.1	100	80.47	507	408	0	0	1380	157	1	408	0	;	;	NA	NA	NA
Locus_11049_Transcript_1/1_Confidence_1.000_Length_2481	Genomic DNA chromosome 5 TAC clone K19E1 (AHRD V1 *-*- Q9FK19_ARATH)	Solyc03g007420.1.1	100	72.79	827	602	0	0	2334	529	1	602	0	fatty acid beta-oxidation;protein import into peroxisome matrix;biological_process;	GO:0006635;GO:0016558;GO:0008150;	NA	GO:0006635~fatty acid beta-oxidation;GO:0016558~protein import into peroxisome matrix;GO:0008150~biological_process	NA
Locus_1105_Transcript_1/1_Confidence_1.000_Length_1140	GDP-fucose synthetase NAD dependent epimerase/dehydratase (AHRD V1 **-* Q30XA1_DESDG)%3B contains Interpro domain(s) IPR001509 NAD-dependent epimerase/dehydratase	Solyc07g006070.1.1	100	82.37	380	313	0	0	52	990	1	313	0	catalytic activity;coenzyme binding;cellular metabolic process;GDP-L-fucose synthase activity;'de novo' GDP-L-fucose biosynthetic process;	GO:0003824;GO:0050662;GO:0044237;GO:0050577;GO:0042351;	GO:0003824~catalytic activity;GO:0050662~coenzyme binding;GO:0050577~GDP-L-fucose synthase activity	GO:0044237~cellular metabolic process;GO:0042351~'de novo' GDP-L-fucose biosynthetic process	NA
Locus_11059_Transcript_1/1_Confidence_1.000_Length_850	MRNA clone RAFL21-92-I07 (AHRD V1 *--- Q681W9_ARATH)%3B contains Interpro domain(s) IPR006461 Protein of unknown function Cys-rich	Solyc01g094870.1.1	100	99.65	283	282	0	0	3	848	29	310	0	;	;	NA	NA	NA
Locus_11062_Transcript_1/1_Confidence_1.000_Length_1461	NAD dependent epimerase/dehydratase family protein expressed (AHRD V1 ***- Q2MJA7_ORYSJ)%3B contains Interpro domain(s) IPR016040 NAD(P)-binding domain	Solyc01g091200.1.1	100	73.1	487	356	0	0	3	1070	80	435	0	catalytic activity;carbohydrate metabolic process;coenzyme binding;cellular metabolic process;racemase and epimerase activity, acting on carbohydrates and derivatives;	GO:0003824;GO:0005975;GO:0050662;GO:0044237;GO:0016857;	GO:0003824~catalytic activity;GO:0050662~coenzyme binding;GO:0016857~racemase and epimerase activity, acting on carbohydrates and derivatives	GO:0005975~carbohydrate metabolic process;GO:0044237~cellular metabolic process	NA
Locus_11067_Transcript_1/1_Confidence_1.000_Length_2310	Subtilisin-like protease (AHRD V1 **-- Q9LWA3_SOLLC)%3B contains Interpro domain(s) IPR015500 Peptidase S8%2C subtilisin-related	Solyc08g079890.1.1	100	96.88	770	746	0	0	2298	61	1	746	0	hydrolase activity;proteolysis;peptidase activity;identical protein binding;serine-type endopeptidase activity;negative regulation of catalytic activity;serine-type peptidase activity;	GO:0016787;GO:0006508;GO:0008233;GO:0042802;GO:0004252;GO:0043086;GO:0008236;	GO:0016787~hydrolase activity;GO:0008233~peptidase activity;GO:0042802~identical protein binding;GO:0004252~serine-type endopeptidase activity;GO:0008236~serine-type peptidase activity	GO:0006508~proteolysis;GO:0043086~negative regulation of catalytic activity	NA
Locus_11075_Transcript_1/2_Confidence_1.000_Length_1697	WRKY-like transcription factor (AHRD V1 **** Q06B53_SOLPE)%3B contains Interpro domain(s) IPR003657 DNA-binding WRKY	Solyc09g014990.1.1	100	80.92	566	458	0	0	1461	88	72	529	0	regulation of transcription, DNA-templated;sequence-specific DNA binding transcription factor activity;sequence-specific DNA binding;	GO:0006355;GO:0003700;GO:0043565;	GO:0003700~sequence-specific DNA binding transcription factor activity;GO:0043565~sequence-specific DNA binding	GO:0006355~regulation of transcription, DNA-templated	NA
Locus_11076_Transcript_1/1_Confidence_1.000_Length_1140	Mutator-like transposase-like protein (AHRD V1 ***- Q9FI74_ARATH)%3B contains Interpro domain(s) IPR004332 Transposase%2C MuDR%2C plant	Solyc06g072150.1.1	100	80	380	304	0	0	3	914	500	803	0	NA	NA	NA	NA	NA
Locus_1108_Transcript_1/2_Confidence_1.000_Length_1295	Unknown Protein (AHRD V1)%3B contains Interpro domain(s) IPR007749 Protein of unknown function DUF677	Solyc03g025330.1.1	100	87.04	432	376	0	0	1233	106	1	376	0	membrane;integral component of membrane;	GO:0016020;GO:0016021;	NA	NA	GO:0016020~membrane;GO:0016021~integral component of membrane
Locus_11083_Transcript_1/1_Confidence_1.000_Length_1196	Lipid phosphate phosphatase 3 (AHRD V1 **** B6SSC1_MAIZE)%3B contains Interpro domain(s) IPR000326 Phosphatidic acid phosphatase type 2/haloperoxidase	Solyc05g008820.1.1	100	80.7	399	322	0	0	1112	147	1	322	0	membrane;metabolic process;catalytic activity;	GO:0016020;GO:0008152;GO:0003824;	GO:0003824~catalytic activity	GO:0008152~metabolic process	GO:0016020~membrane
Locus_11085_Transcript_1/1_Confidence_1.000_Length_2147	WRKY transcription factor 78 (AHRD V1 ***- Q5HZ67_ORYSA)%3B contains Interpro domain(s) IPR003657 DNA-binding WRKY	Solyc07g065260.1.1	100	83.24	716	596	0	0	36	1823	1	596	0	regulation of transcription, DNA-templated;sequence-specific DNA binding transcription factor activity;sequence-specific DNA binding;	GO:0006355;GO:0003700;GO:0043565;	GO:0003700~sequence-specific DNA binding transcription factor activity;GO:0043565~sequence-specific DNA binding	GO:0006355~regulation of transcription, DNA-templated	NA
Locus_11090_Transcript_1/1_Confidence_1.000_Length_1955	Phosphomevalonate kinase (AHRD V1 ***- Q944G1_HEVBR)%3B contains Interpro domain(s) IPR016005 Phosphomevalonate kinase%2C ERG8	Solyc08g076140.1.1	100	78.07	652	509	0	0	165	1691	1	509	0	transferase activity;phosphorylation;kinase activity;ATP binding;nucleotide binding;	GO:0016740;GO:0016310;GO:0016301;GO:0005524;GO:0000166;	GO:0016740~transferase activity;GO:0016301~kinase activity;GO:0005524~ATP binding;GO:0000166~nucleotide binding	GO:0016310~phosphorylation	NA
Locus_11099_Transcript_2/2_Confidence_1.000_Length_3293	WD-40 repeat family protein (AHRD V1 ***- D7L4T9_ARALY)%3B contains Interpro domain(s) IPR020472 G-protein beta WD-40 repeat%2C region	Solyc07g063330.1.1	100	79.23	1098	870	0	0	2984	375	1	870	0	protein binding;	GO:0005515;	GO:0005515~protein binding	NA	NA
Locus_111_Transcript_3/3_Confidence_0.714_Length_1952	Signal recognition particle protein (AHRD V1 ***- B0CBK0_ACAM1)%3B contains Interpro domain(s) IPR004780 Signal recognition particle%2C SRP	Solyc09g009940.1.1	100	87.1	651	567	0	0	63	1763	1	567	0	GTP binding;nucleoside-triphosphatase activity;nucleotide binding;GTP catabolic process;GTPase activity;SRP-dependent cotranslational protein targeting to membrane;signal recognition particle;7S RNA binding;signal recognition particle, chloroplast targeting;signal recognition particle, endoplasmic reticulum targeting;ribonucleoprotein complex;RNA binding;isopentenyl diphosphate biosynthetic proce…	GO:0005525;GO:0017111;GO:0000166;GO:0006184;GO:0003924;GO:0006614;GO:0048500;GO:0008312;GO:0080085;GO:0005786;GO:0030529;GO:0003723;GO:0019288;GO:0010267;GO:0051607;GO:0035196;GO:0009570;GO:0009536;GO:0009507;GO:0005515;	GO:0005525~GTP binding;GO:0017111~nucleoside-triphosphatase activity;GO:0000166~nucleotide binding;GO:0003924~GTPase activity;GO:0008312~7S RNA binding;GO:0003723~RNA binding;GO:0005515~protein binding	GO:0006184~GTP catabolic process;GO:0006614~SRP-dependent cotranslational protein targeting to membrane;GO:0019288~isopentenyl diphosphate biosynthetic process, methylerythritol 4-phosphate pathway;GO:0010267~production of ta-siRNAs involved in RNA interference;GO:0051607~defense response to virus;GO:0035196~production of miRNAs involved in gene silencing by miRNA	GO:0048500~signal recognition particle;GO:0080085~signal recognition particle, chloroplast targeting;GO:0005786~signal recognition particle, endoplasmic reticulum targeting;GO:0030529~ribonucleoprotein complex;GO:0009570~chloroplast stroma;GO:0009536~plastid;GO:0009507~chloroplast
Locus_1110_Transcript_3/3_Confidence_0.667_Length_1403	1-deoxy-D-xylulose-5-phosphate synthase (AHRD V1 **-- DXS_DESAP)%3B contains Interpro domain(s) IPR005475 Transketolase%2C central region	Solyc01g028900.1.1	100	76.5	468	358	0	0	1291	218	1	358	0	metabolic process;catalytic activity;	GO:0008152;GO:0003824;	GO:0003824~catalytic activity	GO:0008152~metabolic process	NA
Locus_11107_Transcript_1/1_Confidence_1.000_Length_1550	ATP binding protein (AHRD V1 ***- B6TPV9_MAIZE)	Solyc00g091170.1.1	100	72.53	517	375	0	0	56	1180	1	375	0	;	;	NA	NA	NA
Locus_11109_Transcript_1/1_Confidence_1.000_Length_2370	Sn1-specific diacylglycerol lipase alpha (AHRD V1 *-*- B0X8K9_CULQU)%3B contains Interpro domain(s) IPR002921 Lipase%2C class 3	Solyc09g098450.1.1	100	93.29	790	737	0	0	2	2212	53	789	0	hydrolase activity;lipid metabolic process;triglyceride lipase activity;fatty acid beta-oxidation;protein import into peroxisome matrix;	GO:0016787;GO:0006629;GO:0004806;GO:0006635;GO:0016558;	GO:0016787~hydrolase activity;GO:0004806~triglyceride lipase activity	GO:0006629~lipid metabolic process;GO:0006635~fatty acid beta-oxidation;GO:0016558~protein import into peroxisome matrix	NA
Locus_11111_Transcript_1/1_Confidence_1.000_Length_1146	At4g40080-like protein (Fragment) (AHRD V1 ***- B3SK88_ARALP)%3B contains Interpro domain(s) IPR013809 Epsin-like%2C N-terminal	Solyc11g010370.1.1	100	91.36	382	349	0	0	47	1093	1	349	0	phospholipid binding;	GO:0005543;	GO:0005543~phospholipid binding	NA	NA
Locus_11113_Transcript_3/3_Confidence_0.714_Length_1531	AKIN gamma (AHRD V1 **-- Q7XYY0_MEDTR)%3B contains Interpro domain(s) IPR000644 Cystathionine beta-synthase%2C core	Solyc03g111310.1.1	100	83.53	510	426	0	0	1523	246	1	426	0	metabolic process;catalytic activity;adenyl nucleotide binding;nitrate assimilation;plant-type cell wall;carbohydrate metabolic process;fatty acid biosynthetic process;fatty acid metabolic process;lipid metabolic process;nucleotide binding;ATP binding;	GO:0008152;GO:0003824;GO:0030554;GO:0042128;GO:0009505;GO:0005975;GO:0006633;GO:0006631;GO:0006629;GO:0000166;GO:0005524;	GO:0003824~catalytic activity;GO:0030554~adenyl nucleotide binding;GO:0000166~nucleotide binding;GO:0005524~ATP binding	GO:0008152~metabolic process;GO:0042128~nitrate assimilation;GO:0005975~carbohydrate metabolic process;GO:0006633~fatty acid biosynthetic process;GO:0006631~fatty acid metabolic process;GO:0006629~lipid metabolic process	GO:0009505~plant-type cell wall
Locus_11120_Transcript_1/1_Confidence_1.000_Length_1316	Calmodulin binding protein (AHRD V1 **-* B6STZ4_MAIZE)%3B contains Interpro domain(s) IPR000048 IQ calmodulin-binding region	Solyc08g080470.1.1	100	89.29	439	392	0	0	1315	140	108	499	0	calmodulin binding;protein binding;	GO:0005516;GO:0005515;	GO:0005516~calmodulin binding;GO:0005515~protein binding	NA	NA
Locus_11121_Transcript_1/1_Confidence_1.000_Length_1209	Calmodulin-binding protein (AHRD V1 **-* D7L4F9_ARALY)%3B contains Interpro domain(s) IPR012442 Protein of unknown function DUF1645	Solyc03g112700.1.1	100	81.89	403	330	0	0	89	1078	1	330	0	;	;	NA	NA	NA
Locus_11133_Transcript_1/1_Confidence_1.000_Length_2253	Signal peptide peptidase (AHRD V1 **** Q9MA44_ARATH)%3B contains Interpro domain(s) IPR007369 Peptidase A22B%2C signal peptide peptidase	Solyc10g012430.1.1	100	72.17	751	542	0	0	66	1691	1	542	0	aspartic-type endopeptidase activity;integral component of membrane;	GO:0004190;GO:0016021;	GO:0004190~aspartic-type endopeptidase activity	NA	GO:0016021~integral component of membrane
Locus_11139_Transcript_1/1_Confidence_1.000_Length_1529	BHLH transcription factor (AHRD V1 *-*- Q9XIN0_ARATH)	Solyc07g062950.1.1	100	82.35	510	420	0	0	96	1355	1	420	0	;	;	NA	NA	NA
Locus_1114_Transcript_1/2_Confidence_1.000_Length_2462	Cohesin loading complex subunit SCC4 homolog (AHRD V1 *-*- SCC4_MOUSE)	Solyc09g055340.1.1	100	87.58	821	719	0	0	69	2225	1	719	0	nuclear-transcribed mRNA catabolic process;protein N-linked glycosylation;molecular_function;biological_process;protein binding;	GO:0000956;GO:0006487;GO:0003674;GO:0008150;GO:0005515;	GO:0003674~molecular_function;GO:0005515~protein binding	GO:0000956~nuclear-transcribed mRNA catabolic process;GO:0006487~protein N-linked glycosylation;GO:0008150~biological_process	NA
Locus_11142_Transcript_2/3_Confidence_0.500_Length_1807	Flavonoid 3%26apos 5%26apos-hydroxylase-like cytochrome P450 (AHRD V1 ***- Q9LU04_ARATH)%3B contains Interpro domain(s) IPR002401 Cytochrome P450%2C E-class%2C group I	Solyc08g079280.1.1	100	87.04	602	524	0	0	1788	217	1	524	0	metal ion binding;heme binding;oxidoreductase activity, acting on paired donors, with incorporation or reduction of molecular oxygen;electron carrier activity;monooxygenase activity;oxidation-reduction process;oxidoreductase activity;iron ion binding;	GO:0046872;GO:0020037;GO:0016705;GO:0009055;GO:0004497;GO:0055114;GO:0016491;GO:0005506;	GO:0046872~metal ion binding;GO:0020037~heme binding;GO:0016705~oxidoreductase activity, acting on paired donors, with incorporation or reduction of molecular oxygen;GO:0009055~electron carrier activity;GO:0004497~monooxygenase activity;GO:0016491~oxidoreductase activity;GO:0005506~iron ion binding	GO:0055114~oxidation-reduction process	NA
Locus_11144_Transcript_2/2_Confidence_1.000_Length_1282	Ornithine carbamoyltransferase (AHRD V1 **** Q9SEX4_CANLI)%3B contains Interpro domain(s) IPR002292 Ornithine carbamoyltransferase	Solyc04g080610.1.1	100	87.59	427	374	0	0	53	1174	1	374	0	transferase activity;cellular amino acid metabolic process;amino acid binding;carboxyl- or carbamoyltransferase activity;ornithine metabolic process;ornithine carbamoyltransferase activity;	GO:0016740;GO:0006520;GO:0016597;GO:0016743;GO:0006591;GO:0004585;	GO:0016740~transferase activity;GO:0016597~amino acid binding;GO:0016743~carboxyl- or carbamoyltransferase activity;GO:0004585~ornithine carbamoyltransferase activity	GO:0006520~cellular amino acid metabolic process;GO:0006591~ornithine metabolic process	NA
Locus_11153_Transcript_1/1_Confidence_1.000_Length_3138	Os12g0114200 protein (Fragment) (AHRD V1 *--- Q0IQL4_ORYSJ)	Solyc06g082480.1.1	100	79.64	1046	833	0	0	254	2752	1	833	0	nucleotidyltransferase activity;	GO:0016779;	GO:0016779~nucleotidyltransferase activity	NA	NA
Locus_11154_Transcript_1/1_Confidence_1.000_Length_1319	CHP-rich zinc finger protein-like (AHRD V1 *--- Q9FJG5_ARATH)%3B contains Interpro domain(s) IPR011424 C1-like	Solyc01g073890.1.1	100	86.59	440	381	0	0	69	1211	1	381	0	oxidation-reduction process;protein-disulfide reductase activity;	GO:0055114;GO:0047134;	GO:0047134~protein-disulfide reductase activity	GO:0055114~oxidation-reduction process	NA
Locus_11156_Transcript_1/1_Confidence_1.000_Length_2332	Receptor-like protein kinase 1-like (AHRD V1 *-** Q5ZBN0_ORYSJ)%3B contains Interpro domain(s) IPR002290 Serine/threonine protein kinase	Solyc03g095490.1.1	100	81.72	777	635	0	0	261	2165	1	635	0	membrane;transferase activity, transferring phosphorus-containing groups;protein phosphorylation;ATP binding;protein kinase activity;nucleotide binding;integral component of membrane;	GO:0016020;GO:0016772;GO:0006468;GO:0005524;GO:0004672;GO:0000166;GO:0016021;	GO:0016772~transferase activity, transferring phosphorus-containing groups;GO:0005524~ATP binding;GO:0004672~protein kinase activity;GO:0000166~nucleotide binding	GO:0006468~protein phosphorylation	GO:0016020~membrane;GO:0016021~integral component of membrane
Locus_1117_Transcript_1/1_Confidence_1.000_Length_2712	Dehydration-responsive family protein (AHRD V1 **-- D7LF23_ARALY)%3B contains Interpro domain(s) IPR004159 Protein of unknown function DUF248%2C methyltransferase putative	Solyc04g080360.1.1	100	86.06	904	778	0	0	2581	248	1	778	0	methylation;methyltransferase activity;Golgi membrane;endosome;trans-Golgi network;transferase activity;membrane;Golgi apparatus;integral component of membrane;	GO:0032259;GO:0008168;GO:0000139;GO:0005768;GO:0005802;GO:0016740;GO:0016020;GO:0005794;GO:0016021;	GO:0008168~methyltransferase activity;GO:0016740~transferase activity	GO:0032259~methylation	GO:0000139~Golgi membrane;GO:0005768~endosome;GO:0005802~trans-Golgi network;GO:0016020~membrane;GO:0005794~Golgi apparatus;GO:0016021~integral component of membrane
Locus_1118_Transcript_1/1_Confidence_1.000_Length_2202	NAD-dependent malic enzyme 2 (AHRD V1 ***- C2WKU6_BACCE)%3B contains Interpro domain(s) IPR012302 Malic enzyme%2C NAD-binding	Solyc01g094200.1.1	100	81.88	734	601	0	0	76	1878	1	601	0	metal ion binding;oxidation-reduction process;oxidoreductase activity;NAD binding;oxidoreductase activity, acting on the CH-OH group of donors, NAD or NADP as acceptor;malate metabolic process;malic enzyme activity;malate dehydrogenase (decarboxylating) (NAD+) activity;cobalt ion binding;protein homodimerization activity;mitochondrion;zinc ion binding;ATP binding;chloroplast;protein binding;	GO:0046872;GO:0055114;GO:0016491;GO:0051287;GO:0016616;GO:0006108;GO:0004470;GO:0004471;GO:0050897;GO:0042803;GO:0005739;GO:0008270;GO:0005524;GO:0009507;GO:0005515;	GO:0046872~metal ion binding;GO:0016491~oxidoreductase activity;GO:0051287~NAD binding;GO:0016616~oxidoreductase activity, acting on the CH-OH group of donors, NAD or NADP as acceptor;GO:0004470~malic enzyme activity;GO:0004471~malate dehydrogenase (decarboxylating) (NAD+) activity;GO:0050897~cobalt ion binding;GO:0042803~protein homodimerization activity;GO:0008270~zinc ion binding;GO:0005524~AT…	GO:0055114~oxidation-reduction process;GO:0006108~malate metabolic process	GO:0005739~mitochondrion;GO:0009507~chloroplast
Locus_11181_Transcript_1/1_Confidence_1.000_Length_1764	Ran binding protein 3 (AHRD V1 *-*- Q6IP83_XENLA)%3B contains Interpro domain(s) IPR000156 Ran Binding Protein 1	Solyc06g066740.1.1	100	76.53	588	450	0	0	216	1565	1	450	0	intracellular transport;nuclear pore;	GO:0046907;GO:0005643;	NA	GO:0046907~intracellular transport	GO:0005643~nuclear pore
Locus_11185_Transcript_1/1_Confidence_1.000_Length_2203	Threonyl-tRNA synthetase (AHRD V1 **** D9ZHD6_HYPPE)%3B contains Interpro domain(s) IPR002320 Threonyl-tRNA synthetase%2C class IIa	Solyc07g048080.1.1	100	91.69	734	673	0	0	42	2060	1	673	0	ATP binding;nucleotide binding;threonyl-tRNA aminoacylation;threonine-tRNA ligase activity;cytoplasm;tRNA aminoacylation;ligase activity, forming aminoacyl-tRNA and related compounds;tRNA aminoacylation for protein translation;aminoacyl-tRNA ligase activity;mitochondrion;chloroplast stroma;embryo development ending in seed dormancy;ligase activity;chloroplast;	GO:0005524;GO:0000166;GO:0006435;GO:0004829;GO:0005737;GO:0043039;GO:0016876;GO:0006418;GO:0004812;GO:0005739;GO:0009570;GO:0009793;GO:0016874;GO:0009507;	GO:0005524~ATP binding;GO:0000166~nucleotide binding;GO:0004829~threonine-tRNA ligase activity;GO:0016876~ligase activity, forming aminoacyl-tRNA and related compounds;GO:0004812~aminoacyl-tRNA ligase activity;GO:0016874~ligase activity	GO:0006435~threonyl-tRNA aminoacylation;GO:0043039~tRNA aminoacylation;GO:0006418~tRNA aminoacylation for protein translation;GO:0009793~embryo development ending in seed dormancy	GO:0005737~cytoplasm;GO:0005739~mitochondrion;GO:0009570~chloroplast stroma;GO:0009507~chloroplast
Locus_11186_Transcript_1/1_Confidence_1.000_Length_1126	3-demethylubiquinone-9 3-methyltransferase (AHRD V1 ***- A1B582_PARDP)%3B contains Interpro domain(s) IPR010233 Ubiquinone biosynthesis O-methyltransferase	Solyc07g055850.1.1	100	86.13	375	323	0	0	33	1001	1	323	0	ubiquinone biosynthetic process;2-polyprenyl-6-methoxy-1,4-benzoquinone methyltransferase activity;mitochondrial envelope;hexaprenyldihydroxybenzoate methyltransferase activity;3-demethylubiquinone-9 3-O-methyltransferase activity;polyprenyldihydroxybenzoate methyltransferase activity;methionine biosynthetic process;RNA splicing, via endonucleolytic cleavage and ligation;mitochondrial matrix;mito…	GO:0006744;GO:0008425;GO:0005740;GO:0004395;GO:0008689;GO:0010420;GO:0009086;GO:0000394;GO:0005759;GO:0005739;GO:0008168;GO:0032259;GO:0016740;GO:0008152;GO:0019243;	GO:0008425~2-polyprenyl-6-methoxy-1,4-benzoquinone methyltransferase activity;GO:0004395~hexaprenyldihydroxybenzoate methyltransferase activity;GO:0008689~3-demethylubiquinone-9 3-O-methyltransferase activity;GO:0010420~polyprenyldihydroxybenzoate methyltransferase activity;GO:0008168~methyltransferase activity;GO:0016740~transferase activity	GO:0006744~ubiquinone biosynthetic process;GO:0009086~methionine biosynthetic process;GO:0000394~RNA splicing, via endonucleolytic cleavage and ligation;GO:0032259~methylation;GO:0008152~metabolic process;GO:0019243~methylglyoxal catabolic process to D-lactate	GO:0005740~mitochondrial envelope;GO:0005759~mitochondrial matrix;GO:0005739~mitochondrion
Locus_11187_Transcript_1/1_Confidence_1.000_Length_1510	Predicted membrane protein (Fragment) (AHRD V1 **-- B9GMI0_POPTR)%3B contains Interpro domain(s) IPR001727 Uncharacterised protein family UPF0016	Solyc09g091240.1.1	100	72.56	503	365	0	0	29	1123	1	365	0	membrane;	GO:0016020;	NA	NA	GO:0016020~membrane
Locus_1119_Transcript_1/1_Confidence_1.000_Length_2995	Protein kinase (AHRD V1 *-*- Q7DMT0_PEA)%3B contains Interpro domain(s) IPR002290 Serine/threonine protein kinase	Solyc11g072710.1.1	100	97.8	998	976	0	0	2928	1	1	976	0	transferase activity, transferring phosphorus-containing groups;protein phosphorylation;ATP binding;protein serine/threonine kinase activity;protein kinase activity;nucleotide binding;signal transduction by phosphorylation;signal transduction;signal transducer activity;phosphorelay signal transduction system;phosphorelay sensor kinase activity;phototropism;blue light signaling pathway;blue light …	GO:0016772;GO:0006468;GO:0005524;GO:0004674;GO:0004672;GO:0000166;GO:0023014;GO:0007165;GO:0004871;GO:0000160;GO:0000155;GO:0009638;GO:0009785;GO:0009882;GO:0009903;GO:0009904;GO:0009986;GO:0010362;GO:0009881;GO:0050896;GO:0018298;GO:0010114;GO:0010155;GO:0009637;GO:0010218;GO:0010181;GO:0046777;GO:0010119;GO:0009898;GO:0042802;GO:0016301;GO:0016310;GO:0005886;GO:0005737;GO:0016740;GO:0009744;GO:…	GO:0016772~transferase activity, transferring phosphorus-containing groups;GO:0005524~ATP binding;GO:0004674~protein serine/threonine kinase activity;GO:0004672~protein kinase activity;GO:0000166~nucleotide binding;GO:0004871~signal transducer activity;GO:0000155~phosphorelay sensor kinase activity;GO:0009882~blue light photoreceptor activity;GO:0009881~photoreceptor activity;GO:0010181~FMN bindi…	GO:0006468~protein phosphorylation;GO:0023014~signal transduction by phosphorylation;GO:0007165~signal transduction;GO:0000160~phosphorelay signal transduction system;GO:0009638~phototropism;GO:0009785~blue light signaling pathway;GO:0009903~chloroplast avoidance movement;GO:0009904~chloroplast accumulation movement;GO:0010362~negative regulation of anion channel activity by blue light;GO:0050896…	GO:0009986~cell surface;GO:0009898~cytoplasmic side of plasma membrane;GO:0005886~plasma membrane;GO:0005737~cytoplasm;GO:0016020~membrane;GO:0005773~vacuole
Locus_112_Transcript_6/6_Confidence_0.562_Length_1354	MLO-like protein 17 (AHRD V1 ***- C6EWF0_VITVI)%3B contains Interpro domain(s) IPR004326 Mlo-related protein	Solyc04g049090.1.1	100	86.92	451	392	0	0	179	1354	1	392	0	defense response;membrane;response to biotic stimulus;calmodulin binding;integral component of membrane;	GO:0006952;GO:0016020;GO:0009607;GO:0005516;GO:0016021;	GO:0005516~calmodulin binding	GO:0006952~defense response;GO:0009607~response to biotic stimulus	GO:0016020~membrane;GO:0016021~integral component of membrane
Locus_1120_Transcript_1/1_Confidence_1.000_Length_1792	Enolase-phosphatase E-1 (AHRD V1 *-*- A8UQN2_9AQUI)%3B contains Interpro domain(s) IPR017714 Methylthioribulose-1-phosphate dehydratase	Solyc07g063040.1.1	100	85.09	597	508	0	0	99	1622	1	508	0	metal ion binding;metabolic process;hydrolase activity;methionine biosynthetic process;magnesium ion binding;cellular amino acid biosynthetic process;L-methionine biosynthetic process from methylthioadenosine;acireductone synthase activity;lyase activity;cytoplasm;	GO:0046872;GO:0008152;GO:0016787;GO:0009086;GO:0000287;GO:0008652;GO:0019509;GO:0043874;GO:0016829;GO:0005737;	GO:0046872~metal ion binding;GO:0016787~hydrolase activity;GO:0000287~magnesium ion binding;GO:0043874~acireductone synthase activity;GO:0016829~lyase activity	GO:0008152~metabolic process;GO:0009086~methionine biosynthetic process;GO:0008652~cellular amino acid biosynthetic process;GO:0019509~L-methionine salvage from methylthioadenosine	GO:0005737~cytoplasm
Locus_11204_Transcript_1/1_Confidence_1.000_Length_1270	Genomic DNA chromosome 5 P1 clone MQD19 (AHRD V1 ***- Q9FG92_ARATH)%3B contains Interpro domain(s) IPR019310 Protein of unknown function DUF2361	Solyc09g083270.1.1	100	79.43	423	336	0	0	90	1097	1	336	0	;	;	NA	NA	NA
Locus_11206_Transcript_1/1_Confidence_1.000_Length_1569	Glucosyltransferase (AHRD V1 ***- A7M6J0_DIACA)%3B contains Interpro domain(s) IPR002213 UDP-glucuronosyl/UDP-glucosyltransferase	Solyc10g086240.1.1	100	95.22	523	498	0	0	1536	43	1	498	0	transferase activity;metabolic process;transferase activity, transferring hexosyl groups;transferase activity, transferring glycosyl groups;	GO:0016740;GO:0008152;GO:0016758;GO:0016757;	GO:0016740~transferase activity;GO:0016758~transferase activity, transferring hexosyl groups;GO:0016757~transferase activity, transferring glycosyl groups	GO:0008152~metabolic process	NA
Locus_1121_Transcript_1/1_Confidence_1.000_Length_1438	Kelch-like protein 14 (AHRD V1 ***- B6T7I5_MAIZE)%3B contains Interpro domain(s) IPR015915 Kelch-type beta propeller	Solyc10g080610.1.1	100	71.82	479	344	0	0	45	1076	1	344	0	protein binding;	GO:0005515;	GO:0005515~protein binding	NA	NA
Locus_11211_Transcript_1/1_Confidence_1.000_Length_2127	High affinity sulfate transporter 1 (AHRD V1 **** SUT1_STYHA)%3B contains Interpro domain(s) IPR001902 Sulphate anion transporter	Solyc06g084140.1.1	100	73.62	709	522	0	0	315	1880	139	660	0	transmembrane transport;membrane;integral component of membrane;secondary active sulfate transmembrane transporter activity;sulfate transmembrane transporter activity;sulfate transport;	GO:0055085;GO:0016020;GO:0016021;GO:0008271;GO:0015116;GO:0008272;	GO:0008271~secondary active sulfate transmembrane transporter activity;GO:0015116~sulfate transmembrane transporter activity	GO:0055085~transmembrane transport;GO:0008272~sulfate transport	GO:0016020~membrane;GO:0016021~integral component of membrane
Locus_11214_Transcript_1/1_Confidence_1.000_Length_1782	WRKY transcription factor (AHRD V1 ***- D4P3Y2_9ROSI)%3B contains Interpro domain(s) IPR003657 DNA-binding WRKY	Solyc07g005650.1.1	100	86.36	594	513	0	0	60	1598	1	513	0	regulation of transcription, DNA-templated;sequence-specific DNA binding transcription factor activity;sequence-specific DNA binding;DNA binding;nucleus;transcription, DNA-templated;protein binding;	GO:0006355;GO:0003700;GO:0043565;GO:0003677;GO:0005634;GO:0006351;GO:0005515;	GO:0003700~sequence-specific DNA binding transcription factor activity;GO:0043565~sequence-specific DNA binding;GO:0003677~DNA binding;GO:0005515~protein binding	GO:0006355~regulation of transcription, DNA-templated;GO:0006351~transcription, DNA-templated	GO:0005634~nucleus
Locus_11220_Transcript_1/1_Confidence_1.000_Length_3266	Vacuolar protein sorting-associated protein 41 homolog (AHRD V1 ***- B5X3G5_SALSA)%3B contains Interpro domain(s) IPR016902 Vacuolar protein sorting-associated protein 41	Solyc11g066560.1.1	100	78.05	1089	850	0	0	2816	267	108	957	0	intracellular protein transport;vesicle-mediated transport;zinc ion binding;protein binding;	GO:0006886;GO:0016192;GO:0008270;GO:0005515;	GO:0008270~zinc ion binding;GO:0005515~protein binding	GO:0006886~intracellular protein transport;GO:0016192~vesicle-mediated transport	NA
Locus_11223_Transcript_1/1_Confidence_1.000_Length_1764	Argininosuccinate synthase (AHRD V1 **** B9S599_RICCO)%3B contains Interpro domain(s) IPR001518 Argininosuccinate synthase	Solyc05g012270.1.1	100	84.01	588	494	0	0	102	1583	1	494	0	ATP binding;arginine biosynthetic process;argininosuccinate synthase activity;threonine catabolic process;nucleotide biosynthetic process;nucleotide binding;chloroplast stroma;plastid;cellular amino acid biosynthetic process;ligase activity;chloroplast;	GO:0005524;GO:0006526;GO:0004055;GO:0006567;GO:0009165;GO:0000166;GO:0009570;GO:0009536;GO:0008652;GO:0016874;GO:0009507;	GO:0005524~ATP binding;GO:0004055~argininosuccinate synthase activity;GO:0000166~nucleotide binding;GO:0016874~ligase activity	GO:0006526~arginine biosynthetic process;GO:0006567~threonine catabolic process;GO:0009165~nucleotide biosynthetic process;GO:0008652~cellular amino acid biosynthetic process	GO:0009570~chloroplast stroma;GO:0009536~plastid;GO:0009507~chloroplast
Locus_11227_Transcript_1/1_Confidence_1.000_Length_2010	TPR repeat Kinesin light chain Kinesin light chain (AHRD V1 *--- Q4C9Q1_CROWT)%3B contains Interpro domain(s) IPR011990 Tetratricopeptide-like helical	Solyc11g011390.1.1	100	71.49	670	479	0	0	1750	314	65	543	0	protein binding;	GO:0005515;	GO:0005515~protein binding	NA	NA
Locus_11229_Transcript_2/2_Confidence_1.000_Length_2177	Os01g0841200 protein (Fragment) (AHRD V1 ***- Q0JHU9_ORYSJ)%3B contains Interpro domain(s) IPR004348 Protein of unknown function DUF246%2C plant	Solyc05g007960.1.1	100	73.83	726	536	0	0	2175	568	62	597	0	;	;	NA	NA	NA
Locus_11234_Transcript_1/1_Confidence_1.000_Length_1259	Aspartate/glutamate/uridylate kinase family protein (AHRD V1 **** D7KQN4_ARALY)%3B contains Interpro domain(s) IPR001048 Aspartate/glutamate/uridylate kinase	Solyc04g005520.1.1	100	77.86	420	327	0	0	61	1041	1	327	0	transferase activity;cellular amino acid biosynthetic process;kinase activity;phosphorylation;molecular_function;	GO:0016740;GO:0008652;GO:0016301;GO:0016310;GO:0003674;	GO:0016740~transferase activity;GO:0016301~kinase activity;GO:0003674~molecular_function	GO:0008652~cellular amino acid biosynthetic process;GO:0016310~phosphorylation	NA
Locus_1124_Transcript_4/4_Confidence_0.429_Length_1732	RNA Binding Protein 45 (AHRD V1 **-* Q9LEB4_NICPL)%3B contains Interpro domain(s) IPR012677 Nucleotide-binding%2C alpha-beta plait	Solyc10g005260.1.1	100	71.23	577	411	0	0	1664	432	1	411	0	nucleotide binding;nucleic acid binding;	GO:0000166;GO:0003676;	GO:0000166~nucleotide binding;GO:0003676~nucleic acid binding	NA	NA
Locus_11246_Transcript_1/1_Confidence_1.000_Length_1206	Malate dehydrogenase (AHRD V1 **** Q5NE17_SOLLC)%3B contains Interpro domain(s) IPR011273 Malate dehydrogenase%2C NADP-dependent%2C plants	Solyc03g071590.1.1	100	79.35	402	319	0	0	1	957	95	413	0	catalytic activity;oxidation-reduction process;oxidoreductase activity;oxidoreductase activity, acting on the CH-OH group of donors, NAD or NADP as acceptor;carbohydrate metabolic process;malate dehydrogenase (NADP+) activity;malate dehydrogenase activity;malate metabolic process;	GO:0003824;GO:0055114;GO:0016491;GO:0016616;GO:0005975;GO:0046554;GO:0016615;GO:0006108;	GO:0003824~catalytic activity;GO:0016491~oxidoreductase activity;GO:0016616~oxidoreductase activity, acting on the CH-OH group of donors, NAD or NADP as acceptor;GO:0046554~malate dehydrogenase (NADP+) activity;GO:0016615~malate dehydrogenase activity	GO:0055114~oxidation-reduction process;GO:0005975~carbohydrate metabolic process;GO:0006108~malate metabolic process	NA
Locus_11248_Transcript_1/1_Confidence_1.000_Length_1386	Beta-lactamase domain protein (AHRD V1 **-- D5SNK2_PLAL2)%3B contains Interpro domain(s) IPR001279 Beta-lactamase-like	Solyc03g121670.1.1	100	75.97	462	351	0	0	8	1060	1	351	0	hydrolase activity;	GO:0016787;	GO:0016787~hydrolase activity	NA	NA
Locus_11252_Transcript_1/1_Confidence_1.000_Length_1473	Ectonucleotide pyrophosphatase/phosphodiesterase 1 (AHRD V1 **** B6SGJ5_MAIZE)%3B contains Interpro domain(s) IPR002591 Type I phosphodiesterase/nucleotide pyrophosphatase/phosphate transferase	Solyc07g037950.1.1	100	97.15	491	477	0	0	2	1432	8	484	0	metabolic process;catalytic activity;	GO:0008152;GO:0003824;	GO:0003824~catalytic activity	GO:0008152~metabolic process	NA
Locus_11257_Transcript_1/1_Confidence_1.000_Length_1543	Plastid RNA-binding protein 1 (AHRD V1 ***- D9J062_NICBE)	Solyc09g011410.1.1	100	71.21	514	366	0	0	2	1099	33	398	0	integral component of membrane;	GO:0016021;	NA	NA	GO:0016021~integral component of membrane
Locus_11261_Transcript_1/1_Confidence_1.000_Length_1198	Copper chaperone SCO1 (AHRD V1 *--* D3NSK1_AZOS1)%3B contains Interpro domain(s) IPR017276 Synthesis of cytochrome c oxidase%2C Sco1/Sco2	Solyc09g005640.1.1	100	81.45	399	325	0	0	10	984	1	325	0	copper ion binding;respiratory chain complex IV assembly;copper ion transport;cellular copper ion homeostasis;mitochondrial inner membrane;mitochondrial respiratory chain complex IV assembly;protein targeting to mitochondrion;embryo development;mitochondrion;metal ion binding;methylglyoxal catabolic process to D-lactate;membrane;integral component of membrane;	GO:0005507;GO:0008535;GO:0006825;GO:0006878;GO:0005743;GO:0033617;GO:0006626;GO:0009790;GO:0005739;GO:0046872;GO:0019243;GO:0016020;GO:0016021;	GO:0005507~copper ion binding;GO:0046872~metal ion binding	GO:0008535~respiratory chain complex IV assembly;GO:0006825~copper ion transport;GO:0006878~cellular copper ion homeostasis;GO:0033617~mitochondrial respiratory chain complex IV assembly;GO:0006626~protein targeting to mitochondrion;GO:0009790~embryo development;GO:0019243~methylglyoxal catabolic process to D-lactate	GO:0005743~mitochondrial inner membrane;GO:0005739~mitochondrion;GO:0016020~membrane;GO:0016021~integral component of membrane
Locus_11262_Transcript_2/2_Confidence_1.000_Length_1566	Rhodopsin-like receptor (AHRD V1 ***- B6TUA3_MAIZE)%3B contains Interpro domain(s) IPR019358 Protein of unknown function DUF2215	Solyc02g064580.1.1	100	91.38	522	477	0	0	1531	101	1	477	0	;	;	NA	NA	NA
Locus_11264_Transcript_1/1_Confidence_1.000_Length_1072	Mitochondrial transcription termination factor (Fragment) (AHRD V1 *--- C6FB10_PSEMZ)%3B contains Interpro domain(s) IPR003690 Mitochodrial transcription termination factor-related	Solyc01g007750.1.1	100	88.8	357	317	0	0	77	1027	1	317	0	chloroplast;regulation of transcription, DNA-templated;mitochondrion;double-stranded DNA binding;	GO:0009507;GO:0006355;GO:0005739;GO:0003690;	GO:0003690~double-stranded DNA binding	GO:0006355~regulation of transcription, DNA-templated	GO:0009507~chloroplast;GO:0005739~mitochondrion
Locus_11265_Transcript_1/1_Confidence_1.000_Length_1482	DNA repair protein like XRCC1 (AHRD V1 ***- Q0WPZ1_ARATH)%3B contains Interpro domain(s) IPR001357 BRCT	Solyc06g066780.1.1	100	77.73	494	384	0	0	1366	215	1	384	0	DNA ligation;DNA demethylation;positive regulation of polynucleotide 3'-phosphatase activity;positive regulation of DNA-5-methylcytosine glycosylase activity;double-stranded methylated DNA binding;	GO:0006266;GO:0080111;GO:1901969;GO:1901972;GO:0010385;	GO:0010385~double-stranded methylated DNA binding	GO:0006266~DNA ligation;GO:0080111~DNA demethylation;GO:1901969~positive regulation of polynucleotide 3'-phosphatase activity;GO:1901972~positive regulation of DNA-5-methylcytosine glycosylase activity	NA
Locus_11267_Transcript_1/1_Confidence_1.000_Length_2585	Conserved oligomeric Golgi complex subunit 2 (AHRD V1 ***- COG2_HUMAN)%3B contains Interpro domain(s) IPR009316 COG complex component%2C COG2	Solyc08g006660.1.1	100	86.08	862	742	0	0	121	2346	1	742	0	membrane;Golgi organization;protein transport;molecular_function;vacuole;	GO:0016020;GO:0007030;GO:0015031;GO:0003674;GO:0005773;	GO:0003674~molecular_function	GO:0007030~Golgi organization;GO:0015031~protein transport	GO:0016020~membrane;GO:0005773~vacuole
Locus_11268_Transcript_1/1_Confidence_1.000_Length_2005	Nucleolar protein 5 (AHRD V1 ***- Q6P364_XENTR)%3B contains Interpro domain(s) IPR002687 Pre-mRNA processing ribonucleoprotein%2C binding region	Solyc09g083080.1.1	100	82.49	668	551	0	0	1875	223	2	552	0	;	;	NA	NA	NA
Locus_11271_Transcript_1/1_Confidence_1.000_Length_2449	Ubiquitin-activating enzyme E1 3 (AHRD V1 **** B2VT99_PYRTR)%3B contains Interpro domain(s) IPR009036 Molybdenum cofactor biosynthesis%2C MoeB	Solyc01g109960.1.1	100	79.66	816	650	0	0	2198	249	1	650	0	ATP binding;catalytic activity;cellular protein modification process;small protein activating enzyme activity;protein sumoylation;SUMO activating enzyme activity;plasmodesma;metal ion binding;cytosol;nucleotide binding;nucleus;embryo development ending in seed dormancy;ligase activity;protein binding;	GO:0005524;GO:0003824;GO:0006464;GO:0008641;GO:0016925;GO:0019948;GO:0009506;GO:0046872;GO:0005829;GO:0000166;GO:0005634;GO:0009793;GO:0016874;GO:0005515;	GO:0005524~ATP binding;GO:0003824~catalytic activity;GO:0008641~small protein activating enzyme activity;GO:0019948~SUMO activating enzyme activity;GO:0046872~metal ion binding;GO:0000166~nucleotide binding;GO:0016874~ligase activity;GO:0005515~protein binding	GO:0006464~cellular protein modification process;GO:0016925~protein sumoylation;GO:0009793~embryo development ending in seed dormancy	GO:0009506~plasmodesma;GO:0005829~cytosol;GO:0005634~nucleus
Locus_11274_Transcript_1/2_Confidence_1.000_Length_2096	Importin alpha-1b subunit (AHRD V1 ***- B6T451_MAIZE)%3B contains Interpro domain(s) IPR002652 Importin-alpha-like%2C importin-beta-binding region IPR000225 Armadillo IPR011989 Armadillo-like helical	Solyc06g009750.1.1	100	75.39	699	527	0	0	192	1772	1	527	0	protein transporter activity;nucleus;protein transport;transport;cytoplasm;protein import into nucleus;protein binding;binding;	GO:0008565;GO:0005634;GO:0015031;GO:0006810;GO:0005737;GO:0006606;GO:0005515;GO:0005488;	GO:0008565~protein transporter activity;GO:0005515~protein binding;GO:0005488~binding	GO:0015031~protein transport;GO:0006810~transport;GO:0006606~protein import into nucleus	GO:0005634~nucleus;GO:0005737~cytoplasm
Locus_11274_Transcript_2/2_Confidence_1.000_Length_2126	Importin alpha-1b subunit (AHRD V1 ***- B6T451_MAIZE)%3B contains Interpro domain(s) IPR002652 Importin-alpha-like%2C importin-beta-binding region IPR000225 Armadillo IPR011989 Armadillo-like helical	Solyc06g009750.1.1	100	74.33	709	527	0	0	192	1772	1	527	0	protein transporter activity;nucleus;protein transport;transport;cytoplasm;protein import into nucleus;protein binding;binding;	GO:0008565;GO:0005634;GO:0015031;GO:0006810;GO:0005737;GO:0006606;GO:0005515;GO:0005488;	GO:0008565~protein transporter activity;GO:0005515~protein binding;GO:0005488~binding	GO:0015031~protein transport;GO:0006810~transport;GO:0006606~protein import into nucleus	GO:0005634~nucleus;GO:0005737~cytoplasm
Locus_11282_Transcript_1/2_Confidence_1.000_Length_2305	Beta-D-glucosidase (AHRD V1 **** Q7XAS3_GOSHI)%3B contains Interpro domain(s) IPR001764 Glycoside hydrolase%2C family 3%2C N-terminal	Solyc06g073740.1.1	100	81.25	768	624	0	0	197	2068	1	624	0	hydrolase activity;carbohydrate metabolic process;hydrolase activity, hydrolyzing O-glycosyl compounds;	GO:0016787;GO:0005975;GO:0004553;	GO:0016787~hydrolase activity;GO:0004553~hydrolase activity, hydrolyzing O-glycosyl compounds	GO:0005975~carbohydrate metabolic process	NA
Locus_1129_Transcript_1/1_Confidence_1.000_Length_4058	Pro-apoptotic serine protease nma111-like protein (AHRD V1 *-** D0NE02_PHYIN)%3B contains Interpro domain(s) IPR009003 Peptidase%2C trypsin-like serine and cysteine	Solyc02g091410.1.1	100	82.04	1353	1110	0	0	242	3571	1	1110	0	catalytic activity;proteolysis;serine-type endopeptidase activity;protein binding;	GO:0003824;GO:0006508;GO:0004252;GO:0005515;	GO:0003824~catalytic activity;GO:0004252~serine-type endopeptidase activity;GO:0005515~protein binding	GO:0006508~proteolysis	NA
Locus_11294_Transcript_1/1_Confidence_1.000_Length_1370	Tir-nbs-lrr resistance protein (Fragment) (AHRD V1 *-*- B9IP48_POPTR)%3B contains Interpro domain(s) IPR000157 Toll-Interleukin receptor	Solyc12g096900.1.1	100	83.15	457	380	0	0	1305	166	1	380	0	signal transduction;protein binding;	GO:0007165;GO:0005515;	GO:0005515~protein binding	GO:0007165~signal transduction	NA
Locus_11295_Transcript_1/1_Confidence_1.000_Length_1286	Aquaporin (AHRD V1 ***- C8CE50_FRAAN)%3B contains Interpro domain(s) IPR000425 Major intrinsic protein	Solyc10g054840.1.1	100	76.22	429	327	0	0	80	1060	1	327	0	membrane;integral component of membrane;transport;transporter activity;	GO:0016020;GO:0016021;GO:0006810;GO:0005215;	GO:0005215~transporter activity	GO:0006810~transport	GO:0016020~membrane;GO:0016021~integral component of membrane
Locus_11306_Transcript_1/1_Confidence_1.000_Length_1621	Unknown Protein (AHRD V1)	Solyc04g071550.1.1	100	79.81	540	431	0	0	117	1409	1	431	0	methionine biosynthetic process;RNA splicing, via endonucleolytic cleavage and ligation;plasmodesma;biological_process;	GO:0009086;GO:0000394;GO:0009506;GO:0008150;	NA	GO:0009086~methionine biosynthetic process;GO:0000394~RNA splicing, via endonucleolytic cleavage and ligation;GO:0008150~biological_process	GO:0009506~plasmodesma
Locus_1131_Transcript_1/1_Confidence_1.000_Length_1759	Dehydroquinate synthase (AHRD V1 ***- Q8RU74_SOLLC)%3B contains Interpro domain(s) IPR016037 3-dehydroquinate synthase AroB%2C subgroup	Solyc02g083590.1.1	100	75.43	586	442	0	0	85	1410	1	442	0	chloroplast stroma;trans-Golgi network;endosome;Golgi apparatus;ubiquinone biosynthetic process;lyase activity;cytoplasm;3-dehydroquinate synthase activity;aromatic amino acid family biosynthetic process;chloroplast;	GO:0009570;GO:0005802;GO:0005768;GO:0005794;GO:0006744;GO:0016829;GO:0005737;GO:0003856;GO:0009073;GO:0009507;	GO:0016829~lyase activity;GO:0003856~3-dehydroquinate synthase activity	GO:0006744~ubiquinone biosynthetic process;GO:0009073~aromatic amino acid family biosynthetic process	GO:0009570~chloroplast stroma;GO:0005802~trans-Golgi network;GO:0005768~endosome;GO:0005794~Golgi apparatus;GO:0005737~cytoplasm;GO:0009507~chloroplast
Locus_11311_Transcript_1/1_Confidence_1.000_Length_1131	Peptidase C45 acyl-coenzyme A/6-aminopenicillanic acid acyl-transferase (AHRD V1 **-- B6THR2_MAIZE)%3B contains Interpro domain(s) IPR005079 Peptidase C45%2C acyl-coenzyme A:6-aminopenicillanic acid acyl-transferase	Solyc12g056150.1.1	100	91.51	377	345	0	0	10	1044	21	365	0	penicillin biosynthetic process;	GO:0042318;	NA	GO:0042318~penicillin biosynthetic process	NA
Locus_11317_Transcript_1/1_Confidence_1.000_Length_2110	ATP-dependent RNA helicase (AHRD V1 ***- D3BPQ9_POLPA)%3B contains Interpro domain(s) IPR011545 DNA/RNA helicase%2C DEAD/DEAH box type%2C N-terminal	Solyc12g056740.1.1	100	90.47	703	636	0	0	78	1985	1	636	0	ATP binding;hydrolase activity;ATP-dependent helicase activity;helicase activity;nucleic acid binding;chloroplast ribulose bisphosphate carboxylase complex biogenesis;large ribosomal subunit rRNA binding;chloroplast rRNA processing;tRNA metabolic process;ATP catabolic process;ATPase activity;chloroplast organization;RNA binding;rRNA processing;nucleotide binding;chloroplast;	GO:0005524;GO:0016787;GO:0008026;GO:0004386;GO:0003676;GO:0080158;GO:0070180;GO:1901259;GO:0006399;GO:0006200;GO:0016887;GO:0009658;GO:0003723;GO:0006364;GO:0000166;GO:0009507;	GO:0005524~ATP binding;GO:0016787~hydrolase activity;GO:0008026~ATP-dependent helicase activity;GO:0004386~helicase activity;GO:0003676~nucleic acid binding;GO:0070180~LSU rRNA binding;GO:0016887~ATPase activity;GO:0003723~RNA binding;GO:0000166~nucleotide binding	GO:0080158~chloroplast ribulose bisphosphate carboxylase complex biogenesis;GO:1901259~chloroplast rRNA processing;GO:0006399~tRNA metabolic process;GO:0006200~ATP catabolic process;GO:0009658~chloroplast organization;GO:0006364~rRNA processing	GO:0009507~chloroplast
Locus_1133_Transcript_1/1_Confidence_1.000_Length_1793	Heterogeneous nuclear ribonucleoprotein A3-like protein 2 (AHRD V1 *--- B6TV58_MAIZE)%3B contains Interpro domain(s) IPR000504 RNA recognition motif%2C RNP-1	Solyc04g011560.1.1	100	78.6	598	470	0	0	83	1492	1	470	0	nucleotide binding;nucleic acid binding;	GO:0000166;GO:0003676;	GO:0000166~nucleotide binding;GO:0003676~nucleic acid binding	NA	NA
Locus_11338_Transcript_1/1_Confidence_1.000_Length_1519	Glucose 6 phosphate/phosphate translocator-like protein (AHRD V1 **** Q9LF61_ARATH)%3B contains Interpro domain(s) IPR004696 Tpt phosphate/phosphoenolpyruvate translocator	Solyc01g081390.1.1	100	83.4	506	422	0	0	32	1297	1	422	0	membrane;integral component of membrane;transport;transporter activity;triose phosphate transmembrane transport;triose-phosphate transmembrane transporter activity;chloroplast membrane;phosphoglycerate transmembrane transporter activity;phosphoglycerate transport;carbohydrate transport;purine nucleobase transport;chloroplast envelope;plastid;chloroplast;	GO:0016020;GO:0016021;GO:0006810;GO:0005215;GO:0035436;GO:0071917;GO:0031969;GO:0015120;GO:0015713;GO:0008643;GO:0006863;GO:0009941;GO:0009536;GO:0009507;	GO:0005215~transporter activity;GO:0071917~triose-phosphate transmembrane transporter activity;GO:0015120~phosphoglycerate transmembrane transporter activity	GO:0006810~transport;GO:0035436~triose phosphate transmembrane transport;GO:0015713~phosphoglycerate transport;GO:0008643~carbohydrate transport;GO:0006863~purine nucleobase transport	GO:0016020~membrane;GO:0016021~integral component of membrane;GO:0031969~chloroplast membrane;GO:0009941~chloroplast envelope;GO:0009536~plastid;GO:0009507~chloroplast
Locus_11339_Transcript_1/1_Confidence_1.000_Length_1315	GATA transcription factor 9 (AHRD V1 *-*- B6STZ1_MAIZE)%3B contains Interpro domain(s) IPR016679 Transcription factor%2C GATA%2C plant	Solyc03g120890.1.1	100	79.91	438	350	0	0	163	1212	1	350	0	regulation of transcription, DNA-templated;sequence-specific DNA binding transcription factor activity;sequence-specific DNA binding;DNA binding;zinc ion binding;nucleus;positive regulation of transcription, DNA-templated;	GO:0006355;GO:0003700;GO:0043565;GO:0003677;GO:0008270;GO:0005634;GO:0045893;	GO:0003700~sequence-specific DNA binding transcription factor activity;GO:0043565~sequence-specific DNA binding;GO:0003677~DNA binding;GO:0008270~zinc ion binding	GO:0006355~regulation of transcription, DNA-templated;GO:0045893~positive regulation of transcription, DNA-templated	GO:0005634~nucleus
Locus_11340_Transcript_1/1_Confidence_1.000_Length_1499	Multidrug resistance protein mdtK (AHRD V1 ***- MDTK_YERE8)%3B contains Interpro domain(s) IPR015521 MATE family transporter related protein	Solyc04g007530.1.1	100	96.2	500	481	0	0	52	1494	1	481	0	transmembrane transport;membrane;antiporter activity;drug transmembrane transporter activity;drug transmembrane transport;	GO:0055085;GO:0016020;GO:0015297;GO:0015238;GO:0006855;	GO:0015297~antiporter activity;GO:0015238~drug transmembrane transporter activity	GO:0055085~transmembrane transport;GO:0006855~drug transmembrane transport	GO:0016020~membrane
Locus_11341_Transcript_1/1_Confidence_1.000_Length_2084	Zinc finger protein (AHRD V1 *-*- Q9LVQ7_ARATH)%3B contains Interpro domain(s) IPR007087 Zinc finger%2C C2H2-type	Solyc03g121660.1.1	100	77.99	695	542	0	0	184	1809	1	542	0	metal ion binding;nucleic acid binding;	GO:0046872;GO:0003676;	GO:0046872~metal ion binding;GO:0003676~nucleic acid binding	NA	NA
Locus_11348_Transcript_1/1_Confidence_1.000_Length_1334	UDP-glucose 4-epimerase (AHRD V1 **** B1XPB1_SYNP2)%3B contains Interpro domain(s) IPR005886 UDP-glucose 4-epimerase	Solyc02g030230.1.1	100	85.84	445	382	0	0	3	1148	35	416	0	catalytic activity;galactose metabolic process;isomerase activity;coenzyme binding;cellular metabolic process;UDP-glucose 4-epimerase activity;	GO:0003824;GO:0006012;GO:0016853;GO:0050662;GO:0044237;GO:0003978;	GO:0003824~catalytic activity;GO:0016853~isomerase activity;GO:0050662~coenzyme binding;GO:0003978~UDP-glucose 4-epimerase activity	GO:0006012~galactose metabolic process;GO:0044237~cellular metabolic process	NA
Locus_11352_Transcript_1/1_Confidence_1.000_Length_1157	Heat shock protein 4 (AHRD V1 ***- B6U237_MAIZE)%3B contains Interpro domain(s) IPR013126 Heat shock protein 70	Solyc12g043110.1.1	100	87.31	386	337	0	0	1011	1	1	337	0	ATP binding;nucleotide binding;	GO:0005524;GO:0000166;	GO:0005524~ATP binding;GO:0000166~nucleotide binding	NA	NA
Locus_11355_Transcript_1/1_Confidence_1.000_Length_2327	Serine/threonine protein kinase (AHRD V1 *-*- D8LPU9_ECTSI)%3B contains Interpro domain(s) IPR002290 Serine/threonine protein kinase	Solyc10g080390.1.1	100	81.31	776	631	0	0	365	2257	1	631	0	transferase activity, transferring phosphorus-containing groups;protein phosphorylation;ATP binding;protein serine/threonine kinase activity;protein kinase activity;	GO:0016772;GO:0006468;GO:0005524;GO:0004674;GO:0004672;	GO:0016772~transferase activity, transferring phosphorus-containing groups;GO:0005524~ATP binding;GO:0004674~protein serine/threonine kinase activity;GO:0004672~protein kinase activity	GO:0006468~protein phosphorylation	NA
Locus_1136_Transcript_1/1_Confidence_1.000_Length_1382	Metacaspase 7 (AHRD V1 ***- D7KWG9_ARALY)%3B contains Interpro domain(s) IPR011600 Peptidase C14%2C caspase catalytic	Solyc09g098150.1.1	100	89.8	461	414	0	0	1382	141	3	416	0	proteolysis;identical protein binding;cysteine-type endopeptidase activity;protein autoprocessing;positive regulation of programmed cell death;response to osmotic stress;root hair elongation;cysteine-type peptidase activity;response to cadmium ion;defense response;response to wounding;coumarin biosynthetic process;plasmodesma;cytosol;hydrolase activity;peptidase activity;response to nitrate;nitra…	GO:0006508;GO:0042802;GO:0004197;GO:0016540;GO:0043068;GO:0006970;GO:0048767;GO:0008234;GO:0046686;GO:0006952;GO:0009611;GO:0009805;GO:0009506;GO:0005829;GO:0016787;GO:0008233;GO:0010167;GO:0015706;GO:0005886;GO:0007033;GO:0005737;GO:0006816;GO:0007030;GO:0009651;	GO:0042802~identical protein binding;GO:0004197~cysteine-type endopeptidase activity;GO:0008234~cysteine-type peptidase activity;GO:0016787~hydrolase activity;GO:0008233~peptidase activity	GO:0006508~proteolysis;GO:0016540~protein autoprocessing;GO:0043068~positive regulation of programmed cell death;GO:0006970~response to osmotic stress;GO:0048767~root hair elongation;GO:0046686~response to cadmium ion;GO:0006952~defense response;GO:0009611~response to wounding;GO:0009805~coumarin biosynthetic process;GO:0010167~response to nitrate;GO:0015706~nitrate transport;GO:0007033~vacuole o…	GO:0009506~plasmodesma;GO:0005829~cytosol;GO:0005886~plasma membrane;GO:0005737~cytoplasm
Locus_11367_Transcript_1/1_Confidence_1.000_Length_2384	DNA-directed RNA polymerase III subunit RPC5-like protein (AHRD V1 *-*- D0NBY8_PHYIN)%3B contains Interpro domain(s) IPR006886 Sin-like protein conserved region	Solyc08g078600.1.1	100	84.15	795	669	0	0	105	2111	1	669	0	DNA-directed RNA polymerase activity;nucleus;transcription, DNA-templated;	GO:0003899;GO:0005634;GO:0006351;	GO:0003899~DNA-directed RNA polymerase activity	GO:0006351~transcription, DNA-templated	GO:0005634~nucleus
Locus_1137_Transcript_1/1_Confidence_1.000_Length_2489	1-deoxy-D-xylulose 5-phosphate synthase 1 (AHRD V1 ***- C7U110_SOLLC)%3B contains Interpro domain(s) IPR005474 Transketolase%2C N-terminal IPR005475 Transketolase%2C central region IPR005477 Deoxyxylulose-5-phosphate synthase	Solyc01g067890.1.1	100	86.63	830	719	0	0	69	2225	1	719	0	transferase activity;metabolic process;catalytic activity;terpenoid biosynthetic process;1-deoxy-D-xylulose-5-phosphate synthase activity;	GO:0016740;GO:0008152;GO:0003824;GO:0016114;GO:0008661;	GO:0016740~transferase activity;GO:0003824~catalytic activity;GO:0008661~1-deoxy-D-xylulose-5-phosphate synthase activity	GO:0008152~metabolic process;GO:0016114~terpenoid biosynthetic process	NA
Locus_11373_Transcript_1/1_Confidence_1.000_Length_1641	Phosphoesterase family protein (AHRD V1 ***- D7LEV5_ARALY)%3B contains Interpro domain(s) IPR007312 Phosphoesterase	Solyc03g019670.1.1	100	95.98	547	525	0	0	1618	44	1	525	0	metabolic process;catalytic activity;hydrolase activity, acting on ester bonds;	GO:0008152;GO:0003824;GO:0016788;	GO:0003824~catalytic activity;GO:0016788~hydrolase activity, acting on ester bonds	GO:0008152~metabolic process	NA
Locus_11378_Transcript_1/1_Confidence_1.000_Length_1454	Ribulose-1 5-bisphosphate carboxylase/oxygenase activase 1 (AHRD V1 **** Q9AXG1_GOSHI)%3B contains Interpro domain(s) IPR003959 ATPase%2C AAA-type%2C core	Solyc09g011080.1.1	100	90.52	485	439	0	0	46	1362	1	439	0	ATP binding;	GO:0005524;	GO:0005524~ATP binding	NA	NA
Locus_1138_Transcript_1/1_Confidence_1.000_Length_4664	Genomic DNA chromosome 5 P1 clone MXC17 (AHRD V1 *--- Q9FIR4_ARATH)%3B contains Interpro domain(s) IPR017986 WD40 repeat%2C region	Solyc01g102510.1.1	100	89.52	1555	1392	0	0	4560	385	1	1392	0	plasma membrane;molecular_function;biological_process;protein binding;	GO:0005886;GO:0003674;GO:0008150;GO:0005515;	GO:0003674~molecular_function;GO:0005515~protein binding	GO:0008150~biological_process	GO:0005886~plasma membrane
Locus_11381_Transcript_1/1_Confidence_1.000_Length_1838	Mannose-6-phosphate isomerase (AHRD V1 **** B9H303_POPTR)%3B contains Interpro domain(s) IPR016305 Mannose-6-phosphate isomerase	Solyc02g086090.1.1	100	70.8	613	434	0	0	238	1539	1	434	0	zinc ion binding;isomerase activity;carbohydrate metabolic process;GDP-mannose biosynthetic process;mannose-6-phosphate isomerase activity;	GO:0008270;GO:0016853;GO:0005975;GO:0009298;GO:0004476;	GO:0008270~zinc ion binding;GO:0016853~isomerase activity;GO:0004476~mannose-6-phosphate isomerase activity	GO:0005975~carbohydrate metabolic process;GO:0009298~GDP-mannose biosynthetic process	NA
Locus_11383_Transcript_2/2_Confidence_1.000_Length_1626	Peptidyl prolyl cis trans isomerase-like (AHRD V1 ***- Q5ZB85_ORYSJ)%3B contains Interpro domain(s) IPR002130 Peptidyl-prolyl cis-trans isomerase%2C cyclophilin-type	Solyc08g062700.1.1	100	75.28	542	408	0	0	1345	122	85	492	0	peptidyl-prolyl cis-trans isomerase activity;protein peptidyl-prolyl isomerization;isomerase activity;protein folding;protein targeting to vacuole;plasmodesma;response to high light intensity;response to heat;response to endoplasmic reticulum stress;response to hydrogen peroxide;	GO:0003755;GO:0000413;GO:0016853;GO:0006457;GO:0006623;GO:0009506;GO:0009644;GO:0009408;GO:0034976;GO:0042542;	GO:0003755~peptidyl-prolyl cis-trans isomerase activity;GO:0016853~isomerase activity	GO:0000413~protein peptidyl-prolyl isomerization;GO:0006457~protein folding;GO:0006623~protein targeting to vacuole;GO:0009644~response to high light intensity;GO:0009408~response to heat;GO:0034976~response to endoplasmic reticulum stress;GO:0042542~response to hydrogen peroxide	GO:0009506~plasmodesma
Locus_11384_Transcript_1/1_Confidence_1.000_Length_1763	Linalool synthase (AHRD V1 **** D4N3A0_9ERIC)%3B contains Interpro domain(s) IPR005630 Terpene synthase%2C metal-binding domain	Solyc10g005390.1.1	100	95.75	588	563	0	0	21	1709	1	563	0	metal ion binding;metabolic process;terpene synthase activity;magnesium ion binding;lyase activity;	GO:0046872;GO:0008152;GO:0010333;GO:0000287;GO:0016829;	GO:0046872~metal ion binding;GO:0010333~terpene synthase activity;GO:0000287~magnesium ion binding;GO:0016829~lyase activity	GO:0008152~metabolic process	NA
Locus_11385_Transcript_1/1_Confidence_1.000_Length_1322	Fatty acid desaturase (AHRD V1 ***- B3SP99_CAPAN)%3B contains Interpro domain(s) IPR005804 Fatty acid desaturase%2C type 1	Solyc12g049030.1.1	100	87.07	441	384	0	0	34	1185	1	384	0	oxidation-reduction process;oxidoreductase activity, acting on paired donors, with oxidation of a pair of donors resulting in the reduction of molecular oxygen to two molecules of water;lipid metabolic process;	GO:0055114;GO:0016717;GO:0006629;	GO:0016717~oxidoreductase activity, acting on paired donors, with oxidation of a pair of donors resulting in the reduction of molecular oxygen to two molecules of water	GO:0055114~oxidation-reduction process;GO:0006629~lipid metabolic process	NA
Locus_11395_Transcript_1/1_Confidence_1.000_Length_3411	CLIP-associating protein 1-like (AHRD V1 *--- Q6KAI5_ORYSJ)%3B contains Interpro domain(s) IPR011989 Armadillo-like helical	Solyc06g008040.1.1	100	92.17	1137	1048	0	0	1	3144	389	1436	0	protein binding;binding;	GO:0005515;GO:0005488;	GO:0005515~protein binding;GO:0005488~binding	NA	NA
Locus_11398_Transcript_1/1_Confidence_1.000_Length_1447	Receptor-like protein kinase (AHRD V1 ***- C6FF64_SOYBN)%3B contains Interpro domain(s) IPR002290 Serine/threonine protein kinase	Solyc10g076760.1.1	100	78.01	482	376	0	0	46	1173	1	376	0	transferase activity, transferring phosphorus-containing groups;protein phosphorylation;ATP binding;protein serine/threonine kinase activity;protein kinase activity;	GO:0016772;GO:0006468;GO:0005524;GO:0004674;GO:0004672;	GO:0016772~transferase activity, transferring phosphorus-containing groups;GO:0005524~ATP binding;GO:0004674~protein serine/threonine kinase activity;GO:0004672~protein kinase activity	GO:0006468~protein phosphorylation	NA
Locus_11400_Transcript_1/1_Confidence_1.000_Length_1469	Protein CLP1 homolog (AHRD V1 **-- CLP1_BRUMA)%3B contains Interpro domain(s) IPR012581 NUC156	Solyc03g113610.1.1	100	76.33	490	374	0	0	1417	296	1	374	0	ATP binding;nucleotide binding;polynucleotide 5'-hydroxyl-kinase activity;nucleolus;rRNA processing;kinase activity;phosphorylation;nucleus;transferase activity;	GO:0005524;GO:0000166;GO:0051731;GO:0005730;GO:0006364;GO:0016301;GO:0016310;GO:0005634;GO:0016740;	GO:0005524~ATP binding;GO:0000166~nucleotide binding;GO:0051731~polynucleotide 5'-hydroxyl-kinase activity;GO:0016301~kinase activity;GO:0016740~transferase activity	GO:0006364~rRNA processing;GO:0016310~phosphorylation	GO:0005730~nucleolus;GO:0005634~nucleus
Locus_11405_Transcript_1/2_Confidence_1.000_Length_2075	Nodule inception protein (Fragment) (AHRD V1 *-*- A9DM78_MEDTR)%3B contains Interpro domain(s) IPR003035 Plant regulator RWP-RK	Solyc08g082750.1.1	100	81.21	692	562	0	0	388	2073	1042	1603	0	DNA binding;protein binding;	GO:0003677;GO:0005515;	GO:0003677~DNA binding;GO:0005515~protein binding	NA	NA
Locus_11406_Transcript_5/6_Confidence_0.643_Length_1404	Hydrolase alpha/beta fold family protein (AHRD V1 **** D7LIQ3_ARALY)%3B contains Interpro domain(s) IPR000073 Alpha/beta hydrolase fold-1	Solyc09g009510.1.1	100	81.2	468	380	0	0	1316	177	1	380	0	;	;	NA	NA	NA
Locus_11427_Transcript_3/3_Confidence_0.714_Length_1681	Potential lipid particle serine esterase (AHRD V1 *--- Q59KL3_CANAL)%3B contains Interpro domain(s) IPR007751 Protein of unknown function DUF676%2C hydrolase-like	Solyc07g006690.1.1	100	78.57	560	440	0	0	1624	305	1	440	0	biological_process;	GO:0008150;	NA	GO:0008150~biological_process	NA
Locus_1143_Transcript_1/1_Confidence_1.000_Length_1650	Zinc finger protein (AHRD V1 *--- Q764N7_MALDO)%3B contains Interpro domain(s) IPR007087 Zinc finger%2C C2H2-type	Solyc01g099340.1.1	100	77.09	550	424	0	0	221	1492	1	424	0	metal ion binding;nucleic acid binding;	GO:0046872;GO:0003676;	GO:0046872~metal ion binding;GO:0003676~nucleic acid binding	NA	NA
Locus_11436_Transcript_1/1_Confidence_1.000_Length_1951	Enhanced disease susceptibility 1 (Fragment) (AHRD V1 *--- B2BDU4_ARALY)%3B contains Interpro domain(s) IPR002921 Lipase%2C class 3	Solyc02g069400.1.1	100	89.38	650	581	0	0	66	1808	1	581	0	hydrolase activity;lipid metabolic process;triglyceride lipase activity;	GO:0016787;GO:0006629;GO:0004806;	GO:0016787~hydrolase activity;GO:0004806~triglyceride lipase activity	GO:0006629~lipid metabolic process	NA
Locus_11441_Transcript_1/1_Confidence_1.000_Length_1220	Serine acetyltransferase (AHRD V1 **** Q39533_CITLA)%3B contains Interpro domain(s) IPR005881 Serine O-acetyltransferase	Solyc10g006040.1.1	100	89.68	407	365	0	0	64	1158	1	365	0	transferase activity;cytoplasm;serine O-acetyltransferase activity;cysteine biosynthetic process from serine;	GO:0016740;GO:0005737;GO:0009001;GO:0006535;	GO:0016740~transferase activity;GO:0009001~serine O-acetyltransferase activity	GO:0006535~cysteine biosynthetic process from serine	GO:0005737~cytoplasm
Locus_11448_Transcript_1/1_Confidence_1.000_Length_2812	Receptor-like protein kinase (AHRD V1 *-*- Q9FZP2_ARATH)%3B contains Interpro domain(s) IPR002290 Serine/threonine protein kinase	Solyc11g065950.1.1	100	91.25	937	855	0	0	59	2623	1	855	0	transferase activity;transferase activity, transferring phosphorus-containing groups;phosphorylation;kinase activity;protein phosphorylation;ATP binding;protein kinase activity;nucleotide binding;protein ubiquitination;ubiquitin-protein transferase activity;ubiquitin ligase complex;protein tyrosine kinase activity;	GO:0016740;GO:0016772;GO:0016310;GO:0016301;GO:0006468;GO:0005524;GO:0004672;GO:0000166;GO:0016567;GO:0004842;GO:0000151;GO:0004713;	GO:0016740~transferase activity;GO:0016772~transferase activity, transferring phosphorus-containing groups;GO:0016301~kinase activity;GO:0005524~ATP binding;GO:0004672~protein kinase activity;GO:0000166~nucleotide binding;GO:0004842~ubiquitin-protein transferase activity;GO:0004713~protein tyrosine kinase activity	GO:0016310~phosphorylation;GO:0006468~protein phosphorylation;GO:0016567~protein ubiquitination	GO:0000151~ubiquitin ligase complex
Locus_1145_Transcript_1/1_Confidence_1.000_Length_1523	UDP-glucosyltransferase family 1 protein (AHRD V1 ***- C6KI44_CITSI)%3B contains Interpro domain(s) IPR002213 UDP-glucuronosyl/UDP-glucosyltransferase	Solyc12g096830.1.1	100	89.17	508	453	0	0	118	1476	1	453	0	transferase activity;metabolic process;transferase activity, transferring hexosyl groups;transferase activity, transferring glycosyl groups;	GO:0016740;GO:0008152;GO:0016758;GO:0016757;	GO:0016740~transferase activity;GO:0016758~transferase activity, transferring hexosyl groups;GO:0016757~transferase activity, transferring glycosyl groups	GO:0008152~metabolic process	NA
Locus_11453_Transcript_1/1_Confidence_1.000_Length_2260	1-phosphatidylinositol-4 5-bisphosphate phosphodiesterase (AHRD V1 ***- O49902_NICRU)%3B contains Interpro domain(s) IPR001711 Phospholipase C%2C phosphatidylinositol-specific%2C Y domain IPR018029 C2 membrane targeting protein IPR000909 Phospholipase C%2C phosphatidylinositol-specific %2C X region	Solyc10g076710.1.1	100	79.81	753	601	0	0	153	1955	1	601	0	intracellular signal transduction;phosphoric diester hydrolase activity;calcium ion binding;phosphatidylinositol phospholipase C activity;lipid metabolic process;signal transduction;signal transducer activity;protein binding;	GO:0035556;GO:0008081;GO:0005509;GO:0004435;GO:0006629;GO:0007165;GO:0004871;GO:0005515;	GO:0008081~phosphoric diester hydrolase activity;GO:0005509~calcium ion binding;GO:0004435~phosphatidylinositol phospholipase C activity;GO:0004871~signal transducer activity;GO:0005515~protein binding	GO:0035556~intracellular signal transduction;GO:0006629~lipid metabolic process;GO:0007165~signal transduction	NA
Locus_11457_Transcript_2/2_Confidence_1.000_Length_1372	VQ motif family protein expressed (AHRD V1 *-*- Q10KE8_ORYSJ)%3B contains Interpro domain(s) IPR008889 VQ	Solyc04g055050.1.1	100	75.05	457	343	0	0	1	1029	334	676	0	biological_process;	GO:0008150;	NA	GO:0008150~biological_process	NA
Locus_11459_Transcript_1/1_Confidence_1.000_Length_1996	Cysteine-type endopeptidase/ ubiquitin thiolesterase (AHRD V1 **-- B6TDL6_MAIZE)	Solyc12g017450.1.1	100	70.98	665	472	0	0	1730	315	1	472	0	;	;	NA	NA	NA
Locus_1146_Transcript_1/4_Confidence_0.667_Length_2639	BEL1-like homeodomain protein 1 (AHRD V1 **-- BLH1_ARATH)%3B contains Interpro domain(s) IPR006563 POX	Solyc11g068950.1.1	100	75.11	880	661	0	0	369	2351	1	661	0	regulation of transcription, DNA-templated;sequence-specific DNA binding transcription factor activity;sequence-specific DNA binding;DNA binding;nucleus;	GO:0006355;GO:0003700;GO:0043565;GO:0003677;GO:0005634;	GO:0003700~sequence-specific DNA binding transcription factor activity;GO:0043565~sequence-specific DNA binding;GO:0003677~DNA binding	GO:0006355~regulation of transcription, DNA-templated	GO:0005634~nucleus
Locus_1146_Transcript_4/4_Confidence_0.667_Length_2630	BEL1-like homeodomain protein 1 (AHRD V1 **-- BLH1_ARATH)%3B contains Interpro domain(s) IPR006563 POX	Solyc11g068950.1.1	100	75.37	877	661	0	0	360	2342	1	661	0	regulation of transcription, DNA-templated;sequence-specific DNA binding transcription factor activity;sequence-specific DNA binding;DNA binding;nucleus;	GO:0006355;GO:0003700;GO:0043565;GO:0003677;GO:0005634;	GO:0003700~sequence-specific DNA binding transcription factor activity;GO:0043565~sequence-specific DNA binding;GO:0003677~DNA binding	GO:0006355~regulation of transcription, DNA-templated	GO:0005634~nucleus
Locus_11460_Transcript_1/1_Confidence_1.000_Length_1116	Genomic DNA chromosome 5 TAC clone K6A12 (AHRD V1 **-- Q9FGR6_ARATH)	Solyc02g080900.1.1	100	85.75	372	319	0	0	23	979	1	319	0	polysaccharide binding;biological_process;	GO:0030247;GO:0008150;	GO:0030247~polysaccharide binding	GO:0008150~biological_process	NA
Locus_11462_Transcript_1/1_Confidence_1.000_Length_1759	Unknown Protein (AHRD V1)	Solyc01g006690.1.1	100	99.66	586	584	0	0	1758	7	25	608	0	;	;	NA	NA	NA
Locus_11463_Transcript_1/1_Confidence_1.000_Length_1654	Diacylglycerol O-acyltransferase (AHRD V1 ***- Q124V7_POLSJ)%3B contains Interpro domain(s) IPR009721 Protein of unknown function DUF1298	Solyc10g009430.1.1	100	87.3	551	481	0	0	3	1445	35	515	0	glycerolipid biosynthetic process;diacylglycerol O-acyltransferase activity;	GO:0045017;GO:0004144;	GO:0004144~diacylglycerol O-acyltransferase activity	GO:0045017~glycerolipid biosynthetic process	NA
Locus_1148_Transcript_1/1_Confidence_1.000_Length_1458	Os12g0581300 protein (Fragment) (AHRD V1 *-*- Q0IMB2_ORYSJ)%3B contains Interpro domain(s) IPR006873 Protein of unknown function DUF620	Solyc03g051920.1.1	100	72.63	486	353	0	0	1391	333	1	353	0	;	;	NA	NA	NA
Locus_11481_Transcript_1/1_Confidence_1.000_Length_1876	Pyruvate kinase (AHRD V1 **** A9P7U5_POPTR)%3B contains Interpro domain(s) IPR001697 Pyruvate kinase	Solyc11g007690.1.1	100	76.32	625	477	0	0	80	1510	1	477	0	transferase activity;phosphorylation;kinase activity;catalytic activity;glycolytic process;magnesium ion binding;potassium ion binding;pyruvate kinase activity;	GO:0016740;GO:0016310;GO:0016301;GO:0003824;GO:0006096;GO:0000287;GO:0030955;GO:0004743;	GO:0016740~transferase activity;GO:0016301~kinase activity;GO:0003824~catalytic activity;GO:0000287~magnesium ion binding;GO:0030955~potassium ion binding;GO:0004743~pyruvate kinase activity	GO:0016310~phosphorylation;GO:0006096~glycolytic process	NA
Locus_11484_Transcript_1/1_Confidence_1.000_Length_1602	Prephenate dehydratase family protein (AHRD V1 **** D7KMI7_ARALY)%3B contains Interpro domain(s) IPR001086 Prephenate dehydratase	Solyc02g080620.1.1	100	74.91	534	400	0	0	169	1368	1	400	0	metabolic process;amino acid binding;L-phenylalanine biosynthetic process;prephenate dehydratase activity;arogenate dehydratase activity;carpel development;anthocyanin accumulation in tissues in response to UV light;vernalization response;aromatic amino acid family biosynthetic process;chloroplast stroma;plastid;lyase activity;cellular amino acid biosynthetic process;chloroplast;	GO:0008152;GO:0016597;GO:0009094;GO:0004664;GO:0047769;GO:0048440;GO:0043481;GO:0010048;GO:0009073;GO:0009570;GO:0009536;GO:0016829;GO:0008652;GO:0009507;	GO:0016597~amino acid binding;GO:0004664~prephenate dehydratase activity;GO:0047769~arogenate dehydratase activity;GO:0016829~lyase activity	GO:0008152~metabolic process;GO:0009094~L-phenylalanine biosynthetic process;GO:0048440~carpel development;GO:0043481~anthocyanin accumulation in tissues in response to UV light;GO:0010048~vernalization response;GO:0009073~aromatic amino acid family biosynthetic process;GO:0008652~cellular amino acid biosynthetic process	GO:0009570~chloroplast stroma;GO:0009536~plastid;GO:0009507~chloroplast
Locus_11486_Transcript_1/3_Confidence_0.667_Length_2523	ABC transporter ATP-binding/permease protein (AHRD V1 **** A3SXQ3_9RHOB)%3B contains Interpro domain(s) IPR003439 ABC transporter-like	Solyc09g055350.1.1	100	86.21	841	725	0	0	2466	292	1	725	0	transmembrane transport;nucleoside-triphosphatase activity;ATP binding;nucleotide binding;ATPase activity, coupled to transmembrane movement of substances;ATPase activity;ATP catabolic process;integral component of membrane;transport;	GO:0055085;GO:0017111;GO:0005524;GO:0000166;GO:0042626;GO:0016887;GO:0006200;GO:0016021;GO:0006810;	GO:0017111~nucleoside-triphosphatase activity;GO:0005524~ATP binding;GO:0000166~nucleotide binding;GO:0042626~ATPase activity, coupled to transmembrane movement of substances;GO:0016887~ATPase activity	GO:0055085~transmembrane transport;GO:0006200~ATP catabolic process;GO:0006810~transport	GO:0016021~integral component of membrane
Locus_11486_Transcript_2/3_Confidence_0.667_Length_2525	ABC transporter ATP-binding/permease protein (AHRD V1 **** A3SXQ3_9RHOB)%3B contains Interpro domain(s) IPR003439 ABC transporter-like	Solyc09g055350.1.1	100	86.1	842	725	0	0	2468	294	1	725	0	transmembrane transport;nucleoside-triphosphatase activity;ATP binding;nucleotide binding;ATPase activity, coupled to transmembrane movement of substances;ATPase activity;ATP catabolic process;integral component of membrane;transport;	GO:0055085;GO:0017111;GO:0005524;GO:0000166;GO:0042626;GO:0016887;GO:0006200;GO:0016021;GO:0006810;	GO:0017111~nucleoside-triphosphatase activity;GO:0005524~ATP binding;GO:0000166~nucleotide binding;GO:0042626~ATPase activity, coupled to transmembrane movement of substances;GO:0016887~ATPase activity	GO:0055085~transmembrane transport;GO:0006200~ATP catabolic process;GO:0006810~transport	GO:0016021~integral component of membrane
Locus_11486_Transcript_3/3_Confidence_0.667_Length_2523	ABC transporter ATP-binding/permease protein (AHRD V1 **** A3SXQ3_9RHOB)%3B contains Interpro domain(s) IPR003439 ABC transporter-like	Solyc09g055350.1.1	100	86.21	841	725	0	0	2466	292	1	725	0	transmembrane transport;nucleoside-triphosphatase activity;ATP binding;nucleotide binding;ATPase activity, coupled to transmembrane movement of substances;ATPase activity;ATP catabolic process;integral component of membrane;transport;	GO:0055085;GO:0017111;GO:0005524;GO:0000166;GO:0042626;GO:0016887;GO:0006200;GO:0016021;GO:0006810;	GO:0017111~nucleoside-triphosphatase activity;GO:0005524~ATP binding;GO:0000166~nucleotide binding;GO:0042626~ATPase activity, coupled to transmembrane movement of substances;GO:0016887~ATPase activity	GO:0055085~transmembrane transport;GO:0006200~ATP catabolic process;GO:0006810~transport	GO:0016021~integral component of membrane
Locus_1149_Transcript_1/2_Confidence_1.000_Length_1440	Myb family transcription factor (AHRD V1 **** Q2A9C4_BRAOL)%3B contains Interpro domain(s) IPR006447 Myb-like DNA-binding region%2C SHAQKYF class	Solyc08g078340.1.1	100	71.25	480	342	0	0	1259	234	1	342	0	chromatin binding;DNA binding;zinc ion binding;nucleic acid binding;sequence-specific DNA binding transcription factor activity;regulation of transcription, DNA-templated;	GO:0003682;GO:0003677;GO:0008270;GO:0003676;GO:0003700;GO:0006355;	GO:0003682~chromatin binding;GO:0003677~DNA binding;GO:0008270~zinc ion binding;GO:0003676~nucleic acid binding;GO:0003700~sequence-specific DNA binding transcription factor activity	GO:0006355~regulation of transcription, DNA-templated	NA
Locus_11492_Transcript_1/1_Confidence_1.000_Length_2155	GTP-binding protein YqeH (AHRD V1 *--- D3FXI6_BACPE)%3B contains Interpro domain(s) IPR002917 GTP-binding protein%2C HSR1-related	Solyc04g009300.1.1	100	81.06	718	582	0	0	206	1951	84	665	0	GTP binding;	GO:0005525;	GO:0005525~GTP binding	NA	NA
Locus_11501_Transcript_3/3_Confidence_0.727_Length_1344	Gibberellin 2-oxidase (AHRD V1 **** A4GVL9_SOLLC)%3B contains Interpro domain(s) IPR005123 Oxoglutarate and iron-dependent oxygenase	Solyc07g061730.1.1	100	74.78	448	335	0	0	1227	223	1	335	0	oxidation-reduction process;oxidoreductase activity, acting on paired donors, with incorporation or reduction of molecular oxygen, 2-oxoglutarate as one donor, and incorporation of one atom each of oxygen into both donors;oxidoreductase activity;iron ion binding;	GO:0055114;GO:0016706;GO:0016491;GO:0005506;	GO:0016706~oxidoreductase activity, acting on paired donors, with incorporation or reduction of molecular oxygen, 2-oxoglutarate as one donor, and incorporation of one atom each of oxygen into both donors;GO:0016491~oxidoreductase activity;GO:0005506~iron ion binding	GO:0055114~oxidation-reduction process	NA
Locus_11504_Transcript_1/2_Confidence_1.000_Length_1401	Actin related protein 2/3 complex subunit 2 (AHRD V1 ***- D8RD91_SELML)%3B contains Interpro domain(s) IPR007188 Arp2/3 complex%2C 34kDa subunit p34-Arc	Solyc11g068610.1.1	100	70.24	467	328	0	0	1271	288	1	328	0	cytoskeleton;regulation of actin filament polymerization;cell projection;actin binding;Arp2/3 protein complex;actin filament organization;trichome morphogenesis;cytoplasm;protein binding;Arp2/3 complex-mediated actin nucleation;actin cytoskeleton;	GO:0005856;GO:0030833;GO:0042995;GO:0003779;GO:0005885;GO:0007015;GO:0010090;GO:0005737;GO:0005515;GO:0034314;GO:0015629;	GO:0003779~actin binding;GO:0005515~protein binding	GO:0030833~regulation of actin filament polymerization;GO:0007015~actin filament organization;GO:0010090~trichome morphogenesis;GO:0034314~Arp2/3 complex-mediated actin nucleation	GO:0005856~cytoskeleton;GO:0042995~cell projection;GO:0005885~Arp2/3 protein complex;GO:0005737~cytoplasm;GO:0015629~actin cytoskeleton
Locus_11504_Transcript_2/2_Confidence_1.000_Length_1368	Actin related protein 2/3 complex subunit 2 (AHRD V1 ***- D8RD91_SELML)%3B contains Interpro domain(s) IPR007188 Arp2/3 complex%2C 34kDa subunit p34-Arc	Solyc11g068610.1.1	100	71.93	456	328	0	0	1238	255	1	328	0	cytoskeleton;regulation of actin filament polymerization;cell projection;actin binding;Arp2/3 protein complex;actin filament organization;trichome morphogenesis;cytoplasm;protein binding;Arp2/3 complex-mediated actin nucleation;actin cytoskeleton;	GO:0005856;GO:0030833;GO:0042995;GO:0003779;GO:0005885;GO:0007015;GO:0010090;GO:0005737;GO:0005515;GO:0034314;GO:0015629;	GO:0003779~actin binding;GO:0005515~protein binding	GO:0030833~regulation of actin filament polymerization;GO:0007015~actin filament organization;GO:0010090~trichome morphogenesis;GO:0034314~Arp2/3 complex-mediated actin nucleation	GO:0005856~cytoskeleton;GO:0042995~cell projection;GO:0005885~Arp2/3 protein complex;GO:0005737~cytoplasm;GO:0015629~actin cytoskeleton
Locus_11509_Transcript_1/1_Confidence_1.000_Length_1300	F-box/kelch-repeat protein At3g27150 (AHRD V1 *-*- FBK70_ARATH)%3B contains Interpro domain(s) IPR015915 Kelch-type beta propeller	Solyc08g074660.1.1	100	91.45	433	396	0	0	16	1203	1	396	0	;	;	NA	NA	NA
Locus_11511_Transcript_1/1_Confidence_1.000_Length_1716	Cytochrome P450 flavonoid 3%26apos 5%26apos-hydroxylase (AHRD V1 ***- B9HNH6_POPTR)%3B contains Interpro domain(s) IPR002401 Cytochrome P450%2C E-class%2C group I	Solyc03g115220.1.1	100	89.86	572	514	0	0	23	1564	1	514	0	metal ion binding;heme binding;oxidoreductase activity, acting on paired donors, with incorporation or reduction of molecular oxygen;electron carrier activity;monooxygenase activity;oxidation-reduction process;oxidoreductase activity;iron ion binding;anthocyanin-containing compound biosynthetic process;response to UV;flavonoid 3'-monooxygenase activity;endoplasmic reticulum membrane;response to s…	GO:0046872;GO:0020037;GO:0016705;GO:0009055;GO:0004497;GO:0055114;GO:0016491;GO:0005506;GO:0009718;GO:0009411;GO:0016711;GO:0005789;GO:0009744;GO:0009813;GO:0010224;GO:0016020;GO:0016021;GO:0005783;	GO:0046872~metal ion binding;GO:0020037~heme binding;GO:0016705~oxidoreductase activity, acting on paired donors, with incorporation or reduction of molecular oxygen;GO:0009055~electron carrier activity;GO:0004497~monooxygenase activity;GO:0016491~oxidoreductase activity;GO:0005506~iron ion binding;GO:0016711~flavonoid 3'-monooxygenase activity	GO:0055114~oxidation-reduction process;GO:0009718~anthocyanin-containing compound biosynthetic process;GO:0009411~response to UV;GO:0009744~response to sucrose;GO:0009813~flavonoid biosynthetic process;GO:0010224~response to UV-B	GO:0005789~endoplasmic reticulum membrane;GO:0016020~membrane;GO:0016021~integral component of membrane;GO:0005783~endoplasmic reticulum
Locus_11513_Transcript_1/1_Confidence_1.000_Length_2302	Receptor-like kinase (AHRD V1 *-*- A7VM25_MARPO)%3B contains Interpro domain(s) IPR002290 Serine/threonine protein kinase	Solyc05g008930.1.1	100	87.22	767	669	0	0	155	2161	1	669	0	transferase activity, transferring phosphorus-containing groups;protein phosphorylation;ATP binding;protein kinase activity;nucleotide binding;	GO:0016772;GO:0006468;GO:0005524;GO:0004672;GO:0000166;	GO:0016772~transferase activity, transferring phosphorus-containing groups;GO:0005524~ATP binding;GO:0004672~protein kinase activity;GO:0000166~nucleotide binding	GO:0006468~protein phosphorylation	NA
Locus_11514_Transcript_1/1_Confidence_1.000_Length_1710	RNA-binding La domain protein (AHRD V1 *--- B8NID1_ASPFN)%3B contains Interpro domain(s) IPR014886 RNA binding motif	Solyc08g068310.1.1	100	83.68	570	477	0	0	1643	213	1	477	0	nucleotide binding;RNA binding;ribonucleoprotein complex;nucleic acid binding;nucleus;RNA processing;endonucleolytic cleavage involved in rRNA processing;megagametogenesis;cullin deneddylation;mRNA export from nucleus;protein import into nucleus;photomorphogenesis;cotyledon development;nucleoplasm;cell division;cell wall;cytosol;pyrimidine ribonucleotide biosynthetic process;	GO:0000166;GO:0003723;GO:0030529;GO:0003676;GO:0005634;GO:0006396;GO:0000478;GO:0009561;GO:0010388;GO:0006406;GO:0006606;GO:0009640;GO:0048825;GO:0005654;GO:0051301;GO:0005618;GO:0005829;GO:0009220;	GO:0000166~nucleotide binding;GO:0003723~RNA binding;GO:0003676~nucleic acid binding	GO:0006396~RNA processing;GO:0000478~endonucleolytic cleavage involved in rRNA processing;GO:0009561~megagametogenesis;GO:0010388~cullin deneddylation;GO:0006406~mRNA export from nucleus;GO:0006606~protein import into nucleus;GO:0009640~photomorphogenesis;GO:0048825~cotyledon development;GO:0051301~cell division;GO:0009220~pyrimidine ribonucleotide biosynthetic process	GO:0030529~ribonucleoprotein complex;GO:0005634~nucleus;GO:0005654~nucleoplasm;GO:0005618~cell wall;GO:0005829~cytosol
Locus_11518_Transcript_1/1_Confidence_1.000_Length_1287	RING finger family protein (AHRD V1 ***- D6RU92_SILLA)%3B contains Interpro domain(s) IPR018957 Zinc finger%2C C3HC4 RING-type	Solyc10g081110.1.1	100	77.86	429	334	0	0	76	1077	1	334	0	metal ion binding;zinc ion binding;protein binding;	GO:0046872;GO:0008270;GO:0005515;	GO:0046872~metal ion binding;GO:0008270~zinc ion binding;GO:0005515~protein binding	NA	NA
Locus_11539_Transcript_1/1_Confidence_1.000_Length_2102	NACHT%2C LRR and PYD domains-containing protein 5 (AHRD V1 *--- NALP5_BOVIN)%3B contains Interpro domain(s) IPR003590 Leucine-rich repeat%2C ribonuclease inhibitor subtype	Solyc05g006170.1.1	100	87.02	701	610	0	0	2043	214	1	610	0	chloroplast envelope;mitochondrion;plastid;chloroplast;	GO:0009941;GO:0005739;GO:0009536;GO:0009507;	NA	NA	GO:0009941~chloroplast envelope;GO:0005739~mitochondrion;GO:0009536~plastid;GO:0009507~chloroplast
Locus_1154_Transcript_1/2_Confidence_1.000_Length_1684	Unknown Protein (AHRD V1)	Solyc08g006480.1.1	100	94.12	561	528	0	0	54	1637	1	528	0	nuclear-transcribed mRNA catabolic process;photoperiodism, flowering;endosome;trans-Golgi network;plasma membrane;Golgi apparatus;	GO:0000956;GO:0048573;GO:0005768;GO:0005802;GO:0005886;GO:0005794;	NA	GO:0000956~nuclear-transcribed mRNA catabolic process;GO:0048573~photoperiodism, flowering	GO:0005768~endosome;GO:0005802~trans-Golgi network;GO:0005886~plasma membrane;GO:0005794~Golgi apparatus
Locus_1154_Transcript_2/2_Confidence_1.000_Length_1802	Unknown Protein (AHRD V1)	Solyc08g006480.1.1	100	87.85	601	528	0	0	54	1637	1	528	0	nuclear-transcribed mRNA catabolic process;photoperiodism, flowering;endosome;trans-Golgi network;plasma membrane;Golgi apparatus;	GO:0000956;GO:0048573;GO:0005768;GO:0005802;GO:0005886;GO:0005794;	NA	GO:0000956~nuclear-transcribed mRNA catabolic process;GO:0048573~photoperiodism, flowering	GO:0005768~endosome;GO:0005802~trans-Golgi network;GO:0005886~plasma membrane;GO:0005794~Golgi apparatus
Locus_11546_Transcript_1/1_Confidence_1.000_Length_2838	AT2G42700-like protein (Fragment) (AHRD V1 *-*- D6PPI9_9BRAS)%3B contains Interpro domain(s) IPR001619 Sec1-like protein	Solyc12g013950.1.1	100	91.01	946	861	0	0	2697	115	1	861	0	vesicle docking involved in exocytosis;vesicle-mediated transport;	GO:0006904;GO:0016192;	NA	GO:0006904~vesicle docking involved in exocytosis;GO:0016192~vesicle-mediated transport	NA
Locus_1155_Transcript_1/1_Confidence_1.000_Length_2335	Pyruvate decarboxylase (AHRD V1 **** B0ZS79_PRUAR)%3B contains Interpro domain(s) IPR012110 Pyruvate decarboxylase/indolepyruvate decarboxylase	Solyc10g076510.1.1	100	77.51	778	603	0	0	2119	311	1	603	0	metabolic process;catalytic activity;magnesium ion binding;thiamine pyrophosphate binding;carboxy-lyase activity;	GO:0008152;GO:0003824;GO:0000287;GO:0030976;GO:0016831;	GO:0003824~catalytic activity;GO:0000287~magnesium ion binding;GO:0030976~thiamine pyrophosphate binding;GO:0016831~carboxy-lyase activity	GO:0008152~metabolic process	NA
Locus_1156_Transcript_1/1_Confidence_1.000_Length_2376	Purple acid phosphatase (AHRD V1 **-* B0WRM8_CULQU)%3B contains Interpro domain(s) IPR008963 Purple acid phosphatase-like%2C N-terminal	Solyc05g012260.1.1	100	76.52	792	606	0	0	2171	354	1	606	0	metal ion binding;hydrolase activity;acid phosphatase activity;regulation of defense response;tryptophan catabolic process;indoleacetic acid biosynthetic process;systemic acquired resistance;extracellular region;protein binding;	GO:0046872;GO:0016787;GO:0003993;GO:0031347;GO:0006569;GO:0009684;GO:0009627;GO:0005576;GO:0005515;	GO:0046872~metal ion binding;GO:0016787~hydrolase activity;GO:0003993~acid phosphatase activity;GO:0005515~protein binding	GO:0031347~regulation of defense response;GO:0006569~tryptophan catabolic process;GO:0009684~indoleacetic acid biosynthetic process;GO:0009627~systemic acquired resistance	GO:0005576~extracellular region
Locus_11563_Transcript_1/1_Confidence_1.000_Length_2726	TBC1 domain family member 9B (AHRD V1 *--- B9A6K8_HUMAN)%3B contains Interpro domain(s) IPR000195 RabGAP/TBC	Solyc09g007160.1.1	100	81.19	909	738	0	0	236	2449	60	797	0	positive regulation of Rab GTPase activity;regulation of Rab GTPase activity;Rab GTPase activator activity;	GO:0032851;GO:0032313;GO:0005097;	GO:0005097~Rab GTPase activator activity	GO:0032851~positive regulation of Rab GTPase activity;GO:0032313~regulation of Rab GTPase activity	NA
Locus_11567_Transcript_1/1_Confidence_1.000_Length_1552	UDP-glucosyltransferase (AHRD V1 ***- Q8LKG3_STERE)%3B contains Interpro domain(s) IPR002213 UDP-glucuronosyl/UDP-glucosyltransferase	Solyc07g043500.1.1	100	85.3	517	441	0	0	4	1326	1	441	0	transferase activity;metabolic process;transferase activity, transferring hexosyl groups;transferase activity, transferring glycosyl groups;	GO:0016740;GO:0008152;GO:0016758;GO:0016757;	GO:0016740~transferase activity;GO:0016758~transferase activity, transferring hexosyl groups;GO:0016757~transferase activity, transferring glycosyl groups	GO:0008152~metabolic process	NA
Locus_11570_Transcript_1/1_Confidence_1.000_Length_1009	1-phosphatidylinositol-4 5-bisphosphate phosphodiesterase (AHRD V1 ***- O49902_NICRU)%3B contains Interpro domain(s) IPR017946 PLC-like phosphodiesterase%2C TIM beta/alpha-barrel domain	Solyc06g051630.1.1	100	82.14	336	276	0	0	181	1008	203	478	0	intracellular signal transduction;phosphoric diester hydrolase activity;calcium ion binding;phosphatidylinositol phospholipase C activity;lipid metabolic process;signal transduction;signal transducer activity;protein binding;	GO:0035556;GO:0008081;GO:0005509;GO:0004435;GO:0006629;GO:0007165;GO:0004871;GO:0005515;	GO:0008081~phosphoric diester hydrolase activity;GO:0005509~calcium ion binding;GO:0004435~phosphatidylinositol phospholipase C activity;GO:0004871~signal transducer activity;GO:0005515~protein binding	GO:0035556~intracellular signal transduction;GO:0006629~lipid metabolic process;GO:0007165~signal transduction	NA
Locus_1158_Transcript_1/1_Confidence_1.000_Length_1670	BEL1-like homeodomain protein 3 (AHRD V1 *--- BLH3_ARATH)%3B contains Interpro domain(s) IPR006563 POX	Solyc08g065420.1.1	100	86.54	557	482	0	0	190	1635	78	559	0	regulation of transcription, DNA-templated;sequence-specific DNA binding transcription factor activity;sequence-specific DNA binding;DNA binding;nucleus;regulation of gibberellin biosynthetic process;shoot organ boundary specification;negative regulation of cell proliferation;floral organ abscission;iron-sulfur cluster assembly;carotenoid biosynthetic process;organ development;mRNA modification;g…	GO:0006355;GO:0003700;GO:0043565;GO:0003677;GO:0005634;GO:0010371;GO:0090470;GO:0008285;GO:0010227;GO:0016226;GO:0016117;GO:0048513;GO:0016556;GO:0006546;GO:0030154;GO:0006636;GO:0006733;GO:0006766;GO:0009072;GO:0009106;GO:0009108;GO:0009416;GO:0019216;GO:0019748;GO:0044272;GO:0015995;GO:0015994;GO:0048481;GO:0009965;GO:0031408;GO:0009640;GO:0010228;GO:0019288;GO:0010027;GO:0010073;GO:0045893;GO:…	GO:0003700~sequence-specific DNA binding transcription factor activity;GO:0043565~sequence-specific DNA binding;GO:0003677~DNA binding;GO:0005515~protein binding	GO:0006355~regulation of transcription, DNA-templated;GO:0010371~regulation of gibberellin biosynthetic process;GO:0090470~shoot organ boundary specification;GO:0008285~negative regulation of cell proliferation;GO:0010227~floral organ abscission;GO:0016226~iron-sulfur cluster assembly;GO:0016117~carotenoid biosynthetic process;GO:0048513~organ development;GO:0016556~mRNA modification;GO:0006546~g…	GO:0005634~nucleus
Locus_11586_Transcript_1/1_Confidence_1.000_Length_1837	Major facilitator superfamily (MFS_1) transporter (AHRD V1 **-- Q39GH8_BURS3)%3B contains Interpro domain(s) IPR016196 Major facilitator superfamily%2C general substrate transporter	Solyc01g106420.1.1	100	87.58	612	536	0	0	3	1610	5	540	0	transmembrane transport;integral component of membrane;	GO:0055085;GO:0016021;	NA	GO:0055085~transmembrane transport	GO:0016021~integral component of membrane
Locus_1159_Transcript_1/1_Confidence_1.000_Length_1397	Oxygen-evolving enhancer protein 1 of photosystem II (AHRD V1 ***- A8J0E4_CHLRE)%3B contains Interpro domain(s) IPR002628 Photosystem II manganese-stabilizing protein PsbO	Solyc02g065400.1.1	100	70.6	466	329	0	0	168	1154	1	329	0	membrane;thylakoid;plastid;photosystem II stabilization;extrinsic component of membrane;photosystem II oxygen evolving complex;photosystem II;cell outer membrane;calcium ion binding;photosynthesis;integral component of membrane;chloroplast thylakoid membrane;chloroplast;	GO:0016020;GO:0009579;GO:0009536;GO:0042549;GO:0019898;GO:0009654;GO:0009523;GO:0009279;GO:0005509;GO:0015979;GO:0016021;GO:0009535;GO:0009507;	GO:0005509~calcium ion binding	GO:0042549~photosystem II stabilization;GO:0015979~photosynthesis	GO:0016020~membrane;GO:0009579~thylakoid;GO:0009536~plastid;GO:0019898~extrinsic component of membrane;GO:0009654~photosystem II oxygen evolving complex;GO:0009523~photosystem II;GO:0009279~cell outer membrane;GO:0016021~integral component of membrane;GO:0009535~chloroplast thylakoid membrane;GO:0009507~chloroplast
Locus_116_Transcript_1/2_Confidence_1.000_Length_1251	Rhomboid protease GlpG (AHRD V1 *-*- C5B969_EDWI9)%3B contains Interpro domain(s) IPR002610 Peptidase S54%2C rhomboid	Solyc10g081600.1.1	100	82.97	417	346	0	0	51	1088	1	346	0	integral component of membrane;serine-type endopeptidase activity;protein binding;	GO:0016021;GO:0004252;GO:0005515;	GO:0004252~serine-type endopeptidase activity;GO:0005515~protein binding	NA	GO:0016021~integral component of membrane
Locus_116_Transcript_2/2_Confidence_1.000_Length_1563	Rhomboid protease GlpG (AHRD V1 *-*- C5B969_EDWI9)%3B contains Interpro domain(s) IPR002610 Peptidase S54%2C rhomboid	Solyc10g081600.1.1	100	78.31	521	408	0	0	51	1274	1	408	0	integral component of membrane;serine-type endopeptidase activity;protein binding;	GO:0016021;GO:0004252;GO:0005515;	GO:0004252~serine-type endopeptidase activity;GO:0005515~protein binding	NA	GO:0016021~integral component of membrane
Locus_1162_Transcript_1/1_Confidence_1.000_Length_1164	Dual-specificity protein-like phosphatase 3 (AHRD V1 ***- Q3S4H5_MAIZE)%3B contains Interpro domain(s) IPR000387 Dual-specific/protein-tyrosine phosphatase%2C conserved region IPR020422 Dual specificity phosphatase%2C subgroup%2C catalytic domain	Solyc11g007830.1.1	100	87.37	388	339	0	0	1164	148	32	370	0	protein dephosphorylation;phosphatase activity;dephosphorylation;protein tyrosine/serine/threonine phosphatase activity;	GO:0006470;GO:0016791;GO:0016311;GO:0008138;	GO:0016791~phosphatase activity;GO:0008138~protein tyrosine/serine/threonine phosphatase activity	GO:0006470~protein dephosphorylation;GO:0016311~dephosphorylation	NA
Locus_11625_Transcript_1/2_Confidence_1.000_Length_2806	Phytochrome F (AHRD V1 ***- Q41335_SOLLC)%3B contains Interpro domain(s) IPR013767 PAS fold	Solyc07g045480.1.1	100	77.65	935	726	0	0	1	2178	393	1118	0	regulation of transcription, DNA-templated;membrane;ATP binding;protein homodimerization activity;circadian rhythm;protein autophosphorylation;regulation of proton transport;protein histidine kinase activity;peptidyl-histidine phosphorylation;red or far-red light signaling pathway;G-protein coupled photoreceptor activity;signal transduction by phosphorylation;signal transduction;signal transducer…	GO:0006355;GO:0016020;GO:0005524;GO:0042803;GO:0007623;GO:0046777;GO:0010155;GO:0004673;GO:0018106;GO:0010017;GO:0008020;GO:0023014;GO:0007165;GO:0004871;GO:0000160;GO:0000155;GO:0006351;GO:0009630;GO:0050896;GO:0017006;GO:0009881;GO:0009585;GO:0009584;GO:0018298;GO:0005515;	GO:0005524~ATP binding;GO:0042803~protein homodimerization activity;GO:0004673~protein histidine kinase activity;GO:0008020~G-protein coupled photoreceptor activity;GO:0004871~signal transducer activity;GO:0000155~phosphorelay sensor kinase activity;GO:0009881~photoreceptor activity;GO:0005515~protein binding	GO:0006355~regulation of transcription, DNA-templated;GO:0007623~circadian rhythm;GO:0046777~protein autophosphorylation;GO:0010155~regulation of proton transport;GO:0018106~peptidyl-histidine phosphorylation;GO:0010017~red or far-red light signaling pathway;GO:0023014~signal transduction by phosphorylation;GO:0007165~signal transduction;GO:0000160~phosphorelay signal transduction system;GO:00063…	GO:0016020~membrane
Locus_11625_Transcript_2/2_Confidence_1.000_Length_2806	Phytochrome F (AHRD V1 ***- Q41335_SOLLC)%3B contains Interpro domain(s) IPR013767 PAS fold	Solyc07g045480.1.1	100	77.65	935	726	0	0	1	2178	393	1118	0	regulation of transcription, DNA-templated;membrane;ATP binding;protein homodimerization activity;circadian rhythm;protein autophosphorylation;regulation of proton transport;protein histidine kinase activity;peptidyl-histidine phosphorylation;red or far-red light signaling pathway;G-protein coupled photoreceptor activity;signal transduction by phosphorylation;signal transduction;signal transducer…	GO:0006355;GO:0016020;GO:0005524;GO:0042803;GO:0007623;GO:0046777;GO:0010155;GO:0004673;GO:0018106;GO:0010017;GO:0008020;GO:0023014;GO:0007165;GO:0004871;GO:0000160;GO:0000155;GO:0006351;GO:0009630;GO:0050896;GO:0017006;GO:0009881;GO:0009585;GO:0009584;GO:0018298;GO:0005515;	GO:0005524~ATP binding;GO:0042803~protein homodimerization activity;GO:0004673~protein histidine kinase activity;GO:0008020~G-protein coupled photoreceptor activity;GO:0004871~signal transducer activity;GO:0000155~phosphorelay sensor kinase activity;GO:0009881~photoreceptor activity;GO:0005515~protein binding	GO:0006355~regulation of transcription, DNA-templated;GO:0007623~circadian rhythm;GO:0046777~protein autophosphorylation;GO:0010155~regulation of proton transport;GO:0018106~peptidyl-histidine phosphorylation;GO:0010017~red or far-red light signaling pathway;GO:0023014~signal transduction by phosphorylation;GO:0007165~signal transduction;GO:0000160~phosphorelay signal transduction system;GO:00063…	GO:0016020~membrane
Locus_1163_Transcript_2/3_Confidence_0.571_Length_1271	Coiled-coil domain-containing protein 109A (AHRD V1 *--- C109A_MOUSE)%3B contains Interpro domain(s) IPR006769 Protein of unknown function DUF607	Solyc02g065550.1.1	100	82.31	424	349	0	0	35	1081	1	349	0	;	;	NA	NA	NA
Locus_11638_Transcript_1/1_Confidence_1.000_Length_1927	NHL repeat-containing protein (AHRD V1 ***- D7L380_ARALY)%3B contains Interpro domain(s) IPR001258 NHL repeat	Solyc07g062300.1.1	100	74.61	642	479	0	0	1903	467	1	479	0	virus induced gene silencing;vegetative phase change;methionine biosynthetic process;RNA splicing, via endonucleolytic cleavage and ligation;molecular_function;biological_process;protein binding;	GO:0009616;GO:0010050;GO:0009086;GO:0000394;GO:0003674;GO:0008150;GO:0005515;	GO:0003674~molecular_function;GO:0005515~protein binding	GO:0009616~virus induced gene silencing;GO:0010050~vegetative phase change;GO:0009086~methionine biosynthetic process;GO:0000394~RNA splicing, via endonucleolytic cleavage and ligation;GO:0008150~biological_process	NA
Locus_1164_Transcript_1/1_Confidence_1.000_Length_2244	CBS domain-containing protein (AHRD V1 ***- D7LUC7_ARALY)%3B contains Interpro domain(s) IPR000644 Cystathionine beta-synthase%2C core	Solyc12g032950.1.1	100	72.59	748	543	0	0	169	1797	1	543	0	adenyl nucleotide binding;protein binding;	GO:0030554;GO:0005515;	GO:0030554~adenyl nucleotide binding;GO:0005515~protein binding	NA	NA
Locus_11641_Transcript_1/1_Confidence_1.000_Length_1315	Expressed protein (Fragment) (AHRD V1 *-*- B3VV16_POPTN)%3B contains Interpro domain(s) IPR006514 Protein of unknown function DUF579%2C plant	Solyc01g107800.1.1	100	71.69	438	314	0	0	309	1250	1	314	0	;	;	NA	NA	NA
Locus_11645_Transcript_1/1_Confidence_1.000_Length_2509	Protein LSM14 homolog A (AHRD V1 *--- LS14A_PONAB)%3B contains Interpro domain(s) IPR019053 FFD and TFG box motifs	Solyc06g069280.1.1	100	83.13	836	695	0	0	2406	322	1	695	0	;	;	NA	NA	NA
Locus_11649_Transcript_1/2_Confidence_1.000_Length_1818	Pseudouridine synthase family protein (AHRD V1 **** D7L9Z2_ARALY)%3B contains Interpro domain(s) IPR006145 Pseudouridine synthase%2C RsuA and RluB/C/D/E/F	Solyc07g042750.1.1	100	78.38	606	475	0	0	1571	147	1	475	0	RNA binding;pseudouridine synthase activity;RNA modification;pseudouridine synthesis;isomerase activity;mitochondrion;	GO:0003723;GO:0009982;GO:0009451;GO:0001522;GO:0016853;GO:0005739;	GO:0003723~RNA binding;GO:0009982~pseudouridine synthase activity;GO:0016853~isomerase activity	GO:0009451~RNA modification;GO:0001522~pseudouridine synthesis	GO:0005739~mitochondrion
Locus_11659_Transcript_1/1_Confidence_1.000_Length_2346	Microtubule-associated protein TORTIFOLIA1 (AHRD V1 **-- B6SS76_MAIZE)%3B contains Interpro domain(s) IPR011989 Armadillo-like helical	Solyc03g113680.1.1	100	79.28	782	620	0	0	143	2002	1	620	0	binding;biological_process;	GO:0005488;GO:0008150;	GO:0005488~binding	GO:0008150~biological_process	NA
Locus_11660_Transcript_2/2_Confidence_1.000_Length_2113	Rab gdp-dissociation inhibitor (AHRD V1 **** Q17D49_AEDAE)%3B contains Interpro domain(s) IPR016664 Rab protein geranylgeranyltransferase component A%2C eukaryota	Solyc02g082730.1.1	100	78.41	704	552	0	0	65	1720	1	552	0	Rab GTPase binding;positive regulation of protein geranylgeranylation;intracellular protein transport;cytosol;cytoplasm;	GO:0017137;GO:2000541;GO:0006886;GO:0005829;GO:0005737;	GO:0017137~Rab GTPase binding	GO:2000541~positive regulation of protein geranylgeranylation;GO:0006886~intracellular protein transport	GO:0005829~cytosol;GO:0005737~cytoplasm
Locus_11676_Transcript_1/1_Confidence_1.000_Length_3053	Myosin heavy chain-like (AHRD V1 ***- Q8LHQ6_ORYSJ)%3B contains Interpro domain(s) IPR008545 Protein of unknown function DUF827%2C plant	Solyc07g022910.1.1	100	83.2	1018	847	0	0	201	2741	1	847	0	;	;	NA	NA	NA
Locus_11679_Transcript_3/4_Confidence_0.375_Length_1352	Unknown Protein (AHRD V1)	Solyc01g105770.1.1	100	87.14	451	393	0	0	40	1218	1	393	0	;	;	NA	NA	NA
Locus_11693_Transcript_1/1_Confidence_1.000_Length_1057	Knotted-1-like homeobox protein H1 (AHRD V1 ***- Q8GUS6_TOBAC)%3B contains Interpro domain(s) IPR005541 KNOX2	Solyc05g005090.1.1	100	90.91	352	320	0	0	77	1036	1	320	0	regulation of transcription, DNA-templated;sequence-specific DNA binding transcription factor activity;sequence-specific DNA binding;DNA binding;nucleus;	GO:0006355;GO:0003700;GO:0043565;GO:0003677;GO:0005634;	GO:0003700~sequence-specific DNA binding transcription factor activity;GO:0043565~sequence-specific DNA binding;GO:0003677~DNA binding	GO:0006355~regulation of transcription, DNA-templated	GO:0005634~nucleus
Locus_11695_Transcript_1/1_Confidence_1.000_Length_1652	Armadillo repeat containing 4 (AHRD V1 **-- A8K906_HUMAN)%3B contains Interpro domain(s) IPR011989 Armadillo-like helical	Solyc12g015650.1.1	100	85.12	551	469	0	0	1505	99	1	469	0	binding;biological_process;protein binding;	GO:0005488;GO:0008150;GO:0005515;	GO:0005488~binding;GO:0005515~protein binding	GO:0008150~biological_process	NA
Locus_11696_Transcript_1/1_Confidence_1.000_Length_2124	At5g51670-like protein (Fragment) (AHRD V1 *-*- C0JEX0_9BRAS)%3B contains Interpro domain(s) IPR007700 Protein of unknown function DUF668	Solyc09g089640.1.1	100	82.2	708	582	0	0	1806	61	1	582	0	;	;	NA	NA	NA
Locus_11702_Transcript_2/2_Confidence_1.000_Length_1579	Peptide chain release factor 1 (AHRD V1 **** A0YJR4_LYNSP)%3B contains Interpro domain(s) IPR004373 Peptide chain release factor 1	Solyc09g074650.1.1	100	79.85	526	420	0	0	34	1293	1	420	0	cytoplasm;translation release factor activity, codon specific;translational termination;translation release factor activity;plastid translation;carotenoid biosynthetic process;chloroplast organization;heme biosynthetic process;transcription from plastid promoter;chloroplast relocation;thylakoid membrane organization;ncRNA metabolic process;positive regulation of transcription, DNA-templated;chlor…	GO:0005737;GO:0016149;GO:0006415;GO:0003747;GO:0032544;GO:0016117;GO:0009658;GO:0006783;GO:0042793;GO:0009902;GO:0010027;GO:0034660;GO:0045893;GO:0009507;	GO:0016149~translation release factor activity, codon specific;GO:0003747~translation release factor activity	GO:0006415~translational termination;GO:0032544~plastid translation;GO:0016117~carotenoid biosynthetic process;GO:0009658~chloroplast organization;GO:0006783~heme biosynthetic process;GO:0042793~transcription from plastid promoter;GO:0009902~chloroplast relocation;GO:0010027~thylakoid membrane organization;GO:0034660~ncRNA metabolic process;GO:0045893~positive regulation of transcription, DNA-tem…	GO:0005737~cytoplasm;GO:0009507~chloroplast
Locus_11704_Transcript_1/1_Confidence_1.000_Length_1918	5%26apos-nucleotidase (AHRD V1 **** D3B8C8_POLPA)%3B contains Interpro domain(s) IPR016695 Purine 5'-nucleotidase	Solyc07g006190.1.1	100	84.98	639	543	0	0	1	1629	14	556	0	metal ion binding;protein maturation;hydrolase activity;biological_process;	GO:0046872;GO:0051604;GO:0016787;GO:0008150;	GO:0046872~metal ion binding;GO:0016787~hydrolase activity	GO:0051604~protein maturation;GO:0008150~biological_process	NA
Locus_1171_Transcript_1/1_Confidence_1.000_Length_2145	Unknown Protein (AHRD V1)	Solyc01g106680.1.1	100	73.29	715	524	0	0	274	1845	1	524	0	methionine biosynthetic process;RNA splicing, via endonucleolytic cleavage and ligation;endosome;trans-Golgi network;Golgi apparatus;biological_process;	GO:0009086;GO:0000394;GO:0005768;GO:0005802;GO:0005794;GO:0008150;	NA	GO:0009086~methionine biosynthetic process;GO:0000394~RNA splicing, via endonucleolytic cleavage and ligation;GO:0008150~biological_process	GO:0005768~endosome;GO:0005802~trans-Golgi network;GO:0005794~Golgi apparatus
Locus_11727_Transcript_1/1_Confidence_1.000_Length_2504	Unknown Protein (AHRD V1)	Solyc02g069080.1.1	100	92.69	835	774	0	0	82	2403	1	774	0	cell-cell signaling;virus induced gene silencing;vegetative phase change;determination of bilateral symmetry;meristem initiation;meristem maintenance;production of ta-siRNAs involved in RNA interference;production of miRNAs involved in gene silencing by miRNA;biological_process;	GO:0007267;GO:0009616;GO:0010050;GO:0009855;GO:0010014;GO:0010073;GO:0010267;GO:0035196;GO:0008150;	NA	GO:0007267~cell-cell signaling;GO:0009616~virus induced gene silencing;GO:0010050~vegetative phase change;GO:0009855~determination of bilateral symmetry;GO:0010014~meristem initiation;GO:0010073~meristem maintenance;GO:0010267~production of ta-siRNAs involved in RNA interference;GO:0035196~production of miRNAs involved in gene silencing by miRNA;GO:0008150~biological_process	NA
Locus_11735_Transcript_1/1_Confidence_1.000_Length_2032	Alpha-1 2-mannosyltransferase (AHRD V1 **-* C5G7Q7_AJEDR)%3B contains Interpro domain(s) IPR005599 Alg9-like mannosyltransferase	Solyc07g062540.1.1	100	84.05	677	569	0	0	1974	268	1	569	0	transferase activity, transferring glycosyl groups;alpha-1,2-mannosyltransferase activity;GDP-Man:Man3GlcNAc2-PP-Dol alpha-1,2-mannosyltransferase activity;oligosaccharide-lipid intermediate biosynthetic process;dol-P-Man:Man(8)GlcNAc(2)-PP-Dol alpha-1,2-mannosyltransferase activity;dol-P-Man:Man(6)GlcNAc(2)-PP-Dol alpha-1,2-mannosyltransferase activity;ER-associated ubiquitin-dependent protein c…	GO:0016757;GO:0000026;GO:0004377;GO:0006490;GO:0052918;GO:0052926;GO:0030433;GO:0006486;GO:0005789;GO:0016301;GO:0016310;GO:0016740;GO:0016020;GO:0016021;GO:0005783;	GO:0016757~transferase activity, transferring glycosyl groups;GO:0000026~alpha-1,2-mannosyltransferase activity;GO:0004377~GDP-Man:Man3GlcNAc2-PP-Dol alpha-1,2-mannosyltransferase activity;GO:0052918~dol-P-Man:Man(8)GlcNAc(2)-PP-Dol alpha-1,2-mannosyltransferase activity;GO:0052926~dol-P-Man:Man(6)GlcNAc(2)-PP-Dol alpha-1,2-mannosyltransferase activity;GO:0016301~kinase activity;GO:0016740~transf…	GO:0006490~oligosaccharide-lipid intermediate biosynthetic process;GO:0030433~ER-associated ubiquitin-dependent protein catabolic process;GO:0006486~protein glycosylation;GO:0016310~phosphorylation	GO:0005789~endoplasmic reticulum membrane;GO:0016020~membrane;GO:0016021~integral component of membrane;GO:0005783~endoplasmic reticulum
Locus_11739_Transcript_1/1_Confidence_1.000_Length_1692	Aspartic proteinase nepenthesin I (AHRD V1 **-- A9ZMF9_NEPAL)%3B contains Interpro domain(s) IPR001461 Peptidase A1	Solyc05g009680.1.1	100	85.46	564	482	0	0	34	1479	1	482	0	hydrolase activity;proteolysis;aspartic-type endopeptidase activity;peptidase activity;	GO:0016787;GO:0006508;GO:0004190;GO:0008233;	GO:0016787~hydrolase activity;GO:0004190~aspartic-type endopeptidase activity;GO:0008233~peptidase activity	GO:0006508~proteolysis	NA
Locus_11744_Transcript_1/1_Confidence_1.000_Length_1472	Genomic DNA chromosome 5 TAC clone K19P17 (AHRD V1 ***- Q9FN40_ARATH)	Solyc12g013890.1.1	100	86.35	491	424	0	0	88	1359	1	424	0	;	;	NA	NA	NA
Locus_11756_Transcript_1/1_Confidence_1.000_Length_1464	DAG protein (AHRD V1 *--- B6TDH1_MAIZE)%3B contains Interpro domain(s) IPR015500 Peptidase S8%2C subtilisin-related	Solyc10g007180.1.1	100	80.12	488	391	0	0	14	1186	1	391	0	;	;	NA	NA	NA
Locus_1176_Transcript_1/2_Confidence_1.000_Length_2709	Primary amine oxidase (AHRD V1 **** B4WL51_9SYNE)%3B contains Interpro domain(s) IPR000269 Copper amine oxidase	Solyc05g013440.1.1	100	85.94	903	776	0	0	201	2528	1	776	0	oxidation-reduction process;copper ion binding;quinone binding;primary amine oxidase activity;amine metabolic process;	GO:0055114;GO:0005507;GO:0048038;GO:0008131;GO:0009308;	GO:0005507~copper ion binding;GO:0048038~quinone binding;GO:0008131~primary amine oxidase activity	GO:0055114~oxidation-reduction process;GO:0009308~amine metabolic process	NA
Locus_1176_Transcript_2/2_Confidence_1.000_Length_2515	Primary amine oxidase (AHRD V1 **** B4WL51_9SYNE)%3B contains Interpro domain(s) IPR000269 Copper amine oxidase	Solyc05g013440.1.1	100	84.13	838	705	0	0	220	2334	72	776	0	oxidation-reduction process;copper ion binding;quinone binding;primary amine oxidase activity;amine metabolic process;	GO:0055114;GO:0005507;GO:0048038;GO:0008131;GO:0009308;	GO:0005507~copper ion binding;GO:0048038~quinone binding;GO:0008131~primary amine oxidase activity	GO:0055114~oxidation-reduction process;GO:0009308~amine metabolic process	NA
Locus_11762_Transcript_1/1_Confidence_1.000_Length_1988	Laccase-2 (AHRD V1 **-- LAC2_ORYSJ)%3B contains Interpro domain(s) IPR001117 Multicopper oxidase%2C type 1	Solyc12g094460.1.1	100	82.05	663	544	0	0	87	1718	1	544	0	oxidation-reduction process;oxidoreductase activity;copper ion binding;	GO:0055114;GO:0016491;GO:0005507;	GO:0016491~oxidoreductase activity;GO:0005507~copper ion binding	GO:0055114~oxidation-reduction process	NA
Locus_11766_Transcript_1/1_Confidence_1.000_Length_2183	Chromodomain helicase DNA binding protein 5 (AHRD V1 **-- B1AK51_HUMAN)%3B contains Interpro domain(s) IPR000330 SNF2-related	Solyc08g077690.1.1	100	83.52	728	608	0	0	3	1826	124	731	0	ATP binding;DNA binding;helicase activity;nucleic acid binding;	GO:0005524;GO:0003677;GO:0004386;GO:0003676;	GO:0005524~ATP binding;GO:0003677~DNA binding;GO:0004386~helicase activity;GO:0003676~nucleic acid binding	NA	NA
Locus_11772_Transcript_1/1_Confidence_1.000_Length_1872	Pentatricopeptide repeat-containing protein (AHRD V1 ***- D7LPW5_ARALY)%3B contains Interpro domain(s) IPR002885 Pentatricopeptide repeat	Solyc02g070010.1.1	100	73.08	624	456	0	0	230	1597	1	456	0	;	;	NA	NA	NA
Locus_1179_Transcript_1/4_Confidence_0.500_Length_2375	Phosphatidylinositol kinase (AHRD V1 *-** D0MQD8_PHYIN)%3B contains Interpro domain(s) IPR000403 Phosphatidylinositol 3- and 4-kinase%2C catalytic	Solyc04g005270.1.1	100	79.42	792	629	0	0	2206	320	12	640	0	phosphotransferase activity, alcohol group as acceptor;	GO:0016773;	GO:0016773~phosphotransferase activity, alcohol group as acceptor	NA	NA
Locus_1179_Transcript_2/4_Confidence_0.700_Length_2708	Phosphatidylinositol kinase (AHRD V1 *-** D0MQD8_PHYIN)%3B contains Interpro domain(s) IPR000403 Phosphatidylinositol 3- and 4-kinase%2C catalytic	Solyc04g005270.1.1	100	70.87	903	640	0	0	2239	320	1	640	0	phosphotransferase activity, alcohol group as acceptor;	GO:0016773;	GO:0016773~phosphotransferase activity, alcohol group as acceptor	NA	NA
Locus_1179_Transcript_4/4_Confidence_0.700_Length_2708	Phosphatidylinositol kinase (AHRD V1 *-** D0MQD8_PHYIN)%3B contains Interpro domain(s) IPR000403 Phosphatidylinositol 3- and 4-kinase%2C catalytic	Solyc04g005270.1.1	100	70.87	903	640	0	0	2239	320	1	640	0	phosphotransferase activity, alcohol group as acceptor;	GO:0016773;	GO:0016773~phosphotransferase activity, alcohol group as acceptor	NA	NA
Locus_11795_Transcript_1/1_Confidence_1.000_Length_1134	Cinnamoyl CoA reductase-like protein (AHRD V1 **** Q9LYJ0_ARATH)%3B contains Interpro domain(s) IPR002225 3-beta hydroxysteroid dehydrogenase/isomerase	Solyc02g086770.1.1	100	95.24	378	360	0	0	1088	9	1	360	0	oxidation-reduction process;oxidoreductase activity;oxidoreductase activity, acting on the CH-OH group of donors, NAD or NADP as acceptor;3-beta-hydroxy-delta5-steroid dehydrogenase activity;steroid biosynthetic process;cellular metabolic process;coenzyme binding;catalytic activity;cellular_component;	GO:0055114;GO:0016491;GO:0016616;GO:0003854;GO:0006694;GO:0044237;GO:0050662;GO:0003824;GO:0005575;	GO:0016491~oxidoreductase activity;GO:0016616~oxidoreductase activity, acting on the CH-OH group of donors, NAD or NADP as acceptor;GO:0003854~3-beta-hydroxy-delta5-steroid dehydrogenase activity;GO:0050662~coenzyme binding;GO:0003824~catalytic activity	GO:0055114~oxidation-reduction process;GO:0006694~steroid biosynthetic process;GO:0044237~cellular metabolic process	GO:0005575~cellular_component
Locus_11798_Transcript_1/2_Confidence_1.000_Length_3153	Genomic DNA chromosome 5 TAC clone K22G18 (AHRD V1 *--- Q9FH52_ARATH)%3B contains Interpro domain(s) IPR013989 Development and cell death domain	Solyc02g068780.1.1	100	96.67	1051	1016	0	0	3135	88	1	1016	0	biological_process;	GO:0008150;	NA	GO:0008150~biological_process	NA
Locus_11804_Transcript_1/1_Confidence_1.000_Length_2221	Rab3 GTPase-activating protein catalytic subunit (AHRD V1 ***- RB3GP_MOUSE)	Solyc07g064740.1.1	100	90.95	740	673	0	0	26	2044	1	673	0	positive regulation of Rab GTPase activity;Rab GTPase activator activity;molecular_function;biological_process;	GO:0032851;GO:0005097;GO:0003674;GO:0008150;	GO:0005097~Rab GTPase activator activity;GO:0003674~molecular_function	GO:0032851~positive regulation of Rab GTPase activity;GO:0008150~biological_process	NA
Locus_11809_Transcript_1/1_Confidence_1.000_Length_2679	MFS family major facilitator transporter D-xylose cation symporter (AHRD V1 *-** D4E1S5_SEROD)%3B contains Interpro domain(s) IPR016196 Major facilitator superfamily%2C general substrate transporter	Solyc03g032040.1.1	100	79.73	893	712	0	0	282	2417	14	725	0	transmembrane transport;membrane;substrate-specific transmembrane transporter activity;transmembrane transporter activity;integral component of membrane;transport;transporter activity;	GO:0055085;GO:0016020;GO:0022891;GO:0022857;GO:0016021;GO:0006810;GO:0005215;	GO:0022891~substrate-specific transmembrane transporter activity;GO:0022857~transmembrane transporter activity;GO:0005215~transporter activity	GO:0055085~transmembrane transport;GO:0006810~transport	GO:0016020~membrane;GO:0016021~integral component of membrane
Locus_11811_Transcript_1/1_Confidence_1.000_Length_1838	Zinc finger family protein (AHRD V1 *-*- D7M7Z8_ARALY)%3B contains Interpro domain(s) IPR007087 Zinc finger%2C C2H2-type	Solyc06g062670.1.1	100	82.06	613	503	0	0	211	1719	1	503	0	metal ion binding;nucleic acid binding;	GO:0046872;GO:0003676;	GO:0046872~metal ion binding;GO:0003676~nucleic acid binding	NA	NA
Locus_11812_Transcript_1/1_Confidence_1.000_Length_2522	Exocyst complex component EXO70 (AHRD V1 *--- EXO70_YEAST)%3B contains Interpro domain(s) IPR004140 Exo70 exocyst complex subunit	Solyc12g096370.1.1	100	75.03	841	631	0	0	190	2082	44	674	0	exocytosis;exocyst;	GO:0006887;GO:0000145;	NA	GO:0006887~exocytosis	GO:0000145~exocyst
Locus_11829_Transcript_2/2_Confidence_1.000_Length_1662	Serine/threonine-protein phosphatase (Fragment) (AHRD V1 *--- O42205_XENLA)%3B contains Interpro domain(s) IPR011990 Tetratricopeptide-like helical	Solyc10g045540.1.1	100	84.84	554	470	0	0	75	1484	1	470	0	protein binding;	GO:0005515;	GO:0005515~protein binding	NA	NA
Locus_1183_Transcript_1/1_Confidence_1.000_Length_1200	Ubiquitin fusion-degradation protein-like (AHRD V1 ***- Q307X2_SOLTU)%3B contains Interpro domain(s) IPR004854 Ubiquitin fusion degradation protein UFD1	Solyc01g110410.1.1	100	79	400	316	0	0	1200	253	2	317	0	ubiquitin-dependent protein catabolic process;	GO:0006511;	NA	GO:0006511~ubiquitin-dependent protein catabolic process	NA
Locus_11830_Transcript_1/1_Confidence_1.000_Length_1566	NAD dependent epimerase/dehydratase family protein expressed (AHRD V1 ***- Q2MJA7_ORYSJ)%3B contains Interpro domain(s) IPR016040 NAD(P)-binding domain	Solyc12g010540.1.1	100	82.76	522	432	0	0	46	1341	1	432	0	catalytic activity;carbohydrate metabolic process;coenzyme binding;cellular metabolic process;racemase and epimerase activity, acting on carbohydrates and derivatives;	GO:0003824;GO:0005975;GO:0050662;GO:0044237;GO:0016857;	GO:0003824~catalytic activity;GO:0050662~coenzyme binding;GO:0016857~racemase and epimerase activity, acting on carbohydrates and derivatives	GO:0005975~carbohydrate metabolic process;GO:0044237~cellular metabolic process	NA
Locus_11835_Transcript_1/1_Confidence_1.000_Length_1509	MAP-like protein kinase (AHRD V1 **-- O23190_ARATH)%3B contains Interpro domain(s) IPR017946 PLC-like phosphodiesterase%2C TIM beta/alpha-barrel domain	Solyc02g093310.1.1	100	81.91	503	412	0	0	1449	214	1	412	0	phosphoric diester hydrolase activity;lipid metabolic process;hydrolase activity;kinase activity;phosphorylation;plasma membrane;	GO:0008081;GO:0006629;GO:0016787;GO:0016301;GO:0016310;GO:0005886;	GO:0008081~phosphoric diester hydrolase activity;GO:0016787~hydrolase activity;GO:0016301~kinase activity	GO:0006629~lipid metabolic process;GO:0016310~phosphorylation	GO:0005886~plasma membrane
Locus_11839_Transcript_1/1_Confidence_1.000_Length_1277	Carboxyl methyltransferase 4 (AHRD V1 **** B0ZB58_HUMLU)%3B contains Interpro domain(s) IPR005299 SAM dependent carboxyl methyltransferase	Solyc04g080660.1.1	100	87.79	426	374	0	0	46	1167	1	374	0	methylation;methyltransferase activity;jasmonate O-methyltransferase activity;abscisic acid-activated signaling pathway;jasmonic acid mediated signaling pathway;oxylipin biosynthetic process;jasmonic acid metabolic process;response to auxin;response to ethylene;salicylic acid mediated signaling pathway;signal transduction;response to water deprivation;hyperosmotic salinity response;protein target…	GO:0032259;GO:0008168;GO:0030795;GO:0009738;GO:0009867;GO:0031408;GO:0009694;GO:0009733;GO:0009723;GO:0009863;GO:0007165;GO:0009414;GO:0042538;GO:0006612;GO:0010363;GO:0006633;GO:0006631;GO:0006629;GO:0009753;GO:0009620;GO:0009695;GO:0005634;GO:0005737;GO:0016740;	GO:0008168~methyltransferase activity;GO:0030795~jasmonate O-methyltransferase activity;GO:0016740~transferase activity	GO:0032259~methylation;GO:0009738~abscisic acid-activated signaling pathway;GO:0009867~jasmonic acid mediated signaling pathway;GO:0031408~oxylipin biosynthetic process;GO:0009694~jasmonic acid metabolic process;GO:0009733~response to auxin;GO:0009723~response to ethylene;GO:0009863~salicylic acid mediated signaling pathway;GO:0007165~signal transduction;GO:0009414~response to water deprivation;G…	GO:0005634~nucleus;GO:0005737~cytoplasm
Locus_11841_Transcript_1/1_Confidence_1.000_Length_1929	Ribokinase Carbohydrate kinase PfkB (AHRD V1 *--* Q2YIR7_BRUA2)%3B contains Interpro domain(s) IPR011611 Carbohydrate/purine kinase	Solyc09g066130.1.1	100	73.56	643	473	0	0	3	1421	4	476	0	kinase activity;phosphorylation;nucleus;cytoplasm;	GO:0016301;GO:0016310;GO:0005634;GO:0005737;	GO:0016301~kinase activity	GO:0016310~phosphorylation	GO:0005634~nucleus;GO:0005737~cytoplasm
Locus_1185_Transcript_3/3_Confidence_0.600_Length_3081	Alpha alpha-trehalose-phosphate synthase (UDP-forming) (AHRD V1 **** A3CXN9_METMJ)%3B contains Interpro domain(s) IPR001830 Glycosyl transferase%2C family 20	Solyc04g025940.1.1	100	83.45	1027	857	0	0	2858	288	1	857	0	metabolic process;catalytic activity;trehalose biosynthetic process;	GO:0008152;GO:0003824;GO:0005992;	GO:0003824~catalytic activity	GO:0008152~metabolic process;GO:0005992~trehalose biosynthetic process	NA
Locus_1188_Transcript_3/3_Confidence_0.625_Length_1471	Uncharacterized basic helix-loop-helix protein At1g06150 (AHRD V1 *-*- Y1615_ARATH)	Solyc05g005810.1.1	100	82.04	490	402	0	0	84	1289	1	402	0	kinase activity;phosphorylation;biological_process;	GO:0016301;GO:0016310;GO:0008150;	GO:0016301~kinase activity	GO:0016310~phosphorylation;GO:0008150~biological_process	NA
Locus_1189_Transcript_1/1_Confidence_1.000_Length_2095	Phosphatidylinositol binding clathrin assembly protein like (AHRD V1 *-** Q6AXI5_DANRE)%3B contains Interpro domain(s) IPR011417 ANTH	Solyc04g007860.1.1	100	80.66	698	563	0	0	1991	303	1	563	0	clathrin coat assembly;clathrin binding;clathrin coat;1-phosphatidylinositol binding;phospholipid binding;	GO:0048268;GO:0030276;GO:0030118;GO:0005545;GO:0005543;	GO:0030276~clathrin binding;GO:0005545~1-phosphatidylinositol binding;GO:0005543~phospholipid binding	GO:0048268~clathrin coat assembly	GO:0030118~clathrin coat
Locus_11892_Transcript_1/1_Confidence_1.000_Length_1754	ACT domain containing protein expressed (AHRD V1 **-- Q10P43_ORYSJ)%3B contains Interpro domain(s) IPR002912 Amino acid-binding ACT	Solyc08g079650.1.1	100	76.41	585	447	0	0	1622	282	1	447	0	metabolic process;amino acid binding;	GO:0008152;GO:0016597;	GO:0016597~amino acid binding	GO:0008152~metabolic process	NA
Locus_11896_Transcript_1/1_Confidence_1.000_Length_1428	UDP-glucosyltransferase HvUGT5876 (AHRD V1 ***- D3WYW1_HORVD)%3B contains Interpro domain(s) IPR002213 UDP-glucuronosyl/UDP-glucosyltransferase	Solyc10g079950.1.1	100	98.53	476	469	0	0	21	1427	3	471	0	transferase activity;metabolic process;transferase activity, transferring hexosyl groups;transferase activity, transferring glycosyl groups;	GO:0016740;GO:0008152;GO:0016758;GO:0016757;	GO:0016740~transferase activity;GO:0016758~transferase activity, transferring hexosyl groups;GO:0016757~transferase activity, transferring glycosyl groups	GO:0008152~metabolic process	NA
Locus_11898_Transcript_1/2_Confidence_1.000_Length_2021	Os08g0119500 protein (Fragment) (AHRD V1 *-*- Q0J8C9_ORYSJ)	Solyc09g015040.1.1	100	75.67	674	510	0	0	442	1971	1	510	0	metabolic process;methylation;methyltransferase activity;Golgi vesicle transport;transferase activity;	GO:0008152;GO:0032259;GO:0008168;GO:0048193;GO:0016740;	GO:0008168~methyltransferase activity;GO:0016740~transferase activity	GO:0008152~metabolic process;GO:0032259~methylation;GO:0048193~Golgi vesicle transport	NA
Locus_11898_Transcript_2/2_Confidence_1.000_Length_2019	Os08g0119500 protein (Fragment) (AHRD V1 *-*- Q0J8C9_ORYSJ)	Solyc09g015040.1.1	100	75.78	673	510	0	0	440	1969	1	510	0	metabolic process;methylation;methyltransferase activity;Golgi vesicle transport;transferase activity;	GO:0008152;GO:0032259;GO:0008168;GO:0048193;GO:0016740;	GO:0008168~methyltransferase activity;GO:0016740~transferase activity	GO:0008152~metabolic process;GO:0032259~methylation;GO:0048193~Golgi vesicle transport	NA
Locus_11899_Transcript_1/1_Confidence_1.000_Length_3469	Os12g0236050 protein (Fragment) (AHRD V1 *-*- C7J9Q6_ORYSJ)	Solyc05g015050.1.1	100	89.19	1156	1031	0	0	240	3332	1	1031	0	;	;	NA	NA	NA
Locus_1190_Transcript_1/1_Confidence_1.000_Length_2059	T-complex protein 1 subunit beta (AHRD V1 ***- B6T8X5_MAIZE)%3B contains Interpro domain(s) IPR012716 T-complex protein 1%2C beta subunit	Solyc11g069000.1.1	100	76.68	686	526	0	0	166	1743	1	526	0	ATP binding;nucleotide binding;unfolded protein binding;protein folding;cytoplasm;cellular protein metabolic process;anchored component of plasma membrane;gluconeogenesis;cytoskeleton organization;proteasomal protein catabolic process;cell wall;rRNA processing;cytosol;plant-type cell wall organization;cell wall modification;	GO:0005524;GO:0000166;GO:0051082;GO:0006457;GO:0005737;GO:0044267;GO:0046658;GO:0006094;GO:0007010;GO:0010498;GO:0005618;GO:0006364;GO:0005829;GO:0009664;GO:0042545;	GO:0005524~ATP binding;GO:0000166~nucleotide binding;GO:0051082~unfolded protein binding	GO:0006457~protein folding;GO:0044267~cellular protein metabolic process;GO:0006094~gluconeogenesis;GO:0007010~cytoskeleton organization;GO:0010498~proteasomal protein catabolic process;GO:0006364~rRNA processing;GO:0009664~plant-type cell wall organization;GO:0042545~cell wall modification	GO:0005737~cytoplasm;GO:0046658~anchored component of plasma membrane;GO:0005618~cell wall;GO:0005829~cytosol
Locus_11904_Transcript_1/1_Confidence_1.000_Length_2127	Necrotic spotted lesions 1 (Fragment) (AHRD V1 *-*- B6ZA38_HELPE)%3B contains Interpro domain(s) IPR001862 Membrane attack complex component/perforin/complement C9	Solyc04g048950.1.1	100	83.64	709	593	0	0	231	2009	1	593	0	;	;	NA	NA	NA
Locus_11929_Transcript_1/1_Confidence_1.000_Length_2576	DNA helicase family protein expressed (AHRD V1 **** Q6F2U8_ORYSJ)%3B contains Interpro domain(s) IPR004483 DNA helicase%2C putative	Solyc03g063760.1.1	100	76.37	859	656	0	0	142	2109	1	656	0	NA	NA	NA	NA	NA
Locus_11930_Transcript_1/1_Confidence_1.000_Length_1781	CXE carboxylesterase (AHRD V1 **-- Q0ZPU8_ACTDE)%3B contains Interpro domain(s) IPR013094 Alpha/beta hydrolase fold-3	Solyc03g005100.1.1	100	76.6	594	455	0	0	258	1622	1	455	0	metabolic process;hydrolase activity;	GO:0008152;GO:0016787;	GO:0016787~hydrolase activity	GO:0008152~metabolic process	NA
Locus_11933_Transcript_1/1_Confidence_1.000_Length_2405	Mutator-like transposase-like protein (AHRD V1 ***- Q9FFD3_ARATH)%3B contains Interpro domain(s) IPR004332 Transposase%2C MuDR%2C plant	Solyc06g065250.1.1	100	78.55	802	630	0	0	323	2212	1	630	0	zinc ion binding;	GO:0008270;	GO:0008270~zinc ion binding	NA	NA
Locus_11934_Transcript_1/1_Confidence_1.000_Length_1875	Homeobox-leucine zipper protein ATHB-9 (AHRD V1 *-*- ATBH9_ARATH)%3B contains Interpro domain(s) IPR002913 Lipid-binding START	Solyc08g076370.1.1	100	85.44	625	534	0	0	2	1603	309	842	0	regulation of transcription, DNA-templated;sequence-specific DNA binding transcription factor activity;sequence-specific DNA binding;DNA binding;nucleus;lipid binding;	GO:0006355;GO:0003700;GO:0043565;GO:0003677;GO:0005634;GO:0008289;	GO:0003700~sequence-specific DNA binding transcription factor activity;GO:0043565~sequence-specific DNA binding;GO:0003677~DNA binding;GO:0008289~lipid binding	GO:0006355~regulation of transcription, DNA-templated	GO:0005634~nucleus
Locus_11941_Transcript_1/1_Confidence_1.000_Length_1831	DDB1- and CUL4-associated factor 4 (AHRD V1 **-- DCAF4_BOVIN)%3B contains Interpro domain(s) IPR011046 WD40 repeat-like	Solyc01g021640.1.1	100	81.31	610	496	0	0	103	1590	1	496	0	katanin complex;microtubule severing;microtubule binding;protein binding;	GO:0008352;GO:0051013;GO:0008017;GO:0005515;	GO:0008017~microtubule binding;GO:0005515~protein binding	GO:0051013~microtubule severing	GO:0008352~katanin complex
Locus_11955_Transcript_1/1_Confidence_1.000_Length_1504	Oxidoreductase aldo/keto reductase family protein expressed (AHRD V1 ***- Q10GW4_ORYSJ)%3B contains Interpro domain(s) IPR020471 Aldo/keto reductase subgroup	Solyc06g053600.1.1	100	80.04	501	401	0	0	1442	240	1	401	0	oxidation-reduction process;oxidoreductase activity;isopentenyl diphosphate biosynthetic process, methylerythritol 4-phosphate pathway;chloroplast envelope;chloroplast stroma;chloroplast;	GO:0055114;GO:0016491;GO:0019288;GO:0009941;GO:0009570;GO:0009507;	GO:0016491~oxidoreductase activity	GO:0055114~oxidation-reduction process;GO:0019288~isopentenyl diphosphate biosynthetic process, methylerythritol 4-phosphate pathway	GO:0009941~chloroplast envelope;GO:0009570~chloroplast stroma;GO:0009507~chloroplast
Locus_11956_Transcript_1/2_Confidence_1.000_Length_1122	Peroxidase (AHRD V1 ***- Q9XIV9_TOBAC)%3B contains Interpro domain(s) IPR002016 Haem peroxidase%2C plant/fungal/bacterial	Solyc06g050440.1.1	100	85.29	374	319	0	0	39	995	1	319	0	metal ion binding;heme binding;oxidation-reduction process;oxidoreductase activity;peroxidase activity;response to oxidative stress;	GO:0046872;GO:0020037;GO:0055114;GO:0016491;GO:0004601;GO:0006979;	GO:0046872~metal ion binding;GO:0020037~heme binding;GO:0016491~oxidoreductase activity;GO:0004601~peroxidase activity	GO:0055114~oxidation-reduction process;GO:0006979~response to oxidative stress	NA
Locus_1196_Transcript_1/2_Confidence_1.000_Length_3279	Pantothenate kinase (AHRD V1 *-** C1FDA4_9CHLO)%3B contains Interpro domain(s) IPR015844 Pantothenate kinase%2C acetyl-CoA regulated%2C two-domain type	Solyc03g112910.1.1	100	82.43	1093	901	0	0	2968	266	1	901	0	ATP binding;coenzyme A biosynthetic process;pantothenate kinase activity;protein N-linked glycosylation;cytosol;nucleotide binding;kinase activity;phosphorylation;transferase activity;protein binding;	GO:0005524;GO:0015937;GO:0004594;GO:0006487;GO:0005829;GO:0000166;GO:0016301;GO:0016310;GO:0016740;GO:0005515;	GO:0005524~ATP binding;GO:0004594~pantothenate kinase activity;GO:0000166~nucleotide binding;GO:0016301~kinase activity;GO:0016740~transferase activity;GO:0005515~protein binding	GO:0015937~coenzyme A biosynthetic process;GO:0006487~protein N-linked glycosylation;GO:0016310~phosphorylation	GO:0005829~cytosol
Locus_1196_Transcript_2/2_Confidence_1.000_Length_3194	Pantothenate kinase (AHRD V1 *-** C1FDA4_9CHLO)%3B contains Interpro domain(s) IPR015844 Pantothenate kinase%2C acetyl-CoA regulated%2C two-domain type	Solyc03g112910.1.1	100	84.6	1065	901	0	0	2968	266	1	901	0	ATP binding;coenzyme A biosynthetic process;pantothenate kinase activity;protein N-linked glycosylation;cytosol;nucleotide binding;kinase activity;phosphorylation;transferase activity;protein binding;	GO:0005524;GO:0015937;GO:0004594;GO:0006487;GO:0005829;GO:0000166;GO:0016301;GO:0016310;GO:0016740;GO:0005515;	GO:0005524~ATP binding;GO:0004594~pantothenate kinase activity;GO:0000166~nucleotide binding;GO:0016301~kinase activity;GO:0016740~transferase activity;GO:0005515~protein binding	GO:0015937~coenzyme A biosynthetic process;GO:0006487~protein N-linked glycosylation;GO:0016310~phosphorylation	GO:0005829~cytosol
Locus_11975_Transcript_1/1_Confidence_1.000_Length_2738	Mutator-like transposase-like protein (AHRD V1 **-- Q9FI74_ARATH)%3B contains Interpro domain(s) IPR004332 Transposase%2C MuDR%2C plant	Solyc08g008090.1.1	100	83.68	913	764	0	0	115	2406	1	764	0	NA	NA	NA	NA	NA
Locus_1198_Transcript_1/1_Confidence_1.000_Length_1837	Delta-aminolevulinic acid dehydratase (AHRD V1 ***- B9RJ27_RICCO)%3B contains Interpro domain(s) IPR001731 Tetrapyrrole biosynthesis%2C porphobilinogen synthase	Solyc08g069030.1.1	100	70.26	612	430	0	0	152	1441	1	430	0	metal ion binding;catalytic activity;porphobilinogen synthase activity;lyase activity;tetrapyrrole biosynthetic process;porphyrin-containing compound biosynthetic process;	GO:0046872;GO:0003824;GO:0004655;GO:0016829;GO:0033014;GO:0006779;	GO:0046872~metal ion binding;GO:0003824~catalytic activity;GO:0004655~porphobilinogen synthase activity;GO:0016829~lyase activity	GO:0033014~tetrapyrrole biosynthetic process;GO:0006779~porphyrin-containing compound biosynthetic process	NA
Locus_11986_Transcript_1/1_Confidence_1.000_Length_1219	Protein transport SEC13-like protein (AHRD V1 **-- Q2PYY1_SOLTU)%3B contains Interpro domain(s) IPR020472 G-protein beta WD-40 repeat%2C region	Solyc03g120900.1.1	100	74.14	406	301	0	0	1081	179	1	301	0	protein binding;	GO:0005515;	GO:0005515~protein binding	NA	NA
Locus_11999_Transcript_1/1_Confidence_1.000_Length_1011	Low affinity zinc transporter (AHRD V1 **** A3LU47_PICST)%3B contains Interpro domain(s) IPR004698 Zinc/iron permease%2C fungal and plant	Solyc02g032100.1.1	100	97.03	337	327	0	0	2	982	21	347	0	transmembrane transport;metal ion transmembrane transporter activity;metal ion transport;membrane;zinc ion transmembrane transport;zinc ion transmembrane transporter activity;integral component of membrane;	GO:0055085;GO:0046873;GO:0030001;GO:0016020;GO:0071577;GO:0005385;GO:0016021;	GO:0046873~metal ion transmembrane transporter activity;GO:0005385~zinc ion transmembrane transporter activity	GO:0055085~transmembrane transport;GO:0030001~metal ion transport;GO:0071577~zinc ion transmembrane transport	GO:0016020~membrane;GO:0016021~integral component of membrane
Locus_120_Transcript_3/3_Confidence_0.400_Length_1516	Cystathionine gamma-lyase (AHRD V1 ***- D2LF58_RHOVA)%3B contains Interpro domain(s) IPR000277 Cys/Met metabolism%2C pyridoxal phosphate-dependent enzyme	Solyc08g083110.1.1	100	84.36	505	426	0	0	3	1280	19	444	0	metabolic process;catalytic activity;pyridoxal phosphate binding;	GO:0008152;GO:0003824;GO:0030170;	GO:0003824~catalytic activity;GO:0030170~pyridoxal phosphate binding	GO:0008152~metabolic process	NA
Locus_1200_Transcript_1/1_Confidence_1.000_Length_2477	Telomere repeat-binding protein 4 (AHRD V1 **** TRP4_ARATH)%3B contains Interpro domain(s) IPR014778 Myb%2C DNA-binding	Solyc04g011650.1.1	100	80.75	826	667	0	0	195	2195	1	667	0	chromatin binding;DNA binding;protein binding;	GO:0003682;GO:0003677;GO:0005515;	GO:0003682~chromatin binding;GO:0003677~DNA binding;GO:0005515~protein binding	NA	NA
Locus_12009_Transcript_1/1_Confidence_1.000_Length_1759	Cytosine-specific methyltransferase (AHRD V1 ***- B9S1U5_RICCO)%3B contains Interpro domain(s) IPR001525 C-5 cytosine-specific DNA methylase	Solyc08g005400.1.1	100	92.66	586	543	0	0	3	1631	533	1075	0	transferase activity;DNA binding;C-5 methylation of cytosine;DNA (cytosine-5-)-methyltransferase activity;methylation;methyltransferase activity;nucleus;DNA methylation;chromatin modification;transcription, DNA-templated;regulation of transcription, DNA-templated;chromatin binding;	GO:0016740;GO:0003677;GO:0090116;GO:0003886;GO:0032259;GO:0008168;GO:0005634;GO:0006306;GO:0016568;GO:0006351;GO:0006355;GO:0003682;	GO:0016740~transferase activity;GO:0003677~DNA binding;GO:0003886~DNA (cytosine-5-)-methyltransferase activity;GO:0008168~methyltransferase activity;GO:0003682~chromatin binding	GO:0090116~C-5 methylation of cytosine;GO:0032259~methylation;GO:0006306~DNA methylation;GO:0016568~chromatin modification;GO:0006351~transcription, DNA-templated;GO:0006355~regulation of transcription, DNA-templated	GO:0005634~nucleus
Locus_12012_Transcript_1/1_Confidence_1.000_Length_1512	Histidinol-phosphate aminotransferase (AHRD V1 **** B6TRS1_MAIZE)%3B contains Interpro domain(s) IPR005861 Histidinol-phosphate aminotransferase	Solyc04g009350.1.1	100	82.14	504	414	0	0	1438	197	1	414	0	biosynthetic process;catalytic activity;pyridoxal phosphate binding;histidinol-phosphate transaminase activity;histidine biosynthetic process;	GO:0009058;GO:0003824;GO:0030170;GO:0004400;GO:0000105;	GO:0003824~catalytic activity;GO:0030170~pyridoxal phosphate binding;GO:0004400~histidinol-phosphate transaminase activity	GO:0009058~biosynthetic process;GO:0000105~histidine biosynthetic process	NA
Locus_12017_Transcript_1/1_Confidence_1.000_Length_1484	Pyruvate%2C phosphate dikinase regulatory protein 2 (AHRD V1 ***- PDRP2_ARATH)%3B contains Interpro domain(s) IPR005177 Protein of unknown function DUF299	Solyc10g005370.1.1	100	79.8	495	395	0	0	5	1189	1	395	0	transferase activity, transferring phosphorus-containing groups;ATP binding;	GO:0016772;GO:0005524;	GO:0016772~transferase activity, transferring phosphorus-containing groups;GO:0005524~ATP binding	NA	NA
Locus_12020_Transcript_1/2_Confidence_1.000_Length_2701	Response regulator 9 (AHRD V1 ***- Q94LW1_MAIZE)%3B contains Interpro domain(s) IPR017053 Response regulator%2C plant B-type	Solyc07g005140.1.1	100	73.89	900	665	0	0	537	2531	1	665	0	regulation of transcription, DNA-templated;chromatin binding;DNA binding;intracellular signal transduction;phosphorelay response regulator activity;phosphorelay signal transduction system;	GO:0006355;GO:0003682;GO:0003677;GO:0035556;GO:0000156;GO:0000160;	GO:0003682~chromatin binding;GO:0003677~DNA binding;GO:0000156~phosphorelay response regulator activity	GO:0006355~regulation of transcription, DNA-templated;GO:0035556~intracellular signal transduction;GO:0000160~phosphorelay signal transduction system	NA
Locus_12020_Transcript_2/2_Confidence_1.000_Length_2772	Response regulator 9 (AHRD V1 ***- Q94LW1_MAIZE)%3B contains Interpro domain(s) IPR017053 Response regulator%2C plant B-type	Solyc07g005140.1.1	100	71.75	924	663	0	0	537	2525	1	663	0	regulation of transcription, DNA-templated;chromatin binding;DNA binding;intracellular signal transduction;phosphorelay response regulator activity;phosphorelay signal transduction system;	GO:0006355;GO:0003682;GO:0003677;GO:0035556;GO:0000156;GO:0000160;	GO:0003682~chromatin binding;GO:0003677~DNA binding;GO:0000156~phosphorelay response regulator activity	GO:0006355~regulation of transcription, DNA-templated;GO:0035556~intracellular signal transduction;GO:0000160~phosphorelay signal transduction system	NA
Locus_12036_Transcript_1/1_Confidence_1.000_Length_1621	Extracellular ligand-gated ion channel (AHRD V1 ***- D7LAY2_ARALY)	Solyc11g012000.1.1	100	80.37	540	434	0	0	1532	231	1	434	0	;	;	NA	NA	NA
Locus_12040_Transcript_1/1_Confidence_1.000_Length_2171	Dihydrolipoyl dehydrogenase (AHRD V1 ***- B5LAW5_CAPAN)%3B contains Interpro domain(s) IPR006258 Dihydrolipoamide dehydrogenase	Solyc01g100360.1.1	100	78.73	724	570	0	0	133	1842	1	570	0	flavin adenine dinucleotide binding;oxidation-reduction process;oxidoreductase activity;cell redox homeostasis;oxidoreductase activity, acting on a sulfur group of donors, NAD(P) as acceptor;	GO:0050660;GO:0055114;GO:0016491;GO:0045454;GO:0016668;	GO:0050660~flavin adenine dinucleotide binding;GO:0016491~oxidoreductase activity;GO:0016668~oxidoreductase activity, acting on a sulfur group of donors, NAD(P) as acceptor	GO:0055114~oxidation-reduction process;GO:0045454~cell redox homeostasis	NA
Locus_12042_Transcript_1/1_Confidence_1.000_Length_2167	Anthranilate synthase component I family protein expressed (AHRD V1 **** Q10B97_ORYSJ)%3B contains Interpro domain(s) IPR005256 Anthranilate synthase component I	Solyc06g006100.1.1	100	81.3	722	587	0	0	102	1862	1	587	0	biosynthetic process;anthranilate synthase activity;oxo-acid-lyase activity;tryptophan biosynthetic process;anthranilate synthase complex;threonine catabolic process;aromatic amino acid family biosynthetic process;plastid;lyase activity;cellular amino acid biosynthetic process;chloroplast;	GO:0009058;GO:0004049;GO:0016833;GO:0000162;GO:0005950;GO:0006567;GO:0009073;GO:0009536;GO:0016829;GO:0008652;GO:0009507;	GO:0004049~anthranilate synthase activity;GO:0016833~oxo-acid-lyase activity;GO:0016829~lyase activity	GO:0009058~biosynthetic process;GO:0000162~tryptophan biosynthetic process;GO:0006567~threonine catabolic process;GO:0009073~aromatic amino acid family biosynthetic process;GO:0008652~cellular amino acid biosynthetic process	GO:0005950~anthranilate synthase complex;GO:0009536~plastid;GO:0009507~chloroplast
Locus_1205_Transcript_3/3_Confidence_0.600_Length_1567	Glutamate dehydrogenase (AHRD V1 **** Q8L6A0_TOBAC)%3B contains Interpro domain(s) IPR014362 Glutamate dehydrogenase	Solyc10g078550.1.1	100	78.74	522	411	0	0	1547	315	1	411	0	mitochondrion;cellular amino acid metabolic process;oxidation-reduction process;oxidoreductase activity;mitochondrial matrix;glutamate dehydrogenase [NAD(P)+] activity;oxidoreductase activity, acting on the CH-NH2 group of donors, NAD or NADP as acceptor;	GO:0005739;GO:0006520;GO:0055114;GO:0016491;GO:0005759;GO:0004353;GO:0016639;	GO:0016491~oxidoreductase activity;GO:0004353~glutamate dehydrogenase [NAD(P)+] activity;GO:0016639~oxidoreductase activity, acting on the CH-NH2 group of donors, NAD or NADP as acceptor	GO:0006520~cellular amino acid metabolic process;GO:0055114~oxidation-reduction process	GO:0005739~mitochondrion;GO:0005759~mitochondrial matrix
Locus_12050_Transcript_1/1_Confidence_1.000_Length_1803	Pentatricopeptide (PPR) repeat-containing protein-like (AHRD V1 **-- Q6ZCP9_ORYSJ)%3B contains Interpro domain(s) IPR004158 Protein of unknown function DUF247%2C plant	Solyc03g117260.1.1	100	92.85	601	558	0	0	1749	76	1	558	0	;	;	NA	NA	NA
Locus_12052_Transcript_1/1_Confidence_1.000_Length_1309	FAD-dependent pyridine nucleotide-disulphide oxidoreductase (AHRD V1 **-- D3M425_9ACTO)%3B contains Interpro domain(s) IPR001327 Pyridine nucleotide-disulphide oxidoreductase%2C NAD-binding region	Solyc11g006540.1.1	100	82.57	436	360	0	0	61	1140	1	360	0	flavin adenine dinucleotide binding;oxidation-reduction process;oxidoreductase activity;	GO:0050660;GO:0055114;GO:0016491;	GO:0050660~flavin adenine dinucleotide binding;GO:0016491~oxidoreductase activity	GO:0055114~oxidation-reduction process	NA
Locus_1206_Transcript_1/1_Confidence_1.000_Length_1627	Tubulin beta chain (AHRD V1 ***- B9HNJ2_POPTR)%3B contains Interpro domain(s) IPR002453 Beta tubulin	Solyc10g080940.1.1	100	82.84	542	449	0	0	44	1390	4	452	0	GTP binding;nucleotide binding;protein polymerization;protein complex;microtubule-based process;GTP catabolic process;microtubule;GTPase activity;structural constituent of cytoskeleton;microtubule cytoskeleton;polysaccharide biosynthetic process;multidimensional cell growth;regulation of hormone levels;gluconeogenesis;cytoskeleton organization;proteasomal protein catabolic process;root hair elong…	GO:0005525;GO:0000166;GO:0051258;GO:0043234;GO:0007017;GO:0006184;GO:0005874;GO:0003924;GO:0005200;GO:0015630;GO:0000271;GO:0009825;GO:0010817;GO:0006094;GO:0007010;GO:0010498;GO:0048767;GO:0046686;GO:0006096;GO:0006833;GO:0006972;GO:0009266;GO:0071555;GO:0016126;GO:0016132;GO:0019344;GO:0006084;GO:0043481;GO:0005856;GO:0010162;GO:0009740;GO:0005886;GO:0009932;GO:0005737;GO:0007030;	GO:0005525~GTP binding;GO:0000166~nucleotide binding;GO:0003924~GTPase activity;GO:0005200~structural constituent of cytoskeleton	GO:0051258~protein polymerization;GO:0007017~microtubule-based process;GO:0006184~GTP catabolic process;GO:0000271~polysaccharide biosynthetic process;GO:0009825~multidimensional cell growth;GO:0010817~regulation of hormone levels;GO:0006094~gluconeogenesis;GO:0007010~cytoskeleton organization;GO:0010498~proteasomal protein catabolic process;GO:0048767~root hair elongation;GO:0046686~response to …	GO:0043234~protein complex;GO:0005874~microtubule;GO:0015630~microtubule cytoskeleton;GO:0005856~cytoskeleton;GO:0005886~plasma membrane;GO:0005737~cytoplasm
Locus_12064_Transcript_1/1_Confidence_1.000_Length_1859	3-oxoacyl-(Acyl-carrier-protein) synthase 2 (AHRD V1 **** D0ZZB8_CHLPP)%3B contains Interpro domain(s) IPR017568 3-oxoacyl-[acyl-carrier-protein] synthase 2	Solyc02g070790.1.1	100	75.65	620	469	0	0	167	1573	1	469	0	transferase activity;metabolic process;catalytic activity;transferase activity, transferring acyl groups other than amino-acyl groups;fatty acid biosynthetic process;	GO:0016740;GO:0008152;GO:0003824;GO:0016747;GO:0006633;	GO:0016740~transferase activity;GO:0003824~catalytic activity;GO:0016747~transferase activity, transferring acyl groups other than amino-acyl groups	GO:0008152~metabolic process;GO:0006633~fatty acid biosynthetic process	NA
Locus_12065_Transcript_1/1_Confidence_1.000_Length_2127	Adenylosuccinate lyase (AHRD V1 ***- Q6T7E9_TOBAC)%3B contains Interpro domain(s) IPR004769 Adenylosuccinate lyase	Solyc07g006530.1.1	100	77.01	709	546	0	0	2089	452	1	546	0	catalytic activity;purine ribonucleotide biosynthetic process;N6-(1,2-dicarboxyethyl)AMP AMP-lyase (fumarate-forming) activity;IMP biosynthetic process;	GO:0003824;GO:0009152;GO:0004018;GO:0006188;	GO:0003824~catalytic activity;GO:0004018~N6-(1,2-dicarboxyethyl)AMP AMP-lyase (fumarate-forming) activity	GO:0009152~purine ribonucleotide biosynthetic process;GO:0006188~IMP biosynthetic process	NA
Locus_12069_Transcript_1/1_Confidence_1.000_Length_1608	Cytochrome P450 allene oxide synthase (AHRD V1 **-* B9GP05_POPTR)%3B contains Interpro domain(s) IPR002403 Cytochrome P450%2C E-class%2C group IV	Solyc01g109140.1.1	100	89.18	536	478	0	0	28	1461	1	478	0	metal ion binding;heme binding;oxidoreductase activity, acting on paired donors, with incorporation or reduction of molecular oxygen;electron carrier activity;monooxygenase activity;oxidation-reduction process;iron ion binding;lyase activity;	GO:0046872;GO:0020037;GO:0016705;GO:0009055;GO:0004497;GO:0055114;GO:0005506;GO:0016829;	GO:0046872~metal ion binding;GO:0020037~heme binding;GO:0016705~oxidoreductase activity, acting on paired donors, with incorporation or reduction of molecular oxygen;GO:0009055~electron carrier activity;GO:0004497~monooxygenase activity;GO:0005506~iron ion binding;GO:0016829~lyase activity	GO:0055114~oxidation-reduction process	NA
Locus_1208_Transcript_1/2_Confidence_1.000_Length_1668	Acetyl-CoA C-acetyltransferase protein (AHRD V1 **** D3YN47_9ERIC)%3B contains Interpro domain(s) IPR002155 Thiolase	Solyc04g015100.1.1	100	73.92	556	411	0	0	232	1464	1	411	0	metabolic process;catalytic activity;transferase activity, transferring acyl groups other than amino-acyl groups;acetyl-CoA C-acetyltransferase activity;pentacyclic triterpenoid biosynthetic process;sterol biosynthetic process;transferase activity, transferring acyl groups;metal ion binding;cytoplasm;transferase activity;	GO:0008152;GO:0003824;GO:0016747;GO:0003985;GO:0019745;GO:0016126;GO:0016746;GO:0046872;GO:0005737;GO:0016740;	GO:0003824~catalytic activity;GO:0016747~transferase activity, transferring acyl groups other than amino-acyl groups;GO:0003985~acetyl-CoA C-acetyltransferase activity;GO:0016746~transferase activity, transferring acyl groups;GO:0046872~metal ion binding;GO:0016740~transferase activity	GO:0008152~metabolic process;GO:0019745~pentacyclic triterpenoid biosynthetic process;GO:0016126~sterol biosynthetic process	GO:0005737~cytoplasm
Locus_12088_Transcript_1/1_Confidence_1.000_Length_1440	2-oxoglutarate-dependent dioxygenase (AHRD V1 ***- B9HHR0_POPTR)	Solyc06g051360.1.1	100	79.17	480	380	0	0	1405	266	1	380	0	biological_process;	GO:0008150;	NA	GO:0008150~biological_process	NA
Locus_1209_Transcript_1/1_Confidence_1.000_Length_1960	Beta-fructofuranosidase insoluble isoenzyme 2 (AHRD V1 **-- B6U1H5_MAIZE)%3B contains Interpro domain(s) IPR018053 Glycoside hydrolase%2C family 32%2C active site IPR013148 Glycosyl hydrolases family 32%2C N-terminal IPR001362 Glycoside hydrolase%2C family 32	Solyc10g083290.1.1	100	89.13	653	582	0	0	1922	177	1	582	0	metabolic process;hydrolase activity;hydrolase activity, acting on glycosyl bonds;carbohydrate metabolic process;hydrolase activity, hydrolyzing O-glycosyl compounds;sucrose alpha-glucosidase activity;beta-fructofuranosidase activity;	GO:0008152;GO:0016787;GO:0016798;GO:0005975;GO:0004553;GO:0004575;GO:0004564;	GO:0016787~hydrolase activity;GO:0016798~hydrolase activity, acting on glycosyl bonds;GO:0004553~hydrolase activity, hydrolyzing O-glycosyl compounds;GO:0004575~sucrose alpha-glucosidase activity;GO:0004564~beta-fructofuranosidase activity	GO:0008152~metabolic process;GO:0005975~carbohydrate metabolic process	NA
Locus_121_Transcript_1/1_Confidence_1.000_Length_2696	FG-GAP repeat-containing protein (AHRD V1 ***- D7LTM4_ARALY)%3B contains Interpro domain(s) IPR013517 FG-GAP	Solyc02g084690.1.1	100	77.53	899	697	0	0	2573	483	1	697	0	protein glycosylation;molecular_function;Golgi apparatus;endoplasmic reticulum;vacuolar membrane;	GO:0006486;GO:0003674;GO:0005794;GO:0005783;GO:0005774;	GO:0003674~molecular_function	GO:0006486~protein glycosylation	GO:0005794~Golgi apparatus;GO:0005783~endoplasmic reticulum;GO:0005774~vacuolar membrane
Locus_12101_Transcript_2/2_Confidence_1.000_Length_2783	Beta-xylosidase 1 (AHRD V1 ***- D7MNR6_ARALY)%3B contains Interpro domain(s) IPR001764 Glycoside hydrolase%2C family 3%2C N-terminal	Solyc11g044910.1.1	100	83.08	928	771	0	0	2738	426	1	771	0	hydrolase activity;alpha-L-arabinofuranosidase activity;seed coat development;apoplast;plant-type cell wall;carbohydrate metabolic process;hydrolase activity, hydrolyzing O-glycosyl compounds;proteinaceous extracellular matrix;hydrolase activity, acting on glycosyl bonds;extracellular region;metabolic process;	GO:0016787;GO:0046556;GO:0010214;GO:0048046;GO:0009505;GO:0005975;GO:0004553;GO:0005578;GO:0016798;GO:0005576;GO:0008152;	GO:0016787~hydrolase activity;GO:0046556~alpha-L-arabinofuranosidase activity;GO:0004553~hydrolase activity, hydrolyzing O-glycosyl compounds;GO:0016798~hydrolase activity, acting on glycosyl bonds	GO:0010214~seed coat development;GO:0005975~carbohydrate metabolic process;GO:0008152~metabolic process	GO:0048046~apoplast;GO:0009505~plant-type cell wall;GO:0005578~proteinaceous extracellular matrix;GO:0005576~extracellular region
Locus_12112_Transcript_1/1_Confidence_1.000_Length_1691	Histone deacetylase (AHRD V1 ***- B9GGG8_POPTR)%3B contains Interpro domain(s) IPR003084 Histone deacetylase	Solyc11g067020.1.1	100	76.24	564	430	0	0	1592	303	1	430	0	regulation of transcription, DNA-templated;hydrolase activity;nucleus;transcription, DNA-templated;chromatin modification;NAD-dependent histone deacetylase activity (H3-K18 specific);histone H4 deacetylation;histone H3 deacetylation;NAD-dependent histone deacetylase activity (H4-K16 specific);NAD-dependent histone deacetylase activity (H3-K9 specific);histone deacetylase activity (H4-K16 specific…	GO:0006355;GO:0016787;GO:0005634;GO:0006351;GO:0016568;GO:0097372;GO:0070933;GO:0070932;GO:0046970;GO:0046969;GO:0034739;GO:0032129;GO:0032041;GO:0031078;GO:0016575;GO:0004407;	GO:0016787~hydrolase activity;GO:0097372~NAD-dependent histone deacetylase activity (H3-K18 specific);GO:0046970~NAD-dependent histone deacetylase activity (H4-K16 specific);GO:0046969~NAD-dependent histone deacetylase activity (H3-K9 specific);GO:0034739~histone deacetylase activity (H4-K16 specific);GO:0032129~histone deacetylase activity (H3-K9 specific);GO:0032041~NAD-dependent histone deacet…	GO:0006355~regulation of transcription, DNA-templated;GO:0006351~transcription, DNA-templated;GO:0016568~chromatin modification;GO:0070933~histone H4 deacetylation;GO:0070932~histone H3 deacetylation;GO:0016575~histone deacetylation	GO:0005634~nucleus
Locus_12118_Transcript_4/4_Confidence_0.455_Length_1456	Gamma-glutamyl hydrolase 2 (AHRD V1 **** D7MX15_ARALY)%3B contains Interpro domain(s) IPR015527 Peptidase C26%2C gamma-glutamyl hydrolase	Solyc10g007410.1.1	100	70.93	485	344	0	0	1396	365	1	344	0	catalytic activity;hydrolase activity;omega peptidase activity;glutamine metabolic process;	GO:0003824;GO:0016787;GO:0008242;GO:0006541;	GO:0003824~catalytic activity;GO:0016787~hydrolase activity;GO:0008242~omega peptidase activity	GO:0006541~glutamine metabolic process	NA
Locus_12119_Transcript_3/3_Confidence_0.625_Length_1988	Glutamate decarboxylase (AHRD V1 **** B6TV07_MAIZE)%3B contains Interpro domain(s) IPR010107 Glutamate decarboxylase	Solyc03g098240.1.1	100	75.72	663	502	0	0	202	1707	1	502	0	catalytic activity;pyridoxal phosphate binding;carboxylic acid metabolic process;glutamate metabolic process;calmodulin binding;glutamate decarboxylase activity;carboxy-lyase activity;lyase activity;plasmodesma;	GO:0003824;GO:0030170;GO:0019752;GO:0006536;GO:0005516;GO:0004351;GO:0016831;GO:0016829;GO:0009506;	GO:0003824~catalytic activity;GO:0030170~pyridoxal phosphate binding;GO:0005516~calmodulin binding;GO:0004351~glutamate decarboxylase activity;GO:0016831~carboxy-lyase activity;GO:0016829~lyase activity	GO:0019752~carboxylic acid metabolic process;GO:0006536~glutamate metabolic process	GO:0009506~plasmodesma
Locus_1212_Transcript_3/3_Confidence_0.667_Length_1463	Flavanone 3-hydroxylase (AHRD V1 ***- A9ZMI9_TOBAC)%3B contains Interpro domain(s) IPR005123 Oxoglutarate and iron-dependent oxygenase	Solyc02g083860.1.1	100	74.18	488	362	0	0	1307	222	1	362	0	oxidation-reduction process;oxidoreductase activity, acting on paired donors, with incorporation or reduction of molecular oxygen, 2-oxoglutarate as one donor, and incorporation of one atom each of oxygen into both donors;oxidoreductase activity;naringenin 3-dioxygenase activity;response to UV-B;flavonoid biosynthetic process;anthocyanin-containing compound biosynthetic process;response to sucros…	GO:0055114;GO:0016706;GO:0016491;GO:0045486;GO:0010224;GO:0009813;GO:0009718;GO:0009744;GO:0031418;GO:0051213;GO:0046872;GO:0000166;GO:0005524;	GO:0016706~oxidoreductase activity, acting on paired donors, with incorporation or reduction of molecular oxygen, 2-oxoglutarate as one donor, and incorporation of one atom each of oxygen into both donors;GO:0016491~oxidoreductase activity;GO:0045486~naringenin 3-dioxygenase activity;GO:0031418~L-ascorbic acid binding;GO:0051213~dioxygenase activity;GO:0046872~metal ion binding;GO:0000166~nucleot…	GO:0055114~oxidation-reduction process;GO:0010224~response to UV-B;GO:0009813~flavonoid biosynthetic process;GO:0009718~anthocyanin-containing compound biosynthetic process;GO:0009744~response to sucrose	NA
Locus_1213_Transcript_1/2_Confidence_1.000_Length_2170	4-coumarate-coa ligase (AHRD V1 ***- B9MY03_POPTR)%3B contains Interpro domain(s) IPR000873 AMP-dependent synthetase and ligase	Solyc12g094520.1.1	100	76.21	723	551	0	0	86	1738	1	551	0	metabolic process;catalytic activity;peroxisome;response to chitin;response to jasmonic acid;response to fungus;jasmonic acid biosynthetic process;nucleotide binding;ATP binding;ligase activity;	GO:0008152;GO:0003824;GO:0005777;GO:0010200;GO:0009753;GO:0009620;GO:0009695;GO:0000166;GO:0005524;GO:0016874;	GO:0003824~catalytic activity;GO:0000166~nucleotide binding;GO:0005524~ATP binding;GO:0016874~ligase activity	GO:0008152~metabolic process;GO:0010200~response to chitin;GO:0009753~response to jasmonic acid;GO:0009620~response to fungus;GO:0009695~jasmonic acid biosynthetic process	GO:0005777~peroxisome
Locus_12150_Transcript_1/1_Confidence_1.000_Length_2020	Imidazole glycerol phosphate synthase subunit hisF (AHRD V1 *-** D2RFM3_ARCPA)%3B contains Interpro domain(s) IPR014640 Imidazole glycerol phosphate synthase HisHF	Solyc07g064810.1.1	100	87.37	673	588	0	0	2014	251	1	588	0	metabolic process;catalytic activity;transferase activity, transferring pentosyl groups;cellular amino acid biosynthetic process;imidazoleglycerol-phosphate synthase activity;oxo-acid-lyase activity;cytoplasm;histidine biosynthetic process;transferase activity;chloroplast stroma;plastid;lyase activity;glutamine metabolic process;chloroplast;pyrimidine ribonucleotide biosynthetic process;	GO:0008152;GO:0003824;GO:0016763;GO:0008652;GO:0000107;GO:0016833;GO:0005737;GO:0000105;GO:0016740;GO:0009570;GO:0009536;GO:0016829;GO:0006541;GO:0009507;GO:0009220;	GO:0003824~catalytic activity;GO:0016763~transferase activity, transferring pentosyl groups;GO:0000107~imidazoleglycerol-phosphate synthase activity;GO:0016833~oxo-acid-lyase activity;GO:0016740~transferase activity;GO:0016829~lyase activity	GO:0008152~metabolic process;GO:0008652~cellular amino acid biosynthetic process;GO:0000105~histidine biosynthetic process;GO:0006541~glutamine metabolic process;GO:0009220~pyrimidine ribonucleotide biosynthetic process	GO:0005737~cytoplasm;GO:0009570~chloroplast stroma;GO:0009536~plastid;GO:0009507~chloroplast
Locus_1217_Transcript_1/2_Confidence_1.000_Length_1956	Glucose-6-phosphate 1-dehydrogenase (AHRD V1 **** Q2XTC4_SOLTU)%3B contains Interpro domain(s) IPR001282 Glucose-6-phosphate dehydrogenase	Solyc02g093830.1.1	100	78.37	652	511	0	0	263	1795	1	511	0	NADP binding;oxidation-reduction process;oxidoreductase activity;carbohydrate metabolic process;pentose-phosphate shunt;glucose metabolic process;glucose-6-phosphate dehydrogenase activity;	GO:0050661;GO:0055114;GO:0016491;GO:0005975;GO:0006098;GO:0006006;GO:0004345;	GO:0050661~NADP binding;GO:0016491~oxidoreductase activity;GO:0004345~glucose-6-phosphate dehydrogenase activity	GO:0055114~oxidation-reduction process;GO:0005975~carbohydrate metabolic process;GO:0006098~pentose-phosphate shunt;GO:0006006~glucose metabolic process	NA
Locus_1217_Transcript_2/2_Confidence_1.000_Length_1904	Glucose-6-phosphate 1-dehydrogenase (AHRD V1 **** Q2XTC4_SOLTU)%3B contains Interpro domain(s) IPR001282 Glucose-6-phosphate dehydrogenase	Solyc02g093830.1.1	100	80.47	635	511	0	0	211	1743	1	511	0	NADP binding;oxidation-reduction process;oxidoreductase activity;carbohydrate metabolic process;pentose-phosphate shunt;glucose metabolic process;glucose-6-phosphate dehydrogenase activity;	GO:0050661;GO:0055114;GO:0016491;GO:0005975;GO:0006098;GO:0006006;GO:0004345;	GO:0050661~NADP binding;GO:0016491~oxidoreductase activity;GO:0004345~glucose-6-phosphate dehydrogenase activity	GO:0055114~oxidation-reduction process;GO:0005975~carbohydrate metabolic process;GO:0006098~pentose-phosphate shunt;GO:0006006~glucose metabolic process	NA
Locus_12173_Transcript_1/1_Confidence_1.000_Length_1591	Hydroxycinnamoyl transferase (AHRD V1 **-* Q8GSM7_TOBAC)%3B contains Interpro domain(s) IPR003480 Transferase	Solyc01g107080.1.1	100	79.25	530	420	0	0	249	1508	1	420	0	transferase activity, transferring acyl groups other than amino-acyl groups;	GO:0016747;	GO:0016747~transferase activity, transferring acyl groups other than amino-acyl groups	NA	NA
Locus_12175_Transcript_1/1_Confidence_1.000_Length_1429	Lipase-like protein (AHRD V1 ***- Q8LF19_ARATH)%3B contains Interpro domain(s) IPR002921 Lipase%2C class 3	Solyc02g077110.1.1	100	84.66	476	403	0	0	3	1211	27	429	0	hydrolase activity;lipid metabolic process;triglyceride lipase activity;	GO:0016787;GO:0006629;GO:0004806;	GO:0016787~hydrolase activity;GO:0004806~triglyceride lipase activity	GO:0006629~lipid metabolic process	NA
Locus_12186_Transcript_1/1_Confidence_1.000_Length_1540	YneE (AHRD V1 **-- D4F0H3_EDWTA)%3B contains Interpro domain(s) IPR007913 Uncharacterised protein family UPF0187	Solyc05g049900.1.1	100	80.31	513	412	0	0	95	1330	1	412	0	;	;	NA	NA	NA
Locus_1219_Transcript_1/1_Confidence_1.000_Length_2440	ATP-dependent RNA helicase (AHRD V1 *-*- Q6L724_HORVU)%3B contains Interpro domain(s) IPR011545 DNA/RNA helicase%2C DEAD/DEAH box type%2C N-terminal	Solyc07g044760.1.1	100	77.49	813	630	0	0	2263	374	1	630	0	ATP binding;hydrolase activity;ATP-dependent helicase activity;helicase activity;nucleic acid binding;	GO:0005524;GO:0016787;GO:0008026;GO:0004386;GO:0003676;	GO:0005524~ATP binding;GO:0016787~hydrolase activity;GO:0008026~ATP-dependent helicase activity;GO:0004386~helicase activity;GO:0003676~nucleic acid binding	NA	NA
Locus_12200_Transcript_1/1_Confidence_1.000_Length_4832	Protein TIF31 homolog (AHRD V1 ***- TIF31_COCIM)%3B contains Interpro domain(s) IPR011990 Tetratricopeptide-like helical	Solyc01g086750.1.1	100	87.77	1611	1414	0	0	4744	503	9	1422	0	cytoplasm;intracellular distribution of mitochondria;mitochondrion organization;protein binding;	GO:0005737;GO:0048312;GO:0007005;GO:0005515;	GO:0005515~protein binding	GO:0048312~intracellular distribution of mitochondria;GO:0007005~mitochondrion organization	GO:0005737~cytoplasm
Locus_12204_Transcript_1/1_Confidence_1.000_Length_1651	TBC1 domain family member 17 (AHRD V1 *--- Q0V9K4_XENTR)%3B contains Interpro domain(s) IPR000195 RabGAP/TBC	Solyc12g005220.1.1	100	79.64	550	438	0	0	1621	308	1	438	0	positive regulation of Rab GTPase activity;regulation of Rab GTPase activity;Rab GTPase activator activity;	GO:0032851;GO:0032313;GO:0005097;	GO:0005097~Rab GTPase activator activity	GO:0032851~positive regulation of Rab GTPase activity;GO:0032313~regulation of Rab GTPase activity	NA
Locus_12209_Transcript_1/1_Confidence_1.000_Length_3642	Importin 13 (AHRD V1 **-- B1ASJ5_MOUSE)%3B contains Interpro domain(s) IPR011989 Armadillo-like helical	Solyc06g071200.1.1	100	79.08	1214	960	0	0	268	3147	1	960	0	Ran GTPase binding;intracellular protein transport;nucleus;transport;regulation of RNA splicing;protein import into nucleus;binding;	GO:0008536;GO:0006886;GO:0005634;GO:0006810;GO:0043484;GO:0006606;GO:0005488;	GO:0008536~Ran GTPase binding;GO:0005488~binding	GO:0006886~intracellular protein transport;GO:0006810~transport;GO:0043484~regulation of RNA splicing;GO:0006606~protein import into nucleus	GO:0005634~nucleus
Locus_12211_Transcript_1/1_Confidence_1.000_Length_1200	Uridine kinase (AHRD V1 ***- A9T6I2_PHYPA)%3B contains Interpro domain(s) IPR000764 Uridine kinase	Solyc09g065860.1.1	100	77.75	400	311	0	0	1199	267	2	312	0	transferase activity;phosphorylation;kinase activity;ATP binding;nucleotide binding;metabolic process;hydrolase activity;chloroplast;	GO:0016740;GO:0016310;GO:0016301;GO:0005524;GO:0000166;GO:0008152;GO:0016787;GO:0009507;	GO:0016740~transferase activity;GO:0016301~kinase activity;GO:0005524~ATP binding;GO:0000166~nucleotide binding;GO:0016787~hydrolase activity	GO:0016310~phosphorylation;GO:0008152~metabolic process	GO:0009507~chloroplast
Locus_12212_Transcript_1/1_Confidence_1.000_Length_2282	Ring zinc finger protein (Fragment) (AHRD V1 *--- A6MH00_LILLO)%3B contains Interpro domain(s) IPR008166 Protein of unknown function DUF23	Solyc05g006560.1.1	100	78.84	761	600	0	0	132	1931	1	600	0	membrane;Golgi apparatus;integral component of membrane;biological_process;	GO:0016020;GO:0005794;GO:0016021;GO:0008150;	NA	GO:0008150~biological_process	GO:0016020~membrane;GO:0005794~Golgi apparatus;GO:0016021~integral component of membrane
Locus_12214_Transcript_1/1_Confidence_1.000_Length_1965	Os06g0207500 protein (Fragment) (AHRD V1 ***- Q0DDQ9_ORYSJ)%3B contains Interpro domain(s) IPR004253 Protein of unknown function DUF231%2C plant	Solyc05g005100.1.1	100	82.44	655	540	0	0	162	1781	4	543	0	;	;	NA	NA	NA
Locus_1222_Transcript_1/1_Confidence_1.000_Length_2018	Cellulose synthase-like C6 glycosyltransferase family 2 (AHRD V1 **-- A6N4C3_PHYPA)%3B contains Interpro domain(s) IPR001173 Glycosyl transferase%2C family 2	Solyc11g066820.1.1	100	77.86	673	524	0	0	153	1724	1	524	0	;	;	NA	NA	NA
Locus_1223_Transcript_7/8_Confidence_0.550_Length_1853	Solute carrier family 15 member 4 (AHRD V1 **-- S15A4_XENLA)%3B contains Interpro domain(s) IPR000109 TGF-beta receptor%2C type I/II extracellular region	Solyc05g005950.1.1	100	91.75	618	567	0	0	1	1701	10	576	0	membrane;oligopeptide transport;integral component of membrane;transport;transporter activity;	GO:0016020;GO:0006857;GO:0016021;GO:0006810;GO:0005215;	GO:0005215~transporter activity	GO:0006857~oligopeptide transport;GO:0006810~transport	GO:0016020~membrane;GO:0016021~integral component of membrane
Locus_12244_Transcript_1/1_Confidence_1.000_Length_2040	Apoptosis inhibitor 5 (AHRD V1 ***- Q3U517_MOUSE)%3B contains Interpro domain(s) IPR008383 Apoptosis inhibitory 5	Solyc10g008800.1.1	100	81.76	680	556	0	0	70	1737	1	556	0	binding;	GO:0005488;	GO:0005488~binding	NA	NA
Locus_12249_Transcript_1/1_Confidence_1.000_Length_1555	MATE efflux family protein expressed (AHRD V1 **-- Q10HY1_ORYSJ)%3B contains Interpro domain(s) IPR002528 Multi antimicrobial extrusion protein MatE	Solyc02g080490.1.1	100	70.85	518	367	0	0	1546	446	1	367	0	transmembrane transport;membrane;antiporter activity;drug transmembrane transporter activity;drug transmembrane transport;	GO:0055085;GO:0016020;GO:0015297;GO:0015238;GO:0006855;	GO:0015297~antiporter activity;GO:0015238~drug transmembrane transporter activity	GO:0055085~transmembrane transport;GO:0006855~drug transmembrane transport	GO:0016020~membrane
Locus_12252_Transcript_1/1_Confidence_1.000_Length_3429	Conserved oligomeric Golgi complex subunit 1 (AHRD V1 **-- COG1_MOUSE)%3B contains Interpro domain(s) IPR014812 Vps51/Vps67	Solyc03g120700.1.1	100	90.99	1143	1040	0	0	3	3122	34	1073	0	hydrogen peroxide biosynthetic process;protein desumoylation;vegetative to reproductive phase transition of meristem;cytosol;biological_process;	GO:0050665;GO:0016926;GO:0010228;GO:0005829;GO:0008150;	NA	GO:0050665~hydrogen peroxide biosynthetic process;GO:0016926~protein desumoylation;GO:0010228~vegetative to reproductive phase transition of meristem;GO:0008150~biological_process	GO:0005829~cytosol
Locus_1226_Transcript_1/2_Confidence_1.000_Length_1694	Sucrose phosphate phosphatase (AHRD V1 ***- Q5J3N8_ACTCH)%3B contains Interpro domain(s) IPR012847 Sucrose phosphatase%2C plant and cyanobacteria IPR006380 Sucrose-6F-phosphate phosphohydrolase%2C plant and cyanobacteria	Solyc10g081660.1.1	100	75.22	565	425	0	0	1487	213	1	425	0	metabolic process;catalytic activity;hydrolase activity;magnesium ion binding;sucrose biosynthetic process;sucrose-phosphate phosphatase activity;phosphatase activity;dephosphorylation;	GO:0008152;GO:0003824;GO:0016787;GO:0000287;GO:0005986;GO:0050307;GO:0016791;GO:0016311;	GO:0003824~catalytic activity;GO:0016787~hydrolase activity;GO:0000287~magnesium ion binding;GO:0050307~sucrose-phosphate phosphatase activity;GO:0016791~phosphatase activity	GO:0008152~metabolic process;GO:0005986~sucrose biosynthetic process;GO:0016311~dephosphorylation	NA
Locus_1226_Transcript_2/2_Confidence_1.000_Length_1268	Sucrose phosphate phosphatase (AHRD V1 ***- Q5J3N8_ACTCH)%3B contains Interpro domain(s) IPR012847 Sucrose phosphatase%2C plant and cyanobacteria IPR006380 Sucrose-6F-phosphate phosphohydrolase%2C plant and cyanobacteria	Solyc10g081660.1.1	100	74.7	423	316	0	0	1061	114	1	316	0	metabolic process;catalytic activity;hydrolase activity;magnesium ion binding;sucrose biosynthetic process;sucrose-phosphate phosphatase activity;phosphatase activity;dephosphorylation;	GO:0008152;GO:0003824;GO:0016787;GO:0000287;GO:0005986;GO:0050307;GO:0016791;GO:0016311;	GO:0003824~catalytic activity;GO:0016787~hydrolase activity;GO:0000287~magnesium ion binding;GO:0050307~sucrose-phosphate phosphatase activity;GO:0016791~phosphatase activity	GO:0008152~metabolic process;GO:0005986~sucrose biosynthetic process;GO:0016311~dephosphorylation	NA
Locus_12263_Transcript_1/1_Confidence_1.000_Length_1680	WD-repeat protein-like (AHRD V1 **-- Q8LG28_ARATH)%3B contains Interpro domain(s) IPR017986 WD40 repeat%2C region	Solyc12g098690.1.1	100	76.61	560	429	0	0	1535	249	1	429	0	protein binding;	GO:0005515;	GO:0005515~protein binding	NA	NA
Locus_12274_Transcript_1/1_Confidence_1.000_Length_1389	Os06g0207500 protein (Fragment) (AHRD V1 ***- Q0DDQ9_ORYSJ)%3B contains Interpro domain(s) IPR004253 Protein of unknown function DUF231%2C plant	Solyc06g082070.1.1	100	84.88	463	393	0	0	1367	189	1	393	0	;	;	NA	NA	NA
Locus_12275_Transcript_1/2_Confidence_1.000_Length_2321	Receptor-like protein kinase (AHRD V1 **** Q9ZT06_ARATH)%3B contains Interpro domain(s) IPR002290 Serine/threonine protein kinase	Solyc05g005070.1.1	100	70.16	774	543	0	0	192	1820	73	615	0	transferase activity, transferring phosphorus-containing groups;protein phosphorylation;ATP binding;protein serine/threonine kinase activity;protein kinase activity;nucleotide binding;	GO:0016772;GO:0006468;GO:0005524;GO:0004674;GO:0004672;GO:0000166;	GO:0016772~transferase activity, transferring phosphorus-containing groups;GO:0005524~ATP binding;GO:0004674~protein serine/threonine kinase activity;GO:0004672~protein kinase activity;GO:0000166~nucleotide binding	GO:0006468~protein phosphorylation	NA
Locus_12275_Transcript_2/2_Confidence_1.000_Length_2223	Receptor-like protein kinase (AHRD V1 **** Q9ZT06_ARATH)%3B contains Interpro domain(s) IPR002290 Serine/threonine protein kinase	Solyc05g005070.1.1	100	87.31	741	647	0	0	192	2132	73	719	0	transferase activity, transferring phosphorus-containing groups;protein phosphorylation;ATP binding;protein serine/threonine kinase activity;protein kinase activity;nucleotide binding;	GO:0016772;GO:0006468;GO:0005524;GO:0004674;GO:0004672;GO:0000166;	GO:0016772~transferase activity, transferring phosphorus-containing groups;GO:0005524~ATP binding;GO:0004674~protein serine/threonine kinase activity;GO:0004672~protein kinase activity;GO:0000166~nucleotide binding	GO:0006468~protein phosphorylation	NA
Locus_12292_Transcript_1/1_Confidence_1.000_Length_1325	Amidohydrolase 2 (AHRD V1 ***- Q01SB2_SOLUE)%3B contains Interpro domain(s) IPR006992 Amidohydrolase 2	Solyc01g009970.1.1	100	77.38	442	342	0	0	3	1028	4	345	0	metabolic process;catalytic activity;hydrolase activity;chloroplast;	GO:0008152;GO:0003824;GO:0016787;GO:0009507;	GO:0003824~catalytic activity;GO:0016787~hydrolase activity	GO:0008152~metabolic process	GO:0009507~chloroplast
Locus_12314_Transcript_1/1_Confidence_1.000_Length_1479	Extracellular ligand-gated ion channel (AHRD V1 ***- D7LAY2_ARALY)	Solyc12g014450.1.1	100	78.9	493	389	0	0	193	1359	37	425	0	;	;	NA	NA	NA
Locus_12318_Transcript_1/1_Confidence_1.000_Length_1262	MYB transcription factor (AHRD V1 ***- Q39550_CRAPL)%3B contains Interpro domain(s) IPR015495 Myb transcription factor	Solyc12g099140.1.1	100	71.26	421	300	0	0	112	1011	1	300	0	chromatin binding;DNA binding;	GO:0003682;GO:0003677;	GO:0003682~chromatin binding;GO:0003677~DNA binding	NA	NA
Locus_12324_Transcript_1/1_Confidence_1.000_Length_1949	Glycogenin-like protein (AHRD V1 *-*- Q5NA53_ORYSJ)%3B contains Interpro domain(s) IPR002495 Glycosyl transferase%2C family 8	Solyc05g055040.1.1	100	82	650	533	0	0	184	1782	1	533	0	transferase activity, transferring glycosyl groups;	GO:0016757;	GO:0016757~transferase activity, transferring glycosyl groups	NA	NA
Locus_12347_Transcript_1/1_Confidence_1.000_Length_1574	Deoxyhypusine synthase (AHRD V1 ***- Q5ZN61_9ASTE)%3B contains Interpro domain(s) IPR002773 Deoxyhypusine synthase	Solyc02g080800.1.1	100	72.57	525	381	0	0	67	1209	1	381	0	transferase activity;deoxyhypusine biosynthetic process from spermidine;deoxyhypusine synthase activity;peptidyl-lysine modification to peptidyl-hypusine;	GO:0016740;GO:0050983;GO:0034038;GO:0008612;	GO:0016740~transferase activity;GO:0034038~deoxyhypusine synthase activity	GO:0050983~deoxyhypusine biosynthetic process from spermidine;GO:0008612~peptidyl-lysine modification to peptidyl-hypusine	NA
Locus_1235_Transcript_1/1_Confidence_1.000_Length_2780	Cullin C (AHRD V1 ***- D3BHJ6_POLPA)%3B contains Interpro domain(s) IPR001373 Cullin%2C N-terminal	Solyc01g010820.1.1	100	79.18	927	734	0	0	2461	260	1	734	0	ubiquitin protein ligase binding;cullin-RING ubiquitin ligase complex;ubiquitin-dependent protein catabolic process;	GO:0031625;GO:0031461;GO:0006511;	GO:0031625~ubiquitin protein ligase binding	GO:0006511~ubiquitin-dependent protein catabolic process	GO:0031461~cullin-RING ubiquitin ligase complex
Locus_12358_Transcript_2/2_Confidence_1.000_Length_1407	Salicylic acid carboxyl methyltransferase (AHRD V1 **** C3VIX6_9ASTR)%3B contains Interpro domain(s) IPR005299 SAM dependent carboxyl methyltransferase	Solyc09g091550.1.1	100	76.97	469	361	0	0	1361	279	1	361	0	transferase activity;methylation;methyltransferase activity;	GO:0016740;GO:0032259;GO:0008168;	GO:0016740~transferase activity;GO:0008168~methyltransferase activity	GO:0032259~methylation	NA
Locus_12365_Transcript_1/1_Confidence_1.000_Length_1386	NAD-dependent epimerase/dehydratase (AHRD V1 **-- C8RY11_9RHOB)%3B contains Interpro domain(s) IPR016040 NAD(P)-binding domain	Solyc01g067290.1.1	100	86.58	462	400	0	0	185	1384	1	400	0	divinyl chlorophyllide a 8-vinyl-reductase activity;3,8-divinyl protochlorophyllide a 8-vinyl reductase activity;carotenoid biosynthetic process;cell differentiation;unsaturated fatty acid biosynthetic process;chlorophyll biosynthetic process;leaf morphogenesis;cysteine biosynthetic process;oxidoreductase activity;isopentenyl diphosphate biosynthetic process, methylerythritol 4-phosphate pathway;…	GO:0033728;GO:0051744;GO:0016117;GO:0030154;GO:0006636;GO:0015995;GO:0009965;GO:0019344;GO:0016491;GO:0019288;GO:0006098;GO:0045893;GO:0009534;GO:0009941;GO:0009073;GO:0006364;GO:0055114;GO:0009536;GO:0016020;GO:0009507;	GO:0033728~divinyl chlorophyllide a 8-vinyl-reductase activity;GO:0051744~3,8-divinyl protochlorophyllide a 8-vinyl reductase activity;GO:0016491~oxidoreductase activity	GO:0016117~carotenoid biosynthetic process;GO:0030154~cell differentiation;GO:0006636~unsaturated fatty acid biosynthetic process;GO:0015995~chlorophyll biosynthetic process;GO:0009965~leaf morphogenesis;GO:0019344~cysteine biosynthetic process;GO:0019288~isopentenyl diphosphate biosynthetic process, methylerythritol 4-phosphate pathway;GO:0006098~pentose-phosphate shunt;GO:0045893~positive regul…	GO:0009534~chloroplast thylakoid;GO:0009941~chloroplast envelope;GO:0009536~plastid;GO:0016020~membrane;GO:0009507~chloroplast
Locus_12373_Transcript_1/1_Confidence_1.000_Length_1663	UDP-glucosyltransferase (AHRD V1 **-* A7M6U9_IPONI)%3B contains Interpro domain(s) IPR002213 UDP-glucuronosyl/UDP-glucosyltransferase	Solyc07g043050.1.1	100	85.92	554	476	0	0	44	1471	1	476	0	transferase activity;metabolic process;transferase activity, transferring hexosyl groups;transferase activity, transferring glycosyl groups;	GO:0016740;GO:0008152;GO:0016758;GO:0016757;	GO:0016740~transferase activity;GO:0016758~transferase activity, transferring hexosyl groups;GO:0016757~transferase activity, transferring glycosyl groups	GO:0008152~metabolic process	NA
Locus_12394_Transcript_1/2_Confidence_1.000_Length_1189	Myb 12 transcription factor (AHRD V1 **-- D2EBC3_9SOLN)%3B contains Interpro domain(s) IPR017930 Myb-type HTH DNA-binding domain	Solyc01g079620.1.1	100	85.35	396	338	0	0	33	1046	1	338	0	chromatin binding;DNA binding;	GO:0003682;GO:0003677;	GO:0003682~chromatin binding;GO:0003677~DNA binding	NA	NA
Locus_1240_Transcript_1/1_Confidence_1.000_Length_3802	Transport protein SEC24 (AHRD V1 ***- C1HAV7_PARBA)%3B contains Interpro domain(s) IPR006896 Sec23/Sec24 trunk region	Solyc06g084210.1.1	100	84.37	1267	1069	0	0	3460	254	1	1069	0	intracellular protein transport;zinc ion binding;protein transport;transport;COPII vesicle coat;ER to Golgi vesicle-mediated transport;	GO:0006886;GO:0008270;GO:0015031;GO:0006810;GO:0030127;GO:0006888;	GO:0008270~zinc ion binding	GO:0006886~intracellular protein transport;GO:0015031~protein transport;GO:0006810~transport;GO:0006888~ER to Golgi vesicle-mediated transport	GO:0030127~COPII vesicle coat
Locus_12409_Transcript_1/1_Confidence_1.000_Length_1793	Os05g0169400 protein (Fragment) (AHRD V1 ***- Q0DKE7_ORYSJ)%3B contains Interpro domain(s) IPR010820 Protein of unknown function DUF1421	Solyc12g035240.1.1	100	82.44	598	493	0	0	126	1604	1	493	0	;	;	NA	NA	NA
Locus_12415_Transcript_1/1_Confidence_1.000_Length_958	LRR receptor-like serine/threonine-protein kinase FEI 1 (AHRD V1 **** FEI1_ARATH)%3B contains Interpro domain(s) IPR002290 Serine/threonine protein kinase	Solyc02g072520.1.1	100	99.69	319	318	0	0	2	955	325	642	0	transferase activity, transferring phosphorus-containing groups;protein phosphorylation;ATP binding;protein kinase activity;regulation of defense response;systemic acquired resistance;kinase activity;phosphorylation;embryo development ending in seed dormancy;protein binding;	GO:0016772;GO:0006468;GO:0005524;GO:0004672;GO:0031347;GO:0009627;GO:0016301;GO:0016310;GO:0009793;GO:0005515;	GO:0016772~transferase activity, transferring phosphorus-containing groups;GO:0005524~ATP binding;GO:0004672~protein kinase activity;GO:0016301~kinase activity;GO:0005515~protein binding	GO:0006468~protein phosphorylation;GO:0031347~regulation of defense response;GO:0009627~systemic acquired resistance;GO:0016310~phosphorylation;GO:0009793~embryo development ending in seed dormancy	NA
Locus_1242_Transcript_1/1_Confidence_1.000_Length_1749	Malate dehydrogenase (AHRD V1 **** Q5NE17_SOLLC)%3B contains Interpro domain(s) IPR011273 Malate dehydrogenase%2C NADP-dependent%2C plants	Solyc11g007990.1.1	100	75.81	583	442	0	0	153	1478	1	442	0	catalytic activity;oxidation-reduction process;oxidoreductase activity;oxidoreductase activity, acting on the CH-OH group of donors, NAD or NADP as acceptor;carbohydrate metabolic process;malate dehydrogenase (NADP+) activity;malate dehydrogenase activity;malate metabolic process;	GO:0003824;GO:0055114;GO:0016491;GO:0016616;GO:0005975;GO:0046554;GO:0016615;GO:0006108;	GO:0003824~catalytic activity;GO:0016491~oxidoreductase activity;GO:0016616~oxidoreductase activity, acting on the CH-OH group of donors, NAD or NADP as acceptor;GO:0046554~malate dehydrogenase (NADP+) activity;GO:0016615~malate dehydrogenase activity	GO:0055114~oxidation-reduction process;GO:0005975~carbohydrate metabolic process;GO:0006108~malate metabolic process	NA
Locus_12424_Transcript_1/1_Confidence_1.000_Length_2042	Receptor-like protein kinase (AHRD V1 ***- O81485_ORYSI)%3B contains Interpro domain(s) IPR002290 Serine/threonine protein kinase	Solyc03g083470.1.1	100	93.25	681	635	0	0	2010	106	1	635	0	transferase activity, transferring phosphorus-containing groups;protein phosphorylation;ATP binding;protein serine/threonine kinase activity;protein kinase activity;nucleotide binding;	GO:0016772;GO:0006468;GO:0005524;GO:0004674;GO:0004672;GO:0000166;	GO:0016772~transferase activity, transferring phosphorus-containing groups;GO:0005524~ATP binding;GO:0004674~protein serine/threonine kinase activity;GO:0004672~protein kinase activity;GO:0000166~nucleotide binding	GO:0006468~protein phosphorylation	NA
Locus_12425_Transcript_1/1_Confidence_1.000_Length_1511	DNA-directed RNA polymerase subunit D (AHRD V1 ***- A8B9C8_GIALA)%3B contains Interpro domain(s) IPR011263 DNA-directed RNA polymerase%2C RpoA/D/Rpb3-type	Solyc12g015780.1.1	100	77.98	504	393	0	0	40	1218	1	393	0	DNA binding;DNA-directed RNA polymerase activity;protein dimerization activity;transcription, DNA-templated;	GO:0003677;GO:0003899;GO:0046983;GO:0006351;	GO:0003677~DNA binding;GO:0003899~DNA-directed RNA polymerase activity;GO:0046983~protein dimerization activity	GO:0006351~transcription, DNA-templated	NA
Locus_12438_Transcript_1/1_Confidence_1.000_Length_1401	ABC transporter permease protein (AHRD V1 ***- Q08TD1_STIAU)%3B contains Interpro domain(s) IPR003453 Protein of unknown function DUF140	Solyc01g100250.1.1	100	73.02	467	341	0	0	378	1400	1	341	0	lipid transporter activity;plastid inner membrane;chloroplast outer membrane;chloroplast inner membrane;lipid transport;chloroplast envelope;transport;plastid;methylglyoxal catabolic process to D-lactate;membrane;chloroplast;integral component of membrane;	GO:0005319;GO:0009528;GO:0009707;GO:0009706;GO:0006869;GO:0009941;GO:0006810;GO:0009536;GO:0019243;GO:0016020;GO:0009507;GO:0016021;	GO:0005319~lipid transporter activity	GO:0006869~lipid transport;GO:0006810~transport;GO:0019243~methylglyoxal catabolic process to D-lactate	GO:0009528~plastid inner membrane;GO:0009707~chloroplast outer membrane;GO:0009706~chloroplast inner membrane;GO:0009941~chloroplast envelope;GO:0009536~plastid;GO:0016020~membrane;GO:0009507~chloroplast;GO:0016021~integral component of membrane
Locus_12440_Transcript_1/1_Confidence_1.000_Length_2193	Peptide transporter (AHRD V1 **-* A6YJX4_9MAGN)%3B contains Interpro domain(s) IPR000109 TGF-beta receptor%2C type I/II extracellular region	Solyc09g090470.1.1	100	83.17	731	608	0	0	2155	332	1	608	0	membrane;transport;transporter activity;	GO:0016020;GO:0006810;GO:0005215;	GO:0005215~transporter activity	GO:0006810~transport	GO:0016020~membrane
Locus_12446_Transcript_1/1_Confidence_1.000_Length_1876	Nuclear pore glycoprotein p62 (AHRD V1 *--- C0HBQ2_SALSA)%3B contains Interpro domain(s) IPR007758 Nucleoporin%2C Nsp1-like%2C C-terminal	Solyc01g090670.1.1	100	88.64	625	554	0	0	1876	215	205	758	0	structural constituent of nuclear pore;nuclear pore;nuclear envelope;cytosol;biological_process;protein binding;	GO:0017056;GO:0005643;GO:0005635;GO:0005829;GO:0008150;GO:0005515;	GO:0017056~structural constituent of nuclear pore;GO:0005515~protein binding	GO:0008150~biological_process	GO:0005643~nuclear pore;GO:0005635~nuclear envelope;GO:0005829~cytosol
Locus_1245_Transcript_1/1_Confidence_1.000_Length_2147	SCF E3 ubiquitin ligase complex F-box protein grrA (AHRD V1 *-** C9SVX6_VERA1)%3B contains Interpro domain(s) IPR001810 Cyclin-like F-box	Solyc02g092990.1.1	100	76.82	716	550	0	0	188	1837	1	550	0	protein binding;	GO:0005515;	GO:0005515~protein binding	NA	NA
Locus_12457_Transcript_1/1_Confidence_1.000_Length_1235	Zinc finger and SCAN domain containing 29 (Predicted) (AHRD V1 *--- A9X1B1_PAPAN)%3B contains Interpro domain(s) IPR017877 MYB-like	Solyc08g005900.1.1	100	79.13	412	326	0	0	1214	237	1	326	0	regulation of transcription, DNA-templated;sequence-specific DNA binding transcription factor activity;ATP binding;sequence-specific DNA binding;chromatin binding;DNA binding;nucleus;transcription, DNA-templated;DNA topological change;DNA topoisomerase type II (ATP-hydrolyzing) activity;	GO:0006355;GO:0003700;GO:0005524;GO:0043565;GO:0003682;GO:0003677;GO:0005634;GO:0006351;GO:0006265;GO:0003918;	GO:0003700~sequence-specific DNA binding transcription factor activity;GO:0005524~ATP binding;GO:0043565~sequence-specific DNA binding;GO:0003682~chromatin binding;GO:0003677~DNA binding;GO:0003918~DNA topoisomerase type II (ATP-hydrolyzing) activity	GO:0006355~regulation of transcription, DNA-templated;GO:0006351~transcription, DNA-templated;GO:0006265~DNA topological change	GO:0005634~nucleus
Locus_1246_Transcript_1/1_Confidence_1.000_Length_2158	Glutathione-regulated potassium-efflux system protein (AHRD V1 **** Q8PYD0_METMA)%3B contains Interpro domain(s) IPR006153 Cation/H+ exchanger	Solyc03g007040.1.1	100	80.11	719	576	0	0	109	1836	1	576	0	transmembrane transport;cation transport;solute:proton antiporter activity;integral component of membrane;transport;potassium ion transport;antiporter activity;lithium ion transport;sodium ion transport;ion transport;membrane;	GO:0055085;GO:0006812;GO:0015299;GO:0016021;GO:0006810;GO:0006813;GO:0015297;GO:0010351;GO:0006814;GO:0006811;GO:0016020;	GO:0015299~solute:proton antiporter activity;GO:0015297~antiporter activity	GO:0055085~transmembrane transport;GO:0006812~cation transport;GO:0006810~transport;GO:0006813~potassium ion transport;GO:0010351~lithium ion transport;GO:0006814~sodium ion transport;GO:0006811~ion transport	GO:0016021~integral component of membrane;GO:0016020~membrane
Locus_12468_Transcript_1/1_Confidence_1.000_Length_1940	Aspartic proteinase nepenthesin I (AHRD V1 **-- A9ZMF9_NEPAL)%3B contains Interpro domain(s) IPR001461 Peptidase A1	Solyc05g016310.1.1	100	81.3	647	526	0	0	167	1744	1	526	0	hydrolase activity;proteolysis;aspartic-type endopeptidase activity;peptidase activity;	GO:0016787;GO:0006508;GO:0004190;GO:0008233;	GO:0016787~hydrolase activity;GO:0004190~aspartic-type endopeptidase activity;GO:0008233~peptidase activity	GO:0006508~proteolysis	NA
Locus_12469_Transcript_1/1_Confidence_1.000_Length_1387	RING finger family protein (AHRD V1 ***- D6RU92_SILLA)%3B contains Interpro domain(s) IPR011016 Zinc finger%2C RING-CH-type	Solyc12g056400.1.1	100	76.62	462	354	0	0	49	1110	1	354	0	metal ion binding;zinc ion binding;protein binding;	GO:0046872;GO:0008270;GO:0005515;	GO:0046872~metal ion binding;GO:0008270~zinc ion binding;GO:0005515~protein binding	NA	NA
Locus_12479_Transcript_1/1_Confidence_1.000_Length_1818	Aldehyde dehydrogenase (AHRD V1 **** Q71LY7_ORYSI)%3B contains Interpro domain(s) IPR012394 Aldehyde dehydrogenase NAD(P)-dependent IPR015590 Aldehyde dehydrogenase	Solyc02g084640.1.1	100	80.69	606	489	0	0	197	1663	1	489	0	metabolic process;oxidation-reduction process;oxidoreductase activity;oxidoreductase activity, acting on the aldehyde or oxo group of donors, NAD or NADP as acceptor;cellular aldehyde metabolic process;aldehyde dehydrogenase [NAD(P)+] activity;cellular response to water deprivation;response to mechanical stimulus;calcium-mediated signaling;aldehyde dehydrogenase (NAD) activity;membrane;endoplasmi…	GO:0008152;GO:0055114;GO:0016491;GO:0016620;GO:0006081;GO:0004030;GO:0042631;GO:0009612;GO:0019722;GO:0004029;GO:0016020;GO:0005783;	GO:0016491~oxidoreductase activity;GO:0016620~oxidoreductase activity, acting on the aldehyde or oxo group of donors, NAD or NADP as acceptor;GO:0004030~aldehyde dehydrogenase [NAD(P)+] activity;GO:0004029~aldehyde dehydrogenase (NAD) activity	GO:0008152~metabolic process;GO:0055114~oxidation-reduction process;GO:0006081~cellular aldehyde metabolic process;GO:0042631~cellular response to water deprivation;GO:0009612~response to mechanical stimulus;GO:0019722~calcium-mediated signaling	GO:0016020~membrane;GO:0005783~endoplasmic reticulum
Locus_1248_Transcript_5/5_Confidence_0.375_Length_1687	NADH flavin oxidoreductase/12-oxophytodienoate reductase (AHRD V1 **-* Q2U7C4_ASPOR)%3B contains Interpro domain(s) IPR001155 NADH:flavin oxidoreductase/NADH oxidase%2C N-terminal	Solyc07g007870.1.1	100	70.46	562	396	0	0	180	1367	1	396	0	jasmonic acid mediated signaling pathway;response to jasmonic acid;catalytic activity;oxidation-reduction process;oxidoreductase activity;indoleacetic acid biosynthetic process;tryptophan catabolic process;hyperosmotic salinity response;abscisic acid-activated signaling pathway;response to wounding;jasmonic acid biosynthetic process;fatty acid metabolic process;oxylipin biosynthetic process;respo…	GO:0009867;GO:0009753;GO:0003824;GO:0055114;GO:0016491;GO:0009684;GO:0006569;GO:0042538;GO:0009738;GO:0009611;GO:0009695;GO:0006631;GO:0031408;GO:0009733;GO:0009723;GO:0006633;GO:0006629;GO:0010181;GO:0016629;GO:0009694;GO:0007165;GO:0005777;GO:0009414;	GO:0003824~catalytic activity;GO:0016491~oxidoreductase activity;GO:0010181~FMN binding;GO:0016629~12-oxophytodienoate reductase activity	GO:0009867~jasmonic acid mediated signaling pathway;GO:0009753~response to jasmonic acid;GO:0055114~oxidation-reduction process;GO:0009684~indoleacetic acid biosynthetic process;GO:0006569~tryptophan catabolic process;GO:0042538~hyperosmotic salinity response;GO:0009738~abscisic acid-activated signaling pathway;GO:0009611~response to wounding;GO:0009695~jasmonic acid biosynthetic process;GO:00066…	GO:0005777~peroxisome
Locus_12484_Transcript_1/1_Confidence_1.000_Length_2538	CENP-C (Fragment) (AHRD V1 *--- Q66LG8_SOLLC)	Solyc03g120340.1.1	100	83.81	846	709	0	0	2497	371	1	709	0	biological_process;molecular_function;histone H3-K9 methylation;spindle assembly;DNA endoreduplication;histone phosphorylation;regulation of G2/M transition of mitotic cell cycle;cell proliferation;chromatin silencing;DNA methylation;regulation of DNA replication;DNA replication;cytokinesis by cell plate formation;nuclear division;chromosome, centromeric region;nucleus;	GO:0008150;GO:0003674;GO:0051567;GO:0051225;GO:0042023;GO:0016572;GO:0010389;GO:0008283;GO:0006342;GO:0006306;GO:0006275;GO:0006260;GO:0000911;GO:0000280;GO:0000775;GO:0005634;	GO:0003674~molecular_function	GO:0008150~biological_process;GO:0051567~histone H3-K9 methylation;GO:0051225~spindle assembly;GO:0042023~DNA endoreduplication;GO:0016572~histone phosphorylation;GO:0010389~regulation of G2/M transition of mitotic cell cycle;GO:0008283~cell proliferation;GO:0006342~chromatin silencing;GO:0006306~DNA methylation;GO:0006275~regulation of DNA replication;GO:0006260~DNA replication;GO:0000911~cytoki…	GO:0000775~chromosome, centromeric region;GO:0005634~nucleus
Locus_12488_Transcript_1/1_Confidence_1.000_Length_1620	Cytochrome P450 (AHRD V1 ***- B9H1E5_POPTR)%3B contains Interpro domain(s) IPR002401 Cytochrome P450%2C E-class%2C group I	Solyc02g080330.1.1	100	90.37	540	488	0	0	1	1464	21	508	0	metal ion binding;heme binding;oxidoreductase activity, acting on paired donors, with incorporation or reduction of molecular oxygen;electron carrier activity;monooxygenase activity;oxidation-reduction process;oxidoreductase activity;iron ion binding;plasma membrane;	GO:0046872;GO:0020037;GO:0016705;GO:0009055;GO:0004497;GO:0055114;GO:0016491;GO:0005506;GO:0005886;	GO:0046872~metal ion binding;GO:0020037~heme binding;GO:0016705~oxidoreductase activity, acting on paired donors, with incorporation or reduction of molecular oxygen;GO:0009055~electron carrier activity;GO:0004497~monooxygenase activity;GO:0016491~oxidoreductase activity;GO:0005506~iron ion binding	GO:0055114~oxidation-reduction process	GO:0005886~plasma membrane
Locus_12491_Transcript_1/1_Confidence_1.000_Length_1269	CHP-rich zinc finger protein-like (AHRD V1 *--- Q8H5Y9_ORYSJ)%3B contains Interpro domain(s) IPR011424 C1-like	Solyc06g072460.1.1	100	87.47	423	370	0	0	26	1135	1	370	0	metal ion binding;oxidation-reduction process;protein-disulfide reductase activity;zinc ion binding;protein binding;	GO:0046872;GO:0055114;GO:0047134;GO:0008270;GO:0005515;	GO:0046872~metal ion binding;GO:0047134~protein-disulfide reductase activity;GO:0008270~zinc ion binding;GO:0005515~protein binding	GO:0055114~oxidation-reduction process	NA
Locus_12501_Transcript_1/1_Confidence_1.000_Length_4332	ATP-dependent RNA helicase A-like protein (AHRD V1 ***- Q9FF84_ARATH)%3B contains Interpro domain(s) IPR011545 DNA/RNA helicase%2C DEAD/DEAH box type%2C N-terminal	Solyc03g118920.1.1	100	83.17	1444	1201	0	0	125	3727	1	1201	0	ATP binding;nucleotide binding;hydrolase activity;ATP-dependent helicase activity;helicase activity;nucleic acid binding;	GO:0005524;GO:0000166;GO:0016787;GO:0008026;GO:0004386;GO:0003676;	GO:0005524~ATP binding;GO:0000166~nucleotide binding;GO:0016787~hydrolase activity;GO:0008026~ATP-dependent helicase activity;GO:0004386~helicase activity;GO:0003676~nucleic acid binding	NA	NA
Locus_12508_Transcript_1/1_Confidence_1.000_Length_1643	2%2C3-bisphosphoglycerate-dependent phosphoglycerate mutase 2 (AHRD V1 *-*- GPMA2_GLOVI)%3B contains Interpro domain(s) IPR013078 Phosphoglycerate mutase	Solyc06g074510.1.1	100	92.88	548	509	0	0	45	1571	1	509	0	metabolic process;catalytic activity;chloroplast;	GO:0008152;GO:0003824;GO:0009507;	GO:0003824~catalytic activity	GO:0008152~metabolic process	GO:0009507~chloroplast
Locus_12527_Transcript_1/1_Confidence_1.000_Length_1728	Leucine Rich Repeat family protein expressed (AHRD V1 ***- Q8S7M7_ORYSJ)%3B contains Interpro domain(s) IPR001611 Leucine-rich repeat	Solyc08g006970.1.1	100	75	576	432	0	0	222	1517	77	508	0	protein binding;	GO:0005515;	GO:0005515~protein binding	NA	NA
Locus_12528_Transcript_1/1_Confidence_1.000_Length_1666	Carboxypeptidase B (AHRD V1 *-*- D3PJJ8_9MAXI)%3B contains Interpro domain(s) IPR000834 Peptidase M14%2C carboxypeptidase A	Solyc04g082340.1.1	100	79.1	555	439	0	0	109	1425	1	439	0	proteolysis;zinc ion binding;metallocarboxypeptidase activity;carboxypeptidase activity;membrane;	GO:0006508;GO:0008270;GO:0004181;GO:0004180;GO:0016020;	GO:0008270~zinc ion binding;GO:0004181~metallocarboxypeptidase activity;GO:0004180~carboxypeptidase activity	GO:0006508~proteolysis	GO:0016020~membrane
Locus_1253_Transcript_1/1_Confidence_1.000_Length_1610	Actin (AHRD V1 ***- B5M4V6_TOBAC)%3B contains Interpro domain(s) IPR004000 Actin/actin-like	Solyc10g080500.1.1	100	70.2	537	377	0	0	1424	294	1	377	0	ATP binding;nucleotide binding;cytoskeleton;cytoplasm;	GO:0005524;GO:0000166;GO:0005856;GO:0005737;	GO:0005524~ATP binding;GO:0000166~nucleotide binding	NA	GO:0005856~cytoskeleton;GO:0005737~cytoplasm
Locus_12530_Transcript_1/1_Confidence_1.000_Length_2359	Phosphoribosylaminoimidazole carboxylase ATPase subunit (AHRD V1 *-** B9LJ70_CHLSY)%3B contains Interpro domain(s) IPR016301 Phosphoribosylaminoimidazole carboxylase	Solyc11g006340.1.1	100	80.41	786	632	0	0	85	1980	1	632	0	ATP binding;metal ion binding;5-(carboxyamino)imidazole ribonucleotide mutase activity;'de novo' IMP biosynthetic process;phosphoribosylaminoimidazole carboxylase activity;	GO:0005524;GO:0046872;GO:0034023;GO:0006189;GO:0004638;	GO:0005524~ATP binding;GO:0046872~metal ion binding;GO:0034023~5-(carboxyamino)imidazole ribonucleotide mutase activity;GO:0004638~phosphoribosylaminoimidazole carboxylase activity	GO:0006189~'de novo' IMP biosynthetic process	NA
Locus_12534_Transcript_1/1_Confidence_1.000_Length_1062	RING finger protein 13 (AHRD V1 *--- RNF13_CHICK)%3B contains Interpro domain(s) IPR018957 Zinc finger%2C C3HC4 RING-type	Solyc08g075910.1.1	100	85.03	354	301	0	0	56	958	1	301	0	metal ion binding;zinc ion binding;protein binding;	GO:0046872;GO:0008270;GO:0005515;	GO:0046872~metal ion binding;GO:0008270~zinc ion binding;GO:0005515~protein binding	NA	NA
Locus_12536_Transcript_1/1_Confidence_1.000_Length_1380	Ribonuclease III family protein (AHRD V1 *-** D7MAI2_ARALY)%3B contains Interpro domain(s) IPR000999 Ribonuclease III	Solyc12g014410.1.1	100	83.48	460	384	0	0	3	1154	8	391	0	RNA binding;ribonuclease III activity;RNA processing;	GO:0003723;GO:0004525;GO:0006396;	GO:0003723~RNA binding;GO:0004525~ribonuclease III activity	GO:0006396~RNA processing	NA
Locus_12557_Transcript_3/3_Confidence_0.667_Length_1350	Aldo/keto reductase-like protein (AHRD V1 ***- Q56Y42_ARATH)%3B contains Interpro domain(s) IPR020471 Aldo/keto reductase subgroup	Solyc03g082560.1.1	100	82.22	450	370	0	0	1327	218	1	370	0	oxidation-reduction process;oxidoreductase activity;NADPH binding;pyridoxal 5'-phosphate salvage;vitamin B6 catabolic process;pyridoxal biosynthetic process;pyridoxine:NADP 4-dehydrogenase activity;pentose-phosphate shunt;maltose metabolic process;starch biosynthetic process;positive regulation of catalytic activity;glucosinolate biosynthetic process;plastid;chloroplast;	GO:0055114;GO:0016491;GO:0070402;GO:0009443;GO:0042820;GO:0042821;GO:0050236;GO:0006098;GO:0000023;GO:0019252;GO:0043085;GO:0019761;GO:0009536;GO:0009507;	GO:0016491~oxidoreductase activity;GO:0070402~NADPH binding;GO:0050236~pyridoxine:NADP 4-dehydrogenase activity	GO:0055114~oxidation-reduction process;GO:0009443~pyridoxal 5'-phosphate salvage;GO:0042820~vitamin B6 catabolic process;GO:0042821~pyridoxal biosynthetic process;GO:0006098~pentose-phosphate shunt;GO:0000023~maltose metabolic process;GO:0019252~starch biosynthetic process;GO:0043085~positive regulation of catalytic activity;GO:0019761~glucosinolate biosynthetic process	GO:0009536~plastid;GO:0009507~chloroplast
Locus_1256_Transcript_1/1_Confidence_1.000_Length_3402	UBA/TS-N domain protein (AHRD V1 *--- B0Y4B6_ASPFC)%3B contains Interpro domain(s) IPR001623 Heat shock protein DnaJ%2C N-terminal	Solyc09g018960.1.1	100	81.22	1134	921	0	0	177	2939	1	921	0	;	;	NA	NA	NA
Locus_12563_Transcript_1/3_Confidence_0.600_Length_1632	Rhodanese-related sulfurtransferase (AHRD V1 *--- A0NUG1_9RHOB)%3B contains Interpro domain(s) IPR001763 Rhodanese-like	Solyc01g095670.1.1	100	81.25	544	442	0	0	119	1444	1	442	0	;	;	NA	NA	NA
Locus_12563_Transcript_3/3_Confidence_0.600_Length_1660	Rhodanese-related sulfurtransferase (AHRD V1 *--- A0NUG1_9RHOB)%3B contains Interpro domain(s) IPR001763 Rhodanese-like	Solyc01g095670.1.1	100	79.93	553	442	0	0	119	1444	1	442	0	;	;	NA	NA	NA
Locus_12565_Transcript_1/1_Confidence_1.000_Length_1638	TPR domain protein (AHRD V1 *--- B6U810_MAIZE)%3B contains Interpro domain(s) IPR011990 Tetratricopeptide-like helical	Solyc09g090930.1.1	100	72.89	546	398	0	0	158	1351	1	398	0	protein binding;	GO:0005515;	GO:0005515~protein binding	NA	NA
Locus_12569_Transcript_1/1_Confidence_1.000_Length_2415	Receptor-like kinase (AHRD V1 *-*- C0SW32_SOYBN)%3B contains Interpro domain(s) IPR002290 Serine/threonine protein kinase	Solyc03g121050.1.1	100	82.36	805	663	0	0	112	2100	1	663	0	transferase activity, transferring phosphorus-containing groups;kinase activity;protein phosphorylation;ATP binding;protein serine/threonine kinase activity;protein kinase activity;nucleotide binding;cell wall macromolecule catabolic process;microtubule nucleation;protein tyrosine kinase activity;phosphorylation;plasma membrane;transferase activity;membrane;integral component of membrane;	GO:0016772;GO:0016301;GO:0006468;GO:0005524;GO:0004674;GO:0004672;GO:0000166;GO:0016998;GO:0007020;GO:0004713;GO:0016310;GO:0005886;GO:0016740;GO:0016020;GO:0016021;	GO:0016772~transferase activity, transferring phosphorus-containing groups;GO:0016301~kinase activity;GO:0005524~ATP binding;GO:0004674~protein serine/threonine kinase activity;GO:0004672~protein kinase activity;GO:0000166~nucleotide binding;GO:0004713~protein tyrosine kinase activity;GO:0016740~transferase activity	GO:0006468~protein phosphorylation;GO:0016998~cell wall macromolecule catabolic process;GO:0007020~microtubule nucleation;GO:0016310~phosphorylation	GO:0005886~plasma membrane;GO:0016020~membrane;GO:0016021~integral component of membrane
Locus_1257_Transcript_2/2_Confidence_1.000_Length_3372	5%26apos-3%26apos exoribonuclease 2 (AHRD V1 ***- C4JYG7_UNCRE)%3B contains Interpro domain(s) IPR017151 5'-3' exoribonuclease 2	Solyc12g089280.1.1	100	87.99	1124	989	0	0	3371	405	128	1116	0	intracellular;metal ion binding;zinc ion binding;nucleobase-containing compound metabolic process;5'-3' exoribonuclease activity;exonuclease activity;nucleic acid binding;nucleus;	GO:0005622;GO:0046872;GO:0008270;GO:0006139;GO:0004534;GO:0004527;GO:0003676;GO:0005634;	GO:0046872~metal ion binding;GO:0008270~zinc ion binding;GO:0004534~5'-3' exoribonuclease activity;GO:0004527~exonuclease activity;GO:0003676~nucleic acid binding	GO:0006139~nucleobase-containing compound metabolic process	GO:0005622~intracellular;GO:0005634~nucleus
Locus_12570_Transcript_1/1_Confidence_1.000_Length_1234	Transcription factor (AHRD V1 *--* D7LLP9_ARALY)%3B contains Interpro domain(s) IPR006578 MADF domain	Solyc06g083430.1.1	100	79.08	411	325	0	0	46	1020	1	325	0	sequence-specific DNA binding transcription factor activity;chromatin binding;regulation of transcription, DNA-templated;	GO:0003700;GO:0003682;GO:0006355;	GO:0003700~sequence-specific DNA binding transcription factor activity;GO:0003682~chromatin binding	GO:0006355~regulation of transcription, DNA-templated	NA
Locus_12580_Transcript_1/1_Confidence_1.000_Length_2165	Pentatricopeptide repeat-containing protein (AHRD V1 ***- D7MQ71_ARALY)%3B contains Interpro domain(s) IPR002885 Pentatricopeptide repeat	Solyc07g042130.1.1	100	92.11	722	665	0	0	3	1997	20	684	0	plastid;chloroplast;biological_process;	GO:0009536;GO:0009507;GO:0008150;	NA	GO:0008150~biological_process	GO:0009536~plastid;GO:0009507~chloroplast
Locus_12581_Transcript_1/1_Confidence_1.000_Length_1822	Diacylglycerol O-acyltransferase (AHRD V1 ***- A5UWY0_ROSS1)%3B contains Interpro domain(s) IPR009721 Protein of unknown function DUF1298	Solyc01g011430.1.1	100	83.36	607	506	0	0	1692	175	1	506	0	glycerolipid biosynthetic process;diacylglycerol O-acyltransferase activity;	GO:0045017;GO:0004144;	GO:0004144~diacylglycerol O-acyltransferase activity	GO:0045017~glycerolipid biosynthetic process	NA
Locus_12587_Transcript_1/1_Confidence_1.000_Length_1733	Calcium-dependent protein kinase 8 (AHRD V1 **** Q6KC54_NICPL)%3B contains Interpro domain(s) IPR002290 Serine/threonine protein kinase	Solyc01g008440.1.1	100	92.21	578	533	0	0	68	1666	1	533	0	transferase activity, transferring phosphorus-containing groups;protein phosphorylation;ATP binding;protein serine/threonine kinase activity;protein kinase activity;nucleotide binding;calcium ion binding;	GO:0016772;GO:0006468;GO:0005524;GO:0004674;GO:0004672;GO:0000166;GO:0005509;	GO:0016772~transferase activity, transferring phosphorus-containing groups;GO:0005524~ATP binding;GO:0004674~protein serine/threonine kinase activity;GO:0004672~protein kinase activity;GO:0000166~nucleotide binding;GO:0005509~calcium ion binding	GO:0006468~protein phosphorylation	NA
Locus_12593_Transcript_1/1_Confidence_1.000_Length_2372	Condensin-2 complex subunit H2 (AHRD V1 *-*- CNDH2_XENTR)%3B contains Interpro domain(s) IPR009378 Protein of unknown function DUF1032	Solyc12g099420.1.1	100	85.71	791	678	0	0	91	2124	1	678	0	positive regulation of response to DNA damage stimulus;chromosome condensation;positive regulation of DNA repair;condensed chromosome;chromosome;nucleolus;nucleus;	GO:2001022;GO:0030261;GO:0045739;GO:0000793;GO:0005694;GO:0005730;GO:0005634;	NA	GO:2001022~positive regulation of response to DNA damage stimulus;GO:0030261~chromosome condensation;GO:0045739~positive regulation of DNA repair	GO:0000793~condensed chromosome;GO:0005694~chromosome;GO:0005730~nucleolus;GO:0005634~nucleus
Locus_12597_Transcript_1/1_Confidence_1.000_Length_1892	Peroxidase family protein (AHRD V1 **-- Q1D1V4_MYXXD)%3B contains Interpro domain(s) IPR002007 Haem peroxidase%2C animal	Solyc02g087070.1.1	100	86.85	631	548	0	0	1761	118	92	639	0	heme binding;oxidation-reduction process;peroxidase activity;response to oxidative stress;	GO:0020037;GO:0055114;GO:0004601;GO:0006979;	GO:0020037~heme binding;GO:0004601~peroxidase activity	GO:0055114~oxidation-reduction process;GO:0006979~response to oxidative stress	NA
Locus_12604_Transcript_1/1_Confidence_1.000_Length_2408	Calcium-dependent protein kinase-like (AHRD V1 **** Q9LET1_ARATH)%3B contains Interpro domain(s) IPR002290 Serine/threonine protein kinase	Solyc02g090510.1.1	100	75.59	803	607	0	0	205	2025	1	607	0	transferase activity, transferring phosphorus-containing groups;protein phosphorylation;ATP binding;protein serine/threonine kinase activity;protein kinase activity;nucleotide binding;calcium ion binding;	GO:0016772;GO:0006468;GO:0005524;GO:0004674;GO:0004672;GO:0000166;GO:0005509;	GO:0016772~transferase activity, transferring phosphorus-containing groups;GO:0005524~ATP binding;GO:0004674~protein serine/threonine kinase activity;GO:0004672~protein kinase activity;GO:0000166~nucleotide binding;GO:0005509~calcium ion binding	GO:0006468~protein phosphorylation	NA
Locus_12607_Transcript_1/1_Confidence_1.000_Length_1189	Alpha-ketoglutarate-dependent dioxygenase AlkB (AHRD V1 *--* D5ALD4_RHOCB)%3B contains Interpro domain(s) IPR005123 Oxoglutarate and iron-dependent oxygenase	Solyc04g045590.1.1	100	89.39	396	354	0	0	119	1180	1	354	0	oxidation-reduction process;oxidoreductase activity, acting on paired donors, with incorporation or reduction of molecular oxygen, 2-oxoglutarate as one donor, and incorporation of one atom each of oxygen into both donors;oxidoreductase activity;dioxygenase activity;DNA repair;cellular response to DNA damage stimulus;metal ion binding;biological_process;	GO:0055114;GO:0016706;GO:0016491;GO:0051213;GO:0006281;GO:0006974;GO:0046872;GO:0008150;	GO:0016706~oxidoreductase activity, acting on paired donors, with incorporation or reduction of molecular oxygen, 2-oxoglutarate as one donor, and incorporation of one atom each of oxygen into both donors;GO:0016491~oxidoreductase activity;GO:0051213~dioxygenase activity;GO:0046872~metal ion binding	GO:0055114~oxidation-reduction process;GO:0006281~DNA repair;GO:0006974~cellular response to DNA damage stimulus;GO:0008150~biological_process	NA
Locus_1262_Transcript_1/1_Confidence_1.000_Length_2609	Sulfite reductase (AHRD V1 **** O82802_TOBAC)%3B contains Interpro domain(s) IPR011787 Sulphite reductase%2C ferredoxin dependent	Solyc11g065620.1.1	100	79.43	870	691	0	0	104	2176	1	691	0	membrane;sterol biosynthetic process;heme binding;glucosinolate biosynthetic process;chloroplast envelope;chloroplast stroma;plastid;glycolytic process;oxidation-reduction process;oxidoreductase activity;4 iron, 4 sulfur cluster binding;sulfite reductase (ferredoxin) activity;sulfate reduction;sulfite reductase activity;indoleacetic acid biosynthetic process;response to cadmium ion;Golgi organiza…	GO:0016020;GO:0016126;GO:0020037;GO:0019761;GO:0009941;GO:0009570;GO:0009536;GO:0006096;GO:0055114;GO:0016491;GO:0051539;GO:0050311;GO:0019419;GO:0016002;GO:0009684;GO:0046686;GO:0007030;GO:0006833;GO:0009266;GO:0010319;GO:0019344;GO:0005507;GO:0006972;GO:0006790;GO:0048046;GO:0051536;GO:0009507;GO:0042644;GO:0009532;GO:0006323;GO:0019424;GO:0045892;GO:0006275;GO:0046872;GO:0003677;	GO:0020037~heme binding;GO:0016491~oxidoreductase activity;GO:0051539~4 iron, 4 sulfur cluster binding;GO:0050311~sulfite reductase (ferredoxin) activity;GO:0016002~sulfite reductase activity;GO:0005507~copper ion binding;GO:0051536~iron-sulfur cluster binding;GO:0046872~metal ion binding;GO:0003677~DNA binding	GO:0016126~sterol biosynthetic process;GO:0019761~glucosinolate biosynthetic process;GO:0006096~glycolytic process;GO:0055114~oxidation-reduction process;GO:0019419~sulfate reduction;GO:0009684~indoleacetic acid biosynthetic process;GO:0046686~response to cadmium ion;GO:0007030~Golgi organization;GO:0006833~water transport;GO:0009266~response to temperature stimulus;GO:0019344~cysteine biosynthet…	GO:0016020~membrane;GO:0009941~chloroplast envelope;GO:0009570~chloroplast stroma;GO:0009536~plastid;GO:0010319~stromule;GO:0048046~apoplast;GO:0009507~chloroplast;GO:0042644~chloroplast nucleoid;GO:0009532~plastid stroma
Locus_12627_Transcript_1/1_Confidence_1.000_Length_1117	RING finger protein (AHRD V1 *-*- C6EUD3_SOYBN)%3B contains Interpro domain(s) IPR018957 Zinc finger%2C C3HC4 RING-type	Solyc12g087840.1.1	100	84.68	372	315	0	0	40	984	1	315	0	metal ion binding;zinc ion binding;protein binding;	GO:0046872;GO:0008270;GO:0005515;	GO:0046872~metal ion binding;GO:0008270~zinc ion binding;GO:0005515~protein binding	NA	NA
Locus_1263_Transcript_1/1_Confidence_1.000_Length_1950	Allantoinase (AHRD V1 **** Q6S4R9_ROBPS)%3B contains Interpro domain(s) IPR017593 Allantoinase	Solyc02g078400.1.1	100	77.38	650	503	0	0	1865	357	1	503	0	hydrolase activity;zinc ion binding;cobalt ion binding;allantoinase activity;allantoin catabolic process;hydrolase activity, acting on carbon-nitrogen (but not peptide) bonds;ureide catabolic process;endoplasmic reticulum;	GO:0016787;GO:0008270;GO:0050897;GO:0004038;GO:0000256;GO:0016810;GO:0010136;GO:0005783;	GO:0016787~hydrolase activity;GO:0008270~zinc ion binding;GO:0050897~cobalt ion binding;GO:0004038~allantoinase activity;GO:0016810~hydrolase activity, acting on carbon-nitrogen (but not peptide) bonds	GO:0000256~allantoin catabolic process;GO:0010136~ureide catabolic process	GO:0005783~endoplasmic reticulum
Locus_12640_Transcript_1/1_Confidence_1.000_Length_1029	Epoxide hydrolase (AHRD V1 ***- Q41415_SOLTU)%3B contains Interpro domain(s) IPR000639 Epoxide hydrolase-like	Solyc01g066450.1.1	100	92.71	343	318	0	0	76	1029	1	318	0	metabolic process;catalytic activity;	GO:0008152;GO:0003824;	GO:0003824~catalytic activity	GO:0008152~metabolic process	NA
Locus_12650_Transcript_2/3_Confidence_0.800_Length_1415	Glyceraldehyde 3-phosphate dehydrogenase (AHRD V1 **** Q8LK04_SOLTU)%3B contains Interpro domain(s) IPR000173 Glyceraldehyde 3-phosphate dehydrogenase	Solyc05g014470.1.1	100	71.61	472	338	0	0	18	1031	1	338	0	NADP binding;oxidation-reduction process;oxidoreductase activity;NAD binding;oxidoreductase activity, acting on the aldehyde or oxo group of donors, NAD or NADP as acceptor;glyceraldehyde-3-phosphate dehydrogenase (NAD+) (phosphorylating) activity;glucose metabolic process;	GO:0050661;GO:0055114;GO:0016491;GO:0051287;GO:0016620;GO:0004365;GO:0006006;	GO:0050661~NADP binding;GO:0016491~oxidoreductase activity;GO:0051287~NAD binding;GO:0016620~oxidoreductase activity, acting on the aldehyde or oxo group of donors, NAD or NADP as acceptor;GO:0004365~glyceraldehyde-3-phosphate dehydrogenase (NAD+) (phosphorylating) activity	GO:0055114~oxidation-reduction process;GO:0006006~glucose metabolic process	NA
Locus_12650_Transcript_3/3_Confidence_0.600_Length_1276	Glyceraldehyde 3-phosphate dehydrogenase (AHRD V1 **** Q8LK04_SOLTU)%3B contains Interpro domain(s) IPR000173 Glyceraldehyde 3-phosphate dehydrogenase	Solyc05g014470.1.1	100	79.53	425	338	0	0	18	1031	1	338	0	NADP binding;oxidation-reduction process;oxidoreductase activity;NAD binding;oxidoreductase activity, acting on the aldehyde or oxo group of donors, NAD or NADP as acceptor;glyceraldehyde-3-phosphate dehydrogenase (NAD+) (phosphorylating) activity;glucose metabolic process;	GO:0050661;GO:0055114;GO:0016491;GO:0051287;GO:0016620;GO:0004365;GO:0006006;	GO:0050661~NADP binding;GO:0016491~oxidoreductase activity;GO:0051287~NAD binding;GO:0016620~oxidoreductase activity, acting on the aldehyde or oxo group of donors, NAD or NADP as acceptor;GO:0004365~glyceraldehyde-3-phosphate dehydrogenase (NAD+) (phosphorylating) activity	GO:0055114~oxidation-reduction process;GO:0006006~glucose metabolic process	NA
Locus_12652_Transcript_1/1_Confidence_1.000_Length_1786	UDP-glucose dehydrogenase (AHRD V1 **** B1N754_EUCGR)%3B contains Interpro domain(s) IPR014028 UDP-glucose/GDP-mannose dehydrogenase%2C dimerisation and substrate-binding	Solyc03g115380.1.1	100	80.67	595	480	0	0	1664	225	1	480	0	oxidation-reduction process;oxidoreductase activity;NAD binding;oxidoreductase activity, acting on the CH-OH group of donors, NAD or NADP as acceptor;UDP-glucose 6-dehydrogenase activity;	GO:0055114;GO:0016491;GO:0051287;GO:0016616;GO:0003979;	GO:0016491~oxidoreductase activity;GO:0051287~NAD binding;GO:0016616~oxidoreductase activity, acting on the CH-OH group of donors, NAD or NADP as acceptor;GO:0003979~UDP-glucose 6-dehydrogenase activity	GO:0055114~oxidation-reduction process	NA
Locus_12654_Transcript_1/1_Confidence_1.000_Length_1323	HAD superfamily (Subfamily IIIA) phosphatase TIGR01668 (AHRD V1 *-*- B1I3D3_DESAP)%3B contains Interpro domain(s) IPR010021 HAD-superfamily phosphatase%2C subfamily IIIA	Solyc07g055980.1.1	100	76.64	441	338	0	0	89	1102	1	338	0	;	;	NA	NA	NA
Locus_12657_Transcript_1/2_Confidence_1.000_Length_2245	BZIP transcription factor family protein expressed (AHRD V1 *-*- Q8LN44_ORYSJ)%3B contains Interpro domain(s) IPR011616 bZIP transcription factor%2C bZIP-1	Solyc01g110480.1.1	100	77.81	748	582	0	0	280	2025	1	582	0	regulation of transcription, DNA-templated;sequence-specific DNA binding transcription factor activity;sequence-specific DNA binding;	GO:0006355;GO:0003700;GO:0043565;	GO:0003700~sequence-specific DNA binding transcription factor activity;GO:0043565~sequence-specific DNA binding	GO:0006355~regulation of transcription, DNA-templated	NA
Locus_12668_Transcript_1/1_Confidence_1.000_Length_1342	Inositol 2-dehydrogenase like protein (AHRD V1 **-- O23580_ARATH)%3B contains Interpro domain(s) IPR016040 NAD(P)-binding domain	Solyc08g078460.1.1	100	83.89	447	375	0	0	36	1160	1	375	0	metabolic process;oxidation-reduction process;oxidoreductase activity;	GO:0008152;GO:0055114;GO:0016491;	GO:0016491~oxidoreductase activity	GO:0008152~metabolic process;GO:0055114~oxidation-reduction process	NA
Locus_12673_Transcript_1/2_Confidence_1.000_Length_2151	Protein kinase-like protein (AHRD V1 *-*- Q8RWN3_ARATH)%3B contains Interpro domain(s) IPR002290 Serine/threonine protein kinase	Solyc05g009540.1.1	100	82.85	717	594	0	0	1	1782	412	1005	0	transferase activity, transferring phosphorus-containing groups;protein phosphorylation;ATP binding;protein serine/threonine kinase activity;protein kinase activity;	GO:0016772;GO:0006468;GO:0005524;GO:0004674;GO:0004672;	GO:0016772~transferase activity, transferring phosphorus-containing groups;GO:0005524~ATP binding;GO:0004674~protein serine/threonine kinase activity;GO:0004672~protein kinase activity	GO:0006468~protein phosphorylation	NA
Locus_12673_Transcript_2/2_Confidence_1.000_Length_2275	Protein kinase-like protein (AHRD V1 *-*- Q8RWN3_ARATH)%3B contains Interpro domain(s) IPR002290 Serine/threonine protein kinase	Solyc05g009540.1.1	100	78.36	758	594	0	0	1	1782	412	1005	0	transferase activity, transferring phosphorus-containing groups;protein phosphorylation;ATP binding;protein serine/threonine kinase activity;protein kinase activity;	GO:0016772;GO:0006468;GO:0005524;GO:0004674;GO:0004672;	GO:0016772~transferase activity, transferring phosphorus-containing groups;GO:0005524~ATP binding;GO:0004674~protein serine/threonine kinase activity;GO:0004672~protein kinase activity	GO:0006468~protein phosphorylation	NA
Locus_12675_Transcript_1/1_Confidence_1.000_Length_2415	Aspartyl-tRNA synthetase (AHRD V1 **** D8FUD3_9CYAN)%3B contains Interpro domain(s) IPR004524 Aspartyl-tRNA synthetase%2C class IIb%2C bacterial/mitochondrial type	Solyc01g106740.1.1	100	83.11	805	669	0	0	2322	316	1	669	0	translation;ATP binding;nucleotide binding;nucleic acid binding;ligase activity;cytoplasm;tRNA aminoacylation for protein translation;aminoacyl-tRNA ligase activity;tRNA metabolic process;chloroplast organization;ovule development;mitochondrion;rRNA processing;membrane;chloroplast;	GO:0006412;GO:0005524;GO:0000166;GO:0003676;GO:0016874;GO:0005737;GO:0006418;GO:0004812;GO:0006399;GO:0009658;GO:0048481;GO:0005739;GO:0006364;GO:0016020;GO:0009507;	GO:0005524~ATP binding;GO:0000166~nucleotide binding;GO:0003676~nucleic acid binding;GO:0016874~ligase activity;GO:0004812~aminoacyl-tRNA ligase activity	GO:0006412~translation;GO:0006418~tRNA aminoacylation for protein translation;GO:0006399~tRNA metabolic process;GO:0009658~chloroplast organization;GO:0048481~ovule development;GO:0006364~rRNA processing	GO:0005737~cytoplasm;GO:0005739~mitochondrion;GO:0016020~membrane;GO:0009507~chloroplast
Locus_12687_Transcript_1/1_Confidence_1.000_Length_1402	Nodulin-like protein (AHRD V1 ***- Q9ZUS1_ARATH)%3B contains Interpro domain(s) IPR000620 Protein of unknown function DUF6%2C transmembrane	Solyc09g010360.1.1	100	80.3	467	375	0	0	1349	225	1	375	0	membrane;	GO:0016020;	NA	NA	GO:0016020~membrane
Locus_127_Transcript_1/1_Confidence_1.000_Length_2712	Serine/threonine protein kinase (AHRD V1 *-*- Q16PN5_AEDAE)%3B contains Interpro domain(s) IPR002290 Serine/threonine protein kinase	Solyc08g008550.1.1	100	78.76	904	712	0	0	2628	493	1	712	0	protein phosphorylation;ATP binding;protein kinase activity;nucleotide binding;	GO:0006468;GO:0005524;GO:0004672;GO:0000166;	GO:0005524~ATP binding;GO:0004672~protein kinase activity;GO:0000166~nucleotide binding	GO:0006468~protein phosphorylation	NA
Locus_12702_Transcript_1/1_Confidence_1.000_Length_1296	AP2-like ethylene-responsive transcription factor At1g16060 (AHRD V1 ***- AP2L1_ARATH)%3B contains Interpro domain(s) IPR001471 Pathogenesis-related transcriptional factor and ERF%2C DNA-binding	Solyc06g068570.1.1	100	72.92	432	315	0	0	110	1054	1	315	0	regulation of transcription, DNA-templated;sequence-specific DNA binding transcription factor activity;DNA binding;nucleus;transcription, DNA-templated;	GO:0006355;GO:0003700;GO:0003677;GO:0005634;GO:0006351;	GO:0003700~sequence-specific DNA binding transcription factor activity;GO:0003677~DNA binding	GO:0006355~regulation of transcription, DNA-templated;GO:0006351~transcription, DNA-templated	GO:0005634~nucleus
Locus_12707_Transcript_1/1_Confidence_1.000_Length_1743	Os06g0207500 protein (Fragment) (AHRD V1 ***- Q0DDQ9_ORYSJ)%3B contains Interpro domain(s) IPR004253 Protein of unknown function DUF231%2C plant	Solyc06g084290.1.1	100	77.28	581	449	0	0	91	1437	1	449	0	;	;	NA	NA	NA
Locus_1271_Transcript_1/3_Confidence_0.667_Length_1890	Selenium binding protein (AHRD V1 **** Q93WS1_MEDSA)%3B contains Interpro domain(s) IPR008826 Selenium-binding protein	Solyc09g092430.1.1	100	77.62	630	489	0	0	177	1643	1	489	0	selenium binding;protein binding;	GO:0008430;GO:0005515;	GO:0008430~selenium binding;GO:0005515~protein binding	NA	NA
Locus_1271_Transcript_3/3_Confidence_0.667_Length_1890	Selenium binding protein (AHRD V1 **** Q93WS1_MEDSA)%3B contains Interpro domain(s) IPR008826 Selenium-binding protein	Solyc09g092430.1.1	100	77.62	630	489	0	0	177	1643	1	489	0	selenium binding;protein binding;	GO:0008430;GO:0005515;	GO:0008430~selenium binding;GO:0005515~protein binding	NA	NA
Locus_12720_Transcript_1/1_Confidence_1.000_Length_1496	Unknown Protein (AHRD V1)	Solyc02g090870.1.1	100	80.56	499	402	0	0	133	1338	1	402	0	;	;	NA	NA	NA
Locus_1273_Transcript_2/3_Confidence_0.714_Length_2819	BEL1-like homeodomain protein 1 (AHRD V1 **-- BLH1_ARATH)%3B contains Interpro domain(s) IPR006563 POX	Solyc01g007070.1.1	100	74.47	940	700	0	0	309	2408	1	700	0	regulation of transcription, DNA-templated;sequence-specific DNA binding transcription factor activity;sequence-specific DNA binding;DNA binding;nucleus;response to continuous far red light stimulus by the high-irradiance response system;polar nucleus fusion;response to carbohydrate;organ development;systemic acquired resistance, salicylic acid mediated signaling pathway;protein heterodimerizatio…	GO:0006355;GO:0003700;GO:0043565;GO:0003677;GO:0005634;GO:0010201;GO:0010197;GO:0009743;GO:0048513;GO:0009862;GO:0046982;GO:0042803;GO:0019344;GO:0009733;GO:0000303;GO:0009873;GO:0006612;GO:0009963;GO:0010363;GO:0006351;GO:0005737;GO:0009651;	GO:0003700~sequence-specific DNA binding transcription factor activity;GO:0043565~sequence-specific DNA binding;GO:0003677~DNA binding;GO:0046982~protein heterodimerization activity;GO:0042803~protein homodimerization activity	GO:0006355~regulation of transcription, DNA-templated;GO:0010201~response to continuous far red light stimulus by the high-irradiance response system;GO:0010197~polar nucleus fusion;GO:0009743~response to carbohydrate;GO:0048513~organ development;GO:0009862~systemic acquired resistance, salicylic acid mediated signaling pathway;GO:0019344~cysteine biosynthetic process;GO:0009733~response to auxin…	GO:0005634~nucleus;GO:0005737~cytoplasm
Locus_1273_Transcript_3/3_Confidence_0.714_Length_2813	BEL1-like homeodomain protein 1 (AHRD V1 **-- BLH1_ARATH)%3B contains Interpro domain(s) IPR006563 POX	Solyc01g007070.1.1	100	74.63	938	700	0	0	303	2402	1	700	0	regulation of transcription, DNA-templated;sequence-specific DNA binding transcription factor activity;sequence-specific DNA binding;DNA binding;nucleus;response to continuous far red light stimulus by the high-irradiance response system;polar nucleus fusion;response to carbohydrate;organ development;systemic acquired resistance, salicylic acid mediated signaling pathway;protein heterodimerizatio…	GO:0006355;GO:0003700;GO:0043565;GO:0003677;GO:0005634;GO:0010201;GO:0010197;GO:0009743;GO:0048513;GO:0009862;GO:0046982;GO:0042803;GO:0019344;GO:0009733;GO:0000303;GO:0009873;GO:0006612;GO:0009963;GO:0010363;GO:0006351;GO:0005737;GO:0009651;	GO:0003700~sequence-specific DNA binding transcription factor activity;GO:0043565~sequence-specific DNA binding;GO:0003677~DNA binding;GO:0046982~protein heterodimerization activity;GO:0042803~protein homodimerization activity	GO:0006355~regulation of transcription, DNA-templated;GO:0010201~response to continuous far red light stimulus by the high-irradiance response system;GO:0010197~polar nucleus fusion;GO:0009743~response to carbohydrate;GO:0048513~organ development;GO:0009862~systemic acquired resistance, salicylic acid mediated signaling pathway;GO:0019344~cysteine biosynthetic process;GO:0009733~response to auxin…	GO:0005634~nucleus;GO:0005737~cytoplasm
Locus_1275_Transcript_1/1_Confidence_1.000_Length_2513	Glycosyltransferase-like protein (AHRD V1 ***- D8SY69_SELML)%3B contains Interpro domain(s) IPR003388 Reticulon	Solyc08g075340.1.1	100	75.78	838	635	0	0	290	2194	1	635	0	root hair cell development;cell wall pectin biosynthetic process;arabinosyltransferase activity;protein glycosylation;endosome;trans-Golgi network;Golgi apparatus;	GO:0080147;GO:0052325;GO:0052636;GO:0006486;GO:0005768;GO:0005802;GO:0005794;	GO:0052636~arabinosyltransferase activity	GO:0080147~root hair cell development;GO:0052325~cell wall pectin biosynthetic process;GO:0006486~protein glycosylation	GO:0005768~endosome;GO:0005802~trans-Golgi network;GO:0005794~Golgi apparatus
Locus_12751_Transcript_1/1_Confidence_1.000_Length_1377	Mannose-1-phosphate guanyltransferase (AHRD V1 **** C5FUD7_NANOT)%3B contains Interpro domain(s) IPR005835 Nucleotidyl transferase	Solyc09g011220.1.1	100	78.65	459	361	0	0	89	1171	1	361	0	biosynthetic process;nucleotidyltransferase activity;	GO:0009058;GO:0016779;	GO:0016779~nucleotidyltransferase activity	GO:0009058~biosynthetic process	NA
Locus_12770_Transcript_1/1_Confidence_1.000_Length_4492	Magnesium chelatase H subunit (AHRD V1 ***- D5KXY0_VITVI)%3B contains Interpro domain(s) IPR011771 Magnesium-chelatase%2C subunit H	Solyc04g015750.1.1	100	92.25	1497	1381	0	0	4347	205	1	1381	0	biosynthetic process;chlorophyll biosynthetic process;magnesium chelatase activity;magnesium chelatase complex;chloroplast membrane;photosynthesis;chloroplast inner membrane;photosynthesis, light reaction;mitochondrion;nucleotide binding;chloroplast stroma;plastid;membrane;ATP binding;ligase activity;chloroplast;	GO:0009058;GO:0015995;GO:0016851;GO:0010007;GO:0031969;GO:0015979;GO:0009706;GO:0019684;GO:0005739;GO:0000166;GO:0009570;GO:0009536;GO:0016020;GO:0005524;GO:0016874;GO:0009507;	GO:0016851~magnesium chelatase activity;GO:0000166~nucleotide binding;GO:0005524~ATP binding;GO:0016874~ligase activity	GO:0009058~biosynthetic process;GO:0015995~chlorophyll biosynthetic process;GO:0015979~photosynthesis;GO:0019684~photosynthesis, light reaction	GO:0010007~magnesium chelatase complex;GO:0031969~chloroplast membrane;GO:0009706~chloroplast inner membrane;GO:0005739~mitochondrion;GO:0009570~chloroplast stroma;GO:0009536~plastid;GO:0016020~membrane;GO:0009507~chloroplast
Locus_12786_Transcript_1/1_Confidence_1.000_Length_1899	T-complex protein 1 subunit zeta (AHRD V1 ***- B6T8Q5_MAIZE)%3B contains Interpro domain(s) IPR012722 T-complex protein 1%2C zeta subunit	Solyc02g063090.1.1	100	77.73	633	492	0	0	1671	196	44	535	0	ATP binding;nucleotide binding;unfolded protein binding;protein folding;cytoplasm;cellular protein metabolic process;	GO:0005524;GO:0000166;GO:0051082;GO:0006457;GO:0005737;GO:0044267;	GO:0005524~ATP binding;GO:0000166~nucleotide binding;GO:0051082~unfolded protein binding	GO:0006457~protein folding;GO:0044267~cellular protein metabolic process	GO:0005737~cytoplasm
Locus_12815_Transcript_1/1_Confidence_1.000_Length_1934	Sentrin-specific protease 2 (AHRD V1 *-*- B6TMK2_MAIZE)%3B contains Interpro domain(s) IPR003653 Peptidase C48%2C SUMO/Sentrin/Ubl1	Solyc12g099530.1.1	100	80.93	645	522	0	0	107	1672	1	522	0	proteolysis;cysteine-type peptidase activity;	GO:0006508;GO:0008234;	GO:0008234~cysteine-type peptidase activity	GO:0006508~proteolysis	NA
Locus_12821_Transcript_1/1_Confidence_1.000_Length_1200	TCP family transcription factor (AHRD V1 *-** A6MCZ2_9ORYZ)%3B contains Interpro domain(s) IPR005333 Transcription factor%2C TCP	Solyc08g080150.1.1	100	87.25	400	349	0	0	2	1048	22	370	0	regulation of transcription, DNA-templated;sequence-specific DNA binding transcription factor activity;regulation of defense response;	GO:0006355;GO:0003700;GO:0031347;	GO:0003700~sequence-specific DNA binding transcription factor activity	GO:0006355~regulation of transcription, DNA-templated;GO:0031347~regulation of defense response	NA
Locus_12834_Transcript_1/1_Confidence_1.000_Length_1357	Misato homolog 1 (AHRD V1 *--- C1BN10_9MAXI)%3B contains Interpro domain(s) IPR019746 Tubulin/FtsZ%2C N-terminal	Solyc01g100190.1.1	100	72.79	452	329	0	0	242	1228	246	574	0	cytosol;vacuolar membrane;	GO:0005829;GO:0005774;	NA	NA	GO:0005829~cytosol;GO:0005774~vacuolar membrane
Locus_1285_Transcript_1/1_Confidence_1.000_Length_2588	Protein serine/threonine kinase (AHRD V1 *-*- D3BP85_POLPA)%3B contains Interpro domain(s) IPR002290 Serine/threonine protein kinase	Solyc02g065110.1.1	100	72.54	863	626	0	0	1	1878	5	630	0	transferase activity, transferring phosphorus-containing groups;protein phosphorylation;ATP binding;protein kinase activity;nucleotide binding;	GO:0016772;GO:0006468;GO:0005524;GO:0004672;GO:0000166;	GO:0016772~transferase activity, transferring phosphorus-containing groups;GO:0005524~ATP binding;GO:0004672~protein kinase activity;GO:0000166~nucleotide binding	GO:0006468~protein phosphorylation	NA
Locus_12861_Transcript_1/1_Confidence_1.000_Length_2831	Receptor-like kinase (AHRD V1 *-*- A7VM68_9VIRI)%3B contains Interpro domain(s) IPR002290 Serine/threonine protein kinase	Solyc02g021590.1.1	100	76.06	944	718	0	0	2210	57	1	718	0	membrane;transferase activity, transferring phosphorus-containing groups;protein phosphorylation;ATP binding;protein kinase activity;integral component of membrane;protein binding;	GO:0016020;GO:0016772;GO:0006468;GO:0005524;GO:0004672;GO:0016021;GO:0005515;	GO:0016772~transferase activity, transferring phosphorus-containing groups;GO:0005524~ATP binding;GO:0004672~protein kinase activity;GO:0005515~protein binding	GO:0006468~protein phosphorylation	GO:0016020~membrane;GO:0016021~integral component of membrane
Locus_1287_Transcript_1/3_Confidence_0.667_Length_1873	RING-finger protein-like (AHRD V1 ***- Q5QLR6_ORYSJ)%3B contains Interpro domain(s) IPR018957 Zinc finger%2C C3HC4 RING-type	Solyc12g014070.1.1	100	78.04	624	487	0	0	1640	180	1	487	0	metal ion binding;zinc ion binding;protein binding;	GO:0046872;GO:0008270;GO:0005515;	GO:0046872~metal ion binding;GO:0008270~zinc ion binding;GO:0005515~protein binding	NA	NA
Locus_1287_Transcript_2/3_Confidence_0.667_Length_1863	RING-finger protein-like (AHRD V1 ***- Q5QLR6_ORYSJ)%3B contains Interpro domain(s) IPR018957 Zinc finger%2C C3HC4 RING-type	Solyc12g014070.1.1	100	80.84	621	502	0	0	1508	3	1	502	0	metal ion binding;zinc ion binding;protein binding;	GO:0046872;GO:0008270;GO:0005515;	GO:0046872~metal ion binding;GO:0008270~zinc ion binding;GO:0005515~protein binding	NA	NA
Locus_1287_Transcript_3/3_Confidence_0.667_Length_1741	RING-finger protein-like (AHRD V1 ***- Q5QLR6_ORYSJ)%3B contains Interpro domain(s) IPR018957 Zinc finger%2C C3HC4 RING-type	Solyc12g014070.1.1	100	86.55	580	502	0	0	1508	3	1	502	0	metal ion binding;zinc ion binding;protein binding;	GO:0046872;GO:0008270;GO:0005515;	GO:0046872~metal ion binding;GO:0008270~zinc ion binding;GO:0005515~protein binding	NA	NA
Locus_1288_Transcript_1/1_Confidence_1.000_Length_1565	26S proteasome non-ATPase regulatory subunit 4 (AHRD V1 ***- B6TK61_MAIZE)%3B contains Interpro domain(s) IPR002035 von Willebrand factor%2C type A	Solyc02g083710.1.1	100	77.2	522	403	0	0	116	1324	1	403	0	ubiquitin-dependent protein catabolic process;proteasome regulatory particle, base subcomplex;	GO:0006511;GO:0008540;	NA	GO:0006511~ubiquitin-dependent protein catabolic process	GO:0008540~proteasome regulatory particle, base subcomplex
Locus_12880_Transcript_1/1_Confidence_1.000_Length_2071	Kelch-like protein 20 (AHRD V1 *-*- KLH20_HUMAN)%3B contains Interpro domain(s) IPR015915 Kelch-type beta propeller	Solyc03g114960.1.1	100	78.55	690	542	0	0	130	1755	1	542	0	protein binding;	GO:0005515;	GO:0005515~protein binding	NA	NA
Locus_12886_Transcript_1/1_Confidence_1.000_Length_1395	UPF0497 membrane protein At2g36330 (AHRD V1 *-*- U497A_ARATH)%3B contains Interpro domain(s) IPR006702 Uncharacterised protein family UPF0497%2C trans-membrane plant	Solyc02g086860.1.1	100	80.22	465	373	0	0	1323	205	1	373	0	membrane;plasma membrane;integral component of membrane;	GO:0016020;GO:0005886;GO:0016021;	NA	NA	GO:0016020~membrane;GO:0005886~plasma membrane;GO:0016021~integral component of membrane
Locus_12890_Transcript_1/1_Confidence_1.000_Length_1397	Regulatory protein (AHRD V1 **-- B6TR81_MAIZE)	Solyc03g094110.1.1	100	80.26	466	374	0	0	1	1122	11	384	0	;	;	NA	NA	NA
Locus_12895_Transcript_1/1_Confidence_1.000_Length_1648	Mate efflux family protein (AHRD V1 **-- D7LR70_ARALY)%3B contains Interpro domain(s) IPR002528 Multi antimicrobial extrusion protein MatE	Solyc05g013450.1.1	100	93.26	549	512	0	0	2	1537	4	515	0	transmembrane transport;membrane;antiporter activity;drug transmembrane transporter activity;drug transmembrane transport;	GO:0055085;GO:0016020;GO:0015297;GO:0015238;GO:0006855;	GO:0015297~antiporter activity;GO:0015238~drug transmembrane transporter activity	GO:0055085~transmembrane transport;GO:0006855~drug transmembrane transport	GO:0016020~membrane
Locus_129_Transcript_1/1_Confidence_1.000_Length_2323	Glycogen synthase (AHRD V1 ***- D5MWN9_BACSU)%3B contains Interpro domain(s) IPR011835 Glycogen/starch synthases%2C ADP-glucose type	Solyc03g083090.1.1	100	82.82	774	641	0	0	135	2057	1	641	0	biosynthetic process;glucan biosynthetic process;starch synthase activity;amyloplast;amylopectin biosynthetic process;response to hypoxia;galactolipid biosynthetic process;transferase activity, transferring glycosyl groups;maltose metabolic process;starch biosynthetic process;positive regulation of catalytic activity;transferase activity;chloroplast stroma;plastid;chloroplast;	GO:0009058;GO:0009250;GO:0009011;GO:0009501;GO:0010021;GO:0001666;GO:0019375;GO:0016757;GO:0000023;GO:0019252;GO:0043085;GO:0016740;GO:0009570;GO:0009536;GO:0009507;	GO:0009011~starch synthase activity;GO:0016757~transferase activity, transferring glycosyl groups;GO:0016740~transferase activity	GO:0009058~biosynthetic process;GO:0009250~glucan biosynthetic process;GO:0010021~amylopectin biosynthetic process;GO:0001666~response to hypoxia;GO:0019375~galactolipid biosynthetic process;GO:0000023~maltose metabolic process;GO:0019252~starch biosynthetic process;GO:0043085~positive regulation of catalytic activity	GO:0009501~amyloplast;GO:0009570~chloroplast stroma;GO:0009536~plastid;GO:0009507~chloroplast
Locus_12902_Transcript_1/1_Confidence_1.000_Length_2182	GTP-binding protein hflX (AHRD V1 **** B6SXP6_MAIZE)%3B contains Interpro domain(s) IPR016496 GTP-binding protein%2C HflX	Solyc04g080770.1.1	100	75.24	727	547	0	0	9	1649	1	547	0	GTP binding;nucleotide binding;endocytosis;chloroplast;	GO:0005525;GO:0000166;GO:0006897;GO:0009507;	GO:0005525~GTP binding;GO:0000166~nucleotide binding	GO:0006897~endocytosis	GO:0009507~chloroplast
Locus_12910_Transcript_1/1_Confidence_1.000_Length_2491	Armadillo/beta-catenin repeat family protein (AHRD V1 **-- D7MDH4_ARALY)%3B contains Interpro domain(s) IPR011989 Armadillo-like helical	Solyc02g083820.1.1	100	78.92	830	655	0	0	2232	268	1	655	0	protein binding;binding;	GO:0005515;GO:0005488;	GO:0005515~protein binding;GO:0005488~binding	NA	NA
Locus_12914_Transcript_3/3_Confidence_0.667_Length_1901	Pyruvate decarboxylase (AHRD V1 **** Q1I1D9_CITSI)%3B contains Interpro domain(s) IPR012110 Pyruvate decarboxylase/indolepyruvate decarboxylase	Solyc02g077240.1.1	100	92.59	634	587	0	0	1848	88	1	587	0	metabolic process;catalytic activity;magnesium ion binding;thiamine pyrophosphate binding;carboxy-lyase activity;	GO:0008152;GO:0003824;GO:0000287;GO:0030976;GO:0016831;	GO:0003824~catalytic activity;GO:0000287~magnesium ion binding;GO:0030976~thiamine pyrophosphate binding;GO:0016831~carboxy-lyase activity	GO:0008152~metabolic process	NA
Locus_1292_Transcript_1/1_Confidence_1.000_Length_1847	Beta-amylase 8 (AHRD V1 **** D7MC27_ARALY)%3B contains Interpro domain(s) IPR001554 Glycoside hydrolase%2C family 14	Solyc08g007130.1.1	100	85.23	616	525	0	0	2	1576	18	542	0	catalytic activity;beta-amylase activity;polysaccharide catabolic process;carbohydrate metabolic process;	GO:0003824;GO:0016161;GO:0000272;GO:0005975;	GO:0003824~catalytic activity;GO:0016161~beta-amylase activity	GO:0000272~polysaccharide catabolic process;GO:0005975~carbohydrate metabolic process	NA
Locus_12933_Transcript_1/1_Confidence_1.000_Length_1317	BES1/BZR1 homolog protein 4 (AHRD V1 **-- BEH4_ARATH)%3B contains Interpro domain(s) IPR008540 BZR1%2C transcriptional repressor	Solyc03g005990.1.1	100	73.58	439	323	0	0	1206	238	1	323	0	;	;	NA	NA	NA
Locus_1294_Transcript_1/1_Confidence_1.000_Length_2049	Receptor expression-enhancing protein 2 (AHRD V1 *--- B2WDX2_PYRTR)%3B contains Interpro domain(s) IPR004345 TB2/DP1 and HVA22 related protein	Solyc10g047670.1.1	100	81.84	683	559	0	0	83	1759	1	559	0	zinc ion binding;nucleic acid binding;	GO:0008270;GO:0003676;	GO:0008270~zinc ion binding;GO:0003676~nucleic acid binding	NA	NA
Locus_12945_Transcript_1/1_Confidence_1.000_Length_1776	Receptor protein kinase-like protein (AHRD V1 ***- Q9LRY1_ARATH)%3B contains Interpro domain(s) IPR002290 Serine/threonine protein kinase	Solyc07g062170.1.1	100	76.35	592	452	0	0	87	1442	1	452	0	transferase activity, transferring phosphorus-containing groups;protein phosphorylation;ATP binding;protein serine/threonine kinase activity;protein kinase activity;	GO:0016772;GO:0006468;GO:0005524;GO:0004674;GO:0004672;	GO:0016772~transferase activity, transferring phosphorus-containing groups;GO:0005524~ATP binding;GO:0004674~protein serine/threonine kinase activity;GO:0004672~protein kinase activity	GO:0006468~protein phosphorylation	NA
Locus_1295_Transcript_1/1_Confidence_1.000_Length_1909	Beta-1%2C3-galactosyl-O-glycosyl-glycoprotein beta-1%2C6-N-acetylglucosaminyltransferase 7 (AHRD V1 *--* GCNT7_HUMAN)%3B contains Interpro domain(s) IPR003406 Glycosyl transferase%2C family 14	Solyc05g053490.1.1	100	70.44	636	448	0	0	29	1372	1	448	0	membrane;acetylglucosaminyltransferase activity;	GO:0016020;GO:0008375;	GO:0008375~acetylglucosaminyltransferase activity	NA	GO:0016020~membrane
Locus_12950_Transcript_1/1_Confidence_1.000_Length_1679	Zinc finger CCCH domain-containing protein 6 (AHRD V1 ***- C3H6_ARATH)%3B contains Interpro domain(s) IPR000571 Zinc finger%2C CCCH-type	Solyc12g089260.1.1	100	87.14	560	488	0	0	1609	146	1	488	0	metal ion binding;DNA binding;biological_process;	GO:0046872;GO:0003677;GO:0008150;	GO:0046872~metal ion binding;GO:0003677~DNA binding	GO:0008150~biological_process	NA
Locus_12975_Transcript_2/2_Confidence_1.000_Length_1420	Cathepsin B (AHRD V1 ***- Q1HER6_NICBE)%3B contains Interpro domain(s) IPR015643 Peptidase C1A%2C cathepsin B	Solyc02g069110.1.1	100	74.84	473	354	0	0	96	1157	1	354	0	proteolysis;cysteine-type peptidase activity;cysteine-type endopeptidase activity;regulation of catalytic activity;	GO:0006508;GO:0008234;GO:0004197;GO:0050790;	GO:0008234~cysteine-type peptidase activity;GO:0004197~cysteine-type endopeptidase activity	GO:0006508~proteolysis;GO:0050790~regulation of catalytic activity	NA
Locus_12977_Transcript_1/2_Confidence_1.000_Length_1813	Transcription regulatory protein SNF5 (AHRD V1 *-*- D3B6R9_POLPA)	Solyc06g068540.1.1	100	87.25	604	527	0	0	18	1598	1	527	0	;	;	NA	NA	NA
Locus_1298_Transcript_1/1_Confidence_1.000_Length_1215	WRKY transcription factor 26 (AHRD V1 ***- C9DI15_9ROSI)%3B contains Interpro domain(s) IPR003657 DNA-binding WRKY	Solyc02g093050.1.1	100	80.49	405	326	0	0	44	1021	1	326	0	regulation of transcription, DNA-templated;sequence-specific DNA binding transcription factor activity;sequence-specific DNA binding;	GO:0006355;GO:0003700;GO:0043565;	GO:0003700~sequence-specific DNA binding transcription factor activity;GO:0043565~sequence-specific DNA binding	GO:0006355~regulation of transcription, DNA-templated	NA
[truncated: 14,147 more rows]
