# Supplementary material for: De novo Transcriptome Sequencing and Development of Abscission Zone-Specific Microarray as a New Molecular Tool for Analysis of Tomato Organ Abscission
Source: Front Plant Sci. 2016 Jan 14;6:1258. doi: 10.3389/fpls.2015.01258 (PMC4712312; doi:10.3389/fpls.2015.01258)
Supplement: Supplementary file 7 [file Table7.XLS]

## Sheet: Headers
Supplementary Table 7: Gene ontologies (GO) analysis for the total annotated proteins (complete list) in the LAZ pooled samples.
Description of the sheet headers
Query_ID	Contig ID from the sample strain
Hit_Description	Description of the mRNA/Protein as per NCBI
Hit_Accession(Subject)	Ids of the mRNA/Protein as per NCBI
% Identity	BLAST % identity for mRNA/Protein hit
% Query_Coverage	% of the query covered in the BLAST alignment
Query_Length	Length of the contig
Alignment_Length	length of the contig aligned against the hit mRNA/Protein
Mistmatches	Mismatches in the alignment
Gap_openings	Gap openings in the alignment
q.start	Contig Start position
q.end	Contig End position
s.start	mRNA/Protein Start position
s.end	mRNA/Protein End position
e-value	Expect value for BLAST result
Gene ontology (GO)	Gene Ontology Terms
Gene ontology IDs	Gene Ontology IDs (BP, CC and MF)
Gene ontology (biological process)	Gene ontology molecular function
Gene ontology (molecular function)	Gene ontology biological process
Gene ontology (cellular component)	Gene ontology cellular component

## Sheet: GO terms
Query_ID	Hit_Description	Hit_Accession(Subject)	% Identity	% Query_Coverage	Query_Length	Alignment_Length	Mistmatches	Gap_openings	q.start	q.end	s.start	s.end	e-value	Gene ontology (GO)	Gene ontology IDs	Gene ontology (molecular function)	Gene ontology (biological process)	Gene ontology (cellular component)
Locus_100_Transcript_1/1_Confidence_1.000_Length_1966	3-isopropylmalate dehydratase large subunit 2 (AHRD V1 ***- B6U6T6_MAIZE)%3B contains Interpro domain(s) IPR011826 Homoaconitase/3-isopropylmalate dehydratase%2C large subunit%2C prokaryotic	Solyc03g005730.1.1	100	77.71	655	509	0	0	169	1695	1	509	0	metabolic process;4 iron, 4 sulfur cluster binding;tricarboxylic acid cycle;cellular amino acid biosynthetic process;aconitate hydratase activity;hydro-lyase activity;leucine biosynthetic process;3-isopropylmalate dehydratase activity;intramolecular transferase activity, transferring hydroxy groups;branched-chain amino acid biosynthetic process;gluconeogenesis;glycolytic process;iron-sulfur clust…	GO:0008152;GO:0051539;GO:0006099;GO:0008652;GO:0003994;GO:0016836;GO:0009098;GO:0003861;GO:0050486;GO:0009082;GO:0006094;GO:0006096;GO:0051536;GO:0016853;GO:0000023;GO:0019252;GO:0046872;GO:0019761;GO:0009570;GO:0009536;GO:0016829;GO:0009651;GO:0009507;	GO:0051539~4 iron, 4 sulfur cluster binding;GO:0003994~aconitate hydratase activity;GO:0016836~hydro-lyase activity;GO:0003861~3-isopropylmalate dehydratase activity;GO:0050486~intramolecular transferase activity, transferring hydroxy groups;GO:0051536~iron-sulfur cluster binding;GO:0016853~isomerase activity;GO:0046872~metal ion binding;GO:0016829~lyase activity	GO:0008152~metabolic process;GO:0006099~tricarboxylic acid cycle;GO:0008652~cellular amino acid biosynthetic process;GO:0009098~leucine biosynthetic process;GO:0009082~branched-chain amino acid biosynthetic process;GO:0006094~gluconeogenesis;GO:0006096~glycolytic process;GO:0000023~maltose metabolic process;GO:0019252~starch biosynthetic process;GO:0019761~glucosinolate biosynthetic process;GO:00…	GO:0009570~chloroplast stroma;GO:0009536~plastid;GO:0009507~chloroplast
Locus_10004_Transcript_2/2_Confidence_1.000_Length_1974	HEAT repeat family protein expressed (AHRD V1 *-*- Q10RT3_ORYSJ)%3B contains Interpro domain(s) IPR011989 Armadillo-like helical	Solyc09g008490.1.1	100	95.14	658	626	0	0	1880	3	1	626	0	protein glycosylation;binding;biological_process;	GO:0006486;GO:0005488;GO:0008150;	GO:0005488~binding	GO:0006486~protein glycosylation;GO:0008150~biological_process	NA
Locus_10005_Transcript_1/1_Confidence_1.000_Length_2930	Protein E03H4.4 partially confirmed by transcript evidence (AHRD V1 *-*- O17744_CAEEL)	Solyc01g087600.1.1	100	77.69	977	759	0	0	322	2598	1	759	0	NA	NA	NA	NA	NA
Locus_10006_Transcript_1/1_Confidence_1.000_Length_1755	RING finger protein (AHRD V1 **-- B6JVU3_SCHJY)%3B contains Interpro domain(s) IPR011422 BRCA1-associated 2	Solyc03g120000.1.1	100	72.65	585	425	0	0	125	1399	1	425	0	metal ion binding;zinc ion binding;ubiquitin binding;abscisic acid biosynthetic process;regulation of seed germination;protein heterodimerization activity;ubiquitin-protein transferase activity;ubiquitin ligase complex;protein ubiquitination;protein binding;	GO:0046872;GO:0008270;GO:0043130;GO:0009688;GO:0010029;GO:0046982;GO:0004842;GO:0000151;GO:0016567;GO:0005515;	GO:0046872~metal ion binding;GO:0008270~zinc ion binding;GO:0043130~ubiquitin binding;GO:0046982~protein heterodimerization activity;GO:0004842~ubiquitin-protein transferase activity;GO:0005515~protein binding	GO:0009688~abscisic acid biosynthetic process;GO:0010029~regulation of seed germination;GO:0016567~protein ubiquitination	GO:0000151~ubiquitin ligase complex
Locus_10007_Transcript_1/1_Confidence_1.000_Length_2444	Unknown Protein (AHRD V1)	Solyc03g115100.1.1	100	79.75	815	650	0	0	1986	37	1	650	0	NA	NA	NA	NA	NA
Locus_10016_Transcript_1/1_Confidence_1.000_Length_2349	Receptor-like protein kinase At3g21340 (AHRD V1 *-** RLK6_ARATH)%3B contains Interpro domain(s) IPR002290 Serine/threonine protein kinase	Solyc02g086590.1.1	100	84.8	783	664	0	0	193	2184	1	664	0	transferase activity, transferring phosphorus-containing groups;protein phosphorylation;ATP binding;protein serine/threonine kinase activity;protein kinase activity;	GO:0016772;GO:0006468;GO:0005524;GO:0004674;GO:0004672;	GO:0016772~transferase activity, transferring phosphorus-containing groups;GO:0005524~ATP binding;GO:0004674~protein serine/threonine kinase activity;GO:0004672~protein kinase activity	GO:0006468~protein phosphorylation	NA
Locus_10020_Transcript_1/1_Confidence_1.000_Length_4394	Niemann-Pick C1 protein (AHRD V1 **-- C5FQM2_NANOT)%3B contains Interpro domain(s) IPR004765 Niemann-Pick C type protein	Solyc04g082490.1.1	100	88.33	1465	1294	0	0	150	4031	1	1294	0	membrane;integral component of membrane;cholesterol transport;hedgehog receptor activity;plasmodesma;plasma membrane;	GO:0016020;GO:0016021;GO:0030301;GO:0008158;GO:0009506;GO:0005886;	GO:0008158~hedgehog receptor activity	GO:0030301~cholesterol transport	GO:0016020~membrane;GO:0016021~integral component of membrane;GO:0009506~plasmodesma;GO:0005886~plasma membrane
Locus_10021_Transcript_2/2_Confidence_1.000_Length_1672	Peptidyl-prolyl cis-trans isomerase cyclophilin-type (AHRD V1 ***- A8IRU6_CHLRE)%3B contains Interpro domain(s) IPR002130 Peptidyl-prolyl cis-trans isomerase%2C cyclophilin-type	Solyc02g086910.1.1	100	80.97	557	451	0	0	1550	198	1	451	0	peptidyl-prolyl cis-trans isomerase activity;protein peptidyl-prolyl isomerization;isomerase activity;protein folding;defense response, incompatible interaction;photosynthetic electron transport in photosystem I;carotenoid biosynthetic process;thylakoid lumen;unsaturated fatty acid biosynthetic process;salicylic acid biosynthetic process;MAPK cascade;systemic acquired resistance, salicylic acid m…	GO:0003755;GO:0000413;GO:0016853;GO:0006457;GO:0009814;GO:0009773;GO:0016117;GO:0031977;GO:0006636;GO:0009697;GO:0000165;GO:0009862;GO:0010310;GO:0031348;GO:0009409;GO:0009595;GO:0043900;GO:0015995;GO:0009657;GO:0010207;GO:0035304;GO:0042793;GO:0009867;GO:0050832;GO:0019684;GO:0010200;GO:0009535;GO:0019288;GO:0006098;GO:0009902;GO:0010027;GO:0006612;GO:0010363;GO:0009579;GO:0009543;GO:0045893;GO:…	GO:0003755~peptidyl-prolyl cis-trans isomerase activity;GO:0016853~isomerase activity	GO:0000413~protein peptidyl-prolyl isomerization;GO:0006457~protein folding;GO:0009814~defense response, incompatible interaction;GO:0009773~photosynthetic electron transport in photosystem I;GO:0016117~carotenoid biosynthetic process;GO:0006636~unsaturated fatty acid biosynthetic process;GO:0009697~salicylic acid biosynthetic process;GO:0000165~MAPK cascade;GO:0009862~systemic acquired resistanc…	GO:0031977~thylakoid lumen;GO:0009535~chloroplast thylakoid membrane;GO:0009579~thylakoid;GO:0009543~chloroplast thylakoid lumen;GO:0009534~chloroplast thylakoid;GO:0009570~chloroplast stroma;GO:0009536~plastid;GO:0009507~chloroplast
Locus_10026_Transcript_1/1_Confidence_1.000_Length_2040	Ribonuclease 3 (AHRD V1 *-*- C3BNS5_9BACI)%3B contains Interpro domain(s) IPR000999 Ribonuclease III	Solyc10g080040.1.1	100	79.85	680	543	0	0	2039	411	51	593	0	RNA binding;ribonuclease III activity;RNA processing;rRNA catabolic process;	GO:0003723;GO:0004525;GO:0006396;GO:0016075;	GO:0003723~RNA binding;GO:0004525~ribonuclease III activity	GO:0006396~RNA processing;GO:0016075~rRNA catabolic process	NA
Locus_10028_Transcript_2/2_Confidence_1.000_Length_3239	Nodule inception protein (Fragment) (AHRD V1 *-*- B4ER15_MEDTR)%3B contains Interpro domain(s) IPR003035 Plant regulator RWP-RK	Solyc08g008410.1.1	100	93.33	1080	1008	0	0	83	3106	1	1008	0	protein binding;	GO:0005515;	GO:0005515~protein binding	NA	NA
Locus_10031_Transcript_1/2_Confidence_1.000_Length_3901	Serine/threonine-protein kinase Sgk3 (AHRD V1 *--- SGK3_RAT)%3B contains Interpro domain(s) IPR001683 Phox-like	Solyc01g108920.1.1	100	79.69	1300	1036	0	0	356	3463	1	1036	0	phosphatidylinositol binding;cell communication;protein binding;	GO:0035091;GO:0007154;GO:0005515;	GO:0035091~phosphatidylinositol binding;GO:0005515~protein binding	GO:0007154~cell communication	NA
Locus_10032_Transcript_1/2_Confidence_1.000_Length_1725	Ribonuclease 3-like protein 3 (AHRD V1 *-*- RTL3_ORYSJ)%3B contains Interpro domain(s) IPR000999 Ribonuclease III	Solyc11g008540.1.1	100	86.96	575	500	0	0	226	1725	1	500	0	ATP binding;RNA binding;ATP-dependent helicase activity;ribonuclease III activity;endoribonuclease activity, producing 5'-phosphomonoesters;helicase activity;nucleic acid binding;RNA processing;protein binding;	GO:0005524;GO:0003723;GO:0008026;GO:0004525;GO:0016891;GO:0004386;GO:0003676;GO:0006396;GO:0005515;	GO:0005524~ATP binding;GO:0003723~RNA binding;GO:0008026~ATP-dependent helicase activity;GO:0004525~ribonuclease III activity;GO:0016891~endoribonuclease activity, producing 5'-phosphomonoesters;GO:0004386~helicase activity;GO:0003676~nucleic acid binding;GO:0005515~protein binding	GO:0006396~RNA processing	NA
Locus_10037_Transcript_1/1_Confidence_1.000_Length_1428	DEAD-box ATP-dependent RNA helicase 5 (AHRD V1 *-*- RH5_ORYSJ)%3B contains Interpro domain(s) IPR011545 DNA/RNA helicase%2C DEAD/DEAH box type%2C N-terminal	Solyc11g007610.1.1	100	70.59	476	336	0	0	81	1088	1	336	0	ATP binding;ATP-dependent helicase activity;nucleic acid binding;embryo sac egg cell differentiation;karyogamy;RNA methylation;helicase activity;hydrolase activity;	GO:0005524;GO:0008026;GO:0003676;GO:0009560;GO:0000741;GO:0001510;GO:0004386;GO:0016787;	GO:0005524~ATP binding;GO:0008026~ATP-dependent helicase activity;GO:0003676~nucleic acid binding;GO:0004386~helicase activity;GO:0016787~hydrolase activity	GO:0009560~embryo sac egg cell differentiation;GO:0000741~karyogamy;GO:0001510~RNA methylation	NA
Locus_10042_Transcript_1/1_Confidence_1.000_Length_1527	Os12g0283800 protein (Fragment) (AHRD V1 *-*- Q0INW6_ORYSJ)	Solyc11g066740.1.1	100	75.25	509	383	0	0	1489	341	1	383	0	NA	NA	NA	NA	NA
Locus_10045_Transcript_1/1_Confidence_1.000_Length_1942	Peptide transporter (AHRD V1 **-* A6YJX4_9MAGN)%3B contains Interpro domain(s) IPR000109 TGF-beta receptor%2C type I/II extracellular region	Solyc04g005070.1.1	100	88.56	647	573	0	0	64	1782	1	573	0	membrane;transport;transporter activity;	GO:0016020;GO:0006810;GO:0005215;	GO:0005215~transporter activity	GO:0006810~transport	GO:0016020~membrane
Locus_10046_Transcript_1/3_Confidence_0.429_Length_2928	Alpha alpha-trehalose-phosphate synthase (UDP-forming) (AHRD V1 **** A3CXN9_METMJ)%3B contains Interpro domain(s) IPR001830 Glycosyl transferase%2C family 20	Solyc01g005210.1.1	100	77.97	976	761	0	0	2610	328	1	761	0	metabolic process;catalytic activity;trehalose biosynthetic process;alpha,alpha-trehalose-phosphate synthase (UDP-forming) activity;trehalose-phosphatase activity;transferase activity, transferring glycosyl groups;transferase activity;	GO:0008152;GO:0003824;GO:0005992;GO:0003825;GO:0004805;GO:0016757;GO:0016740;	GO:0003824~catalytic activity;GO:0003825~alpha,alpha-trehalose-phosphate synthase (UDP-forming) activity;GO:0004805~trehalose-phosphatase activity;GO:0016757~transferase activity, transferring glycosyl groups;GO:0016740~transferase activity	GO:0008152~metabolic process;GO:0005992~trehalose biosynthetic process	NA
Locus_10046_Transcript_3/3_Confidence_0.429_Length_3154	Alpha alpha-trehalose-phosphate synthase (UDP-forming) (AHRD V1 **** A3CXN9_METMJ)%3B contains Interpro domain(s) IPR001830 Glycosyl transferase%2C family 20	Solyc01g005210.1.1	100	81.54	1051	857	0	0	2836	266	1	857	0	metabolic process;catalytic activity;trehalose biosynthetic process;alpha,alpha-trehalose-phosphate synthase (UDP-forming) activity;trehalose-phosphatase activity;transferase activity, transferring glycosyl groups;transferase activity;	GO:0008152;GO:0003824;GO:0005992;GO:0003825;GO:0004805;GO:0016757;GO:0016740;	GO:0003824~catalytic activity;GO:0003825~alpha,alpha-trehalose-phosphate synthase (UDP-forming) activity;GO:0004805~trehalose-phosphatase activity;GO:0016757~transferase activity, transferring glycosyl groups;GO:0016740~transferase activity	GO:0008152~metabolic process;GO:0005992~trehalose biosynthetic process	NA
Locus_10049_Transcript_1/1_Confidence_1.000_Length_2009	Cell division cycle associated 7 (AHRD V1 *-*- Q5M7M4_XENTR)%3B contains Interpro domain(s) IPR018866 Cell division cycle-associated protein	Solyc02g090200.1.1	100	86.27	670	578	0	0	1940	207	1	578	0	NA	NA	NA	NA	NA
Locus_1005_Transcript_1/1_Confidence_1.000_Length_1923	MLO-like protein 3 (AHRD V1 ***- C6EWE6_VITVI)%3B contains Interpro domain(s) IPR004326 Mlo-related protein	Solyc00g007200.1.1	100	86.43	641	554	0	0	33	1694	1	554	0	defense response;membrane;response to biotic stimulus;calmodulin binding;integral component of membrane;	GO:0006952;GO:0016020;GO:0009607;GO:0005516;GO:0016021;	GO:0005516~calmodulin binding	GO:0006952~defense response;GO:0009607~response to biotic stimulus	GO:0016020~membrane;GO:0016021~integral component of membrane
Locus_10055_Transcript_1/2_Confidence_1.000_Length_1106	Hydrolase NUDIX family protein (AHRD V1 **-- Q2A9R5_BRAOL)%3B contains Interpro domain(s) IPR000086 NUDIX hydrolase domain	Solyc08g007240.1.1	100	94.85	369	350	0	0	1105	56	13	362	0	hydrolase activity;	GO:0016787;	GO:0016787~hydrolase activity	NA	NA
Locus_10058_Transcript_1/1_Confidence_1.000_Length_2195	Pentatricopeptide repeat-containing protein (AHRD V1 ***- D7KHY5_ARALY)%3B contains Interpro domain(s) IPR002885 Pentatricopeptide repeat	Solyc01g091240.1.1	100	85.38	732	625	0	0	2091	217	1	625	0	mRNA processing;RNA binding;plastid;chloroplast;	GO:0006397;GO:0003723;GO:0009536;GO:0009507;	GO:0003723~RNA binding	GO:0006397~mRNA processing	GO:0009536~plastid;GO:0009507~chloroplast
Locus_1006_Transcript_1/2_Confidence_1.000_Length_1902	Ectonucleoside triphosphate diphosphohydrolase 6 (AHRD V1 **-- Q6YHK4_CAVPO)%3B contains Interpro domain(s) IPR000407 Nucleoside phosphatase GDA1/CD39	Solyc12g096560.1.1	100	74.45	634	472	0	0	1684	269	1	472	0	hydrolase activity;	GO:0016787;	GO:0016787~hydrolase activity	NA	NA
Locus_10066_Transcript_1/1_Confidence_1.000_Length_1517	Exostosin family protein (AHRD V1 ***- D7M9K9_ARALY)%3B contains Interpro domain(s) IPR004263 Exostosin-like	Solyc11g010890.1.1	100	81.03	506	410	0	0	108	1337	1	410	0	endosome;trans-Golgi network;Golgi apparatus;biological_process;	GO:0005768;GO:0005802;GO:0005794;GO:0008150;	NA	GO:0008150~biological_process	GO:0005768~endosome;GO:0005802~trans-Golgi network;GO:0005794~Golgi apparatus
Locus_10079_Transcript_1/1_Confidence_1.000_Length_1904	IQ-domain 10 (Fragment) (AHRD V1 *--- D7L3Y4_ARALY)%3B contains Interpro domain(s) IPR000048 IQ calmodulin-binding region	Solyc10g086060.1.1	100	74.17	635	471	0	0	189	1601	1	471	0	protein binding;	GO:0005515;	GO:0005515~protein binding	NA	NA
Locus_10081_Transcript_2/2_Confidence_1.000_Length_1756	Acyl-CoA thioesterase 9 (AHRD V1 **** Q503Q9_DANRE);Ontology_term=GO:0016291	Solyc09g042750.1.1	100	75.73	585	443	0	0	129	1457	1	443	0	peroxisome;	GO:0005777;	NA	NA	GO:0005777~peroxisome
Locus_1010_Transcript_1/1_Confidence_1.000_Length_2651	Purple acid phosphatase (AHRD V1 *-** B0WRM8_CULQU)%3B contains Interpro domain(s) IPR015914 Purple acid phosphatase%2C N-terminal	Solyc04g005450.1.1	100	73.3	884	648	0	0	2475	532	1	648	0	metal ion binding;hydrolase activity;acid phosphatase activity;	GO:0046872;GO:0016787;GO:0003993;	GO:0046872~metal ion binding;GO:0016787~hydrolase activity;GO:0003993~acid phosphatase activity	NA	NA
Locus_10105_Transcript_2/2_Confidence_1.000_Length_2649	Succinate dehydrogenase flavoprotein subunit (AHRD V1 **** B8CCT7_THAPS)%3B contains Interpro domain(s) IPR011281 Succinate dehydrogenase%2C flavoprotein subunit	Solyc02g085350.1.1	100	71.23	883	629	0	0	2518	632	1	629	0	flavin adenine dinucleotide binding;oxidation-reduction process;oxidoreductase activity;tricarboxylic acid cycle;electron transport chain;oxidoreductase activity, acting on the CH-CH group of donors;succinate dehydrogenase activity;mitochondrial respiratory chain complex II;mitochondrial electron transport, succinate to ubiquinone;succinate dehydrogenase (ubiquinone) activity;mitochondrial inner …	GO:0050660;GO:0055114;GO:0016491;GO:0006099;GO:0022900;GO:0016627;GO:0000104;GO:0005749;GO:0006121;GO:0008177;GO:0005743;GO:0005739;GO:0016020;	GO:0050660~flavin adenine dinucleotide binding;GO:0016491~oxidoreductase activity;GO:0016627~oxidoreductase activity, acting on the CH-CH group of donors;GO:0000104~succinate dehydrogenase activity;GO:0008177~succinate dehydrogenase (ubiquinone) activity	GO:0055114~oxidation-reduction process;GO:0006099~tricarboxylic acid cycle;GO:0022900~electron transport chain;GO:0006121~mitochondrial electron transport, succinate to ubiquinone	GO:0005749~mitochondrial respiratory chain complex II;GO:0005743~mitochondrial inner membrane;GO:0005739~mitochondrion;GO:0016020~membrane
Locus_10107_Transcript_1/1_Confidence_1.000_Length_1521	Pyruvate dehydrogenase E1 component alpha subunit (AHRD V1 **** D6YUM5_WADCW)%3B contains Interpro domain(s) IPR001017 Dehydrogenase%2C E1 component	Solyc05g056480.1.1	100	92.11	507	467	0	0	24	1424	1	467	0	metabolic process;oxidoreductase activity, acting on the aldehyde or oxo group of donors, disulfide as acceptor;3-methyl-2-oxobutanoate dehydrogenase (2-methylpropanoyl-transferring) activity;oxidoreductase activity;mitochondrial matrix;mitochondrion;metal ion binding;oxidation-reduction process;	GO:0008152;GO:0016624;GO:0003863;GO:0016491;GO:0005759;GO:0005739;GO:0046872;GO:0055114;	GO:0016624~oxidoreductase activity, acting on the aldehyde or oxo group of donors, disulfide as acceptor;GO:0003863~3-methyl-2-oxobutanoate dehydrogenase (2-methylpropanoyl-transferring) activity;GO:0016491~oxidoreductase activity;GO:0046872~metal ion binding	GO:0008152~metabolic process;GO:0055114~oxidation-reduction process	GO:0005759~mitochondrial matrix;GO:0005739~mitochondrion
Locus_10109_Transcript_1/1_Confidence_1.000_Length_1748	Glucan endo-1 3-beta-glucosidase 7 (AHRD V1 ***- B6T478_MAIZE)%3B contains Interpro domain(s) IPR000490 Glycoside hydrolase%2C family 17	Solyc08g083310.1.1	100	72.56	583	423	0	0	380	1648	1	423	0	catalytic activity;hydrolase activity;carbohydrate metabolic process;hydrolase activity, hydrolyzing O-glycosyl compounds;	GO:0003824;GO:0016787;GO:0005975;GO:0004553;	GO:0003824~catalytic activity;GO:0016787~hydrolase activity;GO:0004553~hydrolase activity, hydrolyzing O-glycosyl compounds	GO:0005975~carbohydrate metabolic process	NA
Locus_1011_Transcript_1/1_Confidence_1.000_Length_1755	Cathepsin B-like cysteine proteinase (AHRD V1 *--- CYSP_SCHMA)%3B contains Interpro domain(s) IPR013128 Peptidase C1A%2C papain	Solyc04g080880.1.1	100	78.97	585	462	0	0	3	1388	384	845	0	oxidoreductase activity, acting on paired donors, with incorporation or reduction of molecular oxygen;oxidation-reduction process;oxidoreductase activity, acting on paired donors, with incorporation or reduction of molecular oxygen, 2-oxoglutarate as one donor, and incorporation of one atom each of oxygen into both donors;oxidoreductase activity;iron ion binding;hydrolase activity;proteolysis;cys…	GO:0016705;GO:0055114;GO:0016706;GO:0016491;GO:0005506;GO:0016787;GO:0006508;GO:0008234;GO:0008233;GO:0031418;GO:0005773;GO:0005783;	GO:0016705~oxidoreductase activity, acting on paired donors, with incorporation or reduction of molecular oxygen;GO:0016706~oxidoreductase activity, acting on paired donors, with incorporation or reduction of molecular oxygen, 2-oxoglutarate as one donor, and incorporation of one atom each of oxygen into both donors;GO:0016491~oxidoreductase activity;GO:0005506~iron ion binding;GO:0016787~hydrola…	GO:0055114~oxidation-reduction process;GO:0006508~proteolysis	GO:0005773~vacuole;GO:0005783~endoplasmic reticulum
Locus_10111_Transcript_1/1_Confidence_1.000_Length_1946	Vesicular glutamate transporter 3 (AHRD V1 **-* B5AU16_DANRE)%3B contains Interpro domain(s) IPR016196 Major facilitator superfamily%2C general substrate transporter	Solyc07g007560.1.1	100	82.43	649	535	0	0	146	1750	1	535	0	transmembrane transport;integral component of membrane;inorganic phosphate transmembrane transporter activity;chloroplast membrane;nitrate transport;plastid;membrane;chloroplast;	GO:0055085;GO:0016021;GO:0005315;GO:0031969;GO:0015706;GO:0009536;GO:0016020;GO:0009507;	GO:0005315~inorganic phosphate transmembrane transporter activity	GO:0055085~transmembrane transport;GO:0015706~nitrate transport	GO:0016021~integral component of membrane;GO:0031969~chloroplast membrane;GO:0009536~plastid;GO:0016020~membrane;GO:0009507~chloroplast
Locus_10112_Transcript_1/1_Confidence_1.000_Length_1239	Structure-specific endonuclease subunit slx1 (AHRD V1 *-*- D3PJZ8_9MAXI)%3B contains Interpro domain(s) IPR000305 Excinuclease ABC%2C C subunit%2C N-terminal	Solyc09g031790.1.1	100	84.75	413	350	0	0	93	1142	1	350	0	hydrolase activity;endonuclease activity;cellular response to DNA damage stimulus;5'-flap endonuclease activity;nucleus;Slx1-Slx4 complex;endodeoxyribonuclease activity;DNA recombination;DNA repair;nucleic acid phosphodiester bond hydrolysis;nuclease activity;	GO:0016787;GO:0004519;GO:0006974;GO:0017108;GO:0005634;GO:0033557;GO:0004520;GO:0006310;GO:0006281;GO:0090305;GO:0004518;	GO:0016787~hydrolase activity;GO:0004519~endonuclease activity;GO:0017108~5'-flap endonuclease activity;GO:0004520~endodeoxyribonuclease activity;GO:0004518~nuclease activity	GO:0006974~cellular response to DNA damage stimulus;GO:0006310~DNA recombination;GO:0006281~DNA repair;GO:0090305~nucleic acid phosphodiester bond hydrolysis	GO:0005634~nucleus;GO:0033557~Slx1-Slx4 complex
Locus_10115_Transcript_2/5_Confidence_0.692_Length_1471	Integrin-linked kinase-associated serine/threonine phosphatase 2C (AHRD V1 **** ILKAP_HUMAN)%3B contains Interpro domain(s) IPR015655 Protein phosphatase 2C	Solyc01g100040.1.1	100	74.9	490	367	0	0	262	1362	1	367	0	metabolic process;catalytic activity;	GO:0008152;GO:0003824;	GO:0003824~catalytic activity	GO:0008152~metabolic process	NA
Locus_10115_Transcript_5/5_Confidence_0.692_Length_1503	Integrin-linked kinase-associated serine/threonine phosphatase 2C (AHRD V1 **** ILKAP_HUMAN)%3B contains Interpro domain(s) IPR015655 Protein phosphatase 2C	Solyc01g100040.1.1	100	73.25	501	367	0	0	294	1394	1	367	0	metabolic process;catalytic activity;	GO:0008152;GO:0003824;	GO:0003824~catalytic activity	GO:0008152~metabolic process	NA
Locus_10116_Transcript_4/4_Confidence_0.444_Length_1486	Bromodomain containing 2 (Fragment) (AHRD V1 *--- B0S7P2_HUMAN)%3B contains Interpro domain(s) IPR001487 Bromodomain	Solyc09g015660.1.1	100	72.93	495	361	0	0	1275	193	1	361	0	protein binding;	GO:0005515;	GO:0005515~protein binding	NA	NA
Locus_10117_Transcript_1/1_Confidence_1.000_Length_1491	Multidrug resistance protein mdtK (AHRD V1 ***- MDTK_ENT38)%3B contains Interpro domain(s) IPR015521 MATE family transporter related protein	Solyc04g007540.1.1	100	92.76	497	461	0	0	3	1385	16	476	0	transmembrane transport;membrane;antiporter activity;drug transmembrane transporter activity;drug transmembrane transport;	GO:0055085;GO:0016020;GO:0015297;GO:0015238;GO:0006855;	GO:0015297~antiporter activity;GO:0015238~drug transmembrane transporter activity	GO:0055085~transmembrane transport;GO:0006855~drug transmembrane transport	GO:0016020~membrane
Locus_10118_Transcript_1/1_Confidence_1.000_Length_1609	Phosphoribosylaminoimidazole-succinocarboxamide synthase (AHRD V1 **** Q6T7F0_TOBAC)%3B contains Interpro domain(s) IPR001636 SAICAR synthetase	Solyc01g081300.1.1	100	73.69	536	395	0	0	1529	345	1	395	0	ATP binding;purine nucleotide biosynthetic process;ligase activity;'de novo' IMP biosynthetic process;phosphoribosylaminoimidazolesuccinocarboxamide synthase activity;toxin catabolic process;response to auxin;nucleotide binding;chloroplast stroma;plastid;chloroplast;	GO:0005524;GO:0006164;GO:0016874;GO:0006189;GO:0004639;GO:0009407;GO:0009733;GO:0000166;GO:0009570;GO:0009536;GO:0009507;	GO:0005524~ATP binding;GO:0016874~ligase activity;GO:0004639~phosphoribosylaminoimidazolesuccinocarboxamide synthase activity;GO:0000166~nucleotide binding	GO:0006164~purine nucleotide biosynthetic process;GO:0006189~'de novo' IMP biosynthetic process;GO:0009407~toxin catabolic process;GO:0009733~response to auxin	GO:0009570~chloroplast stroma;GO:0009536~plastid;GO:0009507~chloroplast
Locus_1012_Transcript_3/4_Confidence_0.417_Length_1869	Casein kinase (AHRD V1 ***- A2I5G0_BETVU)%3B contains Interpro domain(s) IPR002290 Serine/threonine protein kinase	Solyc05g016410.1.1	100	75.28	623	469	0	0	1719	313	1	469	0	transferase activity, transferring phosphorus-containing groups;protein phosphorylation;ATP binding;protein serine/threonine kinase activity;protein kinase activity;nucleotide binding;	GO:0016772;GO:0006468;GO:0005524;GO:0004674;GO:0004672;GO:0000166;	GO:0016772~transferase activity, transferring phosphorus-containing groups;GO:0005524~ATP binding;GO:0004674~protein serine/threonine kinase activity;GO:0004672~protein kinase activity;GO:0000166~nucleotide binding	GO:0006468~protein phosphorylation	NA
Locus_10122_Transcript_1/1_Confidence_1.000_Length_3173	Lysine-specific demethylase 5C (AHRD V1 *--- KDM5C_HUMAN)%3B contains Interpro domain(s) IPR011011 Zinc finger%2C FYVE/PHD-type	Solyc12g014540.1.1	100	77.22	1058	817	0	0	2913	463	1	817	0	metal ion binding;DNA binding;zinc ion binding;protein binding;chromatin binding;	GO:0046872;GO:0003677;GO:0008270;GO:0005515;GO:0003682;	GO:0046872~metal ion binding;GO:0003677~DNA binding;GO:0008270~zinc ion binding;GO:0005515~protein binding;GO:0003682~chromatin binding	NA	NA
Locus_10129_Transcript_1/1_Confidence_1.000_Length_1344	Lactoylglutathione lyase (AHRD V1 ***- B6SSK1_MAIZE)%3B contains Interpro domain(s) IPR004361 Glyoxalase I	Solyc08g066850.1.1	100	80.36	448	360	0	0	1318	239	1	360	0	metal ion binding;lactoylglutathione lyase activity;	GO:0046872;GO:0004462;	GO:0046872~metal ion binding;GO:0004462~lactoylglutathione lyase activity	NA	NA
Locus_10131_Transcript_1/1_Confidence_1.000_Length_2017	Polygalacturonase (AHRD V1 **-- B6SZN5_MAIZE)%3B contains Interpro domain(s) IPR012334 Pectin lyase fold	Solyc12g009210.1.1	100	73.66	672	495	0	0	319	1803	1	495	0	metabolic process;hydrolase activity;polygalacturonase activity;extracellular region;hydrolase activity, acting on glycosyl bonds;carbohydrate metabolic process;	GO:0008152;GO:0016787;GO:0004650;GO:0005576;GO:0016798;GO:0005975;	GO:0016787~hydrolase activity;GO:0004650~polygalacturonase activity;GO:0016798~hydrolase activity, acting on glycosyl bonds	GO:0008152~metabolic process;GO:0005975~carbohydrate metabolic process	GO:0005576~extracellular region
Locus_10133_Transcript_1/2_Confidence_1.000_Length_1380	L-lactate dehydrogenase (AHRD V1 ***- C0S8Q7_PARBP)%3B contains Interpro domain(s) IPR012133 Alpha-hydroxy acid dehydrogenase%2C FMN-dependent	Solyc07g056540.1.1	100	80.65	460	371	0	0	88	1200	1	371	0	catalytic activity;oxidation-reduction process;oxidoreductase activity;FMN binding;medium-chain-(S)-2-hydroxy-acid oxidase activity;long-chain-(S)-2-hydroxy-long-chain-acid oxidase activity;very-long-chain-(S)-2-hydroxy-acid oxidase activity;(S)-2-hydroxy-acid oxidase activity;	GO:0003824;GO:0055114;GO:0016491;GO:0010181;GO:0052854;GO:0052853;GO:0052852;GO:0003973;	GO:0003824~catalytic activity;GO:0016491~oxidoreductase activity;GO:0010181~FMN binding;GO:0052854~medium-chain-(S)-2-hydroxy-acid oxidase activity;GO:0052853~long-chain-(S)-2-hydroxy-long-chain-acid oxidase activity;GO:0052852~very-long-chain-(S)-2-hydroxy-acid oxidase activity;GO:0003973~(S)-2-hydroxy-acid oxidase activity	GO:0055114~oxidation-reduction process	NA
Locus_10133_Transcript_2/2_Confidence_1.000_Length_1374	L-lactate dehydrogenase (AHRD V1 ***- C0S8Q7_PARBP)%3B contains Interpro domain(s) IPR012133 Alpha-hydroxy acid dehydrogenase%2C FMN-dependent	Solyc07g056540.1.1	100	81	458	371	0	0	82	1194	1	371	0	catalytic activity;oxidation-reduction process;oxidoreductase activity;FMN binding;medium-chain-(S)-2-hydroxy-acid oxidase activity;long-chain-(S)-2-hydroxy-long-chain-acid oxidase activity;very-long-chain-(S)-2-hydroxy-acid oxidase activity;(S)-2-hydroxy-acid oxidase activity;	GO:0003824;GO:0055114;GO:0016491;GO:0010181;GO:0052854;GO:0052853;GO:0052852;GO:0003973;	GO:0003824~catalytic activity;GO:0016491~oxidoreductase activity;GO:0010181~FMN binding;GO:0052854~medium-chain-(S)-2-hydroxy-acid oxidase activity;GO:0052853~long-chain-(S)-2-hydroxy-long-chain-acid oxidase activity;GO:0052852~very-long-chain-(S)-2-hydroxy-acid oxidase activity;GO:0003973~(S)-2-hydroxy-acid oxidase activity	GO:0055114~oxidation-reduction process	NA
Locus_10136_Transcript_1/1_Confidence_1.000_Length_1554	Alternative oxidase (AHRD V1 ***- Q9FEC9_SOLLC)%3B contains Interpro domain(s) IPR002680 Alternative oxidase	Solyc11g011990.1.1	100	70.66	518	366	0	0	1405	308	1	366	0	membrane;metal ion binding;thylakoid;oxidation-reduction process;oxidoreductase activity;negative regulation of transcription, DNA-templated;alternative oxidase activity;response to temperature stimulus;respiratory gaseous exchange;mitochondrial envelope;plastid organization;integral component of membrane;chloroplast organization;response to high light intensity;carotenoid biosynthetic process;re…	GO:0016020;GO:0046872;GO:0009579;GO:0055114;GO:0016491;GO:0045892;GO:0009916;GO:0009266;GO:0007585;GO:0005740;GO:0009657;GO:0016021;GO:0009658;GO:0009644;GO:0016117;GO:0070469;GO:0046862;GO:0009509;GO:0009535;GO:0009536;GO:0009507;	GO:0046872~metal ion binding;GO:0016491~oxidoreductase activity;GO:0009916~alternative oxidase activity	GO:0055114~oxidation-reduction process;GO:0045892~negative regulation of transcription, DNA-templated;GO:0009266~response to temperature stimulus;GO:0007585~respiratory gaseous exchange;GO:0009657~plastid organization;GO:0009658~chloroplast organization;GO:0009644~response to high light intensity;GO:0016117~carotenoid biosynthetic process	GO:0016020~membrane;GO:0009579~thylakoid;GO:0005740~mitochondrial envelope;GO:0016021~integral component of membrane;GO:0070469~respiratory chain;GO:0046862~chromoplast membrane;GO:0009509~chromoplast;GO:0009535~chloroplast thylakoid membrane;GO:0009536~plastid;GO:0009507~chloroplast
Locus_10140_Transcript_1/1_Confidence_1.000_Length_1309	Pentatricopeptide repeat-containing protein (AHRD V1 ***- D7KN35_ARALY)%3B contains Interpro domain(s) IPR002885 Pentatricopeptide repeat	Solyc03g031460.1.1	100	86.93	436	379	0	0	1294	158	1	379	0	protein binding;	GO:0005515;	GO:0005515~protein binding	NA	NA
Locus_10144_Transcript_1/1_Confidence_1.000_Length_2726	Bromodomain containing 2 (Fragment) (AHRD V1 *--- A2AAU1_HUMAN)%3B contains Interpro domain(s) IPR001487 Bromodomain	Solyc12g014170.1.1	100	77.12	909	701	0	0	2692	590	1	701	0	protein binding;	GO:0005515;	GO:0005515~protein binding	NA	NA
Locus_1015_Transcript_1/3_Confidence_0.400_Length_1725	La domain containing protein expressed (AHRD V1 *--- Q8LMP9_ORYSJ)%3B contains Interpro domain(s) IPR006630 RNA-binding protein Lupus La	Solyc04g081820.1.1	100	75.3	575	433	0	0	238	1536	1	433	0	NA	NA	NA	NA	NA
Locus_1015_Transcript_3/3_Confidence_0.600_Length_2360	La domain containing protein expressed (AHRD V1 *--- Q8LMP9_ORYSJ)%3B contains Interpro domain(s) IPR006630 RNA-binding protein Lupus La	Solyc04g081820.1.1	100	71.03	787	559	0	0	238	1914	1	559	0	NA	NA	NA	NA	NA
Locus_10150_Transcript_1/1_Confidence_1.000_Length_1307	UDP-3-O- (AHRD V1 ***- B9SJ32_RICCO)%3B contains Interpro domain(s) IPR004463 UDP-3-O-acyl N-acetylglucosamine deacetylase	Solyc07g008850.1.1	100	72.25	436	315	0	0	3	947	2	316	0	lipid A biosynthetic process;UDP-3-O-[3-hydroxymyristoyl] N-acetylglucosamine deacetylase activity;	GO:0009245;GO:0008759;	GO:0008759~UDP-3-O-[3-hydroxymyristoyl] N-acetylglucosamine deacetylase activity	GO:0009245~lipid A biosynthetic process	NA
Locus_10154_Transcript_1/1_Confidence_1.000_Length_3843	Chromodomain-helicase-DNA-binding protein 2 (AHRD V1 *--* CHD2_HUMAN)%3B contains Interpro domain(s) IPR000330 SNF2-related	Solyc06g054560.1.1	100	82.83	1281	1061	0	0	89	3271	1	1061	0	ATP binding;chromatin binding;DNA binding;helicase activity;nucleic acid binding;nucleus;ATP-dependent chromatin remodeling;nucleosome binding;hydrolase activity, acting on acid anhydrides, in phosphorus-containing anhydrides;chromatin remodeling;	GO:0005524;GO:0003682;GO:0003677;GO:0004386;GO:0003676;GO:0005634;GO:0043044;GO:0031491;GO:0016818;GO:0006338;	GO:0005524~ATP binding;GO:0003682~chromatin binding;GO:0003677~DNA binding;GO:0004386~helicase activity;GO:0003676~nucleic acid binding;GO:0031491~nucleosome binding;GO:0016818~hydrolase activity, acting on acid anhydrides, in phosphorus-containing anhydrides	GO:0043044~ATP-dependent chromatin remodeling;GO:0006338~chromatin remodeling	GO:0005634~nucleus
Locus_10156_Transcript_1/1_Confidence_1.000_Length_2472	NH(3)-dependent NAD(+) synthetase (AHRD V1 ***- A1ZGC5_9BACT)%3B contains Interpro domain(s) IPR014445 Glutamine-dependent NAD(+) synthetase%2C GAT region	Solyc08g082830.1.1	100	88.71	824	731	0	0	2366	174	1	731	0	ATP binding;NAD biosynthetic process;NAD+ synthase (glutamine-hydrolyzing) activity;nitrogen compound metabolic process;hydrolase activity, acting on carbon-nitrogen (but not peptide) bonds;response to cadmium ion;cytosol;nucleotide binding;ligase activity;	GO:0005524;GO:0009435;GO:0003952;GO:0006807;GO:0016810;GO:0046686;GO:0005829;GO:0000166;GO:0016874;	GO:0005524~ATP binding;GO:0003952~NAD+ synthase (glutamine-hydrolyzing) activity;GO:0016810~hydrolase activity, acting on carbon-nitrogen (but not peptide) bonds;GO:0000166~nucleotide binding;GO:0016874~ligase activity	GO:0009435~NAD biosynthetic process;GO:0006807~nitrogen compound metabolic process;GO:0046686~response to cadmium ion	GO:0005829~cytosol
Locus_10169_Transcript_1/1_Confidence_1.000_Length_2449	cDNA clone J023119C16 full insert sequence (AHRD V1 *-*- B7F733_ORYSJ)	Solyc01g006870.1.1	100	75.37	816	615	0	0	348	2192	1	615	0	NA	NA	NA	NA	NA
Locus_10172_Transcript_1/1_Confidence_1.000_Length_2583	Response regulator 8 (AHRD V1 *-*- Q9AV93_MAIZE)%3B contains Interpro domain(s) IPR017053 Response regulator%2C plant B-type	Solyc01g065540.1.1	100	70.62	861	608	0	0	2310	487	70	677	0	regulation of transcription, DNA-templated;chromatin binding;DNA binding;intracellular signal transduction;phosphorelay response regulator activity;phosphorelay signal transduction system;	GO:0006355;GO:0003682;GO:0003677;GO:0035556;GO:0000156;GO:0000160;	GO:0003682~chromatin binding;GO:0003677~DNA binding;GO:0000156~phosphorelay response regulator activity	GO:0006355~regulation of transcription, DNA-templated;GO:0035556~intracellular signal transduction;GO:0000160~phosphorelay signal transduction system	NA
Locus_10177_Transcript_1/1_Confidence_1.000_Length_1982	Ceramide glucosyltransferase (AHRD V1 ***- Q946Y1_GOSAR)	Solyc12g008490.1.1	100	78.52	661	519	0	0	1763	207	1	519	0	transferase activity, transferring glycosyl groups;transferase activity;	GO:0016757;GO:0016740;	GO:0016757~transferase activity, transferring glycosyl groups;GO:0016740~transferase activity	NA	NA
Locus_10179_Transcript_1/1_Confidence_1.000_Length_1665	Dof zinc finger protein (AHRD V1 *-*- Q9M4G1_SOLTU)%3B contains Interpro domain(s) IPR003851 Zinc finger%2C Dof-type	Solyc09g010680.1.1	100	71.71	555	398	0	0	141	1334	1	398	0	regulation of transcription, DNA-templated;DNA binding;nucleus;	GO:0006355;GO:0003677;GO:0005634;	GO:0003677~DNA binding	GO:0006355~regulation of transcription, DNA-templated	GO:0005634~nucleus
Locus_10180_Transcript_1/4_Confidence_0.667_Length_2552	Uncharacterized aarF domain-containing protein kinase 1 (AHRD V1 *--- ADCK1_XENTR)%3B contains Interpro domain(s) IPR004147 ABC-1	Solyc04g083010.1.1	100	82.96	851	706	0	0	2403	286	9	714	0	transferase activity, transferring phosphorus-containing groups;protein phosphorylation;ATP binding;protein kinase activity;protein stabilization;regulation of tocopherol cyclase activity;plastoglobule;nucleotide binding;kinase activity;phosphorylation;transferase activity;plastid;chloroplast;binding;	GO:0016772;GO:0006468;GO:0005524;GO:0004672;GO:0050821;GO:1902171;GO:0010287;GO:0000166;GO:0016301;GO:0016310;GO:0016740;GO:0009536;GO:0009507;GO:0005488;	GO:0016772~transferase activity, transferring phosphorus-containing groups;GO:0005524~ATP binding;GO:0004672~protein kinase activity;GO:0000166~nucleotide binding;GO:0016301~kinase activity;GO:0016740~transferase activity;GO:0005488~binding	GO:0006468~protein phosphorylation;GO:0050821~protein stabilization;GO:1902171~regulation of tocopherol cyclase activity;GO:0016310~phosphorylation	GO:0010287~plastoglobule;GO:0009536~plastid;GO:0009507~chloroplast
Locus_10182_Transcript_1/1_Confidence_1.000_Length_1504	Cyclin A-like protein (AHRD V1 ***- Q40492_TOBAC)%3B contains Interpro domain(s) IPR015453 G2/mitotic-specific cyclin A	Solyc12g088530.1.1	100	70.66	501	354	0	0	68	1129	1	354	0	cell cycle;nucleus;cell division;regulation of cell cycle;protein kinase binding;regulation of cyclin-dependent protein serine/threonine kinase activity;	GO:0007049;GO:0005634;GO:0051301;GO:0051726;GO:0019901;GO:0000079;	GO:0019901~protein kinase binding	GO:0007049~cell cycle;GO:0051301~cell division;GO:0051726~regulation of cell cycle;GO:0000079~regulation of cyclin-dependent protein serine/threonine kinase activity	GO:0005634~nucleus
Locus_10185_Transcript_6/6_Confidence_0.688_Length_1922	Amino acid permease (AHRD V1 **** B9N5L8_POPTR)%3B contains Interpro domain(s) IPR013057 Amino acid transporter%2C transmembrane	Solyc07g066010.1.1	100	71.14	641	456	0	0	376	1743	1	456	0	membrane;integral component of membrane;	GO:0016020;GO:0016021;	NA	NA	GO:0016020~membrane;GO:0016021~integral component of membrane
Locus_10186_Transcript_3/3_Confidence_0.500_Length_1917	CDK5 regulatory subunit associated protein 3 (AHRD V1 ***- Q6IQA6_DANRE)%3B contains Interpro domain(s) IPR008491 Protein of unknown function DUF773	Solyc03g059030.1.1	100	88.26	639	564	0	0	55	1746	1	564	0	regulation of cyclin-dependent protein serine/threonine kinase activity;molecular_function;cellular_component;biological_process;	GO:0000079;GO:0003674;GO:0005575;GO:0008150;	GO:0003674~molecular_function	GO:0000079~regulation of cyclin-dependent protein serine/threonine kinase activity;GO:0008150~biological_process	GO:0005575~cellular_component
Locus_10187_Transcript_1/1_Confidence_1.000_Length_1237	Xylanase inhibitor (Fragment) (AHRD V1 **-- Q53IQ4_WHEAT)%3B contains Interpro domain(s) IPR001461 Peptidase A1	Solyc09g065000.1.1	100	98.06	412	404	0	0	1212	1	1	404	0	proteolysis;aspartic-type endopeptidase activity;	GO:0006508;GO:0004190;	GO:0004190~aspartic-type endopeptidase activity	GO:0006508~proteolysis	NA
Locus_10190_Transcript_1/1_Confidence_1.000_Length_1153	Geranylgeranyl pyrophosphate synthase 2 (AHRD V1 ***- Q1A7S9_SOLLC)%3B contains Interpro domain(s) IPR000092 Polyprenyl synthetase	Solyc04g079960.1.1	100	90.36	384	347	0	0	1153	113	17	363	0	transferase activity;isoprenoid biosynthetic process;	GO:0016740;GO:0008299;	GO:0016740~transferase activity	GO:0008299~isoprenoid biosynthetic process	NA
Locus_10193_Transcript_1/1_Confidence_1.000_Length_1607	Geranylgeranyl reductase (AHRD V1 ***- Q1ZYL0_OLEEU)%3B contains Interpro domain(s) IPR011774 Geranylgeranyl reductase%2C plants and cyanobacteria	Solyc03g115980.1.1	100	86.57	536	464	0	0	1567	176	1	464	0	membrane;metabolic process;chloroplast envelope;oxidation-reduction process;oxidoreductase activity;cofactor biosynthetic process;geranylgeranyl reductase activity;oxidoreductase activity, acting on the CH-CH group of donors, NAD or NADP as acceptor;chlorophyll biosynthetic process;chloroplast thylakoid;photosynthesis, light reaction;photosynthesis;cysteine biosynthetic process;chloroplast thylak…	GO:0016020;GO:0008152;GO:0009941;GO:0055114;GO:0016491;GO:0051188;GO:0045550;GO:0016628;GO:0015995;GO:0009534;GO:0019684;GO:0015979;GO:0019344;GO:0009535;GO:0035304;GO:0031969;GO:0010189;GO:0009536;GO:0009507;GO:0005515;	GO:0016491~oxidoreductase activity;GO:0045550~geranylgeranyl reductase activity;GO:0016628~oxidoreductase activity, acting on the CH-CH group of donors, NAD or NADP as acceptor;GO:0005515~protein binding	GO:0008152~metabolic process;GO:0055114~oxidation-reduction process;GO:0051188~cofactor biosynthetic process;GO:0015995~chlorophyll biosynthetic process;GO:0019684~photosynthesis, light reaction;GO:0015979~photosynthesis;GO:0019344~cysteine biosynthetic process;GO:0035304~regulation of protein dephosphorylation;GO:0010189~vitamin E biosynthetic process	GO:0016020~membrane;GO:0009941~chloroplast envelope;GO:0009534~chloroplast thylakoid;GO:0009535~chloroplast thylakoid membrane;GO:0031969~chloroplast membrane;GO:0009536~plastid;GO:0009507~chloroplast
Locus_10198_Transcript_2/2_Confidence_1.000_Length_1629	Alpha-1 3-mannosyltransferase ALG2 (AHRD V1 **-* D3TN82_GLOMM)%3B contains Interpro domain(s) IPR001296 Glycosyl transferase%2C group 1	Solyc06g082490.1.1	100	75.14	543	408	0	0	160	1383	1	408	0	biosynthetic process;glycolipid 6-alpha-mannosyltransferase activity;GDP-Man:Man1GlcNAc2-PP-Dol alpha-1,3-mannosyltransferase activity;transferase activity;	GO:0009058;GO:0033164;GO:0004378;GO:0016740;	GO:0033164~glycolipid 6-alpha-mannosyltransferase activity;GO:0004378~GDP-Man:Man1GlcNAc2-PP-Dol alpha-1,3-mannosyltransferase activity;GO:0016740~transferase activity	GO:0009058~biosynthetic process	NA
Locus_10199_Transcript_1/1_Confidence_1.000_Length_2771	Protein FAR1-RELATED SEQUENCE 8 (AHRD V1 ***- FRS8_ARATH)%3B contains Interpro domain(s) IPR004330 Transcription factor%2C FAR1-related	Solyc06g068210.1.1	100	80.3	924	742	0	0	384	2609	1	742	0	zinc ion binding;hydrogen peroxide biosynthetic process;protein desumoylation;vegetative to reproductive phase transition of meristem;metal ion binding;nucleus;	GO:0008270;GO:0050665;GO:0016926;GO:0010228;GO:0046872;GO:0005634;	GO:0008270~zinc ion binding;GO:0046872~metal ion binding	GO:0050665~hydrogen peroxide biosynthetic process;GO:0016926~protein desumoylation;GO:0010228~vegetative to reproductive phase transition of meristem	GO:0005634~nucleus
Locus_10204_Transcript_1/2_Confidence_1.000_Length_1356	Bile acid sodium symporter family protein (AHRD V1 **** D7L6U2_ARALY)%3B contains Interpro domain(s) IPR002657 Bile acid:sodium symporter	Solyc09g055940.1.1	100	73.89	452	334	0	0	141	1142	1	334	0	membrane;sodium ion transport;bile acid:sodium symporter activity;chloroplast envelope;transport;plastid;chloroplast;integral component of membrane;	GO:0016020;GO:0006814;GO:0008508;GO:0009941;GO:0006810;GO:0009536;GO:0009507;GO:0016021;	GO:0008508~bile acid:sodium symporter activity	GO:0006814~sodium ion transport;GO:0006810~transport	GO:0016020~membrane;GO:0009941~chloroplast envelope;GO:0009536~plastid;GO:0009507~chloroplast;GO:0016021~integral component of membrane
Locus_10208_Transcript_1/1_Confidence_1.000_Length_1249	Aldo/keto reductase family protein (AHRD V1 ***- D7KWQ9_ARALY)%3B contains Interpro domain(s) IPR001395 Aldo/keto reductase	Solyc09g097980.1.1	100	84.38	416	351	0	0	1189	137	1	351	0	NA	NA	NA	NA	NA
Locus_10209_Transcript_1/1_Confidence_1.000_Length_3187	Homology to unknown gene (AHRD V1 *--- Q01GH9_OSTTA)%3B contains Interpro domain(s) IPR008528 Protein of unknown function DUF810	Solyc05g018180.1.1	100	89.83	1062	954	0	0	78	2939	1	954	0	defense response by callose deposition;intracellular signal transduction;MAPK cascade;systemic acquired resistance, salicylic acid mediated signaling pathway;negative regulation of defense response;cell communication;response to cold;endoplasmic reticulum unfolded protein response;negative regulation of programmed cell death;abscisic acid-activated signaling pathway;jasmonic acid mediated signali…	GO:0052542;GO:0035556;GO:0000165;GO:0009862;GO:0031348;GO:0007154;GO:0009409;GO:0030968;GO:0043069;GO:0009738;GO:0009867;GO:0050832;GO:0009723;GO:0006612;GO:0010363;GO:0006499;GO:0048527;GO:0048193;GO:0008150;	NA	GO:0052542~defense response by callose deposition;GO:0035556~intracellular signal transduction;GO:0000165~MAPK cascade;GO:0009862~systemic acquired resistance, salicylic acid mediated signaling pathway;GO:0031348~negative regulation of defense response;GO:0007154~cell communication;GO:0009409~response to cold;GO:0030968~endoplasmic reticulum unfolded protein response;GO:0043069~negative regulatio…	NA
Locus_1021_Transcript_1/1_Confidence_1.000_Length_1733	Receptor-like protein kinase (AHRD V1 *-*- Q9FZP2_ARATH)%3B contains Interpro domain(s) IPR001245 Tyrosine protein kinase	Solyc11g010700.1.1	100	90.48	578	523	0	0	1733	165	276	798	0	transferase activity, transferring phosphorus-containing groups;protein phosphorylation;ATP binding;protein kinase activity;protein ubiquitination;ubiquitin-protein transferase activity;ubiquitin ligase complex;	GO:0016772;GO:0006468;GO:0005524;GO:0004672;GO:0016567;GO:0004842;GO:0000151;	GO:0016772~transferase activity, transferring phosphorus-containing groups;GO:0005524~ATP binding;GO:0004672~protein kinase activity;GO:0004842~ubiquitin-protein transferase activity	GO:0006468~protein phosphorylation;GO:0016567~protein ubiquitination	GO:0000151~ubiquitin ligase complex
Locus_10213_Transcript_1/1_Confidence_1.000_Length_2123	Os01g0917200 protein (Fragment) (AHRD V1 ***- Q0JGL5_ORYSJ)%3B contains Interpro domain(s) IPR009003 Peptidase%2C trypsin-like serine and cysteine	Solyc06g083370.1.1	100	75.56	708	535	0	0	2088	484	1	535	0	metabolic process;catalytic activity;	GO:0008152;GO:0003824;	GO:0003824~catalytic activity	GO:0008152~metabolic process	NA
Locus_10215_Transcript_1/1_Confidence_1.000_Length_1741	Splicing factor 3a subunit 3 (AHRD V1 *-*- D8TLN4_VOLCA)	Solyc01g095790.1.1	100	83.1	580	482	0	0	101	1546	1	482	0	NA	NA	NA	NA	NA
Locus_10219_Transcript_1/1_Confidence_1.000_Length_2166	Pentatricopeptide repeat-containing protein (AHRD V1 ***- D7L4A8_ARALY)%3B contains Interpro domain(s) IPR002885 Pentatricopeptide repeat	Solyc12g096680.1.1	100	90.58	722	654	0	0	171	2132	1	654	0	RNA modification;mitochondrion;protein binding;	GO:0009451;GO:0005739;GO:0005515;	GO:0005515~protein binding	GO:0009451~RNA modification	GO:0005739~mitochondrion
Locus_1022_Transcript_2/2_Confidence_1.000_Length_3679	Inositol hexakisphosphate and diphosphoinositol-pentakisphosphate kinase 2 (AHRD V1 **-* VIP2_MOUSE)%3B contains Interpro domain(s) IPR000560 Histidine acid phosphatase	Solyc02g087620.1.1	100	88.34	1226	1083	0	0	67	3315	1	1083	0	NA	NA	NA	NA	NA
Locus_10233_Transcript_1/1_Confidence_1.000_Length_3095	Ubiquitin carboxyl-terminal hydrolase (AHRD V1 **** B9RQ57_RICCO)%3B contains Interpro domain(s) IPR001394 Peptidase C19%2C ubiquitin carboxyl-terminal hydrolase 2	Solyc06g073930.1.1	100	84.79	1032	875	0	0	83	2707	1	875	0	hydrolase activity;proteolysis;cysteine-type peptidase activity;peptidase activity;ubiquitin-dependent protein catabolic process;protein deubiquitination;ubiquitin thiolesterase activity;ubiquitinyl hydrolase activity;	GO:0016787;GO:0006508;GO:0008234;GO:0008233;GO:0006511;GO:0016579;GO:0004221;GO:0036459;	GO:0016787~hydrolase activity;GO:0008234~cysteine-type peptidase activity;GO:0008233~peptidase activity;GO:0004221~ubiquitin thiolesterase activity;GO:0036459~ubiquitinyl hydrolase activity	GO:0006508~proteolysis;GO:0006511~ubiquitin-dependent protein catabolic process;GO:0016579~protein deubiquitination	NA
Locus_10236_Transcript_1/1_Confidence_1.000_Length_2016	4-coumarate CoA ligase (AHRD V1 **** B6F2H0_IPOBA)%3B contains Interpro domain(s) IPR000873 AMP-dependent synthetase and ligase	Solyc03g097030.1.1	100	84.82	672	570	0	0	57	1766	1	570	0	metabolic process;catalytic activity;4-coumarate-CoA ligase activity;phenylpropanoid metabolic process;pollen exine formation;anthocyanin-containing compound biosynthetic process;nucleotide binding;response to sucrose;flavonoid biosynthetic process;response to UV-B;ATP binding;ligase activity;cellular_component;	GO:0008152;GO:0003824;GO:0016207;GO:0009698;GO:0010584;GO:0009718;GO:0000166;GO:0009744;GO:0009813;GO:0010224;GO:0005524;GO:0016874;GO:0005575;	GO:0003824~catalytic activity;GO:0016207~4-coumarate-CoA ligase activity;GO:0000166~nucleotide binding;GO:0005524~ATP binding;GO:0016874~ligase activity	GO:0008152~metabolic process;GO:0009698~phenylpropanoid metabolic process;GO:0010584~pollen exine formation;GO:0009718~anthocyanin-containing compound biosynthetic process;GO:0009744~response to sucrose;GO:0009813~flavonoid biosynthetic process;GO:0010224~response to UV-B	GO:0005575~cellular_component
Locus_10237_Transcript_1/1_Confidence_1.000_Length_1995	Hydroxyproline-rich glycoprotein-like (AHRD V1 *-*- Q5JLQ2_ORYSJ)	Solyc01g104240.1.1	100	70.38	665	468	0	0	1849	446	1	468	0	cellular_component;biological_process;	GO:0005575;GO:0008150;	NA	GO:0008150~biological_process	GO:0005575~cellular_component
Locus_1024_Transcript_1/1_Confidence_1.000_Length_1562	Developmentally regulated GTP binding protein 1 (AHRD V1 **-* A8WE95_PEA)%3B contains Interpro domain(s) IPR004095 TGS	Solyc04g051830.1.1	100	70.63	521	368	0	0	135	1238	1	368	0	GTP binding;nucleotide binding;GDP binding;GTPase activity;GTP catabolic process;cytosol;	GO:0005525;GO:0000166;GO:0019003;GO:0003924;GO:0006184;GO:0005829;	GO:0005525~GTP binding;GO:0000166~nucleotide binding;GO:0019003~GDP binding;GO:0003924~GTPase activity	GO:0006184~GTP catabolic process	GO:0005829~cytosol
Locus_10241_Transcript_1/2_Confidence_1.000_Length_1713	Ankyrin repeat family protein (AHRD V1 **-* Q9LVG7_ARATH)%3B contains Interpro domain(s) IPR002110 Ankyrin	Solyc09g005860.1.1	100	75.31	571	430	0	0	1476	187	112	541	0	plasma membrane;membrane;integral component of membrane;endoplasmic reticulum;protein binding;	GO:0005886;GO:0016020;GO:0016021;GO:0005783;GO:0005515;	GO:0005515~protein binding	NA	GO:0005886~plasma membrane;GO:0016020~membrane;GO:0016021~integral component of membrane;GO:0005783~endoplasmic reticulum
Locus_10241_Transcript_2/2_Confidence_1.000_Length_1855	Ankyrin repeat family protein (AHRD V1 **-* Q9LVG7_ARATH)%3B contains Interpro domain(s) IPR002110 Ankyrin	Solyc09g005860.1.1	100	87.54	618	541	0	0	1809	187	1	541	0	plasma membrane;membrane;integral component of membrane;endoplasmic reticulum;protein binding;	GO:0005886;GO:0016020;GO:0016021;GO:0005783;GO:0005515;	GO:0005515~protein binding	NA	GO:0005886~plasma membrane;GO:0016020~membrane;GO:0016021~integral component of membrane;GO:0005783~endoplasmic reticulum
Locus_10244_Transcript_1/1_Confidence_1.000_Length_4384	Predicted CDS Pa_5_8110 (Fragment) (AHRD V1 *--- B2AKK2_PODAN)%3B contains Interpro domain(s) IPR003594 ATP-binding region%2C ATPase-like	Solyc09g092100.1.1	100	83.5	1461	1220	0	0	369	4028	1495	2714	0	ATP binding;	GO:0005524;	GO:0005524~ATP binding	NA	NA
Locus_10247_Transcript_1/1_Confidence_1.000_Length_2359	Xaa-pro aminopeptidase (AHRD V1 **-- A1DF27_NEOFI)%3B contains Interpro domain(s) IPR000994 Peptidase M24%2C structural domain	Solyc01g099110.1.1	100	89.95	786	707	0	0	46	2166	1	707	0	hydrolase activity;cellular process;aminopeptidase activity;chloroplast stroma;chloroplast;	GO:0016787;GO:0009987;GO:0004177;GO:0009570;GO:0009507;	GO:0016787~hydrolase activity;GO:0004177~aminopeptidase activity	GO:0009987~cellular process	GO:0009570~chloroplast stroma;GO:0009507~chloroplast
Locus_10253_Transcript_1/1_Confidence_1.000_Length_2813	LRR receptor-like serine/threonine-protein kinase FEI 1 (AHRD V1 *-** FEI1_ARATH)%3B contains Interpro domain(s) IPR002290 Serine/threonine protein kinase	Solyc03g006130.1.1	100	76.76	938	720	0	0	410	2569	1	720	0	membrane;transferase activity, transferring phosphorus-containing groups;protein phosphorylation;ATP binding;protein kinase activity;integral component of membrane;protein binding;	GO:0016020;GO:0016772;GO:0006468;GO:0005524;GO:0004672;GO:0016021;GO:0005515;	GO:0016772~transferase activity, transferring phosphorus-containing groups;GO:0005524~ATP binding;GO:0004672~protein kinase activity;GO:0005515~protein binding	GO:0006468~protein phosphorylation	GO:0016020~membrane;GO:0016021~integral component of membrane
Locus_10256_Transcript_1/5_Confidence_0.667_Length_2512	NHL repeat (AHRD V1 *-*- Q3M6W0_ANAVT)%3B contains Interpro domain(s) IPR011042 Six-bladed beta-propeller%2C TolB-like	Solyc09g061380.1.1	100	90.8	837	760	0	0	45	2324	1	760	0	methylation-dependent chromatin silencing;chromatin silencing by small RNA;histone H3-K9 methylation;molecular_function;protein binding;	GO:0006346;GO:0031048;GO:0051567;GO:0003674;GO:0005515;	GO:0003674~molecular_function;GO:0005515~protein binding	GO:0006346~methylation-dependent chromatin silencing;GO:0031048~chromatin silencing by small RNA;GO:0051567~histone H3-K9 methylation	NA
Locus_10256_Transcript_5/5_Confidence_0.667_Length_2522	NHL repeat (AHRD V1 *-*- Q3M6W0_ANAVT)%3B contains Interpro domain(s) IPR011042 Six-bladed beta-propeller%2C TolB-like	Solyc09g061380.1.1	100	83	841	698	0	0	241	2334	63	760	0	methylation-dependent chromatin silencing;chromatin silencing by small RNA;histone H3-K9 methylation;molecular_function;protein binding;	GO:0006346;GO:0031048;GO:0051567;GO:0003674;GO:0005515;	GO:0003674~molecular_function;GO:0005515~protein binding	GO:0006346~methylation-dependent chromatin silencing;GO:0031048~chromatin silencing by small RNA;GO:0051567~histone H3-K9 methylation	NA
Locus_10261_Transcript_1/1_Confidence_1.000_Length_2274	Tir-nbs-lrr resistance protein (AHRD V1 **** B9H854_POPTR)%3B contains Interpro domain(s) IPR000157 Toll-Interleukin receptor	Solyc01g102840.1.1	100	80.08	758	607	0	0	2169	349	1	607	0	ADP binding;defense response;signal transduction;protein binding;	GO:0043531;GO:0006952;GO:0007165;GO:0005515;	GO:0043531~ADP binding;GO:0005515~protein binding	GO:0006952~defense response;GO:0007165~signal transduction	NA
Locus_10263_Transcript_2/2_Confidence_1.000_Length_2061	Histone acetyltransferase (AHRD V1 **** B9HG17_POPTR)%3B contains Interpro domain(s) IPR009255 Transcriptional coactivation	Solyc01g008120.1.1	100	81.51	687	560	0	0	382	2061	1	560	0	regulation of transcription, DNA-templated;metal ion binding;zinc ion binding;nucleus;histone acetylation;histone acetyltransferase activity;transcription cofactor activity;protein binding;	GO:0006355;GO:0046872;GO:0008270;GO:0005634;GO:0016573;GO:0004402;GO:0003712;GO:0005515;	GO:0046872~metal ion binding;GO:0008270~zinc ion binding;GO:0004402~histone acetyltransferase activity;GO:0003712~transcription cofactor activity;GO:0005515~protein binding	GO:0006355~regulation of transcription, DNA-templated;GO:0016573~histone acetylation	GO:0005634~nucleus
Locus_1027_Transcript_1/2_Confidence_0.750_Length_2277	Eukaryotic translation initiation factor 3 subunit 7 (AHRD V1 ***- Q9FKV6_ARATH)%3B contains Interpro domain(s) IPR007783 Eukaryotic translation initiation factor 3%2C subunit 7	Solyc02g078120.1.1	100	76.02	759	577	0	0	75	1805	1	577	0	translation;translational initiation;translation initiation factor activity;cytoplasm;eukaryotic 48S preinitiation complex;eukaryotic 43S preinitiation complex;regulation of translational initiation;eukaryotic translation initiation factor 3 complex;formation of translation preinitiation complex;	GO:0006412;GO:0006413;GO:0003743;GO:0005737;GO:0033290;GO:0016282;GO:0006446;GO:0005852;GO:0001731;	GO:0003743~translation initiation factor activity	GO:0006412~translation;GO:0006413~translational initiation;GO:0006446~regulation of translational initiation;GO:0001731~formation of translation preinitiation complex	GO:0005737~cytoplasm;GO:0033290~eukaryotic 48S preinitiation complex;GO:0016282~eukaryotic 43S preinitiation complex;GO:0005852~eukaryotic translation initiation factor 3 complex
Locus_1027_Transcript_2/2_Confidence_0.500_Length_2039	Eukaryotic translation initiation factor 3 subunit 7 (AHRD V1 ***- Q9FKV6_ARATH)%3B contains Interpro domain(s) IPR007783 Eukaryotic translation initiation factor 3%2C subunit 7	Solyc02g078120.1.1	100	84.85	680	577	0	0	75	1805	1	577	0	translation;translational initiation;translation initiation factor activity;cytoplasm;eukaryotic 48S preinitiation complex;eukaryotic 43S preinitiation complex;regulation of translational initiation;eukaryotic translation initiation factor 3 complex;formation of translation preinitiation complex;	GO:0006412;GO:0006413;GO:0003743;GO:0005737;GO:0033290;GO:0016282;GO:0006446;GO:0005852;GO:0001731;	GO:0003743~translation initiation factor activity	GO:0006412~translation;GO:0006413~translational initiation;GO:0006446~regulation of translational initiation;GO:0001731~formation of translation preinitiation complex	GO:0005737~cytoplasm;GO:0033290~eukaryotic 48S preinitiation complex;GO:0016282~eukaryotic 43S preinitiation complex;GO:0005852~eukaryotic translation initiation factor 3 complex
Locus_10278_Transcript_2/2_Confidence_1.000_Length_2198	L-aspartate oxidase (AHRD V1 ***- D7M6M9_ARALY)%3B contains Interpro domain(s) IPR005288 L-aspartate oxidase	Solyc12g014530.1.1	100	82.54	733	605	0	0	170	1984	1	605	0	oxidation-reduction process;oxidoreductase activity;NAD biosynthetic process;L-aspartate oxidase activity;cytoplasm;	GO:0055114;GO:0016491;GO:0009435;GO:0008734;GO:0005737;	GO:0016491~oxidoreductase activity;GO:0008734~L-aspartate oxidase activity	GO:0055114~oxidation-reduction process;GO:0009435~NAD biosynthetic process	GO:0005737~cytoplasm
Locus_10279_Transcript_3/3_Confidence_0.500_Length_1486	Calmodulin-binding protein (AHRD V1 **** Q9FKL6_ARATH)%3B contains Interpro domain(s) IPR012416 Calmodulin binding protein-like	Solyc03g113950.1.1	100	82.02	495	406	0	0	2	1219	2	407	0	NA	NA	NA	NA	NA
Locus_1028_Transcript_1/2_Confidence_1.000_Length_1777	Dolichyl-diphosphooligosaccharide--protein glycosyltransferase subunit 1 (AHRD V1 ***- C0HAM9_SALSA)%3B contains Interpro domain(s) IPR007676 Ribophorin I	Solyc05g056130.1.1	100	74.49	592	441	0	0	1	1323	8	448	0	endoplasmic reticulum;integral component of membrane;protein glycosylation;dolichyl-diphosphooligosaccharide-protein glycotransferase activity;plant-type cell wall;transferase activity, transferring glycosyl groups;endoplasmic reticulum membrane;plasma membrane;transferase activity;membrane;vacuolar membrane;	GO:0005783;GO:0016021;GO:0006486;GO:0004579;GO:0009505;GO:0016757;GO:0005789;GO:0005886;GO:0016740;GO:0016020;GO:0005774;	GO:0004579~dolichyl-diphosphooligosaccharide-protein glycotransferase activity;GO:0016757~transferase activity, transferring glycosyl groups;GO:0016740~transferase activity	GO:0006486~protein glycosylation	GO:0005783~endoplasmic reticulum;GO:0016021~integral component of membrane;GO:0009505~plant-type cell wall;GO:0005789~endoplasmic reticulum membrane;GO:0005886~plasma membrane;GO:0016020~membrane;GO:0005774~vacuolar membrane
Locus_1028_Transcript_2/2_Confidence_1.000_Length_1706	Dolichyl-diphosphooligosaccharide--protein glycosyltransferase subunit 1 (AHRD V1 ***- C0HAM9_SALSA)%3B contains Interpro domain(s) IPR007676 Ribophorin I	Solyc05g056130.1.1	100	77.5	569	441	0	0	1	1323	8	448	0	endoplasmic reticulum;integral component of membrane;protein glycosylation;dolichyl-diphosphooligosaccharide-protein glycotransferase activity;plant-type cell wall;transferase activity, transferring glycosyl groups;endoplasmic reticulum membrane;plasma membrane;transferase activity;membrane;vacuolar membrane;	GO:0005783;GO:0016021;GO:0006486;GO:0004579;GO:0009505;GO:0016757;GO:0005789;GO:0005886;GO:0016740;GO:0016020;GO:0005774;	GO:0004579~dolichyl-diphosphooligosaccharide-protein glycotransferase activity;GO:0016757~transferase activity, transferring glycosyl groups;GO:0016740~transferase activity	GO:0006486~protein glycosylation	GO:0005783~endoplasmic reticulum;GO:0016021~integral component of membrane;GO:0009505~plant-type cell wall;GO:0005789~endoplasmic reticulum membrane;GO:0005886~plasma membrane;GO:0016020~membrane;GO:0005774~vacuolar membrane
Locus_10281_Transcript_1/2_Confidence_1.000_Length_1172	Os03g0643100 protein (Fragment) (AHRD V1 *--- Q0DQ23_ORYSJ)	Solyc02g061940.1.1	100	84.91	391	332	0	0	1162	167	1	332	0	NA	NA	NA	NA	NA
Locus_10282_Transcript_1/1_Confidence_1.000_Length_2261	1-deoxy-D-xylulose 5-phosphate synthase 2 (AHRD V1 **** C7U111_SOLLC)%3B contains Interpro domain(s) IPR005477 Deoxyxylulose-5-phosphate synthase	Solyc11g010850.1.1	100	91.11	754	687	0	0	2260	200	28	714	0	transferase activity;metabolic process;catalytic activity;terpenoid biosynthetic process;1-deoxy-D-xylulose-5-phosphate synthase activity;	GO:0016740;GO:0008152;GO:0003824;GO:0016114;GO:0008661;	GO:0016740~transferase activity;GO:0003824~catalytic activity;GO:0008661~1-deoxy-D-xylulose-5-phosphate synthase activity	GO:0008152~metabolic process;GO:0016114~terpenoid biosynthetic process	NA
Locus_1029_Transcript_3/3_Confidence_0.364_Length_1750	UDP-glucosyltransferase HvUGT5876 (AHRD V1 ***- D3WYW1_HORVD)%3B contains Interpro domain(s) IPR002213 UDP-glucuronosyl/UDP-glucosyltransferase	Solyc03g114180.1.1	100	78.56	583	458	0	0	24	1397	1	458	0	transferase activity;metabolic process;transferase activity, transferring hexosyl groups;transferase activity, transferring glycosyl groups;	GO:0016740;GO:0008152;GO:0016758;GO:0016757;	GO:0016740~transferase activity;GO:0016758~transferase activity, transferring hexosyl groups;GO:0016757~transferase activity, transferring glycosyl groups	GO:0008152~metabolic process	NA
Locus_10293_Transcript_1/1_Confidence_1.000_Length_2279	S-receptor kinase-like protein 1 (AHRD V1 *-** Q5NJB1_SENSQ)%3B contains Interpro domain(s) IPR002290 Serine/threonine protein kinase	Solyc01g007990.1.1	100	83.95	760	638	0	0	108	2021	1	638	0	transferase activity, transferring phosphorus-containing groups;protein phosphorylation;ATP binding;protein serine/threonine kinase activity;protein kinase activity;nucleotide binding;	GO:0016772;GO:0006468;GO:0005524;GO:0004674;GO:0004672;GO:0000166;	GO:0016772~transferase activity, transferring phosphorus-containing groups;GO:0005524~ATP binding;GO:0004674~protein serine/threonine kinase activity;GO:0004672~protein kinase activity;GO:0000166~nucleotide binding	GO:0006468~protein phosphorylation	NA
Locus_10301_Transcript_1/1_Confidence_1.000_Length_1304	AT-hook motif nuclear localized protein 2 (AHRD V1 ***- A1A6F0_ORYSJ)%3B contains Interpro domain(s) IPR005175 Protein of unknown function DUF296	Solyc02g038760.1.1	100	74.94	435	326	0	0	1255	278	1	326	0	DNA binding;flower morphogenesis;pattern specification process;floral whorl development;cytosol;	GO:0003677;GO:0048439;GO:0007389;GO:0048438;GO:0005829;	GO:0003677~DNA binding	GO:0048439~flower morphogenesis;GO:0007389~pattern specification process;GO:0048438~floral whorl development	GO:0005829~cytosol
Locus_10302_Transcript_1/1_Confidence_1.000_Length_3653	Lethal(2) giant larvae protein homolog 2 (AHRD V1 *--- L2GL2_PONAB)%3B contains Interpro domain(s) IPR011046 WD40 repeat-like	Solyc09g005600.1.1	100	74.63	1218	909	0	0	618	3344	195	1103	0	membrane;vesicle-mediated transport;integral component of membrane;protein binding;	GO:0016020;GO:0016192;GO:0016021;GO:0005515;	GO:0005515~protein binding	GO:0016192~vesicle-mediated transport	GO:0016020~membrane;GO:0016021~integral component of membrane
Locus_10303_Transcript_1/1_Confidence_1.000_Length_2170	Transmembrane 9 superfamily protein member 3 (AHRD V1 ***- B6SY54_MAIZE)%3B contains Interpro domain(s) IPR004240 Nonaspanin (TM9SF)	Solyc06g065030.1.1	100	80.77	723	584	0	0	118	1869	1	584	0	integral component of membrane;	GO:0016021;	NA	NA	GO:0016021~integral component of membrane
Locus_10305_Transcript_1/1_Confidence_1.000_Length_1798	Polygalacturonase 2 (AHRD V1 ***- A8D0T9_ONCHC)%3B contains Interpro domain(s) IPR012334 Pectin lyase fold	Solyc05g005170.1.1	100	84.81	599	508	0	0	46	1569	1	508	0	metabolic process;hydrolase activity;polygalacturonase activity;extracellular region;hydrolase activity, acting on glycosyl bonds;carbohydrate metabolic process;	GO:0008152;GO:0016787;GO:0004650;GO:0005576;GO:0016798;GO:0005975;	GO:0016787~hydrolase activity;GO:0004650~polygalacturonase activity;GO:0016798~hydrolase activity, acting on glycosyl bonds	GO:0008152~metabolic process;GO:0005975~carbohydrate metabolic process	GO:0005576~extracellular region
Locus_10307_Transcript_1/1_Confidence_1.000_Length_4201	DNA-directed RNA polymerase (AHRD V1 ***- B9SVH7_RICCO)%3B contains Interpro domain(s) IPR015712 DNA-directed RNA polymerase%2C subunit 2	Solyc01g086710.1.1	100	78.29	1400	1096	0	0	328	3615	1	1096	0	transferase activity;DNA binding;ribonucleoside binding;nucleotidyltransferase activity;DNA-directed RNA polymerase activity;nucleus;transcription, DNA-templated;cytosol;	GO:0016740;GO:0003677;GO:0032549;GO:0016779;GO:0003899;GO:0005634;GO:0006351;GO:0005829;	GO:0016740~transferase activity;GO:0003677~DNA binding;GO:0032549~ribonucleoside binding;GO:0016779~nucleotidyltransferase activity;GO:0003899~DNA-directed RNA polymerase activity	GO:0006351~transcription, DNA-templated	GO:0005634~nucleus;GO:0005829~cytosol
Locus_10314_Transcript_1/1_Confidence_1.000_Length_2108	F-box family protein (AHRD V1 ***- B9I3S8_POPTR)%3B contains Interpro domain(s) IPR001810 Cyclin-like F-box	Solyc03g119890.1.1	100	79.66	703	560	0	0	2107	428	13	572	0	protein binding;	GO:0005515;	GO:0005515~protein binding	NA	NA
Locus_1032_Transcript_1/1_Confidence_1.000_Length_1373	Chloroplast lipocalin (AHRD V1 ***- Q38JB4_SOLTU)%3B contains Interpro domain(s) IPR013208 Lipocalin-like	Solyc12g005180.1.1	100	72.71	458	333	0	0	1188	190	1	333	0	thylakoid lumen;response to oxidative stress;chloroplast thylakoid membrane;chloroplast;	GO:0031977;GO:0006979;GO:0009535;GO:0009507;	NA	GO:0006979~response to oxidative stress	GO:0031977~thylakoid lumen;GO:0009535~chloroplast thylakoid membrane;GO:0009507~chloroplast
Locus_10320_Transcript_1/1_Confidence_1.000_Length_1291	Anthocyanidin synthase (AHRD V1 **** B2M0X8_GINBI)%3B contains Interpro domain(s) IPR005123 Oxoglutarate and iron-dependent oxygenase	Solyc11g013110.1.1	100	81.86	430	352	0	0	1218	163	1	352	0	oxidation-reduction process;oxidoreductase activity, acting on paired donors, with incorporation or reduction of molecular oxygen, 2-oxoglutarate as one donor, and incorporation of one atom each of oxygen into both donors;oxidoreductase activity;iron ion binding;	GO:0055114;GO:0016706;GO:0016491;GO:0005506;	GO:0016706~oxidoreductase activity, acting on paired donors, with incorporation or reduction of molecular oxygen, 2-oxoglutarate as one donor, and incorporation of one atom each of oxygen into both donors;GO:0016491~oxidoreductase activity;GO:0005506~iron ion binding	GO:0055114~oxidation-reduction process	NA
Locus_10321_Transcript_1/1_Confidence_1.000_Length_1195	Transcription factor (Fragment) (AHRD V1 *-** D6MJZ9_9ASPA)%3B contains Interpro domain(s) IPR011598 Helix-loop-helix DNA-binding	Solyc01g098720.1.1	100	82.41	398	328	0	0	86	1069	1	328	0	protein dimerization activity;	GO:0046983;	GO:0046983~protein dimerization activity	NA	NA
Locus_10323_Transcript_1/2_Confidence_1.000_Length_1345	AT1G52630-like protein (Fragment) (AHRD V1 *-*- D6PNR4_9BRAS)%3B contains Interpro domain(s) IPR004348 Protein of unknown function DUF246%2C plant	Solyc03g116550.1.1	100	86.16	448	386	0	0	1345	188	57	442	0	transferase activity, transferring glycosyl groups;transferase activity;biological_process;	GO:0016757;GO:0016740;GO:0008150;	GO:0016757~transferase activity, transferring glycosyl groups;GO:0016740~transferase activity	GO:0008150~biological_process	NA
Locus_10325_Transcript_1/1_Confidence_1.000_Length_2155	Calcium-dependent protein kinase 8 (AHRD V1 ***- Q6KC54_NICPL)%3B contains Interpro domain(s) IPR002290 Serine/threonine protein kinase	Solyc11g065660.1.1	100	74.23	718	533	0	0	236	1834	1	533	0	transferase activity, transferring phosphorus-containing groups;protein phosphorylation;ATP binding;protein serine/threonine kinase activity;protein kinase activity;nucleotide binding;calcium ion binding;	GO:0016772;GO:0006468;GO:0005524;GO:0004674;GO:0004672;GO:0000166;GO:0005509;	GO:0016772~transferase activity, transferring phosphorus-containing groups;GO:0005524~ATP binding;GO:0004674~protein serine/threonine kinase activity;GO:0004672~protein kinase activity;GO:0000166~nucleotide binding;GO:0005509~calcium ion binding	GO:0006468~protein phosphorylation	NA
Locus_10327_Transcript_1/1_Confidence_1.000_Length_1885	cDNA clone J075153F01 full insert sequence (AHRD V1 **-- B7F9A7_ORYSJ)%3B contains Interpro domain(s) IPR009769 Protein of unknown function DUF1336	Solyc02g087480.1.1	100	70.7	628	444	0	0	269	1600	1	444	0	NA	NA	NA	NA	NA
Locus_10328_Transcript_1/1_Confidence_1.000_Length_1894	Transporter folate-biopterin transporter (AHRD V1 **** B6TI36_MAIZE)%3B contains Interpro domain(s) IPR004324 Biopterin transport-related protein BT1	Solyc03g097310.1.1	100	71.32	631	450	0	0	1625	276	1	450	0	circadian rhythm;response to abscisic acid;response to cold;response to water deprivation;transport;membrane;integral component of membrane;	GO:0007623;GO:0009737;GO:0009409;GO:0009414;GO:0006810;GO:0016020;GO:0016021;	NA	GO:0007623~circadian rhythm;GO:0009737~response to abscisic acid;GO:0009409~response to cold;GO:0009414~response to water deprivation;GO:0006810~transport	GO:0016020~membrane;GO:0016021~integral component of membrane
Locus_10329_Transcript_1/2_Confidence_1.000_Length_2344	Nucleolar complex protein 4 homolog (AHRD V1 *--- D3PJK6_9MAXI)%3B contains Interpro domain(s) IPR005612 CCAAT-binding factor	Solyc10g074560.1.1	100	77.85	781	608	0	0	45	1868	1	608	0	ribosome biogenesis;endonucleolytic cleavage involved in rRNA processing;nucleolus;nucleoplasm;rRNA processing;membrane;embryo development ending in seed dormancy;pyrimidine ribonucleotide biosynthetic process;binding;	GO:0042254;GO:0000478;GO:0005730;GO:0005654;GO:0006364;GO:0016020;GO:0009793;GO:0009220;GO:0005488;	GO:0005488~binding	GO:0042254~ribosome biogenesis;GO:0000478~endonucleolytic cleavage involved in rRNA processing;GO:0006364~rRNA processing;GO:0009793~embryo development ending in seed dormancy;GO:0009220~pyrimidine ribonucleotide biosynthetic process	GO:0005730~nucleolus;GO:0005654~nucleoplasm;GO:0016020~membrane
Locus_10329_Transcript_2/2_Confidence_1.000_Length_2264	Nucleolar complex protein 4 homolog (AHRD V1 *--- D3PJK6_9MAXI)%3B contains Interpro domain(s) IPR005612 CCAAT-binding factor	Solyc10g074560.1.1	100	80.53	755	608	0	0	45	1868	1	608	0	ribosome biogenesis;endonucleolytic cleavage involved in rRNA processing;nucleolus;nucleoplasm;rRNA processing;membrane;embryo development ending in seed dormancy;pyrimidine ribonucleotide biosynthetic process;binding;	GO:0042254;GO:0000478;GO:0005730;GO:0005654;GO:0006364;GO:0016020;GO:0009793;GO:0009220;GO:0005488;	GO:0005488~binding	GO:0042254~ribosome biogenesis;GO:0000478~endonucleolytic cleavage involved in rRNA processing;GO:0006364~rRNA processing;GO:0009793~embryo development ending in seed dormancy;GO:0009220~pyrimidine ribonucleotide biosynthetic process	GO:0005730~nucleolus;GO:0005654~nucleoplasm;GO:0016020~membrane
Locus_1033_Transcript_1/1_Confidence_1.000_Length_2953	Elongator complex protein 2 (AHRD V1 **-- B0X467_CULQU)%3B contains Interpro domain(s) IPR020472 G-protein beta WD-40 repeat%2C region	Solyc06g008310.1.1	100	83.84	984	825	0	0	243	2717	1	825	0	protein binding;	GO:0005515;	GO:0005515~protein binding	NA	NA
Locus_10330_Transcript_1/1_Confidence_1.000_Length_2550	Mitogen-activated protein kinase 18 (AHRD V1 **** D7KKI7_ARALY)%3B contains Interpro domain(s) IPR002290 Serine/threonine protein kinase	Solyc07g062080.1.1	100	70.59	850	600	0	0	2100	301	1	600	0	MAPK cascade;transferase activity;transferase activity, transferring phosphorus-containing groups;phosphorylation;kinase activity;protein phosphorylation;ATP binding;protein serine/threonine kinase activity;protein kinase activity;nucleotide binding;MAP kinase activity;	GO:0000165;GO:0016740;GO:0016772;GO:0016310;GO:0016301;GO:0006468;GO:0005524;GO:0004674;GO:0004672;GO:0000166;GO:0004707;	GO:0016740~transferase activity;GO:0016772~transferase activity, transferring phosphorus-containing groups;GO:0016301~kinase activity;GO:0005524~ATP binding;GO:0004674~protein serine/threonine kinase activity;GO:0004672~protein kinase activity;GO:0000166~nucleotide binding;GO:0004707~MAP kinase activity	GO:0000165~MAPK cascade;GO:0016310~phosphorylation;GO:0006468~protein phosphorylation	NA
Locus_10336_Transcript_1/1_Confidence_1.000_Length_1651	Chloroplast nucleoid DNA binding protein-like (AHRD V1 **-* Q9LTW4_ARATH)%3B contains Interpro domain(s) IPR001461 Peptidase A1	Solyc05g009890.1.1	100	82.36	550	453	0	0	48	1406	1	453	0	proteolysis;aspartic-type endopeptidase activity;peptidase activity;	GO:0006508;GO:0004190;GO:0008233;	GO:0004190~aspartic-type endopeptidase activity;GO:0008233~peptidase activity	GO:0006508~proteolysis	NA
Locus_10337_Transcript_1/1_Confidence_1.000_Length_2199	Protein tolB (AHRD V1 *-*- D3SF14_THISK)%3B contains Interpro domain(s) IPR011042 Six-bladed beta-propeller%2C TolB-like	Solyc06g008620.1.1	100	90.04	733	660	0	0	42	2021	1	660	0	intracellular signal transduction;toxin catabolic process;abscisic acid-activated signaling pathway;response to ethylene;response to cyclopentenone;proteolysis;methylglyoxal catabolic process to D-lactate;membrane;	GO:0035556;GO:0009407;GO:0009738;GO:0009723;GO:0010583;GO:0006508;GO:0019243;GO:0016020;	NA	GO:0035556~intracellular signal transduction;GO:0009407~toxin catabolic process;GO:0009738~abscisic acid-activated signaling pathway;GO:0009723~response to ethylene;GO:0010583~response to cyclopentenone;GO:0006508~proteolysis;GO:0019243~methylglyoxal catabolic process to D-lactate	GO:0016020~membrane
Locus_10338_Transcript_1/1_Confidence_1.000_Length_2153	Unknown Protein (AHRD V1);Ontology_term=GO:0006355	Solyc12g099920.1.1	100	80.22	718	576	0	0	143	1870	1	576	0	NA	NA	NA	NA	NA
Locus_10339_Transcript_1/1_Confidence_1.000_Length_1717	Ribulose bisphosphate carboxylase large chain (AHRD V1 ***- RBL_SOLLC)%3B contains Interpro domain(s) IPR000685 Ribulose bisphosphate carboxylase%2C large subunit%2C C-terminal	Solyc01g007330.1.1	100	83.39	572	477	0	0	1548	118	1	477	0	metal ion binding;plastid;monooxygenase activity;oxidation-reduction process;oxidoreductase activity;ribulose-bisphosphate carboxylase activity;carbon fixation;magnesium ion binding;reductive pentose-phosphate cycle;photosynthesis;photorespiration;lyase activity;chloroplast;	GO:0046872;GO:0009536;GO:0004497;GO:0055114;GO:0016491;GO:0016984;GO:0015977;GO:0000287;GO:0019253;GO:0015979;GO:0009853;GO:0016829;GO:0009507;	GO:0046872~metal ion binding;GO:0004497~monooxygenase activity;GO:0016491~oxidoreductase activity;GO:0016984~ribulose-bisphosphate carboxylase activity;GO:0000287~magnesium ion binding;GO:0016829~lyase activity	GO:0055114~oxidation-reduction process;GO:0015977~carbon fixation;GO:0019253~reductive pentose-phosphate cycle;GO:0015979~photosynthesis;GO:0009853~photorespiration	GO:0009536~plastid;GO:0009507~chloroplast
Locus_1034_Transcript_1/2_Confidence_1.000_Length_1638	Serine incorporator 1 (AHRD V1 **-* B5X3W1_SALSA)%3B contains Interpro domain(s) IPR005016 TMS membrane protein/tumour differentially expressed protein	Solyc03g117770.1.1	100	75.64	546	413	0	0	181	1419	1	413	0	membrane;protein targeting to vacuole;vesicle-mediated transport;	GO:0016020;GO:0006623;GO:0016192;	NA	GO:0006623~protein targeting to vacuole;GO:0016192~vesicle-mediated transport	GO:0016020~membrane
Locus_10343_Transcript_1/1_Confidence_1.000_Length_1295	Condensin complex subunit 3 (AHRD V1 *-*- C0H9G7_SALSA)%3B contains Interpro domain(s) IPR016024 Armadillo-type fold	Solyc11g011370.1.1	100	94.44	432	408	0	0	1294	71	631	1038	0	mitotic chromosome condensation;condensin complex;plasmodesma;binding;response to heat;	GO:0007076;GO:0000796;GO:0009506;GO:0005488;GO:0009408;	GO:0005488~binding	GO:0007076~mitotic chromosome condensation;GO:0009408~response to heat	GO:0000796~condensin complex;GO:0009506~plasmodesma
Locus_10344_Transcript_1/1_Confidence_1.000_Length_1613	Coproporphyrinogen III oxidase aerobic (AHRD V1 ***- A9DTF4_9FLAO)%3B contains Interpro domain(s) IPR001260 Coproporphyrinogen III oxidase	Solyc10g005110.1.1	100	74.16	538	399	0	0	1535	339	1	399	0	oxidation-reduction process;coproporphyrinogen oxidase activity;porphyrin-containing compound biosynthetic process;	GO:0055114;GO:0004109;GO:0006779;	GO:0004109~coproporphyrinogen oxidase activity	GO:0055114~oxidation-reduction process;GO:0006779~porphyrin-containing compound biosynthetic process	NA
Locus_10347_Transcript_1/1_Confidence_1.000_Length_1806	Tyrosine-specific transport protein (AHRD V1 *-** D7DFI8_CHLTL)%3B contains Interpro domain(s) IPR018227 Tryptophan/tyrosine permease	Solyc10g078470.1.1	100	85.22	602	513	0	0	1644	106	1	513	0	amino acid transmembrane transport;purine nucleobase transport;cell fate specification;	GO:0003333;GO:0006863;GO:0001708;	NA	GO:0003333~amino acid transmembrane transport;GO:0006863~purine nucleobase transport;GO:0001708~cell fate specification	NA
Locus_10350_Transcript_1/1_Confidence_1.000_Length_3127	Serine/threonine-specific receptor protein kinase-like (AHRD V1 **** Q6ES01_ORYSJ)%3B contains Interpro domain(s) IPR002290 Serine/threonine protein kinase	Solyc09g007280.1.1	100	89.06	1042	928	0	0	101	2884	1	928	0	transferase activity, transferring phosphorus-containing groups;protein phosphorylation;ATP binding;protein serine/threonine kinase activity;protein kinase activity;plasmodesma;kinase activity;phosphorylation;plasma membrane;protein binding;	GO:0016772;GO:0006468;GO:0005524;GO:0004674;GO:0004672;GO:0009506;GO:0016301;GO:0016310;GO:0005886;GO:0005515;	GO:0016772~transferase activity, transferring phosphorus-containing groups;GO:0005524~ATP binding;GO:0004674~protein serine/threonine kinase activity;GO:0004672~protein kinase activity;GO:0016301~kinase activity;GO:0005515~protein binding	GO:0006468~protein phosphorylation;GO:0016310~phosphorylation	GO:0009506~plasmodesma;GO:0005886~plasma membrane
Locus_10353_Transcript_1/1_Confidence_1.000_Length_1598	Cytochrome P450 (AHRD V1 ***- B9GQY3_POPTR)%3B contains Interpro domain(s) IPR002401 Cytochrome P450%2C E-class%2C group I	Solyc09g092640.1.1	100	92.12	533	491	0	0	1588	116	1	491	0	metal ion binding;heme binding;oxidoreductase activity, acting on paired donors, with incorporation or reduction of molecular oxygen;electron carrier activity;monooxygenase activity;oxidation-reduction process;oxidoreductase activity;iron ion binding;	GO:0046872;GO:0020037;GO:0016705;GO:0009055;GO:0004497;GO:0055114;GO:0016491;GO:0005506;	GO:0046872~metal ion binding;GO:0020037~heme binding;GO:0016705~oxidoreductase activity, acting on paired donors, with incorporation or reduction of molecular oxygen;GO:0009055~electron carrier activity;GO:0004497~monooxygenase activity;GO:0016491~oxidoreductase activity;GO:0005506~iron ion binding	GO:0055114~oxidation-reduction process	NA
Locus_10363_Transcript_1/1_Confidence_1.000_Length_1025	Histone-lysine n-methyltransferase (AHRD V1 *-*- B0XIT7_CULQU)%3B contains Interpro domain(s) IPR001214 SET	Solyc09g072890.1.1	100	88.89	342	304	0	0	912	1	154	457	0	transferase activity;histone lysine methylation;zinc ion binding;methylation;methyltransferase activity;nucleus;chromosome;histone-lysine N-methyltransferase activity;protein binding;	GO:0016740;GO:0034968;GO:0008270;GO:0032259;GO:0008168;GO:0005634;GO:0005694;GO:0018024;GO:0005515;	GO:0016740~transferase activity;GO:0008270~zinc ion binding;GO:0008168~methyltransferase activity;GO:0018024~histone-lysine N-methyltransferase activity;GO:0005515~protein binding	GO:0034968~histone lysine methylation;GO:0032259~methylation	GO:0005634~nucleus;GO:0005694~chromosome
Locus_10365_Transcript_1/1_Confidence_1.000_Length_2922	Myotubularin-related protein 2 (AHRD V1 ***- C0H903_SALSA)%3B contains Interpro domain(s) IPR010569 Myotubularin-related	Solyc11g007670.1.1	100	85.52	974	833	0	0	3	2501	18	850	0	peptidyl-tyrosine dephosphorylation;phosphatase activity;dephosphorylation;protein tyrosine phosphatase activity;	GO:0035335;GO:0016791;GO:0016311;GO:0004725;	GO:0016791~phosphatase activity;GO:0004725~protein tyrosine phosphatase activity	GO:0035335~peptidyl-tyrosine dephosphorylation;GO:0016311~dephosphorylation	NA
Locus_10367_Transcript_1/1_Confidence_1.000_Length_1486	Aspartic proteinase nepenthesin-1 (AHRD V1 **-- B6TS94_MAIZE)%3B contains Interpro domain(s) IPR001461 Peptidase A1	Solyc11g011440.1.1	100	87.27	495	432	0	0	53	1348	1	432	0	hydrolase activity;proteolysis;aspartic-type endopeptidase activity;peptidase activity;	GO:0016787;GO:0006508;GO:0004190;GO:0008233;	GO:0016787~hydrolase activity;GO:0004190~aspartic-type endopeptidase activity;GO:0008233~peptidase activity	GO:0006508~proteolysis	NA
Locus_10369_Transcript_1/1_Confidence_1.000_Length_2891	Respiratory burst oxidase-like protein (AHRD V1 **** C1IHQ9_9ROSI)%3B contains Interpro domain(s) IPR013121 Ferric reductase%2C NAD binding	Solyc01g099620.1.1	100	89.73	964	865	0	0	107	2701	1	865	0	membrane;oxidation-reduction process;oxidoreductase activity;peroxidase activity;calcium ion binding;integral component of membrane;oxidoreductase activity, acting on NAD(P)H, oxygen as acceptor;NAD(P)H oxidase activity;seed germination;iron ion transport;cellular response to iron ion starvation;metal ion binding;response to nitrate;nitrate transport;response to heat;	GO:0016020;GO:0055114;GO:0016491;GO:0004601;GO:0005509;GO:0016021;GO:0050664;GO:0016174;GO:0009845;GO:0006826;GO:0010106;GO:0046872;GO:0010167;GO:0015706;GO:0009408;	GO:0016491~oxidoreductase activity;GO:0004601~peroxidase activity;GO:0005509~calcium ion binding;GO:0050664~oxidoreductase activity, acting on NAD(P)H, oxygen as acceptor;GO:0016174~NAD(P)H oxidase activity;GO:0046872~metal ion binding	GO:0055114~oxidation-reduction process;GO:0009845~seed germination;GO:0006826~iron ion transport;GO:0010106~cellular response to iron ion starvation;GO:0010167~response to nitrate;GO:0015706~nitrate transport;GO:0009408~response to heat	GO:0016020~membrane;GO:0016021~integral component of membrane
Locus_10372_Transcript_1/1_Confidence_1.000_Length_2685	LRR receptor-like serine/threonine-protein kinase FEI 1 (AHRD V1 *-** FEI1_ARATH)%3B contains Interpro domain(s) IPR002290 Serine/threonine protein kinase	Solyc06g051030.1.1	100	72.74	895	651	0	0	432	2384	1	651	0	membrane;transferase activity, transferring phosphorus-containing groups;protein phosphorylation;ATP binding;protein kinase activity;integral component of membrane;protein binding;	GO:0016020;GO:0016772;GO:0006468;GO:0005524;GO:0004672;GO:0016021;GO:0005515;	GO:0016772~transferase activity, transferring phosphorus-containing groups;GO:0005524~ATP binding;GO:0004672~protein kinase activity;GO:0005515~protein binding	GO:0006468~protein phosphorylation	GO:0016020~membrane;GO:0016021~integral component of membrane
Locus_10375_Transcript_3/3_Confidence_0.500_Length_1127	2-oxoglutarate-dependent dioxygenase (AHRD V1 ***- B9GL06_POPTR)%3B contains Interpro domain(s) IPR005123 Oxoglutarate and iron-dependent oxygenase	Solyc01g090630.1.1	100	85.9	376	323	0	0	37	1005	1	323	0	oxidation-reduction process;oxidoreductase activity, acting on paired donors, with incorporation or reduction of molecular oxygen, 2-oxoglutarate as one donor, and incorporation of one atom each of oxygen into both donors;oxidoreductase activity;	GO:0055114;GO:0016706;GO:0016491;	GO:0016706~oxidoreductase activity, acting on paired donors, with incorporation or reduction of molecular oxygen, 2-oxoglutarate as one donor, and incorporation of one atom each of oxygen into both donors;GO:0016491~oxidoreductase activity	GO:0055114~oxidation-reduction process	NA
Locus_10382_Transcript_1/1_Confidence_1.000_Length_2369	WRKY transcription factor 78 (AHRD V1 ***- Q5HZ67_ORYSA)%3B contains Interpro domain(s) IPR003657 DNA-binding WRKY	Solyc12g014610.1.1	100	77.34	790	611	0	0	87	1919	1	611	0	regulation of transcription, DNA-templated;sequence-specific DNA binding transcription factor activity;sequence-specific DNA binding;	GO:0006355;GO:0003700;GO:0043565;	GO:0003700~sequence-specific DNA binding transcription factor activity;GO:0043565~sequence-specific DNA binding	GO:0006355~regulation of transcription, DNA-templated	NA
Locus_10389_Transcript_1/1_Confidence_1.000_Length_1867	Genomic DNA chromosome 5 P1 clone MBG8 (AHRD V1 ***- Q9FFT8_ARATH)	Solyc07g064550.1.1	100	79.74	622	496	0	0	3	1490	11	506	0	NA	NA	NA	NA	NA
Locus_1039_Transcript_2/2_Confidence_1.000_Length_1606	1-aminocyclopropane-1-carboxylate oxidase-like protein (AHRD V1 **-* Q9LTH7_ARATH)%3B contains Interpro domain(s) IPR005123 Oxoglutarate and iron-dependent oxygenase	Solyc09g089690.1.1	100	70.09	535	375	0	0	221	1345	1	375	0	oxidation-reduction process;oxidoreductase activity, acting on paired donors, with incorporation or reduction of molecular oxygen, 2-oxoglutarate as one donor, and incorporation of one atom each of oxygen into both donors;oxidoreductase activity;	GO:0055114;GO:0016706;GO:0016491;	GO:0016706~oxidoreductase activity, acting on paired donors, with incorporation or reduction of molecular oxygen, 2-oxoglutarate as one donor, and incorporation of one atom each of oxygen into both donors;GO:0016491~oxidoreductase activity	GO:0055114~oxidation-reduction process	NA
Locus_10393_Transcript_3/6_Confidence_0.357_Length_2247	YLP motif containing 1 (AHRD V1 *-*- D7FYE7_ECTSI)	Solyc06g071040.1.1	100	76.5	749	573	0	0	2125	407	1	573	0	nucleus;molecular_function;biological_process;	GO:0005634;GO:0003674;GO:0008150;	GO:0003674~molecular_function	GO:0008150~biological_process	GO:0005634~nucleus
Locus_10396_Transcript_1/2_Confidence_1.000_Length_1936	Multiple inositol polyphosphate phosphatase (AHRD V1 ***- Q54ND5_DICDI)%3B contains Interpro domain(s) IPR016274 Histidine acid phosphatase%2C eukaryotic	Solyc06g050990.1.1	100	72.09	645	465	0	0	1920	526	1	465	0	acid phosphatase activity;phosphatase activity;dephosphorylation;	GO:0003993;GO:0016791;GO:0016311;	GO:0003993~acid phosphatase activity;GO:0016791~phosphatase activity	GO:0016311~dephosphorylation	NA
Locus_104_Transcript_1/1_Confidence_1.000_Length_5800	Sister chromatid cohesion 2 (AHRD V1 **-- D7M7D7_ARALY)%3B contains Interpro domain(s) IPR016024 Armadillo-type fold	Solyc03g059420.1.1	100	83.6	1933	1616	0	0	5155	308	5	1620	0	metal ion binding;zinc ion binding;centromere complex assembly;meiotic sister chromatid cohesion;hydrogen peroxide biosynthetic process;protein desumoylation;embryo development;regulation of chromosome organization;vegetative to reproductive phase transition of meristem;meiotic chromosome segregation;sister chromatid cohesion;reciprocal meiotic recombination;embryonic pattern specification;primar…	GO:0046872;GO:0008270;GO:0034508;GO:0051177;GO:0050665;GO:0016926;GO:0009790;GO:0033044;GO:0010228;GO:0045132;GO:0007062;GO:0007131;GO:0009880;GO:0010072;GO:0010431;GO:0042138;GO:0045595;GO:0048316;GO:0051301;GO:0009793;GO:0005488;GO:0005515;	GO:0046872~metal ion binding;GO:0008270~zinc ion binding;GO:0005488~binding;GO:0005515~protein binding	GO:0034508~centromere complex assembly;GO:0051177~meiotic sister chromatid cohesion;GO:0050665~hydrogen peroxide biosynthetic process;GO:0016926~protein desumoylation;GO:0009790~embryo development;GO:0033044~regulation of chromosome organization;GO:0010228~vegetative to reproductive phase transition of meristem;GO:0045132~meiotic chromosome segregation;GO:0007062~sister chromatid cohesion;GO:0007…	NA
Locus_10401_Transcript_3/3_Confidence_0.750_Length_1465	Transcription elongation factor A protein 3 (AHRD V1 *--- TCEA3_BOVIN)%3B contains Interpro domain(s) IPR010990 Transcription elongation factor%2C TFIIS/elongin A/CRSP70%2C N-terminal	Solyc11g005450.1.1	100	71.52	488	349	0	0	1221	175	1	349	0	DNA binding;nucleus;transcription, DNA-templated;	GO:0003677;GO:0005634;GO:0006351;	GO:0003677~DNA binding	GO:0006351~transcription, DNA-templated	GO:0005634~nucleus
Locus_10404_Transcript_2/2_Confidence_1.000_Length_1355	Serine/threonine phosphatase family protein (AHRD V1 **** C1E0J1_9CHLO)%3B contains Interpro domain(s) IPR015655 Protein phosphatase 2C	Solyc03g082960.1.1	100	87.39	452	395	0	0	1331	147	1	395	0	metal ion binding;catalytic activity;hydrolase activity;protein dephosphorylation;protein serine/threonine phosphatase activity;phosphoprotein phosphatase activity;dephosphorylation;phosphatase activity;photosystem stoichiometry adjustment;photosynthetic electron transport chain;nucleolus;thylakoid;nucleus;cytoplasm;chloroplast stroma;membrane;chloroplast;integral component of membrane;	GO:0046872;GO:0003824;GO:0016787;GO:0006470;GO:0004722;GO:0004721;GO:0016311;GO:0016791;GO:0080005;GO:0009767;GO:0005730;GO:0009579;GO:0005634;GO:0005737;GO:0009570;GO:0016020;GO:0009507;GO:0016021;	GO:0046872~metal ion binding;GO:0003824~catalytic activity;GO:0016787~hydrolase activity;GO:0004722~protein serine/threonine phosphatase activity;GO:0004721~phosphoprotein phosphatase activity;GO:0016791~phosphatase activity	GO:0006470~protein dephosphorylation;GO:0016311~dephosphorylation;GO:0080005~photosystem stoichiometry adjustment;GO:0009767~photosynthetic electron transport chain	GO:0005730~nucleolus;GO:0009579~thylakoid;GO:0005634~nucleus;GO:0005737~cytoplasm;GO:0009570~chloroplast stroma;GO:0016020~membrane;GO:0009507~chloroplast;GO:0016021~integral component of membrane
Locus_10406_Transcript_1/1_Confidence_1.000_Length_2805	Chloride channel E (AHRD V1 ***- D3YP04_THEHA)%3B contains Interpro domain(s) IPR001807 Chloride channel%2C voltage gated	Solyc10g005690.1.1	100	80.86	935	756	0	0	2539	272	1	756	0	transmembrane transport;membrane;integral component of membrane;adenyl nucleotide binding;chloride transport;voltage-gated chloride channel activity;ion channel activity;	GO:0055085;GO:0016020;GO:0016021;GO:0030554;GO:0006821;GO:0005247;GO:0005216;	GO:0030554~adenyl nucleotide binding;GO:0005247~voltage-gated chloride channel activity;GO:0005216~ion channel activity	GO:0055085~transmembrane transport;GO:0006821~chloride transport	GO:0016020~membrane;GO:0016021~integral component of membrane
Locus_10408_Transcript_1/2_Confidence_1.000_Length_3225	ATP dependent RNA helicase (AHRD V1 *-*- B3LNW9_YEAS1)%3B contains Interpro domain(s) IPR011545 DNA/RNA helicase%2C DEAD/DEAH box type%2C N-terminal	Solyc01g079330.1.1	100	72	1075	774	0	0	3049	728	1	774	0	ATP binding;nucleotide binding;hydrolase activity;ATP-dependent helicase activity;helicase activity;nucleic acid binding;RNA binding;	GO:0005524;GO:0000166;GO:0016787;GO:0008026;GO:0004386;GO:0003676;GO:0003723;	GO:0005524~ATP binding;GO:0000166~nucleotide binding;GO:0016787~hydrolase activity;GO:0008026~ATP-dependent helicase activity;GO:0004386~helicase activity;GO:0003676~nucleic acid binding;GO:0003723~RNA binding	NA	NA
Locus_10408_Transcript_2/2_Confidence_1.000_Length_3194	ATP dependent RNA helicase (AHRD V1 *-*- B3LNW9_YEAS1)%3B contains Interpro domain(s) IPR011545 DNA/RNA helicase%2C DEAD/DEAH box type%2C N-terminal	Solyc01g079330.1.1	100	72.68	1065	774	0	0	3018	697	1	774	0	ATP binding;nucleotide binding;hydrolase activity;ATP-dependent helicase activity;helicase activity;nucleic acid binding;RNA binding;	GO:0005524;GO:0000166;GO:0016787;GO:0008026;GO:0004386;GO:0003676;GO:0003723;	GO:0005524~ATP binding;GO:0000166~nucleotide binding;GO:0016787~hydrolase activity;GO:0008026~ATP-dependent helicase activity;GO:0004386~helicase activity;GO:0003676~nucleic acid binding;GO:0003723~RNA binding	NA	NA
Locus_10412_Transcript_5/5_Confidence_0.714_Length_1973	Os01g0786800 protein (Fragment) (AHRD V1 ***- Q0JIP0_ORYSJ)%3B contains Interpro domain(s) IPR002781 Protein of unknown function DUF81	Solyc03g120730.1.1	100	73.25	658	482	0	0	325	1770	1	482	0	integral component of membrane;	GO:0016021;	NA	NA	GO:0016021~integral component of membrane
Locus_10417_Transcript_1/1_Confidence_1.000_Length_2541	Serine/threonine protein kinase (AHRD V1 *-** C4PKQ3_PRUPE)%3B contains Interpro domain(s) IPR002290 Serine/threonine protein kinase	Solyc08g007910.1.1	100	85.36	847	723	0	0	2482	314	1	723	0	regulation of transcription, DNA-templated;transferase activity, transferring phosphorus-containing groups;protein phosphorylation;ATP binding;protein serine/threonine kinase activity;protein kinase activity;signal transduction;signal transducer activity;	GO:0006355;GO:0016772;GO:0006468;GO:0005524;GO:0004674;GO:0004672;GO:0007165;GO:0004871;	GO:0016772~transferase activity, transferring phosphorus-containing groups;GO:0005524~ATP binding;GO:0004674~protein serine/threonine kinase activity;GO:0004672~protein kinase activity;GO:0004871~signal transducer activity	GO:0006355~regulation of transcription, DNA-templated;GO:0006468~protein phosphorylation;GO:0007165~signal transduction	NA
Locus_10421_Transcript_1/1_Confidence_1.000_Length_2453	Myc-like anthocyanin regulatory protein (AHRD V1 ***- Q675M5_9ASTE)%3B contains Interpro domain(s) IPR001092 Basic helix-loop-helix dimerisation region bHLH	Solyc08g081140.1.1	100	76.53	818	626	0	0	269	2146	1	626	0	protein dimerization activity;	GO:0046983;	GO:0046983~protein dimerization activity	NA	NA
Locus_10422_Transcript_1/1_Confidence_1.000_Length_1799	Ethanolamine-phosphate cytidylyltransferase (AHRD V1 **** C5DB57_VITVI)%3B contains Interpro domain(s) IPR004820 Cytidylyltransferase	Solyc05g046300.1.1	100	71.17	600	427	0	0	1559	279	1	427	0	biosynthetic process;catalytic activity;	GO:0009058;GO:0003824;	GO:0003824~catalytic activity	GO:0009058~biosynthetic process	NA
Locus_10423_Transcript_1/1_Confidence_1.000_Length_2165	(Dimethylallyl)adenosine tRNA methylthiotransferase miaB (AHRD V1 ***- MIAB_SULSY)%3B contains Interpro domain(s) IPR006466 MiaB-like tRNA modifying enzyme%2C archaeal-type	Solyc11g022390.1.1	100	86.15	722	622	0	0	108	1973	1	622	0	transferase activity;catalytic activity;4 iron, 4 sulfur cluster binding;iron-sulfur cluster binding;macromolecule modification;RNA modification;membrane;endoplasmic reticulum;	GO:0016740;GO:0003824;GO:0051539;GO:0051536;GO:0043412;GO:0009451;GO:0016020;GO:0005783;	GO:0016740~transferase activity;GO:0003824~catalytic activity;GO:0051539~4 iron, 4 sulfur cluster binding;GO:0051536~iron-sulfur cluster binding	GO:0043412~macromolecule modification;GO:0009451~RNA modification	GO:0016020~membrane;GO:0005783~endoplasmic reticulum
Locus_10426_Transcript_1/1_Confidence_1.000_Length_2199	Pre-mRNA-splicing factor SLU7-A (AHRD V1 ***- D7KSF4_ARALY);Ontology_term=GO:0003727	Solyc09g072570.1.1	100	73.12	733	536	0	0	2057	450	1	536	0	zinc ion binding;nucleic acid binding;	GO:0008270;GO:0003676;	GO:0008270~zinc ion binding;GO:0003676~nucleic acid binding	NA	NA
Locus_10427_Transcript_1/1_Confidence_1.000_Length_2209	Fructokinase-like protein 2 (AHRD V1 **-- D9IWP0_NICBE)%3B contains Interpro domain(s) IPR011611 Carbohydrate/purine kinase	Solyc05g012100.1.1	100	86.68	736	638	0	0	1	1914	8	645	0	nucleoid;etioplast organization;tRNA metabolic process;protein targeting to chloroplast;chloroplast organization;chloroplast nucleoid;transcription from plastid promoter;positive regulation of transcription, DNA-templated;rRNA processing;kinase activity;phosphorylation;pyrimidine ribonucleotide biosynthetic process;	GO:0009295;GO:0009662;GO:0006399;GO:0045036;GO:0009658;GO:0042644;GO:0042793;GO:0045893;GO:0006364;GO:0016301;GO:0016310;GO:0009220;	GO:0016301~kinase activity	GO:0009662~etioplast organization;GO:0006399~tRNA metabolic process;GO:0045036~protein targeting to chloroplast;GO:0009658~chloroplast organization;GO:0042793~transcription from plastid promoter;GO:0045893~positive regulation of transcription, DNA-templated;GO:0006364~rRNA processing;GO:0016310~phosphorylation;GO:0009220~pyrimidine ribonucleotide biosynthetic process	GO:0009295~nucleoid;GO:0042644~chloroplast nucleoid
Locus_1043_Transcript_2/3_Confidence_0.500_Length_2489	Exoribonuclease 2 (AHRD V1 *--* RNB_VIBSL)%3B contains Interpro domain(s) IPR001900 Ribonuclease II and R	Solyc02g082460.1.1	100	88.19	830	732	0	0	2353	158	1	732	0	RNA binding;ribonuclease activity;	GO:0003723;GO:0004540;	GO:0003723~RNA binding;GO:0004540~ribonuclease activity	NA	NA
Locus_1043_Transcript_3/3_Confidence_0.500_Length_3251	Exoribonuclease 2 (AHRD V1 *--* RNB_VIBSL)%3B contains Interpro domain(s) IPR001900 Ribonuclease II and R	Solyc02g082460.1.1	100	86.25	1084	935	0	0	3115	311	1	935	0	RNA binding;ribonuclease activity;	GO:0003723;GO:0004540;	GO:0003723~RNA binding;GO:0004540~ribonuclease activity	NA	NA
Locus_10434_Transcript_1/1_Confidence_1.000_Length_3557	LRR receptor-like serine/threonine-protein kinase FEI 1 (AHRD V1 *--* FEI1_ARATH)%3B contains Interpro domain(s) IPR013210 Leucine-rich repeat%2C N-terminal	Solyc09g005080.1.1	100	96.04	1186	1139	0	0	3512	96	1	1139	0	protein binding;	GO:0005515;	GO:0005515~protein binding	NA	NA
Locus_10449_Transcript_1/1_Confidence_1.000_Length_1974	Acyl-CoA synthetase/AMP-acid ligase II (AHRD V1 **** D0C359_9GAMM)%3B contains Interpro domain(s) IPR000873 AMP-dependent synthetase and ligase	Solyc08g075810.1.1	100	84.5	658	556	0	0	1876	209	1	556	0	metabolic process;catalytic activity;	GO:0008152;GO:0003824;	GO:0003824~catalytic activity	GO:0008152~metabolic process	NA
Locus_1045_Transcript_4/4_Confidence_0.417_Length_2706	Far upstream element-binding protein 3 (AHRD V1 *-*- B5X224_SALSA)%3B contains Interpro domain(s) IPR018111 K Homology%2C type 1%2C subgroup	Solyc11g040370.1.1	100	84.81	902	765	0	0	2554	260	1	765	0	RNA binding;	GO:0003723;	GO:0003723~RNA binding	NA	NA
Locus_10452_Transcript_1/1_Confidence_1.000_Length_1788	Glutaredoxin family protein (AHRD V1 **-- D7LM49_ARALY)%3B contains Interpro domain(s) IPR012335 Thioredoxin fold	Solyc02g087850.1.1	100	70.3	596	419	0	0	356	1612	1	419	0	electron carrier activity;protein disulfide oxidoreductase activity;cell redox homeostasis;	GO:0009055;GO:0015035;GO:0045454;	GO:0009055~electron carrier activity;GO:0015035~protein disulfide oxidoreductase activity	GO:0045454~cell redox homeostasis	NA
Locus_10455_Transcript_1/1_Confidence_1.000_Length_1062	AP2-like ethylene-responsive transcription factor At1g16060 (AHRD V1 ***- AP2L1_ARATH)%3B contains Interpro domain(s) IPR001471 Pathogenesis-related transcriptional factor and ERF%2C DNA-binding	Solyc06g068570.1.1	100	88.98	354	315	0	0	55	999	1	315	0	regulation of transcription, DNA-templated;sequence-specific DNA binding transcription factor activity;DNA binding;nucleus;transcription, DNA-templated;	GO:0006355;GO:0003700;GO:0003677;GO:0005634;GO:0006351;	GO:0003700~sequence-specific DNA binding transcription factor activity;GO:0003677~DNA binding	GO:0006355~regulation of transcription, DNA-templated;GO:0006351~transcription, DNA-templated	GO:0005634~nucleus
Locus_10457_Transcript_1/1_Confidence_1.000_Length_1397	Pseudouridine-5%26apos-phosphate glycosidase (AHRD V1 ***- A4SJG3_AERS4)%3B contains Interpro domain(s) IPR007342 Indigoidine synthase A like protein	Solyc11g033260.1.1	100	73.18	466	341	0	0	109	1131	1	341	0	hydrolase activity, acting on glycosyl bonds;peroxisome;plasma membrane;	GO:0016798;GO:0005777;GO:0005886;	GO:0016798~hydrolase activity, acting on glycosyl bonds	NA	GO:0005777~peroxisome;GO:0005886~plasma membrane
Locus_10458_Transcript_1/2_Confidence_1.000_Length_1440	Genomic DNA chromosome 5 TAC clone K18P6 (AHRD V1 ***- Q9FLV2_ARATH)	Solyc03g081310.1.1	100	71.88	480	345	0	0	1312	278	1	345	0	biological_process;	GO:0008150;	NA	GO:0008150~biological_process	NA
Locus_1046_Transcript_4/4_Confidence_0.600_Length_1832	Hydrolase alpha/beta fold family (AHRD V1 **-- A4VRL9_PSEU5)%3B contains Interpro domain(s) IPR012020 AB-hydrolase YheT%2C putative	Solyc01g103650.1.1	100	72.34	611	442	0	0	1723	398	1	442	0	NA	NA	NA	NA	NA
Locus_10461_Transcript_1/1_Confidence_1.000_Length_1680	Subtilisin-like protease (AHRD V1 **-- O82006_SOLLC)%3B contains Interpro domain(s) IPR015500 Peptidase S8%2C subtilisin-related	Solyc01g087840.1.1	100	85.18	560	477	0	0	1678	248	287	763	0	hydrolase activity;proteolysis;peptidase activity;identical protein binding;serine-type endopeptidase activity;negative regulation of catalytic activity;serine-type peptidase activity;	GO:0016787;GO:0006508;GO:0008233;GO:0042802;GO:0004252;GO:0043086;GO:0008236;	GO:0016787~hydrolase activity;GO:0008233~peptidase activity;GO:0042802~identical protein binding;GO:0004252~serine-type endopeptidase activity;GO:0008236~serine-type peptidase activity	GO:0006508~proteolysis;GO:0043086~negative regulation of catalytic activity	NA
Locus_10462_Transcript_1/1_Confidence_1.000_Length_1510	Transcription factor (Fragment) (AHRD V1 *--- D6MK04_9ASPA)%3B contains Interpro domain(s) IPR017877 MYB-like	Solyc11g012720.1.1	100	80.32	503	404	0	0	1471	260	1	404	0	chromatin binding;DNA binding;sequence-specific DNA binding transcription factor activity;regulation of transcription, DNA-templated;	GO:0003682;GO:0003677;GO:0003700;GO:0006355;	GO:0003682~chromatin binding;GO:0003677~DNA binding;GO:0003700~sequence-specific DNA binding transcription factor activity	GO:0006355~regulation of transcription, DNA-templated	NA
Locus_10466_Transcript_1/1_Confidence_1.000_Length_1436	RING finger protein (AHRD V1 *-*- C6EUD3_SOYBN)%3B contains Interpro domain(s) IPR018957 Zinc finger%2C C3HC4 RING-type	Solyc08g082310.1.1	100	81.84	479	392	0	0	70	1245	1	392	0	metal ion binding;zinc ion binding;protein binding;	GO:0046872;GO:0008270;GO:0005515;	GO:0046872~metal ion binding;GO:0008270~zinc ion binding;GO:0005515~protein binding	NA	NA
Locus_10473_Transcript_1/1_Confidence_1.000_Length_2134	Serine/threonine/tyrosine kinase (AHRD V1 *-** Q9AWA6_ARAHY)%3B contains Interpro domain(s) IPR002290 Serine/threonine protein kinase	Solyc06g082190.1.1	100	82.7	711	588	0	0	171	1934	11	598	0	transferase activity, transferring phosphorus-containing groups;protein phosphorylation;ATP binding;protein kinase activity;	GO:0016772;GO:0006468;GO:0005524;GO:0004672;	GO:0016772~transferase activity, transferring phosphorus-containing groups;GO:0005524~ATP binding;GO:0004672~protein kinase activity	GO:0006468~protein phosphorylation	NA
Locus_10476_Transcript_1/1_Confidence_1.000_Length_3031	Receptor-like protein kinase At3g21340 (AHRD V1 *-*- RLK6_ARATH)%3B contains Interpro domain(s) IPR002290 Serine/threonine protein kinase	Solyc01g010030.1.1	100	72.28	1010	730	0	0	656	2845	1	730	0	transferase activity, transferring phosphorus-containing groups;protein phosphorylation;ATP binding;protein serine/threonine kinase activity;protein kinase activity;nucleotide binding;	GO:0016772;GO:0006468;GO:0005524;GO:0004674;GO:0004672;GO:0000166;	GO:0016772~transferase activity, transferring phosphorus-containing groups;GO:0005524~ATP binding;GO:0004674~protein serine/threonine kinase activity;GO:0004672~protein kinase activity;GO:0000166~nucleotide binding	GO:0006468~protein phosphorylation	NA
Locus_10478_Transcript_1/1_Confidence_1.000_Length_2888	Nbs-lrr resistance protein (AHRD V1 ***- B9HCU2_POPTR)%3B contains Interpro domain(s) IPR002182 NB-ARC	Solyc07g053010.1.1	100	91.28	963	879	0	0	120	2756	1	879	0	ADP binding;defense response;nucleoside-triphosphatase activity;ATP binding;nucleotide binding;	GO:0043531;GO:0006952;GO:0017111;GO:0005524;GO:0000166;	GO:0043531~ADP binding;GO:0017111~nucleoside-triphosphatase activity;GO:0005524~ATP binding;GO:0000166~nucleotide binding	GO:0006952~defense response	NA
Locus_10493_Transcript_1/1_Confidence_1.000_Length_1187	Genomic DNA chromosome 5 TAC clone K19B1 (AHRD V1 ***- Q9FJJ1_ARATH)	Solyc06g070970.1.1	100	91.16	396	361	0	0	31	1113	1	361	0	NA	NA	NA	NA	NA
Locus_10496_Transcript_2/2_Confidence_1.000_Length_1554	Kinase pfkB family protein (AHRD V1 ***- Q7XDM4_ORYSJ)%3B contains Interpro domain(s) IPR011611 Carbohydrate/purine kinase	Solyc09g064240.1.1	100	78.96	518	409	0	0	102	1328	1	409	0	transferase activity;phosphorylation;kinase activity;phosphotransferase activity, alcohol group as acceptor;D-ribose metabolic process;ribokinase activity;	GO:0016740;GO:0016310;GO:0016301;GO:0016773;GO:0006014;GO:0004747;	GO:0016740~transferase activity;GO:0016301~kinase activity;GO:0016773~phosphotransferase activity, alcohol group as acceptor;GO:0004747~ribokinase activity	GO:0016310~phosphorylation;GO:0006014~D-ribose metabolic process	NA
Locus_10502_Transcript_1/1_Confidence_1.000_Length_2113	Sodium/calcium exchanger family protein (AHRD V1 ***- D7KKF3_ARALY)%3B contains Interpro domain(s) IPR004837 Sodium/calcium exchanger membrane region	Solyc12g014110.1.1	100	82.1	704	578	0	0	205	1938	1	578	0	transmembrane transport;membrane;calcium ion binding;integral component of membrane;	GO:0055085;GO:0016020;GO:0005509;GO:0016021;	GO:0005509~calcium ion binding	GO:0055085~transmembrane transport	GO:0016020~membrane;GO:0016021~integral component of membrane
Locus_10505_Transcript_1/1_Confidence_1.000_Length_1268	Os09g0451700 protein (Fragment) (AHRD V1 *--- Q0J1B9_ORYSJ)%3B contains Interpro domain(s) IPR007592 Protein of unknown function DUF573	Solyc07g052760.1.1	100	90.31	423	382	0	0	122	1267	1	382	0	NA	NA	NA	NA	NA
Locus_10509_Transcript_1/1_Confidence_1.000_Length_2609	Unknown Protein (AHRD V1)	Solyc01g080130.1.1	100	70.69	870	615	0	0	469	2313	1	615	0	NA	NA	NA	NA	NA
Locus_10518_Transcript_2/2_Confidence_1.000_Length_1624	E3 ubiquitin-protein ligase PRT1 (AHRD V1 **-* PRT1_ARATH)%3B contains Interpro domain(s) IPR000433 Zinc finger%2C ZZ-type	Solyc09g091790.1.1	100	81.7	541	442	0	0	33	1358	1	442	0	metal ion binding;zinc ion binding;protein ubiquitination;cytoplasm;ligase activity;protein binding;	GO:0046872;GO:0008270;GO:0016567;GO:0005737;GO:0016874;GO:0005515;	GO:0046872~metal ion binding;GO:0008270~zinc ion binding;GO:0016874~ligase activity;GO:0005515~protein binding	GO:0016567~protein ubiquitination	GO:0005737~cytoplasm
Locus_10522_Transcript_1/1_Confidence_1.000_Length_2737	Peroxisomal membrane protein-like (AHRD V1 ***- Q6KA75_ORYSJ)	Solyc09g090340.1.1	100	94.19	912	859	0	0	2735	159	94	952	0	cell wall;biological_process;protein binding;	GO:0005618;GO:0008150;GO:0005515;	GO:0005515~protein binding	GO:0008150~biological_process	GO:0005618~cell wall
Locus_10523_Transcript_1/1_Confidence_1.000_Length_1740	Bilirubin oxidase (AHRD V1 ***- C6PN69_9CLOT)%3B contains Interpro domain(s) IPR008972 Cupredoxin	Solyc05g008290.1.1	100	96.9	580	562	0	0	3	1688	18	579	0	oxidation-reduction process;oxidoreductase activity;copper ion binding;	GO:0055114;GO:0016491;GO:0005507;	GO:0016491~oxidoreductase activity;GO:0005507~copper ion binding	GO:0055114~oxidation-reduction process	NA
Locus_1053_Transcript_1/1_Confidence_1.000_Length_1979	Acetyl-CoA carboxylase biotin carboxylase (AHRD V1 ***- B4VQU4_9CYAN)%3B contains Interpro domain(s) IPR004549 Acetyl-CoA carboxylase%2C biotin carboxylase	Solyc01g008330.1.1	100	81.21	660	536	0	0	1784	177	1	536	0	ATP binding;metal ion binding;metabolic process;catalytic activity;ligase activity;biotin carboxylase activity;	GO:0005524;GO:0046872;GO:0008152;GO:0003824;GO:0016874;GO:0004075;	GO:0005524~ATP binding;GO:0046872~metal ion binding;GO:0003824~catalytic activity;GO:0016874~ligase activity;GO:0004075~biotin carboxylase activity	GO:0008152~metabolic process	NA
Locus_10533_Transcript_1/1_Confidence_1.000_Length_2028	Glycoside hydrolase family 28 protein/polygalacturonase family protein (AHRD V1 **-- Q1PF10_ARATH)%3B contains Interpro domain(s) IPR012334 Pectin lyase fold	Solyc06g060170.1.1	100	72.19	676	488	0	0	1801	338	1	488	0	metabolic process;hydrolase activity;polygalacturonase activity;extracellular region;hydrolase activity, acting on glycosyl bonds;carbohydrate metabolic process;	GO:0008152;GO:0016787;GO:0004650;GO:0005576;GO:0016798;GO:0005975;	GO:0016787~hydrolase activity;GO:0004650~polygalacturonase activity;GO:0016798~hydrolase activity, acting on glycosyl bonds	GO:0008152~metabolic process;GO:0005975~carbohydrate metabolic process	GO:0005576~extracellular region
Locus_10537_Transcript_1/1_Confidence_1.000_Length_2178	Receptor protein kinase-like protein (AHRD V1 **** Q8LA44_ARATH)%3B contains Interpro domain(s) IPR002290 Serine/threonine protein kinase	Solyc02g089550.1.1	100	86.23	726	626	0	0	2094	217	1	626	0	transferase activity;membrane;transferase activity, transferring phosphorus-containing groups;phosphorylation;kinase activity;protein phosphorylation;ATP binding;protein serine/threonine kinase activity;protein kinase activity;nucleotide binding;integral component of membrane;polysaccharide biosynthetic process;multidimensional cell growth;regulation of hormone levels;root hair elongation;cytokin…	GO:0016740;GO:0016020;GO:0016772;GO:0016310;GO:0016301;GO:0006468;GO:0005524;GO:0004674;GO:0004672;GO:0000166;GO:0016021;GO:0000271;GO:0009825;GO:0010817;GO:0048767;GO:0009736;GO:0019048;GO:0071555;GO:0006952;GO:0043481;GO:0051607;GO:0010075;GO:0005886;GO:0009932;GO:0005515;	GO:0016740~transferase activity;GO:0016772~transferase activity, transferring phosphorus-containing groups;GO:0016301~kinase activity;GO:0005524~ATP binding;GO:0004674~protein serine/threonine kinase activity;GO:0004672~protein kinase activity;GO:0000166~nucleotide binding;GO:0005515~protein binding	GO:0016310~phosphorylation;GO:0006468~protein phosphorylation;GO:0000271~polysaccharide biosynthetic process;GO:0009825~multidimensional cell growth;GO:0010817~regulation of hormone levels;GO:0048767~root hair elongation;GO:0009736~cytokinin-activated signaling pathway;GO:0019048~modulation by virus of host morphology or physiology;GO:0071555~cell wall organization;GO:0006952~defense response;GO:…	GO:0016020~membrane;GO:0016021~integral component of membrane;GO:0005886~plasma membrane
Locus_1054_Transcript_4/4_Confidence_0.500_Length_2309	Receptor-like protein kinase (AHRD V1 ***- Q9FJP1_ARATH)%3B contains Interpro domain(s) IPR002290 Serine/threonine protein kinase	Solyc11g008960.1.1	100	78.44	770	604	0	0	2043	232	1	604	0	transferase activity;membrane;transferase activity, transferring phosphorus-containing groups;phosphorylation;kinase activity;protein phosphorylation;ATP binding;protein serine/threonine kinase activity;protein kinase activity;nucleotide binding;integral component of membrane;protein binding;	GO:0016740;GO:0016020;GO:0016772;GO:0016310;GO:0016301;GO:0006468;GO:0005524;GO:0004674;GO:0004672;GO:0000166;GO:0016021;GO:0005515;	GO:0016740~transferase activity;GO:0016772~transferase activity, transferring phosphorus-containing groups;GO:0016301~kinase activity;GO:0005524~ATP binding;GO:0004674~protein serine/threonine kinase activity;GO:0004672~protein kinase activity;GO:0000166~nucleotide binding;GO:0005515~protein binding	GO:0016310~phosphorylation;GO:0006468~protein phosphorylation	GO:0016020~membrane;GO:0016021~integral component of membrane
Locus_10545_Transcript_4/4_Confidence_0.500_Length_1422	UDP-glucose 4-epimerase (AHRD V1 **** B0M3E8_PEA)%3B contains Interpro domain(s) IPR005886 UDP-glucose 4-epimerase	Solyc08g080570.1.1	100	74.05	474	351	0	0	1351	299	1	351	0	catalytic activity;galactose metabolic process;isomerase activity;coenzyme binding;cellular metabolic process;UDP-glucose 4-epimerase activity;	GO:0003824;GO:0006012;GO:0016853;GO:0050662;GO:0044237;GO:0003978;	GO:0003824~catalytic activity;GO:0016853~isomerase activity;GO:0050662~coenzyme binding;GO:0003978~UDP-glucose 4-epimerase activity	GO:0006012~galactose metabolic process;GO:0044237~cellular metabolic process	NA
Locus_10547_Transcript_1/2_Confidence_1.000_Length_2299	Genomic DNA chromosome 5 TAC clone K22G18 (AHRD V1 *--- Q9FH52_ARATH)%3B contains Interpro domain(s) IPR013989 Development and cell death domain	Solyc06g005570.1.1	100	90.21	766	691	0	0	2299	227	41	731	0	NA	NA	NA	NA	NA
Locus_10547_Transcript_2/2_Confidence_1.000_Length_2249	Genomic DNA chromosome 5 TAC clone K22G18 (AHRD V1 *--- Q9FH52_ARATH)%3B contains Interpro domain(s) IPR013989 Development and cell death domain	Solyc06g005570.1.1	100	92.13	750	691	0	0	2249	177	41	731	0	NA	NA	NA	NA	NA
Locus_10549_Transcript_1/1_Confidence_1.000_Length_1562	Acetyl esterase (AHRD V1 *--- AES_SHIFL)%3B contains Interpro domain(s) IPR013094 Alpha/beta hydrolase fold-3	Solyc05g014320.1.1	100	76.97	521	401	0	0	1404	202	1	401	0	metabolic process;hydrolase activity;	GO:0008152;GO:0016787;	GO:0016787~hydrolase activity	GO:0008152~metabolic process	NA
Locus_1055_Transcript_3/3_Confidence_0.667_Length_2816	Beta-galactosidase (AHRD V1 ***- B9H0V1_POPTR)%3B contains Interpro domain(s) IPR001944 Glycoside hydrolase%2C family 35	Solyc01g110000.1.1	100	77.42	939	727	0	0	2406	226	1	727	0	metabolic process;catalytic activity;hydrolase activity;hydrolase activity, acting on glycosyl bonds;carbohydrate metabolic process;beta-galactosidase activity;hydrolase activity, hydrolyzing O-glycosyl compounds;	GO:0008152;GO:0003824;GO:0016787;GO:0016798;GO:0005975;GO:0004565;GO:0004553;	GO:0003824~catalytic activity;GO:0016787~hydrolase activity;GO:0016798~hydrolase activity, acting on glycosyl bonds;GO:0004565~beta-galactosidase activity;GO:0004553~hydrolase activity, hydrolyzing O-glycosyl compounds	GO:0008152~metabolic process;GO:0005975~carbohydrate metabolic process	NA
Locus_10552_Transcript_1/1_Confidence_1.000_Length_4451	Cullin-associated NEDD8-dissociated protein 2 (AHRD V1 ***- B0WPV6_CULQU)%3B contains Interpro domain(s) IPR011989 Armadillo-like helical	Solyc01g103010.1.1	100	82.01	1484	1217	0	0	4151	501	1	1217	0	regulation of organelle organization;regionalization;xylem and phloem pattern formation;cell adhesion;cell wall organization;embryo development;response to auxin;actin nucleation;protein ubiquitination;photomorphogenesis;seed germination;meristem structural organization;sugar mediated signaling pathway;vegetative to reproductive phase transition of meristem;response to freezing;lipid storage;mito…	GO:0033043;GO:0003002;GO:0010051;GO:0007155;GO:0071555;GO:0009790;GO:0009733;GO:0045010;GO:0016567;GO:0009640;GO:0009845;GO:0009933;GO:0010182;GO:0010228;GO:0050826;GO:0019915;GO:0000278;GO:0048316;GO:0010162;GO:0005618;GO:0005829;GO:0010090;GO:0005886;GO:0048765;GO:0006351;GO:0006355;GO:0009793;GO:0009909;GO:0048449;GO:0005488;GO:0005515;	GO:0005488~binding;GO:0005515~protein binding	GO:0033043~regulation of organelle organization;GO:0003002~regionalization;GO:0010051~xylem and phloem pattern formation;GO:0007155~cell adhesion;GO:0071555~cell wall organization;GO:0009790~embryo development;GO:0009733~response to auxin;GO:0045010~actin nucleation;GO:0016567~protein ubiquitination;GO:0009640~photomorphogenesis;GO:0009845~seed germination;GO:0009933~meristem structural organizat…	GO:0005618~cell wall;GO:0005829~cytosol;GO:0005886~plasma membrane
Locus_10557_Transcript_1/1_Confidence_1.000_Length_2346	Ankyrin repeat domain-containing protein 44 (AHRD V1 *--- A8N4H2_COPC7)%3B contains Interpro domain(s) IPR002110 Ankyrin	Solyc05g014510.1.1	100	74.3	782	581	0	0	2053	311	79	659	0	protein binding;	GO:0005515;	GO:0005515~protein binding	NA	NA
Locus_10558_Transcript_1/2_Confidence_1.000_Length_5211	Proton pump interactor 1 (AHRD V1 *--- D5L6G0_SOLTU)	Solyc05g008780.1.1	100	88.77	1737	1542	0	0	358	4983	1	1542	0	plasma membrane;molecular_function;vacuole;biological_process;	GO:0005886;GO:0003674;GO:0005773;GO:0008150;	GO:0003674~molecular_function	GO:0008150~biological_process	GO:0005886~plasma membrane;GO:0005773~vacuole
Locus_10560_Transcript_1/1_Confidence_1.000_Length_2808	Exocyst complex component sec6 (AHRD V1 ***- B0CUD6_LACBS)%3B contains Interpro domain(s) IPR010326 Exocyst complex component Sec6	Solyc04g072290.1.1	100	80.02	936	749	0	0	173	2419	1	749	0	exocytosis;exocyst;	GO:0006887;GO:0000145;	NA	GO:0006887~exocytosis	GO:0000145~exocyst
Locus_10561_Transcript_2/2_Confidence_1.000_Length_1739	Fatty acid elongase 3-ketoacyl-CoA synthase (AHRD V1 **** Q6DUV6_BRANA)%3B contains Interpro domain(s) IPR012392 Very-long-chain 3-ketoacyl-CoA synthase	Solyc05g013220.1.1	100	85	580	493	0	0	1732	254	1	493	0	transferase activity;membrane;metabolic process;catalytic activity;lipid biosynthetic process;transferase activity, transferring acyl groups other than amino-acyl groups;fatty acid biosynthetic process;transferase activity, transferring acyl groups;	GO:0016740;GO:0016020;GO:0008152;GO:0003824;GO:0008610;GO:0016747;GO:0006633;GO:0016746;	GO:0016740~transferase activity;GO:0003824~catalytic activity;GO:0016747~transferase activity, transferring acyl groups other than amino-acyl groups;GO:0016746~transferase activity, transferring acyl groups	GO:0008152~metabolic process;GO:0008610~lipid biosynthetic process;GO:0006633~fatty acid biosynthetic process	GO:0016020~membrane
Locus_10563_Transcript_1/1_Confidence_1.000_Length_1428	26S protease regulatory subunit 8 homolog (AHRD V1 **-- PRS8_YEAST)%3B contains Interpro domain(s) IPR003959 ATPase%2C AAA-type%2C core	Solyc04g080680.1.1	100	77.73	476	370	0	0	1257	148	1	370	0	nucleoside-triphosphatase activity;ATP binding;nucleotide binding;	GO:0017111;GO:0005524;GO:0000166;	GO:0017111~nucleoside-triphosphatase activity;GO:0005524~ATP binding;GO:0000166~nucleotide binding	NA	NA
Locus_10566_Transcript_1/1_Confidence_1.000_Length_1775	Os03g0107400 protein (Fragment) (AHRD V1 *--- Q0DVY2_ORYSJ)	Solyc03g025830.1.1	100	81.59	592	483	0	0	3	1451	493	975	0	molecular_function;chloroplast;biological_process;	GO:0003674;GO:0009507;GO:0008150;	GO:0003674~molecular_function	GO:0008150~biological_process	GO:0009507~chloroplast
Locus_10573_Transcript_1/1_Confidence_1.000_Length_2801	Ribonuclease P/MRP protein subunit (AHRD V1 *--- A8NQR7_COPC7)%3B contains Interpro domain(s) IPR009723 Ribonuclease P/MRP%2C POP1	Solyc11g007800.1.1	100	90.15	934	842	0	0	73	2598	1	842	0	ribonuclease P activity;tRNA 5'-leader removal;RNA processing;rRNA processing;hydrolase activity;	GO:0004526;GO:0001682;GO:0006396;GO:0006364;GO:0016787;	GO:0004526~ribonuclease P activity;GO:0016787~hydrolase activity	GO:0001682~tRNA 5'-leader removal;GO:0006396~RNA processing;GO:0006364~rRNA processing	NA
Locus_10577_Transcript_1/1_Confidence_1.000_Length_2298	GRAS family transcription factor (AHRD V1 **-* B9MXP6_POPTR)%3B contains Interpro domain(s) IPR005202 GRAS transcription factor	Solyc02g085340.1.1	100	79.5	766	609	0	0	208	2034	1	609	0	regulation of transcription, DNA-templated;transcription, DNA-templated;	GO:0006355;GO:0006351;	NA	GO:0006355~regulation of transcription, DNA-templated;GO:0006351~transcription, DNA-templated	NA
Locus_10578_Transcript_1/1_Confidence_1.000_Length_3162	AP-3 complex delta subunit-like protein (AHRD V1 ***- Q5QMU1_ORYSJ)%3B contains Interpro domain(s) IPR017105 Adaptor protein complex AP-3%2C delta subunit	Solyc03g119270.1.1	100	92.03	1054	970	0	0	14	2923	1	970	0	membrane coat;protein transporter activity;intracellular protein transport;vesicle-mediated transport;Golgi apparatus;protein transport;endosome organization;protein storage vacuole organization;lytic vacuole organization;Golgi membrane;intra-Golgi vesicle-mediated transport;transport;cytoplasm;membrane;binding;protein binding;	GO:0030117;GO:0008565;GO:0006886;GO:0016192;GO:0005794;GO:0015031;GO:0007032;GO:1990019;GO:0080171;GO:0000139;GO:0006891;GO:0006810;GO:0005737;GO:0016020;GO:0005488;GO:0005515;	GO:0008565~protein transporter activity;GO:0005488~binding;GO:0005515~protein binding	GO:0006886~intracellular protein transport;GO:0016192~vesicle-mediated transport;GO:0015031~protein transport;GO:0007032~endosome organization;GO:1990019~protein storage vacuole organization;GO:0080171~lytic vacuole organization;GO:0006891~intra-Golgi vesicle-mediated transport;GO:0006810~transport	GO:0030117~membrane coat;GO:0005794~Golgi apparatus;GO:0000139~Golgi membrane;GO:0005737~cytoplasm;GO:0016020~membrane
Locus_1058_Transcript_2/3_Confidence_0.714_Length_3254	Arf-GAP with GTPase%2C ANK repeat and PH domain-containing protein 3 (AHRD V1 *--* AGAP3_HUMAN)%3B contains Interpro domain(s) IPR001164 Arf GTPase activating protein	Solyc05g023750.1.1	100	75.3	1085	817	0	0	349	2799	1	817	0	metal ion binding;phospholipid binding;zinc ion binding;regulation of ARF GTPase activity;ARF GTPase activator activity;cytoplasm;developmental growth;regulation of organelle organization;negative regulation of biological process;endocytosis;flower morphogenesis;regionalization;phosphatidylinositol binding;xylem and phloem pattern formation;phloem or xylem histogenesis;trans-Golgi network transpo…	GO:0046872;GO:0005543;GO:0008270;GO:0032312;GO:0008060;GO:0005737;GO:0048589;GO:0033043;GO:0048519;GO:0006897;GO:0048439;GO:0003002;GO:0035091;GO:0010051;GO:0010087;GO:0030140;GO:0007155;GO:0010089;GO:0071555;GO:0009965;GO:0007275;GO:0009733;GO:0045010;GO:0009887;GO:0009888;GO:0010638;GO:0033044;GO:0045595;GO:0009855;GO:0009944;GO:0010014;GO:0000278;GO:0005829;GO:0005096;GO:0043547;GO:0010090;GO:…	GO:0046872~metal ion binding;GO:0005543~phospholipid binding;GO:0008270~zinc ion binding;GO:0008060~ARF GTPase activator activity;GO:0035091~phosphatidylinositol binding;GO:0005096~GTPase activator activity;GO:0005515~protein binding	GO:0032312~regulation of ARF GTPase activity;GO:0048589~developmental growth;GO:0033043~regulation of organelle organization;GO:0048519~negative regulation of biological process;GO:0006897~endocytosis;GO:0048439~flower morphogenesis;GO:0003002~regionalization;GO:0010051~xylem and phloem pattern formation;GO:0010087~phloem or xylem histogenesis;GO:0007155~cell adhesion;GO:0010089~xylem development…	GO:0005737~cytoplasm;GO:0030140~trans-Golgi network transport vesicle;GO:0005829~cytosol;GO:0005886~plasma membrane;GO:0005794~Golgi apparatus
Locus_1058_Transcript_3/3_Confidence_0.714_Length_3353	Arf-GAP with GTPase%2C ANK repeat and PH domain-containing protein 3 (AHRD V1 *--* AGAP3_HUMAN)%3B contains Interpro domain(s) IPR001164 Arf GTPase activating protein	Solyc05g023750.1.1	100	73.08	1118	817	0	0	349	2799	1	817	0	metal ion binding;phospholipid binding;zinc ion binding;regulation of ARF GTPase activity;ARF GTPase activator activity;cytoplasm;developmental growth;regulation of organelle organization;negative regulation of biological process;endocytosis;flower morphogenesis;regionalization;phosphatidylinositol binding;xylem and phloem pattern formation;phloem or xylem histogenesis;trans-Golgi network transpo…	GO:0046872;GO:0005543;GO:0008270;GO:0032312;GO:0008060;GO:0005737;GO:0048589;GO:0033043;GO:0048519;GO:0006897;GO:0048439;GO:0003002;GO:0035091;GO:0010051;GO:0010087;GO:0030140;GO:0007155;GO:0010089;GO:0071555;GO:0009965;GO:0007275;GO:0009733;GO:0045010;GO:0009887;GO:0009888;GO:0010638;GO:0033044;GO:0045595;GO:0009855;GO:0009944;GO:0010014;GO:0000278;GO:0005829;GO:0005096;GO:0043547;GO:0010090;GO:…	GO:0046872~metal ion binding;GO:0005543~phospholipid binding;GO:0008270~zinc ion binding;GO:0008060~ARF GTPase activator activity;GO:0035091~phosphatidylinositol binding;GO:0005096~GTPase activator activity;GO:0005515~protein binding	GO:0032312~regulation of ARF GTPase activity;GO:0048589~developmental growth;GO:0033043~regulation of organelle organization;GO:0048519~negative regulation of biological process;GO:0006897~endocytosis;GO:0048439~flower morphogenesis;GO:0003002~regionalization;GO:0010051~xylem and phloem pattern formation;GO:0010087~phloem or xylem histogenesis;GO:0007155~cell adhesion;GO:0010089~xylem development…	GO:0005737~cytoplasm;GO:0030140~trans-Golgi network transport vesicle;GO:0005829~cytosol;GO:0005886~plasma membrane;GO:0005794~Golgi apparatus
Locus_10583_Transcript_1/1_Confidence_1.000_Length_2683	Subtilisin-like protease (AHRD V1 **-- A9XG40_TOBAC)%3B contains Interpro domain(s) IPR015500 Peptidase S8%2C subtilisin-related	Solyc04g078110.1.1	100	85.68	894	766	0	0	69	2366	1	766	0	hydrolase activity;proteolysis;peptidase activity;extracellular region;identical protein binding;serine-type endopeptidase activity;negative regulation of catalytic activity;serine-type peptidase activity;	GO:0016787;GO:0006508;GO:0008233;GO:0005576;GO:0042802;GO:0004252;GO:0043086;GO:0008236;	GO:0016787~hydrolase activity;GO:0008233~peptidase activity;GO:0042802~identical protein binding;GO:0004252~serine-type endopeptidase activity;GO:0008236~serine-type peptidase activity	GO:0006508~proteolysis;GO:0043086~negative regulation of catalytic activity	GO:0005576~extracellular region
Locus_10586_Transcript_1/1_Confidence_1.000_Length_2127	U-box domain-containing protein (AHRD V1 *--- D7KBV1_ARALY)%3B contains Interpro domain(s) IPR011989 Armadillo-like helical	Solyc03g113870.1.1	100	74.47	709	528	0	0	166	1749	1	528	0	protein ubiquitination;ubiquitin-protein transferase activity;ubiquitin ligase complex;protein binding;binding;	GO:0016567;GO:0004842;GO:0000151;GO:0005515;GO:0005488;	GO:0004842~ubiquitin-protein transferase activity;GO:0005515~protein binding;GO:0005488~binding	GO:0016567~protein ubiquitination	GO:0000151~ubiquitin ligase complex
Locus_10592_Transcript_1/1_Confidence_1.000_Length_1328	Kinase family protein (AHRD V1 **** D7KBF8_ARALY)%3B contains Interpro domain(s) IPR016253 Integrin-linked protein kinase	Solyc01g010950.1.1	100	93.68	443	415	0	0	42	1286	1	415	0	transferase activity, transferring phosphorus-containing groups;protein phosphorylation;ATP binding;protein serine/threonine kinase activity;protein kinase activity;regulation of signal transduction;protein binding;	GO:0016772;GO:0006468;GO:0005524;GO:0004674;GO:0004672;GO:0009966;GO:0005515;	GO:0016772~transferase activity, transferring phosphorus-containing groups;GO:0005524~ATP binding;GO:0004674~protein serine/threonine kinase activity;GO:0004672~protein kinase activity;GO:0005515~protein binding	GO:0006468~protein phosphorylation;GO:0009966~regulation of signal transduction	NA
Locus_10597_Transcript_1/1_Confidence_1.000_Length_2409	Receptor-like protein kinase At3g21340 (AHRD V1 ***- RLK6_ARATH)%3B contains Interpro domain(s) IPR013210 Leucine-rich repeat%2C N-terminal	Solyc05g009800.1.1	100	78.7	803	632	0	0	197	2092	1	632	0	endosome;trans-Golgi network;plasma membrane;Golgi apparatus;vacuole;protein binding;	GO:0005768;GO:0005802;GO:0005886;GO:0005794;GO:0005773;GO:0005515;	GO:0005515~protein binding	NA	GO:0005768~endosome;GO:0005802~trans-Golgi network;GO:0005886~plasma membrane;GO:0005794~Golgi apparatus;GO:0005773~vacuole
Locus_1060_Transcript_3/3_Confidence_0.571_Length_1350	Alpha-1 4-glucan protein synthase (AHRD V1 **-* Q8H8T0_ORYSJ)%3B contains Interpro domain(s) IPR004901 Alpha-1%2C4-glucan-protein synthase%2C UDP-forming	Solyc04g005340.1.1	100	79.33	450	357	0	0	1244	174	1	357	0	cellulose biosynthetic process;intramolecular transferase activity;	GO:0030244;GO:0016866;	GO:0016866~intramolecular transferase activity	GO:0030244~cellulose biosynthetic process	NA
Locus_10600_Transcript_1/1_Confidence_1.000_Length_1458	Aspartate carbamoyltransferase (AHRD V1 ***- Q8L6B8_SOLTU)%3B contains Interpro domain(s) IPR002082 Aspartate carbamoyltransferase%2C eukaryotic	Solyc11g006350.1.1	100	77.57	486	377	0	0	1283	153	1	377	0	transferase activity;chloroplast stroma;cellular amino acid metabolic process;amino acid binding;pyrimidine ribonucleotide biosynthetic process;purine nucleotide biosynthetic process;cytosol;aspartate carbamoyltransferase activity;carboxyl- or carbamoyltransferase activity;'de novo' pyrimidine nucleobase biosynthetic process;'de novo' UMP biosynthetic process;pyrimidine nucleotide biosynthetic pr…	GO:0016740;GO:0009570;GO:0006520;GO:0016597;GO:0009220;GO:0006164;GO:0005829;GO:0004070;GO:0016743;GO:0006207;GO:0044205;GO:0006221;GO:0008152;GO:0003824;GO:0009536;GO:0009507;GO:0005515;	GO:0016740~transferase activity;GO:0016597~amino acid binding;GO:0004070~aspartate carbamoyltransferase activity;GO:0016743~carboxyl- or carbamoyltransferase activity;GO:0003824~catalytic activity;GO:0005515~protein binding	GO:0006520~cellular amino acid metabolic process;GO:0009220~pyrimidine ribonucleotide biosynthetic process;GO:0006164~purine nucleotide biosynthetic process;GO:0006207~'de novo' pyrimidine nucleobase biosynthetic process;GO:0044205~'de novo' UMP biosynthetic process;GO:0006221~pyrimidine nucleotide biosynthetic process;GO:0008152~metabolic process	GO:0009570~chloroplast stroma;GO:0005829~cytosol;GO:0009536~plastid;GO:0009507~chloroplast
Locus_10606_Transcript_1/1_Confidence_1.000_Length_1128	ATP-dependent RNA helicase A (AHRD V1 ***- B0W816_CULQU)%3B contains Interpro domain(s) IPR011545 DNA/RNA helicase%2C DEAD/DEAH box type%2C N-terminal	Solyc07g044930.1.1	100	76.86	376	289	0	0	868	2	78	366	0	ATP binding;nucleotide binding;hydrolase activity;ATP-dependent helicase activity;helicase activity;nucleic acid binding;protein binding;	GO:0005524;GO:0000166;GO:0016787;GO:0008026;GO:0004386;GO:0003676;GO:0005515;	GO:0005524~ATP binding;GO:0000166~nucleotide binding;GO:0016787~hydrolase activity;GO:0008026~ATP-dependent helicase activity;GO:0004386~helicase activity;GO:0003676~nucleic acid binding;GO:0005515~protein binding	NA	NA
Locus_10608_Transcript_2/6_Confidence_0.250_Length_1095	Plasmid partition ParA protein (AHRD V1 ***- B8KJV3_9GAMM)%3B contains Interpro domain(s) IPR010775 Protein of unknown function DUF1365	Solyc05g053950.1.1	100	86.58	365	316	0	0	2	949	4	319	0	biological_process;	GO:0008150;	NA	GO:0008150~biological_process	NA
Locus_10608_Transcript_5/6_Confidence_0.167_Length_1141	Plasmid partition ParA protein (AHRD V1 ***- B8KJV3_9GAMM)%3B contains Interpro domain(s) IPR010775 Protein of unknown function DUF1365	Solyc05g053950.1.1	100	83.16	380	316	0	0	2	949	4	319	0	biological_process;	GO:0008150;	NA	GO:0008150~biological_process	NA
Locus_1061_Transcript_1/2_Confidence_1.000_Length_1379	Ribosome production factor 2 homolog (AHRD V1 **-- RPF2_ORYSJ)%3B contains Interpro domain(s) IPR007109 Brix domain	Solyc10g083600.1.1	100	72.17	460	332	0	0	3	998	6	337	0	nucleolus;RNA methylation;nucleus;biological_process;	GO:0005730;GO:0001510;GO:0005634;GO:0008150;	NA	GO:0001510~RNA methylation;GO:0008150~biological_process	GO:0005730~nucleolus;GO:0005634~nucleus
Locus_10615_Transcript_1/1_Confidence_1.000_Length_3259	Leucine Rich Repeat family protein expressed (AHRD V1 **-- Q2R2L4_ORYSJ)%3B contains Interpro domain(s) IPR013210 Leucine-rich repeat%2C N-terminal	Solyc07g008620.1.1	100	94.94	1086	1031	0	0	3251	159	1	1031	0	protein binding;	GO:0005515;	GO:0005515~protein binding	NA	NA
Locus_10617_Transcript_1/1_Confidence_1.000_Length_3382	LRR receptor-like serine/threonine-protein kinase FEI 1 (AHRD V1 *-** FEI1_ARATH)%3B contains Interpro domain(s) IPR002290 Serine/threonine protein kinase	Solyc01g103530.1.1	100	88.29	1127	995	0	0	3299	315	1	995	0	membrane;transferase activity, transferring phosphorus-containing groups;protein phosphorylation;ATP binding;protein serine/threonine kinase activity;protein kinase activity;integral component of membrane;protein binding;	GO:0016020;GO:0016772;GO:0006468;GO:0005524;GO:0004674;GO:0004672;GO:0016021;GO:0005515;	GO:0016772~transferase activity, transferring phosphorus-containing groups;GO:0005524~ATP binding;GO:0004674~protein serine/threonine kinase activity;GO:0004672~protein kinase activity;GO:0005515~protein binding	GO:0006468~protein phosphorylation	GO:0016020~membrane;GO:0016021~integral component of membrane
Locus_1062_Transcript_1/1_Confidence_1.000_Length_3365	Protein kinase (AHRD V1 *-*- A7VL53_WHEAT)%3B contains Interpro domain(s) IPR002290 Serine/threonine protein kinase	Solyc10g083500.1.1	100	89.57	1122	1005	0	0	3072	58	1	1005	0	transferase activity, transferring phosphorus-containing groups;protein phosphorylation;ATP binding;protein serine/threonine kinase activity;protein kinase activity;	GO:0016772;GO:0006468;GO:0005524;GO:0004674;GO:0004672;	GO:0016772~transferase activity, transferring phosphorus-containing groups;GO:0005524~ATP binding;GO:0004674~protein serine/threonine kinase activity;GO:0004672~protein kinase activity	GO:0006468~protein phosphorylation	NA
Locus_10623_Transcript_1/1_Confidence_1.000_Length_1241	1-aminocyclopropane-1-carboxylate oxidase 1 (AHRD V1 **-* ACCO1_MALDO)%3B contains Interpro domain(s) IPR005123 Oxoglutarate and iron-dependent oxygenase	Solyc02g071470.1.1	100	86.96	414	360	0	0	49	1128	1	360	0	oxidation-reduction process;oxidoreductase activity, acting on paired donors, with incorporation or reduction of molecular oxygen, 2-oxoglutarate as one donor, and incorporation of one atom each of oxygen into both donors;oxidoreductase activity;	GO:0055114;GO:0016706;GO:0016491;	GO:0016706~oxidoreductase activity, acting on paired donors, with incorporation or reduction of molecular oxygen, 2-oxoglutarate as one donor, and incorporation of one atom each of oxygen into both donors;GO:0016491~oxidoreductase activity	GO:0055114~oxidation-reduction process	NA
Locus_10626_Transcript_4/4_Confidence_0.556_Length_1302	Nucleoside diphosphate-linked moiety X motif 22 (AHRD V1 ***- NUD22_RAT)%3B contains Interpro domain(s) IPR000086 NUDIX hydrolase domain	Solyc11g072970.1.1	100	72.12	434	313	0	0	49	987	1	313	0	hydrolase activity;metal ion binding;cytosol;	GO:0016787;GO:0046872;GO:0005829;	GO:0016787~hydrolase activity;GO:0046872~metal ion binding	NA	GO:0005829~cytosol
Locus_10638_Transcript_1/1_Confidence_1.000_Length_2107	ARID/BRIGHT DNA-binding domain-containing protein (AHRD V1 *-*- D7KTU4_ARALY)%3B contains Interpro domain(s) IPR001606 AT-rich interaction region	Solyc04g082820.1.1	100	79.91	702	561	0	0	1987	305	1	561	0	intracellular;DNA binding;nucleus;	GO:0005622;GO:0003677;GO:0005634;	GO:0003677~DNA binding	NA	GO:0005622~intracellular;GO:0005634~nucleus
Locus_10639_Transcript_1/3_Confidence_0.714_Length_1715	Transporter major facilitator family (AHRD V1 **-- C4M254_ENTHI)%3B contains Interpro domain(s) IPR016196 Major facilitator superfamily%2C general substrate transporter	Solyc01g096740.1.1	100	71.33	572	408	0	0	54	1277	1	408	0	transmembrane transport;integral component of membrane;	GO:0055085;GO:0016021;	NA	GO:0055085~transmembrane transport	GO:0016021~integral component of membrane
Locus_10639_Transcript_2/3_Confidence_0.714_Length_1715	Transporter major facilitator family (AHRD V1 **-- C4M254_ENTHI)%3B contains Interpro domain(s) IPR016196 Major facilitator superfamily%2C general substrate transporter	Solyc01g096740.1.1	100	79.37	572	454	0	0	54	1415	1	454	0	transmembrane transport;integral component of membrane;	GO:0055085;GO:0016021;	NA	GO:0055085~transmembrane transport	GO:0016021~integral component of membrane
Locus_10639_Transcript_3/3_Confidence_0.714_Length_1632	Transporter major facilitator family (AHRD V1 **-- C4M254_ENTHI)%3B contains Interpro domain(s) IPR016196 Major facilitator superfamily%2C general substrate transporter	Solyc01g096740.1.1	100	88.97	544	484	0	0	54	1505	1	484	0	transmembrane transport;integral component of membrane;	GO:0055085;GO:0016021;	NA	GO:0055085~transmembrane transport	GO:0016021~integral component of membrane
Locus_10640_Transcript_1/1_Confidence_1.000_Length_1493	U-box domain-containing protein (AHRD V1 ***- A8IXJ0_BRACM)%3B contains Interpro domain(s) IPR011989 Armadillo-like helical	Solyc01g107980.1.1	100	83.33	498	415	0	0	171	1415	1	415	0	protein ubiquitination;ubiquitin-protein transferase activity;ubiquitin ligase complex;binding;	GO:0016567;GO:0004842;GO:0000151;GO:0005488;	GO:0004842~ubiquitin-protein transferase activity;GO:0005488~binding	GO:0016567~protein ubiquitination	GO:0000151~ubiquitin ligase complex
Locus_10642_Transcript_1/2_Confidence_1.000_Length_1742	Katanin p80 WD40-containing subunit B1 (AHRD V1 *--- KTNB1_XENTR)%3B contains Interpro domain(s) IPR017986 WD40 repeat%2C region	Solyc02g087730.1.1	100	85.37	581	496	0	0	74	1561	1	496	0	protein binding;	GO:0005515;	GO:0005515~protein binding	NA	NA
Locus_10646_Transcript_2/2_Confidence_1.000_Length_2358	Ariadne-like ubiquitin ligase (AHRD V1 **-* D3AZ84_POLPA)%3B contains Interpro domain(s) IPR002867 Zinc finger%2C C6HC-type	Solyc01g109280.1.1	100	75.06	786	590	0	0	202	1971	1	590	0	metal ion binding;zinc ion binding;protein binding;	GO:0046872;GO:0008270;GO:0005515;	GO:0046872~metal ion binding;GO:0008270~zinc ion binding;GO:0005515~protein binding	NA	NA
Locus_10649_Transcript_1/4_Confidence_0.778_Length_1900	Cellulose synthase-like C6 glycosyltransferase family 2 (AHRD V1 **-- A6N4C3_PHYPA)%3B contains Interpro domain(s) IPR001173 Glycosyl transferase%2C family 2	Solyc11g066820.1.1	100	76.62	633	485	0	0	19	1473	1	485	0	NA	NA	NA	NA	NA
Locus_10649_Transcript_4/4_Confidence_0.667_Length_1737	Cellulose synthase-like C6 glycosyltransferase family 2 (AHRD V1 **-- A6N4C3_PHYPA)%3B contains Interpro domain(s) IPR001173 Glycosyl transferase%2C family 2	Solyc11g066820.1.1	100	90.5	579	524	0	0	19	1590	1	524	0	NA	NA	NA	NA	NA
Locus_10654_Transcript_2/2_Confidence_1.000_Length_2395	Unknown Protein (AHRD V1)	Solyc04g081420.1.1	100	76.57	798	611	0	0	2185	353	1	611	0	biological_process;	GO:0008150;	NA	GO:0008150~biological_process	NA
Locus_10656_Transcript_2/2_Confidence_1.000_Length_2059	Nodulin-like protein (Fragment) (AHRD V1 ***- O81121_ARATH)%3B contains Interpro domain(s) IPR010658 Nodulin-like	Solyc03g113340.1.1	100	79.3	686	544	0	0	1934	303	1	544	0	NA	NA	NA	NA	NA
Locus_10659_Transcript_1/1_Confidence_1.000_Length_1335	Septum site-determining protein MinD (AHRD V1 ***- D8FVX6_9CYAN)%3B contains Interpro domain(s) IPR010223 Septum site-determining protein MinD	Solyc03g007980.1.1	100	74.38	445	331	0	0	94	1086	1	331	0	ATPase activity;ATP catabolic process;barrier septum site selection;calcium-dependent ATPase activity;plastid inner membrane;chloroplast fission;chloroplast inner membrane;protein homodimerization activity;chloroplast envelope;identical protein binding;nucleotide binding;chloroplast stroma;plastid;membrane;ATP binding;chloroplast;protein binding;	GO:0016887;GO:0006200;GO:0000918;GO:0030899;GO:0009528;GO:0010020;GO:0009706;GO:0042803;GO:0009941;GO:0042802;GO:0000166;GO:0009570;GO:0009536;GO:0016020;GO:0005524;GO:0009507;GO:0005515;	GO:0016887~ATPase activity;GO:0030899~calcium-dependent ATPase activity;GO:0042803~protein homodimerization activity;GO:0042802~identical protein binding;GO:0000166~nucleotide binding;GO:0005524~ATP binding;GO:0005515~protein binding	GO:0006200~ATP catabolic process;GO:0000918~barrier septum site selection;GO:0010020~chloroplast fission	GO:0009528~plastid inner membrane;GO:0009706~chloroplast inner membrane;GO:0009941~chloroplast envelope;GO:0009570~chloroplast stroma;GO:0009536~plastid;GO:0016020~membrane;GO:0009507~chloroplast
Locus_10664_Transcript_1/1_Confidence_1.000_Length_1807	Polygalacturonase (AHRD V1 **-- B6SZN5_MAIZE)%3B contains Interpro domain(s) IPR012334 Pectin lyase fold	Solyc07g042160.1.1	100	82.06	602	494	0	0	1691	210	1	494	0	metabolic process;hydrolase activity;polygalacturonase activity;extracellular region;hydrolase activity, acting on glycosyl bonds;carbohydrate metabolic process;	GO:0008152;GO:0016787;GO:0004650;GO:0005576;GO:0016798;GO:0005975;	GO:0016787~hydrolase activity;GO:0004650~polygalacturonase activity;GO:0016798~hydrolase activity, acting on glycosyl bonds	GO:0008152~metabolic process;GO:0005975~carbohydrate metabolic process	GO:0005576~extracellular region
Locus_10669_Transcript_3/3_Confidence_0.667_Length_2847	DNA-binding bromodomain-containing protein (AHRD V1 **-* D7MP02_ARALY)%3B contains Interpro domain(s) IPR001487 Bromodomain	Solyc02g093880.1.1	100	76.4	949	725	0	0	2579	405	1	725	0	protein binding;	GO:0005515;	GO:0005515~protein binding	NA	NA
Locus_10671_Transcript_1/1_Confidence_1.000_Length_1247	F-box protein PP2-B1 (AHRD V1 ***- PP2B1_ARATH);Ontology_term=GO:0030246	Solyc05g055870.1.1	100	73.8	416	307	0	0	1245	325	2	308	0	protein binding;	GO:0005515;	GO:0005515~protein binding	NA	NA
Locus_10672_Transcript_1/1_Confidence_1.000_Length_1582	Protein serine/threonine kinase (AHRD V1 *-** D3BP85_POLPA)%3B contains Interpro domain(s) IPR015748 Mitogen activated protein kinase kinase kinase 3	Solyc01g079750.1.1	100	75.9	527	400	0	0	2	1201	289	688	0	transferase activity, transferring phosphorus-containing groups;protein phosphorylation;ATP binding;protein serine/threonine kinase activity;protein kinase activity;nucleotide binding;cortical microtubule organization;activation of MAPKK activity;MAP kinase kinase kinase activity;apoplast;microtubule;MAPK cascade;protein autophosphorylation;histone phosphorylation;cytoskeleton;regulation of cell …	GO:0016772;GO:0006468;GO:0005524;GO:0004674;GO:0004672;GO:0000166;GO:0043622;GO:0000186;GO:0004709;GO:0048046;GO:0005874;GO:0000165;GO:0046777;GO:0016572;GO:0005856;GO:0051726;GO:0008283;GO:0006270;GO:0006275;GO:0051567;GO:0006306;GO:0000911;GO:0006260;GO:0016301;GO:0016310;GO:0005737;GO:0016740;	GO:0016772~transferase activity, transferring phosphorus-containing groups;GO:0005524~ATP binding;GO:0004674~protein serine/threonine kinase activity;GO:0004672~protein kinase activity;GO:0000166~nucleotide binding;GO:0004709~MAP kinase kinase kinase activity;GO:0016301~kinase activity;GO:0016740~transferase activity	GO:0006468~protein phosphorylation;GO:0043622~cortical microtubule organization;GO:0000186~activation of MAPKK activity;GO:0000165~MAPK cascade;GO:0046777~protein autophosphorylation;GO:0016572~histone phosphorylation;GO:0051726~regulation of cell cycle;GO:0008283~cell proliferation;GO:0006270~DNA replication initiation;GO:0006275~regulation of DNA replication;GO:0051567~histone H3-K9 methylation…	GO:0048046~apoplast;GO:0005874~microtubule;GO:0005856~cytoskeleton;GO:0005737~cytoplasm
Locus_10673_Transcript_4/4_Confidence_0.444_Length_1157	Chorismate mutase 1 (AHRD V1 **** D2CSU4_PETHY)%3B contains Interpro domain(s) IPR008238 Chorismate mutase of the AroQ class%2C eukaryotic type	Solyc02g088460.1.1	100	81.87	386	316	0	0	152	1099	1	316	0	chorismate metabolic process;chorismate mutase activity;aromatic amino acid family biosynthetic process;L-ascorbate peroxidase activity;isomerase activity;cytosol;glucose catabolic process;metabolic process;catalytic activity;plastid;cellular amino acid biosynthetic process;chloroplast;	GO:0046417;GO:0004106;GO:0009073;GO:0016688;GO:0016853;GO:0005829;GO:0006007;GO:0008152;GO:0003824;GO:0009536;GO:0008652;GO:0009507;	GO:0004106~chorismate mutase activity;GO:0016688~L-ascorbate peroxidase activity;GO:0016853~isomerase activity;GO:0003824~catalytic activity	GO:0046417~chorismate metabolic process;GO:0009073~aromatic amino acid family biosynthetic process;GO:0006007~glucose catabolic process;GO:0008152~metabolic process;GO:0008652~cellular amino acid biosynthetic process	GO:0005829~cytosol;GO:0009536~plastid;GO:0009507~chloroplast
Locus_10677_Transcript_1/1_Confidence_1.000_Length_2177	WRKY transcription factor (AHRD V1 ***- D0PSE9_9LAMI)%3B contains Interpro domain(s) IPR003657 DNA-binding WRKY	Solyc07g051840.1.1	100	86.91	726	631	0	0	89	1981	1	631	0	regulation of transcription, DNA-templated;sequence-specific DNA binding transcription factor activity;sequence-specific DNA binding;	GO:0006355;GO:0003700;GO:0043565;	GO:0003700~sequence-specific DNA binding transcription factor activity;GO:0043565~sequence-specific DNA binding	GO:0006355~regulation of transcription, DNA-templated	NA
Locus_10678_Transcript_1/1_Confidence_1.000_Length_1370	Predicted membrane protein (AHRD V1 ***- A2C1C4_PROM1)%3B contains Interpro domain(s) IPR002794 Protein of unknown function DUF92%2C transmembrane	Solyc07g062180.1.1	100	72.87	457	333	0	0	2	1000	32	364	0	integral component of membrane;root hair elongation;chloroplast inner membrane;chloroplast envelope;plastid;chloroplast;	GO:0016021;GO:0048767;GO:0009706;GO:0009941;GO:0009536;GO:0009507;	NA	GO:0048767~root hair elongation	GO:0016021~integral component of membrane;GO:0009706~chloroplast inner membrane;GO:0009941~chloroplast envelope;GO:0009536~plastid;GO:0009507~chloroplast
Locus_1068_Transcript_1/1_Confidence_1.000_Length_1936	Glycosyl transferase group 1 family protein (AHRD V1 **-- B6T479_MAIZE)%3B contains Interpro domain(s) IPR001296 Glycosyl transferase%2C group 1	Solyc10g085100.1.1	100	78.14	645	504	0	0	143	1654	1	504	0	biosynthetic process;	GO:0009058;	NA	GO:0009058~biosynthetic process	NA
Locus_10686_Transcript_1/1_Confidence_1.000_Length_1131	Hydrolase alpha/beta fold family protein (AHRD V1 ***- D7LY00_ARALY)%3B contains Interpro domain(s) IPR000073 Alpha/beta hydrolase fold-1	Solyc10g083270.1.1	100	87.8	377	331	0	0	37	1029	1	331	0	fatty acid beta-oxidation;mitochondrion;ATP binding;	GO:0006635;GO:0005739;GO:0005524;	GO:0005524~ATP binding	GO:0006635~fatty acid beta-oxidation	GO:0005739~mitochondrion
Locus_10687_Transcript_1/1_Confidence_1.000_Length_2603	At4g14280-like protein (Fragment) (AHRD V1 *-*- C7FD87_ARALP)%3B contains Interpro domain(s) IPR011989 Armadillo-like helical	Solyc01g080260.1.1	100	92.4	868	802	0	0	2603	198	29	830	0	binding;	GO:0005488;	GO:0005488~binding	NA	NA
Locus_10688_Transcript_1/1_Confidence_1.000_Length_2801	Receptor-like protein kinase At5g59670 (AHRD V1 *-*- RLK7_ARATH)%3B contains Interpro domain(s) IPR002290 Serine/threonine protein kinase	Solyc05g010140.1.1	100	80.3	934	750	0	0	310	2559	1	750	0	transferase activity, transferring phosphorus-containing groups;protein phosphorylation;ATP binding;protein serine/threonine kinase activity;protein kinase activity;nucleotide binding;	GO:0016772;GO:0006468;GO:0005524;GO:0004674;GO:0004672;GO:0000166;	GO:0016772~transferase activity, transferring phosphorus-containing groups;GO:0005524~ATP binding;GO:0004674~protein serine/threonine kinase activity;GO:0004672~protein kinase activity;GO:0000166~nucleotide binding	GO:0006468~protein phosphorylation	NA
Locus_10690_Transcript_1/1_Confidence_1.000_Length_2335	Os03g0169000 protein (Fragment) (AHRD V1 ***- Q0DUS7_ORYSJ)%3B contains Interpro domain(s) IPR004348 Protein of unknown function DUF246%2C plant	Solyc01g086640.1.1	100	70.57	778	549	0	0	270	1916	1	549	0	NA	NA	NA	NA	NA
Locus_10691_Transcript_1/2_Confidence_1.000_Length_1093	Aldehyde oxidase (AHRD V1 ***- Q9FV23_SOLLC)%3B contains Interpro domain(s) IPR002346 Molybdopterin dehydrogenase%2C FAD-binding	Solyc11g071600.1.1	100	100	364	364	0	0	1093	2	3	366	0	metal ion binding;electron carrier activity;catalytic activity;flavin adenine dinucleotide binding;oxidation-reduction process;oxidoreductase activity;iron ion binding;oxidoreductase activity, acting on CH-OH group of donors;2 iron, 2 sulfur cluster binding;aldehyde oxidase activity;iron-sulfur cluster binding;	GO:0046872;GO:0009055;GO:0003824;GO:0050660;GO:0055114;GO:0016491;GO:0005506;GO:0016614;GO:0051537;GO:0004031;GO:0051536;	GO:0046872~metal ion binding;GO:0009055~electron carrier activity;GO:0003824~catalytic activity;GO:0050660~flavin adenine dinucleotide binding;GO:0016491~oxidoreductase activity;GO:0005506~iron ion binding;GO:0016614~oxidoreductase activity, acting on CH-OH group of donors;GO:0051537~2 iron, 2 sulfur cluster binding;GO:0004031~aldehyde oxidase activity;GO:0051536~iron-sulfur cluster binding	GO:0055114~oxidation-reduction process	NA
Locus_10696_Transcript_1/1_Confidence_1.000_Length_1875	Zinc finger protein (AHRD V1 **-- Q764N7_MALDO)%3B contains Interpro domain(s) IPR007087 Zinc finger%2C C2H2-type	Solyc09g074780.1.1	100	81.92	625	512	0	0	1722	187	9	520	0	metal ion binding;nucleic acid binding;	GO:0046872;GO:0003676;	GO:0046872~metal ion binding;GO:0003676~nucleic acid binding	NA	NA
Locus_10698_Transcript_1/1_Confidence_1.000_Length_1662	Ring finger protein 12 (AHRD V1 *-*- Q4V889_RAT)%3B contains Interpro domain(s) IPR018957 Zinc finger%2C C3HC4 RING-type	Solyc01g088640.1.1	100	88.81	554	492	0	0	41	1516	1	492	0	metal ion binding;zinc ion binding;protein binding;	GO:0046872;GO:0008270;GO:0005515;	GO:0046872~metal ion binding;GO:0008270~zinc ion binding;GO:0005515~protein binding	NA	NA
Locus_10699_Transcript_1/1_Confidence_1.000_Length_1784	Unknown Protein (AHRD V1)%3B contains Interpro domain(s) IPR016146 Calponin-homology	Solyc08g080000.1.1	100	88.91	595	529	0	0	46	1632	159	687	0	protein binding;	GO:0005515;	GO:0005515~protein binding	NA	NA
Locus_1070_Transcript_1/2_Confidence_1.000_Length_2909	H(+)/Cl(-) exchange transporter ClcA (AHRD V1 *-*- D0Z037_LISDA)%3B contains Interpro domain(s) IPR001807 Chloride channel%2C voltage gated IPR000644 Cystathionine beta-synthase%2C core	Solyc07g066210.1.1	100	77.32	970	750	0	0	2686	437	1	750	0	transmembrane transport;membrane;integral component of membrane;adenyl nucleotide binding;chloride transport;voltage-gated chloride channel activity;ion channel activity;	GO:0055085;GO:0016020;GO:0016021;GO:0030554;GO:0006821;GO:0005247;GO:0005216;	GO:0030554~adenyl nucleotide binding;GO:0005247~voltage-gated chloride channel activity;GO:0005216~ion channel activity	GO:0055085~transmembrane transport;GO:0006821~chloride transport	GO:0016020~membrane;GO:0016021~integral component of membrane
Locus_1070_Transcript_2/2_Confidence_1.000_Length_2743	H(+)/Cl(-) exchange transporter ClcA (AHRD V1 *-*- D0Z037_LISDA)%3B contains Interpro domain(s) IPR001807 Chloride channel%2C voltage gated IPR000644 Cystathionine beta-synthase%2C core	Solyc07g066210.1.1	100	82.06	914	750	0	0	2520	271	1	750	0	transmembrane transport;membrane;integral component of membrane;adenyl nucleotide binding;chloride transport;voltage-gated chloride channel activity;ion channel activity;	GO:0055085;GO:0016020;GO:0016021;GO:0030554;GO:0006821;GO:0005247;GO:0005216;	GO:0030554~adenyl nucleotide binding;GO:0005247~voltage-gated chloride channel activity;GO:0005216~ion channel activity	GO:0055085~transmembrane transport;GO:0006821~chloride transport	GO:0016020~membrane;GO:0016021~integral component of membrane
Locus_10702_Transcript_1/1_Confidence_1.000_Length_1604	Betaine aldehyde dehydrogenase (AHRD V1 **** D2DEK8_LYCBA)%3B contains Interpro domain(s) IPR015590 Aldehyde dehydrogenase	Solyc06g071290.1.1	100	94.21	535	504	0	0	48	1559	1	504	0	metabolic process;oxidation-reduction process;oxidoreductase activity;oxidoreductase activity, acting on the aldehyde or oxo group of donors, NAD or NADP as acceptor;	GO:0008152;GO:0055114;GO:0016491;GO:0016620;	GO:0016491~oxidoreductase activity;GO:0016620~oxidoreductase activity, acting on the aldehyde or oxo group of donors, NAD or NADP as acceptor	GO:0008152~metabolic process;GO:0055114~oxidation-reduction process	NA
Locus_10703_Transcript_3/3_Confidence_0.667_Length_1398	Actin related protein 2/3 complex subunit 2 (AHRD V1 ***- D8RD91_SELML)%3B contains Interpro domain(s) IPR007188 Arp2/3 complex%2C 34kDa subunit p34-Arc	Solyc11g068610.1.1	100	70.39	466	328	0	0	131	1114	1	328	0	cytoskeleton;regulation of actin filament polymerization;cell projection;actin binding;Arp2/3 protein complex;actin filament organization;trichome morphogenesis;cytoplasm;protein binding;Arp2/3 complex-mediated actin nucleation;actin cytoskeleton;	GO:0005856;GO:0030833;GO:0042995;GO:0003779;GO:0005885;GO:0007015;GO:0010090;GO:0005737;GO:0005515;GO:0034314;GO:0015629;	GO:0003779~actin binding;GO:0005515~protein binding	GO:0030833~regulation of actin filament polymerization;GO:0007015~actin filament organization;GO:0010090~trichome morphogenesis;GO:0034314~Arp2/3 complex-mediated actin nucleation	GO:0005856~cytoskeleton;GO:0042995~cell projection;GO:0005885~Arp2/3 protein complex;GO:0005737~cytoplasm;GO:0015629~actin cytoskeleton
Locus_10705_Transcript_1/1_Confidence_1.000_Length_2251	FRIGIDA (AHRD V1 *-*- Q52S92_ARATH)%3B contains Interpro domain(s) IPR012474 Frigida-like	Solyc06g074450.1.1	100	76.27	750	572	0	0	270	1985	1	572	0	NA	NA	NA	NA	NA
Locus_10708_Transcript_1/1_Confidence_1.000_Length_4359	Lipid A export ATP-binding/permease protein msbA (AHRD V1 *--- MSBA_SYNAS)%3B contains Interpro domain(s) IPR003439 ABC transporter-like	Solyc06g009290.1.1	100	93.53	1453	1359	0	0	4320	244	42	1400	0	transmembrane transport;nucleoside-triphosphatase activity;ATP binding;nucleotide binding;ATPase activity, coupled to transmembrane movement of substances;ATPase activity;ATP catabolic process;integral component of membrane;transport;	GO:0055085;GO:0017111;GO:0005524;GO:0000166;GO:0042626;GO:0016887;GO:0006200;GO:0016021;GO:0006810;	GO:0017111~nucleoside-triphosphatase activity;GO:0005524~ATP binding;GO:0000166~nucleotide binding;GO:0042626~ATPase activity, coupled to transmembrane movement of substances;GO:0016887~ATPase activity	GO:0055085~transmembrane transport;GO:0006200~ATP catabolic process;GO:0006810~transport	GO:0016021~integral component of membrane
Locus_10709_Transcript_1/1_Confidence_1.000_Length_1943	Leucine Rich Repeat family protein expressed (AHRD V1 ***- Q10GD4_ORYSJ)%3B contains Interpro domain(s) IPR001810 Cyclin-like F-box	Solyc09g065880.1.1	100	91.36	648	592	0	0	23	1798	1	592	0	protein binding;	GO:0005515;	GO:0005515~protein binding	NA	NA
Locus_10710_Transcript_1/1_Confidence_1.000_Length_1567	Glycosyl transferase family 17 protein (AHRD V1 ***- D7L020_ARALY)%3B contains Interpro domain(s) IPR006813 Glycosyl transferase%2C family 17	Solyc07g008030.1.1	100	71.46	522	373	0	0	1270	152	1	373	0	membrane;protein N-linked glycosylation;beta-1,4-mannosylglycoprotein 4-beta-N-acetylglucosaminyltransferase activity;transferase activity, transferring glycosyl groups;transferase activity;	GO:0016020;GO:0006487;GO:0003830;GO:0016757;GO:0016740;	GO:0003830~beta-1,4-mannosylglycoprotein 4-beta-N-acetylglucosaminyltransferase activity;GO:0016757~transferase activity, transferring glycosyl groups;GO:0016740~transferase activity	GO:0006487~protein N-linked glycosylation	GO:0016020~membrane
Locus_10712_Transcript_1/1_Confidence_1.000_Length_1200	Gibberellin receptor GID1L2 (AHRD V1 **-- B6T2M3_MAIZE)%3B contains Interpro domain(s) IPR013094 Alpha/beta hydrolase fold-3	Solyc09g075690.1.1	100	82.25	400	329	0	0	1172	186	1	329	0	metabolic process;hydrolase activity;	GO:0008152;GO:0016787;	GO:0016787~hydrolase activity	GO:0008152~metabolic process	NA
Locus_10713_Transcript_5/5_Confidence_0.500_Length_1310	Carboxyl methyltransferase 4 (AHRD V1 **** B0ZB58_HUMLU)%3B contains Interpro domain(s) IPR005299 SAM dependent carboxyl methyltransferase	Solyc02g084950.1.1	100	84.67	437	370	0	0	66	1175	1	370	0	methylation;methyltransferase activity;S-adenosylmethionine-dependent methyltransferase activity;transferase activity;	GO:0032259;GO:0008168;GO:0008757;GO:0016740;	GO:0008168~methyltransferase activity;GO:0008757~S-adenosylmethionine-dependent methyltransferase activity;GO:0016740~transferase activity	GO:0032259~methylation	NA
Locus_10716_Transcript_1/1_Confidence_1.000_Length_1589	Ectonucleoside triphosphate diphosphohydrolase 6 (AHRD V1 **-- Q6YHK4_CAVPO)%3B contains Interpro domain(s) IPR000407 Nucleoside phosphatase GDA1/CD39	Solyc02g081980.1.1	100	81.89	530	434	0	0	81	1382	1	434	0	hydrolase activity;	GO:0016787;	GO:0016787~hydrolase activity	NA	NA
Locus_10718_Transcript_1/1_Confidence_1.000_Length_2301	Vacuolar import and degradation protein VID27 (AHRD V1 *--- B3LP56_YEAS1)%3B contains Interpro domain(s) IPR013863 Vacuolar import and degradation%2C Vid27-related	Solyc04g078940.1.1	100	83.96	767	644	0	0	138	2069	1	644	0	molecular_function;histone lysine methylation;gene silencing;regulation of flower development;plasma membrane;protein ubiquitination;photomorphogenesis;cytosol;histone methylation;cullin deneddylation;mitotic G2 phase;nucleus;histone H3-K9 methylation;histone phosphorylation;regulation of G2/M transition of mitotic cell cycle;cell proliferation;chromatin silencing;DNA methylation;regulation of DN…	GO:0003674;GO:0034968;GO:0016458;GO:0009909;GO:0005886;GO:0016567;GO:0009640;GO:0005829;GO:0016571;GO:0010388;GO:0000085;GO:0005634;GO:0051567;GO:0016572;GO:0010389;GO:0008283;GO:0006342;GO:0006306;GO:0006275;GO:0006260;GO:0045893;GO:0016579;GO:0031047;GO:0005515;	GO:0003674~molecular_function;GO:0005515~protein binding	GO:0034968~histone lysine methylation;GO:0016458~gene silencing;GO:0009909~regulation of flower development;GO:0016567~protein ubiquitination;GO:0009640~photomorphogenesis;GO:0016571~histone methylation;GO:0010388~cullin deneddylation;GO:0000085~mitotic G2 phase;GO:0051567~histone H3-K9 methylation;GO:0016572~histone phosphorylation;GO:0010389~regulation of G2/M transition of mitotic cell cycle;G…	GO:0005886~plasma membrane;GO:0005829~cytosol;GO:0005634~nucleus
Locus_10719_Transcript_1/1_Confidence_1.000_Length_1297	Alpha-1 4-glucan-protein synthase (AHRD V1 **-* B9REB8_RICCO)%3B contains Interpro domain(s) IPR004901 Alpha-1%2C4-glucan-protein synthase%2C UDP-forming	Solyc03g019750.1.1	100	80.79	432	349	0	0	37	1083	1	349	0	cellulose biosynthetic process;intramolecular transferase activity;isomerase activity;cytosol;cytoplasm;Golgi apparatus;protein binding;	GO:0030244;GO:0016866;GO:0016853;GO:0005829;GO:0005737;GO:0005794;GO:0005515;	GO:0016866~intramolecular transferase activity;GO:0016853~isomerase activity;GO:0005515~protein binding	GO:0030244~cellulose biosynthetic process	GO:0005829~cytosol;GO:0005737~cytoplasm;GO:0005794~Golgi apparatus
Locus_10724_Transcript_1/1_Confidence_1.000_Length_1510	Xylanase inhibitor (Fragment) (AHRD V1 **-- Q53IQ3_WHEAT)%3B contains Interpro domain(s) IPR001461 Peptidase A1	Solyc01g079950.1.1	100	85.09	503	428	0	0	1500	217	1	428	0	proteolysis;aspartic-type endopeptidase activity;	GO:0006508;GO:0004190;	GO:0004190~aspartic-type endopeptidase activity	GO:0006508~proteolysis	NA
Locus_10729_Transcript_1/1_Confidence_1.000_Length_1478	Xylanase inhibitor (Fragment) (AHRD V1 **-- Q53IQ4_WHEAT)%3B contains Interpro domain(s) IPR001461 Peptidase A1	Solyc01g080010.1.1	100	88.84	493	438	0	0	1447	134	1	438	0	proteolysis;aspartic-type endopeptidase activity;	GO:0006508;GO:0004190;	GO:0004190~aspartic-type endopeptidase activity	GO:0006508~proteolysis	NA
Locus_10732_Transcript_1/1_Confidence_1.000_Length_1570	Endoglucanase 1 (AHRD V1 ***- B6U0P7_MAIZE)%3B contains Interpro domain(s) IPR008928 Six-hairpin glycosidase-like IPR012341 Six-hairpin glycosidase IPR018221 Glycoside hydrolase%2C family 9%2C active site IPR001701 Glycoside hydrolase%2C family 9	Solyc08g081620.1.1	100	95.79	523	501	0	0	1563	61	1	501	0	metabolic process;catalytic activity;hydrolase activity;cellulase activity;hydrolase activity, acting on glycosyl bonds;carbohydrate metabolic process;hydrolase activity, hydrolyzing O-glycosyl compounds;	GO:0008152;GO:0003824;GO:0016787;GO:0008810;GO:0016798;GO:0005975;GO:0004553;	GO:0003824~catalytic activity;GO:0016787~hydrolase activity;GO:0008810~cellulase activity;GO:0016798~hydrolase activity, acting on glycosyl bonds;GO:0004553~hydrolase activity, hydrolyzing O-glycosyl compounds	GO:0008152~metabolic process;GO:0005975~carbohydrate metabolic process	NA
Locus_10733_Transcript_1/1_Confidence_1.000_Length_2575	Ring finger protein 12 (AHRD V1 *-*- Q4V889_RAT)%3B contains Interpro domain(s) IPR018957 Zinc finger%2C C3HC4 RING-type	Solyc09g091480.1.1	100	83.22	858	714	0	0	122	2263	1	714	0	metal ion binding;zinc ion binding;fatty acid beta-oxidation;protein import into peroxisome matrix;protein binding;	GO:0046872;GO:0008270;GO:0006635;GO:0016558;GO:0005515;	GO:0046872~metal ion binding;GO:0008270~zinc ion binding;GO:0005515~protein binding	GO:0006635~fatty acid beta-oxidation;GO:0016558~protein import into peroxisome matrix	NA
Locus_10737_Transcript_1/2_Confidence_1.000_Length_1839	E3 ubiquitin-protein ligase RING1 (AHRD V1 *--- B0WQV3_CULQU)%3B contains Interpro domain(s) IPR018957 Zinc finger%2C C3HC4 RING-type	Solyc07g053800.1.1	100	83.52	613	512	0	0	102	1637	1	512	0	metal ion binding;zinc ion binding;protein binding;	GO:0046872;GO:0008270;GO:0005515;	GO:0046872~metal ion binding;GO:0008270~zinc ion binding;GO:0005515~protein binding	NA	NA
Locus_10739_Transcript_1/1_Confidence_1.000_Length_2108	Ariadne-like ubiquitin ligase (AHRD V1 **-- D3AZ84_POLPA)%3B contains Interpro domain(s) IPR002867 Zinc finger%2C C6HC-type	Solyc12g089000.1.1	100	76.39	703	537	0	0	214	1824	1	537	0	metal ion binding;zinc ion binding;protein binding;	GO:0046872;GO:0008270;GO:0005515;	GO:0046872~metal ion binding;GO:0008270~zinc ion binding;GO:0005515~protein binding	NA	NA
Locus_1074_Transcript_1/1_Confidence_1.000_Length_1502	Xylanase inhibitor (Fragment) (AHRD V1 **-- Q53IQ4_WHEAT)%3B contains Interpro domain(s) IPR001461 Peptidase A1	Solyc01g080020.1.1	100	83.23	501	417	0	0	45	1295	1	417	0	proteolysis;aspartic-type endopeptidase activity;peptidase activity;	GO:0006508;GO:0004190;GO:0008233;	GO:0004190~aspartic-type endopeptidase activity;GO:0008233~peptidase activity	GO:0006508~proteolysis	NA
Locus_10748_Transcript_1/2_Confidence_1.000_Length_2003	Cytochrome P450 (AHRD V1 ***- B9MTJ7_POPTR)%3B contains Interpro domain(s) IPR002401 Cytochrome P450%2C E-class%2C group I	Solyc10g083790.1.1	100	81.89	668	547	0	0	1945	305	1	547	0	metal ion binding;heme binding;oxidoreductase activity, acting on paired donors, with incorporation or reduction of molecular oxygen;electron carrier activity;chloroplast envelope;monooxygenase activity;oxidation-reduction process;oxidoreductase activity;iron ion binding;oxygen binding;zeinoxanthin epsilon hydroxylase activity;unsaturated fatty acid biosynthetic process;chlorophyll biosynthetic p…	GO:0046872;GO:0020037;GO:0016705;GO:0009055;GO:0009941;GO:0004497;GO:0055114;GO:0016491;GO:0005506;GO:0019825;GO:0009974;GO:0006636;GO:0015995;GO:0016556;GO:0010103;GO:0009965;GO:0030154;GO:0016117;GO:0019288;GO:0009507;GO:0031969;GO:0009536;GO:0016020;	GO:0046872~metal ion binding;GO:0020037~heme binding;GO:0016705~oxidoreductase activity, acting on paired donors, with incorporation or reduction of molecular oxygen;GO:0009055~electron carrier activity;GO:0004497~monooxygenase activity;GO:0016491~oxidoreductase activity;GO:0005506~iron ion binding;GO:0019825~oxygen binding;GO:0009974~zeinoxanthin epsilon hydroxylase activity	GO:0055114~oxidation-reduction process;GO:0006636~unsaturated fatty acid biosynthetic process;GO:0015995~chlorophyll biosynthetic process;GO:0016556~mRNA modification;GO:0010103~stomatal complex morphogenesis;GO:0009965~leaf morphogenesis;GO:0030154~cell differentiation;GO:0016117~carotenoid biosynthetic process;GO:0019288~isopentenyl diphosphate biosynthetic process, methylerythritol 4-phosphate…	GO:0009941~chloroplast envelope;GO:0009507~chloroplast;GO:0031969~chloroplast membrane;GO:0009536~plastid;GO:0016020~membrane
Locus_10756_Transcript_1/1_Confidence_1.000_Length_2293	Unknown Protein (AHRD V1)	Solyc06g072810.1.1	100	92.15	764	704	0	0	71	2182	1	704	0	NA	NA	NA	NA	NA
Locus_10758_Transcript_1/1_Confidence_1.000_Length_2420	Poly(RC) binding protein 3 (AHRD V1 *--- Q5MJP6_HUMAN)%3B contains Interpro domain(s) IPR018111 K Homology%2C type 1%2C subgroup	Solyc11g010840.1.1	100	75.96	807	613	0	0	206	2044	1	613	0	RNA binding;biological_process;	GO:0003723;GO:0008150;	GO:0003723~RNA binding	GO:0008150~biological_process	NA
Locus_1076_Transcript_1/2_Confidence_1.000_Length_3798	UBA/TS-N domain protein (AHRD V1 *--- Q4WUT8_ASPFU)%3B contains Interpro domain(s) IPR001623 Heat shock protein DnaJ%2C N-terminal	Solyc06g082840.1.1	100	76.07	1266	963	0	0	3354	466	1	963	0	NA	NA	NA	NA	NA
Locus_1076_Transcript_2/2_Confidence_1.000_Length_3570	UBA/TS-N domain protein (AHRD V1 *--- Q4WUT8_ASPFU)%3B contains Interpro domain(s) IPR001623 Heat shock protein DnaJ%2C N-terminal	Solyc06g082840.1.1	100	79.92	1190	951	0	0	3126	274	1	951	0	NA	NA	NA	NA	NA
Locus_10761_Transcript_1/1_Confidence_1.000_Length_1994	Os05g0169400 protein (Fragment) (AHRD V1 *-*- Q0DKE7_ORYSJ)%3B contains Interpro domain(s) IPR010820 Protein of unknown function DUF1421	Solyc02g086520.1.1	100	81.95	665	545	0	0	59	1693	1	545	0	NA	NA	NA	NA	NA
Locus_10762_Transcript_1/1_Confidence_1.000_Length_3996	Receptor-like protein kinase 3 (AHRD V1 ***- Q9LKZ4_SOYBN)%3B contains Interpro domain(s) IPR017442 Serine/threonine protein kinase-related	Solyc04g051510.1.1	100	90.62	1332	1207	0	0	161	3781	1	1207	0	transferase activity;defense response;membrane;transferase activity, transferring phosphorus-containing groups;phosphorylation;kinase activity;protein phosphorylation;ATP binding;protein serine/threonine kinase activity;protein kinase activity;nucleotide binding;leaf development;unidimensional cell growth;positive regulation of flower development;protein heterodimerization activity;response to UV…	GO:0016740;GO:0006952;GO:0016020;GO:0016772;GO:0016310;GO:0016301;GO:0006468;GO:0005524;GO:0004674;GO:0004672;GO:0000166;GO:0048366;GO:0009826;GO:0009911;GO:0046982;GO:0010224;GO:0043234;GO:0005886;GO:0009742;GO:0042803;GO:0071555;GO:0048767;GO:0048443;GO:0043481;GO:0010817;GO:0009932;GO:0009825;GO:0000271;GO:0005768;GO:0016021;GO:0042742;GO:0042802;GO:0010103;GO:1900140;GO:0060548;GO:0048657;GO:…	GO:0016740~transferase activity;GO:0016772~transferase activity, transferring phosphorus-containing groups;GO:0016301~kinase activity;GO:0005524~ATP binding;GO:0004674~protein serine/threonine kinase activity;GO:0004672~protein kinase activity;GO:0000166~nucleotide binding;GO:0046982~protein heterodimerization activity;GO:0042803~protein homodimerization activity;GO:0042802~identical protein bind…	GO:0006952~defense response;GO:0016310~phosphorylation;GO:0006468~protein phosphorylation;GO:0048366~leaf development;GO:0009826~unidimensional cell growth;GO:0009911~positive regulation of flower development;GO:0010224~response to UV-B;GO:0009742~brassinosteroid mediated signaling pathway;GO:0071555~cell wall organization;GO:0048767~root hair elongation;GO:0048443~stamen development;GO:0043481~a…	GO:0016020~membrane;GO:0043234~protein complex;GO:0005886~plasma membrane;GO:0005768~endosome;GO:0016021~integral component of membrane;GO:0010008~endosome membrane
Locus_10766_Transcript_2/2_Confidence_1.000_Length_4238	Peptidase M16 family (AHRD V1 *--- D3IC43_9BACT)%3B contains Interpro domain(s) IPR011237 Peptidase M16%2C core	Solyc03g118430.1.1	100	87.97	1413	1243	0	0	207	3935	1	1243	0	metal ion binding;metabolic process;catalytic activity;mitochondrion;chloroplast stroma;embryo development ending in seed dormancy;chloroplast;	GO:0046872;GO:0008152;GO:0003824;GO:0005739;GO:0009570;GO:0009793;GO:0009507;	GO:0046872~metal ion binding;GO:0003824~catalytic activity	GO:0008152~metabolic process;GO:0009793~embryo development ending in seed dormancy	GO:0005739~mitochondrion;GO:0009570~chloroplast stroma;GO:0009507~chloroplast
Locus_1077_Transcript_1/1_Confidence_1.000_Length_2279	Unknown Protein (AHRD V1);Ontology_term=GO:0005975	Solyc06g076130.1.1	100	93.95	760	714	0	0	103	2244	1	714	0	GTP binding;embryo sac egg cell differentiation;	GO:0005525;GO:0009560;	GO:0005525~GTP binding	GO:0009560~embryo sac egg cell differentiation	NA
Locus_10777_Transcript_1/1_Confidence_1.000_Length_1624	Aspartic proteinase nepenthesin-2 (AHRD V1 **-- B6SJT4_MAIZE)%3B contains Interpro domain(s) IPR001461 Peptidase A1	Solyc06g074000.1.1	100	85.21	541	461	0	0	27	1409	1	461	0	proteolysis;aspartic-type endopeptidase activity;polysaccharide biosynthetic process;plant-type cell wall;glycine catabolic process;cell wall;hydrolase activity;peptidase activity;membrane;	GO:0006508;GO:0004190;GO:0000271;GO:0009505;GO:0006546;GO:0005618;GO:0016787;GO:0008233;GO:0016020;	GO:0004190~aspartic-type endopeptidase activity;GO:0016787~hydrolase activity;GO:0008233~peptidase activity	GO:0006508~proteolysis;GO:0000271~polysaccharide biosynthetic process;GO:0006546~glycine catabolic process	GO:0009505~plant-type cell wall;GO:0005618~cell wall;GO:0016020~membrane
Locus_10778_Transcript_1/1_Confidence_1.000_Length_1166	Knotted-1-like homeobox protein H1 (AHRD V1 ***- Q8GUS6_TOBAC)%3B contains Interpro domain(s) IPR005541 KNOX2	Solyc05g005090.1.1	100	82.26	389	320	0	0	979	20	1	320	0	regulation of transcription, DNA-templated;sequence-specific DNA binding transcription factor activity;sequence-specific DNA binding;DNA binding;nucleus;	GO:0006355;GO:0003700;GO:0043565;GO:0003677;GO:0005634;	GO:0003700~sequence-specific DNA binding transcription factor activity;GO:0043565~sequence-specific DNA binding;GO:0003677~DNA binding	GO:0006355~regulation of transcription, DNA-templated	GO:0005634~nucleus
Locus_1078_Transcript_1/3_Confidence_0.857_Length_3216	Coatomer beta%26apos subunit (AHRD V1 ***- Q0CXS2_ASPTN)%3B contains Interpro domain(s) IPR016453 Coatomer%2C beta' subunit	Solyc06g066730.1.1	100	76.12	1072	816	0	0	2916	469	1	816	0	membrane coat;intracellular protein transport;vesicle-mediated transport;structural molecule activity;protein binding;	GO:0030117;GO:0006886;GO:0016192;GO:0005198;GO:0005515;	GO:0005198~structural molecule activity;GO:0005515~protein binding	GO:0006886~intracellular protein transport;GO:0016192~vesicle-mediated transport	GO:0030117~membrane coat
Locus_1078_Transcript_2/3_Confidence_0.857_Length_3064	Coatomer beta%26apos subunit (AHRD V1 ***- Q0CXS2_ASPTN)%3B contains Interpro domain(s) IPR016453 Coatomer%2C beta' subunit	Solyc06g066730.1.1	100	88.74	1021	906	0	0	2764	47	1	906	0	membrane coat;intracellular protein transport;vesicle-mediated transport;structural molecule activity;protein binding;	GO:0030117;GO:0006886;GO:0016192;GO:0005198;GO:0005515;	GO:0005198~structural molecule activity;GO:0005515~protein binding	GO:0006886~intracellular protein transport;GO:0016192~vesicle-mediated transport	GO:0030117~membrane coat
Locus_1078_Transcript_3/3_Confidence_0.857_Length_3052	Coatomer beta%26apos subunit (AHRD V1 ***- Q0CXS2_ASPTN)%3B contains Interpro domain(s) IPR016453 Coatomer%2C beta' subunit	Solyc06g066730.1.1	100	90.07	1017	916	0	0	2752	5	1	916	0	membrane coat;intracellular protein transport;vesicle-mediated transport;structural molecule activity;protein binding;	GO:0030117;GO:0006886;GO:0016192;GO:0005198;GO:0005515;	GO:0005198~structural molecule activity;GO:0005515~protein binding	GO:0006886~intracellular protein transport;GO:0016192~vesicle-mediated transport	GO:0030117~membrane coat
Locus_10783_Transcript_1/1_Confidence_1.000_Length_1131	E3 ubiquitin-protein ligase sina (AHRD V1 **-* B0WR23_CULQU)%3B contains Interpro domain(s) IPR004162 Seven in absentia protein	Solyc10g009420.1.1	100	83.82	377	316	0	0	55	1002	1	316	0	metal ion binding;multicellular organismal development;protein ubiquitination;ubiquitin-protein transferase activity;zinc ion binding;nucleus;ubiquitin-dependent protein catabolic process;protein binding;	GO:0046872;GO:0007275;GO:0016567;GO:0004842;GO:0008270;GO:0005634;GO:0006511;GO:0005515;	GO:0046872~metal ion binding;GO:0004842~ubiquitin-protein transferase activity;GO:0008270~zinc ion binding;GO:0005515~protein binding	GO:0007275~multicellular organismal development;GO:0016567~protein ubiquitination;GO:0006511~ubiquitin-dependent protein catabolic process	GO:0005634~nucleus
Locus_10793_Transcript_1/1_Confidence_1.000_Length_2219	HAUS augmin-like complex subunit 3 (AHRD V1 *--- HAUS3_HUMAN)	Solyc06g083090.1.1	100	83.11	740	615	0	0	126	1970	1	615	0	spindle assembly;HAUS complex;	GO:0051225;GO:0070652;	NA	GO:0051225~spindle assembly	GO:0070652~HAUS complex
Locus_10804_Transcript_1/2_Confidence_1.000_Length_1744	Vacuolar protein sorting-associated protein VTA1 homolog (AHRD V1 *--- C1C2K6_9MAXI)%3B contains Interpro domain(s) IPR006745 Protein of unknown function DUF605	Solyc07g064980.1.1	100	71.6	581	416	0	0	135	1382	1	416	0	vesicle-mediated transport;molecular_function;biological_process;protein binding;	GO:0016192;GO:0003674;GO:0008150;GO:0005515;	GO:0003674~molecular_function;GO:0005515~protein binding	GO:0016192~vesicle-mediated transport;GO:0008150~biological_process	NA
Locus_10805_Transcript_1/1_Confidence_1.000_Length_1924	Chlorophyllide a oxygenase (AHRD V1 ***- B6TZB6_MAIZE)%3B contains Interpro domain(s) IPR013626 Pheophorbide a oxygenase	Solyc11g012850.1.1	100	77.85	641	499	0	0	1923	427	37	535	0	metal ion binding;oxidoreductase activity, acting on paired donors, with incorporation or reduction of molecular oxygen;oxidation-reduction process;oxidoreductase activity;iron ion binding;2 iron, 2 sulfur cluster binding;iron-sulfur cluster binding;chlorophyllide a oxygenase [overall] activity;	GO:0046872;GO:0016705;GO:0055114;GO:0016491;GO:0005506;GO:0051537;GO:0051536;GO:0010277;	GO:0046872~metal ion binding;GO:0016705~oxidoreductase activity, acting on paired donors, with incorporation or reduction of molecular oxygen;GO:0016491~oxidoreductase activity;GO:0005506~iron ion binding;GO:0051537~2 iron, 2 sulfur cluster binding;GO:0051536~iron-sulfur cluster binding;GO:0010277~chlorophyllide a oxygenase [overall] activity	GO:0055114~oxidation-reduction process	NA
Locus_10806_Transcript_1/2_Confidence_1.000_Length_1383	Replication factor C subunit 3 (AHRD V1 ***- B6TFI5_MAIZE)%3B contains Interpro domain(s) IPR013748 Replication factor C	Solyc06g060150.1.1	100	77.44	461	357	0	0	85	1155	1	357	0	nucleoside-triphosphatase activity;ATP binding;nucleotide binding;DNA binding;DNA replication;methylation-dependent chromatin silencing;RNA interference;defense response;negative regulation of defense response;embryo sac egg cell differentiation;chromatin silencing by small RNA;mitotic recombination;mRNA splicing, via spliceosome;histone H3-K9 methylation;nucleus;regulation of flower development;…	GO:0017111;GO:0005524;GO:0000166;GO:0003677;GO:0006260;GO:0006346;GO:0016246;GO:0006952;GO:0031348;GO:0009560;GO:0031048;GO:0006312;GO:0000398;GO:0051567;GO:0005634;GO:0009909;GO:0016570;GO:0048449;	GO:0017111~nucleoside-triphosphatase activity;GO:0005524~ATP binding;GO:0000166~nucleotide binding;GO:0003677~DNA binding	GO:0006260~DNA replication;GO:0006346~methylation-dependent chromatin silencing;GO:0016246~RNA interference;GO:0006952~defense response;GO:0031348~negative regulation of defense response;GO:0009560~embryo sac egg cell differentiation;GO:0031048~chromatin silencing by small RNA;GO:0006312~mitotic recombination;GO:0000398~mRNA splicing, via spliceosome;GO:0051567~histone H3-K9 methylation;GO:000990…	GO:0005634~nucleus
Locus_10817_Transcript_1/1_Confidence_1.000_Length_2883	Chaperone protein dnaJ 49 (AHRD V1 *-*- DNJ49_ARATH)%3B contains Interpro domain(s) IPR003095 Heat shock protein DnaJ	Solyc01g044270.1.1	100	80.96	961	778	0	0	2654	321	1	778	0	NA	NA	NA	NA	NA
Locus_10824_Transcript_1/1_Confidence_1.000_Length_2473	Oligopeptide transporter 9 (AHRD V1 **** B6SVF4_MAIZE)%3B contains Interpro domain(s) IPR004648 Tetrapeptide transporter%2C OPT1/isp4	Solyc08g082990.1.1	100	90.9	824	749	0	0	2442	196	1	749	0	transmembrane transport;oligopeptide transporter activity;peptide transport;oligopeptide transport;protein transport;transport;membrane;integral component of membrane;	GO:0055085;GO:0015198;GO:0015833;GO:0006857;GO:0015031;GO:0006810;GO:0016020;GO:0016021;	GO:0015198~oligopeptide transporter activity	GO:0055085~transmembrane transport;GO:0015833~peptide transport;GO:0006857~oligopeptide transport;GO:0015031~protein transport;GO:0006810~transport	GO:0016020~membrane;GO:0016021~integral component of membrane
Locus_10825_Transcript_1/1_Confidence_1.000_Length_3320	Histone-lysine N-methyltransferase-like protein (AHRD V1 *-*- Q6ZJS5_ORYSJ)%3B contains Interpro domain(s) IPR003105 SRA-YDG	Solyc06g060960.1.1	100	91.42	1107	1012	0	0	3319	284	44	1055	0	transferase activity;histone lysine methylation;histone binding;zinc ion binding;methylation;methyltransferase activity;histone methylation;nucleus;chromosome;histone-lysine N-methyltransferase activity;protein binding;	GO:0016740;GO:0034968;GO:0042393;GO:0008270;GO:0032259;GO:0008168;GO:0016571;GO:0005634;GO:0005694;GO:0018024;GO:0005515;	GO:0016740~transferase activity;GO:0042393~histone binding;GO:0008270~zinc ion binding;GO:0008168~methyltransferase activity;GO:0018024~histone-lysine N-methyltransferase activity;GO:0005515~protein binding	GO:0034968~histone lysine methylation;GO:0032259~methylation;GO:0016571~histone methylation	GO:0005634~nucleus;GO:0005694~chromosome
Locus_10827_Transcript_1/1_Confidence_1.000_Length_2275	ATP-dependent DNA helicase Ta0057 (AHRD V1 **** XPD_THEAC)%3B contains Interpro domain(s) IPR001945 Xeroderma pigmentosum group D protein	Solyc06g008970.1.1	100	82.32	758	624	0	0	2275	404	135	758	0	ATP binding;nucleotide binding;DNA binding;hydrolase activity;ATP-dependent helicase activity;nucleotide-excision repair;helicase activity;nucleobase-containing compound metabolic process;nucleic acid binding;nucleus;ATP-dependent DNA helicase activity;hydrolase activity, acting on acid anhydrides;hydrolase activity, acting on acid anhydrides, in phosphorus-containing anhydrides;response to ioniz…	GO:0005524;GO:0000166;GO:0003677;GO:0016787;GO:0008026;GO:0006289;GO:0004386;GO:0006139;GO:0003676;GO:0005634;GO:0004003;GO:0016817;GO:0016818;GO:0010212;GO:0009411;GO:0010286;GO:0000724;GO:0006366;GO:0000394;GO:0051536;GO:0051539;GO:0045893;GO:0043687;GO:0006281;GO:0006974;GO:0046872;GO:0006351;GO:0006355;GO:0005515;GO:0009644;GO:0006457;GO:0009408;GO:0042542;	GO:0005524~ATP binding;GO:0000166~nucleotide binding;GO:0003677~DNA binding;GO:0016787~hydrolase activity;GO:0008026~ATP-dependent helicase activity;GO:0004386~helicase activity;GO:0003676~nucleic acid binding;GO:0004003~ATP-dependent DNA helicase activity;GO:0016817~hydrolase activity, acting on acid anhydrides;GO:0016818~hydrolase activity, acting on acid anhydrides, in phosphorus-containing an…	GO:0006289~nucleotide-excision repair;GO:0006139~nucleobase-containing compound metabolic process;GO:0010212~response to ionizing radiation;GO:0009411~response to UV;GO:0010286~heat acclimation;GO:0000724~double-strand break repair via homologous recombination;GO:0006366~transcription from RNA polymerase II promoter;GO:0000394~RNA splicing, via endonucleolytic cleavage and ligation;GO:0045893~pos…	GO:0005634~nucleus
Locus_10832_Transcript_1/1_Confidence_1.000_Length_2048	Trigger factor-like protein (AHRD V1 ***- Q9FLP1_ARATH)%3B contains Interpro domain(s) IPR005215 Trigger factor	Solyc07g064950.1.1	100	77.16	683	527	0	0	79	1659	1	527	0	protein folding;protein transport;carotenoid biosynthetic process;mRNA modification;protein peptidyl-prolyl isomerization;isopentenyl diphosphate biosynthetic process, methylerythritol 4-phosphate pathway;chloroplast relocation;thylakoid membrane organization;ncRNA metabolic process;isomerase activity;peptidyl-prolyl cis-trans isomerase activity;stomatal complex morphogenesis;chloroplast envelope…	GO:0006457;GO:0015031;GO:0016117;GO:0016556;GO:0000413;GO:0019288;GO:0009902;GO:0010027;GO:0034660;GO:0016853;GO:0003755;GO:0010103;GO:0009941;GO:0000023;GO:0019252;GO:0009570;GO:0009507;	GO:0016853~isomerase activity;GO:0003755~peptidyl-prolyl cis-trans isomerase activity	GO:0006457~protein folding;GO:0015031~protein transport;GO:0016117~carotenoid biosynthetic process;GO:0016556~mRNA modification;GO:0000413~protein peptidyl-prolyl isomerization;GO:0019288~isopentenyl diphosphate biosynthetic process, methylerythritol 4-phosphate pathway;GO:0009902~chloroplast relocation;GO:0010027~thylakoid membrane organization;GO:0034660~ncRNA metabolic process;GO:0010103~stoma…	GO:0009941~chloroplast envelope;GO:0009570~chloroplast stroma;GO:0009507~chloroplast
Locus_10833_Transcript_1/1_Confidence_1.000_Length_1590	Malic enzyme (AHRD V1 ***- B9RKI6_RICCO)%3B contains Interpro domain(s) IPR012302 Malic enzyme%2C NAD-binding	Solyc08g066360.1.1	100	83.96	530	445	0	0	3	1337	147	591	0	metal ion binding;oxidation-reduction process;oxidoreductase activity;NAD binding;oxidoreductase activity, acting on the CH-OH group of donors, NAD or NADP as acceptor;malate metabolic process;malic enzyme activity;malate dehydrogenase (decarboxylating) (NAD+) activity;	GO:0046872;GO:0055114;GO:0016491;GO:0051287;GO:0016616;GO:0006108;GO:0004470;GO:0004471;	GO:0046872~metal ion binding;GO:0016491~oxidoreductase activity;GO:0051287~NAD binding;GO:0016616~oxidoreductase activity, acting on the CH-OH group of donors, NAD or NADP as acceptor;GO:0004470~malic enzyme activity;GO:0004471~malate dehydrogenase (decarboxylating) (NAD+) activity	GO:0055114~oxidation-reduction process;GO:0006108~malate metabolic process	NA
Locus_10834_Transcript_1/1_Confidence_1.000_Length_2850	Receptor-like kinase (AHRD V1 **** C6ZRN8_SOYBN)%3B contains Interpro domain(s) IPR002290 Serine/threonine protein kinase	Solyc02g089090.1.1	100	91.47	950	869	0	0	79	2685	1	869	0	transferase activity, transferring phosphorus-containing groups;protein phosphorylation;ATP binding;protein serine/threonine kinase activity;protein kinase activity;	GO:0016772;GO:0006468;GO:0005524;GO:0004674;GO:0004672;	GO:0016772~transferase activity, transferring phosphorus-containing groups;GO:0005524~ATP binding;GO:0004674~protein serine/threonine kinase activity;GO:0004672~protein kinase activity	GO:0006468~protein phosphorylation	NA
Locus_10835_Transcript_1/1_Confidence_1.000_Length_3221	V-type proton ATPase subunit a (AHRD V1 **** VPH1_NEUCR)%3B contains Interpro domain(s) IPR002490 ATPase%2C V0/A0 complex%2C 116-kDa subunit	Solyc06g075400.1.1	100	76.16	1074	818	0	0	234	2687	1	818	0	ATP hydrolysis coupled proton transport;hydrogen ion transmembrane transporter activity;proton-transporting V-type ATPase, V0 domain;vacuolar proton-transporting V-type ATPase, V0 domain;	GO:0015991;GO:0015078;GO:0033179;GO:0000220;	GO:0015078~hydrogen ion transmembrane transporter activity	GO:0015991~ATP hydrolysis coupled proton transport	GO:0033179~proton-transporting V-type ATPase, V0 domain;GO:0000220~vacuolar proton-transporting V-type ATPase, V0 domain
Locus_10839_Transcript_1/2_Confidence_1.000_Length_1695	Dof zinc finger protein (AHRD V1 ***- C4B6D7_IPOBA)%3B contains Interpro domain(s) IPR003851 Zinc finger%2C Dof-type	Solyc05g007880.1.1	100	78.05	565	441	0	0	1615	293	1	441	0	regulation of transcription, DNA-templated;DNA binding;	GO:0006355;GO:0003677;	GO:0003677~DNA binding	GO:0006355~regulation of transcription, DNA-templated	NA
Locus_10844_Transcript_1/1_Confidence_1.000_Length_1836	Serine/threonine-protein kinase 38 (AHRD V1 ***- B6U4A0_MAIZE)%3B contains Interpro domain(s) IPR002290 Serine/threonine protein kinase	Solyc06g008330.1.1	100	83.82	612	513	0	0	144	1682	1	513	0	transferase activity;transferase activity, transferring phosphorus-containing groups;phosphorylation;kinase activity;protein phosphorylation;ATP binding;protein serine/threonine kinase activity;protein kinase activity;nucleotide binding;	GO:0016740;GO:0016772;GO:0016310;GO:0016301;GO:0006468;GO:0005524;GO:0004674;GO:0004672;GO:0000166;	GO:0016740~transferase activity;GO:0016772~transferase activity, transferring phosphorus-containing groups;GO:0016301~kinase activity;GO:0005524~ATP binding;GO:0004674~protein serine/threonine kinase activity;GO:0004672~protein kinase activity;GO:0000166~nucleotide binding	GO:0016310~phosphorylation;GO:0006468~protein phosphorylation	NA
Locus_10849_Transcript_1/1_Confidence_1.000_Length_2287	Homeobox-leucine zipper protein ATHB-14 (AHRD V1 ***- ATB14_ARATH)%3B contains Interpro domain(s) IPR002913 Lipid-binding START	Solyc10g005330.1.1	100	93.44	762	712	0	0	85	2220	1	712	0	regulation of transcription, DNA-templated;sequence-specific DNA binding transcription factor activity;sequence-specific DNA binding;DNA binding;nucleus;lipid binding;	GO:0006355;GO:0003700;GO:0043565;GO:0003677;GO:0005634;GO:0008289;	GO:0003700~sequence-specific DNA binding transcription factor activity;GO:0043565~sequence-specific DNA binding;GO:0003677~DNA binding;GO:0008289~lipid binding	GO:0006355~regulation of transcription, DNA-templated	GO:0005634~nucleus
Locus_10856_Transcript_1/1_Confidence_1.000_Length_2063	MYB transcription factor (AHRD V1 *-*- Q6R0D2_ARATH)%3B contains Interpro domain(s) IPR001005 SANT%2C DNA-binding	Solyc12g087970.1.1	100	82.7	688	569	0	0	1939	233	1	569	0	chromatin binding;DNA binding;	GO:0003682;GO:0003677;	GO:0003682~chromatin binding;GO:0003677~DNA binding	NA	NA
Locus_10857_Transcript_1/1_Confidence_1.000_Length_3484	Genomic DNA chromosome 3 P1 clone MGD8 (AHRD V1 *--- Q9LUT8_ARATH)%3B contains Interpro domain(s) IPR011989 Armadillo-like helical	Solyc01g057520.1.1	100	93.37	1161	1084	0	0	66	3317	1	1084	0	Ran GTPase binding;intracellular protein transport;nucleus;binding;	GO:0008536;GO:0006886;GO:0005634;GO:0005488;	GO:0008536~Ran GTPase binding;GO:0005488~binding	GO:0006886~intracellular protein transport	GO:0005634~nucleus
Locus_10859_Transcript_1/1_Confidence_1.000_Length_2668	Pre-mRNA-splicing factor clf1 (AHRD V1 **-- B2VSG1_PYRTR)%3B contains Interpro domain(s) IPR011990 Tetratricopeptide-like helical	Solyc04g009020.1.1	100	76.6	889	681	0	0	2323	281	1	681	0	intracellular;RNA processing;single-stranded RNA binding;negative regulation of exoribonuclease activity;regulation of translation;cell differentiation;plastid organization;photosystem II assembly;regulation of protein dephosphorylation;transcription from plastid promoter;leaf morphogenesis;chloroplast relocation;thylakoid membrane organization;ncRNA metabolic process;positive regulation of trans…	GO:0005622;GO:0006396;GO:0003727;GO:1901918;GO:0006417;GO:0030154;GO:0009657;GO:0010207;GO:0035304;GO:0042793;GO:0009965;GO:0009902;GO:0010027;GO:0034660;GO:0045893;GO:0009941;GO:0006364;GO:0009507;GO:0005774;GO:0005515;	GO:0003727~single-stranded RNA binding;GO:0005515~protein binding	GO:0006396~RNA processing;GO:1901918~negative regulation of exoribonuclease activity;GO:0006417~regulation of translation;GO:0030154~cell differentiation;GO:0009657~plastid organization;GO:0010207~photosystem II assembly;GO:0035304~regulation of protein dephosphorylation;GO:0042793~transcription from plastid promoter;GO:0009965~leaf morphogenesis;GO:0009902~chloroplast relocation;GO:0010027~thyla…	GO:0005622~intracellular;GO:0009941~chloroplast envelope;GO:0009507~chloroplast;GO:0005774~vacuolar membrane
Locus_10861_Transcript_1/1_Confidence_1.000_Length_1919	Epsin (AHRD V1 *-*- D3BQV6_POLPA)%3B contains Interpro domain(s) IPR001026 Epsin%2C N-terminal	Solyc11g070110.1.1	100	85.31	640	546	0	0	63	1700	1	546	0	NA	NA	NA	NA	NA
Locus_10862_Transcript_1/3_Confidence_0.714_Length_3109	Aleurone layer morphogenesis protein (AHRD V1 *-*- Q7XZV4_ORYSJ)	Solyc07g066300.1.1	100	70.08	1036	726	0	0	352	2529	1	726	0	NA	NA	NA	NA	NA
Locus_10869_Transcript_1/1_Confidence_1.000_Length_1677	Maspardin (AHRD V1 ***- B6TRT5_MAIZE)%3B contains Interpro domain(s) IPR000073 Alpha/beta hydrolase fold-1	Solyc08g079450.1.1	100	72.45	559	405	0	0	259	1473	1	405	0	biological_process;	GO:0008150;	NA	GO:0008150~biological_process	NA
Locus_10870_Transcript_1/1_Confidence_1.000_Length_1845	Transmembrane amino acid transporter protein (AHRD V1 **** A8NP23_BRUMA)%3B contains Interpro domain(s) IPR013057 Amino acid transporter%2C transmembrane	Solyc01g111310.1.1	100	80.33	615	494	0	0	1808	327	1	494	0	membrane;integral component of membrane;	GO:0016020;GO:0016021;	NA	NA	GO:0016020~membrane;GO:0016021~integral component of membrane
Locus_10876_Transcript_1/1_Confidence_1.000_Length_1897	Lipase (AHRD V1 ***- Q5S8F1_RICCO)%3B contains Interpro domain(s) IPR002921 Lipase%2C class 3	Solyc03g123750.1.1	100	88.29	632	558	0	0	18	1691	1	558	0	hydrolase activity;lipid metabolic process;triglyceride lipase activity;	GO:0016787;GO:0006629;GO:0004806;	GO:0016787~hydrolase activity;GO:0004806~triglyceride lipase activity	GO:0006629~lipid metabolic process	NA
Locus_10881_Transcript_1/1_Confidence_1.000_Length_1812	GRAS family transcription factor (AHRD V1 **-- B9NAS9_POPTR)%3B contains Interpro domain(s) IPR005202 GRAS transcription factor	Solyc02g092370.1.1	100	83.94	604	507	0	0	168	1688	1	507	0	regulation of transcription, DNA-templated;transcription, DNA-templated;regulation of hormone metabolic process;negative regulation of mitotic cell cycle;radial pattern formation;iron ion homeostasis;asymmetric cell division;multicellular organismal development;leaf development;sequence-specific DNA binding transcription factor activity;sequence-specific DNA binding;nucleus;cytoplasm;protein bind…	GO:0006355;GO:0006351;GO:0032350;GO:0045930;GO:0009956;GO:0055072;GO:0008356;GO:0007275;GO:0048366;GO:0003700;GO:0043565;GO:0005634;GO:0005737;GO:0005515;	GO:0003700~sequence-specific DNA binding transcription factor activity;GO:0043565~sequence-specific DNA binding;GO:0005515~protein binding	GO:0006355~regulation of transcription, DNA-templated;GO:0006351~transcription, DNA-templated;GO:0032350~regulation of hormone metabolic process;GO:0045930~negative regulation of mitotic cell cycle;GO:0009956~radial pattern formation;GO:0055072~iron ion homeostasis;GO:0008356~asymmetric cell division;GO:0007275~multicellular organismal development;GO:0048366~leaf development	GO:0005634~nucleus;GO:0005737~cytoplasm
Locus_10882_Transcript_1/1_Confidence_1.000_Length_1885	Pentatricopeptide repeat-containing protein (AHRD V1 ***- D7LPW5_ARALY)%3B contains Interpro domain(s) IPR002885 Pentatricopeptide repeat	Solyc02g070010.1.1	100	72.61	628	456	0	0	276	1643	1	456	0	NA	NA	NA	NA	NA
Locus_10883_Transcript_1/1_Confidence_1.000_Length_2195	Receptor protein kinase-like protein (AHRD V1 **** Q8LA44_ARATH)%3B contains Interpro domain(s) IPR002290 Serine/threonine protein kinase	Solyc04g039730.1.1	100	85.11	732	623	0	0	249	2117	1	623	0	transferase activity;membrane;transferase activity, transferring phosphorus-containing groups;phosphorylation;kinase activity;protein phosphorylation;ATP binding;protein serine/threonine kinase activity;protein kinase activity;nucleotide binding;integral component of membrane;protein binding;	GO:0016740;GO:0016020;GO:0016772;GO:0016310;GO:0016301;GO:0006468;GO:0005524;GO:0004674;GO:0004672;GO:0000166;GO:0016021;GO:0005515;	GO:0016740~transferase activity;GO:0016772~transferase activity, transferring phosphorus-containing groups;GO:0016301~kinase activity;GO:0005524~ATP binding;GO:0004674~protein serine/threonine kinase activity;GO:0004672~protein kinase activity;GO:0000166~nucleotide binding;GO:0005515~protein binding	GO:0016310~phosphorylation;GO:0006468~protein phosphorylation	GO:0016020~membrane;GO:0016021~integral component of membrane
Locus_10885_Transcript_1/1_Confidence_1.000_Length_1656	Cobalamin synthesis protein P (AHRD V1 ***- D3M8Z8_9ACTO)%3B contains Interpro domain(s) IPR003495 Cobalamin (vitamin B12) biosynthesis CobW-like	Solyc03g117430.1.1	100	83.15	552	459	0	0	57	1433	1	459	0	NA	NA	NA	NA	NA
Locus_10889_Transcript_1/1_Confidence_1.000_Length_1286	Sucrose-phosphate synthase 1 (AHRD V1 ***- Q5EEP9_VITVI)%3B contains Interpro domain(s) IPR012819 Sucrose phosphate synthase%2C plant	Solyc11g045110.1.1	100	93.01	429	399	0	0	3	1199	602	1000	0	biosynthetic process;sucrose-phosphate synthase activity;sucrose metabolic process;sucrose biosynthetic process;response to hypoxia;galactolipid biosynthetic process;transferase activity, transferring glycosyl groups;regulation of meristem growth;plasma membrane;transferase activity;	GO:0009058;GO:0046524;GO:0005985;GO:0005986;GO:0001666;GO:0019375;GO:0016757;GO:0010075;GO:0005886;GO:0016740;	GO:0046524~sucrose-phosphate synthase activity;GO:0016757~transferase activity, transferring glycosyl groups;GO:0016740~transferase activity	GO:0009058~biosynthetic process;GO:0005985~sucrose metabolic process;GO:0005986~sucrose biosynthetic process;GO:0001666~response to hypoxia;GO:0019375~galactolipid biosynthetic process;GO:0010075~regulation of meristem growth	GO:0005886~plasma membrane
Locus_1089_Transcript_2/2_Confidence_1.000_Length_1902	EH-domain-containing protein 1 (AHRD V1 ***- B6U193_MAIZE)%3B contains Interpro domain(s) IPR001401 Dynamin%2C GTPase region	Solyc12g014460.1.1	100	85.96	634	545	0	0	72	1706	1	545	0	GTP binding;GTP catabolic process;GTPase activity;calcium ion binding;protein binding;	GO:0005525;GO:0006184;GO:0003924;GO:0005509;GO:0005515;	GO:0005525~GTP binding;GO:0003924~GTPase activity;GO:0005509~calcium ion binding;GO:0005515~protein binding	GO:0006184~GTP catabolic process	NA
Locus_10893_Transcript_1/1_Confidence_1.000_Length_1670	DNA/RNA-binding protein KIN17 (AHRD V1 **-* KIN17_MOUSE)%3B contains Interpro domain(s) IPR019447 DNA/RNA-binding protein Kin17%2C conserved region	Solyc05g054500.1.1	100	71.63	557	399	0	0	160	1356	1	399	0	NA	NA	NA	NA	NA
Locus_10894_Transcript_1/1_Confidence_1.000_Length_1403	Prephenate dehydrogenase family protein (AHRD V1 ***- D7KDI5_ARALY)%3B contains Interpro domain(s) IPR016040 NAD(P)-binding domain	Solyc09g011870.1.1	100	83.33	468	390	0	0	26	1195	1	390	0	oxidation-reduction process;prephenate dehydrogenase activity;tyrosine biosynthetic process;prephenate dehydrogenase (NADP+) activity;	GO:0055114;GO:0008977;GO:0006571;GO:0004665;	GO:0008977~prephenate dehydrogenase activity;GO:0004665~prephenate dehydrogenase (NADP+) activity	GO:0055114~oxidation-reduction process;GO:0006571~tyrosine biosynthetic process	NA
Locus_10896_Transcript_2/2_Confidence_1.000_Length_1514	Galactokinase-like protein (AHRD V1 ***- Q9SG76_ARATH)%3B contains Interpro domain(s) IPR000705 Galactokinase	Solyc07g014640.1.1	100	87.92	505	444	0	0	15	1346	1	444	0	transferase activity;phosphorylation;kinase activity;ATP binding;nucleotide binding;metabolic process;phosphotransferase activity, alcohol group as acceptor;galactose metabolic process;cytoplasm;carbohydrate phosphorylation;galactokinase activity;	GO:0016740;GO:0016310;GO:0016301;GO:0005524;GO:0000166;GO:0008152;GO:0016773;GO:0006012;GO:0005737;GO:0046835;GO:0004335;	GO:0016740~transferase activity;GO:0016301~kinase activity;GO:0005524~ATP binding;GO:0000166~nucleotide binding;GO:0016773~phosphotransferase activity, alcohol group as acceptor;GO:0004335~galactokinase activity	GO:0016310~phosphorylation;GO:0008152~metabolic process;GO:0006012~galactose metabolic process;GO:0046835~carbohydrate phosphorylation	GO:0005737~cytoplasm
Locus_10899_Transcript_5/7_Confidence_0.350_Length_1884	Homogentisate 1 2-dioxygenase (AHRD V1 ***- D7MTP0_ARALY)%3B contains Interpro domain(s) IPR005708 Homogentisate 1%2C2-dioxygenase	Solyc12g014100.1.1	100	73.73	628	463	0	0	1738	350	1	463	0	oxidation-reduction process;oxidoreductase activity;protein import into peroxisome matrix;response to fructose;dioxygenase activity;chlorophyll catabolic process;cytosol;response to sucrose;tyrosine catabolic process;tyrosine metabolic process;homogentisate 1,2-dioxygenase activity;fatty acid beta-oxidation;L-phenylalanine catabolic process;homogentisate catabolic process;metal ion binding;	GO:0055114;GO:0016491;GO:0016558;GO:0009750;GO:0051213;GO:0015996;GO:0005829;GO:0009744;GO:0006572;GO:0006570;GO:0004411;GO:0006635;GO:0006559;GO:1902000;GO:0046872;	GO:0016491~oxidoreductase activity;GO:0051213~dioxygenase activity;GO:0004411~homogentisate 1,2-dioxygenase activity;GO:0046872~metal ion binding	GO:0055114~oxidation-reduction process;GO:0016558~protein import into peroxisome matrix;GO:0009750~response to fructose;GO:0015996~chlorophyll catabolic process;GO:0009744~response to sucrose;GO:0006572~tyrosine catabolic process;GO:0006570~tyrosine metabolic process;GO:0006635~fatty acid beta-oxidation;GO:0006559~L-phenylalanine catabolic process;GO:1902000~homogentisate catabolic process	GO:0005829~cytosol
Locus_10899_Transcript_6/7_Confidence_0.100_Length_1778	Ribosomal RNA large subunit methyltransferase F (AHRD V1 ***- D0KHS1_PECWW)%3B contains Interpro domain(s) IPR017182 S-adenosyl-L-methionine dependent methyltransferase%2C Mett10D%2C predicted	Solyc01g098460.1.1	100	82.63	593	490	0	0	1773	304	1	490	0	methylation;methyltransferase activity;transferase activity;	GO:0032259;GO:0008168;GO:0016740;	GO:0008168~methyltransferase activity;GO:0016740~transferase activity	GO:0032259~methylation	NA
Locus_109_Transcript_4/4_Confidence_0.300_Length_3701	AP-1 complex subunit gamma-1 (AHRD V1 *-*- B2VRJ9_PYRTR)%3B contains Interpro domain(s) IPR011989 Armadillo-like helical	Solyc08g075310.1.1	100	78.44	1234	968	0	0	228	3131	1	968	0	membrane coat;intracellular protein transport;vesicle-mediated transport;protein N-linked glycosylation;protein transport;plasmodesma;cytosol;transport;glucose catabolic process;Golgi apparatus;binding;	GO:0030117;GO:0006886;GO:0016192;GO:0006487;GO:0015031;GO:0009506;GO:0005829;GO:0006810;GO:0006007;GO:0005794;GO:0005488;	GO:0005488~binding	GO:0006886~intracellular protein transport;GO:0016192~vesicle-mediated transport;GO:0006487~protein N-linked glycosylation;GO:0015031~protein transport;GO:0006810~transport;GO:0006007~glucose catabolic process	GO:0030117~membrane coat;GO:0009506~plasmodesma;GO:0005829~cytosol;GO:0005794~Golgi apparatus
Locus_10900_Transcript_1/1_Confidence_1.000_Length_4436	Kinesin-like calmodulin binding protein (AHRD V1 **** Q7Y1U0_GOSHI)%3B contains Interpro domain(s) IPR001752 Kinesin%2C motor region	Solyc02g068340.1.1	100	85.53	1479	1265	0	0	4089	295	1	1265	0	ATP binding;nucleotide binding;catalytic activity;oxidation-reduction process;oxidoreductase activity;microtubule binding;cytoskeleton;microtubule-based movement;kinesin complex;microtubule motor activity;	GO:0005524;GO:0000166;GO:0003824;GO:0055114;GO:0016491;GO:0008017;GO:0005856;GO:0007018;GO:0005871;GO:0003777;	GO:0005524~ATP binding;GO:0000166~nucleotide binding;GO:0003824~catalytic activity;GO:0016491~oxidoreductase activity;GO:0008017~microtubule binding;GO:0003777~microtubule motor activity	GO:0055114~oxidation-reduction process;GO:0007018~microtubule-based movement	GO:0005856~cytoskeleton;GO:0005871~kinesin complex
Locus_10901_Transcript_1/1_Confidence_1.000_Length_1900	Formin 3 (AHRD V1 *-*- D0QAN4_ARATH)%3B contains Interpro domain(s) IPR015425 Actin-binding FH2	Solyc03g113710.1.1	100	96.52	633	611	0	0	1900	68	139	749	0	NA	NA	NA	NA	NA
Locus_10903_Transcript_1/1_Confidence_1.000_Length_1672	Unknown Protein (AHRD V1)%3B contains Interpro domain(s) IPR010410 Protein of unknown function DUF1005	Solyc04g077140.1.1	100	80.43	557	448	0	0	263	1606	1	448	0	biological_process;	GO:0008150;	NA	GO:0008150~biological_process	NA
Locus_10909_Transcript_1/1_Confidence_1.000_Length_2419	Zinc finger CCCH domain-containing protein 53 (AHRD V1 ***- C3H53_ORYSJ)%3B contains Interpro domain(s) IPR000571 Zinc finger%2C CCCH-type	Solyc01g008600.1.1	100	80.89	806	652	0	0	40	1995	1	652	0	nucleotide binding;metal ion binding;RNA binding;nucleic acid binding;	GO:0000166;GO:0046872;GO:0003723;GO:0003676;	GO:0000166~nucleotide binding;GO:0046872~metal ion binding;GO:0003723~RNA binding;GO:0003676~nucleic acid binding	NA	NA
Locus_1091_Transcript_5/5_Confidence_0.545_Length_2211	BEL1-like homeodomain protein 3 (AHRD V1 *--- BLH3_ARATH)%3B contains Interpro domain(s) IPR006563 POX	Solyc08g065420.1.1	100	75.85	737	559	0	0	1882	206	1	559	0	regulation of transcription, DNA-templated;sequence-specific DNA binding transcription factor activity;sequence-specific DNA binding;DNA binding;nucleus;regulation of gibberellin biosynthetic process;shoot organ boundary specification;negative regulation of cell proliferation;floral organ abscission;iron-sulfur cluster assembly;carotenoid biosynthetic process;organ development;mRNA modification;g…	GO:0006355;GO:0003700;GO:0043565;GO:0003677;GO:0005634;GO:0010371;GO:0090470;GO:0008285;GO:0010227;GO:0016226;GO:0016117;GO:0048513;GO:0016556;GO:0006546;GO:0030154;GO:0006636;GO:0006733;GO:0006766;GO:0009072;GO:0009106;GO:0009108;GO:0009416;GO:0019216;GO:0019748;GO:0044272;GO:0015995;GO:0015994;GO:0048481;GO:0009965;GO:0031408;GO:0009640;GO:0010228;GO:0019288;GO:0010027;GO:0010073;GO:0045893;GO:…	GO:0003700~sequence-specific DNA binding transcription factor activity;GO:0043565~sequence-specific DNA binding;GO:0003677~DNA binding;GO:0005515~protein binding	GO:0006355~regulation of transcription, DNA-templated;GO:0010371~regulation of gibberellin biosynthetic process;GO:0090470~shoot organ boundary specification;GO:0008285~negative regulation of cell proliferation;GO:0010227~floral organ abscission;GO:0016226~iron-sulfur cluster assembly;GO:0016117~carotenoid biosynthetic process;GO:0048513~organ development;GO:0016556~mRNA modification;GO:0006546~g…	GO:0005634~nucleus
Locus_10910_Transcript_1/1_Confidence_1.000_Length_1568	Sentrin-specific protease 7 (AHRD V1 *-*- SENP7_HUMAN)%3B contains Interpro domain(s) IPR003653 Peptidase C48%2C SUMO/Sentrin/Ubl1	Solyc00g007260.1.1	100	87.95	523	460	0	0	49	1428	1	460	0	proteolysis;cysteine-type peptidase activity;	GO:0006508;GO:0008234;	GO:0008234~cysteine-type peptidase activity	GO:0006508~proteolysis	NA
Locus_10918_Transcript_1/1_Confidence_1.000_Length_2765	Transport protein SEC24 (AHRD V1 ***- C1H2P3_PARBA)%3B contains Interpro domain(s) IPR006896 Sec23/Sec24 trunk region	Solyc11g068500.1.1	100	80.48	922	742	0	0	2684	459	1	742	0	intracellular protein transport;zinc ion binding;COPII vesicle coat;ER to Golgi vesicle-mediated transport;protein transport;transport;	GO:0006886;GO:0008270;GO:0030127;GO:0006888;GO:0015031;GO:0006810;	GO:0008270~zinc ion binding	GO:0006886~intracellular protein transport;GO:0006888~ER to Golgi vesicle-mediated transport;GO:0015031~protein transport;GO:0006810~transport	GO:0030127~COPII vesicle coat
Locus_1093_Transcript_4/4_Confidence_0.625_Length_2406	Heat shock protein (AHRD V1 ***- Q84KP8_CYAME)%3B contains Interpro domain(s) IPR013126 Heat shock protein 70	Solyc08g082820.1.1	100	83.04	802	666	0	0	106	2103	1	666	0	ATP binding;nucleotide binding;endoplasmic reticulum;endoplasmic reticulum lumen;	GO:0005524;GO:0000166;GO:0005783;GO:0005788;	GO:0005524~ATP binding;GO:0000166~nucleotide binding	NA	GO:0005783~endoplasmic reticulum;GO:0005788~endoplasmic reticulum lumen
Locus_10930_Transcript_1/1_Confidence_1.000_Length_1710	Kinase family protein (AHRD V1 ***- D7MB90_ARALY)%3B contains Interpro domain(s) IPR015783 ATMRK serine/threonine protein kinase-like	Solyc12g009340.1.1	100	70.18	570	400	0	0	1477	278	1	400	0	transferase activity, transferring phosphorus-containing groups;protein phosphorylation;ATP binding;protein serine/threonine kinase activity;protein kinase activity;	GO:0016772;GO:0006468;GO:0005524;GO:0004674;GO:0004672;	GO:0016772~transferase activity, transferring phosphorus-containing groups;GO:0005524~ATP binding;GO:0004674~protein serine/threonine kinase activity;GO:0004672~protein kinase activity	GO:0006468~protein phosphorylation	NA
Locus_1095_Transcript_2/5_Confidence_0.692_Length_4453	Transducin family protein (Fragment) (AHRD V1 *--- D7L607_ARALY)%3B contains Interpro domain(s) IPR017986 WD40 repeat%2C region	Solyc01g066740.1.1	100	71.29	1484	1058	0	0	3428	255	264	1321	0	binding;protein binding;	GO:0005488;GO:0005515;	GO:0005488~binding;GO:0005515~protein binding	NA	NA
Locus_1095_Transcript_4/5_Confidence_0.692_Length_4700	Transducin family protein (Fragment) (AHRD V1 *--- D7L607_ARALY)%3B contains Interpro domain(s) IPR017986 WD40 repeat%2C region	Solyc01g066740.1.1	100	83.98	1567	1316	0	0	4477	530	1	1316	0	binding;protein binding;	GO:0005488;GO:0005515;	GO:0005488~binding;GO:0005515~protein binding	NA	NA
Locus_1095_Transcript_5/5_Confidence_0.692_Length_4440	Transducin family protein (Fragment) (AHRD V1 *--- D7L607_ARALY)%3B contains Interpro domain(s) IPR017986 WD40 repeat%2C region	Solyc01g066740.1.1	100	89.26	1480	1321	0	0	4217	255	1	1321	0	binding;protein binding;	GO:0005488;GO:0005515;	GO:0005488~binding;GO:0005515~protein binding	NA	NA
Locus_10952_Transcript_1/4_Confidence_0.600_Length_2077	UBA/TS-N domain-containing protein (AHRD V1 *--- C1H097_PARBA)%3B contains Interpro domain(s) IPR001623 Heat shock protein DnaJ%2C N-terminal	Solyc06g060090.1.1	100	70.38	692	487	0	0	276	1736	1	487	0	NA	NA	NA	NA	NA
Locus_10952_Transcript_2/4_Confidence_0.600_Length_1975	UBA/TS-N domain-containing protein (AHRD V1 *--- C1H097_PARBA)%3B contains Interpro domain(s) IPR001623 Heat shock protein DnaJ%2C N-terminal	Solyc06g060090.1.1	100	74.01	658	487	0	0	276	1736	1	487	0	NA	NA	NA	NA	NA
Locus_10953_Transcript_1/1_Confidence_1.000_Length_1106	Genomic DNA chromosome 5 TAC clone K6A12 (AHRD V1 ***- Q9FGR6_ARATH)	Solyc05g012280.1.1	100	82.93	369	306	0	0	28	945	1	306	0	polysaccharide binding;	GO:0030247;	GO:0030247~polysaccharide binding	NA	NA
Locus_10954_Transcript_1/1_Confidence_1.000_Length_1381	Senescence-associated protein 12 (AHRD V1 ***- B6U1F2_MAIZE)%3B contains Interpro domain(s) IPR009686 Senescence-associated	Solyc12g008460.1.1	100	79.57	460	366	0	0	1306	209	1	366	0	NA	NA	NA	NA	NA
Locus_10957_Transcript_1/1_Confidence_1.000_Length_1428	Cysteine synthase (AHRD V1 **** A5B2H2_VITVI)%3B contains Interpro domain(s) IPR001926 Pyridoxal phosphate-dependent enzyme%2C beta subunit	Solyc07g065470.1.1	100	88.45	476	421	0	0	1367	105	1	421	0	transferase activity;cellular amino acid biosynthetic process;cysteine biosynthetic process;cysteine biosynthetic process from serine;cysteine synthase activity;photoperiodism, flowering;	GO:0016740;GO:0008652;GO:0019344;GO:0006535;GO:0004124;GO:0048573;	GO:0016740~transferase activity;GO:0004124~cysteine synthase activity	GO:0008652~cellular amino acid biosynthetic process;GO:0019344~cysteine biosynthetic process;GO:0006535~cysteine biosynthetic process from serine;GO:0048573~photoperiodism, flowering	NA
Locus_10958_Transcript_1/1_Confidence_1.000_Length_1559	Aldehyde dehydrogenase (AHRD V1 ***- Q71LY7_ORYSI)%3B contains Interpro domain(s) IPR012394 Aldehyde dehydrogenase NAD(P)-dependent IPR015590 Aldehyde dehydrogenase	Solyc01g011510.1.1	100	96.15	520	500	0	0	36	1535	1	500	0	metabolic process;oxidation-reduction process;oxidoreductase activity;oxidoreductase activity, acting on the aldehyde or oxo group of donors, NAD or NADP as acceptor;cellular aldehyde metabolic process;aldehyde dehydrogenase [NAD(P)+] activity;	GO:0008152;GO:0055114;GO:0016491;GO:0016620;GO:0006081;GO:0004030;	GO:0016491~oxidoreductase activity;GO:0016620~oxidoreductase activity, acting on the aldehyde or oxo group of donors, NAD or NADP as acceptor;GO:0004030~aldehyde dehydrogenase [NAD(P)+] activity	GO:0008152~metabolic process;GO:0055114~oxidation-reduction process;GO:0006081~cellular aldehyde metabolic process	NA
Locus_10959_Transcript_6/6_Confidence_0.462_Length_1361	Peroxidase (AHRD V1 **** Q50LG4_TOBAC)%3B contains Interpro domain(s) IPR019793 Peroxidases heam-ligand binding site IPR019794 Peroxidase%2C active site IPR002016 Haem peroxidase%2C plant/fungal/bacterial	Solyc02g079500.1.1	100	80.18	454	364	0	0	93	1184	1	364	0	metal ion binding;heme binding;oxidation-reduction process;oxidoreductase activity;peroxidase activity;hydrogen peroxide catabolic process;response to oxidative stress;extracellular region;	GO:0046872;GO:0020037;GO:0055114;GO:0016491;GO:0004601;GO:0042744;GO:0006979;GO:0005576;	GO:0046872~metal ion binding;GO:0020037~heme binding;GO:0016491~oxidoreductase activity;GO:0004601~peroxidase activity	GO:0055114~oxidation-reduction process;GO:0042744~hydrogen peroxide catabolic process;GO:0006979~response to oxidative stress	GO:0005576~extracellular region
Locus_1097_Transcript_1/1_Confidence_1.000_Length_2030	Serine/threonine-protein kinase 36 (AHRD V1 *-*- STK36_HUMAN)%3B contains Interpro domain(s) IPR004240 Nonaspanin (TM9SF)	Solyc01g005030.1.1	100	90.4	677	612	0	0	163	1998	1	612	0	transferase activity, transferring phosphorus-containing groups;protein phosphorylation;ATP binding;protein kinase activity;nucleotide binding;integral component of membrane;organ senescence;kinase activity;phosphorylation;plastid;chloroplast;	GO:0016772;GO:0006468;GO:0005524;GO:0004672;GO:0000166;GO:0016021;GO:0010260;GO:0016301;GO:0016310;GO:0009536;GO:0009507;	GO:0016772~transferase activity, transferring phosphorus-containing groups;GO:0005524~ATP binding;GO:0004672~protein kinase activity;GO:0000166~nucleotide binding;GO:0016301~kinase activity	GO:0006468~protein phosphorylation;GO:0010260~organ senescence;GO:0016310~phosphorylation	GO:0016021~integral component of membrane;GO:0009536~plastid;GO:0009507~chloroplast
Locus_10974_Transcript_1/1_Confidence_1.000_Length_2996	NF-X1 type zinc finger family protein (AHRD V1 **-- D7KKM7_ARALY)%3B contains Interpro domain(s) IPR000967 Zinc finger%2C NF-X1-type	Solyc06g051570.1.1	100	86.69	999	866	0	0	2889	292	1	866	0	regulation of transcription, DNA-templated;sequence-specific DNA binding transcription factor activity;metal ion binding;zinc ion binding;nucleus;rhythmic process;regulation of hydrogen peroxide metabolic process;protein ubiquitination;membrane;ligase activity;response to salt stress;integral component of membrane;protein binding;	GO:0006355;GO:0003700;GO:0046872;GO:0008270;GO:0005634;GO:0048511;GO:0010310;GO:0016567;GO:0016020;GO:0016874;GO:0009651;GO:0016021;GO:0005515;	GO:0003700~sequence-specific DNA binding transcription factor activity;GO:0046872~metal ion binding;GO:0008270~zinc ion binding;GO:0016874~ligase activity;GO:0005515~protein binding	GO:0006355~regulation of transcription, DNA-templated;GO:0048511~rhythmic process;GO:0010310~regulation of hydrogen peroxide metabolic process;GO:0016567~protein ubiquitination;GO:0009651~response to salt stress	GO:0005634~nucleus;GO:0016020~membrane;GO:0016021~integral component of membrane
Locus_10976_Transcript_1/1_Confidence_1.000_Length_2805	At1g65470/F5I14_33 (Fragment) (AHRD V1 *-*- Q9SXY0_ARATH)	Solyc11g008670.1.1	100	89.09	935	833	0	0	48	2546	1	833	0	CAF-1 complex;histone binding;nucleosome assembly;somatic cell DNA recombination;gene silencing by RNA;pollen development;heterochromatin assembly;positive regulation of cell cycle;trichome differentiation;regulation of meristem structural organization;double-strand break repair via homologous recombination;chromatin modification;DNA-dependent DNA replication;chromatin organization;mitotic cell c…	GO:0033186;GO:0042393;GO:0006334;GO:0016444;GO:0031047;GO:0009555;GO:0031507;GO:0045787;GO:0010026;GO:0009934;GO:0000724;GO:0016568;GO:0006261;GO:0006325;GO:0000278;GO:0048366;GO:0051726;GO:0006281;GO:0008283;GO:0006974;GO:0006270;GO:0006275;GO:0006306;GO:0006260;GO:0005634;GO:0006351;GO:0006355;	GO:0042393~histone binding	GO:0006334~nucleosome assembly;GO:0016444~somatic cell DNA recombination;GO:0031047~gene silencing by RNA;GO:0009555~pollen development;GO:0031507~heterochromatin assembly;GO:0045787~positive regulation of cell cycle;GO:0010026~trichome differentiation;GO:0009934~regulation of meristem structural organization;GO:0000724~double-strand break repair via homologous recombination;GO:0016568~chromatin …	GO:0033186~CAF-1 complex;GO:0005634~nucleus
Locus_10977_Transcript_1/1_Confidence_1.000_Length_2963	Genomic DNA chromosome 5 P1 clone MNF13 (AHRD V1 ***- Q9FM25_ARATH)	Solyc02g093810.1.1	100	73.38	988	725	0	0	123	2297	1	725	0	spindle assembly;HAUS complex;centrosome organization;	GO:0051225;GO:0070652;GO:0051297;	NA	GO:0051225~spindle assembly;GO:0051297~centrosome organization	GO:0070652~HAUS complex
Locus_1098_Transcript_2/3_Confidence_0.444_Length_4121	Kinase interacting family protein (AHRD V1 *--- D7KCB2_ARALY)%3B contains Interpro domain(s) IPR011684 KIP1-like	Solyc09g065550.1.1	100	89.37	1374	1228	0	0	438	4121	1	1228	0	NA	NA	NA	NA	NA
Locus_10984_Transcript_1/1_Confidence_1.000_Length_1380	Unknown Protein (AHRD V1)%3B contains Interpro domain(s) IPR007749 Protein of unknown function DUF677	Solyc01g109380.1.1	100	80.43	460	370	0	0	1239	130	1	370	0	NA	NA	NA	NA	NA
Locus_10985_Transcript_4/4_Confidence_0.556_Length_2130	Rab gdp-dissociation inhibitor (AHRD V1 **** Q17D49_AEDAE)%3B contains Interpro domain(s) IPR016664 Rab protein geranylgeranyltransferase component A%2C eukaryota	Solyc02g082730.1.1	100	77.75	710	552	0	0	2071	416	1	552	0	Rab GTPase binding;positive regulation of protein geranylgeranylation;intracellular protein transport;cytosol;cytoplasm;	GO:0017137;GO:2000541;GO:0006886;GO:0005829;GO:0005737;	GO:0017137~Rab GTPase binding	GO:2000541~positive regulation of protein geranylgeranylation;GO:0006886~intracellular protein transport	GO:0005829~cytosol;GO:0005737~cytoplasm
Locus_10988_Transcript_1/6_Confidence_0.250_Length_1941	RING-finger protein-like (AHRD V1 ***- Q5QLR6_ORYSJ)%3B contains Interpro domain(s) IPR018957 Zinc finger%2C C3HC4 RING-type	Solyc12g014070.1.1	100	82.69	647	535	0	0	118	1722	1	535	0	metal ion binding;zinc ion binding;protein binding;	GO:0046872;GO:0008270;GO:0005515;	GO:0046872~metal ion binding;GO:0008270~zinc ion binding;GO:0005515~protein binding	NA	NA
Locus_10988_Transcript_3/6_Confidence_0.250_Length_1941	RING-finger protein-like (AHRD V1 ***- Q5QLR6_ORYSJ)%3B contains Interpro domain(s) IPR018957 Zinc finger%2C C3HC4 RING-type	Solyc12g014070.1.1	100	82.69	647	535	0	0	118	1722	1	535	0	metal ion binding;zinc ion binding;protein binding;	GO:0046872;GO:0008270;GO:0005515;	GO:0046872~metal ion binding;GO:0008270~zinc ion binding;GO:0005515~protein binding	NA	NA
Locus_10988_Transcript_6/6_Confidence_0.500_Length_2053	RING-finger protein-like (AHRD V1 ***- Q5QLR6_ORYSJ)%3B contains Interpro domain(s) IPR018957 Zinc finger%2C C3HC4 RING-type	Solyc12g014070.1.1	100	78.22	684	535	0	0	230	1834	1	535	0	metal ion binding;zinc ion binding;protein binding;	GO:0046872;GO:0008270;GO:0005515;	GO:0046872~metal ion binding;GO:0008270~zinc ion binding;GO:0005515~protein binding	NA	NA
Locus_10993_Transcript_1/1_Confidence_1.000_Length_1630	AP-3 complex subunit mu-2 (AHRD V1 ***- B6TBI2_MAIZE)%3B contains Interpro domain(s) IPR001392 Clathrin adaptor%2C mu subunit	Solyc01g100820.1.1	100	76.43	543	415	0	0	1560	316	1	415	0	clathrin adaptor complex;intracellular protein transport;vesicle-mediated transport;transport;gravitropism;cellulose biosynthetic process;protein targeting to vacuole;Golgi vesicle transport;protein binding;	GO:0030131;GO:0006886;GO:0016192;GO:0006810;GO:0009630;GO:0030244;GO:0006623;GO:0048193;GO:0005515;	GO:0005515~protein binding	GO:0006886~intracellular protein transport;GO:0016192~vesicle-mediated transport;GO:0006810~transport;GO:0009630~gravitropism;GO:0030244~cellulose biosynthetic process;GO:0006623~protein targeting to vacuole;GO:0048193~Golgi vesicle transport	GO:0030131~clathrin adaptor complex
Locus_10994_Transcript_1/2_Confidence_1.000_Length_1280	Amidohydrolase 2 (AHRD V1 ***- Q01SB2_SOLUE)%3B contains Interpro domain(s) IPR006992 Amidohydrolase 2	Solyc01g009970.1.1	100	80.8	427	345	0	0	45	1079	1	345	0	metabolic process;catalytic activity;hydrolase activity;chloroplast;	GO:0008152;GO:0003824;GO:0016787;GO:0009507;	GO:0003824~catalytic activity;GO:0016787~hydrolase activity	GO:0008152~metabolic process	GO:0009507~chloroplast
Locus_10994_Transcript_2/2_Confidence_1.000_Length_1398	Amidohydrolase 2 (AHRD V1 ***- Q01SB2_SOLUE)%3B contains Interpro domain(s) IPR006992 Amidohydrolase 2	Solyc01g009970.1.1	100	74.03	466	345	0	0	45	1079	1	345	0	metabolic process;catalytic activity;hydrolase activity;chloroplast;	GO:0008152;GO:0003824;GO:0016787;GO:0009507;	GO:0003824~catalytic activity;GO:0016787~hydrolase activity	GO:0008152~metabolic process	GO:0009507~chloroplast
Locus_10996_Transcript_1/1_Confidence_1.000_Length_3093	Receptor-like protein kinase (AHRD V1 **** C6ZRW9_SOYBN)%3B contains Interpro domain(s) IPR002290 Serine/threonine protein kinase	Solyc08g066490.1.1	100	91.56	1031	944	0	0	113	2944	1	944	0	membrane;transferase activity, transferring phosphorus-containing groups;protein phosphorylation;ATP binding;protein kinase activity;integral component of membrane;response to auxin;response to brassinosteroid;nucleotide binding;plasma membrane;endoplasmic reticulum;protein binding;	GO:0016020;GO:0016772;GO:0006468;GO:0005524;GO:0004672;GO:0016021;GO:0009733;GO:0009741;GO:0000166;GO:0005886;GO:0005783;GO:0005515;	GO:0016772~transferase activity, transferring phosphorus-containing groups;GO:0005524~ATP binding;GO:0004672~protein kinase activity;GO:0000166~nucleotide binding;GO:0005515~protein binding	GO:0006468~protein phosphorylation;GO:0009733~response to auxin;GO:0009741~response to brassinosteroid	GO:0016020~membrane;GO:0016021~integral component of membrane;GO:0005886~plasma membrane;GO:0005783~endoplasmic reticulum
Locus_11_Transcript_1/1_Confidence_1.000_Length_2608	Phenylalanine ammonia-lyase (AHRD V1 ***- D2CFQ1_9SOLA)%3B contains Interpro domain(s) IPR005922 Phenylalanine ammonia-lyase	Solyc10g086180.1.1	100	81.82	869	711	0	0	295	2427	1	711	0	biosynthetic process;catalytic activity;phenylpropanoid metabolic process;lyase activity;cytoplasm;phenylalanine ammonia-lyase activity;ammonia-lyase activity;cinnamic acid biosynthetic process;L-phenylalanine catabolic process;	GO:0009058;GO:0003824;GO:0009698;GO:0016829;GO:0005737;GO:0045548;GO:0016841;GO:0009800;GO:0006559;	GO:0003824~catalytic activity;GO:0016829~lyase activity;GO:0045548~phenylalanine ammonia-lyase activity;GO:0016841~ammonia-lyase activity	GO:0009058~biosynthetic process;GO:0009698~phenylpropanoid metabolic process;GO:0009800~cinnamic acid biosynthetic process;GO:0006559~L-phenylalanine catabolic process	GO:0005737~cytoplasm
Locus_110_Transcript_1/1_Confidence_1.000_Length_4948	Unknown Protein (AHRD V1)%3B contains Interpro domain(s) IPR009053 Prefoldin	Solyc07g043320.1.1	100	91.63	1649	1511	0	0	4861	329	1	1511	0	NA	NA	NA	NA	NA
Locus_11007_Transcript_1/1_Confidence_1.000_Length_1939	Isocitrate dehydrogenase-like protein (AHRD V1 **** Q8LPJ5_ARATH)%3B contains Interpro domain(s) IPR004790 Isocitrate dehydrogenase NADP-dependent%2C eukaryotic	Solyc02g086610.1.1	100	72.91	646	471	0	0	118	1530	1	471	0	metal ion binding;oxidation-reduction process;oxidoreductase activity;tricarboxylic acid cycle;magnesium ion binding;NAD binding;oxidoreductase activity, acting on the CH-OH group of donors, NAD or NADP as acceptor;isocitrate metabolic process;isocitrate dehydrogenase (NADP+) activity;response to stress;chloroplast thylakoid;mitochondrion;chloroplast stroma;plastid;chloroplast;	GO:0046872;GO:0055114;GO:0016491;GO:0006099;GO:0000287;GO:0051287;GO:0016616;GO:0006102;GO:0004450;GO:0006950;GO:0009534;GO:0005739;GO:0009570;GO:0009536;GO:0009507;	GO:0046872~metal ion binding;GO:0016491~oxidoreductase activity;GO:0000287~magnesium ion binding;GO:0051287~NAD binding;GO:0016616~oxidoreductase activity, acting on the CH-OH group of donors, NAD or NADP as acceptor;GO:0004450~isocitrate dehydrogenase (NADP+) activity	GO:0055114~oxidation-reduction process;GO:0006099~tricarboxylic acid cycle;GO:0006102~isocitrate metabolic process;GO:0006950~response to stress	GO:0009534~chloroplast thylakoid;GO:0005739~mitochondrion;GO:0009570~chloroplast stroma;GO:0009536~plastid;GO:0009507~chloroplast
Locus_11008_Transcript_1/1_Confidence_1.000_Length_2529	DNA replication licensing factor (AHRD V1 **** Q2U020_ASPOR)%3B contains Interpro domain(s) IPR008050 MCM protein 7	Solyc01g079500.1.1	100	85.17	843	718	0	0	2466	313	1	718	0	nucleoside-triphosphatase activity;ATP binding;nucleotide binding;DNA binding;DNA duplex unwinding;DNA helicase activity;DNA replication initiation;nucleus;DNA replication;MCM complex;DNA unwinding involved in DNA replication;sugar mediated signaling pathway;chromatin silencing;cell proliferation;histone H3-K9 methylation;DNA methylation;cell cycle;transcription, DNA-templated;regulation of trans…	GO:0017111;GO:0005524;GO:0000166;GO:0003677;GO:0032508;GO:0003678;GO:0006270;GO:0005634;GO:0006260;GO:0042555;GO:0006268;GO:0010182;GO:0006342;GO:0008283;GO:0051567;GO:0006306;GO:0007049;GO:0006351;GO:0006355;GO:0005737;GO:0005515;	GO:0017111~nucleoside-triphosphatase activity;GO:0005524~ATP binding;GO:0000166~nucleotide binding;GO:0003677~DNA binding;GO:0003678~DNA helicase activity;GO:0005515~protein binding	GO:0032508~DNA duplex unwinding;GO:0006270~DNA replication initiation;GO:0006260~DNA replication;GO:0006268~DNA unwinding involved in DNA replication;GO:0010182~sugar mediated signaling pathway;GO:0006342~chromatin silencing;GO:0008283~cell proliferation;GO:0051567~histone H3-K9 methylation;GO:0006306~DNA methylation;GO:0007049~cell cycle;GO:0006351~transcription, DNA-templated;GO:0006355~regulat…	GO:0005634~nucleus;GO:0042555~MCM complex;GO:0005737~cytoplasm
Locus_1101_Transcript_1/1_Confidence_1.000_Length_2580	Cleavage and polyadenylation specificity factor subunit 2 (AHRD V1 **-- C0HA24_SALSA)%3B contains Interpro domain(s) IPR011108 RNA-metabolising metallo-beta-lactamase	Solyc03g025540.1.1	100	85.93	860	739	0	0	119	2335	1	739	0	hydrolase activity;mRNA cleavage;mRNA cleavage and polyadenylation specificity factor complex;mRNA polyadenylation;covalent chromatin modification;cell-cell signaling;gene silencing by RNA;posttranscriptional gene silencing by RNA;cullin deneddylation;mRNA processing;virus induced gene silencing;RNA binding;photomorphogenesis;RNA processing;chromatin silencing;plasmodesma;production of ta-siRNAs …	GO:0016787;GO:0006379;GO:0005847;GO:0006378;GO:0016569;GO:0007267;GO:0031047;GO:0035194;GO:0010388;GO:0006397;GO:0009616;GO:0003723;GO:0009640;GO:0006396;GO:0006342;GO:0009506;GO:0010267;GO:0000278;GO:0035196;GO:0006306;GO:0005634;GO:0005515;GO:0009220;	GO:0016787~hydrolase activity;GO:0003723~RNA binding;GO:0005515~protein binding	GO:0006379~mRNA cleavage;GO:0006378~mRNA polyadenylation;GO:0016569~covalent chromatin modification;GO:0007267~cell-cell signaling;GO:0031047~gene silencing by RNA;GO:0035194~posttranscriptional gene silencing by RNA;GO:0010388~cullin deneddylation;GO:0006397~mRNA processing;GO:0009616~virus induced gene silencing;GO:0009640~photomorphogenesis;GO:0006396~RNA processing;GO:0006342~chromatin silenc…	GO:0005847~mRNA cleavage and polyadenylation specificity factor complex;GO:0009506~plasmodesma;GO:0005634~nucleus
Locus_11011_Transcript_1/1_Confidence_1.000_Length_1479	Acyltransferase-like protein (AHRD V1 **-- Q589X8_TOBAC)%3B contains Interpro domain(s) IPR003480 Transferase	Solyc12g005430.1.1	100	92.7	493	457	0	0	63	1433	1	457	0	transferase activity, transferring acyl groups other than amino-acyl groups;	GO:0016747;	GO:0016747~transferase activity, transferring acyl groups other than amino-acyl groups	NA	NA
Locus_1102_Transcript_1/2_Confidence_1.000_Length_4183	DNA polymerase V (AHRD V1 ***- A2Q1A6_MEDTR)%3B contains Interpro domain(s) IPR007015 DNA polymerase V	Solyc01g106240.1.1; Solyc01g106220.1.1	100	89.67	1394	1250	0	0	4028	279	1	1250	0	DNA binding;DNA-directed DNA polymerase activity;transcription, DNA-templated;binding;	GO:0003677;GO:0003887;GO:0006351;GO:0005488;	GO:0003677~DNA binding;GO:0003887~DNA-directed DNA polymerase activity;GO:0005488~binding	GO:0006351~transcription, DNA-templated	NA
Locus_11024_Transcript_1/1_Confidence_1.000_Length_2422	Serine/threonine kinase receptor (AHRD V1 **** Q7DMS5_BRANA)%3B contains Interpro domain(s) IPR002290 Serine/threonine protein kinase	Solyc07g063710.1.1	100	94.55	807	763	0	0	1	2289	56	818	0	transferase activity;transferase activity, transferring phosphorus-containing groups;phosphorylation;kinase activity;protein phosphorylation;ATP binding;protein serine/threonine kinase activity;protein kinase activity;nucleotide binding;recognition of pollen;	GO:0016740;GO:0016772;GO:0016310;GO:0016301;GO:0006468;GO:0005524;GO:0004674;GO:0004672;GO:0000166;GO:0048544;	GO:0016740~transferase activity;GO:0016772~transferase activity, transferring phosphorus-containing groups;GO:0016301~kinase activity;GO:0005524~ATP binding;GO:0004674~protein serine/threonine kinase activity;GO:0004672~protein kinase activity;GO:0000166~nucleotide binding	GO:0016310~phosphorylation;GO:0006468~protein phosphorylation;GO:0048544~recognition of pollen	NA
Locus_1103_Transcript_1/1_Confidence_1.000_Length_2640	Voltage-gated chloride channel (AHRD V1 **** Q96325_ARATH)%3B contains Interpro domain(s) IPR002251 Chloride channel plant CLC	Solyc01g103140.1.1	100	88.07	880	775	0	0	150	2474	1	775	0	transmembrane transport;membrane;integral component of membrane;adenyl nucleotide binding;chloride transport;voltage-gated chloride channel activity;ion channel activity;	GO:0055085;GO:0016020;GO:0016021;GO:0030554;GO:0006821;GO:0005247;GO:0005216;	GO:0030554~adenyl nucleotide binding;GO:0005247~voltage-gated chloride channel activity;GO:0005216~ion channel activity	GO:0055085~transmembrane transport;GO:0006821~chloride transport	GO:0016020~membrane;GO:0016021~integral component of membrane
Locus_11031_Transcript_1/1_Confidence_1.000_Length_2016	MYB transcription factor (AHRD V1 **** Q6R032_ARATH)%3B contains Interpro domain(s) IPR015495 Myb transcription factor	Solyc09g010820.1.1	100	79.32	672	533	0	0	1988	390	1	533	0	chromatin binding;DNA binding;	GO:0003682;GO:0003677;	GO:0003682~chromatin binding;GO:0003677~DNA binding	NA	NA
Locus_11036_Transcript_1/1_Confidence_1.000_Length_1123	2-oxoglutarate-dependent dioxygenase (Fragment) (AHRD V1 ***- Q944Z0_ARAHA)%3B contains Interpro domain(s) IPR005123 Oxoglutarate and iron-dependent oxygenase	Solyc12g100170.1.1	100	84.49	374	316	0	0	1123	176	1	316	0	oxidation-reduction process;oxidoreductase activity, acting on paired donors, with incorporation or reduction of molecular oxygen, 2-oxoglutarate as one donor, and incorporation of one atom each of oxygen into both donors;oxidoreductase activity;	GO:0055114;GO:0016706;GO:0016491;	GO:0016706~oxidoreductase activity, acting on paired donors, with incorporation or reduction of molecular oxygen, 2-oxoglutarate as one donor, and incorporation of one atom each of oxygen into both donors;GO:0016491~oxidoreductase activity	GO:0055114~oxidation-reduction process	NA
Locus_11040_Transcript_1/1_Confidence_1.000_Length_1416	Regulator of chromosome condensation (RCC1)-like protein (AHRD V1 **-- D0NEM9_PHYIN)%3B contains Interpro domain(s) IPR009091 Regulator of chromosome condensation/beta-lactamase-inhibitor protein II	Solyc05g006940.1.1	100	83.47	472	394	0	0	86	1267	1	394	0	biological_process;	GO:0008150;	NA	GO:0008150~biological_process	NA
Locus_11042_Transcript_1/1_Confidence_1.000_Length_2325	Transmembrane protein 209 (AHRD V1 *-*- TM209_MOUSE)%3B contains Interpro domain(s) IPR019176 Cytochrome B561-related%2C N-terminal	Solyc11g069170.1.1	100	88.39	775	685	0	0	2275	221	1	685	0	biological_process;	GO:0008150;	NA	GO:0008150~biological_process	NA
Locus_11045_Transcript_1/1_Confidence_1.000_Length_1432	Kinase family protein (AHRD V1 ***- D7KZX1_ARALY)%3B contains Interpro domain(s) IPR002290 Serine/threonine protein kinase	Solyc11g061720.1.1	100	84.28	477	402	0	0	27	1232	1	402	0	transferase activity, transferring phosphorus-containing groups;protein phosphorylation;ATP binding;protein serine/threonine kinase activity;protein kinase activity;nucleotide binding;	GO:0016772;GO:0006468;GO:0005524;GO:0004674;GO:0004672;GO:0000166;	GO:0016772~transferase activity, transferring phosphorus-containing groups;GO:0005524~ATP binding;GO:0004674~protein serine/threonine kinase activity;GO:0004672~protein kinase activity;GO:0000166~nucleotide binding	GO:0006468~protein phosphorylation	NA
Locus_11050_Transcript_1/1_Confidence_1.000_Length_2146	Receptor expression-enhancing protein 2 (AHRD V1 *--- B2WDX2_PYRTR)%3B contains Interpro domain(s) IPR004345 TB2/DP1 and HVA22 related protein	Solyc10g047670.1.1	100	78.18	715	559	0	0	22	1698	1	559	0	zinc ion binding;nucleic acid binding;	GO:0008270;GO:0003676;	GO:0008270~zinc ion binding;GO:0003676~nucleic acid binding	NA	NA
Locus_11060_Transcript_1/1_Confidence_1.000_Length_1809	CXE carboxylesterase (AHRD V1 **-- Q0ZPU8_ACTDE)%3B contains Interpro domain(s) IPR013094 Alpha/beta hydrolase fold-3	Solyc02g093790.1.1	100	76.95	603	464	0	0	85	1476	1	464	0	metabolic process;hydrolase activity;	GO:0008152;GO:0016787;	GO:0016787~hydrolase activity	GO:0008152~metabolic process	NA
Locus_11063_Transcript_1/1_Confidence_1.000_Length_1479	Oxidoreductase aldo/keto reductase family protein expressed (AHRD V1 ***- Q10GW4_ORYSJ)%3B contains Interpro domain(s) IPR020471 Aldo/keto reductase subgroup	Solyc06g053600.1.1	100	81.34	493	401	0	0	65	1267	1	401	0	oxidation-reduction process;oxidoreductase activity;isopentenyl diphosphate biosynthetic process, methylerythritol 4-phosphate pathway;chloroplast envelope;chloroplast stroma;chloroplast;	GO:0055114;GO:0016491;GO:0019288;GO:0009941;GO:0009570;GO:0009507;	GO:0016491~oxidoreductase activity	GO:0055114~oxidation-reduction process;GO:0019288~isopentenyl diphosphate biosynthetic process, methylerythritol 4-phosphate pathway	GO:0009941~chloroplast envelope;GO:0009570~chloroplast stroma;GO:0009507~chloroplast
Locus_11064_Transcript_1/1_Confidence_1.000_Length_1137	Ribose-phosphate pyrophosphokinase 4 (AHRD V1 ***- D7LJE3_ARALY)%3B contains Interpro domain(s) IPR005946 Phosphoribosyl pyrophosphokinase	Solyc07g056330.1.1	100	84.43	379	320	0	0	56	1015	1	320	0	transferase activity;nucleoside metabolic process;	GO:0016740;GO:0009116;	GO:0016740~transferase activity	GO:0009116~nucleoside metabolic process	NA
Locus_11069_Transcript_6/6_Confidence_0.533_Length_1714	Ureide permease 2 (AHRD V1 ***- B6U6B9_MAIZE)%3B contains Interpro domain(s) IPR009834 Fatty acid elongase 3-ketoacyl-CoA synthase 1	Solyc01g010290.1.1	100	71.28	571	407	0	0	230	1450	1	407	0	NA	NA	NA	NA	NA
Locus_11073_Transcript_1/1_Confidence_1.000_Length_2260	26s protease regulatory subunit (AHRD V1 *--- C4M846_ENTHI)%3B contains Interpro domain(s) IPR003959 ATPase%2C AAA-type%2C core	Solyc03g097020.1.1	100	83.93	753	632	0	0	2145	250	1	632	0	nucleoside-triphosphatase activity;ATP binding;nucleotide binding;	GO:0017111;GO:0005524;GO:0000166;	GO:0017111~nucleoside-triphosphatase activity;GO:0005524~ATP binding;GO:0000166~nucleotide binding	NA	NA
Locus_11075_Transcript_5/5_Confidence_0.636_Length_1233	Anthocyanidin synthase (Fragment) (AHRD V1 **-* P93120_DIACA)%3B contains Interpro domain(s) IPR005123 Oxoglutarate and iron-dependent oxygenase	Solyc08g006770.1.1	100	85.4	411	351	0	0	39	1091	1	351	0	oxidation-reduction process;oxidoreductase activity, acting on paired donors, with incorporation or reduction of molecular oxygen, 2-oxoglutarate as one donor, and incorporation of one atom each of oxygen into both donors;oxidoreductase activity;	GO:0055114;GO:0016706;GO:0016491;	GO:0016706~oxidoreductase activity, acting on paired donors, with incorporation or reduction of molecular oxygen, 2-oxoglutarate as one donor, and incorporation of one atom each of oxygen into both donors;GO:0016491~oxidoreductase activity	GO:0055114~oxidation-reduction process	NA
Locus_11081_Transcript_2/2_Confidence_1.000_Length_1618	RAB3 GTPase activating protein subunit 2 (Non-catalytic) (AHRD V1 ***- A6H8V0_HUMAN)	Solyc07g062450.1.1	100	84.42	539	455	0	0	1530	166	1	455	0	regulation of GTPase activity;molecular_function;biological_process;	GO:0043087;GO:0003674;GO:0008150;	GO:0003674~molecular_function	GO:0043087~regulation of GTPase activity;GO:0008150~biological_process	NA
Locus_11094_Transcript_1/1_Confidence_1.000_Length_1234	Uncharacterized GPI-anchored protein At4g28100 (AHRD V1 ***- UGPI7_ARATH)	Solyc03g119110.1.1	100	80.29	411	330	0	0	1166	177	1	330	0	NA	NA	NA	NA	NA
Locus_11097_Transcript_1/1_Confidence_1.000_Length_1388	ATPase BadF/BadG/BcrA/BcrD-type family (AHRD V1 ***- D7KFL2_ARALY)%3B contains Interpro domain(s) IPR002731 ATPase%2C BadF/BadG/BcrA/BcrD type	Solyc02g023980.1.1	100	73.43	463	340	0	0	1345	326	1	340	0	biological_process;	GO:0008150;	NA	GO:0008150~biological_process	NA
Locus_11098_Transcript_1/1_Confidence_1.000_Length_2210	NPR1 protein (Fragment) (AHRD V1 ***- A8KRW4_CAPCH)%3B contains Interpro domain(s) IPR002110 Ankyrin	Solyc07g040690.1.1	100	78.15	737	576	0	0	298	2025	1	576	0	protein binding;	GO:0005515;	GO:0005515~protein binding	NA	NA
Locus_111_Transcript_1/1_Confidence_1.000_Length_1374	Polyadenylate-binding protein (AHRD V1 *--* B6K6T8_SCHJY)%3B contains Interpro domain(s) IPR012677 Nucleotide-binding%2C alpha-beta plait	Solyc03g118800.1.1	100	79.48	458	364	0	0	1294	203	1	364	0	nucleotide binding;nucleic acid binding;nucleolus;	GO:0000166;GO:0003676;GO:0005730;	GO:0000166~nucleotide binding;GO:0003676~nucleic acid binding	NA	GO:0005730~nucleolus
Locus_11108_Transcript_1/1_Confidence_1.000_Length_1583	DNA-directed RNA polymerase III subunit RPC4 (AHRD V1 *-*- B5X342_SALSA)%3B contains Interpro domain(s) IPR007811 RNA polymerase III Rpc4	Solyc05g051620.1.1	100	70.27	528	371	0	0	1399	287	1	371	0	DNA binding;DNA-directed RNA polymerase activity;transcription from RNA polymerase III promoter;DNA-directed RNA polymerase III complex;	GO:0003677;GO:0003899;GO:0006383;GO:0005666;	GO:0003677~DNA binding;GO:0003899~DNA-directed RNA polymerase activity	GO:0006383~transcription from RNA polymerase III promoter	GO:0005666~DNA-directed RNA polymerase III complex
Locus_1111_Transcript_2/2_Confidence_1.000_Length_2336	Cleft lip and palate associated transmembrane protein-like (AHRD V1 ***- Q9FNN8_ARATH)%3B contains Interpro domain(s) IPR008429 Cleft lip and palate transmembrane 1	Solyc05g056350.1.1	100	76.12	779	593	0	0	139	1917	1	593	0	NA	NA	NA	NA	NA
Locus_11110_Transcript_1/2_Confidence_1.000_Length_1958	Laccase 1a (AHRD V1 ***- B9IG56_POPTR)%3B contains Interpro domain(s) IPR017760 L-ascorbate oxidase%2C plants	Solyc04g054690.1.1	100	88.51	653	578	0	0	61	1794	1	578	0	metal ion binding;oxidation-reduction process;oxidoreductase activity;copper ion binding;extracellular region;L-ascorbate oxidase activity;	GO:0046872;GO:0055114;GO:0016491;GO:0005507;GO:0005576;GO:0008447;	GO:0046872~metal ion binding;GO:0016491~oxidoreductase activity;GO:0005507~copper ion binding;GO:0008447~L-ascorbate oxidase activity	GO:0055114~oxidation-reduction process	GO:0005576~extracellular region
Locus_11111_Transcript_1/1_Confidence_1.000_Length_2697	Heat shock protein DnaJ domain protein (AHRD V1 *--- B2J6V8_NOSP7)%3B contains Interpro domain(s) IPR001623 Heat shock protein DnaJ%2C N-terminal	Solyc04g081070.1.1	100	91.1	899	819	0	0	24	2480	1	819	0	chloroplast envelope;plastid;integral component of chloroplast inner membrane;chloroplast fission;chloroplast inner membrane;protein self-association;chloroplast organization;protein folding;photosystem II assembly;plastid inner membrane;membrane;chloroplast;integral component of membrane;protein binding;	GO:0009941;GO:0009536;GO:0031357;GO:0010020;GO:0009706;GO:0043621;GO:0009658;GO:0006457;GO:0010207;GO:0009528;GO:0016020;GO:0009507;GO:0016021;GO:0005515;	GO:0043621~protein self-association;GO:0005515~protein binding	GO:0010020~chloroplast fission;GO:0009658~chloroplast organization;GO:0006457~protein folding;GO:0010207~photosystem II assembly	GO:0009941~chloroplast envelope;GO:0009536~plastid;GO:0031357~integral component of chloroplast inner membrane;GO:0009706~chloroplast inner membrane;GO:0009528~plastid inner membrane;GO:0016020~membrane;GO:0009507~chloroplast;GO:0016021~integral component of membrane
Locus_11116_Transcript_1/1_Confidence_1.000_Length_1707	Uncharacterized ACR COG1565 family protein (AHRD V1 **-- B6TEQ7_MAIZE)%3B contains Interpro domain(s) IPR003788 Protein of unknown function DUF185	Solyc12g098360.1.1	100	78.21	569	445	0	0	12	1346	1	445	0	biological_process;	GO:0008150;	NA	GO:0008150~biological_process	NA
Locus_1113_Transcript_1/1_Confidence_1.000_Length_1662	Leucine-rich repeat family protein (AHRD V1 **-- Q4PT10_ARATH)%3B contains Interpro domain(s) IPR013210 Leucine-rich repeat%2C N-terminal	Solyc10g052880.1.1	100	86.28	554	478	0	0	1601	168	1	478	0	protein binding;	GO:0005515;	GO:0005515~protein binding	NA	NA
Locus_11131_Transcript_1/1_Confidence_1.000_Length_2188	Adenylosuccinate lyase (AHRD V1 ***- Q6T7E9_TOBAC)%3B contains Interpro domain(s) IPR004769 Adenylosuccinate lyase	Solyc07g006530.1.1	100	74.9	729	546	0	0	2143	506	1	546	0	catalytic activity;purine ribonucleotide biosynthetic process;N6-(1,2-dicarboxyethyl)AMP AMP-lyase (fumarate-forming) activity;IMP biosynthetic process;	GO:0003824;GO:0009152;GO:0004018;GO:0006188;	GO:0003824~catalytic activity;GO:0004018~N6-(1,2-dicarboxyethyl)AMP AMP-lyase (fumarate-forming) activity	GO:0009152~purine ribonucleotide biosynthetic process;GO:0006188~IMP biosynthetic process	NA
Locus_11132_Transcript_1/3_Confidence_0.500_Length_1315	Alpha-galactosidase (AHRD V1 *-*- D4LCA1_9FIRM)%3B contains Interpro domain(s) IPR013785 Aldolase-type TIM barrel	Solyc05g013720.1.1	100	70.78	438	310	0	0	1041	112	323	632	0	catalytic activity;carbohydrate metabolic process;hydrolase activity, hydrolyzing O-glycosyl compounds;cell wall;	GO:0003824;GO:0005975;GO:0004553;GO:0005618;	GO:0003824~catalytic activity;GO:0004553~hydrolase activity, hydrolyzing O-glycosyl compounds	GO:0005975~carbohydrate metabolic process	GO:0005618~cell wall
Locus_11132_Transcript_3/3_Confidence_0.500_Length_2229	Alpha-galactosidase (AHRD V1 *-*- D4LCA1_9FIRM)%3B contains Interpro domain(s) IPR013785 Aldolase-type TIM barrel	Solyc05g013720.1.1	100	85.06	743	632	0	0	2007	112	1	632	0	catalytic activity;carbohydrate metabolic process;hydrolase activity, hydrolyzing O-glycosyl compounds;cell wall;	GO:0003824;GO:0005975;GO:0004553;GO:0005618;	GO:0003824~catalytic activity;GO:0004553~hydrolase activity, hydrolyzing O-glycosyl compounds	GO:0005975~carbohydrate metabolic process	GO:0005618~cell wall
Locus_11135_Transcript_1/1_Confidence_1.000_Length_1409	Uncharacterized membrane protein At3g27390 (AHRD V1 ***- Y3739_ARATH)	Solyc07g045140.1.1	100	76.17	470	358	0	0	159	1232	232	589	0	vegetative to reproductive phase transition of meristem;	GO:0010228;	NA	GO:0010228~vegetative to reproductive phase transition of meristem	NA
Locus_11136_Transcript_1/1_Confidence_1.000_Length_1364	RING finger family protein (AHRD V1 ***- D6RU92_SILLA)%3B contains Interpro domain(s) IPR011016 Zinc finger%2C RING-CH-type	Solyc12g056400.1.1	100	77.8	455	354	0	0	1261	200	1	354	0	metal ion binding;zinc ion binding;protein binding;	GO:0046872;GO:0008270;GO:0005515;	GO:0046872~metal ion binding;GO:0008270~zinc ion binding;GO:0005515~protein binding	NA	NA
Locus_11137_Transcript_2/2_Confidence_1.000_Length_1753	Programmed cell death 7 (AHRD V1 *-*- Q567N3_DANRE)	Solyc01g095230.1.1	100	70.38	584	411	0	0	1684	452	1	411	0	biological_process;	GO:0008150;	NA	GO:0008150~biological_process	NA
Locus_11138_Transcript_4/4_Confidence_0.429_Length_1955	Aspartic proteinase nepenthesin-1 (AHRD V1 **-- C0JA51_9ORYZ)%3B contains Interpro domain(s) IPR001461 Peptidase A1	Solyc08g067100.1.1	100	76.84	652	501	0	0	199	1701	1	501	0	proteolysis;aspartic-type endopeptidase activity;	GO:0006508;GO:0004190;	GO:0004190~aspartic-type endopeptidase activity	GO:0006508~proteolysis	NA
Locus_1114_Transcript_1/1_Confidence_1.000_Length_2598	FACT complex subunit SSRP1 (AHRD V1 **-- C0HB78_SALSA)%3B contains Interpro domain(s) IPR000969 Structure-specific recognition protein	Solyc02g087710.1.1	100	73.79	866	639	0	0	55	1971	1	639	0	DNA binding;nucleus;	GO:0003677;GO:0005634;	GO:0003677~DNA binding	NA	GO:0005634~nucleus
Locus_11143_Transcript_1/1_Confidence_1.000_Length_2712	Subtilisin-like protease (AHRD V1 ***- B6UDX1_MAIZE)%3B contains Interpro domain(s) IPR015500 Peptidase S8%2C subtilisin-related IPR000183 Orn/DAP/Arg decarboxylase 2 IPR000209 Peptidase S8 and S53%2C subtilisin%2C kexin%2C sedolisin	Solyc03g006970.1.1	100	85.73	904	775	0	0	163	2487	1	775	0	hydrolase activity;proteolysis;asymmetric cell division;peptidase activity;extracellular region;identical protein binding;serine-type endopeptidase activity;apoplast;negative regulation of catalytic activity;serine-type peptidase activity;	GO:0016787;GO:0006508;GO:0008356;GO:0008233;GO:0005576;GO:0042802;GO:0004252;GO:0048046;GO:0043086;GO:0008236;	GO:0016787~hydrolase activity;GO:0008233~peptidase activity;GO:0042802~identical protein binding;GO:0004252~serine-type endopeptidase activity;GO:0008236~serine-type peptidase activity	GO:0006508~proteolysis;GO:0008356~asymmetric cell division;GO:0043086~negative regulation of catalytic activity	GO:0005576~extracellular region;GO:0048046~apoplast
Locus_11148_Transcript_1/1_Confidence_1.000_Length_1499	Strictosidine synthase family protein (AHRD V1 ***- D7LVM7_ARALY)%3B contains Interpro domain(s) IPR004141 Strictosidine synthase	Solyc10g079610.1.1	100	74.4	500	372	0	0	89	1204	1	372	0	biosynthetic process;strictosidine synthase activity;	GO:0009058;GO:0016844;	GO:0016844~strictosidine synthase activity	GO:0009058~biosynthetic process	NA
Locus_11149_Transcript_1/1_Confidence_1.000_Length_1188	TMV-MP30 binding protein 2C (AHRD V1 **-* Q8S556_TOBAC);Ontology_term=GO:0005515	Solyc03g114760.1.1	100	84.6	396	335	0	0	1186	182	2	336	0	cortical microtubule organization;microtubule cytoskeleton;plasmodesmata-mediated intercellular transport;stomatal complex patterning;response to water deprivation;defense response to virus;protein binding;	GO:0043622;GO:0015630;GO:0010497;GO:0010375;GO:0009414;GO:0051607;GO:0005515;	GO:0005515~protein binding	GO:0043622~cortical microtubule organization;GO:0010497~plasmodesmata-mediated intercellular transport;GO:0010375~stomatal complex patterning;GO:0009414~response to water deprivation;GO:0051607~defense response to virus	GO:0015630~microtubule cytoskeleton
Locus_1115_Transcript_1/3_Confidence_0.333_Length_1169	Os01g0786800 protein (Fragment) (AHRD V1 *-*- Q0JIP0_ORYSJ)%3B contains Interpro domain(s) IPR002781 Protein of unknown function DUF81	Solyc09g008780.1.1	100	85.64	390	334	0	0	1167	166	22	355	0	integral component of membrane;	GO:0016021;	NA	NA	GO:0016021~integral component of membrane
Locus_11155_Transcript_1/1_Confidence_1.000_Length_3287	Elongation factor Tu family protein (AHRD V1 **** D7L2H7_ARALY)%3B contains Interpro domain(s) IPR000795 Protein synthesis factor%2C GTP-binding	Solyc11g071770.1.1	100	93.43	1096	1024	0	0	3237	166	1	1024	0	GTP binding;nucleotide binding;GTP catabolic process;GTPase activity;translational elongation;translation elongation factor activity;ribosome;cytosol;	GO:0005525;GO:0000166;GO:0006184;GO:0003924;GO:0006414;GO:0003746;GO:0005840;GO:0005829;	GO:0005525~GTP binding;GO:0000166~nucleotide binding;GO:0003924~GTPase activity;GO:0003746~translation elongation factor activity	GO:0006184~GTP catabolic process;GO:0006414~translational elongation	GO:0005840~ribosome;GO:0005829~cytosol
Locus_11156_Transcript_1/1_Confidence_1.000_Length_2137	AT1G67900-like protein (Fragment) (AHRD V1 *--- D6PNV0_9BRAS)%3B contains Interpro domain(s) IPR004249 NPH3	Solyc05g013570.1.1	100	84.41	712	601	0	0	195	1997	1	601	0	NA	NA	NA	NA	NA
Locus_11158_Transcript_1/2_Confidence_1.000_Length_1625	Methionine aminopeptidase (AHRD V1 **-- C5FF46_NANOT)%3B contains Interpro domain(s) IPR004545 Proliferation-associated protein 1	Solyc06g082090.1.1	100	71.4	542	387	0	0	166	1326	1	387	0	proteolysis;aminopeptidase activity;cellular process;metalloexopeptidase activity;	GO:0006508;GO:0004177;GO:0009987;GO:0008235;	GO:0004177~aminopeptidase activity;GO:0008235~metalloexopeptidase activity	GO:0006508~proteolysis;GO:0009987~cellular process	NA
Locus_1116_Transcript_1/1_Confidence_1.000_Length_1830	Baculoviral IAP repeat-containing 8 (AHRD V1 *--- Q6PIA0_HUMAN)%3B contains Interpro domain(s) IPR019396 Transmembrane Fragile-X-F-associated protein	Solyc05g009870.1.1	100	76.39	610	466	0	0	1707	310	1	466	0	metal ion binding;zinc ion binding;integral component of membrane;protein binding;	GO:0046872;GO:0008270;GO:0016021;GO:0005515;	GO:0046872~metal ion binding;GO:0008270~zinc ion binding;GO:0005515~protein binding	NA	GO:0016021~integral component of membrane
Locus_11163_Transcript_1/1_Confidence_1.000_Length_1488	Lysosomal Pro-X carboxypeptidase (AHRD V1 **-* B6TWH6_MAIZE)%3B contains Interpro domain(s) IPR008758 Peptidase S28	Solyc07g005190.1.1	100	94.76	496	470	0	0	1	1410	29	498	0	proteolysis;serine-type peptidase activity;hydrolase activity;glucosinolate biosynthetic process;	GO:0006508;GO:0008236;GO:0016787;GO:0019761;	GO:0008236~serine-type peptidase activity;GO:0016787~hydrolase activity	GO:0006508~proteolysis;GO:0019761~glucosinolate biosynthetic process	NA
Locus_11166_Transcript_1/1_Confidence_1.000_Length_2540	MFS family major facilitator transporter D-xylose cation symporter (AHRD V1 *-** D4E1S5_SEROD)%3B contains Interpro domain(s) IPR016196 Major facilitator superfamily%2C general substrate transporter	Solyc03g032040.1.1	100	85.6	847	725	0	0	125	2299	1	725	0	transmembrane transport;membrane;substrate-specific transmembrane transporter activity;transmembrane transporter activity;integral component of membrane;transport;transporter activity;	GO:0055085;GO:0016020;GO:0022891;GO:0022857;GO:0016021;GO:0006810;GO:0005215;	GO:0022891~substrate-specific transmembrane transporter activity;GO:0022857~transmembrane transporter activity;GO:0005215~transporter activity	GO:0055085~transmembrane transport;GO:0006810~transport	GO:0016020~membrane;GO:0016021~integral component of membrane
Locus_11172_Transcript_1/1_Confidence_1.000_Length_2953	LMBR1 domain protein (AHRD V1 *-*- D4DI29_TRIVH)%3B contains Interpro domain(s) IPR006876 LMBR1-like conserved region	Solyc05g051490.1.1	100	74.9	984	737	0	0	215	2425	1	737	0	membrane;integral component of membrane;positive regulation of cell proliferation;biological_process;	GO:0016020;GO:0016021;GO:0008284;GO:0008150;	NA	GO:0008284~positive regulation of cell proliferation;GO:0008150~biological_process	GO:0016020~membrane;GO:0016021~integral component of membrane
Locus_11175_Transcript_2/2_Confidence_1.000_Length_1611	Tubulin beta chain (AHRD V1 ***- B9GKJ5_POPTR)%3B contains Interpro domain(s) IPR002453 Beta tubulin	Solyc06g035970.1.1	100	83.24	537	447	0	0	1565	225	1	447	0	GTP binding;nucleotide binding;protein polymerization;protein complex;microtubule-based process;GTP catabolic process;microtubule;GTPase activity;cytoskeleton;cytoplasm;structural constituent of cytoskeleton;	GO:0005525;GO:0000166;GO:0051258;GO:0043234;GO:0007017;GO:0006184;GO:0005874;GO:0003924;GO:0005856;GO:0005737;GO:0005200;	GO:0005525~GTP binding;GO:0000166~nucleotide binding;GO:0003924~GTPase activity;GO:0005200~structural constituent of cytoskeleton	GO:0051258~protein polymerization;GO:0007017~microtubule-based process;GO:0006184~GTP catabolic process	GO:0043234~protein complex;GO:0005874~microtubule;GO:0005856~cytoskeleton;GO:0005737~cytoplasm
Locus_11179_Transcript_6/6_Confidence_0.417_Length_1652	Kinase family protein (AHRD V1 ***- D7M6L5_ARALY)%3B contains Interpro domain(s) IPR002290 Serine/threonine protein kinase	Solyc01g101000.1.1	100	74.23	551	409	0	0	221	1447	1	409	0	transferase activity, transferring phosphorus-containing groups;protein phosphorylation;ATP binding;protein serine/threonine kinase activity;protein kinase activity;nucleotide binding;	GO:0016772;GO:0006468;GO:0005524;GO:0004674;GO:0004672;GO:0000166;	GO:0016772~transferase activity, transferring phosphorus-containing groups;GO:0005524~ATP binding;GO:0004674~protein serine/threonine kinase activity;GO:0004672~protein kinase activity;GO:0000166~nucleotide binding	GO:0006468~protein phosphorylation	NA
Locus_1118_Transcript_3/3_Confidence_0.714_Length_2479	Yellow stripe-like protein 2.1 (Fragment) (AHRD V1 ***- B4ZYE4_BRAJU)%3B contains Interpro domain(s) IPR004813 Oligopeptide transporter OPT superfamily	Solyc03g031920.1.1	100	84.26	826	696	0	0	112	2199	1	696	0	transmembrane transport;	GO:0055085;	NA	GO:0055085~transmembrane transport	NA
Locus_11182_Transcript_1/1_Confidence_1.000_Length_1554	Amino acid transporter (AHRD V1 **** B9HYI5_POPTR)%3B contains Interpro domain(s) IPR013057 Amino acid transporter%2C transmembrane	Solyc05g052300.1.1	100	84.56	518	438	0	0	1513	200	1	438	0	membrane;integral component of membrane;	GO:0016020;GO:0016021;	NA	NA	GO:0016020~membrane;GO:0016021~integral component of membrane
Locus_11187_Transcript_1/1_Confidence_1.000_Length_1747	Unknown Protein (AHRD V1)%3B contains Interpro domain(s) IPR007750 Protein of unknown function DUF674	Solyc09g011910.1.1	100	79.21	582	461	0	0	1689	307	1	461	0	NA	NA	NA	NA	NA
Locus_11188_Transcript_1/1_Confidence_1.000_Length_1422	Synaptosomal-associated protein 33 (AHRD V1 ***- D7MUI6_ARALY)%3B contains Interpro domain(s) IPR000727 Target SNARE coiled-coil region	Solyc03g115470.1.1	100	72.36	474	343	0	0	1210	182	1	343	0	protein binding;	GO:0005515;	GO:0005515~protein binding	NA	NA
Locus_1119_Transcript_2/2_Confidence_1.000_Length_1352	Flavin oxidoreductase/NADH oxidase (AHRD V1 **-- A0YMI2_LYNSP)%3B contains Interpro domain(s) IPR001155 NADH:flavin oxidoreductase/NADH oxidase%2C N-terminal	Solyc10g086220.1.1	100	83.37	451	376	0	0	1144	17	1	376	0	catalytic activity;oxidation-reduction process;oxidoreductase activity;fatty acid metabolic process;oxylipin biosynthetic process;fatty acid biosynthetic process;lipid metabolic process;FMN binding;12-oxophytodienoate reductase activity;cytoplasm;	GO:0003824;GO:0055114;GO:0016491;GO:0006631;GO:0031408;GO:0006633;GO:0006629;GO:0010181;GO:0016629;GO:0005737;	GO:0003824~catalytic activity;GO:0016491~oxidoreductase activity;GO:0010181~FMN binding;GO:0016629~12-oxophytodienoate reductase activity	GO:0055114~oxidation-reduction process;GO:0006631~fatty acid metabolic process;GO:0031408~oxylipin biosynthetic process;GO:0006633~fatty acid biosynthetic process;GO:0006629~lipid metabolic process	GO:0005737~cytoplasm
Locus_11194_Transcript_1/1_Confidence_1.000_Length_1461	Activating signal cointegrator 1 (AHRD V1 **-- C3KH38_ANOFI)%3B contains Interpro domain(s) IPR009349 Zinc finger%2C C2HC5-type	Solyc03g116140.1.1	100	83.78	487	408	0	0	1440	217	1	408	0	regulation of transcription, DNA-templated;zinc ion binding;nucleus;photoperiodism, flowering;positive regulation of cell proliferation;	GO:0006355;GO:0008270;GO:0005634;GO:0048573;GO:0008284;	GO:0008270~zinc ion binding	GO:0006355~regulation of transcription, DNA-templated;GO:0048573~photoperiodism, flowering;GO:0008284~positive regulation of cell proliferation	GO:0005634~nucleus
Locus_11198_Transcript_1/1_Confidence_1.000_Length_2176	Receptor-like kinase (AHRD V1 *-*- A7VM35_MARPO)%3B contains Interpro domain(s) IPR002290 Serine/threonine protein kinase	Solyc02g089900.1.1	100	88.97	725	645	0	0	75	2009	1	645	0	membrane;transferase activity, transferring phosphorus-containing groups;protein phosphorylation;ATP binding;protein kinase activity;cell wall macromolecule catabolic process;chitin binding;defense response;innate immune response;nucleotide binding;kinase activity;phosphorylation;plasma membrane;transferase activity;integral component of membrane;protein binding;	GO:0016020;GO:0016772;GO:0006468;GO:0005524;GO:0004672;GO:0016998;GO:0008061;GO:0006952;GO:0045087;GO:0000166;GO:0016301;GO:0016310;GO:0005886;GO:0016740;GO:0016021;GO:0005515;	GO:0016772~transferase activity, transferring phosphorus-containing groups;GO:0005524~ATP binding;GO:0004672~protein kinase activity;GO:0008061~chitin binding;GO:0000166~nucleotide binding;GO:0016301~kinase activity;GO:0016740~transferase activity;GO:0005515~protein binding	GO:0006468~protein phosphorylation;GO:0016998~cell wall macromolecule catabolic process;GO:0006952~defense response;GO:0045087~innate immune response;GO:0016310~phosphorylation	GO:0016020~membrane;GO:0005886~plasma membrane;GO:0016021~integral component of membrane
Locus_11203_Transcript_2/2_Confidence_1.000_Length_1572	Os06g0661900 protein (Fragment) (AHRD V1 ***- Q0DAD0_ORYSJ)%3B contains Interpro domain(s) IPR004949 Protein of unknown function DUF266%2C plant	Solyc02g080970.1.1	100	74.62	524	391	0	0	144	1316	1	391	0	membrane;acetylglucosaminyltransferase activity;	GO:0016020;GO:0008375;	GO:0008375~acetylglucosaminyltransferase activity	NA	GO:0016020~membrane
Locus_11204_Transcript_1/1_Confidence_1.000_Length_1718	Serine/threonine kinase (AHRD V1 **** Q32SF8_HORVD)%3B contains Interpro domain(s) IPR002290 Serine/threonine protein kinase	Solyc06g075550.1.1	100	71.73	573	411	0	0	1607	375	1	411	0	transferase activity, transferring phosphorus-containing groups;protein phosphorylation;ATP binding;protein serine/threonine kinase activity;protein kinase activity;nucleotide binding;	GO:0016772;GO:0006468;GO:0005524;GO:0004674;GO:0004672;GO:0000166;	GO:0016772~transferase activity, transferring phosphorus-containing groups;GO:0005524~ATP binding;GO:0004674~protein serine/threonine kinase activity;GO:0004672~protein kinase activity;GO:0000166~nucleotide binding	GO:0006468~protein phosphorylation	NA
Locus_11209_Transcript_1/1_Confidence_1.000_Length_1840	Nucleobase ascorbate transporter (AHRD V1 **-* B9HJR9_POPTR)%3B contains Interpro domain(s) IPR006043 Xanthine/uracil/vitamin C permease	Solyc05g006020.1.1	100	84.34	613	517	0	0	166	1716	17	533	0	transmembrane transport;membrane;transport;transporter activity;	GO:0055085;GO:0016020;GO:0006810;GO:0005215;	GO:0005215~transporter activity	GO:0055085~transmembrane transport;GO:0006810~transport	GO:0016020~membrane
Locus_11217_Transcript_1/1_Confidence_1.000_Length_1357	Genomic DNA chromosome 5 TAC clone K19B1 (AHRD V1 ***- Q9FJJ1_ARATH)	Solyc03g113090.1.1	100	79.87	452	361	0	0	25	1107	1	361	0	NA	NA	NA	NA	NA
Locus_1122_Transcript_1/1_Confidence_1.000_Length_3168	Disease resistance protein (AHRD V1 ***- Q9SBC3_SOLLC)%3B contains Interpro domain(s) IPR002182 NB-ARC	Solyc10g047320.1.1	100	83.81	1056	885	0	0	2996	342	1	885	0	ADP binding;defense response;	GO:0043531;GO:0006952;	GO:0043531~ADP binding	GO:0006952~defense response	NA
Locus_11221_Transcript_1/1_Confidence_1.000_Length_2164	Leucine Rich Repeat family protein expressed (AHRD V1 ***- Q10GD4_ORYSJ)%3B contains Interpro domain(s) IPR001810 Cyclin-like F-box	Solyc06g084060.1.1	100	81.97	721	591	0	0	2029	257	1	591	0	protein binding;	GO:0005515;	GO:0005515~protein binding	NA	NA
Locus_11227_Transcript_1/1_Confidence_1.000_Length_1527	Zinc finger family protein (AHRD V1 ***- D7MB67_ARALY)%3B contains Interpro domain(s) IPR003604 Zinc finger%2C U1-type	Solyc12g096450.1.1	100	81.53	509	415	0	0	1425	181	1	415	0	metal ion binding;	GO:0046872;	GO:0046872~metal ion binding	NA	NA
Locus_1123_Transcript_1/1_Confidence_1.000_Length_2045	Nucleic acid binding protein (AHRD V1 **-* B6U784_MAIZE)%3B contains Interpro domain(s) IPR018111 K Homology%2C type 1%2C subgroup	Solyc01g106020.1.1	100	91.94	682	627	0	0	2045	165	20	646	0	RNA binding;	GO:0003723;	GO:0003723~RNA binding	NA	NA
Locus_11230_Transcript_1/1_Confidence_1.000_Length_1773	Beta-amylase 8 (AHRD V1 **** D7MC27_ARALY)%3B contains Interpro domain(s) IPR001554 Glycoside hydrolase%2C family 14	Solyc08g007130.1.1	100	91.03	591	538	0	0	3	1616	5	542	0	catalytic activity;beta-amylase activity;polysaccharide catabolic process;carbohydrate metabolic process;	GO:0003824;GO:0016161;GO:0000272;GO:0005975;	GO:0003824~catalytic activity;GO:0016161~beta-amylase activity	GO:0000272~polysaccharide catabolic process;GO:0005975~carbohydrate metabolic process	NA
Locus_11231_Transcript_1/1_Confidence_1.000_Length_2056	SWI/SNF complex subunit SMARCC1 (AHRD V1 *--- SMRC1_HUMAN)%3B contains Interpro domain(s) IPR007526 SWIRM	Solyc03g097450.1.1	100	83.65	685	573	0	0	1997	279	1	573	0	chromatin binding;DNA binding;nucleus;regulation of gene expression, epigenetic;SWI/SNF complex;chromatin remodeling;chromatin modification;embryo sac egg cell differentiation;multicellular organismal development;transcription, DNA-templated;regulation of transcription, DNA-templated;protein binding;	GO:0003682;GO:0003677;GO:0005634;GO:0040029;GO:0016514;GO:0006338;GO:0016568;GO:0009560;GO:0007275;GO:0006351;GO:0006355;GO:0005515;	GO:0003682~chromatin binding;GO:0003677~DNA binding;GO:0005515~protein binding	GO:0040029~regulation of gene expression, epigenetic;GO:0006338~chromatin remodeling;GO:0016568~chromatin modification;GO:0009560~embryo sac egg cell differentiation;GO:0007275~multicellular organismal development;GO:0006351~transcription, DNA-templated;GO:0006355~regulation of transcription, DNA-templated	GO:0005634~nucleus;GO:0016514~SWI/SNF complex
Locus_11232_Transcript_1/1_Confidence_1.000_Length_2063	Poly(A) RNA polymerase protein 1 (AHRD V1 *--- TRF5_ASHGO)	Solyc11g044900.1.1	100	80.23	688	552	0	0	1894	239	1	552	0	NA	NA	NA	NA	NA
Locus_11233_Transcript_1/1_Confidence_1.000_Length_1459	Cysteine-type endopeptidase/ ubiquitin thiolesterase (AHRD V1 **-- B6TDL6_MAIZE)	Solyc11g012040.1.1	100	76.95	486	374	0	0	1	1122	60	433	0	NA	NA	NA	NA	NA
Locus_11234_Transcript_1/1_Confidence_1.000_Length_1323	Nucleoporin Nup43 (AHRD V1 *-*- NUP43_HUMAN)%3B contains Interpro domain(s) IPR011046 WD40 repeat-like	Solyc07g006010.1.1	100	81.18	441	358	0	0	36	1109	1	358	0	DNA-dependent DNA replication;nuclear envelope;chloroplast;biological_process;protein binding;	GO:0006261;GO:0005635;GO:0009507;GO:0008150;GO:0005515;	GO:0005515~protein binding	GO:0006261~DNA-dependent DNA replication;GO:0008150~biological_process	GO:0005635~nuclear envelope;GO:0009507~chloroplast
Locus_11238_Transcript_1/1_Confidence_1.000_Length_1402	Calcium binding protein 39-like (AHRD V1 **-* A0JPC1_XENTR)%3B contains Interpro domain(s) IPR013878 Mo25-like	Solyc01g080350.1.1	100	72.81	467	340	0	0	1272	253	1	340	0	binding;biological_process;	GO:0005488;GO:0008150;	GO:0005488~binding	GO:0008150~biological_process	NA
Locus_1124_Transcript_2/2_Confidence_1.000_Length_2536	Threonyl-tRNA synthetase (AHRD V1 ***- Q17LW8_AEDAE)%3B contains Interpro domain(s) IPR002320 Threonyl-tRNA synthetase%2C class IIa	Solyc05g005800.1.1	100	85.8	845	725	0	0	24	2198	1	725	0	ATP binding;nucleotide binding;threonyl-tRNA aminoacylation;threonine-tRNA ligase activity;cytoplasm;tRNA aminoacylation;ligase activity, forming aminoacyl-tRNA and related compounds;tRNA aminoacylation for protein translation;aminoacyl-tRNA ligase activity;	GO:0005524;GO:0000166;GO:0006435;GO:0004829;GO:0005737;GO:0043039;GO:0016876;GO:0006418;GO:0004812;	GO:0005524~ATP binding;GO:0000166~nucleotide binding;GO:0004829~threonine-tRNA ligase activity;GO:0016876~ligase activity, forming aminoacyl-tRNA and related compounds;GO:0004812~aminoacyl-tRNA ligase activity	GO:0006435~threonyl-tRNA aminoacylation;GO:0043039~tRNA aminoacylation;GO:0006418~tRNA aminoacylation for protein translation	GO:0005737~cytoplasm
Locus_11248_Transcript_2/3_Confidence_0.714_Length_2315	Phytoene desaturase (AHRD V1 **** Q3S1N6_SOLLC)%3B contains Interpro domain(s) IPR014102 Phytoene desaturase	Solyc03g123760.1.1	100	75.52	772	583	0	0	312	2060	1	583	0	oxidoreductase activity, acting on paired donors, with incorporation or reduction of molecular oxygen;chloroplast envelope;plastid;oxidation-reduction process;oxidoreductase activity;chloroplast thylakoid;protein autophosphorylation;regulation of proton transport;phytoene dehydrogenase activity;chromoplast;carotene biosynthetic process;carotenoid biosynthetic process;chloroplast;	GO:0016705;GO:0009941;GO:0009536;GO:0055114;GO:0016491;GO:0009534;GO:0046777;GO:0010155;GO:0016166;GO:0009509;GO:0016120;GO:0016117;GO:0009507;	GO:0016705~oxidoreductase activity, acting on paired donors, with incorporation or reduction of molecular oxygen;GO:0016491~oxidoreductase activity;GO:0016166~phytoene dehydrogenase activity	GO:0055114~oxidation-reduction process;GO:0046777~protein autophosphorylation;GO:0010155~regulation of proton transport;GO:0016120~carotene biosynthetic process;GO:0016117~carotenoid biosynthetic process	GO:0009941~chloroplast envelope;GO:0009536~plastid;GO:0009534~chloroplast thylakoid;GO:0009509~chromoplast;GO:0009507~chloroplast
Locus_11248_Transcript_3/3_Confidence_0.714_Length_2335	Phytoene desaturase (AHRD V1 **** Q3S1N6_SOLLC)%3B contains Interpro domain(s) IPR014102 Phytoene desaturase	Solyc03g123760.1.1	100	74.94	778	583	0	0	332	2080	1	583	0	oxidoreductase activity, acting on paired donors, with incorporation or reduction of molecular oxygen;chloroplast envelope;plastid;oxidation-reduction process;oxidoreductase activity;chloroplast thylakoid;protein autophosphorylation;regulation of proton transport;phytoene dehydrogenase activity;chromoplast;carotene biosynthetic process;carotenoid biosynthetic process;chloroplast;	GO:0016705;GO:0009941;GO:0009536;GO:0055114;GO:0016491;GO:0009534;GO:0046777;GO:0010155;GO:0016166;GO:0009509;GO:0016120;GO:0016117;GO:0009507;	GO:0016705~oxidoreductase activity, acting on paired donors, with incorporation or reduction of molecular oxygen;GO:0016491~oxidoreductase activity;GO:0016166~phytoene dehydrogenase activity	GO:0055114~oxidation-reduction process;GO:0046777~protein autophosphorylation;GO:0010155~regulation of proton transport;GO:0016120~carotene biosynthetic process;GO:0016117~carotenoid biosynthetic process	GO:0009941~chloroplast envelope;GO:0009536~plastid;GO:0009534~chloroplast thylakoid;GO:0009509~chromoplast;GO:0009507~chloroplast
Locus_11251_Transcript_1/1_Confidence_1.000_Length_1897	Baculoviral IAP repeat-containing 4 (Predicted) (AHRD V1 *--- B0KWH9_CALJA)%3B contains Interpro domain(s) IPR019396 Transmembrane Fragile-X-F-associated protein	Solyc03g119760.1.1	100	73.58	632	465	0	0	1610	216	1	465	0	metal ion binding;zinc ion binding;protein binding;	GO:0046872;GO:0008270;GO:0005515;	GO:0046872~metal ion binding;GO:0008270~zinc ion binding;GO:0005515~protein binding	NA	NA
Locus_11252_Transcript_1/1_Confidence_1.000_Length_1733	WD-40 repeat family protein (AHRD V1 **-- Q1EPE0_MUSAC)%3B contains Interpro domain(s) IPR020472 G-protein beta WD-40 repeat%2C region	Solyc01g109120.1.1	100	80.45	578	465	0	0	1732	338	1	465	0	protein binding;	GO:0005515;	GO:0005515~protein binding	NA	NA
Locus_11253_Transcript_1/1_Confidence_1.000_Length_1901	RNA polymerase sigma-70 factor (AHRD V1 **** D7LJA3_ARALY)%3B contains Interpro domain(s) IPR013325 RNA polymerase sigma factor%2C region 2	Solyc08g065970.1.1	100	86.91	634	551	0	0	1813	161	1	551	0	regulation of transcription, DNA-templated;sequence-specific DNA binding transcription factor activity;DNA binding;sigma factor activity;DNA-templated transcription, initiation;plastid sigma factor activity;regulation of RNA biosynthetic process;DNA-directed RNA polymerase activity;transcription, DNA-templated;plastid;chloroplast;	GO:0006355;GO:0003700;GO:0003677;GO:0016987;GO:0006352;GO:0001053;GO:2001141;GO:0003899;GO:0006351;GO:0009536;GO:0009507;	GO:0003700~sequence-specific DNA binding transcription factor activity;GO:0003677~DNA binding;GO:0016987~sigma factor activity;GO:0001053~plastid sigma factor activity;GO:0003899~DNA-directed RNA polymerase activity	GO:0006355~regulation of transcription, DNA-templated;GO:0006352~DNA-templated transcription, initiation;GO:2001141~regulation of RNA biosynthetic process;GO:0006351~transcription, DNA-templated	GO:0009536~plastid;GO:0009507~chloroplast
Locus_11257_Transcript_1/1_Confidence_1.000_Length_1099	TBC1 domain family member 17 (AHRD V1 **-- Q0V9K4_XENTR)%3B contains Interpro domain(s) IPR000195 RabGAP/TBC	Solyc06g008250.1.1	100	96.45	366	353	0	0	1098	40	80	432	0	positive regulation of Rab GTPase activity;regulation of Rab GTPase activity;Rab GTPase activator activity;	GO:0032851;GO:0032313;GO:0005097;	GO:0005097~Rab GTPase activator activity	GO:0032851~positive regulation of Rab GTPase activity;GO:0032313~regulation of Rab GTPase activity	NA
Locus_11261_Transcript_1/2_Confidence_1.000_Length_2460	Receptor-like protein kinase 1-like (AHRD V1 *-** Q5ZBN0_ORYSJ)%3B contains Interpro domain(s) IPR002290 Serine/threonine protein kinase	Solyc03g111670.1.1	100	80.37	820	659	0	0	198	2174	1	659	0	membrane;transferase activity, transferring phosphorus-containing groups;protein phosphorylation;ATP binding;protein kinase activity;integral component of membrane;root morphogenesis;pattern specification process;growth;auxin polar transport;regulation of cell size;sterol biosynthetic process;brassinosteroid biosynthetic process;acetyl-CoA metabolic process;plant-type cell wall organization;regul…	GO:0016020;GO:0016772;GO:0006468;GO:0005524;GO:0004672;GO:0016021;GO:0010015;GO:0007389;GO:0040007;GO:0009926;GO:0008361;GO:0016126;GO:0016132;GO:0006084;GO:0009664;GO:0010075;GO:0009832;GO:0000272;GO:0005982;GO:0007020;GO:0000166;GO:0016301;GO:0016310;GO:0005886;GO:0005515;	GO:0016772~transferase activity, transferring phosphorus-containing groups;GO:0005524~ATP binding;GO:0004672~protein kinase activity;GO:0000166~nucleotide binding;GO:0016301~kinase activity;GO:0005515~protein binding	GO:0006468~protein phosphorylation;GO:0010015~root morphogenesis;GO:0007389~pattern specification process;GO:0040007~growth;GO:0009926~auxin polar transport;GO:0008361~regulation of cell size;GO:0016126~sterol biosynthetic process;GO:0016132~brassinosteroid biosynthetic process;GO:0006084~acetyl-CoA metabolic process;GO:0009664~plant-type cell wall organization;GO:0010075~regulation of meristem g…	GO:0016020~membrane;GO:0016021~integral component of membrane;GO:0005886~plasma membrane
Locus_11265_Transcript_1/1_Confidence_1.000_Length_1764	Histone-lysine N-methyltransferase (AHRD V1 *-*- C1G685_PARBD)%3B contains Interpro domain(s) IPR001214 SET	Solyc01g006220.1.1	100	73.81	588	434	0	0	1762	461	18	451	0	transferase activity;histone lysine methylation;methylation;methyltransferase activity;nucleus;histone-lysine N-methyltransferase activity;protein binding;	GO:0016740;GO:0034968;GO:0032259;GO:0008168;GO:0005634;GO:0018024;GO:0005515;	GO:0016740~transferase activity;GO:0008168~methyltransferase activity;GO:0018024~histone-lysine N-methyltransferase activity;GO:0005515~protein binding	GO:0034968~histone lysine methylation;GO:0032259~methylation	GO:0005634~nucleus
Locus_11270_Transcript_1/1_Confidence_1.000_Length_1582	Protein phosphatase-2C (AHRD V1 ***- O82469_MESCR)%3B contains Interpro domain(s) IPR015655 Protein phosphatase 2C	Solyc05g053290.1.1	100	77.99	527	411	0	0	139	1371	1	411	0	metal ion binding;catalytic activity;hydrolase activity;protein dephosphorylation;protein serine/threonine phosphatase activity;phosphoprotein phosphatase activity;	GO:0046872;GO:0003824;GO:0016787;GO:0006470;GO:0004722;GO:0004721;	GO:0046872~metal ion binding;GO:0003824~catalytic activity;GO:0016787~hydrolase activity;GO:0004722~protein serine/threonine phosphatase activity;GO:0004721~phosphoprotein phosphatase activity	GO:0006470~protein dephosphorylation	NA
Locus_1128_Transcript_1/1_Confidence_1.000_Length_1693	Hydroxycinnamoyl transferase (AHRD V1 **-* Q8GSM7_TOBAC)%3B contains Interpro domain(s) IPR003480 Transferase	Solyc01g107080.1.1	100	74.47	564	420	0	0	1449	190	1	420	0	transferase activity, transferring acyl groups other than amino-acyl groups;	GO:0016747;	GO:0016747~transferase activity, transferring acyl groups other than amino-acyl groups	NA	NA
Locus_11288_Transcript_1/1_Confidence_1.000_Length_3392	Actin-binding protein gelsolin (AHRD V1 **-* D8UJD7_VOLCA)%3B contains Interpro domain(s) IPR007122 Gelsolin	Solyc10g080100.1.1	100	83.55	1131	945	0	0	3272	438	1	945	0	actin binding;cytoskeleton organization;	GO:0003779;GO:0007010;	GO:0003779~actin binding	GO:0007010~cytoskeleton organization	NA
Locus_11290_Transcript_1/1_Confidence_1.000_Length_3765	AP-1 complex subunit beta-1 (AHRD V1 *-*- C0NNW5_AJECG)%3B contains Interpro domain(s) IPR011989 Armadillo-like helical	Solyc06g043030.1.1	100	90.68	1255	1138	0	0	3635	222	1	1138	0	membrane coat;intracellular protein transport;vesicle-mediated transport;AP-3 adaptor complex;lytic vacuole organization;clathrin-coated vesicle membrane;regulation of intracellular pH;endocytosis;Golgi to vacuole transport;cytoplasmic vesicle;protein transport;transport;membrane;Golgi apparatus;binding;	GO:0030117;GO:0006886;GO:0016192;GO:0030123;GO:0080171;GO:0030665;GO:0051453;GO:0006897;GO:0006896;GO:0031410;GO:0015031;GO:0006810;GO:0016020;GO:0005794;GO:0005488;	GO:0005488~binding	GO:0006886~intracellular protein transport;GO:0016192~vesicle-mediated transport;GO:0080171~lytic vacuole organization;GO:0051453~regulation of intracellular pH;GO:0006897~endocytosis;GO:0006896~Golgi to vacuole transport;GO:0015031~protein transport;GO:0006810~transport	GO:0030117~membrane coat;GO:0030123~AP-3 adaptor complex;GO:0030665~clathrin-coated vesicle membrane;GO:0031410~cytoplasmic vesicle;GO:0016020~membrane;GO:0005794~Golgi apparatus
Locus_11291_Transcript_1/1_Confidence_1.000_Length_2601	Genomic DNA chromosome 3 P1 clone MSD24 (AHRD V1 *-*- Q9LJ43_ARATH)	Solyc12g007140.1.1	100	85.81	867	744	0	0	125	2356	1	744	0	NA	NA	NA	NA	NA
Locus_1130_Transcript_1/1_Confidence_1.000_Length_3128	Bzip-like transcription factor-like (AHRD V1 *-*- Q7X997_ORYSJ)%3B contains Interpro domain(s) IPR006867 Protein of unknown function DUF632	Solyc01g090270.1.1	100	80.92	1043	844	0	0	224	2755	1	844	0	NA	NA	NA	NA	NA
Locus_11301_Transcript_2/4_Confidence_0.667_Length_1360	Aspartate/glutamate/uridylate kinase family protein (AHRD V1 **** D7KQN4_ARALY)%3B contains Interpro domain(s) IPR001048 Aspartate/glutamate/uridylate kinase	Solyc04g005520.1.1	100	72.19	453	327	0	0	86	1066	1	327	0	transferase activity;cellular amino acid biosynthetic process;kinase activity;phosphorylation;molecular_function;	GO:0016740;GO:0008652;GO:0016301;GO:0016310;GO:0003674;	GO:0016740~transferase activity;GO:0016301~kinase activity;GO:0003674~molecular_function	GO:0008652~cellular amino acid biosynthetic process;GO:0016310~phosphorylation	NA
Locus_11303_Transcript_1/1_Confidence_1.000_Length_2117	Agenet domain-containing protein (Fragment) (AHRD V1 *-*- D7LSV9_ARALY)%3B contains Interpro domain(s) IPR007930 Protein of unknown function DUF724	Solyc03g121650.1.1	100	82.15	706	580	0	0	2069	330	1	580	0	NA	NA	NA	NA	NA
Locus_11304_Transcript_1/1_Confidence_1.000_Length_2159	Serine protease (AHRD V1 ***- D8UJN6_VOLCA)%3B contains Interpro domain(s) IPR015724 Serine endopeptidase DegP2	Solyc12g026400.1.1	100	81.11	720	584	0	0	2059	308	1	584	0	catalytic activity;proteolysis;serine-type endopeptidase activity;protein binding;	GO:0003824;GO:0006508;GO:0004252;GO:0005515;	GO:0003824~catalytic activity;GO:0004252~serine-type endopeptidase activity;GO:0005515~protein binding	GO:0006508~proteolysis	NA
Locus_11305_Transcript_1/1_Confidence_1.000_Length_1307	FAD-dependent pyridine nucleotide-disulphide oxidoreductase (AHRD V1 **-- D3M425_9ACTO)%3B contains Interpro domain(s) IPR001327 Pyridine nucleotide-disulphide oxidoreductase%2C NAD-binding region	Solyc11g006540.1.1	100	82.57	436	360	0	0	1261	182	1	360	0	flavin adenine dinucleotide binding;oxidation-reduction process;oxidoreductase activity;	GO:0050660;GO:0055114;GO:0016491;	GO:0050660~flavin adenine dinucleotide binding;GO:0016491~oxidoreductase activity	GO:0055114~oxidation-reduction process	NA
Locus_1131_Transcript_1/4_Confidence_0.333_Length_2522	At2g23590-like protein (Fragment) (AHRD V1 *-*- B2CXK6_CARAS)	Solyc01g080200.1.1	100	89.42	841	752	0	0	2477	222	567	1318	0	phenylpropanoid metabolic process;regulation of phenylpropanoid metabolic process;cell adhesion;cell wall organization;actin nucleation;trichome morphogenesis;root hair cell differentiation;nucleus;transcription, DNA-templated;regulation of transcription, DNA-templated;mediator complex;	GO:0009698;GO:2000762;GO:0007155;GO:0071555;GO:0045010;GO:0010090;GO:0048765;GO:0005634;GO:0006351;GO:0006355;GO:0016592;	NA	GO:0009698~phenylpropanoid metabolic process;GO:2000762~regulation of phenylpropanoid metabolic process;GO:0007155~cell adhesion;GO:0071555~cell wall organization;GO:0045010~actin nucleation;GO:0010090~trichome morphogenesis;GO:0048765~root hair cell differentiation;GO:0006351~transcription, DNA-templated;GO:0006355~regulation of transcription, DNA-templated	GO:0005634~nucleus;GO:0016592~mediator complex
Locus_1131_Transcript_4/4_Confidence_0.444_Length_2527	At2g23590-like protein (Fragment) (AHRD V1 *-*- B2CXK6_CARAS)	Solyc01g080200.1.1	100	91.21	842	768	0	0	2525	222	551	1318	0	phenylpropanoid metabolic process;regulation of phenylpropanoid metabolic process;cell adhesion;cell wall organization;actin nucleation;trichome morphogenesis;root hair cell differentiation;nucleus;transcription, DNA-templated;regulation of transcription, DNA-templated;mediator complex;	GO:0009698;GO:2000762;GO:0007155;GO:0071555;GO:0045010;GO:0010090;GO:0048765;GO:0005634;GO:0006351;GO:0006355;GO:0016592;	NA	GO:0009698~phenylpropanoid metabolic process;GO:2000762~regulation of phenylpropanoid metabolic process;GO:0007155~cell adhesion;GO:0071555~cell wall organization;GO:0045010~actin nucleation;GO:0010090~trichome morphogenesis;GO:0048765~root hair cell differentiation;GO:0006351~transcription, DNA-templated;GO:0006355~regulation of transcription, DNA-templated	GO:0005634~nucleus;GO:0016592~mediator complex
Locus_11314_Transcript_1/1_Confidence_1.000_Length_2440	WD-40 repeat protein (AHRD V1 *-*- B2IUC6_NOSP7)%3B contains Interpro domain(s) IPR012979 Protein of unknown function NUC189%2C C-terminal	Solyc03g116380.1.1	100	77	813	626	0	0	2276	399	1	626	0	protein targeting to mitochondrion;plasmodesma;biological_process;protein binding;	GO:0006626;GO:0009506;GO:0008150;GO:0005515;	GO:0005515~protein binding	GO:0006626~protein targeting to mitochondrion;GO:0008150~biological_process	GO:0009506~plasmodesma
Locus_11316_Transcript_1/1_Confidence_1.000_Length_2198	Leucine-rich repeat family protein (AHRD V1 ***- D7L9E1_ARALY)%3B contains Interpro domain(s) IPR001611 Leucine-rich repeat	Solyc00g007300.1.1	100	77.35	733	567	0	0	2092	392	1	567	0	protein binding;	GO:0005515;	GO:0005515~protein binding	NA	NA
Locus_11322_Transcript_1/1_Confidence_1.000_Length_2932	Cell division protease ftsH homolog (AHRD V1 *-*- FTSH_RICTY)%3B contains Interpro domain(s) IPR005936 Peptidase M41%2C FtsH	Solyc03g007330.1.1	100	83.11	977	812	0	0	2796	361	1	812	0	protein catabolic process;nucleoside-triphosphatase activity;membrane;metalloendopeptidase activity;ATP binding;nucleotide binding;proteolysis;regulation of protein localization;PSII associated light-harvesting complex II catabolic process;ATP-dependent peptidase activity;metallopeptidase activity;mitochondrial inner membrane;chloroplast thylakoid membrane;thylakoid;chloroplast envelope;mitochond…	GO:0030163;GO:0017111;GO:0016020;GO:0004222;GO:0005524;GO:0000166;GO:0006508;GO:0032880;GO:0010304;GO:0004176;GO:0008237;GO:0005743;GO:0009535;GO:0009579;GO:0009941;GO:0005739;GO:0046872;GO:0016787;GO:0008233;GO:0019761;GO:0009536;GO:0009507;GO:0016021;GO:0009408;	GO:0017111~nucleoside-triphosphatase activity;GO:0004222~metalloendopeptidase activity;GO:0005524~ATP binding;GO:0000166~nucleotide binding;GO:0004176~ATP-dependent peptidase activity;GO:0008237~metallopeptidase activity;GO:0046872~metal ion binding;GO:0016787~hydrolase activity;GO:0008233~peptidase activity	GO:0030163~protein catabolic process;GO:0006508~proteolysis;GO:0032880~regulation of protein localization;GO:0010304~PSII associated light-harvesting complex II catabolic process;GO:0019761~glucosinolate biosynthetic process;GO:0009408~response to heat	GO:0016020~membrane;GO:0005743~mitochondrial inner membrane;GO:0009535~chloroplast thylakoid membrane;GO:0009579~thylakoid;GO:0009941~chloroplast envelope;GO:0005739~mitochondrion;GO:0009536~plastid;GO:0009507~chloroplast;GO:0016021~integral component of membrane
Locus_11327_Transcript_1/1_Confidence_1.000_Length_1387	Transport protein SEC13 (AHRD V1 ***- C1GD28_PARBD)%3B contains Interpro domain(s) IPR017986 WD40 repeat%2C region	Solyc08g082100.1.1	100	70.35	462	325	0	0	1309	335	1	325	0	proteasome assembly;proteasome-mediated ubiquitin-dependent protein catabolic process;protein targeting to mitochondrion;fatty acid beta-oxidation;nuclear envelope;response to misfolded protein;protein binding;	GO:0043248;GO:0043161;GO:0006626;GO:0006635;GO:0005635;GO:0051788;GO:0005515;	GO:0005515~protein binding	GO:0043248~proteasome assembly;GO:0043161~proteasome-mediated ubiquitin-dependent protein catabolic process;GO:0006626~protein targeting to mitochondrion;GO:0006635~fatty acid beta-oxidation;GO:0051788~response to misfolded protein	GO:0005635~nuclear envelope
Locus_11329_Transcript_3/3_Confidence_0.625_Length_2268	Serine/threonine protein kinase (AHRD V1 **** Q2U1C3_ASPOR)%3B contains Interpro domain(s) IPR002290 Serine/threonine protein kinase	Solyc06g074700.1.1	100	72.22	756	546	0	0	201	1838	1	546	0	transferase activity, transferring phosphorus-containing groups;protein phosphorylation;ATP binding;protein serine/threonine kinase activity;protein kinase activity;nucleotide binding;	GO:0016772;GO:0006468;GO:0005524;GO:0004674;GO:0004672;GO:0000166;	GO:0016772~transferase activity, transferring phosphorus-containing groups;GO:0005524~ATP binding;GO:0004674~protein serine/threonine kinase activity;GO:0004672~protein kinase activity;GO:0000166~nucleotide binding	GO:0006468~protein phosphorylation	NA
Locus_1133_Transcript_1/1_Confidence_1.000_Length_1783	IAA-amino acid hydrolase (AHRD V1 **** D5FTH2_POPTO)%3B contains Interpro domain(s) IPR017439 Peptidase M20D%2C mername-AA028/carboxypeptidase Ss1	Solyc03g121270.1.1	100	74.92	594	445	0	0	1582	248	1	445	0	metabolic process;hydrolase activity;	GO:0008152;GO:0016787;	GO:0016787~hydrolase activity	GO:0008152~metabolic process	NA
Locus_11330_Transcript_1/1_Confidence_1.000_Length_1813	Phosphoethanolamine N-methyltransferase (AHRD V1 **** Q9AXH3_SOLLC)%3B contains Interpro domain(s) IPR013216 Methyltransferase type 11	Solyc06g068950.1.1	100	81.79	604	494	0	0	1704	223	1	494	0	metabolic process;methylation;methyltransferase activity;phosphatidylcholine biosynthetic process;phosphoethanolamine N-methyltransferase activity;	GO:0008152;GO:0032259;GO:0008168;GO:0006656;GO:0000234;	GO:0008168~methyltransferase activity;GO:0000234~phosphoethanolamine N-methyltransferase activity	GO:0008152~metabolic process;GO:0032259~methylation;GO:0006656~phosphatidylcholine biosynthetic process	NA
Locus_11331_Transcript_1/1_Confidence_1.000_Length_2795	Glycine-rich protein-like (AHRD V1 ***- Q5ZB64_ORYSJ)%3B contains Interpro domain(s) IPR018545 CASC3/Barentsz eIF4AIII binding	Solyc03g120300.1.1	100	73.82	932	688	0	0	2568	505	1	688	0	NA	NA	NA	NA	NA
Locus_11332_Transcript_1/1_Confidence_1.000_Length_1452	Hydrolase NUDIX family protein (AHRD V1 ***- Q2A9R5_BRAOL)%3B contains Interpro domain(s) IPR000086 NUDIX hydrolase domain	Solyc08g078210.1.1	100	73.76	484	357	0	0	1209	139	1	357	0	hydrolase activity;	GO:0016787;	GO:0016787~hydrolase activity	NA	NA
Locus_11338_Transcript_1/1_Confidence_1.000_Length_4387	En/Spm-like transposon protein (AHRD V1 *--- O04210_ARATH)	Solyc05g014640.1.1	100	77.43	1462	1132	0	0	3667	272	1	1132	0	plasma membrane;molecular_function;biological_process;	GO:0005886;GO:0003674;GO:0008150;	GO:0003674~molecular_function	GO:0008150~biological_process	GO:0005886~plasma membrane
Locus_11341_Transcript_1/1_Confidence_1.000_Length_1979	N-succinylglutamate 5-semialdehyde dehydrogenase (AHRD V1 *-*- ASTD_VIBCH)%3B contains Interpro domain(s) IPR015590 Aldehyde dehydrogenase	Solyc06g071000.1.1	100	83.94	660	554	0	0	1909	248	1	554	0	metabolic process;oxidation-reduction process;oxidoreductase activity;oxidoreductase activity, acting on the aldehyde or oxo group of donors, NAD or NADP as acceptor;reactive oxygen species metabolic process;proline metabolic process;proline catabolic process to glutamate;1-pyrroline-5-carboxylate dehydrogenase activity;cobalt ion binding;mitochondrial matrix;mitochondrion;zinc ion binding;chloro…	GO:0008152;GO:0055114;GO:0016491;GO:0016620;GO:0072593;GO:0006560;GO:0010133;GO:0003842;GO:0050897;GO:0005759;GO:0005739;GO:0008270;GO:0009507;	GO:0016491~oxidoreductase activity;GO:0016620~oxidoreductase activity, acting on the aldehyde or oxo group of donors, NAD or NADP as acceptor;GO:0003842~1-pyrroline-5-carboxylate dehydrogenase activity;GO:0050897~cobalt ion binding;GO:0008270~zinc ion binding	GO:0008152~metabolic process;GO:0055114~oxidation-reduction process;GO:0072593~reactive oxygen species metabolic process;GO:0006560~proline metabolic process;GO:0010133~proline catabolic process to glutamate	GO:0005759~mitochondrial matrix;GO:0005739~mitochondrion;GO:0009507~chloroplast
Locus_11351_Transcript_1/1_Confidence_1.000_Length_2321	Protein arginine methyltransferase (AHRD V1 *-** C1E5H4_9CHLO)%3B contains Interpro domain(s) IPR013216 Methyltransferase type 11	Solyc01g096550.1.1	100	80.75	774	625	0	0	66	1940	1	625	0	transferase activity;methylation;methyltransferase activity;protein methylation;transcription factor import into nucleus;embryo sac egg cell differentiation;karyogamy;protein import into nucleus;RNA methylation;metal ion binding;cytosol;cytoplasm;pyrimidine ribonucleotide biosynthetic process;	GO:0016740;GO:0032259;GO:0008168;GO:0006479;GO:0042991;GO:0009560;GO:0000741;GO:0006606;GO:0001510;GO:0046872;GO:0005829;GO:0005737;GO:0009220;	GO:0016740~transferase activity;GO:0008168~methyltransferase activity;GO:0046872~metal ion binding	GO:0032259~methylation;GO:0006479~protein methylation;GO:0042991~transcription factor import into nucleus;GO:0009560~embryo sac egg cell differentiation;GO:0000741~karyogamy;GO:0006606~protein import into nucleus;GO:0001510~RNA methylation;GO:0009220~pyrimidine ribonucleotide biosynthetic process	GO:0005829~cytosol;GO:0005737~cytoplasm
Locus_11361_Transcript_1/1_Confidence_1.000_Length_2555	ATP binding protein (AHRD V1 **** B6SY20_MAIZE)%3B contains Interpro domain(s) IPR003594 ATP-binding region%2C ATPase-like	Solyc05g013670.1.1	100	71.83	852	612	0	0	10	1845	1	612	0	ATP binding;regulation of proton transport;response to blue light;phosphorelay sensor kinase activity;phosphorelay signal transduction system;signal transduction by phosphorylation;photosystem stoichiometry adjustment;cell differentiation;leaf morphogenesis;regulation of gene expression;protein autophosphorylation;signal transduction;positive regulation of transcription, DNA-templated;kinase acti…	GO:0005524;GO:0010155;GO:0009637;GO:0000155;GO:0000160;GO:0023014;GO:0080005;GO:0030154;GO:0009965;GO:0010468;GO:0046777;GO:0007165;GO:0045893;GO:0016301;GO:0016310;GO:0009570;GO:0016020;GO:0009507;	GO:0005524~ATP binding;GO:0000155~phosphorelay sensor kinase activity;GO:0016301~kinase activity	GO:0010155~regulation of proton transport;GO:0009637~response to blue light;GO:0000160~phosphorelay signal transduction system;GO:0023014~signal transduction by phosphorylation;GO:0080005~photosystem stoichiometry adjustment;GO:0030154~cell differentiation;GO:0009965~leaf morphogenesis;GO:0010468~regulation of gene expression;GO:0046777~protein autophosphorylation;GO:0007165~signal transduction;G…	GO:0009570~chloroplast stroma;GO:0016020~membrane;GO:0009507~chloroplast
Locus_11369_Transcript_1/1_Confidence_1.000_Length_2547	HAT family dimerisation domain containing protein expressed (AHRD V1 **-- Q6AVI0_ORYSJ)%3B contains Interpro domain(s) IPR008906 HAT dimerisation	Solyc10g007470.1.1	100	79.51	849	675	0	0	295	2319	1	675	0	DNA binding;nucleic acid binding;protein dimerization activity;	GO:0003677;GO:0003676;GO:0046983;	GO:0003677~DNA binding;GO:0003676~nucleic acid binding;GO:0046983~protein dimerization activity	NA	NA
Locus_11373_Transcript_1/1_Confidence_1.000_Length_1341	DNA excision repair protein 1 (AHRD V1 *-*- D3BNU3_POLPA)%3B contains Interpro domain(s) IPR004579 DNA repair protein rad10	Solyc03g115580.1.1	100	87.25	447	390	0	0	57	1226	1	390	0	DNA binding;endonuclease activity;damaged DNA binding;nucleus;DNA repair;5'-flap endonuclease activity;non-photoreactive DNA repair;nucleotide-excision repair, preincision complex assembly;nuclear-transcribed mRNA catabolic process;double-strand break repair via homologous recombination;nuclease activity;nucleic acid phosphodiester bond hydrolysis;DNA recombination;response to gamma radiation;cel…	GO:0003677;GO:0004519;GO:0003684;GO:0005634;GO:0006281;GO:0017108;GO:0010213;GO:0006294;GO:0000956;GO:0000724;GO:0004518;GO:0090305;GO:0006310;GO:0010332;GO:0006974;GO:0016787;GO:0010224;	GO:0003677~DNA binding;GO:0004519~endonuclease activity;GO:0003684~damaged DNA binding;GO:0017108~5'-flap endonuclease activity;GO:0004518~nuclease activity;GO:0016787~hydrolase activity	GO:0006281~DNA repair;GO:0010213~non-photoreactive DNA repair;GO:0006294~nucleotide-excision repair, preincision complex assembly;GO:0000956~nuclear-transcribed mRNA catabolic process;GO:0000724~double-strand break repair via homologous recombination;GO:0090305~nucleic acid phosphodiester bond hydrolysis;GO:0006310~DNA recombination;GO:0010332~response to gamma radiation;GO:0006974~cellular respo…	GO:0005634~nucleus
Locus_11374_Transcript_1/1_Confidence_1.000_Length_2675	ATP dependent RNA helicase (AHRD V1 *-** B3LNW9_YEAS1)%3B contains Interpro domain(s) IPR011545 DNA/RNA helicase%2C DEAD/DEAH box type%2C N-terminal	Solyc02g086660.1.1	100	79.15	892	706	0	0	2464	347	1	706	0	ATP binding;nucleotide binding;hydrolase activity;ATP-dependent helicase activity;helicase activity;nucleic acid binding;protein binding;	GO:0005524;GO:0000166;GO:0016787;GO:0008026;GO:0004386;GO:0003676;GO:0005515;	GO:0005524~ATP binding;GO:0000166~nucleotide binding;GO:0016787~hydrolase activity;GO:0008026~ATP-dependent helicase activity;GO:0004386~helicase activity;GO:0003676~nucleic acid binding;GO:0005515~protein binding	NA	NA
Locus_11377_Transcript_4/4_Confidence_0.500_Length_1471	Aldo/keto reductase family protein (AHRD V1 ***- D7KG57_ARALY)%3B contains Interpro domain(s) IPR020471 Aldo/keto reductase subgroup	Solyc07g043570.1.1	100	72.45	490	355	0	0	182	1246	1	355	0	oxidation-reduction process;oxidoreductase activity;plastoglobule;chloroplast thylakoid membrane;chloroplast envelope;plastid;chloroplast;	GO:0055114;GO:0016491;GO:0010287;GO:0009535;GO:0009941;GO:0009536;GO:0009507;	GO:0016491~oxidoreductase activity	GO:0055114~oxidation-reduction process	GO:0010287~plastoglobule;GO:0009535~chloroplast thylakoid membrane;GO:0009941~chloroplast envelope;GO:0009536~plastid;GO:0009507~chloroplast
Locus_11385_Transcript_1/1_Confidence_1.000_Length_1542	Stearoyl-acyl carrier protein desaturase (AHRD V1 **** B7TZ44_SPIOL)%3B contains Interpro domain(s) IPR005067 Fatty acid desaturase%2C type 2	Solyc06g053480.1.1	100	77.24	514	397	0	0	93	1283	1	397	0	metal ion binding;oxidation-reduction process;oxidoreductase activity;transition metal ion binding;fatty acid metabolic process;fatty acid biosynthetic process;chloroplast;acyl-[acyl-carrier-protein] desaturase activity;defense response;lipid metabolic process;chloroplast stroma;plastid;	GO:0046872;GO:0055114;GO:0016491;GO:0046914;GO:0006631;GO:0006633;GO:0009507;GO:0045300;GO:0006952;GO:0006629;GO:0009570;GO:0009536;	GO:0046872~metal ion binding;GO:0016491~oxidoreductase activity;GO:0046914~transition metal ion binding;GO:0045300~acyl-[acyl-carrier-protein] desaturase activity	GO:0055114~oxidation-reduction process;GO:0006631~fatty acid metabolic process;GO:0006633~fatty acid biosynthetic process;GO:0006952~defense response;GO:0006629~lipid metabolic process	GO:0009507~chloroplast;GO:0009570~chloroplast stroma;GO:0009536~plastid
Locus_1139_Transcript_3/3_Confidence_0.429_Length_1312	Adenosine kinase (AHRD V1 ***- D2D2Z6_GOSHI)%3B contains Interpro domain(s) IPR001805 Adenosine kinase	Solyc10g086190.1.1	100	77.57	437	339	0	0	21	1037	1	339	0	phosphotransferase activity, alcohol group as acceptor;purine ribonucleoside salvage;AMP biosynthetic process;adenosine kinase activity;	GO:0016773;GO:0006166;GO:0006167;GO:0004001;	GO:0016773~phosphotransferase activity, alcohol group as acceptor;GO:0004001~adenosine kinase activity	GO:0006166~purine ribonucleoside salvage;GO:0006167~AMP biosynthetic process	NA
Locus_11399_Transcript_1/1_Confidence_1.000_Length_1267	Zinc finger-homeodomain protein 1 (Fragment) (AHRD V1 **-- B0LK19_CUCSA)%3B contains Interpro domain(s) IPR006456 ZF-HD homeobox protein Cys/His-rich dimerisation region	Solyc02g067320.1.1	100	78.44	422	331	0	0	80	1072	1	331	0	DNA binding;	GO:0003677;	GO:0003677~DNA binding	NA	NA
Locus_1140_Transcript_1/1_Confidence_1.000_Length_1972	Orotidine 5%26apos-phosphate decarboxylase (Orotate phosphoribosyltransferase) (AHRD V1 **** C4QAV6_SCHMA)%3B contains Interpro domain(s) IPR001754 Orotidine 5'-phosphate decarboxylase%2C core	Solyc11g068830.1.1	100	72.6	657	477	0	0	103	1533	1	477	0	transferase activity;catalytic activity;nucleoside metabolic process;'de novo' UMP biosynthetic process;orotidine-5'-phosphate decarboxylase activity;orotate phosphoribosyltransferase activity;pyrimidine nucleotide biosynthetic process;'de novo' pyrimidine nucleobase biosynthetic process;carboxy-lyase activity;transferase activity, transferring glycosyl groups;cytosol;metabolic process;lyase acti…	GO:0016740;GO:0003824;GO:0009116;GO:0044205;GO:0004590;GO:0004588;GO:0006221;GO:0006207;GO:0016831;GO:0016757;GO:0005829;GO:0008152;GO:0016829;GO:0009220;	GO:0016740~transferase activity;GO:0003824~catalytic activity;GO:0004590~orotidine-5'-phosphate decarboxylase activity;GO:0004588~orotate phosphoribosyltransferase activity;GO:0016831~carboxy-lyase activity;GO:0016757~transferase activity, transferring glycosyl groups;GO:0016829~lyase activity	GO:0009116~nucleoside metabolic process;GO:0044205~'de novo' UMP biosynthetic process;GO:0006221~pyrimidine nucleotide biosynthetic process;GO:0006207~'de novo' pyrimidine nucleobase biosynthetic process;GO:0008152~metabolic process;GO:0009220~pyrimidine ribonucleotide biosynthetic process	GO:0005829~cytosol
Locus_11404_Transcript_1/1_Confidence_1.000_Length_1521	Cytochrome P450 (AHRD V1 ***- B9H1E5_POPTR)%3B contains Interpro domain(s) IPR002401 Cytochrome P450%2C E-class%2C group I	Solyc02g080330.1.1	100	95.86	507	486	0	0	2	1459	23	508	0	metal ion binding;heme binding;oxidoreductase activity, acting on paired donors, with incorporation or reduction of molecular oxygen;electron carrier activity;monooxygenase activity;oxidation-reduction process;oxidoreductase activity;iron ion binding;plasma membrane;	GO:0046872;GO:0020037;GO:0016705;GO:0009055;GO:0004497;GO:0055114;GO:0016491;GO:0005506;GO:0005886;	GO:0046872~metal ion binding;GO:0020037~heme binding;GO:0016705~oxidoreductase activity, acting on paired donors, with incorporation or reduction of molecular oxygen;GO:0009055~electron carrier activity;GO:0004497~monooxygenase activity;GO:0016491~oxidoreductase activity;GO:0005506~iron ion binding	GO:0055114~oxidation-reduction process	GO:0005886~plasma membrane
Locus_11410_Transcript_1/2_Confidence_1.000_Length_2304	Kelch-like protein (AHRD V1 *-*- Q84S70_ORYSJ)%3B contains Interpro domain(s) IPR013989 Development and cell death domain	Solyc09g015120.1.1	100	83.72	768	643	0	0	2122	194	1	643	0	petal formation;sepal formation;cellular_component;biological_process;protein binding;	GO:0048451;GO:0048453;GO:0005575;GO:0008150;GO:0005515;	GO:0005515~protein binding	GO:0048451~petal formation;GO:0048453~sepal formation;GO:0008150~biological_process	GO:0005575~cellular_component
Locus_11422_Transcript_1/1_Confidence_1.000_Length_1491	Genomic DNA chromosome 5 P1 clone MUB3 (AHRD V1 *-*- Q9FLG7_ARATH)	Solyc04g079540.1.1	100	85.11	497	423	0	0	1423	155	1	423	0	molecular_function;biological_process;	GO:0003674;GO:0008150;	GO:0003674~molecular_function	GO:0008150~biological_process	NA
Locus_11425_Transcript_1/1_Confidence_1.000_Length_1439	RING finger protein B (AHRD V1 *-*- RNGB_DICDI)%3B contains Interpro domain(s) IPR001841 Zinc finger%2C RING-type	Solyc09g007700.1.1	100	75.42	480	362	0	0	1395	310	1	362	0	metal ion binding;zinc ion binding;protein binding;	GO:0046872;GO:0008270;GO:0005515;	GO:0046872~metal ion binding;GO:0008270~zinc ion binding;GO:0005515~protein binding	NA	NA
Locus_11427_Transcript_8/8_Confidence_0.538_Length_1484	U-box domain-containing protein (AHRD V1 ***- D7LU64_ARALY)%3B contains Interpro domain(s) IPR003613 U box domain	Solyc01g007020.1.1	100	82.42	495	408	0	0	74	1297	1	408	0	protein ubiquitination;ubiquitin-protein transferase activity;ubiquitin ligase complex;binding;	GO:0016567;GO:0004842;GO:0000151;GO:0005488;	GO:0004842~ubiquitin-protein transferase activity;GO:0005488~binding	GO:0016567~protein ubiquitination	GO:0000151~ubiquitin ligase complex
Locus_11429_Transcript_3/3_Confidence_0.667_Length_1360	Unknown Protein (AHRD V1)	Solyc06g063230.1.1	100	72.19	453	327	0	0	74	1054	1	327	0	NA	NA	NA	NA	NA
Locus_1143_Transcript_1/2_Confidence_1.000_Length_1882	Cytochrome P450 allene oxide synthase (AHRD V1 **-- B9GP05_POPTR)%3B contains Interpro domain(s) IPR002403 Cytochrome P450%2C E-class%2C group IV	Solyc07g049690.1.1	100	75.92	627	476	0	0	235	1662	1	476	0	metal ion binding;heme binding;oxidoreductase activity, acting on paired donors, with incorporation or reduction of molecular oxygen;electron carrier activity;chloroplast envelope;monooxygenase activity;oxidation-reduction process;iron ion binding;indoleacetic acid biosynthetic process;tryptophan catabolic process;fatty acid metabolic process;lyase activity;	GO:0046872;GO:0020037;GO:0016705;GO:0009055;GO:0009941;GO:0004497;GO:0055114;GO:0005506;GO:0009684;GO:0006569;GO:0006631;GO:0016829;	GO:0046872~metal ion binding;GO:0020037~heme binding;GO:0016705~oxidoreductase activity, acting on paired donors, with incorporation or reduction of molecular oxygen;GO:0009055~electron carrier activity;GO:0004497~monooxygenase activity;GO:0005506~iron ion binding;GO:0016829~lyase activity	GO:0055114~oxidation-reduction process;GO:0009684~indoleacetic acid biosynthetic process;GO:0006569~tryptophan catabolic process;GO:0006631~fatty acid metabolic process	GO:0009941~chloroplast envelope
Locus_11431_Transcript_1/1_Confidence_1.000_Length_1448	Lecithin cholesterol acyltransferase (Fragment) (AHRD V1 *-*- Q8HZA0_9PRIM)%3B contains Interpro domain(s) IPR003386 Lecithin:cholesterol acyltransferase	Solyc05g050710.1.1	100	86.13	483	416	0	0	1285	38	1	416	0	lipid metabolic process;O-acyltransferase activity;mRNA modification;cellular cation homeostasis;divalent metal ion transport;transferase activity, transferring acyl groups;transferase activity;membrane;integral component of membrane;vacuole;vacuolar membrane;	GO:0006629;GO:0008374;GO:0016556;GO:0030003;GO:0070838;GO:0016746;GO:0016740;GO:0016020;GO:0016021;GO:0005773;GO:0005774;	GO:0008374~O-acyltransferase activity;GO:0016746~transferase activity, transferring acyl groups;GO:0016740~transferase activity	GO:0006629~lipid metabolic process;GO:0016556~mRNA modification;GO:0030003~cellular cation homeostasis;GO:0070838~divalent metal ion transport	GO:0016020~membrane;GO:0016021~integral component of membrane;GO:0005773~vacuole;GO:0005774~vacuolar membrane
Locus_11437_Transcript_1/1_Confidence_1.000_Length_1280	Receptor-like kinase (AHRD V1 **** C0SW27_SOYBN)%3B contains Interpro domain(s) IPR002290 Serine/threonine protein kinase	Solyc04g008650.1.1	100	81.97	427	350	0	0	2	1051	318	667	0	membrane;transferase activity, transferring phosphorus-containing groups;protein phosphorylation;ATP binding;protein kinase activity;integral component of membrane;	GO:0016020;GO:0016772;GO:0006468;GO:0005524;GO:0004672;GO:0016021;	GO:0016772~transferase activity, transferring phosphorus-containing groups;GO:0005524~ATP binding;GO:0004672~protein kinase activity	GO:0006468~protein phosphorylation	GO:0016020~membrane;GO:0016021~integral component of membrane
Locus_11439_Transcript_2/2_Confidence_1.000_Length_1644	Lipase (Fragment) (AHRD V1 ***- Q9ZTW1_DIACA)%3B contains Interpro domain(s) IPR002921 Lipase%2C class 3	Solyc07g055160.1.1	100	85.58	548	469	0	0	97	1503	1	469	0	hydrolase activity;lipid metabolic process;triglyceride lipase activity;	GO:0016787;GO:0006629;GO:0004806;	GO:0016787~hydrolase activity;GO:0004806~triglyceride lipase activity	GO:0006629~lipid metabolic process	NA
Locus_1144_Transcript_1/1_Confidence_1.000_Length_2016	Nitrate transporter (AHRD V1 **** Q9SZY4_ARATH)%3B contains Interpro domain(s) IPR000109 TGF-beta receptor%2C type I/II extracellular region	Solyc01g096880.1.1	100	85.42	672	574	0	0	62	1783	1	574	0	membrane;oligopeptide transport;integral component of membrane;transport;transporter activity;	GO:0016020;GO:0006857;GO:0016021;GO:0006810;GO:0005215;	GO:0005215~transporter activity	GO:0006857~oligopeptide transport;GO:0006810~transport	GO:0016020~membrane;GO:0016021~integral component of membrane
Locus_11443_Transcript_4/4_Confidence_0.444_Length_1329	rRNA 2%26apos-O-methyltransferase fibrillarin (AHRD V1 ***- B6JX17_SCHJY)%3B contains Interpro domain(s) IPR000692 Fibrillarin	Solyc03g025270.1.1	100	70.88	443	314	0	0	1228	287	1	314	0	RNA binding;tRNA processing;methylation;methyltransferase activity;rRNA processing;	GO:0003723;GO:0008033;GO:0032259;GO:0008168;GO:0006364;	GO:0003723~RNA binding;GO:0008168~methyltransferase activity	GO:0008033~tRNA processing;GO:0032259~methylation;GO:0006364~rRNA processing	NA
Locus_1145_Transcript_1/1_Confidence_1.000_Length_1395	Unknown Protein (AHRD V1)	Solyc01g090900.1.1	100	71.61	465	333	0	0	203	1201	1	333	0	chloroplast inner membrane;chloroplast envelope;plastid;chloroplast;	GO:0009706;GO:0009941;GO:0009536;GO:0009507;	NA	NA	GO:0009706~chloroplast inner membrane;GO:0009941~chloroplast envelope;GO:0009536~plastid;GO:0009507~chloroplast
Locus_11450_Transcript_1/1_Confidence_1.000_Length_3649	ATP-dependent RNA helicase (AHRD V1 **** Q16S17_AEDAE)%3B contains Interpro domain(s) IPR011709 Region of unknown function DUF1605	Solyc03g115390.1.1	100	74.67	1216	908	0	0	3042	319	2	909	0	ATP binding;nucleotide binding;hydrolase activity;ATP-dependent helicase activity;helicase activity;nucleic acid binding;	GO:0005524;GO:0000166;GO:0016787;GO:0008026;GO:0004386;GO:0003676;	GO:0005524~ATP binding;GO:0000166~nucleotide binding;GO:0016787~hydrolase activity;GO:0008026~ATP-dependent helicase activity;GO:0004386~helicase activity;GO:0003676~nucleic acid binding	NA	NA
Locus_11453_Transcript_1/1_Confidence_1.000_Length_2552	Uncharacterized membrane protein C2G11.09 (AHRD V1 **-- YAB9_SCHPO)%3B contains Interpro domain(s) IPR003864 Protein of unknown function DUF221	Solyc08g076310.1.1	100	90.13	851	767	0	0	2551	251	49	815	0	membrane;plasmodesma;plasma membrane;Golgi apparatus;	GO:0016020;GO:0009506;GO:0005886;GO:0005794;	NA	NA	GO:0016020~membrane;GO:0009506~plasmodesma;GO:0005886~plasma membrane;GO:0005794~Golgi apparatus
Locus_11459_Transcript_1/1_Confidence_1.000_Length_1818	Protein cereblon homolog (AHRD V1 *-*- CRBN_DROYA)%3B contains Interpro domain(s) IPR003111 Peptidase S16%2C lon N-terminal	Solyc12g095840.1.1	100	87.95	606	533	0	0	46	1644	1	533	0	proteolysis;ATP-dependent peptidase activity;nuclear-transcribed mRNA catabolic process;peptidase activity;integral component of membrane;	GO:0006508;GO:0004176;GO:0000956;GO:0008233;GO:0016021;	GO:0004176~ATP-dependent peptidase activity;GO:0008233~peptidase activity	GO:0006508~proteolysis;GO:0000956~nuclear-transcribed mRNA catabolic process	GO:0016021~integral component of membrane
Locus_1146_Transcript_1/1_Confidence_1.000_Length_6302	30S ribosomal protein S1 (AHRD V1 *--- RS1_CHLPN)%3B contains Interpro domain(s) IPR003029 Ribosomal protein S1%2C RNA binding domain	Solyc03g051900.1.1	100	79.11	2101	1662	0	0	777	5762	318	1979	0	intracellular;RNA binding;mRNA processing;nucleus;RNA processing;embryo sac development;nucleolus;protein import into nucleus;RNA methylation;rRNA processing;plasma membrane;protein binding;nucleic acid binding;	GO:0005622;GO:0003723;GO:0006397;GO:0005634;GO:0006396;GO:0009553;GO:0005730;GO:0006606;GO:0001510;GO:0006364;GO:0005886;GO:0005515;GO:0003676;	GO:0003723~RNA binding;GO:0005515~protein binding;GO:0003676~nucleic acid binding	GO:0006397~mRNA processing;GO:0006396~RNA processing;GO:0009553~embryo sac development;GO:0006606~protein import into nucleus;GO:0001510~RNA methylation;GO:0006364~rRNA processing	GO:0005622~intracellular;GO:0005634~nucleus;GO:0005730~nucleolus;GO:0005886~plasma membrane
Locus_11461_Transcript_1/1_Confidence_1.000_Length_1903	Beta-glucanase-like protein (AHRD V1 **-- Q5N9F8_ORYSJ)%3B contains Interpro domain(s) IPR006710 Glycoside hydrolase%2C family 43	Solyc02g092360.1.1	100	73.66	634	467	0	0	421	1821	1	467	0	carbohydrate metabolic process;hydrolase activity, hydrolyzing O-glycosyl compounds;	GO:0005975;GO:0004553;	GO:0004553~hydrolase activity, hydrolyzing O-glycosyl compounds	GO:0005975~carbohydrate metabolic process	NA
Locus_11465_Transcript_1/1_Confidence_1.000_Length_2387	Cell division protein kinase 10 (AHRD V1 *-*- D3TRH8_GLOMM)%3B contains Interpro domain(s) IPR002290 Serine/threonine protein kinase	Solyc11g045610.1.1	100	80.4	796	640	0	0	2204	285	1	640	0	protein phosphorylation;ATP binding;protein serine/threonine kinase activity;protein kinase activity;nucleotide binding;	GO:0006468;GO:0005524;GO:0004674;GO:0004672;GO:0000166;	GO:0005524~ATP binding;GO:0004674~protein serine/threonine kinase activity;GO:0004672~protein kinase activity;GO:0000166~nucleotide binding	GO:0006468~protein phosphorylation	NA
Locus_11471_Transcript_1/1_Confidence_1.000_Length_3134	Kinesin (AHRD V1 *-*- D2W5Y5_NAEGR)%3B contains Interpro domain(s) IPR001752 Kinesin%2C motor region	Solyc08g079710.1.1	100	86.7	1045	906	0	0	3024	307	1	906	0	ATP binding;nucleotide binding;microtubule binding;microtubule;microtubule-based movement;kinesin complex;microtubule motor activity;binding;protein binding;	GO:0005524;GO:0000166;GO:0008017;GO:0005874;GO:0007018;GO:0005871;GO:0003777;GO:0005488;GO:0005515;	GO:0005524~ATP binding;GO:0000166~nucleotide binding;GO:0008017~microtubule binding;GO:0003777~microtubule motor activity;GO:0005488~binding;GO:0005515~protein binding	GO:0007018~microtubule-based movement	GO:0005874~microtubule;GO:0005871~kinesin complex
Locus_11472_Transcript_1/2_Confidence_1.000_Length_1537	Endonuclease III-like protein 1 (AHRD V1 ***- B6U0P3_MAIZE)%3B contains Interpro domain(s) IPR003265 HhH-GPD domain	Solyc06g073400.1.1	100	74.22	512	380	0	0	1492	353	1	380	0	catalytic activity;DNA binding;4 iron, 4 sulfur cluster binding;endonuclease activity;DNA repair;base-excision repair;	GO:0003824;GO:0003677;GO:0051539;GO:0004519;GO:0006281;GO:0006284;	GO:0003824~catalytic activity;GO:0003677~DNA binding;GO:0051539~4 iron, 4 sulfur cluster binding;GO:0004519~endonuclease activity	GO:0006281~DNA repair;GO:0006284~base-excision repair	NA
Locus_11479_Transcript_2/4_Confidence_0.700_Length_2412	Aspartyl-tRNA synthetase (AHRD V1 **** D8FUD3_9CYAN)%3B contains Interpro domain(s) IPR004524 Aspartyl-tRNA synthetase%2C class IIb%2C bacterial/mitochondrial type	Solyc01g106740.1.1	100	83.21	804	669	0	0	2318	312	1	669	0	translation;ATP binding;nucleotide binding;nucleic acid binding;ligase activity;cytoplasm;tRNA aminoacylation for protein translation;aminoacyl-tRNA ligase activity;tRNA metabolic process;chloroplast organization;ovule development;mitochondrion;rRNA processing;membrane;chloroplast;	GO:0006412;GO:0005524;GO:0000166;GO:0003676;GO:0016874;GO:0005737;GO:0006418;GO:0004812;GO:0006399;GO:0009658;GO:0048481;GO:0005739;GO:0006364;GO:0016020;GO:0009507;	GO:0005524~ATP binding;GO:0000166~nucleotide binding;GO:0003676~nucleic acid binding;GO:0016874~ligase activity;GO:0004812~aminoacyl-tRNA ligase activity	GO:0006412~translation;GO:0006418~tRNA aminoacylation for protein translation;GO:0006399~tRNA metabolic process;GO:0009658~chloroplast organization;GO:0048481~ovule development;GO:0006364~rRNA processing	GO:0005737~cytoplasm;GO:0005739~mitochondrion;GO:0016020~membrane;GO:0009507~chloroplast
Locus_11481_Transcript_1/1_Confidence_1.000_Length_2492	Phosphoribosylaminoimidazole carboxylase ATPase subunit (AHRD V1 *-** B9LJ70_CHLSY)%3B contains Interpro domain(s) IPR016301 Phosphoribosylaminoimidazole carboxylase	Solyc11g006340.1.1	100	76.05	831	632	0	0	191	2086	1	632	0	ATP binding;metal ion binding;5-(carboxyamino)imidazole ribonucleotide mutase activity;'de novo' IMP biosynthetic process;phosphoribosylaminoimidazole carboxylase activity;	GO:0005524;GO:0046872;GO:0034023;GO:0006189;GO:0004638;	GO:0005524~ATP binding;GO:0046872~metal ion binding;GO:0034023~5-(carboxyamino)imidazole ribonucleotide mutase activity;GO:0004638~phosphoribosylaminoimidazole carboxylase activity	GO:0006189~'de novo' IMP biosynthetic process	NA
Locus_11483_Transcript_3/5_Confidence_0.444_Length_1704	Protein kinase (AHRD V1 ***- A8HT40_CHLRE)%3B contains Interpro domain(s) IPR011989 Armadillo-like helical	Solyc06g048890.1.1	100	81.87	568	465	0	0	1575	181	1	465	0	transferase activity, transferring phosphorus-containing groups;protein phosphorylation;ATP binding;protein kinase activity;binding;	GO:0016772;GO:0006468;GO:0005524;GO:0004672;GO:0005488;	GO:0016772~transferase activity, transferring phosphorus-containing groups;GO:0005524~ATP binding;GO:0004672~protein kinase activity;GO:0005488~binding	GO:0006468~protein phosphorylation	NA
Locus_11487_Transcript_2/2_Confidence_1.000_Length_1562	ER Phosphatidate Phosphatase (AHRD V1 **** B9SJX0_RICCO)%3B contains Interpro domain(s) IPR000326 Phosphatidic acid phosphatase type 2/haloperoxidase	Solyc02g086370.1.1	100	74.28	521	387	0	0	1459	299	1	387	0	membrane;metabolic process;catalytic activity;phosphatidate phosphatase activity;chloroplast membrane;integral component of plasma membrane;phospholipid metabolic process;hydrolase activity;plasma membrane;plastid;chloroplast;integral component of membrane;	GO:0016020;GO:0008152;GO:0003824;GO:0008195;GO:0031969;GO:0005887;GO:0006644;GO:0016787;GO:0005886;GO:0009536;GO:0009507;GO:0016021;	GO:0003824~catalytic activity;GO:0008195~phosphatidate phosphatase activity;GO:0016787~hydrolase activity	GO:0008152~metabolic process;GO:0006644~phospholipid metabolic process	GO:0016020~membrane;GO:0031969~chloroplast membrane;GO:0005887~integral component of plasma membrane;GO:0005886~plasma membrane;GO:0009536~plastid;GO:0009507~chloroplast;GO:0016021~integral component of membrane
Locus_11492_Transcript_1/1_Confidence_1.000_Length_1301	BES1/BZR1 homolog protein 4 (AHRD V1 **-- BEH4_ARATH)%3B contains Interpro domain(s) IPR008540 BZR1%2C transcriptional repressor	Solyc03g005990.1.1	100	74.42	434	323	0	0	1204	236	1	323	0	NA	NA	NA	NA	NA
Locus_11497_Transcript_1/2_Confidence_1.000_Length_3611	Protein FAR1-RELATED SEQUENCE 3 (AHRD V1 ***- FRS3_ARATH)%3B contains Interpro domain(s) IPR018289 MULE transposase%2C conserved domain	Solyc01g096850.1.1	100	70.85	1204	853	0	0	243	2801	1	853	0	zinc ion binding;fatty acid beta-oxidation;protein import into peroxisome matrix;plasmodesma;metal ion binding;nucleus;	GO:0008270;GO:0006635;GO:0016558;GO:0009506;GO:0046872;GO:0005634;	GO:0008270~zinc ion binding;GO:0046872~metal ion binding	GO:0006635~fatty acid beta-oxidation;GO:0016558~protein import into peroxisome matrix	GO:0009506~plasmodesma;GO:0005634~nucleus
Locus_11497_Transcript_2/2_Confidence_1.000_Length_3314	Protein FAR1-RELATED SEQUENCE 3 (AHRD V1 ***- FRS3_ARATH)%3B contains Interpro domain(s) IPR018289 MULE transposase%2C conserved domain	Solyc01g096850.1.1	100	77.19	1105	853	0	0	243	2801	1	853	0	zinc ion binding;fatty acid beta-oxidation;protein import into peroxisome matrix;plasmodesma;metal ion binding;nucleus;	GO:0008270;GO:0006635;GO:0016558;GO:0009506;GO:0046872;GO:0005634;	GO:0008270~zinc ion binding;GO:0046872~metal ion binding	GO:0006635~fatty acid beta-oxidation;GO:0016558~protein import into peroxisome matrix	GO:0009506~plasmodesma;GO:0005634~nucleus
Locus_11499_Transcript_1/1_Confidence_1.000_Length_1810	WRKY transcription factor-c (AHRD V1 **** Q5DJV3_CAPAN)%3B contains Interpro domain(s) IPR003657 DNA-binding WRKY	Solyc02g088340.1.1	100	76.29	603	460	0	0	1764	385	1	460	0	regulation of transcription, DNA-templated;sequence-specific DNA binding transcription factor activity;sequence-specific DNA binding;	GO:0006355;GO:0003700;GO:0043565;	GO:0003700~sequence-specific DNA binding transcription factor activity;GO:0043565~sequence-specific DNA binding	GO:0006355~regulation of transcription, DNA-templated	NA
Locus_115_Transcript_2/2_Confidence_0.800_Length_3341	Calmodulin-binding transcription activator 1 (AHRD V1 *-*- Q0WQF9_ARATH)%3B contains Interpro domain(s) IPR005559 CG-1	Solyc12g035520.1.1	100	87.34	1114	973	0	0	3221	303	1	973	0	DNA binding;nucleus;protein binding;	GO:0003677;GO:0005634;GO:0005515;	GO:0003677~DNA binding;GO:0005515~protein binding	NA	GO:0005634~nucleus
Locus_1150_Transcript_1/1_Confidence_1.000_Length_1739	Vacuolar ATPase subunit H protein (AHRD V1 ***- B6SIW6_MAIZE)%3B contains Interpro domain(s) IPR004908 ATPase%2C V1 complex%2C subunit H	Solyc12g009890.1.1	100	78.28	580	454	0	0	173	1534	1	454	0	heme binding;hydrolase activity, acting on acid anhydrides, catalyzing transmembrane movement of substances;ATP hydrolysis coupled proton transport;proton-transporting ATPase activity, rotational mechanism;vacuolar proton-transporting V-type ATPase, V1 domain;binding;	GO:0020037;GO:0016820;GO:0015991;GO:0046961;GO:0000221;GO:0005488;	GO:0020037~heme binding;GO:0016820~hydrolase activity, acting on acid anhydrides, catalyzing transmembrane movement of substances;GO:0046961~proton-transporting ATPase activity, rotational mechanism;GO:0005488~binding	GO:0015991~ATP hydrolysis coupled proton transport	GO:0000221~vacuolar proton-transporting V-type ATPase, V1 domain
Locus_11506_Transcript_1/1_Confidence_1.000_Length_1319	Genomic DNA chromosome 5 P1 clone MQD19 (AHRD V1 ***- Q9FG92_ARATH)%3B contains Interpro domain(s) IPR019310 Protein of unknown function DUF2361	Solyc09g083270.1.1	100	76.36	440	336	0	0	1231	224	1	336	0	NA	NA	NA	NA	NA
Locus_11508_Transcript_2/3_Confidence_0.286_Length_1438	Glutathione-regulated potassium-efflux system protein (AHRD V1 *-** Q46BZ7_METBF)%3B contains Interpro domain(s) IPR006153 Cation/H+ exchanger	Solyc05g026380.1.1	100	95.41	479	457	0	0	1416	46	1	457	0	transmembrane transport;cation transport;solute:proton antiporter activity;integral component of membrane;transport;	GO:0055085;GO:0006812;GO:0015299;GO:0016021;GO:0006810;	GO:0015299~solute:proton antiporter activity	GO:0055085~transmembrane transport;GO:0006812~cation transport;GO:0006810~transport	GO:0016021~integral component of membrane
Locus_11509_Transcript_1/1_Confidence_1.000_Length_1840	Ribonuclease 3-like protein 3 (AHRD V1 *-*- RTL3_ORYSJ)%3B contains Interpro domain(s) IPR000999 Ribonuclease III	Solyc07g005030.1.1	100	77.81	613	477	0	0	410	1840	1	477	0	ATP binding;hydrolase activity;RNA binding;ATP-dependent helicase activity;ribonuclease III activity;endoribonuclease activity, producing 5'-phosphomonoesters;helicase activity;nucleic acid binding;RNA processing;covalent chromatin modification;production of lsiRNA involved in RNA interference;DNA-templated transcription, termination;maintenance of DNA methylation;cell-cell signaling;gene silenci…	GO:0005524;GO:0016787;GO:0003723;GO:0008026;GO:0004525;GO:0016891;GO:0004386;GO:0003676;GO:0006396;GO:0016569;GO:0010599;GO:0006353;GO:0010216;GO:0007267;GO:0031047;GO:0004518;GO:0090305;GO:0006952;GO:0009616;GO:0010050;GO:0004519;GO:0016567;GO:0009640;GO:0009845;GO:0009933;GO:0010182;GO:0010228;GO:0050826;GO:0019915;GO:0006342;GO:0010267;GO:0051607;GO:0000278;GO:0045893;GO:0000398;GO:0043687;GO:…	GO:0005524~ATP binding;GO:0016787~hydrolase activity;GO:0003723~RNA binding;GO:0008026~ATP-dependent helicase activity;GO:0004525~ribonuclease III activity;GO:0016891~endoribonuclease activity, producing 5'-phosphomonoesters;GO:0004386~helicase activity;GO:0003676~nucleic acid binding;GO:0004518~nuclease activity;GO:0004519~endonuclease activity;GO:0046872~metal ion binding;GO:0000166~nucleotide …	GO:0006396~RNA processing;GO:0016569~covalent chromatin modification;GO:0010599~production of lsiRNA involved in RNA interference;GO:0006353~DNA-templated transcription, termination;GO:0010216~maintenance of DNA methylation;GO:0007267~cell-cell signaling;GO:0031047~gene silencing by RNA;GO:0090305~nucleic acid phosphodiester bond hydrolysis;GO:0006952~defense response;GO:0009616~virus induced gen…	GO:0005634~nucleus
Locus_1151_Transcript_1/2_Confidence_1.000_Length_2893	Zinc finger CCCH domain-containing protein 30 (AHRD V1 **-- C3H30_ARATH)%3B contains Interpro domain(s) IPR002110 Ankyrin	Solyc10g079120.1.1	100	72.93	964	703	0	0	2489	381	1	703	0	metal ion binding;protein binding;	GO:0046872;GO:0005515;	GO:0046872~metal ion binding;GO:0005515~protein binding	NA	NA
Locus_1151_Transcript_2/2_Confidence_1.000_Length_2803	Zinc finger CCCH domain-containing protein 30 (AHRD V1 **-- C3H30_ARATH)%3B contains Interpro domain(s) IPR002110 Ankyrin	Solyc10g079120.1.1	100	75.27	934	703	0	0	2489	381	1	703	0	metal ion binding;protein binding;	GO:0046872;GO:0005515;	GO:0046872~metal ion binding;GO:0005515~protein binding	NA	NA
Locus_11511_Transcript_10/10_Confidence_0.542_Length_1797	3-isopropylmalate dehydratase large subunit 2 (AHRD V1 **** B6U6T6_MAIZE)%3B contains Interpro domain(s) IPR006251 Homoaconitase/3-isopropylmalate dehydratase%2C large subunit%2C subgroup	Solyc09g090900.1.1	100	84.31	599	505	0	0	65	1579	1	505	0	metabolic process;4 iron, 4 sulfur cluster binding;tricarboxylic acid cycle;cellular amino acid biosynthetic process;aconitate hydratase activity;hydro-lyase activity;	GO:0008152;GO:0051539;GO:0006099;GO:0008652;GO:0003994;GO:0016836;	GO:0051539~4 iron, 4 sulfur cluster binding;GO:0003994~aconitate hydratase activity;GO:0016836~hydro-lyase activity	GO:0008152~metabolic process;GO:0006099~tricarboxylic acid cycle;GO:0008652~cellular amino acid biosynthetic process	NA
Locus_11511_Transcript_4/10_Confidence_0.542_Length_1762	3-isopropylmalate dehydratase large subunit 2 (AHRD V1 **** B6U6T6_MAIZE)%3B contains Interpro domain(s) IPR006251 Homoaconitase/3-isopropylmalate dehydratase%2C large subunit%2C subgroup	Solyc09g090900.1.1	100	76.15	587	447	0	0	204	1544	59	505	0	metabolic process;4 iron, 4 sulfur cluster binding;tricarboxylic acid cycle;cellular amino acid biosynthetic process;aconitate hydratase activity;hydro-lyase activity;	GO:0008152;GO:0051539;GO:0006099;GO:0008652;GO:0003994;GO:0016836;	GO:0051539~4 iron, 4 sulfur cluster binding;GO:0003994~aconitate hydratase activity;GO:0016836~hydro-lyase activity	GO:0008152~metabolic process;GO:0006099~tricarboxylic acid cycle;GO:0008652~cellular amino acid biosynthetic process	NA
Locus_11513_Transcript_1/2_Confidence_1.000_Length_2466	DNA helicase (AHRD V1 *--- Q5CEI4_CRYHO)%3B contains Interpro domain(s) IPR001650 DNA/RNA helicase%2C C-terminal	Solyc12g098860.1.1	100	84.06	822	691	0	0	112	2184	1	691	0	ATP binding;DNA binding;helicase activity;nucleic acid binding;nucleus;chromatin modification;	GO:0005524;GO:0003677;GO:0004386;GO:0003676;GO:0005634;GO:0016568;	GO:0005524~ATP binding;GO:0003677~DNA binding;GO:0004386~helicase activity;GO:0003676~nucleic acid binding	GO:0016568~chromatin modification	GO:0005634~nucleus
Locus_11516_Transcript_1/1_Confidence_1.000_Length_1199	Cell division cycle protein 123-like protein (AHRD V1 ***- B6S349_9BILA)%3B contains Interpro domain(s) IPR009772 D123	Solyc01g107630.1.1	100	84	400	336	0	0	47	1054	1	336	0	polar nucleus fusion;response to high light intensity;protein folding;response to heat;response to endoplasmic reticulum stress;response to hydrogen peroxide;	GO:0010197;GO:0009644;GO:0006457;GO:0009408;GO:0034976;GO:0042542;	NA	GO:0010197~polar nucleus fusion;GO:0009644~response to high light intensity;GO:0006457~protein folding;GO:0009408~response to heat;GO:0034976~response to endoplasmic reticulum stress;GO:0042542~response to hydrogen peroxide	NA
Locus_1152_Transcript_2/2_Confidence_1.000_Length_2174	Os12g0425600 protein (Fragment) (AHRD V1 **-- Q0INN2_ORYSJ)%3B contains Interpro domain(s) IPR004348 Protein of unknown function DUF246%2C plant	Solyc05g053720.1.1	100	71.17	725	516	0	0	192	1739	1	516	0	Golgi membrane;endosome;trans-Golgi network;membrane;Golgi apparatus;integral component of membrane;	GO:0000139;GO:0005768;GO:0005802;GO:0016020;GO:0005794;GO:0016021;	NA	NA	GO:0000139~Golgi membrane;GO:0005768~endosome;GO:0005802~trans-Golgi network;GO:0016020~membrane;GO:0005794~Golgi apparatus;GO:0016021~integral component of membrane
Locus_11523_Transcript_2/5_Confidence_0.500_Length_2495	6-phosphofructo-2-kinase/fructose-2 6-biphosphatase 4 (AHRD V1 *-*- Q7T325_DANRE)%3B contains Interpro domain(s) IPR016260 Bifunctional 6-phosphofructo-2-kinase/fructose-2%2C 6-bisphosphate 2-phosphatase	Solyc06g082150.1.1	100	90.02	832	749	0	0	2416	170	1	749	0	ATP binding;metabolic process;catalytic activity;starch binding;carbohydrate binding;fructose 2,6-bisphosphate metabolic process;fructose metabolic process;fructose-2,6-bisphosphate 2-phosphatase activity;6-phosphofructo-2-kinase activity;regulation of carbon utilization;fructose 6-phosphate metabolic process;D-xylose metabolic process;carbohydrate metabolic process;cytosol;hydrolase activity;nuc…	GO:0005524;GO:0008152;GO:0003824;GO:2001070;GO:0030246;GO:0006003;GO:0006000;GO:0004331;GO:0003873;GO:0043609;GO:0006002;GO:0042732;GO:0005975;GO:0005829;GO:0016787;GO:0000166;GO:0016301;GO:0016310;GO:0005886;GO:0005737;GO:0016740;GO:0016020;	GO:0005524~ATP binding;GO:0003824~catalytic activity;GO:2001070~starch binding;GO:0030246~carbohydrate binding;GO:0004331~fructose-2,6-bisphosphate 2-phosphatase activity;GO:0003873~6-phosphofructo-2-kinase activity;GO:0016787~hydrolase activity;GO:0000166~nucleotide binding;GO:0016301~kinase activity;GO:0016740~transferase activity	GO:0008152~metabolic process;GO:0006003~fructose 2,6-bisphosphate metabolic process;GO:0006000~fructose metabolic process;GO:0043609~regulation of carbon utilization;GO:0006002~fructose 6-phosphate metabolic process;GO:0042732~D-xylose metabolic process;GO:0005975~carbohydrate metabolic process;GO:0016310~phosphorylation	GO:0005829~cytosol;GO:0005886~plasma membrane;GO:0005737~cytoplasm;GO:0016020~membrane
Locus_11524_Transcript_2/4_Confidence_0.727_Length_1706	DNA polymerase IV (AHRD V1 **** C1GRH3_PARBA)%3B contains Interpro domain(s) IPR012112 DNA repair protein%2C Rev1	Solyc01g107510.1.1	100	71	569	404	0	0	2	1213	642	1045	0	DNA-directed DNA polymerase activity;damaged DNA binding;magnesium ion binding;nucleotidyltransferase activity;DNA repair;hydrogen peroxide biosynthetic process;protein desumoylation;cell adhesion;actin nucleation;vegetative to reproductive phase transition of meristem;cellular response to DNA damage stimulus;DNA replication;metal ion binding;DNA binding;trichome morphogenesis;nucleus;transferase…	GO:0003887;GO:0003684;GO:0000287;GO:0016779;GO:0006281;GO:0050665;GO:0016926;GO:0007155;GO:0045010;GO:0010228;GO:0006974;GO:0006260;GO:0046872;GO:0003677;GO:0010090;GO:0005634;GO:0016740;GO:0010224;	GO:0003887~DNA-directed DNA polymerase activity;GO:0003684~damaged DNA binding;GO:0000287~magnesium ion binding;GO:0016779~nucleotidyltransferase activity;GO:0046872~metal ion binding;GO:0003677~DNA binding;GO:0016740~transferase activity	GO:0006281~DNA repair;GO:0050665~hydrogen peroxide biosynthetic process;GO:0016926~protein desumoylation;GO:0007155~cell adhesion;GO:0045010~actin nucleation;GO:0010228~vegetative to reproductive phase transition of meristem;GO:0006974~cellular response to DNA damage stimulus;GO:0006260~DNA replication;GO:0010090~trichome morphogenesis;GO:0010224~response to UV-B	GO:0005634~nucleus
Locus_11527_Transcript_1/1_Confidence_1.000_Length_1270	Cytosine-specific methyltransferase (AHRD V1 *-*- B4XTS9_ELAGV)%3B contains Interpro domain(s) IPR001525 C-5 cytosine-specific DNA methylase	Solyc01g006100.1.1	100	88.65	423	375	0	0	1	1125	434	808	0	transferase activity;DNA binding;C-5 methylation of cytosine;DNA (cytosine-5-)-methyltransferase activity;methylation;methyltransferase activity;nucleus;DNA methylation;chromatin binding;	GO:0016740;GO:0003677;GO:0090116;GO:0003886;GO:0032259;GO:0008168;GO:0005634;GO:0006306;GO:0003682;	GO:0016740~transferase activity;GO:0003677~DNA binding;GO:0003886~DNA (cytosine-5-)-methyltransferase activity;GO:0008168~methyltransferase activity;GO:0003682~chromatin binding	GO:0090116~C-5 methylation of cytosine;GO:0032259~methylation;GO:0006306~DNA methylation	GO:0005634~nucleus
Locus_11534_Transcript_1/1_Confidence_1.000_Length_1487	Cyclin B-like protein (AHRD V1 ***- Q5U8T5_9SOLA)%3B contains Interpro domain(s) IPR014400 Cyclin%2C A/B/D/E	Solyc10g078330.1.1	100	85.28	496	423	0	0	30	1298	1	423	0	cell cycle;nucleus;cell division;regulation of cell cycle;protein kinase binding;regulation of cyclin-dependent protein serine/threonine kinase activity;	GO:0007049;GO:0005634;GO:0051301;GO:0051726;GO:0019901;GO:0000079;	GO:0019901~protein kinase binding	GO:0007049~cell cycle;GO:0051301~cell division;GO:0051726~regulation of cell cycle;GO:0000079~regulation of cyclin-dependent protein serine/threonine kinase activity	GO:0005634~nucleus
Locus_11537_Transcript_1/1_Confidence_1.000_Length_1578	U-box domain-containing protein 62 (AHRD V1 ***- PUB62_ARATH)%3B contains Interpro domain(s) IPR003613 U box domain	Solyc05g052220.1.1	100	79.28	526	417	0	0	21	1271	1	417	0	protein ubiquitination;ubiquitin-protein transferase activity;ubiquitin ligase complex;	GO:0016567;GO:0004842;GO:0000151;	GO:0004842~ubiquitin-protein transferase activity	GO:0016567~protein ubiquitination	GO:0000151~ubiquitin ligase complex
Locus_11538_Transcript_1/1_Confidence_1.000_Length_1558	UDP-N-acetylglucosamine--N-acetylmuramyl-(pentapeptide) pyrophosphoryl-undecaprenol N-acetylglucosamine transferase (AHRD V1 **** D5BLI8_ZUNPS)%3B contains Interpro domain(s) IPR006009 N-acetylglucosaminyltransferase%2C MurG	Solyc03g118860.1.1	100	85.36	519	443	0	0	107	1435	1	443	0	transferase activity, transferring hexosyl groups;carbohydrate binding;carbohydrate metabolic process;undecaprenyldiphospho-muramoylpentapeptide beta-N-acetylglucosaminyltransferase activity;lipid glycosylation;UDP-N-acetylgalactosamine biosynthetic process;ethylene biosynthetic process;transferase activity;	GO:0016758;GO:0030246;GO:0005975;GO:0050511;GO:0030259;GO:0019277;GO:0009693;GO:0016740;	GO:0016758~transferase activity, transferring hexosyl groups;GO:0030246~carbohydrate binding;GO:0050511~undecaprenyldiphospho-muramoylpentapeptide beta-N-acetylglucosaminyltransferase activity;GO:0016740~transferase activity	GO:0005975~carbohydrate metabolic process;GO:0030259~lipid glycosylation;GO:0019277~UDP-N-acetylgalactosamine biosynthetic process;GO:0009693~ethylene biosynthetic process	NA
Locus_11550_Transcript_1/1_Confidence_1.000_Length_1071	Nitric oxide reductase FlRd-NAD(+) reductase (AHRD V1 **-- NORW_VIBFM)%3B contains Interpro domain(s) IPR013027 FAD-dependent pyridine nucleotide-disulphide oxidoreductase	Solyc11g071990.1.1	100	92.44	357	330	0	0	1070	81	40	369	0	flavin adenine dinucleotide binding;oxidation-reduction process;oxidoreductase activity;	GO:0050660;GO:0055114;GO:0016491;	GO:0050660~flavin adenine dinucleotide binding;GO:0016491~oxidoreductase activity	GO:0055114~oxidation-reduction process	NA
Locus_11554_Transcript_3/3_Confidence_0.667_Length_1834	Receptor protein kinase-like protein (AHRD V1 *-*- Q9LJU5_ARATH)%3B contains Interpro domain(s) IPR002290 Serine/threonine protein kinase	Solyc01g098740.1.1	100	70.87	611	433	0	0	287	1585	1	433	0	transferase activity, transferring phosphorus-containing groups;protein phosphorylation;ATP binding;protein serine/threonine kinase activity;protein kinase activity;nucleotide binding;kinase activity;phosphorylation;	GO:0016772;GO:0006468;GO:0005524;GO:0004674;GO:0004672;GO:0000166;GO:0016301;GO:0016310;	GO:0016772~transferase activity, transferring phosphorus-containing groups;GO:0005524~ATP binding;GO:0004674~protein serine/threonine kinase activity;GO:0004672~protein kinase activity;GO:0000166~nucleotide binding;GO:0016301~kinase activity	GO:0006468~protein phosphorylation;GO:0016310~phosphorylation	NA
Locus_11569_Transcript_1/1_Confidence_1.000_Length_1162	Peptide transporter (AHRD V1 **-* O22305_LOTJA)%3B contains Interpro domain(s) IPR000109 TGF-beta receptor%2C type I/II extracellular region	Solyc06g050900.1.1	100	96.9	387	375	0	0	1162	38	207	581	0	membrane;transport;transporter activity;integral component of membrane;	GO:0016020;GO:0006810;GO:0005215;GO:0016021;	GO:0005215~transporter activity	GO:0006810~transport	GO:0016020~membrane;GO:0016021~integral component of membrane
Locus_11579_Transcript_1/1_Confidence_1.000_Length_1943	Photosystem II CP47 chlorophyll apoprotein (AHRD V1 ***- D3WBA3_9BORA)%3B contains Interpro domain(s) IPR017486 Photosystem II%2C PsbB	Solyc01g007500.1.1	100	78.24	648	507	0	0	1839	319	1	507	0	membrane;thylakoid;plastid;oxidation-reduction process;photosystem II;photosynthesis, light reaction;photosynthesis;integral component of membrane;chloroplast thylakoid membrane;chloroplast;protein-chromophore linkage;chlorophyll binding;photosynthetic electron transport chain;photosystem;	GO:0016020;GO:0009579;GO:0009536;GO:0055114;GO:0009523;GO:0019684;GO:0015979;GO:0016021;GO:0009535;GO:0009507;GO:0018298;GO:0016168;GO:0009767;GO:0009521;	GO:0016168~chlorophyll binding	GO:0055114~oxidation-reduction process;GO:0019684~photosynthesis, light reaction;GO:0015979~photosynthesis;GO:0018298~protein-chromophore linkage;GO:0009767~photosynthetic electron transport chain	GO:0016020~membrane;GO:0009579~thylakoid;GO:0009536~plastid;GO:0009523~photosystem II;GO:0016021~integral component of membrane;GO:0009535~chloroplast thylakoid membrane;GO:0009507~chloroplast;GO:0009521~photosystem
Locus_11581_Transcript_1/1_Confidence_1.000_Length_1622	4-diphosphocytidyl-2-C-methyl-D-erythritol kinase (AHRD V1 ***- A4USB3_NICBE)%3B contains Interpro domain(s) IPR004424 4-diphosphocytidyl-2C-methyl-D-erythritol kinase	Solyc01g009010.1.1	100	73.94	541	400	0	0	222	1421	1	400	0	transferase activity;phosphorylation;kinase activity;ATP binding;nucleotide binding;plastid;terpenoid biosynthetic process;isoprenoid biosynthetic process;response to far red light;regulation of proton transport;response to red light;response to sucrose;response to high light intensity;response to blue light;chromoplast;heme biosynthetic process;isopentenyl diphosphate biosynthetic process, methy…	GO:0016740;GO:0016310;GO:0016301;GO:0005524;GO:0000166;GO:0009536;GO:0016114;GO:0008299;GO:0010218;GO:0010155;GO:0010114;GO:0009744;GO:0009644;GO:0009637;GO:0009509;GO:0006783;GO:0019288;GO:0009507;GO:0050515;GO:0009570;	GO:0016740~transferase activity;GO:0016301~kinase activity;GO:0005524~ATP binding;GO:0000166~nucleotide binding;GO:0050515~4-(cytidine 5'-diphospho)-2-C-methyl-D-erythritol kinase activity	GO:0016310~phosphorylation;GO:0016114~terpenoid biosynthetic process;GO:0008299~isoprenoid biosynthetic process;GO:0010218~response to far red light;GO:0010155~regulation of proton transport;GO:0010114~response to red light;GO:0009744~response to sucrose;GO:0009644~response to high light intensity;GO:0009637~response to blue light;GO:0006783~heme biosynthetic process;GO:0019288~isopentenyl diphos…	GO:0009536~plastid;GO:0009509~chromoplast;GO:0009507~chloroplast;GO:0009570~chloroplast stroma
Locus_1159_Transcript_2/2_Confidence_1.000_Length_2318	Glutathione-regulated potassium-efflux system protein (AHRD V1 *-** Q8TJ09_METAC)%3B contains Interpro domain(s) IPR006153 Cation/H+ exchanger	Solyc08g065360.1.1	100	77.49	773	599	0	0	77	1873	1	599	0	transmembrane transport;cation transport;solute:proton antiporter activity;integral component of membrane;transport;potassium ion transport;antiporter activity;lithium ion transport;sodium ion transport;ion transport;membrane;	GO:0055085;GO:0006812;GO:0015299;GO:0016021;GO:0006810;GO:0006813;GO:0015297;GO:0010351;GO:0006814;GO:0006811;GO:0016020;	GO:0015299~solute:proton antiporter activity;GO:0015297~antiporter activity	GO:0055085~transmembrane transport;GO:0006812~cation transport;GO:0006810~transport;GO:0006813~potassium ion transport;GO:0010351~lithium ion transport;GO:0006814~sodium ion transport;GO:0006811~ion transport	GO:0016021~integral component of membrane;GO:0016020~membrane
Locus_11594_Transcript_1/1_Confidence_1.000_Length_1472	N-acetylated alpha-linked acidic dipeptidase 2 (AHRD V1 **-- Q3UZV6_MOUSE)%3B contains Interpro domain(s) IPR007484 Peptidase M28	Solyc11g045250.1.1	100	75.56	491	371	0	0	1472	360	215	585	0	proteolysis;peptidase activity;	GO:0006508;GO:0008233;	GO:0008233~peptidase activity	GO:0006508~proteolysis	NA
Locus_116_Transcript_1/1_Confidence_1.000_Length_2665	5-methyltetrahydropteroyltriglutamate--homocysteine methyltransferase (AHRD V1 ***- B6UF55_MAIZE)%3B contains Interpro domain(s) IPR006276 5-methyltetrahydropteroyltriglutamate--homocysteine S-methyltransferase	Solyc10g081510.1.1	100	86.15	888	765	0	0	218	2512	1	765	0	methionine biosynthetic process;cellular amino acid biosynthetic process;zinc ion binding;5-methyltetrahydropteroyltriglutamate-homocysteine S-methyltransferase activity;	GO:0009086;GO:0008652;GO:0008270;GO:0003871;	GO:0008270~zinc ion binding;GO:0003871~5-methyltetrahydropteroyltriglutamate-homocysteine S-methyltransferase activity	GO:0009086~methionine biosynthetic process;GO:0008652~cellular amino acid biosynthetic process	NA
Locus_11608_Transcript_1/2_Confidence_1.000_Length_2391	Aspartyl protease family protein (AHRD V1 **-- D7LT22_ARALY)%3B contains Interpro domain(s) IPR001461 Peptidase A1	Solyc08g029230.1.1	100	82.56	797	658	0	0	138	2111	1	658	0	hydrolase activity;proteolysis;aspartic-type endopeptidase activity;peptidase activity;	GO:0016787;GO:0006508;GO:0004190;GO:0008233;	GO:0016787~hydrolase activity;GO:0004190~aspartic-type endopeptidase activity;GO:0008233~peptidase activity	GO:0006508~proteolysis	NA
Locus_11609_Transcript_1/1_Confidence_1.000_Length_1464	Heat stress transcription factor A3 (AHRD V1 ***- D1M7W9_SOLLC)%3B contains Interpro domain(s) IPR000232 Heat shock factor (HSF)-type%2C DNA-binding	Solyc12g007070.1.1	100	75.61	488	369	0	0	1316	210	1	369	0	regulation of transcription, DNA-templated;sequence-specific DNA binding transcription factor activity;sequence-specific DNA binding;DNA binding;nucleus;response to heat;toxin catabolic process;response to stress;transcription, DNA-templated;	GO:0006355;GO:0003700;GO:0043565;GO:0003677;GO:0005634;GO:0009408;GO:0009407;GO:0006950;GO:0006351;	GO:0003700~sequence-specific DNA binding transcription factor activity;GO:0043565~sequence-specific DNA binding;GO:0003677~DNA binding	GO:0006355~regulation of transcription, DNA-templated;GO:0009408~response to heat;GO:0009407~toxin catabolic process;GO:0006950~response to stress;GO:0006351~transcription, DNA-templated	GO:0005634~nucleus
Locus_1161_Transcript_3/3_Confidence_0.714_Length_1774	cDNA clone J075153F01 full insert sequence (AHRD V1 **-- B7F9A7_ORYSJ)%3B contains Interpro domain(s) IPR009769 Protein of unknown function DUF1336	Solyc04g005860.1.1	100	81.39	591	481	0	0	65	1507	1	481	0	NA	NA	NA	NA	NA
Locus_11613_Transcript_1/2_Confidence_1.000_Length_1098	ATP-NAD kinase-like protein (AHRD V1 **** B4YIN2_9EURY)%3B contains Interpro domain(s) IPR016064 ATP-NAD kinase%2C PpnK-type	Solyc07g062150.1.1	100	85.79	366	314	0	0	48	989	1	314	0	metabolic process;NAD+ kinase activity;NADP biosynthetic process;NAD metabolic process;NADH kinase activity;cytosol;nucleotide binding;kinase activity;phosphorylation;cytoplasm;transferase activity;ATP binding;	GO:0008152;GO:0003951;GO:0006741;GO:0019674;GO:0042736;GO:0005829;GO:0000166;GO:0016301;GO:0016310;GO:0005737;GO:0016740;GO:0005524;	GO:0003951~NAD+ kinase activity;GO:0042736~NADH kinase activity;GO:0000166~nucleotide binding;GO:0016301~kinase activity;GO:0016740~transferase activity;GO:0005524~ATP binding	GO:0008152~metabolic process;GO:0006741~NADP biosynthetic process;GO:0019674~NAD metabolic process;GO:0016310~phosphorylation	GO:0005829~cytosol;GO:0005737~cytoplasm
Locus_11615_Transcript_1/1_Confidence_1.000_Length_1468	PRC-barrel domain protein (AHRD V1 *-*- B0CFL1_ACAM1)%3B contains Interpro domain(s) IPR011033 PRC-barrel-like	Solyc10g085690.1.1	100	73.01	489	357	0	0	118	1188	1	357	0	biological_process;	GO:0008150;	NA	GO:0008150~biological_process	NA
Locus_11617_Transcript_3/3_Confidence_0.714_Length_1257	Unknown Protein (AHRD V1)	Solyc01g079630.1.1	100	88.78	419	372	0	0	3	1118	4	375	0	nucleotide binding;biological_process;	GO:0000166;GO:0008150;	GO:0000166~nucleotide binding	GO:0008150~biological_process	NA
Locus_1162_Transcript_1/1_Confidence_1.000_Length_3157	Cellulose synthase-like C1-2 glycosyltransferase family 2 protein (AHRD V1 **** D8T077_SELML)%3B contains Interpro domain(s) IPR001173 Glycosyl transferase%2C family 2	Solyc04g077470.1.1	100	70.53	1052	742	0	0	265	2490	1	742	0	NA	NA	NA	NA	NA
Locus_11621_Transcript_1/1_Confidence_1.000_Length_1448	Transmembrane protein 53 (AHRD V1 *--- B5X6E4_SALSA)%3B contains Interpro domain(s) IPR008547 Protein of unknown function DUF829%2C transmembrane 53	Solyc02g020890.1.1	100	87.37	483	422	0	0	1394	129	1	422	0	defense response by callose deposition;jasmonic acid mediated signaling pathway;salicylic acid mediated signaling pathway;response to water deprivation;hyperosmotic salinity response;response to chitin;response to wounding;protein targeting to membrane;regulation of plant-type hypersensitive response;response to jasmonic acid;response to fungus;jasmonic acid biosynthetic process;biological_proces…	GO:0052542;GO:0009867;GO:0009863;GO:0009414;GO:0042538;GO:0010200;GO:0009611;GO:0006612;GO:0010363;GO:0009753;GO:0009620;GO:0009695;GO:0008150;	NA	GO:0052542~defense response by callose deposition;GO:0009867~jasmonic acid mediated signaling pathway;GO:0009863~salicylic acid mediated signaling pathway;GO:0009414~response to water deprivation;GO:0042538~hyperosmotic salinity response;GO:0010200~response to chitin;GO:0009611~response to wounding;GO:0006612~protein targeting to membrane;GO:0010363~regulation of plant-type hypersensitive respons…	NA
Locus_11622_Transcript_1/1_Confidence_1.000_Length_1616	Unknown Protein (AHRD V1)	Solyc08g014010.1.1	100	70.69	539	381	0	0	308	1450	121	501	0	NA	NA	NA	NA	NA
Locus_11627_Transcript_2/2_Confidence_1.000_Length_1419	Transcription factor (AHRD V1 *--* D7LUT4_ARALY);Ontology_term=GO:0003700	Solyc01g096470.1.1	100	72.52	473	343	0	0	184	1212	1	343	0	sequence-specific DNA binding transcription factor activity;regulation of transcription, DNA-templated;	GO:0003700;GO:0006355;	GO:0003700~sequence-specific DNA binding transcription factor activity	GO:0006355~regulation of transcription, DNA-templated	NA
Locus_1163_Transcript_1/1_Confidence_1.000_Length_1367	Polygalacturonase 5 (AHRD V1 ***- O22313_SOLLC)%3B contains Interpro domain(s) IPR000408 Regulator of chromosome condensation%2C RCC1 IPR000743 Glycoside hydrolase%2C family 28	Solyc12g096740.1.1	100	84.43	456	385	0	0	1	1155	3	387	0	metabolic process;hydrolase activity;polygalacturonase activity;extracellular region;hydrolase activity, acting on glycosyl bonds;carbohydrate metabolic process;	GO:0008152;GO:0016787;GO:0004650;GO:0005576;GO:0016798;GO:0005975;	GO:0016787~hydrolase activity;GO:0004650~polygalacturonase activity;GO:0016798~hydrolase activity, acting on glycosyl bonds	GO:0008152~metabolic process;GO:0005975~carbohydrate metabolic process	GO:0005576~extracellular region
Locus_11638_Transcript_1/1_Confidence_1.000_Length_1314	Unknown Protein (AHRD V1)	Solyc10g008600.1.1	100	81.05	438	355	0	0	91	1155	1	355	0	tRNA metabolic process;chloroplast organization;rRNA processing;molecular_function;	GO:0006399;GO:0009658;GO:0006364;GO:0003674;	GO:0003674~molecular_function	GO:0006399~tRNA metabolic process;GO:0009658~chloroplast organization;GO:0006364~rRNA processing	NA
Locus_11651_Transcript_1/1_Confidence_1.000_Length_3057	Guanine nucleotide-binding protein alpha-1 subunit (AHRD V1 *-*- B6TWS6_MAIZE)%3B contains Interpro domain(s) IPR001019 Guanine nucleotide binding protein (G-protein)%2C alpha subunit	Solyc03g097980.1.1	100	83.42	1019	850	0	0	168	2717	1	850	0	NA	NA	NA	NA	NA
Locus_11658_Transcript_1/1_Confidence_1.000_Length_1985	Genomic DNA chromosome 5 P1 clone MBG8 (AHRD V1 ***- Q9FFU3_ARATH)	Solyc07g064440.1.1	100	79.61	662	527	0	0	87	1667	1	527	0	NA	NA	NA	NA	NA
Locus_11664_Transcript_1/1_Confidence_1.000_Length_1785	Genomic DNA chromosome 3 TAC clone K24A2 (AHRD V1 ***- Q9LIJ1_ARATH)	Solyc02g067740.1.1	100	71.6	595	426	0	0	1533	256	1	426	0	integral component of mitochondrial outer membrane;	GO:0031307;	NA	NA	GO:0031307~integral component of mitochondrial outer membrane
Locus_11665_Transcript_1/1_Confidence_1.000_Length_1133	Zinc finger protein (AHRD V1 *-*- Q764N7_MALDO)%3B contains Interpro domain(s) IPR007087 Zinc finger%2C C2H2-type	Solyc01g005060.1.1	100	89.68	378	339	0	0	47	1063	1	339	0	metal ion binding;nucleic acid binding;	GO:0046872;GO:0003676;	GO:0046872~metal ion binding;GO:0003676~nucleic acid binding	NA	NA
Locus_1167_Transcript_1/1_Confidence_1.000_Length_2052	Nucleolar protein 12 (AHRD V1 *--- C5M6T4_CANTT)%3B contains Interpro domain(s) IPR000504 RNA recognition motif%2C RNP-1	Solyc08g076660.1.1	100	82.6	684	565	0	0	129	1823	1	565	0	nucleotide binding;nucleic acid binding;embryo sac egg cell differentiation;mitotic recombination;	GO:0000166;GO:0003676;GO:0009560;GO:0006312;	GO:0000166~nucleotide binding;GO:0003676~nucleic acid binding	GO:0009560~embryo sac egg cell differentiation;GO:0006312~mitotic recombination	NA
Locus_11670_Transcript_1/1_Confidence_1.000_Length_1042	Receptor-like kinase (AHRD V1 *-*- Q9LL53_ORYSA)	Solyc03g083480.1.1	100	90.49	347	314	0	0	1025	84	1	314	0	polysaccharide binding;	GO:0030247;	GO:0030247~polysaccharide binding	NA	NA
Locus_11674_Transcript_1/1_Confidence_1.000_Length_1429	Ribosomal RNA small subunit methyltransferase I (AHRD V1 ***- RSMI_SYNY3)%3B contains Interpro domain(s) IPR008189 Uncharacterised protein family UPF0011	Solyc04g080800.1.1	100	76.89	476	366	0	0	1427	330	3	368	0	metabolic process;methylation;methyltransferase activity;toxin catabolic process;DNA-dependent DNA replication;response to cyclopentenone;	GO:0008152;GO:0032259;GO:0008168;GO:0009407;GO:0006261;GO:0010583;	GO:0008168~methyltransferase activity	GO:0008152~metabolic process;GO:0032259~methylation;GO:0009407~toxin catabolic process;GO:0006261~DNA-dependent DNA replication;GO:0010583~response to cyclopentenone	NA
Locus_11678_Transcript_1/1_Confidence_1.000_Length_1280	Progesterone 5-beta-reductase (AHRD V1 ***- D6NIX2_ATRBE)%3B contains Interpro domain(s) IPR016040 NAD(P)-binding domain	Solyc10g049600.1.1	100	90.16	427	385	0	0	57	1211	1	385	0	NA	NA	NA	NA	NA
Locus_11682_Transcript_1/1_Confidence_1.000_Length_2133	Folate/biopterin transporter (AHRD V1 **** B4B3T5_9CHRO)%3B contains Interpro domain(s) IPR004324 Biopterin transport-related protein BT1	Solyc08g006680.1.1	100	72.15	711	513	0	0	303	1841	1	513	0	NA	NA	NA	NA	NA
Locus_11688_Transcript_1/1_Confidence_1.000_Length_2867	Pentatricopeptide repeat-containing protein (AHRD V1 ***- D7L2S7_ARALY)%3B contains Interpro domain(s) IPR002885 Pentatricopeptide repeat	Solyc07g017760.1.1	100	84.21	956	805	0	0	2714	300	38	842	0	plastid;chloroplast;protein binding;	GO:0009536;GO:0009507;GO:0005515;	GO:0005515~protein binding	NA	GO:0009536~plastid;GO:0009507~chloroplast
Locus_11692_Transcript_1/2_Confidence_1.000_Length_2147	Sentrin-specific protease 2 (AHRD V1 *-** B6TMK2_MAIZE)%3B contains Interpro domain(s) IPR003653 Peptidase C48%2C SUMO/Sentrin/Ubl1	Solyc01g066830.1.1	100	71.93	716	515	0	0	220	1764	1	515	0	proteolysis;cysteine-type peptidase activity;	GO:0006508;GO:0008234;	GO:0008234~cysteine-type peptidase activity	GO:0006508~proteolysis	NA
Locus_11693_Transcript_1/1_Confidence_1.000_Length_1844	Polyamine oxidase (AHRD V1 **** Q4H439_TOBAC)%3B contains Interpro domain(s) IPR002937 Amine oxidase	Solyc01g087590.1.1	100	72.03	615	443	0	0	1697	369	55	497	0	oxidation-reduction process;oxidoreductase activity;polyamine oxidase activity;norspermine:oxygen oxidoreductase activity;N1-acetylspermine:oxygen oxidoreductase (N1-acetylspermidine-forming) activity;spermine:oxygen oxidoreductase (spermidine-forming) activity;spermine catabolic process;polyamine catabolic process;flavin adenine dinucleotide binding;	GO:0055114;GO:0016491;GO:0046592;GO:0052894;GO:0052895;GO:0052901;GO:0046208;GO:0006598;GO:0050660;	GO:0016491~oxidoreductase activity;GO:0046592~polyamine oxidase activity;GO:0052894~norspermine:oxygen oxidoreductase activity;GO:0052895~N1-acetylspermine:oxygen oxidoreductase (N1-acetylspermidine-forming) activity;GO:0052901~spermine:oxygen oxidoreductase (spermidine-forming) activity;GO:0050660~flavin adenine dinucleotide binding	GO:0055114~oxidation-reduction process;GO:0046208~spermine catabolic process;GO:0006598~polyamine catabolic process	NA
Locus_11695_Transcript_1/1_Confidence_1.000_Length_2066	Aleurone layer morphogenesis protein (AHRD V1 *-*- Q7XZV4_ORYSJ)	Solyc03g121850.1.1	100	80.7	689	556	0	0	168	1835	1	556	0	NA	NA	NA	NA	NA
Locus_1170_Transcript_1/1_Confidence_1.000_Length_2587	Potassium transporter (AHRD V1 **** D2JYH2_GOSHI)%3B contains Interpro domain(s) IPR018519 Potassium uptake protein%2C kup IPR003855 K+ potassium transporter	Solyc05g005740.1.1	100	90.37	862	779	0	0	2403	67	1	779	0	potassium ion transmembrane transport;potassium ion transmembrane transporter activity;membrane;	GO:0071805;GO:0015079;GO:0016020;	GO:0015079~potassium ion transmembrane transporter activity	GO:0071805~potassium ion transmembrane transport	GO:0016020~membrane
Locus_11700_Transcript_1/1_Confidence_1.000_Length_1905	Potassium/sodium hyperpolarization-activated cyclic nucleotide-gated channel 4 (AHRD V1 **** HCN4_MOUSE)%3B contains Interpro domain(s) IPR000595 Cyclic nucleotide-binding	Solyc01g010080.1.1	100	98.9	635	628	0	0	1898	15	1	628	0	transmembrane transport;membrane;integral component of membrane;ion transport;transport;potassium ion transport;voltage-gated potassium channel activity;ion channel activity;	GO:0055085;GO:0016020;GO:0016021;GO:0006811;GO:0006810;GO:0006813;GO:0005249;GO:0005216;	GO:0005249~voltage-gated potassium channel activity;GO:0005216~ion channel activity	GO:0055085~transmembrane transport;GO:0006811~ion transport;GO:0006810~transport;GO:0006813~potassium ion transport	GO:0016020~membrane;GO:0016021~integral component of membrane
Locus_11701_Transcript_1/1_Confidence_1.000_Length_2160	Beta-D-glucosidase (AHRD V1 ***- Q7XAS3_GOSHI)%3B contains Interpro domain(s) IPR001764 Glycoside hydrolase%2C family 3%2C N-terminal	Solyc01g097000.1.1	100	91.94	720	662	0	0	92	2077	1	662	0	hydrolase activity;carbohydrate metabolic process;hydrolase activity, hydrolyzing O-glycosyl compounds;anchored component of membrane;plasma membrane;	GO:0016787;GO:0005975;GO:0004553;GO:0031225;GO:0005886;	GO:0016787~hydrolase activity;GO:0004553~hydrolase activity, hydrolyzing O-glycosyl compounds	GO:0005975~carbohydrate metabolic process	GO:0031225~anchored component of membrane;GO:0005886~plasma membrane
Locus_11702_Transcript_1/1_Confidence_1.000_Length_2043	L(3)82Fd isoform G (AHRD V1 *--- Q8MSQ5_DROME)%3B contains Interpro domain(s) IPR006571 TLDc	Solyc04g081230.1.1	100	78.12	681	532	0	0	148	1743	1	532	0	Golgi vesicle transport;cell growth;cell morphogenesis;	GO:0048193;GO:0016049;GO:0000902;	NA	GO:0048193~Golgi vesicle transport;GO:0016049~cell growth;GO:0000902~cell morphogenesis	NA
Locus_11703_Transcript_2/2_Confidence_1.000_Length_1414	N-terminal asparagine amidohydrolase family protein (AHRD V1 **** D7LLL3_ARALY);Ontology_term=GO:0008418	Solyc01g073930.1.1	100	76.01	471	358	0	0	1339	266	1	358	0	protein-N-terminal asparagine amidohydrolase activity;hormone-mediated signaling pathway;signal transduction;N-terminal protein myristoylation;hydrolase activity;biological_process;	GO:0008418;GO:0009755;GO:0007165;GO:0006499;GO:0016787;GO:0008150;	GO:0008418~protein-N-terminal asparagine amidohydrolase activity;GO:0016787~hydrolase activity	GO:0009755~hormone-mediated signaling pathway;GO:0007165~signal transduction;GO:0006499~N-terminal protein myristoylation;GO:0008150~biological_process	NA
Locus_11707_Transcript_1/1_Confidence_1.000_Length_1264	O-methyltransferase 1 (AHRD V1 ***- D7MTQ7_ARALY)%3B contains Interpro domain(s) IPR016461 O-methyltransferase%2C COMT%2C eukaryota	Solyc10g085830.1.1	100	85.75	421	361	0	0	61	1143	1	361	0	methylation;O-methyltransferase activity;methyltransferase activity;protein dimerization activity;transferase activity;	GO:0032259;GO:0008171;GO:0008168;GO:0046983;GO:0016740;	GO:0008171~O-methyltransferase activity;GO:0008168~methyltransferase activity;GO:0046983~protein dimerization activity;GO:0016740~transferase activity	GO:0032259~methylation	NA
Locus_11712_Transcript_1/1_Confidence_1.000_Length_1807	Galactosyltransferase-like protein (Fragment) (AHRD V1 **-- D8SQH4_SELML)%3B contains Interpro domain(s) IPR004263 Exostosin-like	Solyc08g079040.1.1	100	72.59	602	437	0	0	368	1678	1	437	0	NA	NA	NA	NA	NA
Locus_11716_Transcript_1/1_Confidence_1.000_Length_1687	Zinc finger family protein (AHRD V1 **-- D7KV04_ARALY)%3B contains Interpro domain(s) IPR001357 BRCT	Solyc02g065620.1.1	100	94.13	562	529	0	0	1	1587	30	558	0	metal ion binding;zinc ion binding;petal formation;sepal formation;protein binding;	GO:0046872;GO:0008270;GO:0048451;GO:0048453;GO:0005515;	GO:0046872~metal ion binding;GO:0008270~zinc ion binding;GO:0005515~protein binding	GO:0048451~petal formation;GO:0048453~sepal formation	NA
Locus_11722_Transcript_1/1_Confidence_1.000_Length_2158	Mediator of DNA damage checkpoint protein 1 (AHRD V1 *--- MDC1_RAT)%3B contains Interpro domain(s) IPR001357 BRCT	Solyc04g017650.1.1	100	87.07	719	626	0	0	2157	280	14	639	0	N-acetyltransferase activity;transferase activity;	GO:0008080;GO:0016740;	GO:0008080~N-acetyltransferase activity;GO:0016740~transferase activity	NA	NA
Locus_11727_Transcript_1/1_Confidence_1.000_Length_1692	Unknown Protein (AHRD V1)%3B contains Interpro domain(s) IPR007434 Protein of unknown function DUF482	Solyc01g103110.1.1	100	82.62	564	466	0	0	33	1430	1	466	0	regulation of proton transport;response to blue light;protein autophosphorylation;isopentenyl diphosphate biosynthetic process, methylerythritol 4-phosphate pathway;maltose metabolic process;starch biosynthetic process;positive regulation of catalytic activity;biological_process;	GO:0010155;GO:0009637;GO:0046777;GO:0019288;GO:0000023;GO:0019252;GO:0043085;GO:0008150;	NA	GO:0010155~regulation of proton transport;GO:0009637~response to blue light;GO:0046777~protein autophosphorylation;GO:0019288~isopentenyl diphosphate biosynthetic process, methylerythritol 4-phosphate pathway;GO:0000023~maltose metabolic process;GO:0019252~starch biosynthetic process;GO:0043085~positive regulation of catalytic activity;GO:0008150~biological_process	NA
Locus_11732_Transcript_1/1_Confidence_1.000_Length_1664	NCS1 family transporter cytosine/purines/uracil/thiamine/allantoin (AHRD V1 *--- A4RZF3_OSTLU)%3B contains Interpro domain(s) IPR001248 Permease%2C cytosine/purines%2C uracil%2C thiamine%2C allantoin	Solyc09g008550.1.1	100	85.41	555	474	0	0	1442	21	1	474	0	membrane;nucleobase transport;nucleobase transmembrane transporter activity;pyrimidine nucleobase salvage;plastid envelope;response to UV;flavonoid biosynthetic process;	GO:0016020;GO:0015851;GO:0015205;GO:0043100;GO:0009526;GO:0009411;GO:0009813;	GO:0015205~nucleobase transmembrane transporter activity	GO:0015851~nucleobase transport;GO:0043100~pyrimidine nucleobase salvage;GO:0009411~response to UV;GO:0009813~flavonoid biosynthetic process	GO:0016020~membrane;GO:0009526~plastid envelope
Locus_11737_Transcript_1/1_Confidence_1.000_Length_2101	At2g40630/T2P4.2 (AHRD V1 *-*- Q94EI6_ARATH)	Solyc06g048970.1.1	100	80.29	700	562	0	0	255	1940	1	562	0	NA	NA	NA	NA	NA
Locus_11738_Transcript_1/1_Confidence_1.000_Length_1405	Sodium/calcium exchanger protein (Fragment) (AHRD V1 *-** A3GGW1_PICST)%3B contains Interpro domain(s) IPR004837 Sodium/calcium exchanger membrane region	Solyc09g072690.1.1	100	96.79	468	453	0	0	1	1359	116	568	0	transmembrane transport;membrane;integral component of membrane;potassium ion transport;organ senescence;antiporter activity;sodium ion transport;transport;ion transport;para-aminobenzoic acid metabolic process;vacuole;vacuolar membrane;	GO:0055085;GO:0016020;GO:0016021;GO:0006813;GO:0010260;GO:0015297;GO:0006814;GO:0006810;GO:0006811;GO:0046482;GO:0005773;GO:0005774;	GO:0015297~antiporter activity	GO:0055085~transmembrane transport;GO:0006813~potassium ion transport;GO:0010260~organ senescence;GO:0006814~sodium ion transport;GO:0006810~transport;GO:0006811~ion transport;GO:0046482~para-aminobenzoic acid metabolic process	GO:0016020~membrane;GO:0016021~integral component of membrane;GO:0005773~vacuole;GO:0005774~vacuolar membrane
Locus_11740_Transcript_1/1_Confidence_1.000_Length_1283	At1g32160/F3C3_6 (AHRD V1 ***- Q9FVR1_ARATH)%3B contains Interpro domain(s) IPR008479 Protein of unknown function DUF760	Solyc08g076090.1.1	100	93.93	428	402	0	0	1238	33	1	402	0	NA	NA	NA	NA	NA
Locus_11744_Transcript_1/1_Confidence_1.000_Length_2972	Protein fat-free homolog (AHRD V1 ***- FFR_DICDI)%3B contains Interpro domain(s) IPR014812 Vps51/Vps67	Solyc01g079490.1.1	100	78.41	991	777	0	0	117	2447	1	777	0	NA	NA	NA	NA	NA
Locus_11748_Transcript_1/1_Confidence_1.000_Length_1095	Matrix metalloproteinase (AHRD V1 **-- D7LBU9_ARALY)%3B contains Interpro domain(s) IPR001818 Peptidase M10A and M12B%2C matrixin and adamalysin	Solyc08g078550.1.1	100	93.7	365	342	0	0	1094	69	15	356	0	metalloendopeptidase activity;metal ion binding;hydrolase activity;proteolysis;extracellular matrix;metallopeptidase activity;zinc ion binding;peptidase activity;	GO:0004222;GO:0046872;GO:0016787;GO:0006508;GO:0031012;GO:0008237;GO:0008270;GO:0008233;	GO:0004222~metalloendopeptidase activity;GO:0046872~metal ion binding;GO:0016787~hydrolase activity;GO:0008237~metallopeptidase activity;GO:0008270~zinc ion binding;GO:0008233~peptidase activity	GO:0006508~proteolysis	GO:0031012~extracellular matrix
Locus_11753_Transcript_1/1_Confidence_1.000_Length_2687	Exocyst complex component EXO70 (AHRD V1 *--- EXO70_YEAST)%3B contains Interpro domain(s) IPR004140 Exo70 exocyst complex subunit	Solyc08g069100.1.1	100	71.88	896	644	0	0	2134	203	27	670	0	exocytosis;exocyst;	GO:0006887;GO:0000145;	NA	GO:0006887~exocytosis	GO:0000145~exocyst
Locus_11760_Transcript_1/1_Confidence_1.000_Length_2381	Os03g0169000 protein (Fragment) (AHRD V1 ***- Q0DUS7_ORYSJ)%3B contains Interpro domain(s) IPR004348 Protein of unknown function DUF246%2C plant	Solyc09g011860.1.1	100	81.11	794	644	0	0	2259	328	1	644	0	NA	NA	NA	NA	NA
Locus_11765_Transcript_1/1_Confidence_1.000_Length_1821	Beta-glucosidase D2 (AHRD V1 ***- B2ZUU1_LOTJA)%3B contains Interpro domain(s) IPR001360 Glycoside hydrolase%2C family 1	Solyc08g044510.1.1	100	70.68	607	429	0	0	1448	162	83	511	0	catalytic activity;carbohydrate metabolic process;hydrolase activity, hydrolyzing O-glycosyl compounds;	GO:0003824;GO:0005975;GO:0004553;	GO:0003824~catalytic activity;GO:0004553~hydrolase activity, hydrolyzing O-glycosyl compounds	GO:0005975~carbohydrate metabolic process	NA
Locus_11768_Transcript_3/3_Confidence_0.714_Length_1946	Laccase-22 (AHRD V1 **-- LAC22_ORYSJ)%3B contains Interpro domain(s) IPR001117 Multicopper oxidase%2C type 1	Solyc02g090360.1.1	100	82.9	649	538	0	0	1846	233	1	538	0	oxidation-reduction process;oxidoreductase activity;copper ion binding;	GO:0055114;GO:0016491;GO:0005507;	GO:0016491~oxidoreductase activity;GO:0005507~copper ion binding	GO:0055114~oxidation-reduction process	NA
Locus_11769_Transcript_1/1_Confidence_1.000_Length_2037	Genomic DNA chromosome 5 P1 clone MBG8 (AHRD V1 ***- Q9FFU3_ARATH)	Solyc07g064420.1.1	100	77.76	679	528	0	0	70	1653	1	528	0	NA	NA	NA	NA	NA
Locus_1177_Transcript_2/6_Confidence_0.643_Length_1752	26S protease regulatory subunit 8 homolog A (AHRD V1 ***- PRS8A_ARATH)%3B contains Interpro domain(s) IPR005937 26S proteasome subunit P45	Solyc05g018570.1.1	100	71.4	584	417	0	0	1620	370	1	417	0	protein catabolic process;nucleoside-triphosphatase activity;ATP binding;nucleotide binding;hydrolase activity;cytoplasm;	GO:0030163;GO:0017111;GO:0005524;GO:0000166;GO:0016787;GO:0005737;	GO:0017111~nucleoside-triphosphatase activity;GO:0005524~ATP binding;GO:0000166~nucleotide binding;GO:0016787~hydrolase activity	GO:0030163~protein catabolic process	GO:0005737~cytoplasm
Locus_1177_Transcript_4/6_Confidence_0.643_Length_1690	26S protease regulatory subunit 8 homolog A (AHRD V1 ***- PRS8A_ARATH)%3B contains Interpro domain(s) IPR005937 26S proteasome subunit P45	Solyc05g018570.1.1	100	74.07	563	417	0	0	1558	308	1	417	0	protein catabolic process;nucleoside-triphosphatase activity;ATP binding;nucleotide binding;hydrolase activity;cytoplasm;	GO:0030163;GO:0017111;GO:0005524;GO:0000166;GO:0016787;GO:0005737;	GO:0017111~nucleoside-triphosphatase activity;GO:0005524~ATP binding;GO:0000166~nucleotide binding;GO:0016787~hydrolase activity	GO:0030163~protein catabolic process	GO:0005737~cytoplasm
Locus_1177_Transcript_5/6_Confidence_0.643_Length_1752	26S protease regulatory subunit 8 homolog A (AHRD V1 ***- PRS8A_ARATH)%3B contains Interpro domain(s) IPR005937 26S proteasome subunit P45	Solyc05g018570.1.1	100	71.4	584	417	0	0	1620	370	1	417	0	protein catabolic process;nucleoside-triphosphatase activity;ATP binding;nucleotide binding;hydrolase activity;cytoplasm;	GO:0030163;GO:0017111;GO:0005524;GO:0000166;GO:0016787;GO:0005737;	GO:0017111~nucleoside-triphosphatase activity;GO:0005524~ATP binding;GO:0000166~nucleotide binding;GO:0016787~hydrolase activity	GO:0030163~protein catabolic process	GO:0005737~cytoplasm
Locus_1177_Transcript_6/6_Confidence_0.643_Length_1752	26S protease regulatory subunit 8 homolog A (AHRD V1 ***- PRS8A_ARATH)%3B contains Interpro domain(s) IPR005937 26S proteasome subunit P45	Solyc05g018570.1.1	100	71.4	584	417	0	0	1620	370	1	417	0	protein catabolic process;nucleoside-triphosphatase activity;ATP binding;nucleotide binding;hydrolase activity;cytoplasm;	GO:0030163;GO:0017111;GO:0005524;GO:0000166;GO:0016787;GO:0005737;	GO:0017111~nucleoside-triphosphatase activity;GO:0005524~ATP binding;GO:0000166~nucleotide binding;GO:0016787~hydrolase activity	GO:0030163~protein catabolic process	GO:0005737~cytoplasm
Locus_11770_Transcript_1/1_Confidence_1.000_Length_2583	Gamma-tubulin complex component 2 (AHRD V1 **** D6RQU2_COPC7)%3B contains Interpro domain(s) IPR007259 Spc97/Spc98	Solyc02g081460.1.1	100	82.11	861	707	0	0	293	2413	1	707	0	microtubule cytoskeleton organization;microtubule organizing center;spindle pole;	GO:0000226;GO:0005815;GO:0000922;	NA	GO:0000226~microtubule cytoskeleton organization	GO:0005815~microtubule organizing center;GO:0000922~spindle pole
Locus_11776_Transcript_1/2_Confidence_1.000_Length_2346	Type II DNA topoisomerase VI subunit B (AHRD V1 ***- C1MLZ8_MICPS)%3B contains Interpro domain(s) IPR015320 DNA topoisomerase VI%2C subunit B%2C transducer	Solyc01g014490.1.1	100	85.93	782	672	0	0	2161	146	1	672	0	ATP binding;nucleotide binding;DNA binding;nucleic acid binding;isomerase activity;nucleus;chromosome;DNA topological change;DNA topoisomerase type II (ATP-hydrolyzing) activity;DNA topoisomerase activity;	GO:0005524;GO:0000166;GO:0003677;GO:0003676;GO:0016853;GO:0005634;GO:0005694;GO:0006265;GO:0003918;GO:0003916;	GO:0005524~ATP binding;GO:0000166~nucleotide binding;GO:0003677~DNA binding;GO:0003676~nucleic acid binding;GO:0016853~isomerase activity;GO:0003918~DNA topoisomerase type II (ATP-hydrolyzing) activity;GO:0003916~DNA topoisomerase activity	GO:0006265~DNA topological change	GO:0005634~nucleus;GO:0005694~chromosome
Locus_11778_Transcript_1/1_Confidence_1.000_Length_1301	Tubulin-specific chaperone C (AHRD V1 **** C1BYH4_ESOLU)%3B contains Interpro domain(s) IPR012945 Tubulin binding cofactor C	Solyc05g052840.1.1	100	78.57	434	341	0	0	1222	200	1	341	0	cell morphogenesis;tubulin complex assembly;microtubule cytoskeleton organization;cytoplasm;post-chaperonin tubulin folding pathway;	GO:0000902;GO:0007021;GO:0000226;GO:0005737;GO:0007023;	NA	GO:0000902~cell morphogenesis;GO:0007021~tubulin complex assembly;GO:0000226~microtubule cytoskeleton organization;GO:0007023~post-chaperonin tubulin folding pathway	GO:0005737~cytoplasm
Locus_11781_Transcript_1/1_Confidence_1.000_Length_2089	Genomic DNA chromosome 5 TAC clone K23F3 (AHRD V1 **-- Q9LK83_ARATH);Ontology_term=GO:0005515	Solyc07g056060.1.1	100	95.26	696	663	0	0	2089	101	527	1189	0	chromatin silencing;regulation of DNA replication;histone H3-K9 methylation;regulation of G2/M transition of mitotic cell cycle;molecular_function;biological_process;	GO:0006342;GO:0006275;GO:0051567;GO:0010389;GO:0003674;GO:0008150;	GO:0003674~molecular_function	GO:0006342~chromatin silencing;GO:0006275~regulation of DNA replication;GO:0051567~histone H3-K9 methylation;GO:0010389~regulation of G2/M transition of mitotic cell cycle;GO:0008150~biological_process	NA
Locus_11784_Transcript_1/1_Confidence_1.000_Length_2640	Protein kinase 5 (AHRD V1 ***- Q8W4K8_ARATH)%3B contains Interpro domain(s) IPR002290 Serine/threonine protein kinase	Solyc01g090240.1.1	100	79.55	880	700	0	0	295	2394	1	700	0	transferase activity, transferring phosphorus-containing groups;protein phosphorylation;ATP binding;protein serine/threonine kinase activity;protein kinase activity;negative regulation of programmed cell death;protein binding;	GO:0016772;GO:0006468;GO:0005524;GO:0004674;GO:0004672;GO:0043069;GO:0005515;	GO:0016772~transferase activity, transferring phosphorus-containing groups;GO:0005524~ATP binding;GO:0004674~protein serine/threonine kinase activity;GO:0004672~protein kinase activity;GO:0005515~protein binding	GO:0006468~protein phosphorylation;GO:0043069~negative regulation of programmed cell death	NA
Locus_11788_Transcript_1/1_Confidence_1.000_Length_1776	CBS domain containing protein-like (AHRD V1 ***- Q5JJJ9_ORYSJ)%3B contains Interpro domain(s) IPR000644 Cystathionine beta-synthase%2C core	Solyc04g056630.1.1	100	70.95	592	420	0	0	339	1598	1	420	0	adenyl nucleotide binding;membrane;integral component of membrane;vacuole;vacuolar membrane;	GO:0030554;GO:0016020;GO:0016021;GO:0005773;GO:0005774;	GO:0030554~adenyl nucleotide binding	NA	GO:0016020~membrane;GO:0016021~integral component of membrane;GO:0005773~vacuole;GO:0005774~vacuolar membrane
Locus_11794_Transcript_1/1_Confidence_1.000_Length_1249	Adiponectin receptor (AHRD V1 **** Q16FL3_AEDAE)%3B contains Interpro domain(s) IPR004254 Hly-III related	Solyc07g006020.1.1	100	86.54	416	360	0	0	64	1143	1	360	0	integral component of membrane;	GO:0016021;	NA	NA	GO:0016021~integral component of membrane
Locus_11795_Transcript_2/3_Confidence_0.400_Length_3040	Ubiquitin carboxyl-terminal hydrolase family protein (AHRD V1 *-** D7MB42_ARALY)%3B contains Interpro domain(s) IPR001394 Peptidase C19%2C ubiquitin carboxyl-terminal hydrolase 2	Solyc07g061780.1.1	100	73.15	1013	741	0	0	337	2559	1	741	0	metal ion binding;ubiquitin-dependent protein catabolic process;ubiquitin thiolesterase activity;hydrolase activity;ubiquitinyl hydrolase activity;	GO:0046872;GO:0006511;GO:0004221;GO:0016787;GO:0036459;	GO:0046872~metal ion binding;GO:0004221~ubiquitin thiolesterase activity;GO:0016787~hydrolase activity;GO:0036459~ubiquitinyl hydrolase activity	GO:0006511~ubiquitin-dependent protein catabolic process	NA
Locus_11795_Transcript_3/3_Confidence_0.400_Length_3326	Ubiquitin carboxyl-terminal hydrolase family protein (AHRD V1 *-** D7MB42_ARALY)%3B contains Interpro domain(s) IPR001394 Peptidase C19%2C ubiquitin carboxyl-terminal hydrolase 2	Solyc07g061780.1.1	100	87.11	1109	966	0	0	337	3234	1	966	0	metal ion binding;ubiquitin-dependent protein catabolic process;ubiquitin thiolesterase activity;hydrolase activity;ubiquitinyl hydrolase activity;	GO:0046872;GO:0006511;GO:0004221;GO:0016787;GO:0036459;	GO:0046872~metal ion binding;GO:0004221~ubiquitin thiolesterase activity;GO:0016787~hydrolase activity;GO:0036459~ubiquitinyl hydrolase activity	GO:0006511~ubiquitin-dependent protein catabolic process	NA
Locus_11796_Transcript_1/1_Confidence_1.000_Length_2095	Laccase-22 (AHRD V1 **-- LAC22_ORYSJ)%3B contains Interpro domain(s) IPR001117 Multicopper oxidase%2C type 1	Solyc03g083900.1.1	100	84.81	698	592	0	0	1968	193	1	592	0	oxidation-reduction process;oxidoreductase activity;copper ion binding;	GO:0055114;GO:0016491;GO:0005507;	GO:0016491~oxidoreductase activity;GO:0005507~copper ion binding	GO:0055114~oxidation-reduction process	NA
Locus_1180_Transcript_1/1_Confidence_1.000_Length_2004	Nonsense-mediated mRNA decay NMD3 family protein (AHRD V1 **-- D7LQL6_ARALY)%3B contains Interpro domain(s) IPR007064 NMD3	Solyc06g053800.1.1	100	75.6	668	505	0	0	121	1635	1	505	0	NA	NA	NA	NA	NA
Locus_11802_Transcript_1/1_Confidence_1.000_Length_3171	Molybdenum cofactor sulfurase (AHRD V1 **** D3BH81_POLPA)%3B contains Interpro domain(s) IPR005302 Molybdenum cofactor sulfurase%2C C-terminal	Solyc07g066480.1.1	100	77.2	1057	816	0	0	3045	598	1	816	0	systemic acquired resistance, salicylic acid mediated signaling pathway;protein targeting to membrane;MAPK cascade;transferase activity;jasmonic acid mediated signaling pathway;response to jasmonic acid;metabolic process;catalytic activity;response to salt stress;pyridoxal phosphate binding;negative regulation of programmed cell death;endoplasmic reticulum unfolded protein response;cell death;hyp…	GO:0009862;GO:0006612;GO:0000165;GO:0016740;GO:0009867;GO:0009753;GO:0008152;GO:0003824;GO:0009651;GO:0030170;GO:0043069;GO:0030968;GO:0008219;GO:0042538;GO:0009863;GO:0009738;GO:0009733;GO:0009409;GO:0009873;GO:0009723;GO:0000956;GO:0050832;GO:0042742;GO:0010118;GO:0045037;GO:0018315;GO:0009743;GO:0009000;GO:0008265;GO:0009755;GO:0000303;GO:0009737;GO:0030151;GO:0007165;GO:0010363;GO:0031348;GO:…	GO:0016740~transferase activity;GO:0003824~catalytic activity;GO:0030170~pyridoxal phosphate binding;GO:0009000~selenocysteine lyase activity;GO:0008265~Mo-molybdopterin cofactor sulfurase activity;GO:0030151~molybdenum ion binding	GO:0009862~systemic acquired resistance, salicylic acid mediated signaling pathway;GO:0006612~protein targeting to membrane;GO:0000165~MAPK cascade;GO:0009867~jasmonic acid mediated signaling pathway;GO:0009753~response to jasmonic acid;GO:0008152~metabolic process;GO:0009651~response to salt stress;GO:0043069~negative regulation of programmed cell death;GO:0030968~endoplasmic reticulum unfolded …	NA
Locus_11808_Transcript_1/1_Confidence_1.000_Length_1396	Eukaryotic translation initiation factor 3 subunit 2 (AHRD V1 ***- B6SSB6_MAIZE)%3B contains Interpro domain(s) IPR020472 G-protein beta WD-40 repeat%2C region	Solyc11g017070.1.1	100	70.11	465	326	0	0	1235	258	1	326	0	translation;translational initiation;translation initiation factor activity;cytoplasm;eukaryotic 48S preinitiation complex;eukaryotic 43S preinitiation complex;regulation of translational initiation;eukaryotic translation initiation factor 3 complex;formation of translation preinitiation complex;protein binding;	GO:0006412;GO:0006413;GO:0003743;GO:0005737;GO:0033290;GO:0016282;GO:0006446;GO:0005852;GO:0001731;GO:0005515;	GO:0003743~translation initiation factor activity;GO:0005515~protein binding	GO:0006412~translation;GO:0006413~translational initiation;GO:0006446~regulation of translational initiation;GO:0001731~formation of translation preinitiation complex	GO:0005737~cytoplasm;GO:0033290~eukaryotic 48S preinitiation complex;GO:0016282~eukaryotic 43S preinitiation complex;GO:0005852~eukaryotic translation initiation factor 3 complex
Locus_11809_Transcript_1/1_Confidence_1.000_Length_1371	DNA-3-methyladenine glycosylase I (AHRD V1 ***- B6U9I4_MAIZE)%3B contains Interpro domain(s) IPR005019 Methyladenine glycosylase	Solyc12g010050.1.1	100	81.4	457	372	0	0	87	1202	1	372	0	catalytic activity;DNA repair;DNA-3-methyladenine glycosylase activity;base-excision repair;DNA methylation;	GO:0003824;GO:0006281;GO:0008725;GO:0006284;GO:0006306;	GO:0003824~catalytic activity;GO:0008725~DNA-3-methyladenine glycosylase activity	GO:0006281~DNA repair;GO:0006284~base-excision repair;GO:0006306~DNA methylation	NA
Locus_1181_Transcript_1/1_Confidence_1.000_Length_2861	AP-1 complex subunit beta-1 (AHRD V1 ***- C5GH51_AJEDR)%3B contains Interpro domain(s) IPR016342 Adaptor protein complex%2C beta subunit	Solyc08g068210.1.1	100	88.05	954	840	0	0	2732	213	1	840	0	intracellular;protein histidine kinase binding;clathrin adaptor complex;membrane coat;protein transporter activity;cellulose biosynthetic process;intracellular protein transport;Golgi vesicle transport;vesicle-mediated transport;protein N-linked glycosylation;protein transport;binding;	GO:0005622;GO:0043424;GO:0030131;GO:0030117;GO:0008565;GO:0030244;GO:0006886;GO:0048193;GO:0016192;GO:0006487;GO:0015031;GO:0005488;	GO:0043424~protein histidine kinase binding;GO:0008565~protein transporter activity;GO:0005488~binding	GO:0030244~cellulose biosynthetic process;GO:0006886~intracellular protein transport;GO:0048193~Golgi vesicle transport;GO:0016192~vesicle-mediated transport;GO:0006487~protein N-linked glycosylation;GO:0015031~protein transport	GO:0005622~intracellular;GO:0030131~clathrin adaptor complex;GO:0030117~membrane coat
Locus_11812_Transcript_1/1_Confidence_1.000_Length_1782	FAD-binding domain-containing protein (AHRD V1 **-- D7KFN2_ARALY)%3B contains Interpro domain(s) IPR006094 FAD linked oxidase%2C N-terminal	Solyc02g070090.1.1	100	89.9	594	534	0	0	1777	176	1	534	0	catalytic activity;flavin adenine dinucleotide binding;oxidation-reduction process;oxidoreductase activity;UDP-N-acetylmuramate dehydrogenase activity;oxidoreductase activity, acting on CH-OH group of donors;amino acid transport;toxin catabolic process;response to cyclopentenone;	GO:0003824;GO:0050660;GO:0055114;GO:0016491;GO:0008762;GO:0016614;GO:0006865;GO:0009407;GO:0010583;	GO:0003824~catalytic activity;GO:0050660~flavin adenine dinucleotide binding;GO:0016491~oxidoreductase activity;GO:0008762~UDP-N-acetylmuramate dehydrogenase activity;GO:0016614~oxidoreductase activity, acting on CH-OH group of donors	GO:0055114~oxidation-reduction process;GO:0006865~amino acid transport;GO:0009407~toxin catabolic process;GO:0010583~response to cyclopentenone	NA
Locus_11815_Transcript_1/1_Confidence_1.000_Length_1951	Aspartic proteinase-like protein 2 (AHRD V1 **-- ASPL2_ARATH)%3B contains Interpro domain(s) IPR001461 Peptidase A1	Solyc09g098340.1.1	100	74.31	650	483	0	0	134	1582	1	483	0	proteolysis;aspartic-type endopeptidase activity;	GO:0006508;GO:0004190;	GO:0004190~aspartic-type endopeptidase activity	GO:0006508~proteolysis	NA
Locus_1182_Transcript_2/3_Confidence_0.667_Length_2550	Receptor-like protein kinase (AHRD V1 **** Q9FFP3_ARATH)%3B contains Interpro domain(s) IPR002290 Serine/threonine protein kinase	Solyc05g056370.1.1	100	72.47	850	616	0	0	2029	182	1	616	0	transferase activity;membrane;transferase activity, transferring phosphorus-containing groups;phosphorylation;kinase activity;protein phosphorylation;ATP binding;protein serine/threonine kinase activity;protein kinase activity;nucleotide binding;integral component of membrane;protein targeting to membrane;positive regulation of flavonoid biosynthetic process;regulation of plant-type hypersensitiv…	GO:0016740;GO:0016020;GO:0016772;GO:0016310;GO:0016301;GO:0006468;GO:0005524;GO:0004674;GO:0004672;GO:0000166;GO:0016021;GO:0006612;GO:0009963;GO:0010363;GO:0005886;GO:0005515;	GO:0016740~transferase activity;GO:0016772~transferase activity, transferring phosphorus-containing groups;GO:0016301~kinase activity;GO:0005524~ATP binding;GO:0004674~protein serine/threonine kinase activity;GO:0004672~protein kinase activity;GO:0000166~nucleotide binding;GO:0005515~protein binding	GO:0016310~phosphorylation;GO:0006468~protein phosphorylation;GO:0006612~protein targeting to membrane;GO:0009963~positive regulation of flavonoid biosynthetic process;GO:0010363~regulation of plant-type hypersensitive response	GO:0016020~membrane;GO:0016021~integral component of membrane;GO:0005886~plasma membrane
Locus_1182_Transcript_3/3_Confidence_0.667_Length_2347	Receptor-like protein kinase (AHRD V1 **** Q9FFP3_ARATH)%3B contains Interpro domain(s) IPR002290 Serine/threonine protein kinase	Solyc05g056370.1.1	100	78.77	782	616	0	0	2029	182	1	616	0	transferase activity;membrane;transferase activity, transferring phosphorus-containing groups;phosphorylation;kinase activity;protein phosphorylation;ATP binding;protein serine/threonine kinase activity;protein kinase activity;nucleotide binding;integral component of membrane;protein targeting to membrane;positive regulation of flavonoid biosynthetic process;regulation of plant-type hypersensitiv…	GO:0016740;GO:0016020;GO:0016772;GO:0016310;GO:0016301;GO:0006468;GO:0005524;GO:0004674;GO:0004672;GO:0000166;GO:0016021;GO:0006612;GO:0009963;GO:0010363;GO:0005886;GO:0005515;	GO:0016740~transferase activity;GO:0016772~transferase activity, transferring phosphorus-containing groups;GO:0016301~kinase activity;GO:0005524~ATP binding;GO:0004674~protein serine/threonine kinase activity;GO:0004672~protein kinase activity;GO:0000166~nucleotide binding;GO:0005515~protein binding	GO:0016310~phosphorylation;GO:0006468~protein phosphorylation;GO:0006612~protein targeting to membrane;GO:0009963~positive regulation of flavonoid biosynthetic process;GO:0010363~regulation of plant-type hypersensitive response	GO:0016020~membrane;GO:0016021~integral component of membrane;GO:0005886~plasma membrane
Locus_11826_Transcript_1/1_Confidence_1.000_Length_1824	CBL-interacting protein kinase 1 (AHRD V1 ***- A0MNI9_POPTR)%3B contains Interpro domain(s) IPR002290 Serine/threonine protein kinase	Solyc12g098910.1.1	100	76.81	608	467	0	0	167	1567	1	467	0	transferase activity;phosphorylation;kinase activity;protein phosphorylation;ATP binding;protein serine/threonine kinase activity;protein kinase activity;nucleotide binding;signal transduction;	GO:0016740;GO:0016310;GO:0016301;GO:0006468;GO:0005524;GO:0004674;GO:0004672;GO:0000166;GO:0007165;	GO:0016740~transferase activity;GO:0016301~kinase activity;GO:0005524~ATP binding;GO:0004674~protein serine/threonine kinase activity;GO:0004672~protein kinase activity;GO:0000166~nucleotide binding	GO:0016310~phosphorylation;GO:0006468~protein phosphorylation;GO:0007165~signal transduction	NA
Locus_11827_Transcript_2/3_Confidence_0.667_Length_1956	Folylpolyglutamate synthase (AHRD V1 **** B9HMM6_POPTR)%3B contains Interpro domain(s) IPR001645 Folylpolyglutamate synthetase	Solyc05g052920.1.1	100	72.24	652	471	0	0	1822	410	73	543	0	biosynthetic process;ATP binding;folic acid-containing compound biosynthetic process;one-carbon metabolic process;ligase activity;tetrahydrofolylpolyglutamate biosynthetic process;tetrahydrofolylpolyglutamate synthase activity;	GO:0009058;GO:0005524;GO:0009396;GO:0006730;GO:0016874;GO:0046901;GO:0004326;	GO:0005524~ATP binding;GO:0016874~ligase activity;GO:0004326~tetrahydrofolylpolyglutamate synthase activity	GO:0009058~biosynthetic process;GO:0009396~folic acid-containing compound biosynthetic process;GO:0006730~one-carbon metabolic process;GO:0046901~tetrahydrofolylpolyglutamate biosynthetic process	NA
Locus_11827_Transcript_3/3_Confidence_0.667_Length_2194	Folylpolyglutamate synthase (AHRD V1 **** B9HMM6_POPTR)%3B contains Interpro domain(s) IPR001645 Folylpolyglutamate synthetase	Solyc05g052920.1.1	100	74.28	731	543	0	0	2038	410	1	543	0	biosynthetic process;ATP binding;folic acid-containing compound biosynthetic process;one-carbon metabolic process;ligase activity;tetrahydrofolylpolyglutamate biosynthetic process;tetrahydrofolylpolyglutamate synthase activity;	GO:0009058;GO:0005524;GO:0009396;GO:0006730;GO:0016874;GO:0046901;GO:0004326;	GO:0005524~ATP binding;GO:0016874~ligase activity;GO:0004326~tetrahydrofolylpolyglutamate synthase activity	GO:0009058~biosynthetic process;GO:0009396~folic acid-containing compound biosynthetic process;GO:0006730~one-carbon metabolic process;GO:0046901~tetrahydrofolylpolyglutamate biosynthetic process	NA
Locus_1183_Transcript_1/1_Confidence_1.000_Length_1595	Aspartic proteinase nepenthesin I (AHRD V1 **-- A9ZMF9_NEPAL)%3B contains Interpro domain(s) IPR001461 Peptidase A1	Solyc10g009410.1.1	100	86.09	532	458	0	0	34	1407	1	458	0	hydrolase activity;proteolysis;aspartic-type endopeptidase activity;peptidase activity;	GO:0016787;GO:0006508;GO:0004190;GO:0008233;	GO:0016787~hydrolase activity;GO:0004190~aspartic-type endopeptidase activity;GO:0008233~peptidase activity	GO:0006508~proteolysis	NA
Locus_11839_Transcript_1/1_Confidence_1.000_Length_1088	Calmodulin-binding protein (AHRD V1 **-* D7L4F9_ARALY)%3B contains Interpro domain(s) IPR012442 Protein of unknown function DUF1645	Solyc01g108440.1.1	100	89.53	363	325	0	0	66	1040	1	325	0	NA	NA	NA	NA	NA
Locus_11845_Transcript_1/1_Confidence_1.000_Length_1676	Transcription factor (AHRD V1 *-** D6MKM4_9ASPA)%3B contains Interpro domain(s) IPR011598 Helix-loop-helix DNA-binding	Solyc09g057710.1.1	100	84.79	559	474	0	0	100	1521	1	474	0	protein dimerization activity;	GO:0046983;	GO:0046983~protein dimerization activity	NA	NA
Locus_11846_Transcript_1/2_Confidence_1.000_Length_1341	Zinc finger family protein (AHRD V1 **-- D7MTV5_ARALY)%3B contains Interpro domain(s) IPR011016 Zinc finger%2C RING-CH-type	Solyc11g069350.1.1	100	79.64	447	356	0	0	72	1139	1	356	0	zinc ion binding;	GO:0008270;	GO:0008270~zinc ion binding	NA	NA
Locus_11846_Transcript_2/2_Confidence_1.000_Length_1984	Zinc finger family protein (AHRD V1 **-- D7MTV5_ARALY)%3B contains Interpro domain(s) IPR011016 Zinc finger%2C RING-CH-type	Solyc11g069350.1.1	100	79.12	661	523	0	0	72	1640	1	523	0	zinc ion binding;	GO:0008270;	GO:0008270~zinc ion binding	NA	NA
Locus_11851_Transcript_2/2_Confidence_1.000_Length_3767	Pre-mRNA-processing factor 40 homolog A (AHRD V1 *--- PR40A_HUMAN)%3B contains Interpro domain(s) IPR002713 FF domain	Solyc04g008700.1.1	100	82.8	1256	1040	0	0	3532	413	1	1040	0	nucleus;transcription, DNA-templated;regulation of transcription, DNA-templated;protein binding;	GO:0005634;GO:0006351;GO:0006355;GO:0005515;	GO:0005515~protein binding	GO:0006351~transcription, DNA-templated;GO:0006355~regulation of transcription, DNA-templated	GO:0005634~nucleus
Locus_11855_Transcript_1/1_Confidence_1.000_Length_1378	Omega-3 fatty acid desaturase (AHRD V1 **** A9LNM9_SOLLC)%3B contains Interpro domain(s) IPR005804 Fatty acid desaturase%2C type 1	Solyc06g007130.1.1	100	82.14	459	377	0	0	211	1341	1	377	0	oxidation-reduction process;oxidoreductase activity, acting on paired donors, with oxidation of a pair of donors resulting in the reduction of molecular oxygen to two molecules of water;lipid metabolic process;	GO:0055114;GO:0016717;GO:0006629;	GO:0016717~oxidoreductase activity, acting on paired donors, with oxidation of a pair of donors resulting in the reduction of molecular oxygen to two molecules of water	GO:0055114~oxidation-reduction process;GO:0006629~lipid metabolic process	NA
Locus_11857_Transcript_1/1_Confidence_1.000_Length_1160	Os01g0704200 protein (Fragment) (AHRD V1 *-*- Q0JK10_ORYSJ)	Solyc04g079740.1.1	100	90.7	387	351	0	0	1140	88	1	351	0	chloroplast envelope;plastid;molecular_function;biological_process;	GO:0009941;GO:0009536;GO:0003674;GO:0008150;	GO:0003674~molecular_function	GO:0008150~biological_process	GO:0009941~chloroplast envelope;GO:0009536~plastid
Locus_11858_Transcript_1/1_Confidence_1.000_Length_2908	Pentatricopeptide repeat-containing protein (AHRD V1 *-*- D7MA46_ARALY)%3B contains Interpro domain(s) IPR002885 Pentatricopeptide repeat	Solyc05g007740.1.1	100	72.24	969	700	0	0	239	2338	28	727	0	NA	NA	NA	NA	NA
Locus_1186_Transcript_1/1_Confidence_1.000_Length_1799	Uridine kinase (AHRD V1 ***- D7LLX3_ARALY)%3B contains Interpro domain(s) IPR000764 Uridine kinase	Solyc06g065580.1.1	100	80.5	600	483	0	0	100	1548	1	483	0	transferase activity;phosphorylation;kinase activity;ATP binding;nucleotide binding;metabolic process;phosphotransferase activity, alcohol group as acceptor;CTP salvage;UMP salvage;uridine kinase activity;	GO:0016740;GO:0016310;GO:0016301;GO:0005524;GO:0000166;GO:0008152;GO:0016773;GO:0044211;GO:0044206;GO:0004849;	GO:0016740~transferase activity;GO:0016301~kinase activity;GO:0005524~ATP binding;GO:0000166~nucleotide binding;GO:0016773~phosphotransferase activity, alcohol group as acceptor;GO:0004849~uridine kinase activity	GO:0016310~phosphorylation;GO:0008152~metabolic process;GO:0044211~CTP salvage;GO:0044206~UMP salvage	NA
Locus_11862_Transcript_1/1_Confidence_1.000_Length_1187	Riboflavin biosynthesis protein RibF (AHRD V1 *-** B1BWX1_CLOPE)%3B contains Interpro domain(s) IPR014729 Rossmann-like alpha/beta/alpha sandwich fold	Solyc04g008990.1.1	100	94.19	396	373	0	0	1151	33	1	373	0	FMN adenylyltransferase activity;riboflavin biosynthetic process;	GO:0003919;GO:0009231;	GO:0003919~FMN adenylyltransferase activity	GO:0009231~riboflavin biosynthetic process	NA
Locus_11875_Transcript_2/2_Confidence_1.000_Length_1374	Ribosomal protein S6 kinase alpha-3 (AHRD V1 *-** KS6A3_HUMAN)%3B contains Interpro domain(s) IPR002290 Serine/threonine protein kinase	Solyc02g067830.1.1	100	84.5	458	387	0	0	1163	3	1	387	0	transferase activity, transferring phosphorus-containing groups;protein phosphorylation;ATP binding;protein serine/threonine kinase activity;protein kinase activity;	GO:0016772;GO:0006468;GO:0005524;GO:0004674;GO:0004672;	GO:0016772~transferase activity, transferring phosphorus-containing groups;GO:0005524~ATP binding;GO:0004674~protein serine/threonine kinase activity;GO:0004672~protein kinase activity	GO:0006468~protein phosphorylation	NA
Locus_11878_Transcript_1/1_Confidence_1.000_Length_1606	Pyridoxamine 5%26apos-phosphate oxidase-related FMN-binding (AHRD V1 ***- D8DKZ3_9BACT)%3B contains Interpro domain(s) IPR012349 FMN-binding split barrel	Solyc06g063290.1.1	100	75.7	535	405	0	0	90	1304	1	405	0	oxidation-reduction process;oxidoreductase activity;FMN binding;	GO:0055114;GO:0016491;GO:0010181;	GO:0016491~oxidoreductase activity;GO:0010181~FMN binding	GO:0055114~oxidation-reduction process	NA
Locus_11879_Transcript_1/1_Confidence_1.000_Length_1289	Acyltransferase-like protein (AHRD V1 **-- Q589X7_TOBAC)%3B contains Interpro domain(s) IPR003480 Transferase	Solyc08g075210.1.1	100	98.6	430	424	0	0	8	1279	1	424	0	transferase activity, transferring acyl groups other than amino-acyl groups;	GO:0016747;	GO:0016747~transferase activity, transferring acyl groups other than amino-acyl groups	NA	NA
Locus_11880_Transcript_1/1_Confidence_1.000_Length_1593	F-box family protein (AHRD V1 ***- B9HR11_POPTR)%3B contains Interpro domain(s) IPR005174 Protein of unknown function DUF295	Solyc01g111920.1.1	100	76.46	531	406	0	0	98	1315	1	406	0	protein binding;	GO:0005515;	GO:0005515~protein binding	NA	NA
Locus_11884_Transcript_1/1_Confidence_1.000_Length_3186	Auxin response factor 4 (AHRD V1 **** Q2LAI9_SOLLC)%3B contains Interpro domain(s) IPR011525 Aux/IAA-ARF-dimerisation IPR003340 Transcriptional factor B3	Solyc11g069190.1.1	100	76.37	1062	811	0	0	509	2941	1	811	0	regulation of transcription, DNA-templated;sequence-specific DNA binding transcription factor activity;DNA binding;vegetative phase change;protein dimerization activity;abaxial cell fate specification;nucleus;auxin-activated signaling pathway;response to hormone;transcription, DNA-templated;protein binding;	GO:0006355;GO:0003700;GO:0003677;GO:0010050;GO:0046983;GO:0010158;GO:0005634;GO:0009734;GO:0009725;GO:0006351;GO:0005515;	GO:0003700~sequence-specific DNA binding transcription factor activity;GO:0003677~DNA binding;GO:0046983~protein dimerization activity;GO:0005515~protein binding	GO:0006355~regulation of transcription, DNA-templated;GO:0010050~vegetative phase change;GO:0010158~abaxial cell fate specification;GO:0009734~auxin-activated signaling pathway;GO:0009725~response to hormone;GO:0006351~transcription, DNA-templated	GO:0005634~nucleus
Locus_1189_Transcript_1/1_Confidence_1.000_Length_2218	Amino acid transporter (AHRD V1 **** D2B5D6_STRRD)%3B contains Interpro domain(s) IPR015606 Cationic amino acid transporter	Solyc02g070280.1.1	100	71.99	739	532	0	0	376	1971	1	532	0	membrane;amino acid transmembrane transporter activity;amino acid transmembrane transport;integral component of membrane;	GO:0016020;GO:0015171;GO:0003333;GO:0016021;	GO:0015171~amino acid transmembrane transporter activity	GO:0003333~amino acid transmembrane transport	GO:0016020~membrane;GO:0016021~integral component of membrane
Locus_11893_Transcript_1/1_Confidence_1.000_Length_1896	Inositol hexakisphosphate and diphosphoinositol-pentakisphosphate kinase 2 (AHRD V1 **-- VIP2_MOUSE)%3B contains Interpro domain(s) IPR000560 Histidine acid phosphatase	Solyc03g058950.1.1	100	93.51	632	591	0	0	3	1775	52	642	0	acid phosphatase activity;	GO:0003993;	GO:0003993~acid phosphatase activity	NA	NA
Locus_11896_Transcript_1/2_Confidence_1.000_Length_1629	Uridine kinase (AHRD V1 **** B9S0W5_RICCO)%3B contains Interpro domain(s) IPR000764 Uridine kinase	Solyc10g005880.1.1	100	76.98	543	418	0	0	1418	165	5	422	0	transferase activity;phosphorylation;kinase activity;ATP binding;nucleotide binding;metabolic process;phosphotransferase activity, alcohol group as acceptor;CTP salvage;UMP salvage;uridine kinase activity;	GO:0016740;GO:0016310;GO:0016301;GO:0005524;GO:0000166;GO:0008152;GO:0016773;GO:0044211;GO:0044206;GO:0004849;	GO:0016740~transferase activity;GO:0016301~kinase activity;GO:0005524~ATP binding;GO:0000166~nucleotide binding;GO:0016773~phosphotransferase activity, alcohol group as acceptor;GO:0004849~uridine kinase activity	GO:0016310~phosphorylation;GO:0008152~metabolic process;GO:0044211~CTP salvage;GO:0044206~UMP salvage	NA
Locus_11897_Transcript_1/1_Confidence_1.000_Length_1704	3-beta hydroxysteroid dehydrogenase/isomerase family protein (AHRD V1 **** D7LGC3_ARALY)%3B contains Interpro domain(s) IPR002225 3-beta hydroxysteroid dehydrogenase/isomerase	Solyc04g082750.1.1	100	84.15	568	478	0	0	1592	159	1	478	0	oxidation-reduction process;oxidoreductase activity, acting on the CH-OH group of donors, NAD or NADP as acceptor;3-beta-hydroxy-delta5-steroid dehydrogenase activity;steroid biosynthetic process;endoplasmic reticulum;	GO:0055114;GO:0016616;GO:0003854;GO:0006694;GO:0005783;	GO:0016616~oxidoreductase activity, acting on the CH-OH group of donors, NAD or NADP as acceptor;GO:0003854~3-beta-hydroxy-delta5-steroid dehydrogenase activity	GO:0055114~oxidation-reduction process;GO:0006694~steroid biosynthetic process	GO:0005783~endoplasmic reticulum
Locus_11899_Transcript_1/1_Confidence_1.000_Length_1418	Thaumatin-like protein (AHRD V1 ***- Q9STX6_ARATH)%3B contains Interpro domain(s) IPR001938 Thaumatin%2C pathogenesis-related	Solyc01g111330.1.1	100	75.26	473	356	0	0	1140	73	1	356	0	anther development;anchored component of membrane;plant-type cell wall organization;regulation of meristem growth;cell wall modification;	GO:0048653;GO:0031225;GO:0009664;GO:0010075;GO:0042545;	NA	GO:0048653~anther development;GO:0009664~plant-type cell wall organization;GO:0010075~regulation of meristem growth;GO:0042545~cell wall modification	GO:0031225~anchored component of membrane
Locus_11904_Transcript_1/2_Confidence_1.000_Length_2426	Auxin efflux carrier (AHRD V1 **** D6RT11_SOLLC)%3B contains Interpro domain(s) IPR014024 Auxin efflux carrier%2C subgroup	Solyc04g007690.1.1	100	75.77	809	613	0	0	83	1921	1	613	0	transmembrane transport;integral component of membrane;	GO:0055085;GO:0016021;	NA	GO:0055085~transmembrane transport	GO:0016021~integral component of membrane
Locus_11905_Transcript_1/1_Confidence_1.000_Length_1471	HAUS augmin-like complex subunit 4 (AHRD V1 *-*- HAUS4_HUMAN)	Solyc12g005050.1.1	100	87.14	490	427	0	0	41	1321	1	427	0	spindle microtubule;microtubule minus-end binding;microtubule cytoskeleton organization;cytokinesis by cell plate formation;biological_process;protein binding;spindle assembly;HAUS complex;	GO:0005876;GO:0051011;GO:0000226;GO:0000911;GO:0008150;GO:0005515;GO:0051225;GO:0070652;	GO:0051011~microtubule minus-end binding;GO:0005515~protein binding	GO:0000226~microtubule cytoskeleton organization;GO:0000911~cytokinesis by cell plate formation;GO:0008150~biological_process;GO:0051225~spindle assembly	GO:0005876~spindle microtubule;GO:0070652~HAUS complex
Locus_11908_Transcript_1/1_Confidence_1.000_Length_1075	ClpB chaperone (AHRD V1 ***- D6QXI5_TRYCR)%3B contains Interpro domain(s) IPR013093 ATPase associated with various cellular activities%2C AAA-2	Solyc03g115230.1.1	100	96.37	358	345	0	0	2	1036	567	911	0	nucleoside-triphosphatase activity;ATP binding;nucleotide binding;protein metabolic process;	GO:0017111;GO:0005524;GO:0000166;GO:0019538;	GO:0017111~nucleoside-triphosphatase activity;GO:0005524~ATP binding;GO:0000166~nucleotide binding	GO:0019538~protein metabolic process	NA
Locus_11909_Transcript_1/2_Confidence_1.000_Length_2003	Electron-transfer flavoprotein ubiquinone oxidoreductase (AHRD V1 ***- D7LK13_ARALY)%3B contains Interpro domain(s) IPR007859 Electron transfer flavoprotein-ubiquinone oxidoreductase	Solyc12g021170.1.1	100	91.02	668	608	0	0	11	1834	1	608	0	oxidation-reduction process;oxidoreductase activity;electron-transferring-flavoprotein dehydrogenase activity;leucine catabolic process;mitochondrion;methylglyoxal catabolic process to D-lactate;	GO:0055114;GO:0016491;GO:0004174;GO:0006552;GO:0005739;GO:0019243;	GO:0016491~oxidoreductase activity;GO:0004174~electron-transferring-flavoprotein dehydrogenase activity	GO:0055114~oxidation-reduction process;GO:0006552~leucine catabolic process;GO:0019243~methylglyoxal catabolic process to D-lactate	GO:0005739~mitochondrion
Locus_11913_Transcript_1/1_Confidence_1.000_Length_1489	Alpha-humulene/(-)-(E)-beta-caryophyllene synthase (AHRD V1 **** HUMS_ARATH)%3B contains Interpro domain(s) IPR005630 Terpene synthase%2C metal-binding domain	Solyc04g051620.1.1	100	94.76	496	470	0	0	1488	79	96	565	0	metal ion binding;metabolic process;terpene synthase activity;magnesium ion binding;lyase activity;	GO:0046872;GO:0008152;GO:0010333;GO:0000287;GO:0016829;	GO:0046872~metal ion binding;GO:0010333~terpene synthase activity;GO:0000287~magnesium ion binding;GO:0016829~lyase activity	GO:0008152~metabolic process	NA
Locus_11916_Transcript_1/1_Confidence_1.000_Length_1583	Mate efflux family protein (AHRD V1 **-- D7LR70_ARALY)%3B contains Interpro domain(s) IPR002528 Multi antimicrobial extrusion protein MatE	Solyc05g013450.1.1	100	89.96	528	475	0	0	1	1425	41	515	0	transmembrane transport;membrane;antiporter activity;drug transmembrane transporter activity;drug transmembrane transport;	GO:0055085;GO:0016020;GO:0015297;GO:0015238;GO:0006855;	GO:0015297~antiporter activity;GO:0015238~drug transmembrane transporter activity	GO:0055085~transmembrane transport;GO:0006855~drug transmembrane transport	GO:0016020~membrane
Locus_11919_Transcript_1/1_Confidence_1.000_Length_1514	Os06g0207500 protein (Fragment) (AHRD V1 **-- Q0DDQ9_ORYSJ)%3B contains Interpro domain(s) IPR004253 Protein of unknown function DUF231%2C plant	Solyc06g007170.1.1	100	82.38	505	416	0	0	2	1249	13	428	0	NA	NA	NA	NA	NA
Locus_11923_Transcript_1/2_Confidence_1.000_Length_1263	UPF0554 protein C2orf43 homolog (AHRD V1 **-- CB043_CHICK)%3B contains Interpro domain(s) IPR019363 Protein of unknown function DUF2305	Solyc01g007790.1.1	100	74.58	421	314	0	0	96	1037	1	314	0	cellular cation homeostasis;methionine biosynthetic process;RNA splicing, via endonucleolytic cleavage and ligation;molecular_function;biological_process;	GO:0030003;GO:0009086;GO:0000394;GO:0003674;GO:0008150;	GO:0003674~molecular_function	GO:0030003~cellular cation homeostasis;GO:0009086~methionine biosynthetic process;GO:0000394~RNA splicing, via endonucleolytic cleavage and ligation;GO:0008150~biological_process	NA
Locus_11924_Transcript_1/1_Confidence_1.000_Length_1336	Choline kinase (AHRD V1 **** Q9AVR9_PEA)%3B contains Interpro domain(s) IPR002573 Choline/ethanolamine kinase	Solyc04g072020.1.1	100	82.02	445	365	0	0	114	1208	1	365	0	transferase activity, transferring phosphorus-containing groups;phosphorylation;kinase activity;glycerophospholipid biosynthetic process;	GO:0016772;GO:0016310;GO:0016301;GO:0046474;	GO:0016772~transferase activity, transferring phosphorus-containing groups;GO:0016301~kinase activity	GO:0016310~phosphorylation;GO:0046474~glycerophospholipid biosynthetic process	NA
Locus_11927_Transcript_1/1_Confidence_1.000_Length_1930	Histone acetyltransferase ELP3 family protein (AHRD V1 **-- Q22HD8_TETTH)%3B contains Interpro domain(s) IPR005910 Histone acetyltransferase ELP3	Solyc03g110910.1.1	100	86.94	643	559	0	0	1930	254	7	565	0	metabolic process;catalytic activity;N-acetyltransferase activity;iron-sulfur cluster binding;regulation of leaf formation;nuclear euchromatin;specification of organ axis polarity;histone acetyltransferase activity;organ growth;Elongator holoenzyme complex;histone acetylation;DNA mediated transformation;tRNA wobble uridine modification;auxin-activated signaling pathway;protein maturation;regulati…	GO:0008152;GO:0003824;GO:0008080;GO:0051536;GO:2000025;GO:0005719;GO:0010084;GO:0004402;GO:0035265;GO:0033588;GO:0016573;GO:0009294;GO:0002098;GO:0009734;GO:0051604;GO:0010928;GO:0016746;GO:0008283;GO:0008033;GO:0046872;GO:0005829;GO:0005634;GO:0006351;GO:0006355;GO:0016740;	GO:0003824~catalytic activity;GO:0008080~N-acetyltransferase activity;GO:0051536~iron-sulfur cluster binding;GO:0004402~histone acetyltransferase activity;GO:0016746~transferase activity, transferring acyl groups;GO:0046872~metal ion binding;GO:0016740~transferase activity	GO:0008152~metabolic process;GO:2000025~regulation of leaf formation;GO:0010084~specification of organ axis polarity;GO:0035265~organ growth;GO:0016573~histone acetylation;GO:0009294~DNA mediated transformation;GO:0002098~tRNA wobble uridine modification;GO:0009734~auxin-activated signaling pathway;GO:0051604~protein maturation;GO:0010928~regulation of auxin mediated signaling pathway;GO:0008283~…	GO:0005719~nuclear euchromatin;GO:0033588~Elongator holoenzyme complex;GO:0005829~cytosol;GO:0005634~nucleus
Locus_1193_Transcript_1/1_Confidence_1.000_Length_2660	Subtilisin-like protease (AHRD V1 **-- A9XG40_TOBAC)%3B contains Interpro domain(s) IPR015500 Peptidase S8%2C subtilisin-related	Solyc01g111400.1.1	100	87.03	887	772	0	0	2578	263	1	772	0	hydrolase activity;proteolysis;peptidase activity;identical protein binding;serine-type endopeptidase activity;negative regulation of catalytic activity;serine-type peptidase activity;extracellular region;plant-type cell wall organization;regulation of meristem growth;plant-type cell wall modification;glucosinolate biosynthetic process;plant-type cell wall biogenesis;sulfur amino acid metabolic p…	GO:0016787;GO:0006508;GO:0008233;GO:0042802;GO:0004252;GO:0043086;GO:0008236;GO:0005576;GO:0009664;GO:0010075;GO:0009827;GO:0019761;GO:0009832;GO:0000096;GO:0042545;GO:0000272;GO:0005982;GO:0007020;GO:0009069;GO:0048196;GO:0008652;GO:0016020;	GO:0016787~hydrolase activity;GO:0008233~peptidase activity;GO:0042802~identical protein binding;GO:0004252~serine-type endopeptidase activity;GO:0008236~serine-type peptidase activity	GO:0006508~proteolysis;GO:0043086~negative regulation of catalytic activity;GO:0009664~plant-type cell wall organization;GO:0010075~regulation of meristem growth;GO:0009827~plant-type cell wall modification;GO:0019761~glucosinolate biosynthetic process;GO:0009832~plant-type cell wall biogenesis;GO:0000096~sulfur amino acid metabolic process;GO:0042545~cell wall modification;GO:0000272~polysacchar…	GO:0005576~extracellular region;GO:0048196~plant extracellular matrix;GO:0016020~membrane
Locus_11930_Transcript_1/1_Confidence_1.000_Length_1478	Isocitrate dehydrogenase (AHRD V1 **** A3LYS8_PICST)%3B contains Interpro domain(s) IPR004434 Isocitrate dehydrogenase NAD-dependent%2C mitochondrial	Solyc02g082860.1.1	100	72.41	493	357	0	0	1324	254	1	357	0	oxidation-reduction process;tricarboxylic acid cycle;magnesium ion binding;NAD binding;oxidoreductase activity, acting on the CH-OH group of donors, NAD or NADP as acceptor;isocitrate dehydrogenase (NAD+) activity;	GO:0055114;GO:0006099;GO:0000287;GO:0051287;GO:0016616;GO:0004449;	GO:0000287~magnesium ion binding;GO:0051287~NAD binding;GO:0016616~oxidoreductase activity, acting on the CH-OH group of donors, NAD or NADP as acceptor;GO:0004449~isocitrate dehydrogenase (NAD+) activity	GO:0055114~oxidation-reduction process;GO:0006099~tricarboxylic acid cycle	NA
Locus_11932_Transcript_1/1_Confidence_1.000_Length_1052	Pentatricopeptide repeat-containing protein (AHRD V1 ***- D7L4J3_ARALY)%3B contains Interpro domain(s) IPR002885 Pentatricopeptide repeat	Solyc07g054090.1.1	100	94.3	351	331	0	0	58	1050	1	331	0	protein binding;	GO:0005515;	GO:0005515~protein binding	NA	NA
Locus_11934_Transcript_1/1_Confidence_1.000_Length_1416	GATA transcription factor 9 (AHRD V1 *-*- B6STZ1_MAIZE)%3B contains Interpro domain(s) IPR016679 Transcription factor%2C GATA%2C plant	Solyc03g120890.1.1	100	74.15	472	350	0	0	163	1212	1	350	0	regulation of transcription, DNA-templated;sequence-specific DNA binding transcription factor activity;sequence-specific DNA binding;DNA binding;zinc ion binding;nucleus;positive regulation of transcription, DNA-templated;	GO:0006355;GO:0003700;GO:0043565;GO:0003677;GO:0008270;GO:0005634;GO:0045893;	GO:0003700~sequence-specific DNA binding transcription factor activity;GO:0043565~sequence-specific DNA binding;GO:0003677~DNA binding;GO:0008270~zinc ion binding	GO:0006355~regulation of transcription, DNA-templated;GO:0045893~positive regulation of transcription, DNA-templated	GO:0005634~nucleus
Locus_11941_Transcript_1/1_Confidence_1.000_Length_2323	Subtilisin-like protease (AHRD V1 **-- Q9LWA3_SOLLC)%3B contains Interpro domain(s) IPR015500 Peptidase S8%2C subtilisin-related	Solyc08g007670.1.1	100	95.61	774	740	0	0	2321	102	5	744	0	hydrolase activity;proteolysis;peptidase activity;identical protein binding;serine-type endopeptidase activity;negative regulation of catalytic activity;serine-type peptidase activity;	GO:0016787;GO:0006508;GO:0008233;GO:0042802;GO:0004252;GO:0043086;GO:0008236;	GO:0016787~hydrolase activity;GO:0008233~peptidase activity;GO:0042802~identical protein binding;GO:0004252~serine-type endopeptidase activity;GO:0008236~serine-type peptidase activity	GO:0006508~proteolysis;GO:0043086~negative regulation of catalytic activity	NA
Locus_11947_Transcript_1/1_Confidence_1.000_Length_1542	Transcription factor (Fragment) (AHRD V1 *-** D6MKQ1_9ASPA)%3B contains Interpro domain(s) IPR007087 Zinc finger%2C C2H2-type	Solyc04g081370.1.1	100	87.74	514	451	0	0	34	1386	1	451	0	metal ion binding;NAD+ ADP-ribosyltransferase activity;sequence-specific DNA binding transcription factor activity;regulation of transcription, DNA-templated;	GO:0046872;GO:0003950;GO:0003700;GO:0006355;	GO:0046872~metal ion binding;GO:0003950~NAD+ ADP-ribosyltransferase activity;GO:0003700~sequence-specific DNA binding transcription factor activity	GO:0006355~regulation of transcription, DNA-templated	NA
Locus_11958_Transcript_1/1_Confidence_1.000_Length_3811	Unknown Protein (AHRD V1)	Solyc08g062500.1.1	100	82.28	1270	1045	0	0	355	3489	1	1045	0	biological_process;	GO:0008150;	NA	GO:0008150~biological_process	NA
Locus_11962_Transcript_1/1_Confidence_1.000_Length_1236	Aldose 1-epimerase-like protein (AHRD V1 ***- Q8LFH1_ARATH)%3B contains Interpro domain(s) IPR015443 Aldose-1-epimerase	Solyc03g113030.1.1	100	86.17	412	355	0	0	1226	162	1	355	0	catalytic activity;isomerase activity;carbohydrate binding;carbohydrate metabolic process;hexose metabolic process;aldose 1-epimerase activity;	GO:0003824;GO:0016853;GO:0030246;GO:0005975;GO:0019318;GO:0004034;	GO:0003824~catalytic activity;GO:0016853~isomerase activity;GO:0030246~carbohydrate binding;GO:0004034~aldose 1-epimerase activity	GO:0005975~carbohydrate metabolic process;GO:0019318~hexose metabolic process	NA
Locus_11964_Transcript_1/1_Confidence_1.000_Length_2284	Sugar transporter superfamily (AHRD V1 **-- A4Q7Q3_MEDTR)	Solyc11g062360.1.1	100	81.47	761	620	0	0	2136	277	1	620	0	reciprocal meiotic recombination;meiotic DNA double-strand break formation;chromosome segregation;synapsis;endosome;trans-Golgi network;Golgi apparatus;biological_process;	GO:0007131;GO:0042138;GO:0007059;GO:0007129;GO:0005768;GO:0005802;GO:0005794;GO:0008150;	NA	GO:0007131~reciprocal meiotic recombination;GO:0042138~meiotic DNA double-strand break formation;GO:0007059~chromosome segregation;GO:0007129~synapsis;GO:0008150~biological_process	GO:0005768~endosome;GO:0005802~trans-Golgi network;GO:0005794~Golgi apparatus
[truncated: 15,121 more rows]
