# Supplementary material for: De novo Transcriptome Sequencing and Development of Abscission Zone-Specific Microarray as a New Molecular Tool for Analysis of Tomato Organ Abscission
Source: Front Plant Sci. 2016 Jan 14;6:1258. doi: 10.3389/fpls.2015.01258 (PMC4712312; doi:10.3389/fpls.2015.01258)
Supplement: Supplementary file 8 [file Table8.XLS]

## Sheet: Sheet1
Table S8: Gene ontology (GO) for the differentially expressed genes (DEG) in the FAZ pooled samples (Group B).
Hit_Accession(Subject)	Gene ontology (molecular function)	Gene ontology (biological process)	Gene ontology (cellular component)
Solyc09g089510.1.1	#N/A	#N/A	#N/A
Solyc02g067750.1.1	#N/A	#N/A	#N/A
Solyc10g005320.1.1	GO:0004834~tryptophan synthase activity	GO:0006568~tryptophan metabolic process;GO:0000162~tryptophan biosynthetic process	NA
Solyc07g007250.1.1	#N/A	#N/A	#N/A
Solyc09g083440.1.1	#N/A	#N/A	#N/A
Solyc08g014000.1.1	GO:0046872~metal ion binding;GO:0016491~oxidoreductase activity;GO:0005506~iron ion binding;GO:0051213~dioxygenase activity;GO:0016702~oxidoreductase activity, acting on single donors with incorporation of molecular oxygen, incorporation of two atoms of oxygen;GO:0016165~linoleate 13S-lipoxygenase activity;GO:0005515~protein binding	GO:0055114~oxidation-reduction process;GO:0006631~fatty acid metabolic process;GO:0031408~oxylipin biosynthetic process;GO:0006633~fatty acid biosynthetic process;GO:0006629~lipid metabolic process	GO:0005737~cytoplasm
Solyc09g082340.1.1	GO:0045735~nutrient reservoir activity	NA	NA
Solyc09g008670.1.1	GO:0003824~catalytic activity;GO:0030170~pyridoxal phosphate binding;GO:0004794~L-threonine ammonia-lyase activity;GO:0016829~lyase activity	GO:0008152~metabolic process;GO:0009097~isoleucine biosynthetic process;GO:0006520~cellular amino acid metabolic process;GO:0008652~cellular amino acid biosynthetic process;GO:0009082~branched-chain amino acid biosynthetic process	GO:0009536~plastid;GO:0009507~chloroplast
Solyc07g064600.1.1	#N/A	#N/A	#N/A
Solyc06g048530.1.1	#N/A	#N/A	#N/A
Solyc07g008380.1.1	GO:0016747~transferase activity, transferring acyl groups other than amino-acyl groups	NA	NA
Solyc00g187050.1.1	#N/A	#N/A	#N/A
Solyc12g010020.1.1	#N/A	#N/A	#N/A
Solyc00g071180.1.1	#N/A	#N/A	#N/A
Solyc09g061800.1.1	#N/A	#N/A	#N/A
Solyc03g098720.1.1	GO:0004866~endopeptidase inhibitor activity	GO:0010951~negative regulation of endopeptidase activity	NA
Solyc09g084470.1.1	#N/A	#N/A	#N/A
Solyc09g089520.1.1	GO:0004867~serine-type endopeptidase inhibitor activity	GO:0009611~response to wounding	NA
Solyc03g098790.1.1	#N/A	#N/A	#N/A
Solyc02g079890.1.1	GO:0046872~metal ion binding;GO:0010333~terpene synthase activity;GO:0000287~magnesium ion binding;GO:0016829~lyase activity	GO:0008152~metabolic process	NA
Solyc04g045600.1.1	GO:0016772~transferase activity, transferring phosphorus-containing groups;GO:0005524~ATP binding;GO:0004674~protein serine/threonine kinase activity;GO:0004672~protein kinase activity;GO:0000166~nucleotide binding	GO:0006468~protein phosphorylation	NA
Solyc05g051750.1.1	GO:0005179~hormone activity	NA	GO:0005737~cytoplasm
Solyc10g052490.1.1	#N/A	#N/A	#N/A
Solyc09g084440.1.1	#N/A	#N/A	#N/A
Solyc10g005390.1.1	GO:0046872~metal ion binding;GO:0010333~terpene synthase activity;GO:0000287~magnesium ion binding;GO:0016829~lyase activity	GO:0008152~metabolic process	NA
Solyc03g111280.1.1	GO:0046872~metal ion binding;GO:0020037~heme binding;GO:0016705~oxidoreductase activity, acting on paired donors, with incorporation or reduction of molecular oxygen;GO:0009055~electron carrier activity;GO:0004497~monooxygenase activity;GO:0016491~oxidoreductase activity;GO:0005506~iron ion binding	GO:0055114~oxidation-reduction process	NA
Solyc12g038510.1.1	#N/A	#N/A	#N/A
Solyc06g017860.1.1	GO:0004185~serine-type carboxypeptidase activity	GO:0006508~proteolysis	NA
Solyc01g006560.1.1	GO:0046872~metal ion binding;GO:0016491~oxidoreductase activity;GO:0005506~iron ion binding;GO:0051213~dioxygenase activity;GO:0016702~oxidoreductase activity, acting on single donors with incorporation of molecular oxygen, incorporation of two atoms of oxygen;GO:0016165~linoleate 13S-lipoxygenase activity;GO:0005515~protein binding	GO:0055114~oxidation-reduction process;GO:0031408~oxylipin biosynthetic process;GO:0006633~fatty acid biosynthetic process	NA
Solyc12g011040.1.1	GO:0046872~metal ion binding;GO:0016491~oxidoreductase activity;GO:0005506~iron ion binding;GO:0051213~dioxygenase activity;GO:0016702~oxidoreductase activity, acting on single donors with incorporation of molecular oxygen, incorporation of two atoms of oxygen;GO:0016165~linoleate 13S-lipoxygenase activity;GO:0005515~protein binding	GO:0055114~oxidation-reduction process;GO:0031408~oxylipin biosynthetic process;GO:0006633~fatty acid biosynthetic process	NA
Solyc12g010970.1.1	GO:0016491~oxidoreductase activity;GO:0008270~zinc ion binding	GO:0055114~oxidation-reduction process	NA
Solyc09g091540.1.1	GO:0008168~methyltransferase activity	GO:0032259~methylation	NA
Solyc12g010960.1.1	#N/A	#N/A	#N/A
Solyc03g111290.1.1	GO:0046872~metal ion binding;GO:0020037~heme binding;GO:0016705~oxidoreductase activity, acting on paired donors, with incorporation or reduction of molecular oxygen;GO:0009055~electron carrier activity;GO:0004497~monooxygenase activity;GO:0016491~oxidoreductase activity;GO:0005506~iron ion binding	GO:0055114~oxidation-reduction process	NA
Solyc10g083400.1.1	GO:0046872~metal ion binding;GO:0020037~heme binding;GO:0016705~oxidoreductase activity, acting on paired donors, with incorporation or reduction of molecular oxygen;GO:0009055~electron carrier activity;GO:0004497~monooxygenase activity;GO:0016491~oxidoreductase activity;GO:0005506~iron ion binding	GO:0055114~oxidation-reduction process	NA
Solyc06g083040.1.1	GO:0004180~carboxypeptidase activity;GO:0004185~serine-type carboxypeptidase activity	GO:0006508~proteolysis	NA
Solyc01g105650.1.1	GO:0016706~oxidoreductase activity, acting on paired donors, with incorporation or reduction of molecular oxygen, 2-oxoglutarate as one donor, and incorporation of one atom each of oxygen into both donors;GO:0016491~oxidoreductase activity	GO:0055114~oxidation-reduction process	NA
Solyc03g119910.1.1	GO:0016706~oxidoreductase activity, acting on paired donors, with incorporation or reduction of molecular oxygen, 2-oxoglutarate as one donor, and incorporation of one atom each of oxygen into both donors;GO:0016491~oxidoreductase activity	GO:0055114~oxidation-reduction process	NA
Solyc03g098780.1.1	#N/A	#N/A	#N/A
Solyc08g036640.1.1	#N/A	#N/A	#N/A
Solyc01g091170.1.1	GO:0046872~metal ion binding;GO:0016787~hydrolase activity;GO:0016813~hydrolase activity, acting on carbon-nitrogen (but not peptide) bonds, in linear amidines	NA	NA
Solyc06g007180.1.1	GO:0005524~ATP binding;GO:0000166~nucleotide binding;GO:0004066~asparagine synthase (glutamine-hydrolyzing) activity;GO:0016874~ligase activity	GO:0008152~metabolic process;GO:0009646~response to absence of light;GO:0009063~cellular amino acid catabolic process;GO:0006529~asparagine biosynthetic process;GO:0008652~cellular amino acid biosynthetic process;GO:0070981~L-asparagine biosynthetic process;GO:0006541~glutamine metabolic process	NA
Solyc05g013920.1.1	GO:0016787~hydrolase activity;GO:0008234~cysteine-type peptidase activity;GO:0008233~peptidase activity	GO:0006508~proteolysis	NA
Solyc02g065800.1.1	#N/A	#N/A	#N/A
Solyc03g098710.1.1	GO:0004866~endopeptidase inhibitor activity	GO:0010951~negative regulation of endopeptidase activity	NA
Solyc07g006560.1.1	#N/A	#N/A	#N/A
Solyc02g085630.1.1	#N/A	#N/A	#N/A
Solyc02g065250.1.1	#N/A	#N/A	#N/A
Solyc08g075150.1.1	#N/A	#N/A	#N/A
Solyc10g054870.1.1	#N/A	#N/A	#N/A
Solyc04g064620.1.1	NA	GO:0006810~transport;GO:0008643~carbohydrate transport	GO:0016020~membrane;GO:0005886~plasma membrane;GO:0016021~integral component of membrane
Solyc04g074890.1.1	NA	NA	NA
Solyc10g009270.1.1	GO:0046983~protein dimerization activity	NA	NA
Solyc03g013160.1.1	NA	NA	GO:0016020~membrane;GO:0016021~integral component of membrane
Solyc03g114560.1.1	GO:0016844~strictosidine synthase activity	GO:0009058~biosynthetic process	NA
Solyc03g117260.1.1	NA	NA	NA
Solyc03g098700.1.1	GO:0004866~endopeptidase inhibitor activity	GO:0010951~negative regulation of endopeptidase activity	NA
Solyc10g008930.1.1	#N/A	#N/A	#N/A
Solyc09g084480.1.1	#N/A	#N/A	#N/A
Solyc03g007200.1.1	GO:0016491~oxidoreductase activity;GO:0008270~zinc ion binding	GO:0055114~oxidation-reduction process	NA
Solyc09g084490.1.1	#N/A	#N/A	#N/A
Solyc01g095960.1.1	GO:0004144~diacylglycerol O-acyltransferase activity	GO:0045017~glycerolipid biosynthetic process	NA
Solyc03g121100.1.1	GO:0003993~acid phosphatase activity	NA	NA
Solyc09g084460.1.1	#N/A	#N/A	#N/A
Solyc02g089200.1.1	#N/A	#N/A	#N/A
Solyc05g012020.1.1	GO:0003700~sequence-specific DNA binding transcription factor activity;GO:0003677~DNA binding;GO:0046983~protein dimerization activity	GO:0006355~regulation of transcription, DNA-templated;GO:0006351~transcription, DNA-templated	GO:0005634~nucleus
Solyc08g007040.1.1	NA	GO:0006546~glycine catabolic process;GO:0019464~glycine decarboxylation via glycine cleavage system	GO:0005960~glycine cleavage complex
Solyc11g071550.1.1	GO:0016884~carbon-nitrogen ligase activity, with glutamine as amido-N-donor	NA	NA
Solyc09g083360.1.1	GO:0046983~protein dimerization activity;GO:0003677~DNA binding;GO:0003700~sequence-specific DNA binding transcription factor activity	GO:0006351~transcription, DNA-templated;GO:0006355~regulation of transcription, DNA-templated	GO:0005634~nucleus
Solyc11g022530.1.1	#N/A	#N/A	#N/A
Solyc12g006570.1.1	GO:0046872~metal ion binding;GO:0010333~terpene synthase activity;GO:0000287~magnesium ion binding;GO:0016829~lyase activity	GO:0008152~metabolic process	NA
Solyc04g007940.1.1	GO:0046872~metal ion binding;GO:0020037~heme binding;GO:0016705~oxidoreductase activity, acting on paired donors, with incorporation or reduction of molecular oxygen;GO:0009055~electron carrier activity;GO:0004497~monooxygenase activity;GO:0016491~oxidoreductase activity;GO:0005506~iron ion binding	GO:0055114~oxidation-reduction process	NA
Solyc08g083170.1.1	GO:0046983~protein dimerization activity	NA	NA
Solyc03g113550.1.1	#N/A	#N/A	#N/A
Solyc02g077430.1.1	GO:0016787~hydrolase activity;GO:0004806~triglyceride lipase activity	GO:0006629~lipid metabolic process	NA
Solyc09g084450.1.1	#N/A	#N/A	#N/A
Solyc11g006570.1.1	#N/A	#N/A	#N/A
Solyc12g008800.1.1	#N/A	#N/A	#N/A
Solyc11g022590.1.1	GO:0004866~endopeptidase inhibitor activity	GO:0010951~negative regulation of endopeptidase activity	NA
Solyc12g010920.1.1	NA	NA	GO:0016020~membrane;GO:0016021~integral component of membrane;GO:0012511~monolayer-surrounded lipid storage body;GO:0005811~lipid particle
Solyc01g005350.1.1	GO:0008168~methyltransferase activity	GO:0032259~methylation	NA
Solyc03g121680.1.1	#N/A	#N/A	#N/A
Solyc10g084940.1.1	GO:0005215~transporter activity	GO:0006857~oligopeptide transport;GO:0006810~transport	GO:0016020~membrane;GO:0016021~integral component of membrane
Solyc01g100440.1.1	NA	NA	NA
Solyc11g011030.1.1	#N/A	#N/A	#N/A
Solyc03g113560.1.1	#N/A	#N/A	#N/A
Solyc07g062200.1.1	GO:0003677~DNA binding;GO:0046983~protein dimerization activity	NA	NA
Solyc08g083360.1.1	GO:0046872~metal ion binding;GO:0009055~electron carrier activity;GO:0051536~iron-sulfur cluster binding	GO:0009773~photosynthetic electron transport in photosystem I;GO:0030003~cellular cation homeostasis;GO:0070838~divalent metal ion transport;GO:0019288~isopentenyl diphosphate biosynthetic process, methylerythritol 4-phosphate pathway;GO:0006098~pentose-phosphate shunt;GO:0019760~glucosinolate metabolic process;GO:0019252~starch biosynthetic process;GO:0019761~glucosinolate biosynthetic process	GO:0010598~NAD(P)H dehydrogenase complex (plastoquinone);GO:0009535~chloroplast thylakoid membrane;GO:0009507~chloroplast
Solyc00g029190.1.1	GO:0008168~methyltransferase activity	GO:0032259~methylation	NA
Solyc03g034390.1.1	#N/A	#N/A	#N/A
Solyc02g068600.1.1	#N/A	#N/A	#N/A
Solyc07g006570.1.1	#N/A	#N/A	#N/A
Solyc10g085850.1.1	#N/A	#N/A	#N/A
Solyc09g075890.1.1	GO:0016787~hydrolase activity	GO:0008152~metabolic process	NA
Solyc09g014480.1.1	GO:0005515~protein binding	NA	NA
Solyc06g068520.1.1	#N/A	#N/A	#N/A
Solyc06g062370.1.1	GO:0003993~acid phosphatase activity	NA	NA
Solyc07g008570.1.1	GO:0046872~metal ion binding;GO:0016787~hydrolase activity;GO:0003993~acid phosphatase activity	NA	NA
Solyc08g036660.1.1	#N/A	#N/A	#N/A
Solyc06g066240.1.1	GO:0046872~metal ion binding;GO:0020037~heme binding;GO:0016705~oxidoreductase activity, acting on paired donors, with incorporation or reduction of molecular oxygen;GO:0009055~electron carrier activity;GO:0004497~monooxygenase activity;GO:0016491~oxidoreductase activity;GO:0005506~iron ion binding	GO:0055114~oxidation-reduction process	NA
Solyc05g014190.1.1	#N/A	#N/A	#N/A
Solyc06g071830.1.1	GO:0008270~zinc ion binding;GO:0004402~histone acetyltransferase activity;GO:0003712~transcription cofactor activity;GO:0005515~protein binding	GO:0006355~regulation of transcription, DNA-templated;GO:0016573~histone acetylation	GO:0005634~nucleus
Solyc11g005290.1.1	GO:0046872~metal ion binding;GO:0008270~zinc ion binding;GO:0005515~protein binding	NA	NA
Solyc10g076660.1.1	GO:0016706~oxidoreductase activity, acting on paired donors, with incorporation or reduction of molecular oxygen, 2-oxoglutarate as one donor, and incorporation of one atom each of oxygen into both donors;GO:0016491~oxidoreductase activity;GO:0005506~iron ion binding	GO:0055114~oxidation-reduction process	NA
Solyc00g033460.1.1	#N/A	#N/A	#N/A
Solyc02g071700.1.1	GO:0016787~hydrolase activity;GO:0016788~hydrolase activity, acting on ester bonds	GO:0006629~lipid metabolic process	NA
Solyc12g005640.1.1	GO:0003682~chromatin binding;GO:0003677~DNA binding	NA	NA
Solyc01g112130.1.1	#N/A	#N/A	#N/A
Solyc02g021490.1.1	#N/A	#N/A	#N/A
Solyc02g085490.1.1	#N/A	#N/A	#N/A
Solyc09g005070.1.1	GO:0046983~protein dimerization activity	NA	NA
Solyc07g061730.1.1	GO:0016706~oxidoreductase activity, acting on paired donors, with incorporation or reduction of molecular oxygen, 2-oxoglutarate as one donor, and incorporation of one atom each of oxygen into both donors;GO:0016491~oxidoreductase activity;GO:0005506~iron ion binding	GO:0055114~oxidation-reduction process	NA
Solyc03g019820.1.1	GO:0005215~transporter activity	GO:0006810~transport	GO:0016020~membrane;GO:0016021~integral component of membrane
Solyc02g071380.1.1	GO:0016706~oxidoreductase activity, acting on paired donors, with incorporation or reduction of molecular oxygen, 2-oxoglutarate as one donor, and incorporation of one atom each of oxygen into both donors;GO:0016491~oxidoreductase activity	GO:0055114~oxidation-reduction process	NA
Solyc09g006010.1.1	#N/A	#N/A	#N/A
Solyc08g080620.1.1	#N/A	#N/A	#N/A
Solyc03g034380.1.1	NA	NA	NA
Solyc01g099820.1.1	#N/A	#N/A	#N/A
Solyc02g071710.1.1	GO:0016787~hydrolase activity;GO:0016788~hydrolase activity, acting on ester bonds	GO:0006629~lipid metabolic process	NA
Solyc09g091550.1.1	GO:0016740~transferase activity;GO:0008168~methyltransferase activity	GO:0032259~methylation	NA
Solyc12g098600.1.1	GO:0016740~transferase activity;GO:0016758~transferase activity, transferring hexosyl groups;GO:0016757~transferase activity, transferring glycosyl groups	GO:0008152~metabolic process	NA
Solyc03g116730.1.1	#N/A	#N/A	#N/A
Solyc12g040800.1.1	#N/A	#N/A	#N/A
Solyc08g005870.1.1	GO:0003682~chromatin binding;GO:0003677~DNA binding	NA	NA
Solyc02g090970.1.1	GO:0016772~transferase activity, transferring phosphorus-containing groups;GO:0005524~ATP binding;GO:0004674~protein serine/threonine kinase activity;GO:0004672~protein kinase activity;GO:0000166~nucleotide binding	GO:0006468~protein phosphorylation	NA
Solyc01g103630.1.1	NA	NA	NA
Solyc02g077540.1.1	NA	NA	NA
Solyc03g020050.1.1	#N/A	#N/A	#N/A
Solyc06g076320.1.1	#N/A	#N/A	#N/A
Solyc11g021060.1.1	GO:0004867~serine-type endopeptidase inhibitor activity;GO:0030414~peptidase inhibitor activity	GO:0010466~negative regulation of peptidase activity	NA
Solyc02g090290.1.1	GO:0046872~metal ion binding;GO:0020037~heme binding;GO:0016705~oxidoreductase activity, acting on paired donors, with incorporation or reduction of molecular oxygen;GO:0009055~electron carrier activity;GO:0004497~monooxygenase activity;GO:0016491~oxidoreductase activity;GO:0005506~iron ion binding	GO:0055114~oxidation-reduction process	NA
Solyc01g087180.1.1	#N/A	#N/A	#N/A
Solyc11g062200.1.1	GO:0003676~nucleic acid binding	GO:0015074~DNA integration	NA
Solyc07g044970.1.1	NA	NA	NA
Solyc10g050970.1.1	GO:0003700~sequence-specific DNA binding transcription factor activity;GO:0003677~DNA binding	GO:0006355~regulation of transcription, DNA-templated;GO:0006351~transcription, DNA-templated	GO:0005634~nucleus
Solyc03g026160.1.1	#N/A	#N/A	#N/A
Solyc09g089500.1.1	GO:0004867~serine-type endopeptidase inhibitor activity	GO:0009611~response to wounding	NA
Solyc02g089020.1.1	#N/A	#N/A	#N/A
Solyc01g111880.1.1	GO:0016772~transferase activity, transferring phosphorus-containing groups;GO:0005524~ATP binding;GO:0004674~protein serine/threonine kinase activity;GO:0004672~protein kinase activity;GO:0016597~amino acid binding	GO:0006468~protein phosphorylation;GO:0008152~metabolic process	NA
Solyc06g066110.1.1	NA	NA	NA
Solyc02g077420.1.1	GO:0016787~hydrolase activity;GO:0004806~triglyceride lipase activity	GO:0006629~lipid metabolic process	NA
Solyc05g009500.1.1	GO:0005215~transporter activity	GO:0006810~transport;GO:0042128~nitrate assimilation	GO:0016020~membrane;GO:0016021~integral component of membrane
Solyc10g084890.1.1	GO:0016740~transferase activity;GO:0016758~transferase activity, transferring hexosyl groups;GO:0016757~transferase activity, transferring glycosyl groups	GO:0008152~metabolic process	NA
Solyc02g063000.1.1	GO:0016740~transferase activity;GO:0016758~transferase activity, transferring hexosyl groups;GO:0016757~transferase activity, transferring glycosyl groups	GO:0008152~metabolic process	NA
Solyc02g078150.1.1	NA	NA	NA
Solyc12g049400.1.1	#N/A	#N/A	#N/A
Solyc01g091360.1.1	#N/A	#N/A	#N/A
Solyc04g079730.1.1	GO:0046872~metal ion binding;GO:0020037~heme binding;GO:0016705~oxidoreductase activity, acting on paired donors, with incorporation or reduction of molecular oxygen;GO:0009055~electron carrier activity;GO:0004497~monooxygenase activity;GO:0005506~iron ion binding	GO:0055114~oxidation-reduction process	NA
Solyc03g079880.1.1	#N/A	#N/A	#N/A
Solyc12g096790.1.1	#N/A	#N/A	#N/A
Solyc09g015140.1.1	#N/A	#N/A	#N/A
Solyc02g036440.1.1	#N/A	#N/A	#N/A
Solyc03g006780.1.1	#N/A	#N/A	#N/A
Solyc09g072750.1.1	NA	NA	NA
Solyc02g089630.1.1	GO:0004657~proline dehydrogenase activity	GO:0055114~oxidation-reduction process;GO:0006562~proline catabolic process;GO:0006537~glutamate biosynthetic process	NA
Solyc05g018880.1.1	GO:0016491~oxidoreductase activity	GO:0055114~oxidation-reduction process	NA
Solyc04g014830.1.1	NA	GO:0006355~regulation of transcription, DNA-templated;GO:0006351~transcription, DNA-templated	NA
Solyc07g021630.1.1	GO:0016740~transferase activity;GO:0003824~catalytic activity;GO:0008483~transaminase activity;GO:0052656~L-isoleucine transaminase activity;GO:0052655~L-valine transaminase activity;GO:0052654~L-leucine transaminase activity;GO:0004084~branched-chain-amino-acid transaminase activity	GO:0008152~metabolic process;GO:0009081~branched-chain amino acid metabolic process	NA
Solyc08g080590.1.1	#N/A	#N/A	#N/A
Solyc10g085890.1.1	#N/A	#N/A	#N/A
Solyc01g009680.1.1	#N/A	#N/A	#N/A
Solyc00g100880.1.1	#N/A	#N/A	#N/A
Solyc04g063210.1.1	#N/A	#N/A	#N/A
Solyc03g122340.1.1	GO:0046872~metal ion binding;GO:0016491~oxidoreductase activity;GO:0005506~iron ion binding;GO:0051213~dioxygenase activity;GO:0016702~oxidoreductase activity, acting on single donors with incorporation of molecular oxygen, incorporation of two atoms of oxygen;GO:0016165~linoleate 13S-lipoxygenase activity;GO:0005515~protein binding	GO:0055114~oxidation-reduction process;GO:0031408~oxylipin biosynthetic process;GO:0006633~fatty acid biosynthetic process	NA
Solyc06g066420.1.1	#N/A	#N/A	#N/A
Solyc03g113250.1.1	GO:0005215~transporter activity	GO:0006810~transport	GO:0016020~membrane;GO:0016021~integral component of membrane
Solyc04g008130.1.1	GO:0043531~ADP binding	GO:0006952~defense response	NA
Solyc09g092620.1.1	GO:0046872~metal ion binding;GO:0020037~heme binding;GO:0016705~oxidoreductase activity, acting on paired donors, with incorporation or reduction of molecular oxygen;GO:0009055~electron carrier activity;GO:0004497~monooxygenase activity;GO:0016491~oxidoreductase activity;GO:0005506~iron ion binding	GO:0055114~oxidation-reduction process	NA
Solyc02g090340.1.1	GO:0046872~metal ion binding;GO:0020037~heme binding;GO:0016705~oxidoreductase activity, acting on paired donors, with incorporation or reduction of molecular oxygen;GO:0009055~electron carrier activity;GO:0004497~monooxygenase activity;GO:0016491~oxidoreductase activity;GO:0005506~iron ion binding	GO:0055114~oxidation-reduction process	NA
Solyc03g006490.1.1	#N/A	#N/A	#N/A
Solyc09g075930.1.1	GO:0046872~metal ion binding;GO:0016491~oxidoreductase activity;GO:0005507~copper ion binding;GO:0048038~quinone binding;GO:0008131~primary amine oxidase activity	GO:0055114~oxidation-reduction process;GO:0009308~amine metabolic process	NA
Solyc06g048910.1.1	#N/A	#N/A	#N/A
Solyc07g006880.1.1	#N/A	#N/A	#N/A
Solyc02g093650.1.1	GO:0009055~electron carrier activity;GO:0005507~copper ion binding	NA	NA
Solyc04g014690.1.1	#N/A	#N/A	#N/A
Solyc07g054430.1.1	GO:0016740~transferase activity;GO:0005542~folic acid binding	GO:0008152~metabolic process	NA
Solyc08g080570.1.1	#N/A	#N/A	#N/A
Solyc12g013700.1.1	GO:0005515~protein binding	GO:0001666~response to hypoxia;GO:0009862~systemic acquired resistance, salicylic acid mediated signaling pathway;GO:0010310~regulation of hydrogen peroxide metabolic process	GO:0009506~plasmodesma;GO:0005829~cytosol;GO:0005886~plasma membrane;GO:0005634~nucleus
Solyc04g017620.1.1	#N/A	#N/A	#N/A
Solyc10g075160.1.1	GO:0046872~metal ion binding;GO:0009055~electron carrier activity;GO:0051537~2 iron, 2 sulfur cluster binding;GO:0051536~iron-sulfur cluster binding	GO:0022900~electron transport chain	NA
Solyc08g066910.1.1	#N/A	#N/A	#N/A
Solyc03g123460.1.1	NA	NA	NA
Solyc10g085350.1.1	#N/A	#N/A	#N/A
Solyc01g006400.1.1	NA	NA	NA
Solyc10g017960.1.1	GO:0005515~protein binding	NA	NA
Solyc03g117590.1.1	#N/A	#N/A	#N/A
Solyc10g007960.1.1	#N/A	#N/A	#N/A
Solyc00g136560.1.1	#N/A	#N/A	#N/A
Solyc09g075940.1.1	GO:0046872~metal ion binding;GO:0016491~oxidoreductase activity;GO:0005507~copper ion binding;GO:0048038~quinone binding;GO:0008131~primary amine oxidase activity	GO:0055114~oxidation-reduction process;GO:0009308~amine metabolic process	NA
Solyc08g076970.1.1	#N/A	#N/A	#N/A
Solyc04g011690.1.1	GO:0046872~metal ion binding;GO:0020037~heme binding;GO:0016705~oxidoreductase activity, acting on paired donors, with incorporation or reduction of molecular oxygen;GO:0009055~electron carrier activity;GO:0004497~monooxygenase activity;GO:0016491~oxidoreductase activity;GO:0005506~iron ion binding	GO:0055114~oxidation-reduction process	NA
Solyc01g088300.1.1	GO:0046872~metal ion binding;GO:0030145~manganese ion binding;GO:0045735~nutrient reservoir activity	NA	GO:0005576~extracellular region
Solyc09g092110.1.1	NA	GO:0030003~cellular cation homeostasis;GO:0070838~divalent metal ion transport;GO:0008150~biological_process	GO:0009507~chloroplast
Solyc05g007780.1.1	#N/A	#N/A	#N/A
Solyc03g113810.1.1	NA	NA	NA
Solyc03g115540.1.1	GO:0046983~protein dimerization activity	NA	NA
Solyc02g068170.1.1	NA	NA	NA
Solyc06g007440.1.1	GO:0016740~transferase activity;GO:0016772~transferase activity, transferring phosphorus-containing groups;GO:0016301~kinase activity;GO:0005524~ATP binding;GO:0004674~protein serine/threonine kinase activity;GO:0004672~protein kinase activity;GO:0000166~nucleotide binding	GO:0016310~phosphorylation;GO:0006468~protein phosphorylation;GO:0007165~signal transduction	NA
Solyc05g012970.1.1	GO:0008146~sulfotransferase activity	NA	NA
Solyc01g099990.1.1	GO:0005515~protein binding	NA	NA
Solyc01g005510.1.1	#N/A	#N/A	#N/A
Solyc02g076710.1.1	GO:0016787~hydrolase activity;GO:0008234~cysteine-type peptidase activity;GO:0008233~peptidase activity	GO:0006508~proteolysis	NA
Solyc03g115180.1.1	NA	NA	NA
Solyc04g079210.1.1	NA	GO:0008152~metabolic process	NA
Solyc01g108780.1.1	#N/A	#N/A	#N/A
Solyc06g053870.1.1	#N/A	#N/A	#N/A
Solyc05g014590.1.1	GO:0046983~protein dimerization activity	NA	NA
Solyc08g074630.1.1	GO:0046872~metal ion binding;GO:0016491~oxidoreductase activity;GO:0004097~catechol oxidase activity	GO:0008152~metabolic process;GO:0055114~oxidation-reduction process;GO:0046148~pigment biosynthetic process	GO:0009579~thylakoid;GO:0009536~plastid;GO:0009543~chloroplast thylakoid lumen;GO:0009507~chloroplast
Solyc11g006590.1.1	GO:0046872~metal ion binding;GO:0020037~heme binding;GO:0016705~oxidoreductase activity, acting on paired donors, with incorporation or reduction of molecular oxygen;GO:0009055~electron carrier activity;GO:0004497~monooxygenase activity;GO:0016491~oxidoreductase activity;GO:0005506~iron ion binding	GO:0055114~oxidation-reduction process	NA
Solyc12g094640.1.1	GO:0050661~NADP binding;GO:0016491~oxidoreductase activity;GO:0051287~NAD binding;GO:0016620~oxidoreductase activity, acting on the aldehyde or oxo group of donors, NAD or NADP as acceptor	GO:0055114~oxidation-reduction process;GO:0006006~glucose metabolic process	NA
Solyc09g059660.1.1	#N/A	#N/A	#N/A
Solyc11g013730.1.1	#N/A	#N/A	#N/A
Solyc07g008410.1.1	GO:0015297~antiporter activity;GO:0015238~drug transmembrane transporter activity	GO:0055085~transmembrane transport;GO:0006855~drug transmembrane transport	GO:0016020~membrane
Solyc10g079240.1.1	GO:0005515~protein binding	NA	NA
Solyc10g085140.1.1	#N/A	#N/A	#N/A
Solyc01g100760.1.1	NA	NA	NA
Solyc09g092720.1.1	#N/A	#N/A	#N/A
Solyc01g080020.1.1	GO:0004190~aspartic-type endopeptidase activity;GO:0008233~peptidase activity	GO:0006508~proteolysis	NA
Solyc03g122190.1.1	#N/A	#N/A	#N/A
Solyc07g051890.1.1	GO:0016772~transferase activity, transferring phosphorus-containing groups;GO:0005524~ATP binding;GO:0004674~protein serine/threonine kinase activity;GO:0004672~protein kinase activity;GO:0000166~nucleotide binding	GO:0006468~protein phosphorylation	NA
Solyc02g086820.1.1	GO:0004089~carbonate dehydratase activity;GO:0008270~zinc ion binding;GO:0016829~lyase activity	GO:0015976~carbon utilization	NA
Solyc01g057000.1.1	#N/A	#N/A	#N/A
Solyc03g006910.1.1	GO:0003677~DNA binding;GO:0046983~protein dimerization activity	NA	NA
Solyc09g018590.1.1	GO:0046872~metal ion binding;GO:0020037~heme binding;GO:0016491~oxidoreductase activity;GO:0004601~peroxidase activity	GO:0055114~oxidation-reduction process;GO:0006979~response to oxidative stress	NA
Solyc05g047580.1.1	#N/A	#N/A	#N/A
Solyc04g011800.1.1	#N/A	#N/A	#N/A
Solyc03g117860.1.1	#N/A	#N/A	#N/A
Solyc01g099150.1.1	GO:0046872~metal ion binding;GO:0016491~oxidoreductase activity;GO:0005506~iron ion binding;GO:0051213~dioxygenase activity;GO:0016702~oxidoreductase activity, acting on single donors with incorporation of molecular oxygen, incorporation of two atoms of oxygen;GO:0016165~linoleate 13S-lipoxygenase activity;GO:0005515~protein binding	GO:0055114~oxidation-reduction process;GO:0031408~oxylipin biosynthetic process;GO:0006633~fatty acid biosynthetic process	NA
Solyc03g096050.1.1	GO:0016706~oxidoreductase activity, acting on paired donors, with incorporation or reduction of molecular oxygen, 2-oxoglutarate as one donor, and incorporation of one atom each of oxygen into both donors;GO:0016491~oxidoreductase activity;GO:0005506~iron ion binding	GO:0055114~oxidation-reduction process	NA
Solyc08g007240.1.1	GO:0016787~hydrolase activity	NA	NA
Solyc06g062490.1.1	#N/A	#N/A	#N/A
Solyc12g008830.1.1	GO:0003700~sequence-specific DNA binding transcription factor activity;GO:0043565~sequence-specific DNA binding;GO:0008270~zinc ion binding	GO:0006355~regulation of transcription, DNA-templated	NA
Solyc05g050770.1.1	GO:0004185~serine-type carboxypeptidase activity	GO:0006508~proteolysis	NA
Solyc04g014730.1.1	GO:0003824~catalytic activity;GO:0004334~fumarylacetoacetase activity	GO:0008152~metabolic process;GO:0009072~aromatic amino acid family metabolic process	NA
Solyc02g064760.1.1	NA	NA	NA
Solyc02g083480.1.1	#N/A	#N/A	#N/A
Solyc03g034100.1.1	#N/A	#N/A	#N/A
Solyc07g016020.1.1	#N/A	#N/A	#N/A
Solyc05g050010.1.1	#N/A	#N/A	#N/A
Solyc01g014320.1.1	GO:0008168~methyltransferase activity	GO:0032259~methylation	NA
Solyc01g103590.1.1	#N/A	#N/A	#N/A
Solyc09g092580.1.1	GO:0046872~metal ion binding;GO:0020037~heme binding;GO:0016705~oxidoreductase activity, acting on paired donors, with incorporation or reduction of molecular oxygen;GO:0009055~electron carrier activity;GO:0004497~monooxygenase activity;GO:0016491~oxidoreductase activity;GO:0005506~iron ion binding	GO:0055114~oxidation-reduction process	NA
Solyc07g056480.1.1	#N/A	#N/A	#N/A
Solyc05g006920.1.1	GO:0005215~transporter activity	GO:0006857~oligopeptide transport;GO:0006810~transport;GO:0006863~purine nucleobase transport	GO:0016020~membrane;GO:0016021~integral component of membrane
Solyc04g071400.1.1	#N/A	#N/A	#N/A
Solyc02g070200.1.1	GO:0003824~catalytic activity;GO:0050660~flavin adenine dinucleotide binding;GO:0016491~oxidoreductase activity;GO:0008762~UDP-N-acetylmuramate dehydrogenase activity;GO:0016614~oxidoreductase activity, acting on CH-OH group of donors	GO:0055114~oxidation-reduction process	NA
Solyc06g060870.1.1	GO:0016787~hydrolase activity;GO:0004806~triglyceride lipase activity	GO:0006629~lipid metabolic process	NA
Solyc05g024260.1.1	GO:0051119~sugar transmembrane transporter activity;GO:0008515~sucrose transmembrane transporter activity	GO:0006810~transport;GO:0008643~carbohydrate transport;GO:0071470~cellular response to osmotic stress;GO:0015770~sucrose transport	GO:0016020~membrane;GO:0005886~plasma membrane;GO:0016021~integral component of membrane;GO:0005887~integral component of plasma membrane
Solyc05g026490.1.1	#N/A	#N/A	#N/A
Solyc09g091520.1.1	GO:0003735~structural constituent of ribosome	GO:0042254~ribosome biogenesis;GO:0006414~translational elongation	GO:0005840~ribosome;GO:0005622~intracellular;GO:0030529~ribonucleoprotein complex
Solyc02g068330.1.1	#N/A	#N/A	#N/A
Solyc09g074810.1.1	GO:0003677~DNA binding;GO:0046983~protein dimerization activity	NA	NA
Solyc07g054900.1.1	NA	NA	NA
Solyc11g043010.1.1	#N/A	#N/A	#N/A
Solyc09g007940.1.1	GO:0016773~phosphotransferase activity, alcohol group as acceptor;GO:0004001~adenosine kinase activity	GO:0006166~purine ribonucleoside salvage;GO:0006167~AMP biosynthetic process	NA
Solyc06g083850.1.1	#N/A	#N/A	#N/A
Solyc09g074600.1.1	#N/A	#N/A	#N/A
Solyc02g086310.1.1	#N/A	#N/A	#N/A
Solyc12g039070.1.1	GO:0016844~strictosidine synthase activity	GO:0009058~biosynthetic process	NA
Solyc12g049250.1.1	#N/A	#N/A	#N/A
Solyc08g066890.1.1	#N/A	#N/A	#N/A
Solyc09g092760.1.1	#N/A	#N/A	#N/A
Solyc01g089990.1.1	#N/A	#N/A	#N/A
Solyc11g021220.1.1	#N/A	#N/A	#N/A
Solyc04g076630.1.1	GO:0003824~catalytic activity;GO:0030246~carbohydrate binding	GO:0005975~carbohydrate metabolic process	NA
Solyc01g105450.1.1	#N/A	#N/A	#N/A
Solyc08g083110.1.1	GO:0003824~catalytic activity;GO:0030170~pyridoxal phosphate binding	GO:0008152~metabolic process	NA
Solyc03g111610.1.1	GO:0016787~hydrolase activity	GO:0008152~metabolic process;GO:0016117~carotenoid biosynthetic process;GO:0019684~photosynthesis, light reaction;GO:0006098~pentose-phosphate shunt;GO:0010027~thylakoid membrane organization;GO:0010103~stomatal complex morphogenesis;GO:0019252~starch biosynthetic process	GO:0009941~chloroplast envelope;GO:0009570~chloroplast stroma;GO:0009507~chloroplast
Solyc01g101180.1.1	GO:0046872~metal ion binding;GO:0010333~terpene synthase activity;GO:0000287~magnesium ion binding;GO:0016829~lyase activity	GO:0008152~metabolic process	NA
Solyc04g005320.1.1	GO:0003700~sequence-specific DNA binding transcription factor activity;GO:0003677~DNA binding;GO:0046983~protein dimerization activity	GO:0006355~regulation of transcription, DNA-templated;GO:0006351~transcription, DNA-templated	GO:0005634~nucleus
Solyc06g062380.1.1	GO:0003993~acid phosphatase activity	NA	NA
Solyc02g073580.1.1	GO:0043565~sequence-specific DNA binding	GO:0006351~transcription, DNA-templated	NA
Solyc03g114840.1.1	GO:0003700~sequence-specific DNA binding transcription factor activity;GO:0003677~DNA binding;GO:0046983~protein dimerization activity	GO:0006355~regulation of transcription, DNA-templated;GO:0006351~transcription, DNA-templated	GO:0005634~nucleus
Solyc07g066000.1.1	NA	NA	GO:0016020~membrane;GO:0016021~integral component of membrane
Solyc06g059890.1.1	NA	NA	NA
Solyc07g066250.1.1	GO:0003700~sequence-specific DNA binding transcription factor activity	GO:0006355~regulation of transcription, DNA-templated;GO:0010223~secondary shoot formation;GO:0006351~transcription, DNA-templated	GO:0005634~nucleus
Solyc01g014280.1.1	#N/A	#N/A	#N/A
Solyc09g061840.1.1	GO:0016740~transferase activity;GO:0003824~catalytic activity;GO:0016747~transferase activity, transferring acyl groups other than amino-acyl groups;GO:0016746~transferase activity, transferring acyl groups;GO:0003988~acetyl-CoA C-acyltransferase activity	GO:0008152~metabolic process;GO:0009718~anthocyanin-containing compound biosynthetic process;GO:0031408~oxylipin biosynthetic process;GO:0006633~fatty acid biosynthetic process;GO:0006631~fatty acid metabolic process;GO:0006629~lipid metabolic process;GO:0009744~response to sucrose;GO:0009813~flavonoid biosynthetic process;GO:0010224~response to UV-B	GO:0005777~peroxisome
Solyc02g078890.1.1	#N/A	#N/A	#N/A
Solyc10g076650.1.1	#N/A	#N/A	#N/A
Solyc02g085660.1.1	#N/A	#N/A	#N/A
Solyc12g010910.1.1	GO:0016787~hydrolase activity;GO:0004806~triglyceride lipase activity	GO:0006629~lipid metabolic process	NA
Solyc12g008650.1.1	GO:0016491~oxidoreductase activity;GO:0005506~iron ion binding;GO:0050113~inositol oxygenase activity	GO:0055114~oxidation-reduction process;GO:0019310~inositol catabolic process	GO:0005737~cytoplasm
Solyc12g096780.1.1	GO:0016491~oxidoreductase activity;GO:0008270~zinc ion binding	GO:0055114~oxidation-reduction process	NA
Solyc01g005730.1.1	GO:0005515~protein binding	NA	NA
Solyc12g056180.1.1	GO:0003824~catalytic activity;GO:0030170~pyridoxal phosphate binding	GO:0009058~biosynthetic process	NA
Solyc01g105890.1.1	GO:0046872~metal ion binding;GO:0010333~terpene synthase activity;GO:0000287~magnesium ion binding;GO:0016829~lyase activity	GO:0008152~metabolic process	NA
Solyc12g088250.1.1	GO:0004185~serine-type carboxypeptidase activity	GO:0006508~proteolysis	NA
Solyc01g099880.1.1	NA	GO:0006810~transport;GO:0008643~carbohydrate transport	GO:0016020~membrane;GO:0005886~plasma membrane;GO:0016021~integral component of membrane
Solyc03g006250.1.1	GO:0016787~hydrolase activity;GO:0016788~hydrolase activity, acting on ester bonds	GO:0006629~lipid metabolic process	NA
Solyc07g065900.1.1	GO:0003824~catalytic activity;GO:0004332~fructose-bisphosphate aldolase activity;GO:0016829~lyase activity	GO:0006096~glycolytic process	NA
Solyc07g049560.1.1	#N/A	#N/A	#N/A
Solyc10g085880.1.1	#N/A	#N/A	#N/A
Solyc08g005680.1.1	GO:0016765~transferase activity, transferring alkyl or aryl (other than methyl) groups;GO:0016740~transferase activity;GO:0046872~metal ion binding;GO:0047863~dimethylallylcistransferase activity	NA	GO:0009536~plastid;GO:0009507~chloroplast
Solyc00g007220.1.1	#N/A	#N/A	#N/A
Solyc05g008690.1.1	#N/A	#N/A	#N/A
Solyc02g083850.1.1	GO:0016772~transferase activity, transferring phosphorus-containing groups;GO:0005524~ATP binding;GO:0004674~protein serine/threonine kinase activity;GO:0004672~protein kinase activity;GO:0000166~nucleotide binding;GO:0005509~calcium ion binding	GO:0006468~protein phosphorylation	NA
Solyc04g064710.1.1	#N/A	#N/A	#N/A
Solyc09g090500.1.1	NA	GO:0008610~lipid biosynthetic process	NA
Solyc01g007950.1.1	GO:0046872~metal ion binding;GO:0020037~heme binding;GO:0016491~oxidoreductase activity;GO:0004601~peroxidase activity	GO:0055114~oxidation-reduction process;GO:0006979~response to oxidative stress	NA
Solyc03g045140.1.1	GO:0016491~oxidoreductase activity	GO:0055114~oxidation-reduction process;GO:0008610~lipid biosynthetic process	NA
Solyc10g074920.1.1	GO:0003824~catalytic activity;GO:0004553~hydrolase activity, hydrolyzing O-glycosyl compounds;GO:0016985~mannan endo-1,4-beta-mannosidase activity;GO:0016798~hydrolase activity, acting on glycosyl bonds;GO:0016787~hydrolase activity	GO:0005975~carbohydrate metabolic process;GO:0009845~seed germination;GO:0008152~metabolic process	GO:0005576~extracellular region
Solyc02g085950.1.1	#N/A	#N/A	#N/A
Solyc03g111710.1.1	GO:0008270~zinc ion binding;GO:0004402~histone acetyltransferase activity;GO:0003712~transcription cofactor activity;GO:0005515~protein binding	GO:0006355~regulation of transcription, DNA-templated;GO:0016573~histone acetylation	GO:0005634~nucleus
Solyc10g080410.1.1	GO:0003700~sequence-specific DNA binding transcription factor activity;GO:0043565~sequence-specific DNA binding	GO:0006355~regulation of transcription, DNA-templated;GO:0006351~transcription, DNA-templated	NA
Solyc05g054510.1.1	GO:0003677~DNA binding	GO:0006355~regulation of transcription, DNA-templated	NA
Solyc09g091910.1.1	GO:0046872~metal ion binding;GO:0016787~hydrolase activity;GO:0003993~acid phosphatase activity	NA	NA
Solyc12g056690.1.1	#N/A	#N/A	#N/A
Solyc11g006710.1.1	GO:0015171~amino acid transmembrane transporter activity	GO:0003333~amino acid transmembrane transport	GO:0016020~membrane;GO:0016021~integral component of membrane
Solyc05g005960.1.1	GO:0005215~transporter activity	GO:0006857~oligopeptide transport;GO:0006810~transport	GO:0016020~membrane;GO:0016021~integral component of membrane
Solyc02g078930.1.1	NA	GO:0008150~biological_process	NA
Solyc01g108240.1.1	GO:0003700~sequence-specific DNA binding transcription factor activity;GO:0003677~DNA binding	GO:0006355~regulation of transcription, DNA-templated;GO:0006351~transcription, DNA-templated	GO:0005634~nucleus
Solyc09g092630.1.1	#N/A	#N/A	#N/A
Solyc01g057590.1.1	NA	NA	NA
Solyc06g036240.1.1	GO:0005524~ATP binding;GO:0016887~ATPase activity	GO:0006200~ATP catabolic process	NA
Solyc02g068410.1.1	#N/A	#N/A	#N/A
Solyc04g077580.1.1	GO:0008083~growth factor activity	GO:0008283~cell proliferation	GO:0005576~extracellular region
Solyc04g051680.1.1	#N/A	#N/A	#N/A
Solyc09g014750.1.1	GO:0003674~molecular_function	GO:0009737~response to abscisic acid;GO:0016567~protein ubiquitination;GO:0009640~photomorphogenesis;GO:0009845~seed germination;GO:0009933~meristem structural organization;GO:0010182~sugar mediated signaling pathway;GO:0010228~vegetative to reproductive phase transition of meristem;GO:0050826~response to freezing;GO:0019915~lipid storage;GO:0048825~cotyledon development;GO:0010162~seed dormancy …	NA
Solyc11g071560.1.1	#N/A	#N/A	#N/A
Solyc03g078790.1.1	#N/A	#N/A	#N/A
Solyc02g085730.1.1	#N/A	#N/A	#N/A
Solyc02g037550.1.1	NA	GO:0055085~transmembrane transport	GO:0016021~integral component of membrane
Solyc07g061800.1.1	NA	NA	NA
Solyc10g076250.1.1	GO:0003824~catalytic activity;GO:0030170~pyridoxal phosphate binding;GO:0008483~transaminase activity	GO:0008152~metabolic process	NA
Solyc06g083900.1.1	GO:0003682~chromatin binding;GO:0003677~DNA binding;GO:0003700~sequence-specific DNA binding transcription factor activity	GO:0002679~respiratory burst involved in defense response;GO:0052542~defense response by callose deposition;GO:0035556~intracellular signal transduction;GO:0009737~response to abscisic acid;GO:0009738~abscisic acid-activated signaling pathway;GO:0009867~jasmonic acid mediated signaling pathway;GO:0009873~ethylene-activated signaling pathway;GO:0007165~signal transduction;GO:0009414~response to wa…	NA
Solyc03g098240.1.1	GO:0003824~catalytic activity;GO:0030170~pyridoxal phosphate binding;GO:0005516~calmodulin binding;GO:0004351~glutamate decarboxylase activity;GO:0016831~carboxy-lyase activity;GO:0016829~lyase activity	GO:0019752~carboxylic acid metabolic process;GO:0006536~glutamate metabolic process	GO:0009506~plasmodesma
Solyc07g062370.1.1	NA	NA	NA
Solyc10g084560.1.1	#N/A	#N/A	#N/A
Solyc11g071480.1.1	GO:0016747~transferase activity, transferring acyl groups other than amino-acyl groups	NA	NA
Solyc07g045430.1.1	GO:0016787~hydrolase activity	NA	NA
Solyc12g042730.1.1	NA	NA	NA
Solyc04g017670.1.1	#N/A	#N/A	#N/A
Solyc09g065320.1.1	NA	NA	NA
Solyc06g083480.1.1	#N/A	#N/A	#N/A
Solyc12g098610.1.1	GO:0004553~hydrolase activity, hydrolyzing O-glycosyl compounds;GO:0016762~xyloglucan:xyloglucosyl transferase activity	GO:0005975~carbohydrate metabolic process;GO:0006073~cellular glucan metabolic process	GO:0048046~apoplast;GO:0005618~cell wall
Solyc02g079450.1.1	#N/A	#N/A	#N/A
Solyc05g051740.1.1	#N/A	#N/A	#N/A
Solyc06g066510.1.1	#N/A	#N/A	#N/A
Solyc06g071220.1.1	NA	NA	NA
Solyc01g090330.1.1	#N/A	#N/A	#N/A
Solyc09g092740.1.1	NA	NA	NA
Solyc03g081250.1.1	#N/A	#N/A	#N/A
Solyc02g078160.1.1	NA	NA	NA
Solyc03g098760.1.1	#N/A	#N/A	#N/A
Solyc08g075210.1.1	GO:0016747~transferase activity, transferring acyl groups other than amino-acyl groups	NA	NA
Solyc03g025330.1.1	NA	NA	GO:0016020~membrane;GO:0016021~integral component of membrane
Solyc01g090740.1.1	#N/A	#N/A	#N/A
Solyc06g048930.1.1	#N/A	#N/A	#N/A
Solyc03g111820.1.1	NA	NA	NA
Solyc07g051870.1.1	GO:0016772~transferase activity, transferring phosphorus-containing groups;GO:0005524~ATP binding;GO:0004674~protein serine/threonine kinase activity;GO:0004672~protein kinase activity;GO:0000166~nucleotide binding	GO:0006468~protein phosphorylation	NA
Solyc10g079640.1.1	GO:0016787~hydrolase activity	GO:0008152~metabolic process;GO:0009694~jasmonic acid metabolic process;GO:0009611~response to wounding;GO:0009753~response to jasmonic acid;GO:0009620~response to fungus;GO:0009695~jasmonic acid biosynthetic process	NA
Solyc10g006530.1.1	#N/A	#N/A	#N/A
Solyc04g053110.1.1	GO:0009055~electron carrier activity;GO:0015035~protein disulfide oxidoreductase activity	GO:0045454~cell redox homeostasis	NA
Solyc07g042360.1.1	NA	NA	NA
Solyc06g075090.1.1	GO:0016787~hydrolase activity	NA	NA
Solyc01g090410.1.1	GO:0008474~palmitoyl-(protein) hydrolase activity	GO:0006464~cellular protein modification process	GO:0005829~cytosol;GO:0005773~vacuole
Solyc06g062390.1.1	GO:0003993~acid phosphatase activity	NA	NA
Solyc02g072540.1.1	GO:0016740~transferase activity;GO:0016772~transferase activity, transferring phosphorus-containing groups;GO:0016301~kinase activity;GO:0005524~ATP binding;GO:0004674~protein serine/threonine kinase activity;GO:0004672~protein kinase activity;GO:0000166~nucleotide binding	GO:0016310~phosphorylation;GO:0006468~protein phosphorylation;GO:0007165~signal transduction	NA
Solyc08g082870.1.1	#N/A	#N/A	#N/A
Solyc01g006390.1.1	#N/A	#N/A	#N/A
Solyc02g080770.1.1	#N/A	#N/A	#N/A
Solyc11g020640.1.1	#N/A	#N/A	#N/A
Solyc07g051860.1.1	GO:0016772~transferase activity, transferring phosphorus-containing groups;GO:0005524~ATP binding;GO:0004674~protein serine/threonine kinase activity;GO:0004672~protein kinase activity;GO:0000166~nucleotide binding	GO:0006468~protein phosphorylation	NA
Solyc01g100550.1.1	NA	NA	NA
Solyc01g014290.1.1	#N/A	#N/A	#N/A
Solyc01g112120.1.1	GO:0050661~NADP binding;GO:0050660~flavin adenine dinucleotide binding;GO:0004499~N,N-dimethylaniline monooxygenase activity	GO:0055114~oxidation-reduction process	NA
Solyc01g094210.1.1	GO:0016491~oxidoreductase activity	GO:0008152~metabolic process;GO:0055114~oxidation-reduction process	NA
Solyc11g010850.1.1	GO:0016740~transferase activity;GO:0003824~catalytic activity;GO:0008661~1-deoxy-D-xylulose-5-phosphate synthase activity	GO:0008152~metabolic process;GO:0016114~terpenoid biosynthetic process	NA
Solyc06g061210.1.1	#N/A	#N/A	#N/A
Solyc01g097930.1.1	GO:0016740~transferase activity;GO:0004124~cysteine synthase activity	GO:0008652~cellular amino acid biosynthetic process;GO:0019344~cysteine biosynthetic process;GO:0006535~cysteine biosynthetic process from serine	NA
Solyc11g008440.1.1	NA	NA	GO:0016020~membrane;GO:0016021~integral component of membrane
Solyc07g052610.1.1	GO:0019901~protein kinase binding;GO:0005515~protein binding	GO:0000079~regulation of cyclin-dependent protein serine/threonine kinase activity;GO:0007049~cell cycle;GO:0010440~stomatal lineage progression;GO:0051301~cell division	NA
Solyc12g040640.1.1	GO:0003824~catalytic activity;GO:0004553~hydrolase activity, hydrolyzing O-glycosyl compounds	GO:0005975~carbohydrate metabolic process	NA
Solyc10g084580.1.1	NA	NA	NA
Solyc01g034010.1.1	#N/A	#N/A	#N/A
Solyc05g055740.1.1	GO:0016791~phosphatase activity;GO:0004725~protein tyrosine phosphatase activity	GO:0035335~peptidyl-tyrosine dephosphorylation;GO:0016311~dephosphorylation	NA
Solyc11g005430.1.1	#N/A	#N/A	#N/A
Solyc02g021290.1.1	#N/A	#N/A	#N/A
Solyc06g066560.1.1	#N/A	#N/A	#N/A
Solyc05g041200.1.1	GO:0046872~metal ion binding;GO:0003868~4-hydroxyphenylpyruvate dioxygenase activity;GO:0016701~oxidoreductase activity, acting on single donors with incorporation of molecular oxygen	GO:0055114~oxidation-reduction process;GO:0009072~aromatic amino acid family metabolic process	NA
Solyc12g009220.1.1	NA	NA	NA
Solyc02g090980.1.1	GO:0016772~transferase activity, transferring phosphorus-containing groups;GO:0005524~ATP binding;GO:0004674~protein serine/threonine kinase activity;GO:0004672~protein kinase activity;GO:0000166~nucleotide binding	GO:0006468~protein phosphorylation	NA
Solyc05g055540.1.1	NA	GO:0055085~transmembrane transport	GO:0016021~integral component of membrane
Solyc01g066470.1.1	#N/A	#N/A	#N/A
Solyc06g051400.1.1	GO:0016717~oxidoreductase activity, acting on paired donors, with oxidation of a pair of donors resulting in the reduction of molecular oxygen to two molecules of water	GO:0055114~oxidation-reduction process;GO:0006629~lipid metabolic process	NA
Solyc01g093960.1.1	#N/A	#N/A	#N/A
Solyc02g068250.1.1	#N/A	#N/A	#N/A
Solyc12g017530.1.1	NA	NA	NA
Solyc10g086570.1.1	#N/A	#N/A	#N/A
Solyc10g084320.1.1	GO:0016787~hydrolase activity;GO:0008233~peptidase activity;GO:0042802~identical protein binding;GO:0004252~serine-type endopeptidase activity;GO:0008236~serine-type peptidase activity	GO:0006508~proteolysis;GO:0043086~negative regulation of catalytic activity	NA
Solyc11g011980.1.1	GO:0046872~metal ion binding;GO:0008270~zinc ion binding;GO:0005515~protein binding	NA	NA
Solyc08g068190.1.1	#N/A	#N/A	#N/A
Solyc06g060640.1.1	NA	NA	NA
Solyc05g015940.1.1	#N/A	#N/A	#N/A
Solyc02g078110.1.1	NA	NA	NA
Solyc12g095970.1.1	#N/A	#N/A	#N/A
Solyc06g068340.1.1	#N/A	#N/A	#N/A
Solyc01g097660.1.1	#N/A	#N/A	#N/A
Solyc02g069430.1.1	#N/A	#N/A	#N/A
Solyc06g053810.1.1	GO:0016301~kinase activity;GO:0005524~ATP binding	GO:0016310~phosphorylation	GO:0016020~membrane
Solyc11g006790.1.1	#N/A	#N/A	#N/A
Solyc09g098420.1.1	GO:0016740~transferase activity;GO:0016772~transferase activity, transferring phosphorus-containing groups;GO:0016301~kinase activity;GO:0005524~ATP binding;GO:0004674~protein serine/threonine kinase activity;GO:0004672~protein kinase activity;GO:0000166~nucleotide binding;GO:0005515~protein binding	GO:0016310~phosphorylation;GO:0006468~protein phosphorylation	GO:0016020~membrane;GO:0016021~integral component of membrane
Solyc05g054590.1.1	#N/A	#N/A	#N/A
Solyc01g108020.1.1	#N/A	#N/A	#N/A
Solyc12g099190.1.1	GO:0030599~pectinesterase activity;GO:0004857~enzyme inhibitor activity	GO:0043086~negative regulation of catalytic activity	NA
Solyc04g007780.1.1	#N/A	#N/A	#N/A
Solyc03g121270.1.1	#N/A	#N/A	#N/A
Solyc01g110000.1.1	GO:0003824~catalytic activity;GO:0016787~hydrolase activity;GO:0016798~hydrolase activity, acting on glycosyl bonds;GO:0004565~beta-galactosidase activity;GO:0004553~hydrolase activity, hydrolyzing O-glycosyl compounds	GO:0008152~metabolic process;GO:0005975~carbohydrate metabolic process	NA
Solyc12g044330.1.1	#N/A	#N/A	#N/A
Solyc12g010980.1.1	GO:0016747~transferase activity, transferring acyl groups other than amino-acyl groups	NA	NA
Solyc06g059850.1.1	GO:0016624~oxidoreductase activity, acting on the aldehyde or oxo group of donors, disulfide as acceptor	GO:0008152~metabolic process	NA
Solyc01g066560.1.1	GO:0015297~antiporter activity;GO:0015238~drug transmembrane transporter activity	GO:0055085~transmembrane transport;GO:0006855~drug transmembrane transport	GO:0016020~membrane
Solyc01g005440.1.1	#N/A	#N/A	#N/A
Solyc03g020040.1.1	#N/A	#N/A	#N/A
Solyc11g005190.1.1	#N/A	#N/A	#N/A
Solyc05g009720.1.1	GO:0003682~chromatin binding;GO:0003677~DNA binding	NA	NA
Solyc03g034230.1.1	#N/A	#N/A	#N/A
Solyc01g099870.1.1	NA	GO:0006810~transport;GO:0008643~carbohydrate transport	GO:0016020~membrane;GO:0005886~plasma membrane;GO:0016021~integral component of membrane
Solyc01g091050.1.1	GO:0016787~hydrolase activity;GO:0045330~aspartyl esterase activity;GO:0030599~pectinesterase activity;GO:0004857~enzyme inhibitor activity	GO:0042545~cell wall modification;GO:0045490~pectin catabolic process;GO:0043086~negative regulation of catalytic activity	GO:0005618~cell wall
Solyc03g020030.1.1	#N/A	#N/A	#N/A
Solyc12g096770.1.1	GO:0016747~transferase activity, transferring acyl groups other than amino-acyl groups	NA	NA
Solyc05g018870.1.1	#N/A	#N/A	#N/A
Solyc12g056420.1.1	#N/A	#N/A	#N/A
Solyc08g036620.1.1	NA	NA	NA
Solyc09g010960.1.1	#N/A	#N/A	#N/A
Solyc03g013620.1.1	GO:0016491~oxidoreductase activity;GO:0008137~NADH dehydrogenase (ubiquinone) activity	GO:0055114~oxidation-reduction process;GO:0042773~ATP synthesis coupled electron transport	NA
Solyc03g111900.1.1	#N/A	#N/A	#N/A
Solyc08g062250.1.1	#N/A	#N/A	#N/A
Solyc10g011990.1.1	#N/A	#N/A	#N/A
Solyc01g091490.1.1	#N/A	#N/A	#N/A
Solyc01g108030.1.1	GO:0016874~ligase activity;GO:0004485~methylcrotonoyl-CoA carboxylase activity;GO:0050897~cobalt ion binding;GO:0008270~zinc ion binding;GO:0000166~nucleotide binding;GO:0005524~ATP binding	GO:0006552~leucine catabolic process;GO:0009616~virus induced gene silencing;GO:0010050~vegetative phase change	GO:0005759~mitochondrial matrix;GO:0005739~mitochondrion
Solyc10g017980.1.1	#N/A	#N/A	#N/A
Solyc02g078910.1.1	#N/A	#N/A	#N/A
Solyc01g107390.1.1	#N/A	#N/A	#N/A
Solyc09g011160.1.1	NA	NA	NA
Solyc03g006540.1.1	NA	GO:0008150~biological_process	GO:0009507~chloroplast
Solyc06g065050.1.1	NA	NA	NA
Solyc05g013010.1.1	GO:0008146~sulfotransferase activity	NA	NA
Solyc02g083280.1.1	#N/A	#N/A	#N/A
Solyc09g059170.1.1	#N/A	#N/A	#N/A
Solyc03g061620.1.1	#N/A	#N/A	#N/A
Solyc09g090300.1.1	#N/A	#N/A	#N/A
Solyc09g092300.1.1	GO:0043531~ADP binding	NA	NA
Solyc11g020020.1.1	#N/A	#N/A	#N/A
Solyc05g006730.1.1	GO:0005515~protein binding	NA	NA
Solyc05g041390.1.1	NA	NA	NA
Solyc10g078770.1.1	#N/A	#N/A	#N/A
Solyc09g092710.1.1	NA	NA	NA
Solyc07g063880.1.1	#N/A	#N/A	#N/A
Solyc09g005940.1.1	#N/A	#N/A	#N/A
Solyc12g044260.1.1	GO:0048037~cofactor binding;GO:0051287~NAD binding;GO:0016616~oxidoreductase activity, acting on the CH-OH group of donors, NAD or NADP as acceptor	GO:0008152~metabolic process;GO:0055114~oxidation-reduction process	NA
Solyc07g053240.1.1	GO:0003682~chromatin binding;GO:0003677~DNA binding	NA	NA
Solyc09g091700.1.1	#N/A	#N/A	#N/A
Solyc03g082520.1.1	#N/A	#N/A	#N/A
Solyc07g056540.1.1	#N/A	#N/A	#N/A
Solyc08g078650.1.1	GO:0016757~transferase activity, transferring glycosyl groups	NA	NA
Solyc07g006230.1.1	NA	NA	NA
Solyc03g007030.1.1	#N/A	#N/A	#N/A
Solyc04g007830.1.1	#N/A	#N/A	#N/A
Solyc12g042100.1.1	#N/A	#N/A	#N/A
Solyc02g067170.1.1	#N/A	#N/A	#N/A
Solyc03g115010.1.1	#N/A	#N/A	#N/A
Solyc04g019310.1.1	#N/A	#N/A	#N/A
Solyc04g057980.1.1	GO:0016655~oxidoreductase activity, acting on NAD(P)H, quinone or similar compound as acceptor;GO:0048038~quinone binding;GO:0016491~oxidoreductase activity	GO:0055114~oxidation-reduction process;GO:0010258~NADH dehydrogenase complex (plastoquinone) assembly	GO:0010598~NAD(P)H dehydrogenase complex (plastoquinone);GO:0009535~chloroplast thylakoid membrane;GO:0009579~thylakoid;GO:0009536~plastid;GO:0016020~membrane;GO:0009507~chloroplast
Solyc11g012120.1.1	#N/A	#N/A	#N/A
Solyc01g006380.1.1	#N/A	#N/A	#N/A
Solyc03g083120.1.1	#N/A	#N/A	#N/A
Solyc09g011960.1.1	GO:0046872~metal ion binding;GO:0016491~oxidoreductase activity;GO:0052716~hydroquinone:oxygen oxidoreductase activity;GO:0005507~copper ion binding	GO:0055114~oxidation-reduction process;GO:0046274~lignin catabolic process;GO:0009698~phenylpropanoid metabolic process;GO:0010413~glucuronoxylan metabolic process;GO:0045492~xylan biosynthetic process;GO:0009832~plant-type cell wall biogenesis;GO:0009809~lignin biosynthetic process	GO:0048046~apoplast;GO:0005576~extracellular region
Solyc06g048710.1.1	#N/A	#N/A	#N/A
Solyc11g066140.1.1	#N/A	#N/A	#N/A
Solyc03g036460.1.1	#N/A	#N/A	#N/A
Solyc04g056570.1.1	#N/A	#N/A	#N/A
Solyc11g010380.1.1	GO:0015297~antiporter activity;GO:0015238~drug transmembrane transporter activity	GO:0055085~transmembrane transport;GO:0006855~drug transmembrane transport	GO:0016020~membrane
Solyc08g007130.1.1	GO:0003824~catalytic activity;GO:0016161~beta-amylase activity	GO:0000272~polysaccharide catabolic process;GO:0005975~carbohydrate metabolic process	NA
Solyc06g060600.1.1	#N/A	#N/A	#N/A
Solyc01g099160.1.1	GO:0046872~metal ion binding;GO:0016491~oxidoreductase activity;GO:0005506~iron ion binding;GO:0051213~dioxygenase activity;GO:0016702~oxidoreductase activity, acting on single donors with incorporation of molecular oxygen, incorporation of two atoms of oxygen;GO:0016165~linoleate 13S-lipoxygenase activity;GO:0005515~protein binding	GO:0055114~oxidation-reduction process;GO:0031408~oxylipin biosynthetic process;GO:0006633~fatty acid biosynthetic process	NA
Solyc03g119370.1.1	#N/A	#N/A	#N/A
Solyc11g005270.1.1	#N/A	#N/A	#N/A
Solyc02g093700.1.1	NA	NA	NA
Solyc05g006220.1.1	GO:0016787~hydrolase activity	GO:0008152~metabolic process	NA
Solyc12g009800.1.1	GO:0046872~metal ion binding;GO:0016787~hydrolase activity;GO:0003993~acid phosphatase activity	NA	NA
Solyc06g066280.1.1	GO:0046872~metal ion binding;GO:0020037~heme binding;GO:0016705~oxidoreductase activity, acting on paired donors, with incorporation or reduction of molecular oxygen;GO:0009055~electron carrier activity;GO:0004497~monooxygenase activity;GO:0016491~oxidoreductase activity;GO:0005506~iron ion binding	GO:0055114~oxidation-reduction process	NA
Solyc07g038160.1.1	GO:0003700~sequence-specific DNA binding transcription factor activity;GO:0043565~sequence-specific DNA binding;GO:0008270~zinc ion binding	GO:0006355~regulation of transcription, DNA-templated	NA
Solyc02g081770.1.1	GO:0016747~transferase activity, transferring acyl groups other than amino-acyl groups	NA	NA
Solyc04g009960.1.1	#N/A	#N/A	#N/A
Solyc03g078810.1.1	GO:0016740~transferase activity;GO:0016758~transferase activity, transferring hexosyl groups;GO:0016757~transferase activity, transferring glycosyl groups	GO:0008152~metabolic process	NA
Solyc11g065600.1.1	GO:0004553~hydrolase activity, hydrolyzing O-glycosyl compounds;GO:0016762~xyloglucan:xyloglucosyl transferase activity	GO:0005975~carbohydrate metabolic process;GO:0006073~cellular glucan metabolic process	GO:0048046~apoplast;GO:0005618~cell wall
Solyc08g065380.1.1	GO:0003682~chromatin binding;GO:0003677~DNA binding;GO:0008270~zinc ion binding;GO:0003676~nucleic acid binding	NA	NA
Solyc03g117890.1.1	#N/A	#N/A	#N/A
Solyc12g006050.1.1	GO:0005215~transporter activity	GO:0006810~transport	GO:0016020~membrane
Solyc07g061720.1.1	GO:0016706~oxidoreductase activity, acting on paired donors, with incorporation or reduction of molecular oxygen, 2-oxoglutarate as one donor, and incorporation of one atom each of oxygen into both donors;GO:0016491~oxidoreductase activity;GO:0005506~iron ion binding	GO:0055114~oxidation-reduction process	NA
Solyc06g060770.1.1	GO:0008864~formyltetrahydrofolate deformylase activity;GO:0016742~hydroxymethyl-, formyl- and related transferase activity;GO:0016597~amino acid binding	GO:0009058~biosynthetic process;GO:0006189~'de novo' IMP biosynthetic process;GO:0008152~metabolic process	NA
Solyc12g096800.1.1	#N/A	#N/A	#N/A
Solyc08g066720.1.1	#N/A	#N/A	#N/A
Solyc10g007270.1.1	NA	NA	GO:0005615~extracellular space
Solyc04g071150.1.1	GO:0046872~metal ion binding;GO:0020037~heme binding;GO:0016705~oxidoreductase activity, acting on paired donors, with incorporation or reduction of molecular oxygen;GO:0009055~electron carrier activity;GO:0004497~monooxygenase activity;GO:0016491~oxidoreductase activity;GO:0005506~iron ion binding	GO:0055114~oxidation-reduction process	NA
Solyc10g083430.1.1	#N/A	#N/A	#N/A
Solyc12g056480.1.1	NA	NA	NA
Solyc04g008330.1.1	GO:0016740~transferase activity;GO:0016758~transferase activity, transferring hexosyl groups;GO:0016757~transferase activity, transferring glycosyl groups	GO:0008152~metabolic process	NA
Solyc01g088090.1.1	GO:0080124~pheophytinase activity;GO:0005515~protein binding	GO:0015996~chlorophyll catabolic process	GO:0009507~chloroplast
Solyc04g081840.1.1	#N/A	#N/A	#N/A
Solyc11g021360.1.1	#N/A	#N/A	#N/A
Solyc12g019550.1.1	#N/A	#N/A	#N/A
Solyc06g074040.1.1	#N/A	#N/A	#N/A
Solyc09g072770.1.1	NA	NA	NA
Solyc02g065550.1.1	NA	NA	NA
Solyc01g066460.1.1	#N/A	#N/A	#N/A
Solyc03g097570.1.1	NA	GO:0006810~transport;GO:0008643~carbohydrate transport	GO:0016020~membrane;GO:0005886~plasma membrane;GO:0016021~integral component of membrane
Solyc04g074770.1.1	#N/A	#N/A	#N/A
Solyc08g005670.1.1	GO:0010333~terpene synthase activity;GO:0000287~magnesium ion binding;GO:0016829~lyase activity	NA	NA
Solyc11g006020.1.1	#N/A	#N/A	#N/A
Solyc10g083210.1.1	GO:0003677~DNA binding	GO:0006355~regulation of transcription, DNA-templated;GO:0006351~transcription, DNA-templated	GO:0005634~nucleus
Solyc07g052620.1.1	GO:0008270~zinc ion binding	NA	GO:0005622~intracellular
Solyc07g053360.1.1	NA	NA	NA
Solyc08g066880.1.1	#N/A	#N/A	#N/A
Solyc11g071290.1.1	GO:0016491~oxidoreductase activity;GO:0008270~zinc ion binding	GO:0055114~oxidation-reduction process	NA
Solyc07g049670.1.1	GO:0016747~transferase activity, transferring acyl groups other than amino-acyl groups	NA	NA
Solyc10g008710.1.1	#N/A	#N/A	#N/A
Solyc08g016770.1.1	#N/A	#N/A	#N/A
Solyc05g021080.1.1	#N/A	#N/A	#N/A
Solyc01g008940.1.1	#N/A	#N/A	#N/A
Solyc11g042630.1.1	#N/A	#N/A	#N/A
Solyc10g061830.1.1	#N/A	#N/A	#N/A
Solyc10g005440.1.1	#N/A	#N/A	#N/A
Solyc08g077530.1.1	#N/A	#N/A	#N/A
Solyc01g110110.1.1	GO:0016787~hydrolase activity;GO:0008234~cysteine-type peptidase activity;GO:0008233~peptidase activity	GO:0006508~proteolysis	NA
Solyc05g055650.1.1	NA	NA	NA
Solyc07g017610.1.1	GO:0016491~oxidoreductase activity	GO:0055114~oxidation-reduction process	NA
Solyc01g011430.1.1	GO:0004144~diacylglycerol O-acyltransferase activity	GO:0045017~glycerolipid biosynthetic process	NA
Solyc03g112590.1.1	GO:0017111~nucleoside-triphosphatase activity;GO:0005524~ATP binding;GO:0000166~nucleotide binding;GO:0016787~hydrolase activity	NA	NA
Solyc11g027840.1.1	GO:0016787~hydrolase activity	NA	NA
Solyc04g016230.1.1	GO:0016740~transferase activity;GO:0016758~transferase activity, transferring hexosyl groups;GO:0016757~transferase activity, transferring glycosyl groups	GO:0008152~metabolic process	NA
Solyc01g104900.1.1	#N/A	#N/A	#N/A
Solyc10g052740.1.1	#N/A	#N/A	#N/A
Solyc03g118970.1.1	GO:0015297~antiporter activity;GO:0015238~drug transmembrane transporter activity	GO:0055085~transmembrane transport;GO:0006855~drug transmembrane transport	GO:0016020~membrane
Solyc08g005720.1.1	#N/A	#N/A	#N/A
Solyc03g096780.1.1	#N/A	#N/A	#N/A
Solyc03g044300.1.1	GO:0003700~sequence-specific DNA binding transcription factor activity;GO:0003677~DNA binding	GO:0006355~regulation of transcription, DNA-templated;GO:0006351~transcription, DNA-templated;GO:0010093~specification of floral organ identity;GO:0030154~cell differentiation;GO:0048481~ovule development;GO:0007275~multicellular organismal development;GO:0009908~flower development;GO:0009888~tissue development;GO:0010073~meristem maintenance;GO:0048316~seed development	GO:0005634~nucleus
Solyc09g008430.1.1	#N/A	#N/A	#N/A
Solyc08g014190.1.1	GO:0046872~metal ion binding;GO:0020037~heme binding;GO:0016705~oxidoreductase activity, acting on paired donors, with incorporation or reduction of molecular oxygen;GO:0009055~electron carrier activity;GO:0004497~monooxygenase activity;GO:0016491~oxidoreductase activity;GO:0005506~iron ion binding	GO:0055114~oxidation-reduction process	NA
Solyc01g103130.1.1	#N/A	#N/A	#N/A
Solyc08g068490.1.1	#N/A	#N/A	#N/A
Solyc06g060840.1.1	NA	NA	GO:0016020~membrane;GO:0016021~integral component of membrane;GO:0012511~monolayer-surrounded lipid storage body;GO:0005811~lipid particle
Solyc12g005660.1.1	#N/A	#N/A	#N/A
Solyc04g063350.1.1	GO:0016624~oxidoreductase activity, acting on the aldehyde or oxo group of donors, disulfide as acceptor	GO:0008152~metabolic process	NA
Solyc02g063150.1.1	GO:0004497~monooxygenase activity;GO:0016491~oxidoreductase activity;GO:0016984~ribulose-bisphosphate carboxylase activity;GO:0016829~lyase activity	GO:0055114~oxidation-reduction process;GO:0015977~carbon fixation;GO:0019253~reductive pentose-phosphate cycle;GO:0015979~photosynthesis;GO:0009853~photorespiration	GO:0009536~plastid;GO:0009507~chloroplast
Solyc08g068720.1.1	GO:0008080~N-acetyltransferase activity	NA	NA
Solyc08g007230.1.1	#N/A	#N/A	#N/A
Solyc03g078780.1.1	#N/A	#N/A	#N/A
Solyc10g086580.1.1	GO:0005524~ATP binding	NA	NA
Solyc02g055440.1.1	NA	GO:0008150~biological_process	NA
Solyc02g062470.1.1	NA	NA	NA
Solyc01g107190.1.1	#N/A	#N/A	#N/A
Solyc11g010630.1.1	#N/A	#N/A	#N/A
Solyc10g009290.1.1	GO:0046983~protein dimerization activity	NA	NA
Solyc04g007820.1.1	NA	GO:0006952~defense response;GO:0009607~response to biotic stimulus	NA
Solyc01g110360.1.1	GO:0003824~catalytic activity;GO:0004332~fructose-bisphosphate aldolase activity;GO:0016829~lyase activity	GO:0006096~glycolytic process	NA
Solyc03g112680.1.1	GO:0005515~protein binding	NA	NA
Solyc10g055720.1.1	GO:0016772~transferase activity, transferring phosphorus-containing groups;GO:0005524~ATP binding;GO:0004674~protein serine/threonine kinase activity;GO:0004672~protein kinase activity;GO:0016597~amino acid binding	GO:0006468~protein phosphorylation;GO:0008152~metabolic process	NA
Solyc08g016720.1.1	GO:0051213~dioxygenase activity	NA	NA
Solyc08g066900.1.1	#N/A	#N/A	#N/A
Solyc10g079980.1.1	GO:0016740~transferase activity;GO:0016758~transferase activity, transferring hexosyl groups;GO:0016757~transferase activity, transferring glycosyl groups	GO:0008152~metabolic process	NA
Solyc10g076370.1.1	GO:0003700~sequence-specific DNA binding transcription factor activity;GO:0003677~DNA binding	GO:0006355~regulation of transcription, DNA-templated;GO:0006351~transcription, DNA-templated	GO:0005634~nucleus
Solyc10g079410.1.1	#N/A	#N/A	#N/A
Solyc07g065940.1.1	#N/A	#N/A	#N/A
Solyc06g053220.1.1	#N/A	#N/A	#N/A
Solyc10g017970.1.1	#N/A	#N/A	#N/A
Solyc04g014600.1.1	#N/A	#N/A	#N/A
Solyc08g078180.1.1	#N/A	#N/A	#N/A
Solyc01g080050.1.1	#N/A	#N/A	#N/A
Solyc08g077810.1.1	#N/A	#N/A	#N/A
Solyc01g056830.1.1	#N/A	#N/A	#N/A
Solyc08g077380.1.1	#N/A	#N/A	#N/A
Solyc01g049820.1.1	#N/A	#N/A	#N/A
Solyc04g063200.1.1	#N/A	#N/A	#N/A
Solyc10g074460.1.1	#N/A	#N/A	#N/A
Solyc03g042550.1.1	#N/A	#N/A	#N/A
Solyc05g047600.1.1	#N/A	#N/A	#N/A
Solyc02g083040.1.1	NA	NA	NA
Solyc08g079140.1.1	#N/A	#N/A	#N/A
Solyc04g011880.1.1	#N/A	#N/A	#N/A
Solyc10g050690.1.1	#N/A	#N/A	#N/A
Solyc01g100120.1.1	#N/A	#N/A	#N/A
Solyc02g069420.1.1	#N/A	#N/A	#N/A
Solyc01g097520.1.1	#N/A	#N/A	#N/A
Solyc10g048030.1.1	#N/A	#N/A	#N/A
Solyc06g066250.1.1	NA	NA	NA
Solyc12g009200.1.1	GO:0046872~metal ion binding	GO:0015979~photosynthesis;GO:0009765~photosynthesis, light harvesting;GO:0010155~regulation of proton transport;GO:0030003~cellular cation homeostasis;GO:0070838~divalent metal ion transport;GO:0019288~isopentenyl diphosphate biosynthetic process, methylerythritol 4-phosphate pathway;GO:0006098~pentose-phosphate shunt;GO:0006364~rRNA processing;GO:0019761~glucosinolate biosynthetic process;GO:000…	GO:0016020~membrane;GO:0009507~chloroplast
Solyc01g096260.1.1	#N/A	#N/A	#N/A
Solyc01g105360.1.1	GO:0016740~transferase activity;GO:0016758~transferase activity, transferring hexosyl groups;GO:0016757~transferase activity, transferring glycosyl groups	GO:0008152~metabolic process	NA
Solyc06g074140.1.1	GO:0004842~ubiquitin-protein transferase activity;GO:0005488~binding	GO:0016567~protein ubiquitination	GO:0000151~ubiquitin ligase complex
Solyc04g008260.1.1	GO:0016787~hydrolase activity;GO:0003993~acid phosphatase activity	NA	NA
Solyc08g082890.1.1	GO:0003682~chromatin binding;GO:0003677~DNA binding	NA	NA
Solyc04g076860.1.1	GO:0046872~metal ion binding;GO:0008270~zinc ion binding;GO:0005515~protein binding	NA	GO:0005886~plasma membrane
Solyc08g066270.1.1	#N/A	#N/A	#N/A
Solyc10g062160.1.1	GO:0005525~GTP binding;GO:0000166~nucleotide binding;GO:0003924~GTPase activity	GO:0006184~GTP catabolic process	NA
Solyc01g066970.1.1	#N/A	#N/A	#N/A
Solyc07g041990.1.1	NA	NA	NA
Solyc02g038640.1.1	#N/A	#N/A	#N/A
Solyc08g007830.1.1	#N/A	#N/A	#N/A
Solyc10g086680.1.1	NA	NA	NA
Solyc06g059710.1.1	GO:0046872~metal ion binding;GO:0016491~oxidoreductase activity;GO:0046914~transition metal ion binding;GO:0045300~acyl-[acyl-carrier-protein] desaturase activity	GO:0055114~oxidation-reduction process;GO:0006631~fatty acid metabolic process	NA
Solyc07g064660.1.1	NA	GO:0008299~isoprenoid biosynthetic process	NA
Solyc08g080190.1.1	GO:0050660~flavin adenine dinucleotide binding;GO:0016614~oxidoreductase activity, acting on CH-OH group of donors;GO:0008812~choline dehydrogenase activity	GO:0055114~oxidation-reduction process;GO:0006066~alcohol metabolic process	NA
Solyc12g036170.1.1	#N/A	#N/A	#N/A
Solyc01g066360.1.1	#N/A	#N/A	#N/A
Solyc04g008370.1.1	#N/A	#N/A	#N/A
Solyc04g064610.1.1	NA	GO:0006810~transport;GO:0008643~carbohydrate transport	GO:0016020~membrane;GO:0005886~plasma membrane;GO:0016021~integral component of membrane
Solyc12g056600.1.1	GO:0016491~oxidoreductase activity;GO:0004022~alcohol dehydrogenase (NAD) activity	GO:0008152~metabolic process;GO:0055114~oxidation-reduction process	NA
Solyc08g065540.1.1	GO:0003824~catalytic activity	GO:0008152~metabolic process	NA
Solyc07g042170.1.1	#N/A	#N/A	#N/A
Solyc05g051970.1.1	NA	NA	NA
Solyc10g080900.1.1	GO:0016491~oxidoreductase activity	GO:0008152~metabolic process;GO:0055114~oxidation-reduction process	NA
Solyc03g062720.1.1	GO:0003824~catalytic activity;GO:0030246~carbohydrate binding	GO:0005975~carbohydrate metabolic process	NA
Solyc01g005690.1.1	#N/A	#N/A	#N/A
Solyc03g042560.1.1	#N/A	#N/A	#N/A
Solyc04g070970.1.1	GO:0017111~nucleoside-triphosphatase activity;GO:0005524~ATP binding;GO:0000166~nucleotide binding;GO:0016887~ATPase activity	GO:0006200~ATP catabolic process	GO:0016020~membrane
Solyc01g087780.1.1	GO:0016787~hydrolase activity;GO:0008233~peptidase activity;GO:0042802~identical protein binding;GO:0004252~serine-type endopeptidase activity;GO:0008236~serine-type peptidase activity	GO:0006508~proteolysis;GO:0043086~negative regulation of catalytic activity	NA
Solyc12g099130.1.1	#N/A	#N/A	#N/A
Solyc03g078240.1.1	#N/A	#N/A	#N/A
Solyc12g007040.1.1	NA	NA	NA
Solyc11g020160.1.1	#N/A	#N/A	#N/A
Solyc11g007630.1.1	#N/A	#N/A	#N/A
Solyc11g010130.1.1	GO:0016772~transferase activity, transferring phosphorus-containing groups;GO:0005524~ATP binding;GO:0004674~protein serine/threonine kinase activity;GO:0004672~protein kinase activity	GO:0006468~protein phosphorylation	NA
Solyc09g008080.1.1	#N/A	#N/A	#N/A
Solyc03g007240.1.1	#N/A	#N/A	#N/A
Solyc09g075140.1.1	#N/A	#N/A	#N/A
Solyc05g007770.1.1	#N/A	#N/A	#N/A
Solyc11g007730.1.1	GO:0003824~catalytic activity	GO:0009116~nucleoside metabolic process	NA
Solyc09g075470.1.1	#N/A	#N/A	#N/A
Solyc01g091350.1.1	GO:0003677~DNA binding;GO:0003684~damaged DNA binding;GO:0042162~telomeric DNA binding;GO:0004003~ATP-dependent DNA helicase activity;GO:0016817~hydrolase activity, acting on acid anhydrides	GO:0000723~telomere maintenance;GO:0006310~DNA recombination;GO:0006303~double-strand break repair via nonhomologous end joining	GO:0005634~nucleus;GO:0043564~Ku70:Ku80 complex
Solyc03g123390.1.1	NA	NA	NA
Solyc02g037500.1.1	#N/A	#N/A	#N/A
Solyc09g082700.1.1	#N/A	#N/A	#N/A
Solyc04g016170.1.1	#N/A	#N/A	#N/A
Solyc07g049690.1.1	GO:0046872~metal ion binding;GO:0020037~heme binding;GO:0016705~oxidoreductase activity, acting on paired donors, with incorporation or reduction of molecular oxygen;GO:0009055~electron carrier activity;GO:0004497~monooxygenase activity;GO:0005506~iron ion binding;GO:0016829~lyase activity	GO:0055114~oxidation-reduction process;GO:0009684~indoleacetic acid biosynthetic process;GO:0006569~tryptophan catabolic process;GO:0006631~fatty acid metabolic process	GO:0009941~chloroplast envelope
Solyc01g095080.1.1	GO:0003824~catalytic activity;GO:0030170~pyridoxal phosphate binding;GO:0016847~1-aminocyclopropane-1-carboxylate synthase activity;GO:0016829~lyase activity	GO:0009058~biosynthetic process;GO:0009693~ethylene biosynthetic process;GO:0009835~fruit ripening;GO:0042218~1-aminocyclopropane-1-carboxylate biosynthetic process	NA
Solyc07g062500.1.1	GO:0046872~metal ion binding;GO:0020037~heme binding;GO:0016705~oxidoreductase activity, acting on paired donors, with incorporation or reduction of molecular oxygen;GO:0009055~electron carrier activity;GO:0004497~monooxygenase activity;GO:0016491~oxidoreductase activity;GO:0005506~iron ion binding	GO:0055114~oxidation-reduction process	NA
Solyc01g097510.1.1	GO:0005509~calcium ion binding;GO:0005544~calcium-dependent phospholipid binding	NA	NA
Solyc12g099930.1.1	GO:0003824~catalytic activity;GO:0030170~pyridoxal phosphate binding;GO:0050281~serine-glyoxylate transaminase activity;GO:0008453~alanine-glyoxylate transaminase activity;GO:0004760~serine-pyruvate transaminase activity;GO:0008483~transaminase activity;GO:0016740~transferase activity	GO:0008152~metabolic process;GO:0009651~response to salt stress;GO:0070838~divalent metal ion transport;GO:0030003~cellular cation homeostasis;GO:0009750~response to fructose;GO:0006833~water transport;GO:0009853~photorespiration	GO:0016020~membrane;GO:0009570~chloroplast stroma;GO:0005886~plasma membrane;GO:0048046~apoplast;GO:0005777~peroxisome;GO:0009507~chloroplast
Solyc03g116620.1.1	#N/A	#N/A	#N/A
Solyc09g092310.1.1	GO:0043531~ADP binding;GO:0017111~nucleoside-triphosphatase activity;GO:0005524~ATP binding;GO:0000166~nucleotide binding	GO:0006952~defense response	NA
Solyc08g066610.1.1	#N/A	#N/A	#N/A
Solyc01g087750.1.1	NA	NA	NA
Solyc06g065490.1.1	GO:0005509~calcium ion binding;GO:0005515~protein binding	GO:0015979~photosynthesis;GO:0030154~cell differentiation;GO:0009965~leaf morphogenesis;GO:0010027~thylakoid membrane organization	GO:0019898~extrinsic component of membrane;GO:0009654~photosystem II oxygen evolving complex;GO:0009523~photosystem II;GO:0031977~thylakoid lumen;GO:0009579~thylakoid;GO:0009543~chloroplast thylakoid lumen;GO:0009534~chloroplast thylakoid;GO:0009570~chloroplast stroma;GO:0009536~plastid;GO:0009507~chloroplast
Solyc04g007250.1.1	NA	NA	NA
Solyc06g007160.1.1	#N/A	#N/A	#N/A
Solyc08g005650.1.1	GO:0046872~metal ion binding;GO:0020037~heme binding;GO:0016705~oxidoreductase activity, acting on paired donors, with incorporation or reduction of molecular oxygen;GO:0009055~electron carrier activity;GO:0004497~monooxygenase activity;GO:0016491~oxidoreductase activity;GO:0005506~iron ion binding	GO:0055114~oxidation-reduction process	NA
Solyc01g112100.1.1	GO:0050661~NADP binding;GO:0050660~flavin adenine dinucleotide binding;GO:0004499~N,N-dimethylaniline monooxygenase activity	GO:0055114~oxidation-reduction process	NA
Solyc08g078460.1.1	GO:0016491~oxidoreductase activity	GO:0008152~metabolic process;GO:0055114~oxidation-reduction process	NA
Solyc01g106060.1.1	NA	NA	NA
Solyc06g054540.1.1	#N/A	#N/A	#N/A
Solyc08g083330.1.1	#N/A	#N/A	#N/A
Solyc12g019320.1.1	GO:0015297~antiporter activity;GO:0015238~drug transmembrane transporter activity	GO:0055085~transmembrane transport;GO:0006855~drug transmembrane transport	GO:0016020~membrane
Solyc11g011870.1.1	#N/A	#N/A	#N/A
Solyc01g104200.1.1	#N/A	#N/A	#N/A
Solyc01g105870.1.1	#N/A	#N/A	#N/A
Solyc05g045670.1.1	#N/A	#N/A	#N/A
Solyc09g082670.1.1	GO:0003700~sequence-specific DNA binding transcription factor activity;GO:0043565~sequence-specific DNA binding;GO:0003677~DNA binding	GO:0006355~regulation of transcription, DNA-templated;GO:0009408~response to heat	GO:0005634~nucleus
Solyc09g090480.1.1	#N/A	#N/A	#N/A
Solyc01g095500.1.1	#N/A	#N/A	#N/A
Solyc05g047510.1.1	#N/A	#N/A	#N/A
Solyc06g064590.1.1	#N/A	#N/A	#N/A
Solyc04g071340.1.1	GO:0016787~hydrolase activity;GO:0042578~phosphoric ester hydrolase activity;GO:0042132~fructose 1,6-bisphosphate 1-phosphatase activity	GO:0005975~carbohydrate metabolic process	NA
Solyc04g050970.1.1	#N/A	#N/A	#N/A
Solyc03g121740.1.1	#N/A	#N/A	#N/A
Solyc02g090040.1.1	NA	NA	NA
Solyc08g080060.1.1	NA	GO:0009664~plant-type cell wall organization	GO:0016020~membrane;GO:0005576~extracellular region
Solyc05g046140.1.1	NA	GO:0006952~defense response;GO:0009607~response to biotic stimulus	NA
Solyc10g074400.1.1	#N/A	#N/A	#N/A
Solyc05g005720.1.1	#N/A	#N/A	#N/A
Solyc10g050550.1.1	#N/A	#N/A	#N/A
Solyc07g054120.1.1	#N/A	#N/A	#N/A
Solyc04g071300.1.1	#N/A	#N/A	#N/A
Solyc09g092430.1.1	GO:0008430~selenium binding;GO:0005515~protein binding	NA	NA
Solyc02g068080.1.1	GO:0030554~adenyl nucleotide binding;GO:0005247~voltage-gated chloride channel activity;GO:0005216~ion channel activity	GO:0055085~transmembrane transport;GO:0006821~chloride transport	GO:0016020~membrane;GO:0016021~integral component of membrane
Solyc03g082530.1.1	NA	NA	NA
Solyc09g018890.1.1	NA	GO:0015979~photosynthesis	GO:0009507~chloroplast
Solyc10g047410.1.1	#N/A	#N/A	#N/A
Solyc04g082420.1.1	#N/A	#N/A	#N/A
Solyc04g016190.1.1	GO:0016740~transferase activity;GO:0016758~transferase activity, transferring hexosyl groups;GO:0016757~transferase activity, transferring glycosyl groups	GO:0008152~metabolic process	NA
Solyc10g080000.1.1	#N/A	#N/A	#N/A
Solyc07g063410.1.1	GO:0003677~DNA binding	GO:0006355~regulation of transcription, DNA-templated	NA
Solyc01g007330.1.1	GO:0046872~metal ion binding;GO:0004497~monooxygenase activity;GO:0016491~oxidoreductase activity;GO:0016984~ribulose-bisphosphate carboxylase activity;GO:0000287~magnesium ion binding;GO:0016829~lyase activity	GO:0055114~oxidation-reduction process;GO:0015977~carbon fixation;GO:0019253~reductive pentose-phosphate cycle;GO:0015979~photosynthesis;GO:0009853~photorespiration	GO:0009536~plastid;GO:0009507~chloroplast
Solyc04g025880.1.1	GO:0015079~potassium ion transmembrane transporter activity	GO:0071805~potassium ion transmembrane transport	GO:0016020~membrane
Solyc08g078090.1.1	GO:0016787~hydrolase activity;GO:0004806~triglyceride lipase activity	GO:0006629~lipid metabolic process	NA
Solyc09g097850.1.1	GO:0004869~cysteine-type endopeptidase inhibitor activity;GO:0030414~peptidase inhibitor activity	GO:0010466~negative regulation of peptidase activity;GO:0006952~defense response;GO:0010162~seed dormancy process;GO:0009062~fatty acid catabolic process	GO:0005576~extracellular region
Solyc02g072070.1.1	#N/A	#N/A	#N/A
Solyc10g083420.1.1	#N/A	#N/A	#N/A
Solyc03g119930.1.1	GO:0015116~sulfate transmembrane transporter activity	GO:0008272~sulfate transport;GO:0006810~transport	GO:0016021~integral component of membrane;GO:0016020~membrane;GO:0005773~vacuole;GO:0005774~vacuolar membrane
Solyc10g052650.1.1	#N/A	#N/A	#N/A
Solyc10g081490.1.1	GO:0003682~chromatin binding;GO:0003677~DNA binding;GO:0003700~sequence-specific DNA binding transcription factor activity	GO:0009737~response to abscisic acid;GO:0010118~stomatal movement;GO:0006355~regulation of transcription, DNA-templated	NA
Solyc09g074590.1.1	#N/A	#N/A	#N/A
Solyc03g045030.1.1	#N/A	#N/A	#N/A
Solyc08g006990.1.1	NA	GO:0015743~malate transport	NA
Solyc12g096490.1.1	#N/A	#N/A	#N/A
Solyc03g045070.1.1	#N/A	#N/A	#N/A
Solyc04g056670.1.1	NA	NA	NA
Solyc06g051830.1.1	#N/A	#N/A	#N/A
Solyc02g078500.1.1	#N/A	#N/A	#N/A
Solyc08g042070.1.1	#N/A	#N/A	#N/A
Solyc07g045320.1.1	NA	NA	NA
Solyc12g038520.1.1	GO:0003677~DNA binding	NA	GO:0005634~nucleus
Solyc09g011810.1.1	GO:0016787~hydrolase activity;GO:0042578~phosphoric ester hydrolase activity;GO:0042132~fructose 1,6-bisphosphate 1-phosphatase activity;GO:0046872~metal ion binding	GO:0005975~carbohydrate metabolic process;GO:0010114~response to red light;GO:0019253~reductive pentose-phosphate cycle;GO:0030388~fructose 1,6-bisphosphate metabolic process;GO:0009773~photosynthetic electron transport in photosystem I;GO:0009637~response to blue light;GO:0016117~carotenoid biosynthetic process;GO:0030003~cellular cation homeostasis;GO:0070838~divalent metal ion transport;GO:001…	GO:0048046~apoplast;GO:0010319~stromule;GO:0009570~chloroplast stroma;GO:0009536~plastid;GO:0009507~chloroplast
Solyc08g075790.1.1	NA	NA	NA
Solyc07g053200.1.1	#N/A	#N/A	#N/A
Solyc07g053410.1.1	GO:0003677~DNA binding;GO:0003700~sequence-specific DNA binding transcription factor activity	GO:0045962~positive regulation of development, heterochronic;GO:0016226~iron-sulfur cluster assembly;GO:0030154~cell differentiation;GO:0000165~MAPK cascade;GO:0009862~systemic acquired resistance, salicylic acid mediated signaling pathway;GO:0010310~regulation of hydrogen peroxide metabolic process;GO:0031348~negative regulation of defense response;GO:0035304~regulation of protein dephosphorylat…	GO:0005634~nucleus
Solyc05g024020.1.1	#N/A	#N/A	#N/A
Solyc07g008710.1.1	NA	GO:0006952~defense response;GO:0009607~response to biotic stimulus	NA
Solyc11g071760.1.1	GO:0005509~calcium ion binding	NA	NA
Solyc01g080910.1.1	NA	NA	NA
Solyc08g080560.1.1	#N/A	#N/A	#N/A
Solyc04g050620.1.1	GO:0046872~metal ion binding;GO:0020037~heme binding;GO:0016705~oxidoreductase activity, acting on paired donors, with incorporation or reduction of molecular oxygen;GO:0009055~electron carrier activity;GO:0004497~monooxygenase activity;GO:0016491~oxidoreductase activity;GO:0005506~iron ion binding	GO:0055114~oxidation-reduction process	NA
Solyc03g093470.1.1	#N/A	#N/A	#N/A
Solyc07g051820.1.1	#N/A	#N/A	#N/A
Solyc05g009420.1.1	NA	NA	NA
Solyc08g068670.1.1	GO:0003824~catalytic activity;GO:0030170~pyridoxal phosphate binding;GO:0016831~carboxy-lyase activity;GO:0016829~lyase activity	GO:0019752~carboxylic acid metabolic process	NA
Solyc09g092750.1.1	NA	NA	NA
Solyc11g065630.1.1	#N/A	#N/A	#N/A
Solyc03g031980.1.1	GO:0016772~transferase activity, transferring phosphorus-containing groups;GO:0005524~ATP binding;GO:0004674~protein serine/threonine kinase activity;GO:0004672~protein kinase activity;GO:0030246~carbohydrate binding	GO:0006468~protein phosphorylation	NA
Solyc02g021220.1.1	GO:0016787~hydrolase activity;GO:0008233~peptidase activity;GO:0042802~identical protein binding;GO:0004252~serine-type endopeptidase activity;GO:0008236~serine-type peptidase activity	GO:0006508~proteolysis;GO:0043086~negative regulation of catalytic activity	GO:0005576~extracellular region
Solyc04g082410.1.1	#N/A	#N/A	#N/A
Solyc04g010210.1.1	GO:0017111~nucleoside-triphosphatase activity;GO:0005524~ATP binding;GO:0000166~nucleotide binding;GO:0016887~ATPase activity	GO:0006200~ATP catabolic process	GO:0016020~membrane
Solyc10g007870.1.1	#N/A	#N/A	#N/A
Solyc02g090990.1.1	#N/A	#N/A	#N/A
Solyc03g044740.1.1	GO:0016787~hydrolase activity	NA	NA
Solyc09g075400.1.1	NA	NA	NA
Solyc01g096730.1.1	NA	GO:0055085~transmembrane transport	GO:0016021~integral component of membrane
Solyc06g072520.1.1	#N/A	#N/A	#N/A
Solyc03g122140.1.1	#N/A	#N/A	#N/A
Solyc10g008660.1.1	#N/A	#N/A	#N/A
Solyc12g042880.1.1	#N/A	#N/A	#N/A
Solyc06g054270.1.1	GO:0022891~substrate-specific transmembrane transporter activity;GO:0022857~transmembrane transporter activity;GO:0005215~transporter activity	GO:0055085~transmembrane transport;GO:0006810~transport	GO:0016020~membrane;GO:0016021~integral component of membrane
Solyc12g011450.1.1	GO:0046872~metal ion binding;GO:0016168~chlorophyll binding	GO:0015979~photosynthesis;GO:0009765~photosynthesis, light harvesting;GO:0018298~protein-chromophore linkage	GO:0016020~membrane;GO:0009579~thylakoid;GO:0009536~plastid;GO:0009523~photosystem II;GO:0016021~integral component of membrane;GO:0009535~chloroplast thylakoid membrane;GO:0009507~chloroplast;GO:0009522~photosystem I
Solyc04g071770.1.1	GO:0003700~sequence-specific DNA binding transcription factor activity;GO:0003677~DNA binding	GO:0006355~regulation of transcription, DNA-templated;GO:0006351~transcription, DNA-templated	GO:0005634~nucleus
Solyc01g080460.1.1	GO:0016772~transferase activity, transferring phosphorus-containing groups;GO:0016301~kinase activity;GO:0005524~ATP binding;GO:0003824~catalytic activity;GO:0050242~pyruvate, phosphate dikinase activity;GO:0046872~metal ion binding;GO:0000166~nucleotide binding;GO:0016740~transferase activity	GO:0016310~phosphorylation;GO:0006090~pyruvate metabolic process;GO:0015979~photosynthesis	GO:0005829~cytosol;GO:0005634~nucleus;GO:0005737~cytoplasm;GO:0009570~chloroplast stroma;GO:0009536~plastid;GO:0009507~chloroplast
Solyc06g065990.1.1	GO:0015078~hydrogen ion transmembrane transporter activity	GO:0015992~proton transport;GO:0015986~ATP synthesis coupled proton transport;GO:0006811~ion transport;GO:0006810~transport	GO:0016021~integral component of membrane;GO:0045263~proton-transporting ATP synthase complex, coupling factor F(o)
Solyc05g007790.1.1	NA	NA	GO:0016020~membrane;GO:0005886~plasma membrane;GO:0016021~integral component of membrane
Solyc09g092280.1.1	#N/A	#N/A	#N/A
Solyc04g077240.1.1	#N/A	#N/A	#N/A
Solyc01g066520.1.1	GO:0016740~transferase activity;GO:0048037~cofactor binding;GO:0016746~transferase activity, transferring acyl groups;GO:0043754~dihydrolipoyllysine-residue (2-methylpropanoyl)transferase activity;GO:0016407~acetyltransferase activity;GO:0004147~dihydrolipoamide branched chain acyltransferase activity;GO:0008270~zinc ion binding	GO:0008152~metabolic process;GO:0046949~fatty-acyl-CoA biosynthetic process;GO:0009750~response to fructose;GO:0006633~fatty acid biosynthetic process;GO:0006631~fatty acid metabolic process;GO:0006629~lipid metabolic process	GO:0005759~mitochondrial matrix;GO:0005739~mitochondrion
Solyc02g081980.1.1	GO:0016787~hydrolase activity	NA	NA
Solyc09g074610.1.1	#N/A	#N/A	#N/A
Solyc03g095940.1.1	NA	GO:0008150~biological_process	NA
Solyc09g061450.1.1	#N/A	#N/A	#N/A
Solyc05g041140.1.1	#N/A	#N/A	#N/A
Solyc08g081980.1.1	#N/A	#N/A	#N/A
Solyc02g078340.1.1	GO:0003700~sequence-specific DNA binding transcription factor activity;GO:0043565~sequence-specific DNA binding;GO:0003677~DNA binding	GO:0006355~regulation of transcription, DNA-templated;GO:0009408~response to heat	GO:0005634~nucleus
Solyc06g075170.1.1	#N/A	#N/A	#N/A
Solyc06g082470.1.1	GO:0016772~transferase activity, transferring phosphorus-containing groups;GO:0005524~ATP binding;GO:0004672~protein kinase activity;GO:0000166~nucleotide binding;GO:0016301~kinase activity;GO:0004674~protein serine/threonine kinase activity;GO:0016740~transferase activity	GO:0006468~protein phosphorylation;GO:0042631~cellular response to water deprivation;GO:0010260~organ senescence;GO:0016036~cellular response to phosphate starvation;GO:0019375~galactolipid biosynthetic process;GO:0046777~protein autophosphorylation;GO:0016310~phosphorylation	GO:0005634~nucleus;GO:0005737~cytoplasm
Solyc09g018460.1.1	NA	GO:0006355~regulation of transcription, DNA-templated;GO:0006351~transcription, DNA-templated	NA
Solyc06g007580.1.1	NA	NA	NA
Solyc10g085830.1.1	GO:0008171~O-methyltransferase activity;GO:0008168~methyltransferase activity;GO:0046983~protein dimerization activity;GO:0016740~transferase activity	GO:0032259~methylation	NA
Solyc09g092290.1.1	#N/A	#N/A	#N/A
Solyc08g077560.1.1	#N/A	#N/A	#N/A
Solyc08g006860.1.1	#N/A	#N/A	#N/A
Solyc12g094380.1.1	NA	NA	NA
Solyc01g005410.1.1	GO:0005509~calcium ion binding	NA	NA
Solyc06g007790.1.1	#N/A	#N/A	#N/A
Solyc10g006800.1.1	NA	NA	NA
Solyc10g080730.1.1	#N/A	#N/A	#N/A
Solyc01g079470.1.1	#N/A	#N/A	#N/A
Solyc03g005780.1.1	GO:0046872~metal ion binding;GO:0016168~chlorophyll binding	GO:0015979~photosynthesis;GO:0009765~photosynthesis, light harvesting;GO:0018298~protein-chromophore linkage	GO:0016020~membrane;GO:0009579~thylakoid;GO:0009536~plastid;GO:0009523~photosystem II;GO:0016021~integral component of membrane;GO:0009535~chloroplast thylakoid membrane;GO:0009507~chloroplast;GO:0009522~photosystem I
Solyc11g065930.1.1	GO:0046872~metal ion binding;GO:0009055~electron carrier activity;GO:0003824~catalytic activity;GO:0050660~flavin adenine dinucleotide binding;GO:0016491~oxidoreductase activity;GO:0005506~iron ion binding;GO:0008762~UDP-N-acetylmuramate dehydrogenase activity;GO:0016614~oxidoreductase activity, acting on CH-OH group of donors;GO:0051537~2 iron, 2 sulfur cluster binding;GO:0051536~iron-sulfur clu…	GO:0055114~oxidation-reduction process	NA
Solyc10g008120.1.1	GO:0008171~O-methyltransferase activity;GO:0008168~methyltransferase activity;GO:0046983~protein dimerization activity	GO:0032259~methylation	NA
Solyc05g055810.1.1	#N/A	#N/A	#N/A
Solyc08g077630.1.1	#N/A	#N/A	#N/A
Solyc08g013910.1.1	#N/A	#N/A	#N/A
Solyc07g054670.1.1	#N/A	#N/A	#N/A
Solyc07g021240.1.1	#N/A	#N/A	#N/A
Solyc11g021210.1.1	#N/A	#N/A	#N/A
Solyc01g104550.1.1	#N/A	#N/A	#N/A
Solyc03g006150.1.1	#N/A	#N/A	#N/A
Solyc06g083000.1.1	GO:0005509~calcium ion binding	GO:0000272~polysaccharide catabolic process	NA
Solyc01g111960.1.1	#N/A	#N/A	#N/A
Solyc10g008160.1.1	#N/A	#N/A	#N/A
Solyc12g055920.1.1	#N/A	#N/A	#N/A
Solyc09g014220.1.1	#N/A	#N/A	#N/A
Solyc12g077360.1.1	#N/A	#N/A	#N/A
Solyc01g080320.1.1	#N/A	#N/A	#N/A
Solyc03g005860.1.1	#N/A	#N/A	#N/A
Solyc12g010720.1.1	#N/A	#N/A	#N/A
Solyc10g054720.1.1	#N/A	#N/A	#N/A
Solyc11g018850.1.1	#N/A	#N/A	#N/A
Solyc08g016000.1.1	#N/A	#N/A	#N/A
Solyc01g086670.1.1	#N/A	#N/A	#N/A
Solyc03g043610.1.1	#N/A	#N/A	#N/A
Solyc12g019630.1.1	#N/A	#N/A	#N/A
Solyc10g080820.1.1	#N/A	#N/A	#N/A
Solyc12g088870.1.1	#N/A	#N/A	#N/A
Solyc01g006730.1.1	#N/A	#N/A	#N/A
Solyc03g111530.1.1	#N/A	#N/A	#N/A
Solyc04g081390.1.1	#N/A	#N/A	#N/A
Solyc09g056150.1.1	GO:0046872~metal ion binding;GO:0008270~zinc ion binding;GO:0003676~nucleic acid binding	GO:0015074~DNA integration	NA
Solyc06g009760.1.1	NA	NA	NA
Solyc06g019190.1.1	#N/A	#N/A	#N/A
Solyc10g044680.1.1	#N/A	#N/A	#N/A
Solyc12g005440.1.1	#N/A	#N/A	#N/A
Solyc06g083450.1.1	#N/A	#N/A	#N/A
Solyc04g025520.1.1	#N/A	#N/A	#N/A
Solyc01g005420.1.1	GO:0005515~protein binding	NA	NA
Solyc02g020940.1.1	GO:0050661~NADP binding;GO:0016491~oxidoreductase activity;GO:0051287~NAD binding;GO:0016620~oxidoreductase activity, acting on the aldehyde or oxo group of donors, NAD or NADP as acceptor	GO:0055114~oxidation-reduction process;GO:0006006~glucose metabolic process	NA
Solyc10g007100.1.1	GO:0015297~antiporter activity;GO:0015238~drug transmembrane transporter activity	GO:0055085~transmembrane transport;GO:0006855~drug transmembrane transport	GO:0016020~membrane
Solyc03g098090.1.1	NA	NA	GO:0016020~membrane;GO:0005886~plasma membrane;GO:0016021~integral component of membrane
Solyc11g010170.1.1	NA	NA	GO:0019898~extrinsic component of membrane
Solyc02g089860.1.1	NA	NA	GO:0016021~integral component of membrane
Solyc04g016200.1.1	GO:0016740~transferase activity;GO:0016758~transferase activity, transferring hexosyl groups;GO:0016757~transferase activity, transferring glycosyl groups	GO:0008152~metabolic process	NA
Solyc04g082660.1.1	#N/A	#N/A	#N/A
Solyc08g082400.1.1	#N/A	#N/A	#N/A
Solyc01g091160.1.1	#N/A	#N/A	#N/A
Solyc04g050640.1.1	#N/A	#N/A	#N/A
Solyc02g080280.1.1	#N/A	#N/A	#N/A
Solyc02g092460.1.1	#N/A	#N/A	#N/A
Solyc09g005260.1.1	GO:0008324~cation transmembrane transporter activity;GO:0015369~calcium:proton antiporter activity	GO:0055085~transmembrane transport;GO:0006812~cation transport;GO:0006816~calcium ion transport	GO:0016020~membrane;GO:0016021~integral component of membrane
Solyc01g110510.1.1	NA	NA	NA
Solyc03g006030.1.1	GO:0016740~transferase activity;GO:0016772~transferase activity, transferring phosphorus-containing groups;GO:0016301~kinase activity;GO:0005524~ATP binding;GO:0004674~protein serine/threonine kinase activity;GO:0004672~protein kinase activity;GO:0000166~nucleotide binding;GO:0005515~protein binding	GO:0016310~phosphorylation;GO:0006468~protein phosphorylation	GO:0016020~membrane;GO:0016021~integral component of membrane
Solyc09g007480.1.1	#N/A	#N/A	#N/A
Solyc05g025920.1.1	#N/A	#N/A	#N/A
Solyc08g079510.1.1	NA	NA	NA
Solyc11g071750.1.1	#N/A	#N/A	#N/A
Solyc00g009140.1.1	#N/A	#N/A	#N/A
Solyc12g036390.1.1	NA	NA	NA
Solyc07g043240.1.1	GO:0016787~hydrolase activity;GO:0045330~aspartyl esterase activity;GO:0030599~pectinesterase activity	GO:0042545~cell wall modification;GO:0045490~pectin catabolic process	GO:0005618~cell wall;GO:0005576~extracellular region
Solyc12g039030.1.1	#N/A	#N/A	#N/A
Solyc04g076300.1.1	GO:0005216~ion channel activity	GO:0055085~transmembrane transport;GO:0006970~response to osmotic stress;GO:0010020~chloroplast fission;GO:0009657~plastid organization;GO:0009694~jasmonic acid metabolic process;GO:0009753~response to jasmonic acid;GO:0006810~transport;GO:0006811~ion transport	GO:0016020~membrane;GO:0009526~plastid envelope;GO:0031969~chloroplast membrane;GO:0009536~plastid;GO:0009507~chloroplast;GO:0016021~integral component of membrane
Solyc12g044420.1.1	NA	NA	NA
Solyc10g079620.1.1	GO:0003824~catalytic activity;GO:0016787~hydrolase activity;GO:0008967~phosphoglycolate phosphatase activity	GO:0008152~metabolic process;GO:0048573~photoperiodism, flowering;GO:0046685~response to arsenic-containing substance	NA
Solyc04g071820.1.1	GO:0046872~metal ion binding;GO:0020037~heme binding;GO:0016705~oxidoreductase activity, acting on paired donors, with incorporation or reduction of molecular oxygen;GO:0009055~electron carrier activity;GO:0004497~monooxygenase activity;GO:0016491~oxidoreductase activity;GO:0005506~iron ion binding	GO:0055114~oxidation-reduction process	NA
Solyc10g074360.1.1	#N/A	#N/A	#N/A
Solyc11g013780.1.1	#N/A	#N/A	#N/A
Solyc02g077120.1.1	#N/A	#N/A	#N/A
Solyc06g008560.1.1	#N/A	#N/A	#N/A
Solyc09g009130.1.1	#N/A	#N/A	#N/A
Solyc11g017010.1.1	GO:0022857~transmembrane transporter activity;GO:0008515~sucrose transmembrane transporter activity	GO:0055085~transmembrane transport;GO:0015770~sucrose transport	GO:0016021~integral component of membrane;GO:0005887~integral component of plasma membrane
Solyc11g008480.1.1	GO:0005509~calcium ion binding	GO:0015979~photosynthesis	GO:0019898~extrinsic component of membrane;GO:0009654~photosystem II oxygen evolving complex;GO:0009523~photosystem II
Solyc05g005950.1.1	GO:0005215~transporter activity	GO:0006857~oligopeptide transport;GO:0006810~transport	GO:0016020~membrane;GO:0016021~integral component of membrane
Solyc02g084590.1.1	#N/A	#N/A	#N/A
Solyc04g079820.1.1	#N/A	#N/A	#N/A
Solyc03g080060.1.1	GO:0016772~transferase activity, transferring phosphorus-containing groups;GO:0005524~ATP binding;GO:0004672~protein kinase activity;GO:0030246~carbohydrate binding	GO:0006468~protein phosphorylation	NA
Solyc12g099400.1.1	GO:0003674~molecular_function	GO:0008150~biological_process	GO:0005829~cytosol;GO:0009570~chloroplast stroma;GO:0009507~chloroplast
Solyc01g080990.1.1	#N/A	#N/A	#N/A
Solyc05g051430.1.1	#N/A	#N/A	#N/A
Solyc05g021190.1.1	#N/A	#N/A	#N/A
Solyc02g079220.1.1	GO:0022891~substrate-specific transmembrane transporter activity;GO:0022857~transmembrane transporter activity;GO:0005215~transporter activity	GO:0055085~transmembrane transport;GO:0006810~transport	GO:0016020~membrane;GO:0016021~integral component of membrane
Solyc05g007980.1.1	GO:0008271~secondary active sulfate transmembrane transporter activity;GO:0015116~sulfate transmembrane transporter activity;GO:0015293~symporter activity	GO:0055085~transmembrane transport;GO:0008272~sulfate transport;GO:0006810~transport	GO:0016020~membrane;GO:0016021~integral component of membrane
Solyc06g053730.1.1	GO:0016772~transferase activity, transferring phosphorus-containing groups;GO:0005524~ATP binding;GO:0004672~protein kinase activity;GO:0000166~nucleotide binding;GO:0016301~kinase activity	GO:0006468~protein phosphorylation;GO:0016310~phosphorylation	NA
Solyc09g025310.1.1	GO:0003677~DNA binding;GO:0003700~sequence-specific DNA binding transcription factor activity	GO:0006355~regulation of transcription, DNA-templated	NA
Solyc02g070970.1.1	#N/A	#N/A	#N/A
Solyc07g041720.1.1	#N/A	#N/A	#N/A
Solyc01g080870.1.1	GO:0005215~transporter activity	GO:0006810~transport	GO:0016020~membrane
Solyc09g007790.1.1	#N/A	#N/A	#N/A
Solyc01g088430.1.1	GO:0016491~oxidoreductase activity;GO:0005506~iron ion binding	GO:0055114~oxidation-reduction process;GO:0006633~fatty acid biosynthetic process	GO:0016020~membrane;GO:0016021~integral component of membrane
Solyc07g056420.1.1	GO:0016740~transferase activity;GO:0005515~protein binding	NA	NA
Solyc10g054420.1.1	#N/A	#N/A	#N/A
Solyc12g062200.1.1	NA	NA	NA
Solyc08g005710.1.1	#N/A	#N/A	#N/A
Solyc05g007950.1.1	GO:0004521~endoribonuclease activity;GO:0033897~ribonuclease T2 activity;GO:0016787~hydrolase activity;GO:0003723~RNA binding;GO:0004519~endonuclease activity;GO:0004540~ribonuclease activity;GO:0004518~nuclease activity	GO:0009718~anthocyanin-containing compound biosynthetic process;GO:0006865~amino acid transport;GO:0015824~proline transport;GO:0006950~response to stress;GO:0090305~nucleic acid phosphodiester bond hydrolysis	GO:0005886~plasma membrane;GO:0005576~extracellular region;GO:0005618~cell wall;GO:0005615~extracellular space
Solyc03g116740.1.1	#N/A	#N/A	#N/A
Solyc06g036130.1.1	GO:0015297~antiporter activity;GO:0015238~drug transmembrane transporter activity	GO:0055085~transmembrane transport;GO:0006855~drug transmembrane transport	GO:0016020~membrane
Solyc07g014670.1.1	GO:0046872~metal ion binding;GO:0020037~heme binding;GO:0016705~oxidoreductase activity, acting on paired donors, with incorporation or reduction of molecular oxygen;GO:0009055~electron carrier activity;GO:0004497~monooxygenase activity;GO:0016491~oxidoreductase activity;GO:0005506~iron ion binding	GO:0055114~oxidation-reduction process	NA
Solyc02g062340.1.1	GO:0003824~catalytic activity;GO:0004332~fructose-bisphosphate aldolase activity;GO:0016829~lyase activity	GO:0006096~glycolytic process	NA
Solyc11g010360.1.1	#N/A	#N/A	#N/A
Solyc09g064490.1.1	#N/A	#N/A	#N/A
Solyc12g008670.1.1	#N/A	#N/A	#N/A
Solyc10g005340.1.1	NA	NA	NA
Solyc07g019430.1.1	#N/A	#N/A	#N/A
Solyc09g031860.1.1	NA	NA	NA
Solyc10g082050.1.1	#N/A	#N/A	#N/A
Solyc03g062710.1.1	GO:0003824~catalytic activity;GO:0030246~carbohydrate binding	GO:0005975~carbohydrate metabolic process;GO:0010628~positive regulation of gene expression;GO:0009773~photosynthetic electron transport in photosystem I;GO:0016556~mRNA modification;GO:0030154~cell differentiation;GO:0009965~leaf morphogenesis;GO:0045893~positive regulation of transcription, DNA-templated	GO:0016020~membrane;GO:0009507~chloroplast
Solyc05g053210.1.1	GO:0016740~transferase activity;GO:0016772~transferase activity, transferring phosphorus-containing groups;GO:0016301~kinase activity;GO:0005524~ATP binding;GO:0004674~protein serine/threonine kinase activity;GO:0004672~protein kinase activity;GO:0000166~nucleotide binding	GO:0016310~phosphorylation;GO:0006468~protein phosphorylation;GO:0007165~signal transduction	NA
Solyc10g076790.1.1	NA	NA	GO:0016020~membrane;GO:0016021~integral component of membrane
Solyc11g072310.1.1	GO:0016706~oxidoreductase activity, acting on paired donors, with incorporation or reduction of molecular oxygen, 2-oxoglutarate as one donor, and incorporation of one atom each of oxygen into both donors;GO:0016491~oxidoreductase activity;GO:0005506~iron ion binding	GO:0055114~oxidation-reduction process	NA
Solyc01g087890.1.1	NA	GO:0019344~cysteine biosynthetic process	GO:0016020~membrane;GO:0016021~integral component of membrane
Solyc08g005740.1.1	#N/A	#N/A	#N/A
Solyc12g049360.1.1	GO:0016772~transferase activity, transferring phosphorus-containing groups;GO:0005524~ATP binding;GO:0004674~protein serine/threonine kinase activity;GO:0004672~protein kinase activity	GO:0006468~protein phosphorylation	NA
Solyc01g005450.1.1	GO:0005515~protein binding	GO:0007275~multicellular organismal development;GO:0016567~protein ubiquitination;GO:0009793~embryo development ending in seed dormancy	NA
Solyc05g016120.1.1	#N/A	#N/A	#N/A
Solyc11g044910.1.1	GO:0016787~hydrolase activity;GO:0046556~alpha-L-arabinofuranosidase activity;GO:0004553~hydrolase activity, hydrolyzing O-glycosyl compounds;GO:0016798~hydrolase activity, acting on glycosyl bonds	GO:0010214~seed coat development;GO:0005975~carbohydrate metabolic process;GO:0008152~metabolic process	GO:0048046~apoplast;GO:0009505~plant-type cell wall;GO:0005578~proteinaceous extracellular matrix;GO:0005576~extracellular region
Solyc10g009580.1.1	#N/A	#N/A	#N/A
Solyc01g067130.1.1	GO:0043565~sequence-specific DNA binding;GO:0003677~DNA binding;GO:0046982~protein heterodimerization activity	NA	GO:0005622~intracellular
Solyc09g007660.1.1	NA	NA	NA
Solyc03g096770.1.1	NA	NA	NA
Solyc10g005070.1.1	#N/A	#N/A	#N/A
Solyc07g017220.1.1	#N/A	#N/A	#N/A
Solyc10g086430.1.1	GO:0005515~protein binding	NA	NA
Solyc03g006360.1.1	#N/A	#N/A	#N/A
Solyc01g090760.1.1	GO:0003700~sequence-specific DNA binding transcription factor activity;GO:0043565~sequence-specific DNA binding;GO:0003677~DNA binding;GO:0008270~zinc ion binding	GO:0006355~regulation of transcription, DNA-templated;GO:0045893~positive regulation of transcription, DNA-templated	GO:0005634~nucleus
Solyc01g102610.1.1	GO:0016491~oxidoreductase activity	GO:0055114~oxidation-reduction process	GO:0016020~membrane;GO:0016021~integral component of membrane
Solyc08g008630.1.1	NA	GO:0016556~mRNA modification;GO:0008150~biological_process	GO:0009534~chloroplast thylakoid;GO:0009941~chloroplast envelope
Solyc01g087970.1.1	GO:0004185~serine-type carboxypeptidase activity	GO:0006508~proteolysis	NA
Solyc10g079990.1.1	#N/A	#N/A	#N/A
Solyc04g005700.1.1	NA	GO:0006952~defense response;GO:0009607~response to biotic stimulus	NA
Solyc08g059710.1.1	GO:0005515~protein binding	GO:0010200~response to chitin;GO:0008150~biological_process	NA
Solyc07g042000.1.1	#N/A	#N/A	#N/A
Solyc11g010800.1.1	#N/A	#N/A	#N/A
Solyc07g016050.1.1	#N/A	#N/A	#N/A
Solyc12g006750.1.1	NA	NA	NA
Solyc12g087920.1.1	#N/A	#N/A	#N/A
Solyc09g091730.1.1	GO:0016787~hydrolase activity;GO:0045330~aspartyl esterase activity;GO:0030599~pectinesterase activity	GO:0042545~cell wall modification	GO:0005618~cell wall
Solyc07g065410.1.1	#N/A	#N/A	#N/A
Solyc03g095700.1.1	NA	GO:0008150~biological_process	GO:0009507~chloroplast
Solyc04g082910.1.1	#N/A	#N/A	#N/A
Solyc10g079390.1.1	NA	NA	NA
Solyc01g108910.1.1	#N/A	#N/A	#N/A
Solyc12g044280.1.1	#N/A	#N/A	#N/A
Solyc03g120990.1.1	GO:0046872~metal ion binding;GO:0016491~oxidoreductase activity;GO:0051287~NAD binding;GO:0016616~oxidoreductase activity, acting on the CH-OH group of donors, NAD or NADP as acceptor;GO:0004470~malic enzyme activity;GO:0004471~malate dehydrogenase (decarboxylating) (NAD+) activity	GO:0055114~oxidation-reduction process;GO:0006108~malate metabolic process	NA
Solyc02g078450.1.1	#N/A	#N/A	#N/A
Solyc06g065630.1.1	GO:0050661~NADP binding;GO:0050660~flavin adenine dinucleotide binding;GO:0004499~N,N-dimethylaniline monooxygenase activity;GO:0004497~monooxygenase activity;GO:0016491~oxidoreductase activity	GO:2000024~regulation of leaf development;GO:0048827~phyllome development;GO:0048825~cotyledon development;GO:0022603~regulation of anatomical structure morphogenesis;GO:0010229~inflorescence development;GO:0009911~positive regulation of flower development;GO:0009851~auxin biosynthetic process;GO:0055114~oxidation-reduction process	NA
Solyc08g076290.1.1	GO:0043879~glycolate transmembrane transporter activity;GO:1901974~glycerate transmembrane transporter activity	GO:0097339~glycolate transmembrane transport;GO:1901975~glycerate transmembrane transport;GO:0030003~cellular cation homeostasis;GO:0070838~divalent metal ion transport;GO:0009658~chloroplast organization;GO:0010027~thylakoid membrane organization;GO:0006810~transport;GO:0009853~photorespiration	GO:0031969~chloroplast membrane;GO:0009706~chloroplast inner membrane;GO:0009941~chloroplast envelope;GO:0009536~plastid;GO:0016020~membrane;GO:0009507~chloroplast;GO:0016021~integral component of membrane
Solyc02g084930.1.1	GO:0046872~metal ion binding;GO:0020037~heme binding;GO:0016705~oxidoreductase activity, acting on paired donors, with incorporation or reduction of molecular oxygen;GO:0009055~electron carrier activity;GO:0004497~monooxygenase activity;GO:0016491~oxidoreductase activity;GO:0005506~iron ion binding	GO:0055114~oxidation-reduction process	NA
Solyc01g081620.1.1	NA	NA	NA
Solyc08g062360.1.1	GO:0005515~protein binding	NA	NA
Solyc11g066000.1.1	NA	NA	NA
Solyc11g010940.1.1	#N/A	#N/A	#N/A
Solyc06g052010.1.1	#N/A	#N/A	#N/A
Solyc12g098620.1.1	GO:0046983~protein dimerization activity	NA	NA
Solyc03g111140.1.1	GO:0016740~transferase activity;GO:0003824~catalytic activity;GO:0004474~malate synthase activity	GO:0006099~tricarboxylic acid cycle;GO:0006097~glyoxylate cycle	NA
Solyc04g016180.1.1	#N/A	#N/A	#N/A
Solyc06g009940.1.1	#N/A	#N/A	#N/A
Solyc08g077820.1.1	#N/A	#N/A	#N/A
Solyc11g020050.1.1	#N/A	#N/A	#N/A
Solyc01g108210.1.1	GO:0046872~metal ion binding;GO:0020037~heme binding;GO:0016705~oxidoreductase activity, acting on paired donors, with incorporation or reduction of molecular oxygen;GO:0009055~electron carrier activity;GO:0004497~monooxygenase activity;GO:0016491~oxidoreductase activity;GO:0005506~iron ion binding;GO:0010295~(+)-abscisic acid 8'-hydroxylase activity	GO:0055114~oxidation-reduction process;GO:0046345~abscisic acid catabolic process;GO:0006950~response to stress	GO:0016020~membrane;GO:0016021~integral component of membrane
Solyc06g066680.1.1	#N/A	#N/A	#N/A
Solyc01g067460.1.1	GO:0009055~electron carrier activity;GO:0015035~protein disulfide oxidoreductase activity	GO:0045454~cell redox homeostasis	NA
Solyc03g013600.1.1	#N/A	#N/A	#N/A
Solyc05g011960.1.1	NA	NA	NA
Solyc06g073560.1.1	GO:0050660~flavin adenine dinucleotide binding;GO:0016491~oxidoreductase activity;GO:0003995~acyl-CoA dehydrogenase activity;GO:0016627~oxidoreductase activity, acting on the CH-CH group of donors	GO:0008152~metabolic process;GO:0055114~oxidation-reduction process	NA
Solyc02g065610.1.1	NA	NA	NA
Solyc04g050610.1.1	#N/A	#N/A	#N/A
Solyc07g005390.1.1	GO:0016491~oxidoreductase activity;GO:0016620~oxidoreductase activity, acting on the aldehyde or oxo group of donors, NAD or NADP as acceptor;GO:0008886~glyceraldehyde-3-phosphate dehydrogenase (NADP+) (non-phosphorylating) activity	GO:0008152~metabolic process;GO:0055114~oxidation-reduction process	GO:0005737~cytoplasm
Solyc05g052240.1.1	#N/A	#N/A	#N/A
Solyc01g007030.1.1	#N/A	#N/A	#N/A
Solyc10g007110.1.1	GO:0003824~catalytic activity;GO:0030170~pyridoxal phosphate binding;GO:0008483~transaminase activity	GO:0009058~biosynthetic process;GO:0006520~cellular amino acid metabolic process	NA
Solyc03g111620.1.1	GO:0008168~methyltransferase activity	GO:0008152~metabolic process;GO:0032259~methylation	NA
Solyc02g065240.1.1	#N/A	#N/A	#N/A
Solyc01g007320.1.1	#N/A	#N/A	#N/A
Solyc10g074440.1.1	GO:0004568~chitinase activity;GO:0008061~chitin binding	GO:0006032~chitin catabolic process;GO:0016998~cell wall macromolecule catabolic process;GO:0005975~carbohydrate metabolic process	NA
Solyc10g081930.1.1	#N/A	#N/A	#N/A
Solyc03g117600.1.1	GO:0016747~transferase activity, transferring acyl groups other than amino-acyl groups;GO:0047172~shikimate O-hydroxycinnamoyltransferase activity;GO:0047205~quinate O-hydroxycinnamoyltransferase activity;GO:0016746~transferase activity, transferring acyl groups;GO:0016740~transferase activity;GO:0005515~protein binding	GO:0010252~auxin homeostasis;GO:0009611~response to wounding;GO:0009805~coumarin biosynthetic process;GO:0006612~protein targeting to membrane;GO:0009963~positive regulation of flavonoid biosynthetic process;GO:0010363~regulation of plant-type hypersensitive response;GO:0009809~lignin biosynthetic process	GO:0005829~cytosol;GO:0005737~cytoplasm;GO:0016020~membrane
Solyc05g007240.1.1	NA	NA	NA
Solyc12g005430.1.1	GO:0016747~transferase activity, transferring acyl groups other than amino-acyl groups	NA	NA
Solyc01g110440.1.1	#N/A	#N/A	#N/A
Solyc11g006040.1.1	GO:0016740~transferase activity;GO:0016772~transferase activity, transferring phosphorus-containing groups;GO:0016301~kinase activity;GO:0005524~ATP binding;GO:0004674~protein serine/threonine kinase activity;GO:0004672~protein kinase activity;GO:0000166~nucleotide binding;GO:0004675~transmembrane receptor protein serine/threonine kinase activity;GO:0005515~protein binding	GO:0016310~phosphorylation;GO:0006468~protein phosphorylation;GO:0007178~transmembrane receptor protein serine/threonine kinase signaling pathway;GO:0007165~signal transduction	GO:0016020~membrane;GO:0016021~integral component of membrane;GO:0005576~extracellular region;GO:0005886~plasma membrane
Solyc02g090430.1.1	GO:0016772~transferase activity, transferring phosphorus-containing groups;GO:0005524~ATP binding;GO:0004672~protein kinase activity;GO:0000166~nucleotide binding	GO:0006468~protein phosphorylation	NA
Solyc09g010940.1.1	GO:0016787~hydrolase activity	GO:0008152~metabolic process	NA
Solyc01g108630.1.1	GO:0020037~heme binding;GO:0016491~oxidoreductase activity;GO:0051536~iron-sulfur cluster binding	GO:0055114~oxidation-reduction process	NA
Solyc01g102740.1.1	GO:0003677~DNA binding;GO:0003700~sequence-specific DNA binding transcription factor activity	GO:0006355~regulation of transcription, DNA-templated	NA
Solyc06g036260.1.1	GO:0016491~oxidoreductase activity;GO:0005506~iron ion binding	GO:0055114~oxidation-reduction process;GO:0006633~fatty acid biosynthetic process	GO:0016020~membrane;GO:0016021~integral component of membrane
Solyc02g066920.1.1	NA	GO:0010275~NAD(P)H dehydrogenase complex assembly;GO:0016556~mRNA modification;GO:0010207~photosystem II assembly;GO:0000023~maltose metabolic process;GO:0019252~starch biosynthetic process	GO:0010598~NAD(P)H dehydrogenase complex (plastoquinone);GO:0009570~chloroplast stroma;GO:0016020~membrane;GO:0009507~chloroplast
Solyc05g013510.1.1	GO:0005315~inorganic phosphate transmembrane transporter activity;GO:0009673~low affinity phosphate transmembrane transporter activity;GO:0015293~symporter activity	GO:0006817~phosphate ion transport;GO:0009556~microsporogenesis;GO:0052543~callose deposition in cell wall;GO:0016117~carotenoid biosynthetic process;GO:0006810~transport	GO:0016020~membrane;GO:0009528~plastid inner membrane;GO:0009706~chloroplast inner membrane;GO:0009941~chloroplast envelope;GO:0009536~plastid;GO:0009507~chloroplast;GO:0016021~integral component of membrane
Solyc01g080280.1.1	GO:0003824~catalytic activity;GO:0016874~ligase activity;GO:0004356~glutamate-ammonia ligase activity;GO:0000166~nucleotide binding;GO:0005524~ATP binding	GO:0006096~glycolytic process;GO:0009750~response to fructose;GO:0007030~Golgi organization;GO:0006833~water transport;GO:0009266~response to temperature stimulus;GO:0019344~cysteine biosynthetic process;GO:0009409~response to cold;GO:0006972~hyperosmotic response;GO:0010218~response to far red light;GO:0010155~regulation of proton transport;GO:0010114~response to red light;GO:0009744~response to…	GO:0016020~membrane;GO:0009941~chloroplast envelope;GO:0009579~thylakoid;GO:0009570~chloroplast stroma;GO:0009536~plastid;GO:0005739~mitochondrion;GO:0009535~chloroplast thylakoid membrane;GO:0022626~cytosolic ribosome;GO:0048046~apoplast;GO:0009507~chloroplast
Solyc01g090300.1.1	#N/A	#N/A	#N/A
Solyc08g079300.1.1	#N/A	#N/A	#N/A
Solyc08g028860.1.1	#N/A	#N/A	#N/A
Solyc04g082540.1.1	#N/A	#N/A	#N/A
Solyc10g076940.1.1	#N/A	#N/A	#N/A
Solyc03g117620.1.1	#N/A	#N/A	#N/A
Solyc06g066840.1.1	#N/A	#N/A	#N/A
Solyc04g076690.1.1	#N/A	#N/A	#N/A
Solyc08g048400.1.1	#N/A	#N/A	#N/A
Solyc09g005040.1.1	#N/A	#N/A	#N/A
Solyc12g019270.1.1	#N/A	#N/A	#N/A
Solyc01g009900.1.1	#N/A	#N/A	#N/A
Solyc04g054250.1.1	GO:0046872~metal ion binding;GO:0020037~heme binding;GO:0016705~oxidoreductase activity, acting on paired donors, with incorporation or reduction of molecular oxygen;GO:0009055~electron carrier activity;GO:0004497~monooxygenase activity;GO:0016491~oxidoreductase activity;GO:0005506~iron ion binding	GO:0055114~oxidation-reduction process	NA
Solyc01g060240.1.1	#N/A	#N/A	#N/A
Solyc06g050520.1.1	#N/A	#N/A	#N/A
Solyc12g099220.1.1	#N/A	#N/A	#N/A
Solyc11g005740.1.1	#N/A	#N/A	#N/A
Solyc00g005080.1.1	#N/A	#N/A	#N/A
Solyc06g007650.1.1	#N/A	#N/A	#N/A
Solyc09g064410.1.1	#N/A	#N/A	#N/A
Solyc10g075010.1.1	#N/A	#N/A	#N/A
Solyc11g050770.1.1	#N/A	#N/A	#N/A
Solyc11g061700.1.1	#N/A	#N/A	#N/A
Solyc12g042520.1.1	NA	NA	NA
Solyc02g061620.1.1	#N/A	#N/A	#N/A
Solyc02g067220.1.1	#N/A	#N/A	#N/A
Solyc04g049730.1.1	#N/A	#N/A	#N/A
Solyc06g066270.1.1	#N/A	#N/A	#N/A
Solyc07g016040.1.1	#N/A	#N/A	#N/A
Solyc07g062510.1.1	#N/A	#N/A	#N/A
Solyc08g067720.1.1	#N/A	#N/A	#N/A
Solyc08g078590.1.1	#N/A	#N/A	#N/A
Solyc10g074390.1.1	#N/A	#N/A	#N/A
Solyc10g079780.1.1	#N/A	#N/A	#N/A
Solyc10g080120.1.1	#N/A	#N/A	#N/A
Solyc01g044280.1.1	#N/A	#N/A	#N/A
Solyc12g100280.1.1	#N/A	#N/A	#N/A
Solyc00g024160.1.1	#N/A	#N/A	#N/A
Solyc04g079080.1.1	#N/A	#N/A	#N/A
Solyc06g060010.1.1	#N/A	#N/A	#N/A
Solyc08g079400.1.1	#N/A	#N/A	#N/A
Solyc02g083950.1.1	#N/A	#N/A	#N/A
Solyc02g094010.1.1	#N/A	#N/A	#N/A
Solyc06g071610.1.1	GO:0016491~oxidoreductase activity	GO:0008152~metabolic process;GO:0055114~oxidation-reduction process	NA
Solyc02g091570.1.1	#N/A	#N/A	#N/A
Solyc09g010160.1.1	#N/A	#N/A	#N/A
Solyc09g065170.1.1	#N/A	#N/A	#N/A
Solyc03g112730.1.1	#N/A	#N/A	#N/A
Solyc12g088690.1.1	#N/A	#N/A	#N/A
Solyc12g006120.1.1	#N/A	#N/A	#N/A
Solyc01g094070.1.1	#N/A	#N/A	#N/A
Solyc08g042010.1.1	#N/A	#N/A	#N/A
Solyc02g062480.1.1	#N/A	#N/A	#N/A
Solyc01g007040.1.1	#N/A	#N/A	#N/A
Solyc06g019200.1.1	GO:0004222~metalloendopeptidase activity	GO:0006508~proteolysis;GO:0016226~iron-sulfur cluster assembly;GO:0048481~ovule development;GO:0010228~vegetative to reproductive phase transition of meristem;GO:0019288~isopentenyl diphosphate biosynthetic process, methylerythritol 4-phosphate pathway;GO:0010027~thylakoid membrane organization;GO:0006655~phosphatidylglycerol biosynthetic process;GO:0010103~stomatal complex morphogenesis;GO:00097…	GO:0009535~chloroplast thylakoid membrane;GO:0009507~chloroplast
Solyc10g076670.1.1	#N/A	#N/A	#N/A
Solyc01g006540.1.1	GO:0046872~metal ion binding;GO:0016491~oxidoreductase activity;GO:0005506~iron ion binding;GO:0051213~dioxygenase activity;GO:0016702~oxidoreductase activity, acting on single donors with incorporation of molecular oxygen, incorporation of two atoms of oxygen;GO:0016165~linoleate 13S-lipoxygenase activity;GO:0005515~protein binding	GO:0055114~oxidation-reduction process;GO:0031408~oxylipin biosynthetic process;GO:0006633~fatty acid biosynthetic process	NA
Solyc04g055260.1.1	GO:0008168~methyltransferase activity	GO:0032259~methylation	NA
Solyc03g020010.1.1	GO:0004866~endopeptidase inhibitor activity	GO:0010951~negative regulation of endopeptidase activity	NA
Solyc01g017050.1.1	#N/A	#N/A	#N/A
Solyc08g016310.1.1	GO:0005515~protein binding	NA	NA
Solyc12g044820.1.1	GO:0017111~nucleoside-triphosphatase activity;GO:0005524~ATP binding;GO:0000166~nucleotide binding;GO:0042626~ATPase activity, coupled to transmembrane movement of substances;GO:0016887~ATPase activity;GO:0008559~xenobiotic-transporting ATPase activity;GO:0016787~hydrolase activity	GO:0055085~transmembrane transport;GO:0006200~ATP catabolic process;GO:0006810~transport	GO:0016021~integral component of membrane;GO:0016020~membrane
Solyc08g076220.1.1	GO:0016740~transferase activity;GO:0016301~kinase activity;GO:0005524~ATP binding;GO:0000166~nucleotide binding;GO:0008974~phosphoribulokinase activity;GO:0005515~protein binding	GO:0016310~phosphorylation;GO:0008152~metabolic process;GO:0005975~carbohydrate metabolic process;GO:0010114~response to red light;GO:0019253~reductive pentose-phosphate cycle;GO:0009814~defense response, incompatible interaction;GO:0009773~photosynthetic electron transport in photosystem I;GO:0009637~response to blue light;GO:0010218~response to far red light;GO:0015979~photosynthesis;GO:0009697…	GO:0048046~apoplast;GO:0010319~stromule;GO:0009535~chloroplast thylakoid membrane;GO:0009579~thylakoid;GO:0009941~chloroplast envelope;GO:0009570~chloroplast stroma;GO:0009536~plastid;GO:0016020~membrane;GO:0009507~chloroplast
Solyc03g044210.1.1	GO:0045735~nutrient reservoir activity	NA	NA
Solyc07g055260.1.1	GO:0051082~unfolded protein binding;GO:0051536~iron-sulfur cluster binding;GO:0031072~heat shock protein binding;GO:0005506~iron ion binding;GO:0009055~electron carrier activity	GO:0006457~protein folding;GO:0006950~response to stress	GO:0009507~chloroplast
Solyc04g064670.1.1	#N/A	#N/A	#N/A
Solyc05g013650.1.1	NA	NA	NA
Solyc09g091390.1.1	NA	NA	NA
Solyc02g083860.1.1	GO:0016706~oxidoreductase activity, acting on paired donors, with incorporation or reduction of molecular oxygen, 2-oxoglutarate as one donor, and incorporation of one atom each of oxygen into both donors;GO:0016491~oxidoreductase activity;GO:0045486~naringenin 3-dioxygenase activity;GO:0031418~L-ascorbic acid binding;GO:0051213~dioxygenase activity;GO:0046872~metal ion binding;GO:0000166~nucleot…	GO:0055114~oxidation-reduction process;GO:0010224~response to UV-B;GO:0009813~flavonoid biosynthetic process;GO:0009718~anthocyanin-containing compound biosynthetic process;GO:0009744~response to sucrose	NA
Solyc02g062400.1.1	NA	NA	NA
Solyc01g105120.1.1	NA	NA	NA
Solyc06g073260.1.1	GO:0010297~heteropolysaccharide binding;GO:0003723~RNA binding;GO:0019843~rRNA binding;GO:0005515~protein binding	GO:0005996~monosaccharide metabolic process;GO:0032544~plastid translation;GO:0045727~positive regulation of translation;GO:0010114~response to red light;GO:0009814~defense response, incompatible interaction;GO:0009637~response to blue light;GO:0016117~carotenoid biosynthetic process;GO:0009658~chloroplast organization;GO:0010218~response to far red light;GO:0030154~cell differentiation;GO:000663…	GO:0010287~plastoglobule;GO:0048046~apoplast;GO:0010319~stromule;GO:0005840~ribosome;GO:0005777~peroxisome;GO:0009506~plasmodesma;GO:0009941~chloroplast envelope;GO:0005737~cytoplasm;GO:0009570~chloroplast stroma;GO:0009536~plastid;GO:0016020~membrane;GO:0009507~chloroplast;GO:0005773~vacuole
Solyc11g068940.1.1	GO:0004842~ubiquitin-protein transferase activity	GO:0016567~protein ubiquitination	GO:0000151~ubiquitin ligase complex
Solyc04g007790.1.1	#N/A	#N/A	#N/A
Solyc10g083880.1.1	GO:0005215~transporter activity	GO:0006810~transport	GO:0016020~membrane;GO:0016021~integral component of membrane
Solyc02g063140.1.1	GO:0016740~transferase activity;GO:0003824~catalytic activity;GO:0016747~transferase activity, transferring acyl groups other than amino-acyl groups;GO:0016746~transferase activity, transferring acyl groups	GO:0008152~metabolic process;GO:0008610~lipid biosynthetic process;GO:0006633~fatty acid biosynthetic process	GO:0016020~membrane
Solyc01g103580.1.1	#N/A	#N/A	#N/A
Solyc03g083480.1.1	GO:0030247~polysaccharide binding	NA	NA
Solyc03g121510.1.1	GO:0046872~metal ion binding;GO:0020037~heme binding;GO:0016705~oxidoreductase activity, acting on paired donors, with incorporation or reduction of molecular oxygen;GO:0009055~electron carrier activity;GO:0004497~monooxygenase activity;GO:0016491~oxidoreductase activity;GO:0005506~iron ion binding;GO:0016709~oxidoreductase activity, acting on paired donors, with incorporation or reduction of mol…	GO:0055114~oxidation-reduction process;GO:0006694~steroid biosynthetic process;GO:0048441~petal development;GO:0016132~brassinosteroid biosynthetic process;GO:0048443~stamen development;GO:0006629~lipid metabolic process;GO:0048366~leaf development	GO:0005789~endoplasmic reticulum membrane;GO:0016020~membrane;GO:0016021~integral component of membrane;GO:0005783~endoplasmic reticulum
Solyc04g016220.1.1	GO:0016740~transferase activity;GO:0016758~transferase activity, transferring hexosyl groups;GO:0016757~transferase activity, transferring glycosyl groups	GO:0008152~metabolic process	NA
Solyc09g014970.1.1	NA	NA	NA
Solyc09g011080.1.1	GO:0005524~ATP binding	NA	NA
Solyc01g007580.1.1	#N/A	#N/A	#N/A
Solyc12g049350.1.1	#N/A	#N/A	#N/A
Solyc04g078090.1.1	GO:0000062~fatty-acyl-CoA binding	GO:0015908~fatty acid transport;GO:0050832~defense response to fungus;GO:0042742~defense response to bacterium	GO:0005576~extracellular region
Solyc03g121540.1.1	GO:0003824~catalytic activity;GO:0016787~hydrolase activity;GO:0030246~carbohydrate binding;GO:0016798~hydrolase activity, acting on glycosyl bonds;GO:0004565~beta-galactosidase activity;GO:0004553~hydrolase activity, hydrolyzing O-glycosyl compounds	GO:0008152~metabolic process;GO:0005975~carbohydrate metabolic process	NA
Solyc06g005900.1.1	#N/A	#N/A	#N/A
Solyc01g104320.1.1	#N/A	#N/A	#N/A
Solyc07g049530.1.1	GO:0046872~metal ion binding;GO:0016706~oxidoreductase activity, acting on paired donors, with incorporation or reduction of molecular oxygen, 2-oxoglutarate as one donor, and incorporation of one atom each of oxygen into both donors;GO:0016491~oxidoreductase activity;GO:0009815~1-aminocyclopropane-1-carboxylate oxidase activity;GO:0031418~L-ascorbic acid binding	GO:0055114~oxidation-reduction process;GO:0009693~ethylene biosynthetic process;GO:0009835~fruit ripening	NA
Solyc03g059260.1.1	GO:0008236~serine-type peptidase activity;GO:0005515~protein binding	GO:0006508~proteolysis	NA
Solyc04g077990.1.1	#N/A	#N/A	#N/A
Solyc12g049630.1.1	#N/A	#N/A	#N/A
Solyc01g105600.1.1	#N/A	#N/A	#N/A
Solyc03g025410.1.1	GO:0016491~oxidoreductase activity	GO:0008152~metabolic process;GO:0055114~oxidation-reduction process	NA
Solyc05g051900.1.1	NA	GO:0055085~transmembrane transport	GO:0016021~integral component of membrane
Solyc12g005400.1.1	NA	NA	NA
Solyc11g071740.1.1	GO:0005509~calcium ion binding	NA	NA
Solyc12g042500.1.1	#N/A	#N/A	#N/A
Solyc01g007530.1.1	#N/A	#N/A	#N/A
Solyc04g078560.1.1	GO:0005515~protein binding	NA	NA
Solyc01g007700.1.1	#N/A	#N/A	#N/A
Solyc06g066290.1.1	#N/A	#N/A	#N/A
Solyc02g092140.1.1	NA	NA	NA
Solyc10g086730.1.1	GO:0016787~hydrolase activity;GO:0042578~phosphoric ester hydrolase activity;GO:0042132~fructose 1,6-bisphosphate 1-phosphatase activity	GO:0005975~carbohydrate metabolic process	NA
Solyc01g100810.1.1	GO:0003824~catalytic activity;GO:0033926~glycopeptide alpha-N-acetylgalactosaminidase activity	GO:0008152~metabolic process	NA
Solyc06g072540.1.1	#N/A	#N/A	#N/A
Solyc10g031560.1.1	GO:0016740~transferase activity;GO:0003677~DNA binding;GO:0016779~nucleotidyltransferase activity;GO:0003899~DNA-directed RNA polymerase activity	GO:0006351~transcription, DNA-templated	NA
Solyc04g015010.1.1	#N/A	#N/A	#N/A
Solyc09g010220.1.1	#N/A	#N/A	#N/A
Solyc12g049550.1.1	GO:0016787~hydrolase activity;GO:0016788~hydrolase activity, acting on ester bonds;GO:0016298~lipase activity	GO:0006629~lipid metabolic process;GO:0006865~amino acid transport;GO:0016042~lipid catabolic process;GO:0015824~proline transport	GO:0005576~extracellular region
Solyc02g069270.1.1	#N/A	#N/A	#N/A
Solyc11g010810.1.1	GO:0016740~transferase activity;GO:0016758~transferase activity, transferring hexosyl groups;GO:0016757~transferase activity, transferring glycosyl groups	GO:0008152~metabolic process	NA
Solyc08g061490.1.1	#N/A	#N/A	#N/A
Solyc01g073710.1.1	#N/A	#N/A	#N/A
Solyc01g094870.1.1	NA	NA	NA
Solyc02g082760.1.1	GO:0046872~metal ion binding;GO:0020037~heme binding;GO:0016491~oxidoreductase activity;GO:0004601~peroxidase activity;GO:0004096~catalase activity	GO:0055114~oxidation-reduction process;GO:0042744~hydrogen peroxide catabolic process;GO:0006979~response to oxidative stress	GO:0005777~peroxisome
Solyc04g082630.1.1	GO:0050661~NADP binding;GO:0016491~oxidoreductase activity;GO:0051287~NAD binding;GO:0016620~oxidoreductase activity, acting on the aldehyde or oxo group of donors, NAD or NADP as acceptor	GO:0055114~oxidation-reduction process;GO:0006006~glucose metabolic process	NA
Solyc06g034290.1.1	GO:0005215~transporter activity	GO:0055085~transmembrane transport;GO:0006810~transport	GO:0016021~integral component of membrane
Solyc02g063170.1.1	NA	NA	NA
Solyc04g054990.1.1	#N/A	#N/A	#N/A
Solyc02g093180.1.1	GO:0016747~transferase activity, transferring acyl groups other than amino-acyl groups	NA	NA
Solyc10g078500.1.1	#N/A	#N/A	#N/A
Solyc03g115380.1.1	GO:0016491~oxidoreductase activity;GO:0051287~NAD binding;GO:0016616~oxidoreductase activity, acting on the CH-OH group of donors, NAD or NADP as acceptor;GO:0003979~UDP-glucose 6-dehydrogenase activity	GO:0055114~oxidation-reduction process	NA
Solyc01g010250.1.1	#N/A	#N/A	#N/A
Solyc09g092610.1.1	NA	NA	NA
Solyc04g011900.1.1	NA	GO:0006098~pentose-phosphate shunt	GO:0009534~chloroplast thylakoid;GO:0009507~chloroplast
Solyc07g006630.1.1	GO:0003700~sequence-specific DNA binding transcription factor activity;GO:0008270~zinc ion binding;GO:0005515~protein binding	GO:0006355~regulation of transcription, DNA-templated;GO:0042631~cellular response to water deprivation	GO:0005622~intracellular
Solyc00g052940.1.1	#N/A	#N/A	#N/A
Solyc09g065560.1.1	GO:0008271~secondary active sulfate transmembrane transporter activity;GO:0015116~sulfate transmembrane transporter activity	GO:0055085~transmembrane transport;GO:0008272~sulfate transport	GO:0016020~membrane;GO:0016021~integral component of membrane
Solyc11g066590.1.1	GO:0008236~serine-type peptidase activity	GO:0006508~proteolysis	NA
Solyc01g087770.1.1	#N/A	#N/A	#N/A
Solyc08g005630.1.1	GO:0050660~flavin adenine dinucleotide binding;GO:0016614~oxidoreductase activity, acting on CH-OH group of donors;GO:0046577~long-chain-alcohol oxidase activity	GO:0055114~oxidation-reduction process	NA
Solyc06g008780.1.1	NA	NA	NA
Solyc02g068760.1.1	GO:0005515~protein binding	NA	NA
Solyc04g040160.1.1	GO:0046872~metal ion binding;GO:0016491~oxidoreductase activity;GO:0051537~2 iron, 2 sulfur cluster binding;GO:0051536~iron-sulfur cluster binding;GO:0010277~chlorophyllide a oxygenase [overall] activity	GO:0055114~oxidation-reduction process	NA
Solyc10g076680.1.1	#N/A	#N/A	#N/A
Solyc07g052480.1.1	GO:0003824~catalytic activity;GO:0004451~isocitrate lyase activity;GO:0016829~lyase activity	GO:0008152~metabolic process;GO:0006099~tricarboxylic acid cycle;GO:0019752~carboxylic acid metabolic process;GO:0010162~seed dormancy process;GO:0006097~glyoxylate cycle	GO:0009514~glyoxysome;GO:0005777~peroxisome
Solyc04g079110.1.1	GO:0046982~protein heterodimerization activity;GO:0005515~protein binding	GO:0010423~negative regulation of brassinosteroid biosynthetic process;GO:0009742~brassinosteroid mediated signaling pathway;GO:0006629~lipid metabolic process	GO:0005829~cytosol;GO:0005886~plasma membrane;GO:0005737~cytoplasm;GO:0016020~membrane
Solyc01g090730.1.1	GO:0003677~DNA binding;GO:0046872~metal ion binding	GO:0009554~megasporogenesis;GO:0009556~microsporogenesis;GO:0048653~anther development;GO:0030154~cell differentiation;GO:0007275~multicellular organismal development;GO:0009908~flower development;GO:0006351~transcription, DNA-templated;GO:0006355~regulation of transcription, DNA-templated	GO:0005634~nucleus;GO:0005737~cytoplasm
Solyc07g005510.1.1	#N/A	#N/A	#N/A
Solyc05g009230.1.1	GO:0003682~chromatin binding;GO:0003677~DNA binding	NA	NA
Solyc03g007370.1.1	GO:0003700~sequence-specific DNA binding transcription factor activity;GO:0003677~DNA binding;GO:0016987~sigma factor activity;GO:0001053~plastid sigma factor activity	GO:0006355~regulation of transcription, DNA-templated;GO:0006352~DNA-templated transcription, initiation;GO:2001141~regulation of RNA biosynthetic process;GO:0010264~myo-inositol hexakisphosphate biosynthetic process;GO:0009637~response to blue light;GO:0009658~chloroplast organization;GO:0010207~photosystem II assembly;GO:0045893~positive regulation of transcription, DNA-templated;GO:0006351~tra…	GO:0005739~mitochondrion;GO:0009536~plastid;GO:0009507~chloroplast
Solyc02g094000.1.1	#N/A	#N/A	#N/A
Solyc04g011550.1.1	#N/A	#N/A	#N/A
Solyc04g015030.1.1	GO:0046872~metal ion binding	GO:0030001~metal ion transport	NA
Solyc12g013850.1.1	GO:0008375~acetylglucosaminyltransferase activity	NA	GO:0016020~membrane
Solyc12g036810.1.1	#N/A	#N/A	#N/A
Solyc10g009620.1.1	#N/A	#N/A	#N/A
Solyc11g006240.1.1	#N/A	#N/A	#N/A
Solyc04g071490.1.1	#N/A	#N/A	#N/A
Solyc09g075610.1.1	#N/A	#N/A	#N/A
Solyc10g007660.1.1	NA	NA	GO:0016020~membrane;GO:0005886~plasma membrane;GO:0016021~integral component of membrane
Solyc03g058300.1.1	#N/A	#N/A	#N/A
Solyc01g096380.1.1	#N/A	#N/A	#N/A
Solyc06g009830.1.1	#N/A	#N/A	#N/A
Solyc04g049240.1.1	#N/A	#N/A	#N/A
Solyc09g072720.1.1	#N/A	#N/A	#N/A
Solyc10g006740.1.1	GO:0005509~calcium ion binding	NA	NA
Solyc01g102910.1.1	#N/A	#N/A	#N/A
Solyc03g121770.1.1	#N/A	#N/A	#N/A
Solyc01g007080.1.1	#N/A	#N/A	#N/A
Solyc09g090510.1.1	NA	GO:0008610~lipid biosynthetic process	NA
Solyc06g050600.1.1	#N/A	#N/A	#N/A
Solyc07g007280.1.1	NA	GO:0010275~NAD(P)H dehydrogenase complex assembly;GO:0016226~iron-sulfur cluster assembly;GO:0009073~aromatic amino acid family biosynthetic process	GO:0009535~chloroplast thylakoid membrane;GO:0009570~chloroplast stroma;GO:0009507~chloroplast
Solyc07g054280.1.1	GO:0003824~catalytic activity;GO:0030170~pyridoxal phosphate binding;GO:0016831~carboxy-lyase activity;GO:0016829~lyase activity	GO:0006520~cellular amino acid metabolic process;GO:0019752~carboxylic acid metabolic process	NA
Solyc01g005320.1.1	#N/A	#N/A	#N/A
Solyc10g081560.1.1	#N/A	#N/A	#N/A
Solyc03g120900.1.1	GO:0005515~protein binding	NA	NA
Solyc03g006630.1.1	GO:0003951~NAD+ kinase activity;GO:0004143~diacylglycerol kinase activity	GO:0008152~metabolic process;GO:0007205~protein kinase C-activating G-protein coupled receptor signaling pathway	NA
Solyc02g092700.1.1	NA	GO:0008150~biological_process	NA
Solyc02g086350.1.1	NA	NA	NA
Solyc07g045420.1.1	GO:0016301~kinase activity;GO:0016772~transferase activity, transferring phosphorus-containing groups	GO:0016310~phosphorylation	NA
Solyc09g059020.1.1	#N/A	#N/A	#N/A
Solyc01g007540.1.1	#N/A	#N/A	#N/A
Solyc10g083580.1.1	#N/A	#N/A	#N/A
Solyc01g005760.1.1	GO:0005515~protein binding	NA	NA
Solyc08g076870.1.1	NA	NA	NA
Solyc11g069450.1.1	NA	NA	NA
Solyc09g065540.1.1	GO:0005524~ATP binding;GO:0046872~metal ion binding;GO:0003824~catalytic activity;GO:0050897~cobalt ion binding;GO:0016874~ligase activity;GO:0004485~methylcrotonoyl-CoA carboxylase activity;GO:0004075~biotin carboxylase activity;GO:0000166~nucleotide binding	GO:0008152~metabolic process;GO:0009750~response to fructose;GO:0006631~fatty acid metabolic process;GO:0006633~fatty acid biosynthetic process;GO:0006629~lipid metabolic process;GO:0009744~response to sucrose;GO:0006552~leucine catabolic process	GO:0009536~plastid;GO:0022626~cytosolic ribosome;GO:0009507~chloroplast;GO:0005759~mitochondrial matrix;GO:0005739~mitochondrion
Solyc10g051380.1.1	#N/A	#N/A	#N/A
Solyc02g064980.1.1	#N/A	#N/A	#N/A
Solyc06g069640.1.1	NA	NA	NA
Solyc12g094570.1.1	#N/A	#N/A	#N/A
Solyc01g007710.1.1	#N/A	#N/A	#N/A
Solyc03g122310.1.1	#N/A	#N/A	#N/A
Solyc11g020180.1.1	#N/A	#N/A	#N/A
Solyc10g005360.1.1	GO:0016706~oxidoreductase activity, acting on paired donors, with incorporation or reduction of molecular oxygen, 2-oxoglutarate as one donor, and incorporation of one atom each of oxygen into both donors;GO:0016491~oxidoreductase activity	GO:0055114~oxidation-reduction process	NA
Solyc10g024420.1.1	GO:0017111~nucleoside-triphosphatase activity;GO:0005524~ATP binding;GO:0000166~nucleotide binding;GO:0042626~ATPase activity, coupled to transmembrane movement of substances;GO:0016887~ATPase activity	GO:0055085~transmembrane transport;GO:0006200~ATP catabolic process;GO:0006810~transport	GO:0016021~integral component of membrane
Solyc12g010900.1.1	NA	NA	NA
Solyc12g056700.1.1	GO:0016491~oxidoreductase activity	GO:0008152~metabolic process;GO:0055114~oxidation-reduction process	NA
Solyc10g084660.1.1	#N/A	#N/A	#N/A
Solyc06g053830.1.1	#N/A	#N/A	#N/A
Solyc02g090930.1.1	GO:0016787~hydrolase activity;GO:0004806~triglyceride lipase activity	GO:0006629~lipid metabolic process	NA
Solyc06g065970.1.1	#N/A	#N/A	#N/A
Solyc00g217960.1.1	#N/A	#N/A	#N/A
Solyc07g066310.1.1	#N/A	#N/A	#N/A
Solyc12g094580.1.1	#N/A	#N/A	#N/A
Solyc11g067000.1.1	GO:0017111~nucleoside-triphosphatase activity;GO:0005524~ATP binding;GO:0000166~nucleotide binding;GO:0016887~ATPase activity	GO:0006200~ATP catabolic process	GO:0016020~membrane
Solyc05g005050.1.1	#N/A	#N/A	#N/A
Solyc02g090350.1.1	GO:0046872~metal ion binding;GO:0020037~heme binding;GO:0016705~oxidoreductase activity, acting on paired donors, with incorporation or reduction of molecular oxygen;GO:0009055~electron carrier activity;GO:0004497~monooxygenase activity;GO:0016491~oxidoreductase activity;GO:0005506~iron ion binding	GO:0055114~oxidation-reduction process	NA
Solyc06g008930.1.1	NA	NA	NA
Solyc09g091270.1.1	#N/A	#N/A	#N/A
Solyc03g118330.1.1	#N/A	#N/A	#N/A
Solyc00g019970.1.1	NA	NA	NA
Solyc01g109720.1.1	GO:0003824~catalytic activity	GO:0008152~metabolic process	NA
Solyc07g049550.1.1	#N/A	#N/A	#N/A
Solyc05g026550.1.1	GO:0016655~oxidoreductase activity, acting on NAD(P)H, quinone or similar compound as acceptor	GO:0055114~oxidation-reduction process;GO:0009773~photosynthetic electron transport in photosystem I;GO:0030003~cellular cation homeostasis;GO:0070838~divalent metal ion transport;GO:0006098~pentose-phosphate shunt	GO:0042651~thylakoid membrane;GO:0010598~NAD(P)H dehydrogenase complex (plastoquinone)
Solyc01g096400.1.1	#N/A	#N/A	#N/A
Solyc08g076670.1.1	#N/A	#N/A	#N/A
Solyc10g008720.1.1	GO:0016787~hydrolase activity;GO:0016788~hydrolase activity, acting on ester bonds	GO:0006629~lipid metabolic process	NA
Solyc08g078210.1.1	#N/A	#N/A	#N/A
Solyc07g052980.1.1	GO:0016740~transferase activity;GO:0016787~hydrolase activity;GO:0016798~hydrolase activity, acting on glycosyl bonds;GO:0004553~hydrolase activity, hydrolyzing O-glycosyl compounds;GO:0016757~transferase activity, transferring glycosyl groups;GO:0016762~xyloglucan:xyloglucosyl transferase activity	GO:0010075~regulation of meristem growth;GO:0005975~carbohydrate metabolic process;GO:0006073~cellular glucan metabolic process;GO:0008152~metabolic process	GO:0048046~apoplast;GO:0005618~cell wall;GO:0005576~extracellular region
Solyc11g012240.1.1	NA	NA	NA
Solyc06g048840.1.1	#N/A	#N/A	#N/A
Solyc09g010380.1.1	#N/A	#N/A	#N/A
Solyc09g075210.1.1	#N/A	#N/A	#N/A
Solyc01g079600.1.1	GO:0016787~hydrolase activity;GO:0004806~triglyceride lipase activity	GO:0006629~lipid metabolic process	NA
Solyc00g257110.1.1	#N/A	#N/A	#N/A
Solyc03g119850.1.1	#N/A	#N/A	#N/A
Solyc02g087670.1.1	#N/A	#N/A	#N/A
Solyc04g078270.1.1	GO:0046872~metal ion binding;GO:0020037~heme binding;GO:0016705~oxidoreductase activity, acting on paired donors, with incorporation or reduction of molecular oxygen;GO:0009055~electron carrier activity;GO:0004497~monooxygenase activity;GO:0016491~oxidoreductase activity;GO:0005506~iron ion binding	GO:0055114~oxidation-reduction process	NA
Solyc06g076930.1.1	#N/A	#N/A	#N/A
Solyc06g008920.1.1	#N/A	#N/A	#N/A
Solyc02g064770.1.1	#N/A	#N/A	#N/A
Solyc06g062880.1.1	NA	NA	NA
Solyc08g075490.1.1	NA	NA	NA
Solyc06g065260.1.1	GO:0016740~transferase activity;GO:0016772~transferase activity, transferring phosphorus-containing groups;GO:0016301~kinase activity;GO:0005524~ATP binding;GO:0004674~protein serine/threonine kinase activity;GO:0004672~protein kinase activity;GO:0000166~nucleotide binding;GO:0005515~protein binding	GO:0016310~phosphorylation;GO:0006468~protein phosphorylation	GO:0016020~membrane;GO:0016021~integral component of membrane
Solyc00g277510.1.1	#N/A	#N/A	#N/A
Solyc12g096510.1.1	GO:0005515~protein binding	NA	NA
Solyc10g052880.1.1	GO:0005515~protein binding	NA	NA
Solyc05g007580.1.1	GO:0003677~DNA binding	NA	NA
Solyc09g092480.1.1	GO:0016740~transferase activity;GO:0016758~transferase activity, transferring hexosyl groups;GO:0016757~transferase activity, transferring glycosyl groups	GO:0008152~metabolic process	NA
Solyc09g061390.1.1	#N/A	#N/A	#N/A
Solyc05g051780.1.1	GO:0003840~gamma-glutamyltransferase activity	GO:0006749~glutathione metabolic process	NA
Solyc07g065590.1.1	#N/A	#N/A	#N/A
Solyc07g008440.1.1	NA	NA	GO:0016020~membrane;GO:0016021~integral component of membrane
Solyc07g062840.1.1	GO:0003677~DNA binding	GO:0006355~regulation of transcription, DNA-templated	NA
Solyc12g096740.1.1	GO:0016787~hydrolase activity;GO:0004650~polygalacturonase activity;GO:0016798~hydrolase activity, acting on glycosyl bonds	GO:0008152~metabolic process;GO:0005975~carbohydrate metabolic process	GO:0005576~extracellular region
Solyc04g077360.1.1	GO:0016740~transferase activity;GO:0016772~transferase activity, transferring phosphorus-containing groups;GO:0016301~kinase activity;GO:0005524~ATP binding;GO:0004674~protein serine/threonine kinase activity;GO:0004672~protein kinase activity;GO:0000166~nucleotide binding	GO:0016310~phosphorylation;GO:0006468~protein phosphorylation;GO:0048544~recognition of pollen	NA
Solyc07g041000.1.1	GO:0016787~hydrolase activity;GO:0003729~mRNA binding;GO:0005515~protein binding	GO:0006378~mRNA polyadenylation;GO:0010260~organ senescence;GO:0008150~biological_process	GO:0005849~mRNA cleavage factor complex
Solyc03g111730.1.1	#N/A	#N/A	#N/A
Solyc08g074620.1.1	GO:0046872~metal ion binding;GO:0016491~oxidoreductase activity;GO:0004097~catechol oxidase activity	GO:0008152~metabolic process;GO:0055114~oxidation-reduction process;GO:0046148~pigment biosynthetic process	GO:0009579~thylakoid;GO:0009536~plastid;GO:0009543~chloroplast thylakoid lumen;GO:0009507~chloroplast
Solyc03g034220.1.1	#N/A	#N/A	#N/A
Solyc09g065760.1.1	#N/A	#N/A	#N/A
Solyc03g098100.1.1	#N/A	#N/A	#N/A
Solyc01g007660.1.1	#N/A	#N/A	#N/A
Solyc04g025940.1.1	GO:0003824~catalytic activity	GO:0008152~metabolic process;GO:0005992~trehalose biosynthetic process	NA
Solyc07g006670.1.1	#N/A	#N/A	#N/A
Solyc04g054150.1.1	GO:0043565~sequence-specific DNA binding;GO:0003677~DNA binding;GO:0046982~protein heterodimerization activity	GO:0006355~regulation of transcription, DNA-templated	GO:0005622~intracellular;GO:0005634~nucleus
Solyc04g074640.1.1	GO:0020037~heme binding;GO:0016491~oxidoreductase activity;GO:0004601~peroxidase activity;GO:0005515~protein binding	GO:0055114~oxidation-reduction process;GO:0015995~chlorophyll biosynthetic process;GO:0019684~photosynthesis, light reaction;GO:0015979~photosynthesis;GO:0006979~response to oxidative stress;GO:0010218~response to far red light;GO:0010114~response to red light;GO:0010103~stomatal complex morphogenesis;GO:0009637~response to blue light;GO:0006364~rRNA processing;GO:0019760~glucosinolate metabolic …	GO:0009579~thylakoid;GO:0009536~plastid;GO:0031977~thylakoid lumen;GO:0009543~chloroplast thylakoid lumen;GO:0009534~chloroplast thylakoid;GO:0009535~chloroplast thylakoid membrane;GO:0005634~nucleus;GO:0009507~chloroplast;GO:0005737~cytoplasm
Solyc06g083500.1.1	GO:0016772~transferase activity, transferring phosphorus-containing groups;GO:0005524~ATP binding;GO:0004674~protein serine/threonine kinase activity;GO:0004672~protein kinase activity;GO:0000166~nucleotide binding	GO:0006468~protein phosphorylation	NA
Solyc05g010420.1.1	#N/A	#N/A	#N/A
Solyc02g081370.1.1	GO:0003824~catalytic activity	GO:0008152~metabolic process	NA
Solyc04g057830.1.1	NA	GO:0008150~biological_process	NA
Solyc03g098020.1.1	#N/A	#N/A	#N/A
Solyc07g006410.1.1	#N/A	#N/A	#N/A
Solyc08g068770.1.1	GO:0008080~N-acetyltransferase activity	NA	NA
Solyc05g006740.1.1	#N/A	#N/A	#N/A
Solyc01g090790.1.1	GO:0046983~protein dimerization activity;GO:0003677~DNA binding;GO:0003700~sequence-specific DNA binding transcription factor activity	GO:0009567~double fertilization forming a zygote and endosperm;GO:0006351~transcription, DNA-templated;GO:0006355~regulation of transcription, DNA-templated	GO:0009506~plasmodesma;GO:0005634~nucleus
Solyc09g089530.1.1	GO:0004867~serine-type endopeptidase inhibitor activity	GO:0009611~response to wounding	NA
Solyc04g009030.1.1	GO:0050661~NADP binding;GO:0016491~oxidoreductase activity;GO:0051287~NAD binding;GO:0016620~oxidoreductase activity, acting on the aldehyde or oxo group of donors, NAD or NADP as acceptor	GO:0055114~oxidation-reduction process;GO:0006006~glucose metabolic process	NA
Solyc11g066130.1.1	GO:0003674~molecular_function	GO:0042545~cell wall modification;GO:0051707~response to other organism;GO:0000911~cytokinesis by cell plate formation;GO:0009664~plant-type cell wall organization	GO:0005576~extracellular region;GO:0009505~plant-type cell wall;GO:0005618~cell wall;GO:0009506~plasmodesma
Solyc06g084130.1.1	NA	NA	NA
Solyc11g031960.1.1	GO:0016787~hydrolase activity;GO:0016788~hydrolase activity, acting on ester bonds	GO:0006629~lipid metabolic process;GO:0016042~lipid catabolic process;GO:0010103~stomatal complex morphogenesis	GO:0005576~extracellular region
Solyc05g055370.1.1	#N/A	#N/A	#N/A
Solyc02g082850.1.1	GO:0016740~transferase activity;GO:0009001~serine O-acetyltransferase activity	GO:0006535~cysteine biosynthetic process from serine	GO:0005737~cytoplasm
Solyc01g005400.1.1	#N/A	#N/A	#N/A
Solyc04g007580.1.1	NA	NA	NA
Solyc10g009610.1.1	#N/A	#N/A	#N/A
Solyc10g086500.1.1	GO:0016491~oxidoreductase activity;GO:0050213~progesterone 5-alpha-reductase activity;GO:0047751~cholestenone 5-alpha-reductase activity;GO:0003865~3-oxo-5-alpha-steroid 4-dehydrogenase activity;GO:0016627~oxidoreductase activity, acting on the CH-CH group of donors;GO:0009917~sterol 5-alpha reductase activity	GO:0016132~brassinosteroid biosynthetic process;GO:0055114~oxidation-reduction process;GO:0006629~lipid metabolic process;GO:0008202~steroid metabolic process;GO:0006694~steroid biosynthetic process	GO:0016020~membrane;GO:0016021~integral component of membrane;GO:0005737~cytoplasm
Solyc08g008600.1.1	GO:0046983~protein dimerization activity	NA	NA
Solyc09g072610.1.1	GO:0050660~flavin adenine dinucleotide binding;GO:0016614~oxidoreductase activity, acting on CH-OH group of donors;GO:0046577~long-chain-alcohol oxidase activity	GO:0055114~oxidation-reduction process	NA
Solyc05g012820.1.1	NA	NA	NA
Solyc09g007150.1.1	#N/A	#N/A	#N/A
Solyc09g015670.1.1	GO:0005509~calcium ion binding	NA	NA
Solyc06g068570.1.1	GO:0003700~sequence-specific DNA binding transcription factor activity;GO:0003677~DNA binding	GO:0006355~regulation of transcription, DNA-templated;GO:0006351~transcription, DNA-templated	GO:0005634~nucleus
Solyc03g119150.1.1	GO:0003755~peptidyl-prolyl cis-trans isomerase activity;GO:0016853~isomerase activity	GO:0000413~protein peptidyl-prolyl isomerization;GO:0006457~protein folding;GO:0000023~maltose metabolic process;GO:0019252~starch biosynthetic process	GO:0009579~thylakoid;GO:0009543~chloroplast thylakoid lumen;GO:0009536~plastid;GO:0009507~chloroplast
Solyc01g007490.1.1	#N/A	#N/A	#N/A
Solyc10g083460.1.1	#N/A	#N/A	#N/A
Solyc03g121090.1.1	#N/A	#N/A	#N/A
Solyc04g054340.1.1	#N/A	#N/A	#N/A
Solyc01g007730.1.1	#N/A	#N/A	#N/A
Solyc05g009270.1.1	GO:0016740~transferase activity;GO:0003824~catalytic activity;GO:0016747~transferase activity, transferring acyl groups other than amino-acyl groups;GO:0016746~transferase activity, transferring acyl groups	GO:0008152~metabolic process;GO:0008610~lipid biosynthetic process;GO:0006633~fatty acid biosynthetic process	GO:0016020~membrane
Solyc03g119720.1.1	NA	GO:0006629~lipid metabolic process	NA
Solyc10g055240.1.1	#N/A	#N/A	#N/A
Solyc09g050110.1.1	NA	NA	NA
Solyc02g083700.1.1	GO:0003824~catalytic activity;GO:0015923~mannosidase activity;GO:0004559~alpha-mannosidase activity;GO:0008270~zinc ion binding;GO:0030246~carbohydrate binding;GO:0004553~hydrolase activity, hydrolyzing O-glycosyl compounds;GO:0016787~hydrolase activity	GO:0006013~mannose metabolic process;GO:0005975~carbohydrate metabolic process	NA
Solyc07g018010.1.1	#N/A	#N/A	#N/A
Solyc09g065390.1.1	#N/A	#N/A	#N/A
Solyc08g005660.1.1	#N/A	#N/A	#N/A
Solyc12g070160.1.1	#N/A	#N/A	#N/A
Solyc06g007560.1.1	#N/A	#N/A	#N/A
Solyc03g114750.1.1	#N/A	#N/A	#N/A
Solyc08g028910.1.1	NA	NA	NA
Solyc01g007090.1.1	#N/A	#N/A	#N/A
Solyc03g005790.1.1	#N/A	#N/A	#N/A
Solyc04g072610.1.1	#N/A	#N/A	#N/A
Solyc06g076550.1.1	#N/A	#N/A	#N/A
Solyc04g056420.1.1	#N/A	#N/A	#N/A
Solyc08g007480.1.1	#N/A	#N/A	#N/A
Solyc07g006660.1.1	#N/A	#N/A	#N/A
Solyc11g069750.1.1	#N/A	#N/A	#N/A
Solyc01g007450.1.1	#N/A	#N/A	#N/A
Solyc04g049340.1.1	#N/A	#N/A	#N/A
Solyc07g025270.1.1	#N/A	#N/A	#N/A
Solyc12g032980.1.1	#N/A	#N/A	#N/A
Solyc01g010500.1.1	#N/A	#N/A	#N/A
Solyc04g078010.1.1	#N/A	#N/A	#N/A
Solyc07g042470.1.1	#N/A	#N/A	#N/A
Solyc01g049880.1.1	#N/A	#N/A	#N/A
Solyc01g110950.1.1	#N/A	#N/A	#N/A
Solyc10g008360.1.1	#N/A	#N/A	#N/A
Solyc10g050570.1.1	#N/A	#N/A	#N/A
Solyc08g062580.1.1	#N/A	#N/A	#N/A
Solyc01g097470.1.1	#N/A	#N/A	#N/A
Solyc01g105210.1.1	#N/A	#N/A	#N/A
Solyc02g082770.1.1	#N/A	#N/A	#N/A
Solyc03g098560.1.1	#N/A	#N/A	#N/A
Solyc11g010880.1.1	#N/A	#N/A	#N/A
Solyc12g042110.1.1	NA	NA	NA
Solyc02g088050.1.1	#N/A	#N/A	#N/A
Solyc09g065790.1.1	#N/A	#N/A	#N/A
Solyc04g007760.1.1	#N/A	#N/A	#N/A
Solyc10g079900.1.1	#N/A	#N/A	#N/A
Solyc01g017220.1.1	#N/A	#N/A	#N/A
Solyc01g044250.1.1	#N/A	#N/A	#N/A
Solyc04g071760.1.1	#N/A	#N/A	#N/A
Solyc07g051920.1.1	#N/A	#N/A	#N/A
Solyc07g053750.1.1	#N/A	#N/A	#N/A
Solyc07g062530.1.1	GO:0003824~catalytic activity;GO:0016829~lyase activity;GO:0008964~phosphoenolpyruvate carboxylase activity	GO:0015977~carbon fixation;GO:0006099~tricarboxylic acid cycle	NA
Solyc08g006370.1.1	#N/A	#N/A	#N/A
Solyc09g097790.1.1	#N/A	#N/A	#N/A
Solyc10g009370.1.1	#N/A	#N/A	#N/A
Solyc10g051260.1.1	#N/A	#N/A	#N/A
Solyc02g089140.1.1	#N/A	#N/A	#N/A
Solyc07g018040.1.1	#N/A	#N/A	#N/A
Solyc09g059950.1.1	#N/A	#N/A	#N/A
Solyc12g010990.1.1	#N/A	#N/A	#N/A
Solyc01g017090.1.1	#N/A	#N/A	#N/A
Solyc08g066860.1.1	GO:0005543~phospholipid binding	NA	NA
Solyc02g091620.1.1	#N/A	#N/A	#N/A
Solyc05g009240.1.1	#N/A	#N/A	#N/A
Solyc06g009950.1.1	#N/A	#N/A	#N/A
Solyc03g044180.1.1	NA	NA	NA
Solyc05g041360.1.1	#N/A	#N/A	#N/A
Solyc11g021130.1.1	#N/A	#N/A	#N/A
Solyc03g114230.1.1	#N/A	#N/A	#N/A
Solyc05g012950.1.1	GO:0008146~sulfotransferase activity	NA	NA
Solyc09g065260.1.1	#N/A	#N/A	#N/A
Solyc01g105940.1.1	#N/A	#N/A	#N/A
Solyc02g066960.1.1	#N/A	#N/A	#N/A
Solyc04g072320.1.1	#N/A	#N/A	#N/A
Solyc12g006910.1.1	#N/A	#N/A	#N/A
Solyc10g084430.1.1	#N/A	#N/A	#N/A
Solyc01g097260.1.1	#N/A	#N/A	#N/A
Solyc05g026460.1.1	#N/A	#N/A	#N/A
Solyc01g060460.1.1	#N/A	#N/A	#N/A
Solyc12g019680.1.1	#N/A	#N/A	#N/A
Solyc10g055440.1.1	#N/A	#N/A	#N/A
Solyc12g006410.1.1	GO:0003824~catalytic activity;GO:0016853~isomerase activity;GO:0050662~coenzyme binding;GO:0003978~UDP-glucose 4-epimerase activity	GO:0006012~galactose metabolic process;GO:0044237~cellular metabolic process	NA
Solyc04g039870.1.1	#N/A	#N/A	#N/A
Solyc08g062280.1.1	#N/A	#N/A	#N/A
Solyc02g090400.1.1	GO:0003682~chromatin binding;GO:0003677~DNA binding;GO:0003700~sequence-specific DNA binding transcription factor activity	GO:0006355~regulation of transcription, DNA-templated	NA
Solyc12g010290.1.1	#N/A	#N/A	#N/A
Solyc10g077060.1.1	#N/A	#N/A	#N/A
Solyc07g055690.1.1	NA	GO:0048544~recognition of pollen	NA
Solyc08g079310.1.1	#N/A	#N/A	#N/A
Solyc03g117270.1.1	GO:0005515~protein binding	NA	NA
Solyc00g136260.1.1	#N/A	#N/A	#N/A
Solyc10g078590.1.1	#N/A	#N/A	#N/A
Solyc04g026200.1.1	GO:0008234~cysteine-type peptidase activity	GO:0006508~proteolysis	NA
Solyc01g095690.1.1	GO:0005515~protein binding	NA	GO:0005739~mitochondrion
Solyc12g006790.1.1	#N/A	#N/A	#N/A
Solyc00g005840.1.1	#N/A	#N/A	#N/A
Solyc07g006800.1.1	GO:0016740~transferase activity;GO:0016758~transferase activity, transferring hexosyl groups;GO:0016757~transferase activity, transferring glycosyl groups	GO:0008152~metabolic process	NA
Solyc10g086630.1.1	#N/A	#N/A	#N/A
Solyc03g116480.1.1	GO:0005515~protein binding	NA	NA
Solyc05g053010.1.1	GO:0016772~transferase activity, transferring phosphorus-containing groups;GO:0005524~ATP binding;GO:0004674~protein serine/threonine kinase activity;GO:0004672~protein kinase activity;GO:0000166~nucleotide binding;GO:0030246~carbohydrate binding;GO:0016301~kinase activity;GO:0016740~transferase activity	GO:0006468~protein phosphorylation;GO:0016310~phosphorylation	GO:0005886~plasma membrane;GO:0016020~membrane;GO:0016021~integral component of membrane
Solyc03g119970.1.1	GO:0005524~ATP binding;GO:0005471~ATP:ADP antiporter activity	GO:0006810~transport	GO:0016021~integral component of membrane
Solyc02g090490.1.1	GO:0016787~hydrolase activity	GO:0008152~metabolic process;GO:0006629~lipid metabolic process	NA
Solyc01g098110.1.1	GO:0016747~transferase activity, transferring acyl groups other than amino-acyl groups;GO:0004144~diacylglycerol O-acyltransferase activity;GO:0016746~transferase activity, transferring acyl groups;GO:0016740~transferase activity	GO:0033306~phytol metabolic process;GO:0019432~triglyceride biosynthetic process	GO:0010287~plastoglobule;GO:0009536~plastid;GO:0009507~chloroplast
Solyc12g045020.1.1	GO:0046872~metal ion binding;GO:0020037~heme binding;GO:0016705~oxidoreductase activity, acting on paired donors, with incorporation or reduction of molecular oxygen;GO:0009055~electron carrier activity;GO:0004497~monooxygenase activity;GO:0016491~oxidoreductase activity;GO:0005506~iron ion binding	GO:0055114~oxidation-reduction process	NA
Solyc01g111800.1.1	GO:0015171~amino acid transmembrane transporter activity	GO:0003333~amino acid transmembrane transport	GO:0016020~membrane;GO:0016021~integral component of membrane
Solyc05g050560.1.1	#N/A	#N/A	#N/A
Solyc06g007610.1.1	#N/A	#N/A	#N/A
Solyc06g073320.1.1	GO:0080048~GDP-D-glucose phosphorylase activity	NA	NA
Solyc01g091400.1.1	#N/A	#N/A	#N/A
Solyc11g051150.1.1	NA	NA	NA
Solyc07g062980.1.1	#N/A	#N/A	#N/A
Solyc07g061790.1.1	NA	NA	NA
Solyc07g024000.1.1	#N/A	#N/A	#N/A
Solyc01g104010.1.1	NA	NA	NA
Solyc02g093710.1.1	#N/A	#N/A	#N/A
Solyc07g065980.1.1	GO:0003824~catalytic activity;GO:0004553~hydrolase activity, hydrolyzing O-glycosyl compounds;GO:0047274~galactinol-sucrose galactosyltransferase activity;GO:0016757~transferase activity, transferring glycosyl groups;GO:0016740~transferase activity	GO:0008152~metabolic process;GO:0005975~carbohydrate metabolic process	NA
Solyc02g065590.1.1	#N/A	#N/A	#N/A
Solyc01g007560.1.1	GO:0016740~transferase activity;GO:0003677~DNA binding;GO:0016779~nucleotidyltransferase activity;GO:0003899~DNA-directed RNA polymerase activity;GO:0046983~protein dimerization activity	GO:0006351~transcription, DNA-templated	GO:0009536~plastid;GO:0009507~chloroplast
Solyc04g074740.1.1	#N/A	#N/A	#N/A
Solyc12g015630.1.1	#N/A	#N/A	#N/A
Solyc09g018020.1.1	NA	GO:0009664~plant-type cell wall organization	GO:0016020~membrane;GO:0005576~extracellular region
Solyc06g073090.1.1	#N/A	#N/A	#N/A
Solyc12g087840.1.1	GO:0046872~metal ion binding;GO:0008270~zinc ion binding;GO:0005515~protein binding	NA	NA
Solyc07g007180.1.1	#N/A	#N/A	#N/A
Solyc07g052690.1.1	#N/A	#N/A	#N/A
Solyc09g090570.1.1	#N/A	#N/A	#N/A
Solyc01g005390.1.1	#N/A	#N/A	#N/A
Solyc07g026910.1.1	#N/A	#N/A	#N/A
Solyc08g048280.1.1	#N/A	#N/A	#N/A
Solyc06g069720.1.1	#N/A	#N/A	#N/A
Solyc01g103660.1.1	#N/A	#N/A	#N/A
Solyc06g008270.1.1	GO:0005515~protein binding	NA	NA
Solyc04g007980.1.1	GO:0016706~oxidoreductase activity, acting on paired donors, with incorporation or reduction of molecular oxygen, 2-oxoglutarate as one donor, and incorporation of one atom each of oxygen into both donors;GO:0016491~oxidoreductase activity	GO:0055114~oxidation-reduction process	NA
Solyc10g085380.1.1	GO:0016491~oxidoreductase activity	GO:0008152~metabolic process;GO:0055114~oxidation-reduction process	NA
Solyc02g070580.1.1	#N/A	#N/A	#N/A
Solyc00g254910.1.1	#N/A	#N/A	#N/A
Solyc02g090100.1.1	#N/A	#N/A	#N/A
Solyc06g036420.1.1	#N/A	#N/A	#N/A
Solyc07g006870.1.1	GO:0004553~hydrolase activity, hydrolyzing O-glycosyl compounds;GO:0016762~xyloglucan:xyloglucosyl transferase activity	GO:0005975~carbohydrate metabolic process;GO:0006073~cellular glucan metabolic process	GO:0048046~apoplast;GO:0005618~cell wall
Solyc05g026570.1.1	#N/A	#N/A	#N/A
Solyc06g060910.1.1	#N/A	#N/A	#N/A
Solyc11g012220.1.1	NA	NA	NA
Solyc02g085310.1.1	#N/A	#N/A	#N/A
Solyc02g094060.1.1	GO:0030554~adenyl nucleotide binding;GO:0005247~voltage-gated chloride channel activity;GO:0005216~ion channel activity	GO:0055085~transmembrane transport;GO:0006821~chloride transport	GO:0016020~membrane;GO:0016021~integral component of membrane
Solyc10g017890.1.1	#N/A	#N/A	#N/A
Solyc02g081130.1.1	GO:0046872~metal ion binding;GO:0003677~DNA binding;GO:0008270~zinc ion binding;GO:0005515~protein binding;GO:0003682~chromatin binding	NA	NA
Solyc03g033440.1.1	#N/A	#N/A	#N/A
Solyc08g016620.1.1	#N/A	#N/A	#N/A
Solyc01g095760.1.1	#N/A	#N/A	#N/A
Solyc10g047900.1.1	NA	NA	NA
Solyc06g060340.1.1	GO:0051738~xanthophyll binding;GO:0016168~chlorophyll binding	GO:0015979~photosynthesis;GO:0009657~plastid organization;GO:0019344~cysteine biosynthetic process;GO:0010207~photosystem II assembly;GO:0010103~stomatal complex morphogenesis;GO:0006364~rRNA processing;GO:0010196~nonphotochemical quenching;GO:0010027~thylakoid membrane organization;GO:0043085~positive regulation of catalytic activity;GO:0019252~starch biosynthetic process;GO:0000023~maltose meta…	GO:0016020~membrane;GO:0009579~thylakoid;GO:0009536~plastid;GO:0009523~photosystem II;GO:0009534~chloroplast thylakoid;GO:0016021~integral component of membrane;GO:0009535~chloroplast thylakoid membrane;GO:0009517~PSII associated light-harvesting complex II;GO:0009507~chloroplast
Solyc02g081120.1.1	#N/A	#N/A	#N/A
Solyc02g062690.1.1	GO:0046983~protein dimerization activity	NA	NA
Solyc06g005890.1.1	#N/A	#N/A	#N/A
Solyc03g082830.1.1	#N/A	#N/A	#N/A
Solyc03g093620.1.1	GO:0008146~sulfotransferase activity	NA	NA
Solyc12g044630.1.1	#N/A	#N/A	#N/A
Solyc01g007380.1.1	#N/A	#N/A	#N/A
Solyc03g096460.1.1	#N/A	#N/A	#N/A
Solyc10g008980.1.1	GO:0005215~transporter activity;GO:0071917~triose-phosphate transmembrane transporter activity	GO:0006810~transport;GO:0015717~triose phosphate transport;GO:0035436~triose phosphate transmembrane transport;GO:0035304~regulation of protein dephosphorylation;GO:0019344~cysteine biosynthetic process;GO:0019684~photosynthesis, light reaction	GO:0016020~membrane;GO:0016021~integral component of membrane;GO:0009534~chloroplast thylakoid;GO:0009941~chloroplast envelope;GO:0009507~chloroplast
Solyc01g010480.1.1	#N/A	#N/A	#N/A
Solyc01g109230.1.1	GO:0047134~protein-disulfide reductase activity;GO:0008270~zinc ion binding;GO:0003674~molecular_function	GO:0055114~oxidation-reduction process;GO:0035556~intracellular signal transduction;GO:0008150~biological_process	GO:0005575~cellular_component
Solyc12g096180.1.1	#N/A	#N/A	#N/A
Solyc06g051180.1.1	#N/A	#N/A	#N/A
Solyc08g078420.1.1	#N/A	#N/A	#N/A
Solyc06g069760.1.1	GO:0003677~DNA binding	GO:0006355~regulation of transcription, DNA-templated	NA
Solyc05g046270.1.1	NA	NA	NA
Solyc04g078800.1.1	GO:0016787~hydrolase activity;GO:0004806~triglyceride lipase activity	GO:0006629~lipid metabolic process	NA
Solyc06g068230.1.1	GO:0005515~protein binding	NA	GO:0005829~cytosol
Solyc07g007930.1.1	GO:0003824~catalytic activity;GO:0047274~galactinol-sucrose galactosyltransferase activity;GO:0016757~transferase activity, transferring glycosyl groups;GO:0016740~transferase activity	GO:0008152~metabolic process;GO:0005975~carbohydrate metabolic process	NA
Solyc01g007370.1.1	#N/A	#N/A	#N/A
Solyc07g063930.1.1	#N/A	#N/A	#N/A
Solyc01g109150.1.1	#N/A	#N/A	#N/A
Solyc01g094090.1.1	#N/A	#N/A	#N/A
Solyc08g005280.1.1	#N/A	#N/A	#N/A
Solyc02g062870.1.1	#N/A	#N/A	#N/A
Solyc07g054880.1.1	#N/A	#N/A	#N/A
Solyc04g078420.1.1	#N/A	#N/A	#N/A
Solyc04g009790.1.1	GO:0015297~antiporter activity;GO:0015238~drug transmembrane transporter activity	GO:0055085~transmembrane transport;GO:0006855~drug transmembrane transport	GO:0016020~membrane
Solyc05g050500.1.1	#N/A	#N/A	#N/A
Solyc02g068240.1.1	GO:0016747~transferase activity, transferring acyl groups other than amino-acyl groups;GO:0016746~transferase activity, transferring acyl groups;GO:0004144~diacylglycerol O-acyltransferase activity;GO:0016740~transferase activity	GO:0008152~metabolic process;GO:0006071~glycerol metabolic process;GO:0019432~triglyceride biosynthetic process;GO:0006629~lipid metabolic process	GO:0005789~endoplasmic reticulum membrane;GO:0016020~membrane;GO:0016021~integral component of membrane;GO:0005783~endoplasmic reticulum
Solyc01g103990.1.1	#N/A	#N/A	#N/A
Solyc00g009120.1.1	NA	NA	NA
Solyc07g040680.1.1	GO:0003700~sequence-specific DNA binding transcription factor activity;GO:0043565~sequence-specific DNA binding;GO:0003677~DNA binding	GO:0006355~regulation of transcription, DNA-templated;GO:0009408~response to heat;GO:0006950~response to stress;GO:0006351~transcription, DNA-templated	GO:0005634~nucleus
Solyc08g082590.1.1	GO:0009055~electron carrier activity;GO:0015035~protein disulfide oxidoreductase activity	GO:0045454~cell redox homeostasis;GO:0051017~actin filament bundle assembly;GO:0048653~anther development;GO:0009902~chloroplast relocation	GO:0005884~actin filament
Solyc01g079530.1.1	GO:0008270~zinc ion binding	NA	NA
Solyc02g062490.1.1	#N/A	#N/A	#N/A
Solyc05g056300.1.1	#N/A	#N/A	#N/A
Solyc06g083720.1.1	#N/A	#N/A	#N/A
Solyc02g063040.1.1	#N/A	#N/A	#N/A
Solyc06g008380.1.1	#N/A	#N/A	#N/A
Solyc08g080530.1.1	#N/A	#N/A	#N/A
Solyc11g065650.1.1	#N/A	#N/A	#N/A
Solyc02g072050.1.1	#N/A	#N/A	#N/A
Solyc08g048460.1.1	#N/A	#N/A	#N/A
Solyc01g104860.1.1	#N/A	#N/A	#N/A
Solyc02g087920.1.1	#N/A	#N/A	#N/A
Solyc11g067170.1.1	#N/A	#N/A	#N/A
Solyc01g108900.1.1	#N/A	#N/A	#N/A
Solyc04g076640.1.1	#N/A	#N/A	#N/A
Solyc05g025810.1.1	GO:0016844~strictosidine synthase activity	GO:0009058~biosynthetic process	NA
Solyc08g006460.1.1	GO:0046872~metal ion binding;GO:0008270~zinc ion binding;GO:0005515~protein binding	NA	NA
Solyc02g083310.1.1	#N/A	#N/A	#N/A
Solyc07g006500.1.1	GO:0003824~catalytic activity;GO:0016757~transferase activity, transferring glycosyl groups;GO:0016740~transferase activity	GO:0008152~metabolic process;GO:0005992~trehalose biosynthetic process	GO:0005739~mitochondrion;GO:0005829~cytosol
Solyc02g089540.1.1	GO:0008270~zinc ion binding;GO:0005515~protein binding	NA	GO:0005622~intracellular
Solyc02g088270.1.1	#N/A	#N/A	#N/A
Solyc12g033060.1.1	#N/A	#N/A	#N/A
Solyc03g005450.1.1	GO:0016740~transferase activity;GO:0016760~cellulose synthase (UDP-forming) activity;GO:0016757~transferase activity, transferring glycosyl groups	GO:0030244~cellulose biosynthetic process	GO:0016020~membrane;GO:0016021~integral component of membrane
Solyc01g111630.1.1	GO:0016491~oxidoreductase activity;GO:0048037~cofactor binding;GO:0016618~hydroxypyruvate reductase activity;GO:0008465~glycerate dehydrogenase activity;GO:0008266~poly(U) RNA binding;GO:0051287~NAD binding;GO:0016616~oxidoreductase activity, acting on the CH-OH group of donors, NAD or NADP as acceptor	GO:0008152~metabolic process;GO:0055114~oxidation-reduction process;GO:0019684~photosynthesis, light reaction;GO:0015979~photosynthesis;GO:0010304~PSII associated light-harvesting complex II catabolic process;GO:0009854~oxidative photosynthetic carbon pathway;GO:0009853~photorespiration;GO:0009773~photosynthetic electron transport in photosystem I;GO:0009657~plastid organization;GO:0019344~cystei…	GO:0048046~apoplast;GO:0005777~peroxisome;GO:0009507~chloroplast
Solyc01g100040.1.1	GO:0003824~catalytic activity	GO:0008152~metabolic process	NA
Solyc02g091360.1.1	#N/A	#N/A	#N/A
Solyc11g066600.1.1	#N/A	#N/A	#N/A
Solyc01g007600.1.1	#N/A	#N/A	#N/A
Solyc02g033060.1.1	#N/A	#N/A	#N/A
Solyc01g109420.1.1	GO:0016491~oxidoreductase activity;GO:0010181~FMN binding	GO:0055114~oxidation-reduction process;GO:0045892~negative regulation of transcription, DNA-templated	NA
Solyc12g096550.1.1	GO:0046872~metal ion binding;GO:0016491~oxidoreductase activity;GO:0051537~2 iron, 2 sulfur cluster binding;GO:0051536~iron-sulfur cluster binding;GO:0010277~chlorophyllide a oxygenase [overall] activity	GO:0055114~oxidation-reduction process;GO:0045036~protein targeting to chloroplast;GO:0015031~protein transport;GO:0006810~transport	GO:0009528~plastid inner membrane;GO:0009706~chloroplast inner membrane;GO:0009941~chloroplast envelope;GO:0009536~plastid;GO:0016020~membrane;GO:0009507~chloroplast;GO:0016021~integral component of membrane
Solyc09g066140.1.1	NA	GO:0048868~pollen tube development;GO:0048610~cellular process involved in reproduction;GO:0009860~pollen tube growth;GO:0009827~plant-type cell wall modification	NA
Solyc12g077370.1.1	#N/A	#N/A	#N/A
Solyc01g109550.1.1	#N/A	#N/A	#N/A
Solyc10g009600.1.1	#N/A	#N/A	#N/A
Solyc05g011890.1.1	GO:0008146~sulfotransferase activity	NA	NA
Solyc07g007870.1.1	GO:0003824~catalytic activity;GO:0016491~oxidoreductase activity;GO:0010181~FMN binding;GO:0016629~12-oxophytodienoate reductase activity	GO:0009867~jasmonic acid mediated signaling pathway;GO:0009753~response to jasmonic acid;GO:0055114~oxidation-reduction process;GO:0009684~indoleacetic acid biosynthetic process;GO:0006569~tryptophan catabolic process;GO:0042538~hyperosmotic salinity response;GO:0009738~abscisic acid-activated signaling pathway;GO:0009611~response to wounding;GO:0009695~jasmonic acid biosynthetic process;GO:00066…	GO:0005777~peroxisome
Solyc04g076340.1.1	#N/A	#N/A	#N/A
Solyc06g007770.1.1	GO:0046923~ER retention sequence binding	GO:0006621~protein retention in ER lumen	GO:0016021~integral component of membrane
Solyc12g082730.1.1	#N/A	#N/A	#N/A
Solyc02g082450.1.1	NA	GO:0055085~transmembrane transport	GO:0016021~integral component of membrane
Solyc03g036470.1.1	#N/A	#N/A	#N/A
Solyc06g068900.1.1	#N/A	#N/A	#N/A
Solyc10g005080.1.1	GO:0003682~chromatin binding;GO:0003677~DNA binding	NA	NA
Solyc09g010570.1.1	NA	NA	NA
Solyc03g098320.1.1	GO:0003682~chromatin binding;GO:0003677~DNA binding	NA	NA
Solyc09g005580.1.1	#N/A	#N/A	#N/A
Solyc02g086300.1.1	#N/A	#N/A	#N/A
Solyc05g006120.1.1	#N/A	#N/A	#N/A
Solyc07g008290.1.1	NA	NA	NA
Solyc05g005060.1.1	#N/A	#N/A	#N/A
Solyc11g069350.1.1	GO:0008270~zinc ion binding	NA	NA
Solyc05g041430.1.1	#N/A	#N/A	#N/A
Solyc11g011160.1.1	#N/A	#N/A	#N/A
Solyc05g056050.1.1	#N/A	#N/A	#N/A
Solyc01g090680.1.1	NA	NA	NA
Solyc12g094720.1.1	GO:0005509~calcium ion binding	GO:0015979~photosynthesis;GO:0010114~response to red light;GO:0009637~response to blue light;GO:0010218~response to far red light;GO:0015995~chlorophyll biosynthetic process;GO:0042793~transcription from plastid promoter;GO:0006098~pentose-phosphate shunt;GO:0009902~chloroplast relocation;GO:0010027~thylakoid membrane organization;GO:0034660~ncRNA metabolic process;GO:0000023~maltose metabolic pr…	GO:0019898~extrinsic component of membrane;GO:0009654~photosystem II oxygen evolving complex;GO:0009523~photosystem II;GO:0031977~thylakoid lumen;GO:0009535~chloroplast thylakoid membrane;GO:0009579~thylakoid;GO:0009543~chloroplast thylakoid lumen;GO:0009536~plastid;GO:0009507~chloroplast
Solyc01g005470.1.1	#N/A	#N/A	#N/A
Solyc10g044520.1.1	#N/A	#N/A	#N/A
Solyc12g007010.1.1	GO:0005524~ATP binding	GO:0016226~iron-sulfur cluster assembly;GO:0016117~carotenoid biosynthetic process;GO:0015979~photosynthesis;GO:0015995~chlorophyll biosynthetic process;GO:0019288~isopentenyl diphosphate biosynthetic process, methylerythritol 4-phosphate pathway;GO:0006098~pentose-phosphate shunt;GO:0009902~chloroplast relocation;GO:0010027~thylakoid membrane organization;GO:0034660~ncRNA metabolic process;GO:00…	GO:0009570~chloroplast stroma;GO:0009507~chloroplast
Solyc02g082890.1.1	#N/A	#N/A	#N/A
Solyc07g018200.1.1	GO:0016740~transferase activity;GO:0016757~transferase activity, transferring glycosyl groups;GO:0008378~galactosyltransferase activity	GO:0006486~protein glycosylation	GO:0016020~membrane;GO:0016021~integral component of membrane;GO:0005794~Golgi apparatus
Solyc06g068220.1.1	GO:0003824~catalytic activity;GO:0016787~hydrolase activity	GO:0008152~metabolic process;GO:0016556~mRNA modification	GO:0009941~chloroplast envelope;GO:0009570~chloroplast stroma;GO:0009507~chloroplast
Solyc01g048590.1.1	#N/A	#N/A	#N/A
Solyc01g099140.1.1	NA	NA	NA
Solyc03g117670.1.1	#N/A	#N/A	#N/A
Solyc06g007230.1.1	#N/A	#N/A	#N/A
Solyc03g058930.1.1	#N/A	#N/A	#N/A
Solyc10g008670.1.1	GO:0016747~transferase activity, transferring acyl groups other than amino-acyl groups	NA	NA
Solyc09g089720.1.1	#N/A	#N/A	#N/A
Solyc02g079240.1.1	NA	NA	NA
Solyc07g053080.1.1	#N/A	#N/A	#N/A
Solyc01g102960.1.1	#N/A	#N/A	#N/A
Solyc03g007950.1.1	#N/A	#N/A	#N/A
Solyc09g063060.1.1	#N/A	#N/A	#N/A
Solyc10g050910.1.1	#N/A	#N/A	#N/A
Solyc06g050610.1.1	#N/A	#N/A	#N/A
Solyc01g057160.1.1	#N/A	#N/A	#N/A
Solyc03g025770.1.1	#N/A	#N/A	#N/A
Solyc03g112000.1.1	#N/A	#N/A	#N/A
Solyc05g051670.1.1	#N/A	#N/A	#N/A
Solyc06g066720.1.1	#N/A	#N/A	#N/A
Solyc08g065940.1.1	#N/A	#N/A	#N/A
Solyc02g080580.1.1	#N/A	#N/A	#N/A
Solyc11g016980.1.1	#N/A	#N/A	#N/A
Solyc06g076920.1.1	#N/A	#N/A	#N/A
Solyc03g114530.1.1	GO:0016844~strictosidine synthase activity	GO:0009058~biosynthetic process	NA
Solyc06g072130.1.1	#N/A	#N/A	#N/A
Solyc02g032890.1.1	#N/A	#N/A	#N/A
Solyc11g005180.1.1	#N/A	#N/A	#N/A
Solyc00g230070.1.1	#N/A	#N/A	#N/A
Solyc01g056860.1.1	#N/A	#N/A	#N/A
Solyc05g055750.1.1	#N/A	#N/A	#N/A
Solyc11g062290.1.1	#N/A	#N/A	#N/A
Solyc07g017370.1.1	#N/A	#N/A	#N/A
Solyc06g005980.1.1	GO:0016833~oxo-acid-lyase activity	GO:0009058~biosynthetic process	NA
Solyc05g010060.1.1	#N/A	#N/A	#N/A
Solyc02g092110.1.1	#N/A	#N/A	#N/A
Solyc07g047680.1.1	GO:0005515~protein binding	NA	NA
Solyc01g089910.1.1	#N/A	#N/A	#N/A
Solyc04g064920.1.1	GO:0051861~glycolipid binding;GO:0017089~glycolipid transporter activity	GO:0046836~glycolipid transport	GO:0005737~cytoplasm
Solyc03g007960.1.1	GO:0016491~oxidoreductase activity;GO:0005506~iron ion binding	GO:0055114~oxidation-reduction process;GO:0006633~fatty acid biosynthetic process	GO:0016020~membrane;GO:0016021~integral component of membrane
Solyc12g008840.1.1	GO:0003824~catalytic activity;GO:0016787~hydrolase activity;GO:0016798~hydrolase activity, acting on glycosyl bonds;GO:0004565~beta-galactosidase activity;GO:0004553~hydrolase activity, hydrolyzing O-glycosyl compounds	GO:0008152~metabolic process;GO:0005975~carbohydrate metabolic process	NA
Solyc04g072020.1.1	GO:0016772~transferase activity, transferring phosphorus-containing groups;GO:0016301~kinase activity	GO:0016310~phosphorylation;GO:0046474~glycerophospholipid biosynthetic process	NA
Solyc04g026110.1.1	GO:0043531~ADP binding	GO:0006952~defense response	NA
Solyc07g005370.1.1	NA	GO:0006952~defense response;GO:0009607~response to biotic stimulus	NA
Solyc02g085500.1.1	NA	NA	NA
Solyc05g013060.1.1	NA	GO:0009646~response to absence of light;GO:0008150~biological_process	NA
Solyc01g103970.1.1	#N/A	#N/A	#N/A
Solyc06g051410.1.1	GO:0003824~catalytic activity;GO:0004640~phosphoribosylanthranilate isomerase activity	GO:0008152~metabolic process;GO:0006568~tryptophan metabolic process	NA
Solyc03g083010.1.1	GO:0016787~hydrolase activity;GO:0003824~catalytic activity	GO:0008152~metabolic process	NA
Solyc09g018040.1.1	#N/A	#N/A	#N/A
Solyc08g081620.1.1	GO:0003824~catalytic activity;GO:0016787~hydrolase activity;GO:0008810~cellulase activity;GO:0016798~hydrolase activity, acting on glycosyl bonds;GO:0004553~hydrolase activity, hydrolyzing O-glycosyl compounds	GO:0008152~metabolic process;GO:0005975~carbohydrate metabolic process	NA
Solyc04g076880.1.1	GO:0016301~kinase activity;GO:0005524~ATP binding;GO:0017076~purine nucleotide binding;GO:0004612~phosphoenolpyruvate carboxykinase (ATP) activity;GO:0004611~phosphoenolpyruvate carboxykinase activity	GO:0016310~phosphorylation;GO:0006094~gluconeogenesis	NA
Solyc06g051190.1.1	GO:0003968~RNA-directed RNA polymerase activity	NA	NA
Solyc00g009130.1.1	#N/A	#N/A	#N/A
Solyc05g055550.1.1	NA	NA	NA
Solyc12g089050.1.1	NA	NA	NA
Solyc06g075600.1.1	GO:0005515~protein binding	NA	NA
Solyc08g005640.1.1	GO:0046872~metal ion binding;GO:0010333~terpene synthase activity;GO:0000287~magnesium ion binding;GO:0016829~lyase activity	GO:0008152~metabolic process	NA
Solyc02g091560.1.1	GO:0016740~transferase activity;GO:0003824~catalytic activity;GO:0030170~pyridoxal phosphate binding;GO:0004372~glycine hydroxymethyltransferase activity	GO:0006730~one-carbon metabolic process;GO:0035999~tetrahydrofolate interconversion;GO:0006563~L-serine metabolic process;GO:0006544~glycine metabolic process	NA
Solyc06g060710.1.1	#N/A	#N/A	#N/A
Solyc07g021550.1.1	#N/A	#N/A	#N/A
Solyc02g094400.1.1	GO:0008081~phosphoric diester hydrolase activity;GO:0008889~glycerophosphodiester phosphodiesterase activity	GO:0006629~lipid metabolic process;GO:0006071~glycerol metabolic process	NA
Solyc03g115900.1.1	GO:0046872~metal ion binding	GO:0015979~photosynthesis;GO:0009765~photosynthesis, light harvesting	GO:0016020~membrane;GO:0009507~chloroplast
Solyc01g007520.1.1	#N/A	#N/A	#N/A
Solyc07g051880.1.1	GO:0016772~transferase activity, transferring phosphorus-containing groups;GO:0005524~ATP binding;GO:0004674~protein serine/threonine kinase activity;GO:0004672~protein kinase activity;GO:0000166~nucleotide binding	GO:0006468~protein phosphorylation	NA
Solyc03g081260.1.1	GO:0016787~hydrolase activity;GO:0008233~peptidase activity;GO:0042802~identical protein binding;GO:0004252~serine-type endopeptidase activity;GO:0008236~serine-type peptidase activity	GO:0006508~proteolysis;GO:0043086~negative regulation of catalytic activity	NA
Solyc10g078280.1.1	GO:0046872~metal ion binding;GO:0020037~heme binding;GO:0016705~oxidoreductase activity, acting on paired donors, with incorporation or reduction of molecular oxygen;GO:0009055~electron carrier activity;GO:0004497~monooxygenase activity;GO:0016491~oxidoreductase activity;GO:0005506~iron ion binding	GO:0055114~oxidation-reduction process	NA
Solyc06g083470.1.1	GO:0016491~oxidoreductase activity	GO:0008152~metabolic process;GO:0055114~oxidation-reduction process	NA
Solyc01g095620.1.1	GO:0016740~transferase activity;GO:0016758~transferase activity, transferring hexosyl groups;GO:0016757~transferase activity, transferring glycosyl groups	GO:0008152~metabolic process	NA
Solyc05g056430.1.1	#N/A	#N/A	#N/A
Solyc12g087800.1.1	#N/A	#N/A	#N/A
Solyc01g101240.1.1	#N/A	#N/A	#N/A
Solyc05g005940.1.1	GO:0005215~transporter activity	GO:0006857~oligopeptide transport;GO:0006810~transport	GO:0016020~membrane;GO:0016021~integral component of membrane
Solyc06g074290.1.1	#N/A	#N/A	#N/A
Solyc01g007460.1.1	#N/A	#N/A	#N/A
Solyc06g073180.1.1	#N/A	#N/A	#N/A
Solyc03g095710.1.1	GO:0003824~catalytic activity;GO:0005509~calcium ion binding;GO:0043169~cation binding;GO:0004556~alpha-amylase activity	GO:0005975~carbohydrate metabolic process	NA
Solyc07g054270.1.1	NA	NA	NA
Solyc05g053660.1.1	#N/A	#N/A	#N/A
Solyc11g008270.1.1	#N/A	#N/A	#N/A
Solyc04g074520.1.1	#N/A	#N/A	#N/A
Solyc05g053550.1.1	GO:0016740~transferase activity;GO:0003824~catalytic activity;GO:0016747~transferase activity, transferring acyl groups other than amino-acyl groups;GO:0016746~transferase activity, transferring acyl groups;GO:0016210~naringenin-chalcone synthase activity	GO:0009058~biosynthetic process;GO:0008152~metabolic process;GO:0009813~flavonoid biosynthetic process	NA
Solyc06g072230.1.1	GO:0004866~endopeptidase inhibitor activity	GO:0010951~negative regulation of endopeptidase activity	NA
Solyc08g081520.1.1	NA	NA	NA
Solyc07g053140.1.1	GO:0008270~zinc ion binding	NA	GO:0005622~intracellular
Solyc11g009020.1.1	#N/A	#N/A	#N/A
Solyc10g007690.1.1	GO:0046872~metal ion binding;GO:0016168~chlorophyll binding	GO:0015979~photosynthesis;GO:0009765~photosynthesis, light harvesting;GO:0018298~protein-chromophore linkage	GO:0016020~membrane;GO:0009579~thylakoid;GO:0009536~plastid;GO:0009523~photosystem II;GO:0016021~integral component of membrane;GO:0009535~chloroplast thylakoid membrane;GO:0009507~chloroplast;GO:0009522~photosystem I
Solyc01g007000.1.1	#N/A	#N/A	#N/A
Solyc01g007890.1.1	NA	NA	NA
Solyc11g068880.1.1	#N/A	#N/A	#N/A
Solyc09g061460.1.1	#N/A	#N/A	#N/A
Solyc04g025770.1.1	#N/A	#N/A	#N/A
Solyc01g007480.1.1	#N/A	#N/A	#N/A
Solyc03g097700.1.1	#N/A	#N/A	#N/A
Solyc05g055820.1.1	#N/A	#N/A	#N/A
Solyc12g006510.1.1	GO:0003824~catalytic activity;GO:0016866~intramolecular transferase activity	GO:0008152~metabolic process	NA
Solyc01g099550.1.1	#N/A	#N/A	#N/A
Solyc08g078330.1.1	#N/A	#N/A	#N/A
Solyc08g079320.1.1	#N/A	#N/A	#N/A
Solyc10g062330.1.1	NA	NA	NA
Solyc05g011970.1.1	GO:0046872~metal ion binding;GO:0020037~heme binding;GO:0016705~oxidoreductase activity, acting on paired donors, with incorporation or reduction of molecular oxygen;GO:0009055~electron carrier activity;GO:0004497~monooxygenase activity;GO:0016491~oxidoreductase activity;GO:0005506~iron ion binding	GO:0055114~oxidation-reduction process	NA
Solyc07g039320.1.1	#N/A	#N/A	#N/A
Solyc01g100770.1.1	#N/A	#N/A	#N/A
Solyc10g018300.1.1	GO:0003824~catalytic activity;GO:0004802~transketolase activity	GO:0008152~metabolic process	NA
Solyc11g065220.1.1	#N/A	#N/A	#N/A
Solyc01g081210.1.1	NA	NA	NA
Solyc06g074510.1.1	GO:0003824~catalytic activity	GO:0008152~metabolic process	GO:0009507~chloroplast
Solyc03g096380.1.1	NA	NA	GO:0016020~membrane;GO:0016021~integral component of membrane
Solyc01g109300.1.1	GO:0051745~4-hydroxy-3-methylbut-2-en-1-yl diphosphate reductase activity;GO:0046429~4-hydroxy-3-methylbut-2-en-1-yl diphosphate synthase activity;GO:0051538~3 iron, 4 sulfur cluster binding;GO:0051536~iron-sulfur cluster binding;GO:0016491~oxidoreductase activity;GO:0046872~metal ion binding	GO:0055114~oxidation-reduction process;GO:0046677~response to antibiotic;GO:0019288~isopentenyl diphosphate biosynthetic process, methylerythritol 4-phosphate pathway;GO:0008299~isoprenoid biosynthetic process;GO:0050992~dimethylallyl diphosphate biosynthetic process	GO:0009570~chloroplast stroma;GO:0009507~chloroplast;GO:0009536~plastid
Solyc01g007290.1.1	#N/A	#N/A	#N/A
Solyc06g068600.1.1	#N/A	#N/A	#N/A
Solyc03g093450.1.1	GO:0016772~transferase activity, transferring phosphorus-containing groups;GO:0005524~ATP binding;GO:0004674~protein serine/threonine kinase activity;GO:0004672~protein kinase activity;GO:0000166~nucleotide binding;GO:0004842~ubiquitin-protein transferase activity	GO:0006468~protein phosphorylation;GO:0016567~protein ubiquitination;GO:0006950~response to stress	GO:0000151~ubiquitin ligase complex
Solyc04g082440.1.1	#N/A	#N/A	#N/A
Solyc01g088160.1.1	GO:0003824~catalytic activity;GO:0050660~flavin adenine dinucleotide binding;GO:0016491~oxidoreductase activity;GO:0019139~cytokinin dehydrogenase activity;GO:0008762~UDP-N-acetylmuramate dehydrogenase activity;GO:0016614~oxidoreductase activity, acting on CH-OH group of donors	GO:0055114~oxidation-reduction process;GO:0009690~cytokinin metabolic process	NA
Solyc01g007500.1.1	#N/A	#N/A	#N/A
Solyc03g121060.1.1	#N/A	#N/A	#N/A
Solyc04g076480.1.1	GO:0016772~transferase activity, transferring phosphorus-containing groups;GO:0005524~ATP binding;GO:0004674~protein serine/threonine kinase activity;GO:0004672~protein kinase activity;GO:0016301~kinase activity	GO:0006468~protein phosphorylation;GO:0016310~phosphorylation	NA
Solyc03g114580.1.1	GO:0016740~transferase activity;GO:0016301~kinase activity;GO:0005524~ATP binding;GO:0000166~nucleotide binding;GO:0004849~uridine kinase activity;GO:0016773~phosphotransferase activity, alcohol group as acceptor	GO:0016310~phosphorylation;GO:0008152~metabolic process;GO:0006222~UMP biosynthetic process;GO:0009737~response to abscisic acid	GO:0005829~cytosol
Solyc12g099970.1.1	GO:0016301~kinase activity;GO:0004679~AMP-activated protein kinase activity;GO:0005515~protein binding	GO:0016310~phosphorylation;GO:0009750~response to fructose;GO:0009744~response to sucrose	NA
Solyc10g052500.1.1	#N/A	#N/A	#N/A
Solyc09g013150.1.1	GO:0005315~inorganic phosphate transmembrane transporter activity	GO:0055085~transmembrane transport;GO:0015706~nitrate transport	GO:0016021~integral component of membrane;GO:0031969~chloroplast membrane;GO:0009536~plastid;GO:0016020~membrane;GO:0009507~chloroplast
Solyc06g063280.1.1	GO:0008270~zinc ion binding;GO:0003700~sequence-specific DNA binding transcription factor activity;GO:0005515~protein binding	GO:0009785~blue light signaling pathway;GO:0010017~red or far-red light signaling pathway;GO:0009640~photomorphogenesis;GO:0006355~regulation of transcription, DNA-templated;GO:0009909~regulation of flower development	GO:0005622~intracellular;GO:0005634~nucleus;GO:0005737~cytoplasm
Solyc05g024430.1.1	#N/A	#N/A	#N/A
Solyc05g056070.1.1	GO:0046872~metal ion binding;GO:0016168~chlorophyll binding	GO:0015979~photosynthesis;GO:0009765~photosynthesis, light harvesting;GO:0018298~protein-chromophore linkage	GO:0016020~membrane;GO:0009579~thylakoid;GO:0009536~plastid;GO:0009523~photosystem II;GO:0016021~integral component of membrane;GO:0009535~chloroplast thylakoid membrane;GO:0009507~chloroplast;GO:0009522~photosystem I
Solyc02g093950.1.1	GO:0005515~protein binding	GO:0008150~biological_process	NA
Solyc02g080540.1.1	GO:0046933~proton-transporting ATP synthase activity, rotational mechanism;GO:0046961~proton-transporting ATPase activity, rotational mechanism;GO:0030234~enzyme regulator activity;GO:0016787~hydrolase activity	GO:0015986~ATP synthesis coupled proton transport;GO:0006754~ATP biosynthetic process;GO:0009772~photosynthetic electron transport in photosystem II;GO:0009773~photosynthetic electron transport in photosystem I;GO:0006546~glycine catabolic process;GO:0030154~cell differentiation;GO:0006636~unsaturated fatty acid biosynthetic process;GO:0006733~oxidoreduction coenzyme metabolic process;GO:0006766~…	GO:0045261~proton-transporting ATP synthase complex, catalytic core F(1);GO:0009544~chloroplast ATP synthase complex;GO:0009535~chloroplast thylakoid membrane;GO:0009579~thylakoid;GO:0009534~chloroplast thylakoid;GO:0009941~chloroplast envelope;GO:0009536~plastid;GO:0016020~membrane;GO:0009507~chloroplast
Solyc08g076720.1.1	GO:0017111~nucleoside-triphosphatase activity;GO:0005524~ATP binding;GO:0000166~nucleotide binding;GO:0042626~ATPase activity, coupled to transmembrane movement of substances;GO:0016887~ATPase activity	GO:0055085~transmembrane transport;GO:0006200~ATP catabolic process;GO:0006810~transport	GO:0016021~integral component of membrane
Solyc10g010650.1.1	#N/A	#N/A	#N/A
Solyc06g006010.1.1	#N/A	#N/A	#N/A
Solyc04g074360.1.1	GO:0016740~transferase activity;GO:0016758~transferase activity, transferring hexosyl groups;GO:0016757~transferase activity, transferring glycosyl groups	GO:0008152~metabolic process	NA
Solyc09g007190.1.1	NA	GO:0010264~myo-inositol hexakisphosphate biosynthetic process	GO:0009536~plastid;GO:0009507~chloroplast
Solyc01g008420.1.1	GO:0015297~antiporter activity;GO:0015238~drug transmembrane transporter activity	GO:0055085~transmembrane transport;GO:0006855~drug transmembrane transport	GO:0016020~membrane
Solyc01g098010.1.1	#N/A	#N/A	#N/A
Solyc12g042580.1.1	#N/A	#N/A	#N/A
Solyc06g076020.1.1	GO:0005524~ATP binding;GO:0000166~nucleotide binding	GO:0006950~response to stress	NA
Solyc03g118850.1.1	GO:0004252~serine-type endopeptidase activity	GO:0006508~proteolysis	NA
Solyc06g063370.1.1	GO:0046872~metal ion binding;GO:0016168~chlorophyll binding	GO:0015979~photosynthesis;GO:0009765~photosynthesis, light harvesting;GO:0019344~cysteine biosynthetic process;GO:0010155~regulation of proton transport;GO:0009744~response to sucrose;GO:0009644~response to high light intensity;GO:0006364~rRNA processing;GO:0010196~nonphotochemical quenching;GO:0018298~protein-chromophore linkage	GO:0016020~membrane;GO:0009579~thylakoid;GO:0009534~chloroplast thylakoid;GO:0009535~chloroplast thylakoid membrane;GO:0030076~light-harvesting complex;GO:0010287~plastoglobule;GO:0009783~photosystem II antenna complex;GO:0009533~chloroplast stromal thylakoid;GO:0009517~PSII associated light-harvesting complex II;GO:0009507~chloroplast;GO:0009522~photosystem I;GO:0009523~photosystem II;GO:0009536…
Solyc06g051540.1.1	#N/A	#N/A	#N/A
Solyc01g104950.1.1	GO:0016787~hydrolase activity;GO:0004553~hydrolase activity, hydrolyzing O-glycosyl compounds	GO:0005975~carbohydrate metabolic process	NA
Solyc10g008400.1.1	#N/A	#N/A	#N/A
Solyc12g014450.1.1	NA	NA	NA
Solyc02g036320.1.1	#N/A	#N/A	#N/A
Solyc11g065580.1.1	#N/A	#N/A	#N/A
Solyc10g078250.1.1	#N/A	#N/A	#N/A
Solyc08g065680.1.1	#N/A	#N/A	#N/A
Solyc05g009340.1.1	#N/A	#N/A	#N/A
Solyc09g005590.1.1	#N/A	#N/A	#N/A
Solyc09g050070.1.1	#N/A	#N/A	#N/A
Solyc01g098190.1.1	GO:0015299~solute:proton antiporter activity;GO:0015297~antiporter activity;GO:0015385~sodium:proton antiporter activity	GO:0055085~transmembrane transport;GO:0006812~cation transport;GO:0006814~sodium ion transport;GO:0006811~ion transport;GO:0006810~transport;GO:0006885~regulation of pH	GO:0016020~membrane;GO:0016021~integral component of membrane
Solyc06g011350.1.1	GO:0005215~transporter activity	GO:0006810~transport	GO:0016020~membrane;GO:0016021~integral component of membrane
Solyc07g047640.1.1	#N/A	#N/A	#N/A
Solyc04g025530.1.1	#N/A	#N/A	#N/A
Solyc01g106480.1.1	#N/A	#N/A	#N/A
Solyc03g005670.1.1	#N/A	#N/A	#N/A
Solyc09g097910.1.1	GO:0003723~RNA binding;GO:0003676~nucleic acid binding	GO:0009773~photosynthetic electron transport in photosystem I;GO:0015995~chlorophyll biosynthetic process;GO:0042793~transcription from plastid promoter;GO:0042742~defense response to bacterium;GO:0019288~isopentenyl diphosphate biosynthetic process, methylerythritol 4-phosphate pathway;GO:0006098~pentose-phosphate shunt;GO:0009902~chloroplast relocation;GO:0010027~thylakoid membrane organization…	GO:0005840~ribosome;GO:0005634~nucleus;GO:0009570~chloroplast stroma;GO:0009507~chloroplast
Solyc01g009080.1.1	GO:0005515~protein binding	GO:0009657~plastid organization;GO:0010207~photosystem II assembly;GO:0006098~pentose-phosphate shunt;GO:0010103~stomatal complex morphogenesis;GO:0000023~maltose metabolic process;GO:0019252~starch biosynthetic process;GO:0043085~positive regulation of catalytic activity;GO:0006364~rRNA processing;GO:0008150~biological_process	GO:0009535~chloroplast thylakoid membrane;GO:0009570~chloroplast stroma;GO:0009507~chloroplast
Solyc11g008620.1.1	GO:0016791~phosphatase activity	GO:0008152~metabolic process;GO:0016311~dephosphorylation	NA
Solyc11g072040.1.1	GO:0016787~hydrolase activity;GO:0016788~hydrolase activity, acting on ester bonds	GO:0006629~lipid metabolic process	NA
Solyc12g094520.1.1	GO:0003824~catalytic activity;GO:0000166~nucleotide binding;GO:0005524~ATP binding;GO:0016874~ligase activity	GO:0008152~metabolic process;GO:0010200~response to chitin;GO:0009753~response to jasmonic acid;GO:0009620~response to fungus;GO:0009695~jasmonic acid biosynthetic process	GO:0005777~peroxisome
Solyc12g099730.1.1	NA	NA	NA
Solyc12g010870.1.1	NA	NA	NA
Solyc08g079600.1.1	#N/A	#N/A	#N/A
Solyc01g097080.1.1	#N/A	#N/A	#N/A
Solyc05g024230.1.1	#N/A	#N/A	#N/A
Solyc02g067550.1.1	#N/A	#N/A	#N/A
Solyc06g072990.1.1	#N/A	#N/A	#N/A
Solyc02g083410.1.1	GO:0016772~transferase activity, transferring phosphorus-containing groups;GO:0005524~ATP binding;GO:0004674~protein serine/threonine kinase activity;GO:0004672~protein kinase activity;GO:0000166~nucleotide binding;GO:0016491~oxidoreductase activity	GO:0006468~protein phosphorylation;GO:0055114~oxidation-reduction process;GO:0016556~mRNA modification;GO:0010103~stomatal complex morphogenesis	GO:0009941~chloroplast envelope;GO:0009507~chloroplast
Solyc09g008770.1.1	NA	NA	NA
Solyc12g096750.1.1	GO:0016787~hydrolase activity;GO:0004650~polygalacturonase activity;GO:0016798~hydrolase activity, acting on glycosyl bonds	GO:0008152~metabolic process;GO:0005975~carbohydrate metabolic process	GO:0005576~extracellular region
Solyc12g099650.1.1	#N/A	#N/A	#N/A
Solyc03g118450.1.1	#N/A	#N/A	#N/A
Solyc04g081700.1.1	#N/A	#N/A	#N/A
Solyc03g115860.1.1	#N/A	#N/A	#N/A
Solyc12g096500.1.1	GO:0008270~zinc ion binding;GO:0005515~protein binding	NA	GO:0005622~intracellular
Solyc09g074380.1.1	NA	NA	NA
Solyc01g087440.1.1	NA	NA	NA
Solyc04g079050.1.1	#N/A	#N/A	#N/A
Solyc04g078450.1.1	#N/A	#N/A	#N/A
Solyc12g038800.1.1	NA	NA	NA
Solyc07g054060.1.1	#N/A	#N/A	#N/A
Solyc01g088440.1.1	#N/A	#N/A	#N/A
Solyc11g065530.1.1	GO:0016787~hydrolase activity;GO:0004806~triglyceride lipase activity;GO:0047714~galactolipase activity;GO:0008970~phosphatidylcholine 1-acylhydrolase activity	GO:0006629~lipid metabolic process;GO:0016042~lipid catabolic process	GO:0009536~plastid;GO:0009507~chloroplast
Solyc08g079770.1.1	GO:0008509~anion transmembrane transporter activity;GO:0019903~protein phosphatase binding;GO:0008308~voltage-gated anion channel activity;GO:0019901~protein kinase binding	GO:0055085~transmembrane transport;GO:0006873~cellular ion homeostasis;GO:0010037~response to carbon dioxide;GO:0010193~response to ozone;GO:0044070~regulation of anion transport;GO:0009270~response to humidity;GO:0050891~multicellular organismal water homeostasis;GO:0090332~stomatal closure;GO:0009737~response to abscisic acid;GO:0010118~stomatal movement;GO:0006820~anion transport;GO:0006863~pu…	GO:0016021~integral component of membrane;GO:0005886~plasma membrane;GO:0016020~membrane
Solyc01g056800.1.1	NA	NA	NA
Solyc03g116280.1.1	GO:0016706~oxidoreductase activity, acting on paired donors, with incorporation or reduction of molecular oxygen, 2-oxoglutarate as one donor, and incorporation of one atom each of oxygen into both donors;GO:0016491~oxidoreductase activity	GO:0055114~oxidation-reduction process	NA
Solyc05g008390.1.1	#N/A	#N/A	#N/A
Solyc02g077550.1.1	NA	NA	NA
Solyc11g066970.1.1	NA	GO:0010413~glucuronoxylan metabolic process;GO:0045492~xylan biosynthetic process	NA
Solyc03g115870.1.1	GO:0009055~electron carrier activity;GO:0015035~protein disulfide oxidoreductase activity	GO:0006662~glycerol ether metabolic process;GO:0045454~cell redox homeostasis	NA
Solyc12g014100.1.1	GO:0016491~oxidoreductase activity;GO:0051213~dioxygenase activity;GO:0004411~homogentisate 1,2-dioxygenase activity;GO:0046872~metal ion binding	GO:0055114~oxidation-reduction process;GO:0016558~protein import into peroxisome matrix;GO:0009750~response to fructose;GO:0015996~chlorophyll catabolic process;GO:0009744~response to sucrose;GO:0006572~tyrosine catabolic process;GO:0006570~tyrosine metabolic process;GO:0006635~fatty acid beta-oxidation;GO:0006559~L-phenylalanine catabolic process;GO:1902000~homogentisate catabolic process	GO:0005829~cytosol
Solyc04g077440.1.1	GO:0050660~flavin adenine dinucleotide binding;GO:0016491~oxidoreductase activity;GO:0004506~squalene monooxygenase activity	GO:0008152~metabolic process;GO:0055114~oxidation-reduction process	GO:0016021~integral component of membrane
Solyc12g005700.1.1	#N/A	#N/A	#N/A
Solyc11g006360.1.1	#N/A	#N/A	#N/A
Solyc08g078390.1.1	GO:0000166~nucleotide binding;GO:0050660~flavin adenine dinucleotide binding;GO:0003997~acyl-CoA oxidase activity;GO:0003995~acyl-CoA dehydrogenase activity;GO:0016627~oxidoreductase activity, acting on the CH-CH group of donors	GO:0008152~metabolic process;GO:0055114~oxidation-reduction process;GO:0006631~fatty acid metabolic process;GO:0006635~fatty acid beta-oxidation	GO:0005777~peroxisome
Solyc02g083030.1.1	#N/A	#N/A	#N/A
Solyc12g036320.1.1	#N/A	#N/A	#N/A
Solyc05g005750.1.1	GO:0003824~catalytic activity	GO:0008152~metabolic process;GO:0005992~trehalose biosynthetic process	NA
Solyc10g011660.1.1	NA	NA	NA
Solyc01g102950.1.1	GO:0016705~oxidoreductase activity, acting on paired donors, with incorporation or reduction of molecular oxygen	GO:0016117~carotenoid biosynthetic process	GO:0009507~chloroplast
Solyc06g068650.1.1	GO:0003824~catalytic activity	GO:0008152~metabolic process	NA
Solyc02g079970.1.1	#N/A	#N/A	#N/A
Solyc07g008280.1.1	#N/A	#N/A	#N/A
Solyc06g010170.1.1	NA	NA	NA
Solyc03g114460.1.1	GO:0003824~catalytic activity	GO:0008152~metabolic process	NA
Solyc11g072230.1.1	#N/A	#N/A	#N/A
Solyc06g036340.1.1	GO:0016491~oxidoreductase activity;GO:0010181~FMN binding	GO:0055114~oxidation-reduction process	NA
Solyc02g077980.1.1	NA	NA	NA
Solyc05g005330.1.1	#N/A	#N/A	#N/A
Solyc02g061770.1.1	GO:0016787~hydrolase activity;GO:0004568~chitinase activity;GO:0016798~hydrolase activity, acting on glycosyl bonds	GO:0006952~defense response;GO:0008152~metabolic process;GO:0006032~chitin catabolic process;GO:0016998~cell wall macromolecule catabolic process;GO:0000272~polysaccharide catabolic process;GO:0005975~carbohydrate metabolic process	GO:0005576~extracellular region;GO:0005615~extracellular space
Solyc06g008400.1.1	GO:0043531~ADP binding	GO:0006952~defense response	NA
Solyc06g068390.1.1	GO:0046872~metal ion binding	NA	NA
Solyc03g120500.1.1	GO:0046983~protein dimerization activity	GO:0006355~regulation of transcription, DNA-templated;GO:0009734~auxin-activated signaling pathway;GO:0006351~transcription, DNA-templated	GO:0005634~nucleus
Solyc04g008570.1.1	GO:0003674~molecular_function;GO:0005515~protein binding	GO:0009658~chloroplast organization	GO:0009536~plastid;GO:0009507~chloroplast
Solyc09g050080.1.1	#N/A	#N/A	#N/A
Solyc09g092260.1.1	NA	NA	NA
Solyc04g011770.1.1	NA	NA	NA
Solyc12g019640.1.1	GO:0017111~nucleoside-triphosphatase activity;GO:0005524~ATP binding;GO:0000166~nucleotide binding;GO:0016887~ATPase activity	GO:0006200~ATP catabolic process	GO:0016020~membrane
Solyc12g096820.1.1	GO:0016740~transferase activity;GO:0016758~transferase activity, transferring hexosyl groups;GO:0016757~transferase activity, transferring glycosyl groups	GO:0008152~metabolic process	NA
Solyc06g082970.1.1	NA	NA	GO:0009535~chloroplast thylakoid membrane;GO:0009507~chloroplast
Solyc12g017600.1.1	#N/A	#N/A	#N/A
Solyc07g054950.1.1	#N/A	#N/A	#N/A
Solyc01g079790.1.1	GO:0016740~transferase activity;GO:0003824~catalytic activity;GO:0016779~nucleotidyltransferase activity;GO:0008878~glucose-1-phosphate adenylyltransferase activity;GO:0000166~nucleotide binding;GO:0005524~ATP binding	GO:0009058~biosynthetic process;GO:0008152~metabolic process;GO:0019684~photosynthesis, light reaction;GO:0015979~photosynthesis;GO:0034660~ncRNA metabolic process;GO:0010218~response to far red light;GO:0010114~response to red light;GO:0009902~chloroplast relocation;GO:0009637~response to blue light;GO:0006364~rRNA processing;GO:0010027~thylakoid membrane organization;GO:0019252~starch biosynthe…	GO:0009941~chloroplast envelope;GO:0009570~chloroplast stroma;GO:0009507~chloroplast;GO:0009536~plastid
Solyc03g034240.1.1	NA	NA	NA
Solyc02g062550.1.1	GO:0017111~nucleoside-triphosphatase activity;GO:0005524~ATP binding;GO:0000166~nucleotide binding	NA	NA
Solyc02g092150.1.1	GO:0016597~amino acid binding;GO:0016740~transferase activity	GO:0008152~metabolic process	GO:0005634~nucleus
Solyc01g005430.1.1	GO:0005515~protein binding	GO:0006499~N-terminal protein myristoylation;GO:0008150~biological_process	NA
Solyc05g052600.1.1	GO:0016787~hydrolase activity;GO:0050278~sedoheptulose-bisphosphatase activity;GO:0042578~phosphoric ester hydrolase activity;GO:0042132~fructose 1,6-bisphosphate 1-phosphatase activity;GO:0046872~metal ion binding	GO:0009862~systemic acquired resistance, salicylic acid mediated signaling pathway;GO:0006612~protein targeting to membrane;GO:0000165~MAPK cascade;GO:0009867~jasmonic acid mediated signaling pathway;GO:0019761~glucosinolate biosynthetic process;GO:0043900~regulation of multi-organism process;GO:0019253~reductive pentose-phosphate cycle;GO:0016051~carbohydrate biosynthetic process;GO:0010200~resp…	GO:0009941~chloroplast envelope;GO:0009579~thylakoid;GO:0009570~chloroplast stroma;GO:0048046~apoplast;GO:0009536~plastid;GO:0009507~chloroplast
Solyc04g056580.1.1	NA	GO:0016117~carotenoid biosynthetic process;GO:0015979~photosynthesis;GO:0019288~isopentenyl diphosphate biosynthetic process, methylerythritol 4-phosphate pathway;GO:0006098~pentose-phosphate shunt;GO:0009902~chloroplast relocation;GO:0010027~thylakoid membrane organization;GO:0034660~ncRNA metabolic process;GO:0019760~glucosinolate metabolic process;GO:0019252~starch biosynthetic process;GO:0019…	GO:0009507~chloroplast
Solyc03g116680.1.1	GO:0003677~DNA binding	NA	GO:0005634~nucleus
Solyc09g092520.1.1	GO:0004553~hydrolase activity, hydrolyzing O-glycosyl compounds;GO:0016762~xyloglucan:xyloglucosyl transferase activity	GO:0005975~carbohydrate metabolic process;GO:0006073~cellular glucan metabolic process	GO:0048046~apoplast;GO:0005618~cell wall
Solyc08g008110.1.1	#N/A	#N/A	#N/A
Solyc10g007600.1.1	GO:0003824~catalytic activity;GO:0016491~oxidoreductase activity;GO:0010181~FMN binding	GO:0055114~oxidation-reduction process	NA
Solyc05g051850.1.1	GO:0004512~inositol-3-phosphate synthase activity	GO:0006021~inositol biosynthetic process;GO:0008654~phospholipid biosynthetic process	NA
Solyc05g008350.1.1	GO:0017111~nucleoside-triphosphatase activity;GO:0005524~ATP binding;GO:0000166~nucleotide binding;GO:0016887~ATPase activity	GO:0006200~ATP catabolic process	GO:0016020~membrane
Solyc03g111310.1.1	GO:0003824~catalytic activity;GO:0030554~adenyl nucleotide binding;GO:0000166~nucleotide binding;GO:0005524~ATP binding	GO:0008152~metabolic process;GO:0042128~nitrate assimilation;GO:0005975~carbohydrate metabolic process;GO:0006633~fatty acid biosynthetic process;GO:0006631~fatty acid metabolic process;GO:0006629~lipid metabolic process	GO:0009505~plant-type cell wall
Solyc07g053230.1.1	GO:0003682~chromatin binding;GO:0003677~DNA binding	NA	NA
Solyc01g010430.1.1	#N/A	#N/A	#N/A
Solyc12g006810.1.1	NA	NA	NA
Solyc09g064910.1.1	GO:0016740~transferase activity;GO:0005524~ATP binding	GO:0008033~tRNA processing	NA
Solyc11g072600.1.1	GO:0003700~sequence-specific DNA binding transcription factor activity;GO:0003677~DNA binding	GO:0006355~regulation of transcription, DNA-templated;GO:0006351~transcription, DNA-templated	GO:0005634~nucleus
Solyc08g043140.1.1	GO:0046872~metal ion binding;GO:0008270~zinc ion binding;GO:0008060~ARF GTPase activator activity;GO:0005096~GTPase activator activity;GO:0005515~protein binding	GO:0032312~regulation of ARF GTPase activity;GO:0043547~positive regulation of GTPase activity	NA
Solyc10g008520.1.1	NA	NA	NA
Solyc05g006440.1.1	#N/A	#N/A	#N/A
Solyc12g008900.1.1	GO:0003824~catalytic activity;GO:0050660~flavin adenine dinucleotide binding;GO:0016491~oxidoreductase activity;GO:0019139~cytokinin dehydrogenase activity;GO:0008762~UDP-N-acetylmuramate dehydrogenase activity;GO:0016614~oxidoreductase activity, acting on CH-OH group of donors	GO:0055114~oxidation-reduction process;GO:0009690~cytokinin metabolic process	NA
Solyc01g080010.1.1	GO:0004190~aspartic-type endopeptidase activity	GO:0006508~proteolysis	NA
Solyc10g078550.1.1	GO:0016491~oxidoreductase activity;GO:0004353~glutamate dehydrogenase [NAD(P)+] activity;GO:0016639~oxidoreductase activity, acting on the CH-NH2 group of donors, NAD or NADP as acceptor	GO:0006520~cellular amino acid metabolic process;GO:0055114~oxidation-reduction process	GO:0005739~mitochondrion;GO:0005759~mitochondrial matrix
Solyc04g074350.1.1	GO:0016740~transferase activity;GO:0016758~transferase activity, transferring hexosyl groups;GO:0016757~transferase activity, transferring glycosyl groups	GO:0008152~metabolic process	NA
Solyc03g113990.1.1	#N/A	#N/A	#N/A
Solyc02g088220.1.1	NA	NA	GO:0016021~integral component of membrane
Solyc10g009340.1.1	#N/A	#N/A	#N/A
Solyc10g005210.1.1	GO:0003824~catalytic activity;GO:0008725~DNA-3-methyladenine glycosylase activity	GO:0006281~DNA repair;GO:0006284~base-excision repair	NA
Solyc11g066660.1.1	#N/A	#N/A	#N/A
Solyc11g006290.1.1	GO:0016627~oxidoreductase activity, acting on the CH-CH group of donors	GO:0006629~lipid metabolic process	GO:0016020~membrane;GO:0016021~integral component of membrane;GO:0005737~cytoplasm
Solyc02g067640.1.1	GO:0016787~hydrolase activity;GO:0004650~polygalacturonase activity;GO:0016798~hydrolase activity, acting on glycosyl bonds	GO:0008152~metabolic process;GO:0005975~carbohydrate metabolic process	GO:0005576~extracellular region
Solyc06g065060.1.1	GO:0003824~catalytic activity;GO:0050660~flavin adenine dinucleotide binding;GO:0016491~oxidoreductase activity;GO:0008762~UDP-N-acetylmuramate dehydrogenase activity;GO:0016614~oxidoreductase activity, acting on CH-OH group of donors	GO:0055114~oxidation-reduction process	NA
Solyc02g065280.1.1	NA	NA	NA
Solyc10g055620.1.1	#N/A	#N/A	#N/A
Solyc10g009640.1.1	#N/A	#N/A	#N/A
Solyc08g006690.1.1	#N/A	#N/A	#N/A
Solyc08g008100.1.1	#N/A	#N/A	#N/A
Solyc08g074450.1.1	#N/A	#N/A	#N/A
Solyc02g082430.1.1	GO:0005516~calmodulin binding	GO:0006952~defense response;GO:0009607~response to biotic stimulus	GO:0016020~membrane;GO:0016021~integral component of membrane
Solyc06g064500.1.1	NA	NA	NA
Solyc03g095510.1.1	#N/A	#N/A	#N/A
Solyc06g005710.1.1	NA	GO:0010114~response to red light;GO:0009637~response to blue light;GO:0016117~carotenoid biosynthetic process;GO:0010218~response to far red light;GO:0015979~photosynthesis;GO:0015995~chlorophyll biosynthetic process;GO:0019684~photosynthesis, light reaction;GO:0006098~pentose-phosphate shunt;GO:0009902~chloroplast relocation;GO:0010027~thylakoid membrane organization;GO:0034660~ncRNA metabolic p…	GO:0009508~plastid chromosome;GO:0009295~nucleoid;GO:0009535~chloroplast thylakoid membrane;GO:0009534~chloroplast thylakoid;GO:0009941~chloroplast envelope;GO:0016020~membrane;GO:0009507~chloroplast
Solyc01g005370.1.1	#N/A	#N/A	#N/A
Solyc09g014900.1.1	GO:0046872~metal ion binding;GO:0020037~heme binding;GO:0016705~oxidoreductase activity, acting on paired donors, with incorporation or reduction of molecular oxygen;GO:0009055~electron carrier activity;GO:0004497~monooxygenase activity;GO:0016491~oxidoreductase activity;GO:0005506~iron ion binding	GO:0055114~oxidation-reduction process	NA
Solyc07g022830.1.1	#N/A	#N/A	#N/A
Solyc06g076250.1.1	#N/A	#N/A	#N/A
Solyc01g111160.1.1	#N/A	#N/A	#N/A
Solyc10g078170.1.1	#N/A	#N/A	#N/A
Solyc04g014790.1.1	#N/A	#N/A	#N/A
Solyc08g068080.1.1	#N/A	#N/A	#N/A
Solyc08g081820.1.1	#N/A	#N/A	#N/A
Solyc11g032060.1.1	#N/A	#N/A	#N/A
Solyc03g097330.1.1	#N/A	#N/A	#N/A
Solyc12g038570.1.1	#N/A	#N/A	#N/A
Solyc01g005720.1.1	#N/A	#N/A	#N/A
Solyc01g066810.1.1	#N/A	#N/A	#N/A
Solyc02g030260.1.1	#N/A	#N/A	#N/A
Solyc04g010300.1.1	#N/A	#N/A	#N/A
Solyc06g008390.1.1	#N/A	#N/A	#N/A
Solyc03g097660.1.1	#N/A	#N/A	#N/A
Solyc05g010640.1.1	#N/A	#N/A	#N/A
Solyc02g071790.1.1	GO:0005515~protein binding	NA	NA
Solyc08g005770.1.1	#N/A	#N/A	#N/A
Solyc06g059880.1.1	#N/A	#N/A	#N/A
Solyc05g055410.1.1	#N/A	#N/A	#N/A
Solyc11g021230.1.1	#N/A	#N/A	#N/A
Solyc06g036410.1.1	#N/A	#N/A	#N/A
Solyc03g116270.1.1	#N/A	#N/A	#N/A
Solyc08g068480.1.1	NA	NA	NA
Solyc07g064860.1.1	#N/A	#N/A	#N/A
Solyc08g015940.1.1	NA	NA	NA
Solyc02g077000.1.1	#N/A	#N/A	#N/A
Solyc05g050750.1.1	#N/A	#N/A	#N/A
Solyc10g084230.1.1	#N/A	#N/A	#N/A
Solyc01g017300.1.1	#N/A	#N/A	#N/A
Solyc02g086430.1.1	#N/A	#N/A	#N/A
Solyc03g098570.1.1	#N/A	#N/A	#N/A
Solyc09g014460.1.1	#N/A	#N/A	#N/A
Solyc00g019990.1.1	#N/A	#N/A	#N/A
Solyc02g071340.1.1	#N/A	#N/A	#N/A
Solyc03g093580.1.1	#N/A	#N/A	#N/A
Solyc08g005690.1.1	#N/A	#N/A	#N/A
Solyc09g092470.1.1	#N/A	#N/A	#N/A
Solyc01g101050.1.1	#N/A	#N/A	#N/A
Solyc07g005980.1.1	#N/A	#N/A	#N/A
Solyc01g105920.1.1	#N/A	#N/A	#N/A
Solyc03g071650.1.1	#N/A	#N/A	#N/A
Solyc09g091970.1.1	GO:0003824~catalytic activity;GO:0050662~coenzyme binding	GO:0044237~cellular metabolic process;GO:0010020~chloroplast fission;GO:0016117~carotenoid biosynthetic process;GO:0019288~isopentenyl diphosphate biosynthetic process, methylerythritol 4-phosphate pathway;GO:0006098~pentose-phosphate shunt;GO:0010027~thylakoid membrane organization	GO:0009941~chloroplast envelope;GO:0009536~plastid;GO:0009507~chloroplast
Solyc02g087830.1.1	#N/A	#N/A	#N/A
Solyc06g069250.1.1	#N/A	#N/A	#N/A
Solyc08g067640.1.1	NA	NA	NA
Solyc09g090790.1.1	#N/A	#N/A	#N/A
Solyc10g078350.1.1	#N/A	#N/A	#N/A
Solyc12g009490.1.1	#N/A	#N/A	#N/A
Solyc01g009960.1.1	#N/A	#N/A	#N/A
Solyc02g032420.1.1	#N/A	#N/A	#N/A
Solyc03g025650.1.1	#N/A	#N/A	#N/A
Solyc03g093890.1.1	#N/A	#N/A	#N/A
Solyc04g058170.1.1	GO:0005509~calcium ion binding	NA	NA
Solyc07g025140.1.1	#N/A	#N/A	#N/A
Solyc10g052510.1.1	NA	NA	NA
Solyc11g021070.1.1	#N/A	#N/A	#N/A
Solyc01g018090.1.1	#N/A	#N/A	#N/A
Solyc11g051170.1.1	#N/A	#N/A	#N/A
Solyc01g095950.1.1	#N/A	#N/A	#N/A
Solyc02g085510.1.1	#N/A	#N/A	#N/A
Solyc03g042500.1.1	#N/A	#N/A	#N/A
Solyc03g120160.1.1	#N/A	#N/A	#N/A
Solyc02g077770.1.1	#N/A	#N/A	#N/A
Solyc02g078620.1.1	#N/A	#N/A	#N/A
Solyc02g081710.1.1	#N/A	#N/A	#N/A
Solyc02g076970.1.1	#N/A	#N/A	#N/A
Solyc02g079180.1.1	#N/A	#N/A	#N/A
Solyc08g005130.1.1	#N/A	#N/A	#N/A
Solyc11g021260.1.1	#N/A	#N/A	#N/A
Solyc02g021410.1.1	#N/A	#N/A	#N/A
Solyc03g121550.1.1	#N/A	#N/A	#N/A
Solyc04g005140.1.1	#N/A	#N/A	#N/A
Solyc00g037290.1.1	#N/A	#N/A	#N/A
Solyc01g010680.1.1	#N/A	#N/A	#N/A
Solyc03g005560.1.1	#N/A	#N/A	#N/A
Solyc05g024490.1.1	#N/A	#N/A	#N/A
Solyc08g008240.1.1	#N/A	#N/A	#N/A
Solyc01g010690.1.1	#N/A	#N/A	#N/A
Solyc02g084300.1.1	#N/A	#N/A	#N/A
Solyc06g069590.1.1	#N/A	#N/A	#N/A
Solyc07g064650.1.1	#N/A	#N/A	#N/A
Solyc11g006950.1.1	#N/A	#N/A	#N/A
Solyc01g094320.1.1	#N/A	#N/A	#N/A
Solyc05g015130.1.1	#N/A	#N/A	#N/A
Solyc07g047740.1.1	#N/A	#N/A	#N/A
Solyc09g089980.1.1	#N/A	#N/A	#N/A
Solyc11g063530.1.1	#N/A	#N/A	#N/A
Solyc01g110080.1.1	#N/A	#N/A	#N/A
Solyc01g110590.1.1	#N/A	#N/A	#N/A
Solyc03g044820.1.1	#N/A	#N/A	#N/A
Solyc05g051360.1.1	#N/A	#N/A	#N/A
Solyc02g062960.1.1	GO:0003700~sequence-specific DNA binding transcription factor activity;GO:0043565~sequence-specific DNA binding;GO:0003677~DNA binding;GO:0000976~transcription regulatory region sequence-specific DNA binding	GO:0006355~regulation of transcription, DNA-templated	GO:0005634~nucleus
Solyc01g066020.1.1	#N/A	#N/A	#N/A
Solyc02g066990.1.1	#N/A	#N/A	#N/A
Solyc05g010170.1.1	#N/A	#N/A	#N/A
Solyc03g114190.1.1	#N/A	#N/A	#N/A
Solyc08g062870.1.1	#N/A	#N/A	#N/A
Solyc00g084750.1.1	#N/A	#N/A	#N/A
Solyc06g074280.1.1	#N/A	#N/A	#N/A
Solyc12g010360.1.1	#N/A	#N/A	#N/A
Solyc01g060380.1.1	#N/A	#N/A	#N/A
Solyc02g071830.1.1	#N/A	#N/A	#N/A
Solyc05g014630.1.1	#N/A	#N/A	#N/A
Solyc08g076270.1.1	#N/A	#N/A	#N/A
Solyc03g123510.1.1	#N/A	#N/A	#N/A
Solyc09g061330.1.1	#N/A	#N/A	#N/A
Solyc06g066450.1.1	#N/A	#N/A	#N/A
Solyc01g098910.1.1	#N/A	#N/A	#N/A
Solyc12g042770.1.1	#N/A	#N/A	#N/A
Solyc02g087250.1.1	GO:0016491~oxidoreductase activity;GO:0003723~RNA binding;GO:0010181~FMN binding	GO:0055114~oxidation-reduction process;GO:0000372~Group I intron splicing;GO:0000373~Group II intron splicing	GO:0009507~chloroplast
Solyc02g076660.1.1	#N/A	#N/A	#N/A
Solyc07g040950.1.1	#N/A	#N/A	#N/A
Solyc04g007960.1.1	NA	NA	NA
Solyc04g074870.1.1	NA	NA	GO:0016020~membrane;GO:0016021~integral component of membrane
Solyc06g060610.1.1	GO:0050661~NADP binding;GO:0050660~flavin adenine dinucleotide binding;GO:0004499~N,N-dimethylaniline monooxygenase activity;GO:0004497~monooxygenase activity;GO:0016491~oxidoreductase activity	GO:0055114~oxidation-reduction process	NA
Solyc11g008250.1.1	GO:0017111~nucleoside-triphosphatase activity;GO:0005524~ATP binding;GO:0000166~nucleotide binding;GO:0016787~hydrolase activity	NA	GO:0009507~chloroplast
Solyc06g068500.1.1	#N/A	#N/A	#N/A
Solyc09g055950.1.1	#N/A	#N/A	#N/A
Solyc11g069800.1.1	GO:0046872~metal ion binding;GO:0020037~heme binding;GO:0016705~oxidoreductase activity, acting on paired donors, with incorporation or reduction of molecular oxygen;GO:0009055~electron carrier activity;GO:0004497~monooxygenase activity;GO:0005506~iron ion binding;GO:0047987~hydroperoxide dehydratase activity;GO:0016829~lyase activity	GO:0055114~oxidation-reduction process	NA
Solyc04g077500.1.1	GO:0003674~molecular_function	GO:0019288~isopentenyl diphosphate biosynthetic process, methylerythritol 4-phosphate pathway;GO:0010027~thylakoid membrane organization;GO:0008150~biological_process	GO:0009507~chloroplast
Solyc01g103400.1.1	#N/A	#N/A	#N/A
Solyc05g009550.1.1	NA	GO:0009697~salicylic acid biosynthetic process;GO:0031348~negative regulation of defense response;GO:0045087~innate immune response;GO:0009863~salicylic acid mediated signaling pathway;GO:0006979~response to oxidative stress	NA
Solyc10g005470.1.1	#N/A	#N/A	#N/A
Solyc01g108300.1.1	GO:0003682~chromatin binding;GO:0003677~DNA binding	NA	NA
Solyc12g056850.1.1	NA	NA	NA
Solyc07g065010.1.1	#N/A	#N/A	#N/A
Solyc03g026130.1.1	GO:0046872~metal ion binding;GO:0020037~heme binding;GO:0016705~oxidoreductase activity, acting on paired donors, with incorporation or reduction of molecular oxygen;GO:0009055~electron carrier activity;GO:0004497~monooxygenase activity;GO:0016491~oxidoreductase activity;GO:0005506~iron ion binding	GO:0055114~oxidation-reduction process	NA
Solyc08g075990.1.1	NA	GO:0015979~photosynthesis;GO:0035304~regulation of protein dephosphorylation;GO:0019684~photosynthesis, light reaction;GO:0008150~biological_process	GO:0009507~chloroplast
Solyc10g051110.1.1	NA	GO:0016556~mRNA modification;GO:0019684~photosynthesis, light reaction;GO:0015031~protein transport;GO:0010103~stomatal complex morphogenesis;GO:0006810~transport	GO:0009528~plastid inner membrane;GO:0009706~chloroplast inner membrane;GO:0009535~chloroplast thylakoid membrane;GO:0009579~thylakoid;GO:0009534~chloroplast thylakoid;GO:0009941~chloroplast envelope;GO:0009570~chloroplast stroma;GO:0009536~plastid;GO:0016020~membrane;GO:0009507~chloroplast
Solyc05g053100.1.1	GO:0050660~flavin adenine dinucleotide binding;GO:0016491~oxidoreductase activity;GO:0016668~oxidoreductase activity, acting on a sulfur group of donors, NAD(P) as acceptor	GO:0055114~oxidation-reduction process;GO:0045454~cell redox homeostasis	NA
Solyc01g087730.1.1	GO:0003735~structural constituent of ribosome;GO:0003723~RNA binding;GO:0019843~rRNA binding	GO:0006412~translation;GO:0016226~iron-sulfur cluster assembly;GO:0045036~protein targeting to chloroplast;GO:0015979~photosynthesis;GO:0006354~DNA-templated transcription, elongation;GO:0042793~transcription from plastid promoter;GO:0019288~isopentenyl diphosphate biosynthetic process, methylerythritol 4-phosphate pathway;GO:0006098~pentose-phosphate shunt;GO:0009902~chloroplast relocation;GO:00…	GO:0005622~intracellular;GO:0015934~large ribosomal subunit;GO:0005840~ribosome;GO:0030529~ribonucleoprotein complex;GO:0009535~chloroplast thylakoid membrane;GO:0009941~chloroplast envelope;GO:0005634~nucleus;GO:0009570~chloroplast stroma;GO:0009536~plastid;GO:0016020~membrane;GO:0009507~chloroplast
Solyc07g063600.1.1	GO:0046872~metal ion binding	GO:0015979~photosynthesis;GO:0009765~photosynthesis, light harvesting	GO:0016020~membrane;GO:0009507~chloroplast
Solyc01g007670.1.1	#N/A	#N/A	#N/A
Solyc06g083710.1.1	NA	NA	NA
Solyc06g008480.1.1	GO:0043531~ADP binding	GO:0006952~defense response	NA
Solyc02g092550.1.1	#N/A	#N/A	#N/A
Solyc02g082910.1.1	GO:0003824~catalytic activity;GO:0016874~ligase activity	GO:0008152~metabolic process;GO:0006631~fatty acid metabolic process;GO:0006629~lipid metabolic process	NA
Solyc01g007300.1.1	GO:0046872~metal ion binding;GO:0016491~oxidoreductase activity;GO:0005506~iron ion binding;GO:0051539~4 iron, 4 sulfur cluster binding;GO:0048038~quinone binding;GO:0016651~oxidoreductase activity, acting on NAD(P)H;GO:0008137~NADH dehydrogenase (ubiquinone) activity;GO:0016655~oxidoreductase activity, acting on NAD(P)H, quinone or similar compound as acceptor;GO:0051536~iron-sulfur cluster bind…	GO:0055114~oxidation-reduction process;GO:0019684~photosynthesis, light reaction;GO:0006810~transport	GO:0016020~membrane;GO:0009579~thylakoid;GO:0009536~plastid;GO:0009535~chloroplast thylakoid membrane;GO:0009507~chloroplast
Solyc01g007360.1.1	#N/A	#N/A	#N/A
Solyc08g082440.1.1	GO:0003824~catalytic activity;GO:0016853~isomerase activity;GO:0050662~coenzyme binding;GO:0003978~UDP-glucose 4-epimerase activity;GO:0016857~racemase and epimerase activity, acting on carbohydrates and derivatives	GO:0006012~galactose metabolic process;GO:0005975~carbohydrate metabolic process;GO:0044237~cellular metabolic process	NA
Solyc05g041420.1.1	GO:0016772~transferase activity, transferring phosphorus-containing groups;GO:0005524~ATP binding;GO:0004672~protein kinase activity	GO:0006468~protein phosphorylation	NA
Solyc09g018060.1.1	#N/A	#N/A	#N/A
Solyc06g082940.1.1	NA	GO:0015979~photosynthesis	GO:0009538~photosystem I reaction center;GO:0009522~photosystem I
Solyc08g082680.1.1	GO:0046872~metal ion binding;GO:0008270~zinc ion binding;GO:0005515~protein binding	GO:0008150~biological_process	GO:0005575~cellular_component
Solyc08g006640.1.1	GO:0016758~transferase activity, transferring hexosyl groups;GO:0030246~carbohydrate binding;GO:0035250~UDP-galactosyltransferase activity;GO:0008194~UDP-glycosyltransferase activity;GO:0046509~1,2-diacylglycerol 3-beta-galactosyltransferase activity;GO:0016757~transferase activity, transferring glycosyl groups;GO:0016740~transferase activity	GO:0009247~glycolipid biosynthetic process;GO:0005975~carbohydrate metabolic process;GO:0030259~lipid glycosylation;GO:0009790~embryo development;GO:0009611~response to wounding;GO:0010027~thylakoid membrane organization;GO:0009753~response to jasmonic acid;GO:0009620~response to fungus;GO:0009695~jasmonic acid biosynthetic process	GO:0009528~plastid inner membrane;GO:0009706~chloroplast inner membrane;GO:0009941~chloroplast envelope;GO:0009536~plastid;GO:0016020~membrane;GO:0009507~chloroplast
Solyc12g088050.1.1	NA	NA	NA
Solyc06g060560.1.1	#N/A	#N/A	#N/A
Solyc02g077290.1.1	GO:0005234~extracellular-glutamate-gated ion channel activity;GO:0004970~ionotropic glutamate receptor activity;GO:0005215~transporter activity	GO:0035235~ionotropic glutamate receptor signaling pathway;GO:0006811~ion transport;GO:0006810~transport	GO:0016020~membrane;GO:0016021~integral component of membrane
Solyc11g045260.1.1	#N/A	#N/A	#N/A
Solyc12g089140.1.1	#N/A	#N/A	#N/A
Solyc06g084610.1.1	NA	GO:0008150~biological_process	NA
Solyc01g096050.1.1	GO:0046983~protein dimerization activity	NA	NA
Solyc10g018140.1.1	#N/A	#N/A	#N/A
Solyc04g015750.1.1	GO:0016851~magnesium chelatase activity;GO:0000166~nucleotide binding;GO:0005524~ATP binding;GO:0016874~ligase activity	GO:0009058~biosynthetic process;GO:0015995~chlorophyll biosynthetic process;GO:0015979~photosynthesis;GO:0019684~photosynthesis, light reaction	GO:0010007~magnesium chelatase complex;GO:0031969~chloroplast membrane;GO:0009706~chloroplast inner membrane;GO:0005739~mitochondrion;GO:0009570~chloroplast stroma;GO:0009536~plastid;GO:0016020~membrane;GO:0009507~chloroplast
Solyc10g055630.1.1	GO:0005215~transporter activity	GO:0006810~transport	GO:0016020~membrane;GO:0016021~integral component of membrane
Solyc07g006370.1.1	NA	GO:0055085~transmembrane transport	GO:0016020~membrane;GO:0016021~integral component of membrane
Solyc07g066330.1.1	#N/A	#N/A	#N/A
Solyc06g084100.1.1	GO:0003824~catalytic activity	GO:0008152~metabolic process	NA
Solyc10g086280.1.1	GO:0046872~metal ion binding	GO:0030001~metal ion transport	NA
Solyc01g099590.1.1	GO:0016740~transferase activity;GO:0005515~protein binding	NA	NA
Solyc06g083680.1.1	#N/A	#N/A	#N/A
Solyc05g046120.1.1	NA	GO:0045010~actin nucleation	GO:0005884~actin filament
Solyc08g063090.1.1	GO:0020037~heme binding;GO:0005506~iron ion binding;GO:0016717~oxidoreductase activity, acting on paired donors, with oxidation of a pair of donors resulting in the reduction of molecular oxygen to two molecules of water	GO:0055114~oxidation-reduction process;GO:0006633~fatty acid biosynthetic process;GO:0006629~lipid metabolic process	NA
Solyc00g230080.1.1	#N/A	#N/A	#N/A
Solyc11g066510.1.1	GO:0046872~metal ion binding;GO:0008270~zinc ion binding;GO:0005515~protein binding	GO:0016567~protein ubiquitination	GO:0016020~membrane;GO:0016021~integral component of membrane
Solyc02g079520.1.1	#N/A	#N/A	#N/A
Solyc02g070040.1.1	NA	NA	NA
Solyc12g011010.1.1	NA	NA	NA
Solyc12g057040.1.1	GO:0003913~DNA photolyase activity	GO:0006281~DNA repair	NA
Solyc06g084050.1.1	#N/A	#N/A	#N/A
Solyc01g110100.1.1	GO:0046872~metal ion binding;GO:0008270~zinc ion binding;GO:0005515~protein binding	NA	NA
Solyc04g009780.1.1	#N/A	#N/A	#N/A
Solyc06g050310.1.1	GO:0016787~hydrolase activity	GO:0008152~metabolic process	NA
Solyc12g005200.1.1	GO:0009055~electron carrier activity;GO:0050660~flavin adenine dinucleotide binding;GO:0005507~copper ion binding	GO:0055114~oxidation-reduction process	GO:0005759~mitochondrial matrix;GO:0005739~mitochondrion
Solyc04g016060.1.1	NA	NA	NA
Solyc01g073770.1.1	#N/A	#N/A	#N/A
Solyc08g043180.1.1	#N/A	#N/A	#N/A
Solyc09g083150.1.1	GO:0016655~oxidoreductase activity, acting on NAD(P)H, quinone or similar compound as acceptor	GO:0055114~oxidation-reduction process;GO:0010258~NADH dehydrogenase complex (plastoquinone) assembly;GO:0009817~defense response to fungus, incompatible interaction;GO:0016117~carotenoid biosynthetic process;GO:0016556~mRNA modification;GO:0010207~photosystem II assembly;GO:0006098~pentose-phosphate shunt;GO:0000023~maltose metabolic process;GO:0019252~starch biosynthetic process;GO:0043085~posi…	GO:0016020~membrane;GO:0010598~NAD(P)H dehydrogenase complex (plastoquinone);GO:0009535~chloroplast thylakoid membrane;GO:0009941~chloroplast envelope;GO:0009507~chloroplast
Solyc10g079590.1.1	NA	NA	NA
Solyc12g038080.1.1	#N/A	#N/A	#N/A
Solyc02g092340.1.1	NA	NA	NA
Solyc12g098660.1.1	#N/A	#N/A	#N/A
Solyc12g095750.1.1	#N/A	#N/A	#N/A
Solyc08g075970.1.1	#N/A	#N/A	#N/A
Solyc09g083190.1.1	NA	GO:0030003~cellular cation homeostasis;GO:0070838~divalent metal ion transport;GO:0006979~response to oxidative stress;GO:0019288~isopentenyl diphosphate biosynthetic process, methylerythritol 4-phosphate pathway;GO:0010027~thylakoid membrane organization	GO:0009535~chloroplast thylakoid membrane;GO:0009507~chloroplast
Solyc06g051170.1.1	#N/A	#N/A	#N/A
Solyc11g012260.1.1	GO:0016746~transferase activity, transferring acyl groups;GO:0016740~transferase activity;GO:0005515~protein binding	GO:0008202~steroid metabolic process;GO:0016127~sterol catabolic process;GO:0034434~sterol esterification;GO:0006629~lipid metabolic process;GO:0008150~biological_process	GO:0016020~membrane;GO:0016021~integral component of membrane
Solyc03g118540.1.1	NA	NA	NA
Solyc04g074950.1.1	NA	NA	NA
Solyc05g051710.1.1	#N/A	#N/A	#N/A
Solyc06g072430.1.1	GO:0051087~chaperone binding;GO:0005515~protein binding	NA	NA
Solyc01g107980.1.1	GO:0004842~ubiquitin-protein transferase activity;GO:0005488~binding	GO:0016567~protein ubiquitination	GO:0000151~ubiquitin ligase complex
Solyc07g041190.1.1	GO:0046872~metal ion binding;GO:0042393~histone binding;GO:0008270~zinc ion binding;GO:0005515~protein binding	GO:0006355~regulation of transcription, DNA-templated	NA
Solyc11g012130.1.1	GO:0009055~electron carrier activity;GO:0005507~copper ion binding	NA	NA
Solyc05g009430.1.1	GO:0004519~endonuclease activity;GO:0016788~hydrolase activity, acting on ester bonds;GO:0003676~nucleic acid binding;GO:0004518~nuclease activity;GO:0046872~metal ion binding;GO:0016787~hydrolase activity	GO:0006308~DNA catabolic process;GO:0090305~nucleic acid phosphodiester bond hydrolysis	NA
Solyc01g087280.1.1	GO:0016787~hydrolase activity;GO:0004650~polygalacturonase activity;GO:0016798~hydrolase activity, acting on glycosyl bonds	GO:0008152~metabolic process;GO:0005975~carbohydrate metabolic process	GO:0005576~extracellular region
Solyc06g075550.1.1	GO:0016772~transferase activity, transferring phosphorus-containing groups;GO:0005524~ATP binding;GO:0004674~protein serine/threonine kinase activity;GO:0004672~protein kinase activity;GO:0000166~nucleotide binding	GO:0006468~protein phosphorylation	NA
Solyc07g054290.1.1	GO:0003674~molecular_function	GO:0010206~photosystem II repair;GO:0009657~plastid organization;GO:0010207~photosystem II assembly;GO:0035304~regulation of protein dephosphorylation;GO:0019684~photosynthesis, light reaction;GO:0006364~rRNA processing	GO:0009535~chloroplast thylakoid membrane;GO:0009579~thylakoid;GO:0009543~chloroplast thylakoid lumen;GO:0009534~chloroplast thylakoid;GO:0009536~plastid;GO:0009507~chloroplast
Solyc10g081570.1.1	#N/A	#N/A	#N/A
Solyc01g108200.1.1	#N/A	#N/A	#N/A
Solyc08g078580.1.1	#N/A	#N/A	#N/A
Solyc06g009260.1.1	#N/A	#N/A	#N/A
Solyc11g010670.1.1	#N/A	#N/A	#N/A
Solyc06g053610.1.1	GO:0003682~chromatin binding;GO:0003677~DNA binding	NA	NA
Solyc01g087740.1.1	#N/A	#N/A	#N/A
Solyc01g079360.1.1	#N/A	#N/A	#N/A
Solyc07g039330.1.1	#N/A	#N/A	#N/A
Solyc07g055280.1.1	GO:0003700~sequence-specific DNA binding transcription factor activity;GO:0043565~sequence-specific DNA binding	GO:0006355~regulation of transcription, DNA-templated	NA
Solyc01g006330.1.1	#N/A	#N/A	#N/A
Solyc03g026050.1.1	#N/A	#N/A	#N/A
Solyc08g006160.1.1	GO:0005198~structural molecule activity	GO:0030003~cellular cation homeostasis;GO:0070838~divalent metal ion transport;GO:0035304~regulation of protein dephosphorylation;GO:0019344~cysteine biosynthetic process;GO:0019684~photosynthesis, light reaction;GO:0019761~glucosinolate biosynthetic process;GO:0008150~biological_process	GO:0009507~chloroplast;GO:0009534~chloroplast thylakoid;GO:0009941~chloroplast envelope;GO:0009536~plastid
Solyc09g005830.1.1	#N/A	#N/A	#N/A
Solyc02g085290.1.1	#N/A	#N/A	#N/A
Solyc10g007070.1.1	GO:0009055~electron carrier activity;GO:0005507~copper ion binding	NA	NA
Solyc09g074630.1.1	GO:0005515~protein binding	GO:0016567~protein ubiquitination	NA
Solyc03g007530.1.1	GO:0017111~nucleoside-triphosphatase activity;GO:0005524~ATP binding;GO:0000166~nucleotide binding;GO:0042626~ATPase activity, coupled to transmembrane movement of substances;GO:0016887~ATPase activity	GO:0055085~transmembrane transport;GO:0006200~ATP catabolic process;GO:0006810~transport	GO:0016021~integral component of membrane
Solyc10g079330.1.1	#N/A	#N/A	#N/A
Solyc06g074800.1.1	GO:0046872~metal ion binding	NA	NA
Solyc03g098440.1.1	#N/A	#N/A	#N/A
Solyc09g082810.1.1	NA	NA	GO:0005576~extracellular region;GO:0005618~cell wall
Solyc01g007590.1.1	#N/A	#N/A	#N/A
Solyc04g064940.1.1	#N/A	#N/A	#N/A
Solyc09g011010.1.1	#N/A	#N/A	#N/A
Solyc01g094550.1.1	#N/A	#N/A	#N/A
Solyc02g062330.1.1	GO:0005524~ATP binding;GO:0000166~nucleotide binding;GO:0008017~microtubule binding;GO:0003777~microtubule motor activity	GO:0007018~microtubule-based movement	GO:0005874~microtubule;GO:0005871~kinesin complex
Solyc06g036170.1.1	NA	GO:0006355~regulation of transcription, DNA-templated;GO:0006351~transcription, DNA-templated	NA
Solyc10g079350.1.1	GO:0016740~transferase activity;GO:0016758~transferase activity, transferring hexosyl groups;GO:0016757~transferase activity, transferring glycosyl groups	GO:0008152~metabolic process	NA
Solyc03g058910.1.1	#N/A	#N/A	#N/A
Solyc02g087840.1.1	GO:0003700~sequence-specific DNA binding transcription factor activity;GO:0043565~sequence-specific DNA binding;GO:0003677~DNA binding;GO:0000976~transcription regulatory region sequence-specific DNA binding	GO:0006355~regulation of transcription, DNA-templated;GO:0006351~transcription, DNA-templated	GO:0005634~nucleus
Solyc07g049580.1.1	#N/A	#N/A	#N/A
Solyc02g084400.1.1	#N/A	#N/A	#N/A
Solyc10g005310.1.1	GO:0019239~deaminase activity	GO:0009168~purine ribonucleoside monophosphate biosynthetic process	NA
Solyc06g068970.1.1	GO:0016627~oxidoreductase activity, acting on the CH-CH group of donors	GO:0006629~lipid metabolic process	GO:0016021~integral component of membrane;GO:0005737~cytoplasm
Solyc09g091080.1.1	#N/A	#N/A	#N/A
Solyc08g069110.1.1	#N/A	#N/A	#N/A
Solyc10g007940.1.1	#N/A	#N/A	#N/A
Solyc10g005410.1.1	#N/A	#N/A	#N/A
Solyc05g010710.1.1	GO:0016740~transferase activity;GO:0016758~transferase activity, transferring hexosyl groups;GO:0016757~transferase activity, transferring glycosyl groups	GO:0008152~metabolic process	NA
Solyc08g016080.1.1	NA	GO:0010155~regulation of proton transport;GO:0006413~translational initiation;GO:0046777~protein autophosphorylation	GO:0009941~chloroplast envelope;GO:0009570~chloroplast stroma;GO:0009507~chloroplast
Solyc05g005490.1.1	GO:0004089~carbonate dehydratase activity;GO:0008270~zinc ion binding;GO:0016829~lyase activity	GO:0015976~carbon utilization	NA
Solyc08g074280.1.1	GO:0016772~transferase activity, transferring phosphorus-containing groups	GO:0009244~lipopolysaccharide core region biosynthetic process	NA
Solyc05g013810.1.1	#N/A	#N/A	#N/A
Solyc10g078510.1.1	GO:0003824~catalytic activity;GO:0016787~hydrolase activity;GO:0016798~hydrolase activity, acting on glycosyl bonds;GO:0004553~hydrolase activity, hydrolyzing O-glycosyl compounds	GO:0008152~metabolic process;GO:0005975~carbohydrate metabolic process	NA
Solyc08g075320.1.1	GO:0046872~metal ion binding;GO:0020037~heme binding;GO:0016705~oxidoreductase activity, acting on paired donors, with incorporation or reduction of molecular oxygen;GO:0009055~electron carrier activity;GO:0004497~monooxygenase activity;GO:0016491~oxidoreductase activity;GO:0005506~iron ion binding	GO:0055114~oxidation-reduction process	NA
Solyc07g065990.1.1	NA	NA	GO:0016021~integral component of membrane;GO:0012511~monolayer-surrounded lipid storage body
Solyc11g013110.1.1	GO:0016706~oxidoreductase activity, acting on paired donors, with incorporation or reduction of molecular oxygen, 2-oxoglutarate as one donor, and incorporation of one atom each of oxygen into both donors;GO:0016491~oxidoreductase activity;GO:0005506~iron ion binding	GO:0055114~oxidation-reduction process	NA
Solyc03g082840.1.1	#N/A	#N/A	#N/A
Solyc03g096970.1.1	NA	NA	NA
Solyc10g052600.1.1	GO:0008168~methyltransferase activity	GO:0032259~methylation	NA
Solyc05g052350.1.1	GO:0016772~transferase activity, transferring phosphorus-containing groups;GO:0005524~ATP binding;GO:0004672~protein kinase activity;GO:0005515~protein binding	GO:0006468~protein phosphorylation	GO:0016020~membrane;GO:0016021~integral component of membrane
Solyc04g080660.1.1	GO:0008168~methyltransferase activity;GO:0030795~jasmonate O-methyltransferase activity;GO:0016740~transferase activity	GO:0032259~methylation;GO:0009738~abscisic acid-activated signaling pathway;GO:0009867~jasmonic acid mediated signaling pathway;GO:0031408~oxylipin biosynthetic process;GO:0009694~jasmonic acid metabolic process;GO:0009733~response to auxin;GO:0009723~response to ethylene;GO:0009863~salicylic acid mediated signaling pathway;GO:0007165~signal transduction;GO:0009414~response to water deprivation;G…	GO:0005634~nucleus;GO:0005737~cytoplasm
Solyc07g062060.1.1	#N/A	#N/A	#N/A
[truncated: 891 more rows]
