# Supplementary material for: De novo Transcriptome Sequencing and Development of Abscission Zone-Specific Microarray as a New Molecular Tool for Analysis of Tomato Organ Abscission
Source: Front Plant Sci. 2016 Jan 14;6:1258. doi: 10.3389/fpls.2015.01258 (PMC4712312; doi:10.3389/fpls.2015.01258)
Supplement: Supplementary file 9 [file Table9.XLSX]

## Sheet: Sheet1
Table S9: Gene ontology (GO) for the differentially expressed genes (DEG) in the LAZ pooled samples (Group A).
Hit_Accession(Subject)	Gene ontology (molecular function)	Gene ontology (biological process)	Gene ontology (cellular component)
Solyc06g082120.1.1	NA	GO:0046907~intracellular transport	NA
#N/A	#N/A	#N/A	#N/A
Solyc03g007100.1.1	GO:0003676~nucleic acid binding;GO:0003723~RNA binding;GO:0005515~protein binding	GO:0006397~mRNA processing;GO:0009909~regulation of flower development;GO:0016570~histone modification;GO:0048449~floral organ formation	GO:0005634~nucleus;GO:0005829~cytosol
#N/A	#N/A	#N/A	#N/A
Solyc06g083730.1.1	GO:0000166~nucleotide binding;GO:0003676~nucleic acid binding	GO:0006810~transport;GO:0006499~N-terminal protein myristoylation;GO:0009220~pyrimidine ribonucleotide biosynthetic process	GO:0005622~intracellular
#N/A	#N/A	#N/A	#N/A
Solyc06g069380.1.1	NA	NA	NA
Solyc03g114370.1.1	GO:0005524~ATP binding;GO:0000166~nucleotide binding;GO:0016787~hydrolase activity;GO:0003723~RNA binding;GO:0008026~ATP-dependent helicase activity;GO:0004386~helicase activity;GO:0003676~nucleic acid binding	NA	NA
Solyc09g063070.1.1	NA	NA	GO:0016021~integral component of membrane
#N/A	#N/A	#N/A	#N/A
#N/A	#N/A	#N/A	#N/A
#N/A	#N/A	#N/A	#N/A
Solyc12g014270.1.1	NA	NA	NA
#N/A	#N/A	#N/A	#N/A
#N/A	#N/A	#N/A	#N/A
#N/A	#N/A	#N/A	#N/A
#N/A	#N/A	#N/A	#N/A
#N/A	#N/A	#N/A	#N/A
Solyc03g006620.1.1	NA	NA	NA
#N/A	#N/A	#N/A	#N/A
Solyc11g013840.1.1	NA	GO:0008150~biological_process	NA
Solyc12g014090.1.1	GO:0003674~molecular_function	GO:0008150~biological_process	NA
#N/A	#N/A	#N/A	#N/A
#N/A	#N/A	#N/A	#N/A
Solyc02g030250.1.1	GO:0005198~structural molecule activity;GO:0005515~protein binding	GO:0006890~retrograde vesicle-mediated transport, Golgi to ER	NA
Solyc03g113210.1.1	NA	GO:0055085~transmembrane transport	GO:0005741~mitochondrial outer membrane
Solyc06g009290.1.1	GO:0017111~nucleoside-triphosphatase activity;GO:0005524~ATP binding;GO:0000166~nucleotide binding;GO:0042626~ATPase activity, coupled to transmembrane movement of substances;GO:0016887~ATPase activity	GO:0055085~transmembrane transport;GO:0006200~ATP catabolic process;GO:0006810~transport	GO:0016021~integral component of membrane
Solyc08g065610.1.1	GO:0004197~cysteine-type endopeptidase activity	GO:0006508~proteolysis	NA
#N/A	#N/A	#N/A	#N/A
#N/A	#N/A	#N/A	#N/A
#N/A	#N/A	#N/A	#N/A
Solyc02g078120.1.1	GO:0003743~translation initiation factor activity	GO:0006412~translation;GO:0006413~translational initiation;GO:0006446~regulation of translational initiation;GO:0001731~formation of translation preinitiation complex	GO:0005737~cytoplasm;GO:0033290~eukaryotic 48S preinitiation complex;GO:0016282~eukaryotic 43S preinitiation complex;GO:0005852~eukaryotic translation initiation factor 3 complex
Solyc02g090380.1.1	GO:0043531~ADP binding;GO:0017111~nucleoside-triphosphatase activity;GO:0005524~ATP binding;GO:0000166~nucleotide binding	GO:0006952~defense response	NA
#N/A	#N/A	#N/A	#N/A
Solyc05g054640.1.1	GO:0004591~oxoglutarate dehydrogenase (succinyl-transferring) activity;GO:0016624~oxidoreductase activity, acting on the aldehyde or oxo group of donors, disulfide as acceptor;GO:0030976~thiamine pyrophosphate binding	GO:0008152~metabolic process;GO:0055114~oxidation-reduction process;GO:0006099~tricarboxylic acid cycle	NA
Solyc07g065250.1.1	GO:0016772~transferase activity, transferring phosphorus-containing groups;GO:0005524~ATP binding;GO:0004672~protein kinase activity;GO:0000166~nucleotide binding;GO:0016301~kinase activity;GO:0004674~protein serine/threonine kinase activity;GO:0016740~transferase activity	GO:0006468~protein phosphorylation;GO:0010260~organ senescence;GO:0016310~phosphorylation	NA
#N/A	#N/A	#N/A	#N/A
#N/A	#N/A	#N/A	#N/A
#N/A	#N/A	#N/A	#N/A
#N/A	#N/A	#N/A	#N/A
Solyc07g041180.1.1	NA	GO:0016998~cell wall macromolecule catabolic process	NA
Solyc01g087070.1.1	GO:0005215~transporter activity	GO:0055085~transmembrane transport;GO:0006810~transport	GO:0016020~membrane;GO:0016021~integral component of membrane;GO:0005743~mitochondrial inner membrane
Solyc07g041970.1.1	GO:0016787~hydrolase activity;GO:0008233~peptidase activity;GO:0042802~identical protein binding;GO:0004252~serine-type endopeptidase activity;GO:0008236~serine-type peptidase activity	GO:0006508~proteolysis;GO:0043086~negative regulation of catalytic activity	GO:0005576~extracellular region
Solyc03g094110.1.1	NA	NA	NA
#N/A	#N/A	#N/A	#N/A
Solyc02g093960.1.1	NA	NA	GO:0005773~vacuole
Solyc06g075150.1.1	GO:0003677~DNA binding;GO:0046983~protein dimerization activity	GO:0006355~regulation of transcription, DNA-templated;GO:0009734~auxin-activated signaling pathway;GO:0009725~response to hormone;GO:0006351~transcription, DNA-templated	GO:0005634~nucleus
#N/A	#N/A	#N/A	#N/A
Solyc10g007550.1.1	GO:0005524~ATP binding;GO:0000166~nucleotide binding;GO:0016787~hydrolase activity;GO:0008026~ATP-dependent helicase activity;GO:0004386~helicase activity;GO:0003676~nucleic acid binding;GO:0003723~RNA binding	GO:0009220~pyrimidine ribonucleotide biosynthetic process	NA
Solyc02g088170.1.1	GO:0003674~molecular_function;GO:0005515~protein binding	NA	NA
#N/A	#N/A	#N/A	#N/A
#N/A	#N/A	#N/A	#N/A
#N/A	#N/A	#N/A	#N/A
#N/A	#N/A	#N/A	#N/A
#N/A	#N/A	#N/A	#N/A
#N/A	#N/A	#N/A	#N/A
Solyc03g007350.1.1	GO:0005515~protein binding	NA	NA
#N/A	#N/A	#N/A	#N/A
#N/A	#N/A	#N/A	#N/A
Solyc01g100250.1.1	GO:0005319~lipid transporter activity	GO:0006869~lipid transport;GO:0006810~transport;GO:0019243~methylglyoxal catabolic process to D-lactate	GO:0009528~plastid inner membrane;GO:0009707~chloroplast outer membrane;GO:0009706~chloroplast inner membrane;GO:0009941~chloroplast envelope;GO:0009536~plastid;GO:0016020~membrane;GO:0009507~chloroplast;GO:0016021~integral component of membrane
#N/A	#N/A	#N/A	#N/A
Solyc04g008640.1.1	NA	GO:0006886~intracellular protein transport	GO:0016020~membrane;GO:0005801~cis-Golgi network
Solyc06g072740.1.1	GO:0005524~ATP binding;GO:0000287~magnesium ion binding;GO:0052726~inositol-1,3,4-trisphosphate 5-kinase activity;GO:0052725~inositol-1,3,4-trisphosphate 6-kinase activity;GO:0047325~inositol tetrakisphosphate 1-kinase activity	GO:0032957~inositol trisphosphate metabolic process	GO:0005622~intracellular
#N/A	#N/A	#N/A	#N/A
Solyc01g106620.1.1	NA	NA	GO:0005576~extracellular region
#N/A	#N/A	#N/A	#N/A
Solyc08g079760.1.1	NA	GO:0007067~mitotic nuclear division	GO:0005874~microtubule;GO:0005819~spindle
Solyc03g118350.1.1	GO:0016772~transferase activity, transferring phosphorus-containing groups;GO:0016787~hydrolase activity;GO:0016773~phosphotransferase activity, alcohol group as acceptor;GO:0016791~phosphatase activity;GO:0008138~protein tyrosine/serine/threonine phosphatase activity;GO:0004725~protein tyrosine phosphatase activity;GO:0004721~phosphoprotein phosphatase activity;GO:0005515~protein binding	GO:0006470~protein dephosphorylation;GO:0035335~peptidyl-tyrosine dephosphorylation;GO:0016311~dephosphorylation;GO:0043622~cortical microtubule organization;GO:0043407~negative regulation of MAP kinase activity;GO:0009737~response to abscisic acid;GO:0009738~abscisic acid-activated signaling pathway;GO:0010468~regulation of gene expression;GO:0010119~regulation of stomatal movement	GO:0005737~cytoplasm
#N/A	#N/A	#N/A	#N/A
#N/A	#N/A	#N/A	#N/A
#N/A	#N/A	#N/A	#N/A
Solyc06g068040.1.1	GO:0016787~hydrolase activity;GO:0004650~polygalacturonase activity;GO:0016798~hydrolase activity, acting on glycosyl bonds	GO:0008152~metabolic process;GO:0005975~carbohydrate metabolic process	GO:0005576~extracellular region
#N/A	#N/A	#N/A	#N/A
Solyc06g050170.1.1	GO:0015079~potassium ion transmembrane transporter activity	GO:0071805~potassium ion transmembrane transport;GO:0006813~potassium ion transport;GO:0009086~methionine biosynthetic process;GO:0000394~RNA splicing, via endonucleolytic cleavage and ligation;GO:0010075~regulation of meristem growth;GO:0006810~transport;GO:0006811~ion transport	GO:0016020~membrane;GO:0005886~plasma membrane;GO:0016021~integral component of membrane
#N/A	#N/A	#N/A	#N/A
Solyc06g072530.1.1	NA	NA	GO:0016020~membrane;GO:0005886~plasma membrane;GO:0016021~integral component of membrane
Solyc03g083100.1.1	GO:0005515~protein binding	NA	NA
#N/A	#N/A	#N/A	#N/A
Solyc04g014650.1.1	GO:0016772~transferase activity, transferring phosphorus-containing groups;GO:0005524~ATP binding;GO:0004674~protein serine/threonine kinase activity;GO:0004672~protein kinase activity;GO:0005515~protein binding	GO:0006468~protein phosphorylation	NA
Solyc10g077130.1.1	NA	NA	NA
Solyc02g084990.1.1	GO:0003824~catalytic activity;GO:0004553~hydrolase activity, hydrolyzing O-glycosyl compounds	GO:0005975~carbohydrate metabolic process	NA
Solyc01g099030.1.1	GO:0016787~hydrolase activity;GO:0016788~hydrolase activity, acting on ester bonds	GO:0006629~lipid metabolic process	NA
Solyc09g065810.1.1	GO:0005525~GTP binding;GO:0003924~GTPase activity	GO:0006184~GTP catabolic process	NA
#N/A	#N/A	#N/A	#N/A
#N/A	#N/A	#N/A	#N/A
#N/A	#N/A	#N/A	#N/A
Solyc12g056520.1.1	NA	GO:0006893~Golgi to plasma membrane transport	GO:0000145~exocyst
#N/A	#N/A	#N/A	#N/A
Solyc06g076650.1.1	GO:0000287~magnesium ion binding;GO:0016829~lyase activity;GO:0004634~phosphopyruvate hydratase activity;GO:0046872~metal ion binding	GO:0006096~glycolytic process	GO:0000015~phosphopyruvate hydratase complex;GO:0005829~cytosol;GO:0005634~nucleus;GO:0005737~cytoplasm
Solyc03g065340.1.1	GO:0016740~transferase activity;GO:0030170~pyridoxal phosphate binding;GO:0004645~phosphorylase activity;GO:0016757~transferase activity, transferring glycosyl groups;GO:0008184~glycogen phosphorylase activity;GO:0003824~catalytic activity	GO:0005975~carbohydrate metabolic process;GO:0009409~response to cold;GO:0042742~defense response to bacterium;GO:0009414~response to water deprivation;GO:0019252~starch biosynthetic process;GO:0008152~metabolic process	GO:0009570~chloroplast stroma;GO:0009536~plastid;GO:0009507~chloroplast
Solyc12g096040.1.1	GO:0046872~metal ion binding;GO:0042393~histone binding;GO:0008270~zinc ion binding;GO:0005515~protein binding	GO:0006355~regulation of transcription, DNA-templated	NA
Solyc06g048960.1.1	GO:0005524~ATP binding;GO:0016787~hydrolase activity;GO:0003723~RNA binding;GO:0008026~ATP-dependent helicase activity;GO:0004525~ribonuclease III activity;GO:0016891~endoribonuclease activity, producing 5'-phosphomonoesters;GO:0004386~helicase activity;GO:0003676~nucleic acid binding;GO:0005515~protein binding	GO:0006396~RNA processing	NA
#N/A	#N/A	#N/A	#N/A
Solyc12g099620.1.1	GO:0003674~molecular_function;GO:0005515~protein binding	NA	GO:0005739~mitochondrion
#N/A	#N/A	#N/A	#N/A
#N/A	#N/A	#N/A	#N/A
Solyc07g005190.1.1	GO:0008236~serine-type peptidase activity;GO:0016787~hydrolase activity	GO:0006508~proteolysis;GO:0019761~glucosinolate biosynthetic process	NA
#N/A	#N/A	#N/A	#N/A
Solyc01g008330.1.1	GO:0005524~ATP binding;GO:0046872~metal ion binding;GO:0003824~catalytic activity;GO:0016874~ligase activity;GO:0004075~biotin carboxylase activity	GO:0008152~metabolic process	NA
#N/A	#N/A	#N/A	#N/A
#N/A	#N/A	#N/A	#N/A
Solyc03g114760.1.1	GO:0005515~protein binding	GO:0043622~cortical microtubule organization;GO:0010497~plasmodesmata-mediated intercellular transport;GO:0010375~stomatal complex patterning;GO:0009414~response to water deprivation;GO:0051607~defense response to virus	GO:0015630~microtubule cytoskeleton
#N/A	#N/A	#N/A	#N/A
Solyc08g082450.1.1	GO:0016787~hydrolase activity;GO:0004806~triglyceride lipase activity	GO:0006629~lipid metabolic process	NA
#N/A	#N/A	#N/A	#N/A
Solyc08g076060.1.1	GO:0016740~transferase activity;GO:0016772~transferase activity, transferring phosphorus-containing groups;GO:0016301~kinase activity;GO:0005524~ATP binding;GO:0004674~protein serine/threonine kinase activity;GO:0004672~protein kinase activity;GO:0000166~nucleotide binding	GO:0016310~phosphorylation;GO:0006468~protein phosphorylation	NA
#N/A	#N/A	#N/A	#N/A
#N/A	#N/A	#N/A	#N/A
#N/A	#N/A	#N/A	#N/A
Solyc01g103930.1.1	NA	NA	GO:0016021~integral component of membrane
#N/A	#N/A	#N/A	#N/A
#N/A	#N/A	#N/A	#N/A
#N/A	#N/A	#N/A	#N/A
#N/A	#N/A	#N/A	#N/A
#N/A	#N/A	#N/A	#N/A
#N/A	#N/A	#N/A	#N/A
Solyc10g081910.1.1	GO:0016772~transferase activity, transferring phosphorus-containing groups;GO:0005524~ATP binding;GO:0004674~protein serine/threonine kinase activity;GO:0004672~protein kinase activity;GO:0005515~protein binding	GO:0006468~protein phosphorylation	NA
Solyc01g103610.1.1	GO:0043531~ADP binding	NA	NA
#N/A	#N/A	#N/A	#N/A
#N/A	#N/A	#N/A	#N/A
#N/A	#N/A	#N/A	#N/A
#N/A	#N/A	#N/A	#N/A
Solyc01g107200.1.1	NA	NA	NA
#N/A	#N/A	#N/A	#N/A
#N/A	#N/A	#N/A	#N/A
#N/A	#N/A	#N/A	#N/A
Solyc11g072110.1.1	GO:0016706~oxidoreductase activity, acting on paired donors, with incorporation or reduction of molecular oxygen, 2-oxoglutarate as one donor, and incorporation of one atom each of oxygen into both donors;GO:0016491~oxidoreductase activity	GO:0055114~oxidation-reduction process	NA
#N/A	#N/A	#N/A	#N/A
Solyc10g012170.1.1	GO:0016772~transferase activity, transferring phosphorus-containing groups;GO:0005524~ATP binding;GO:0004674~protein serine/threonine kinase activity;GO:0004672~protein kinase activity;GO:0000166~nucleotide binding;GO:0016301~kinase activity;GO:0016740~transferase activity	GO:0006468~protein phosphorylation;GO:0009555~pollen development;GO:0016310~phosphorylation	GO:0005737~cytoplasm
#N/A	#N/A	#N/A	#N/A
Solyc09g009030.1.1	GO:0046872~metal ion binding	NA	NA
Solyc09g015520.1.1	GO:0016772~transferase activity, transferring phosphorus-containing groups;GO:0005524~ATP binding;GO:0004672~protein kinase activity;GO:0000166~nucleotide binding;GO:0016301~kinase activity;GO:0005515~protein binding	GO:0006468~protein phosphorylation;GO:0048443~stamen development;GO:0002237~response to molecule of bacterial origin;GO:0007165~signal transduction;GO:0010103~stomatal complex morphogenesis;GO:0010075~regulation of meristem growth;GO:0016310~phosphorylation	GO:0016020~membrane;GO:0016021~integral component of membrane;GO:0005886~plasma membrane
#N/A	#N/A	#N/A	#N/A
#N/A	#N/A	#N/A	#N/A
#N/A	#N/A	#N/A	#N/A
#N/A	#N/A	#N/A	#N/A
Solyc09g008640.1.1	GO:0016772~transferase activity, transferring phosphorus-containing groups;GO:0005524~ATP binding;GO:0004674~protein serine/threonine kinase activity;GO:0004672~protein kinase activity;GO:0000166~nucleotide binding;GO:0030247~polysaccharide binding	GO:0006468~protein phosphorylation	NA
#N/A	#N/A	#N/A	#N/A
#N/A	#N/A	#N/A	#N/A
Solyc02g081400.1.1	GO:0016798~hydrolase activity, acting on glycosyl bonds;GO:0019172~glyoxalase III activity	GO:0019249~lactate biosynthetic process;GO:0006950~response to stress	NA
Solyc10g007060.1.1	GO:0005524~ATP binding;GO:0000166~nucleotide binding;GO:0000049~tRNA binding;GO:0004826~phenylalanine-tRNA ligase activity;GO:0004812~aminoacyl-tRNA ligase activity	GO:0043039~tRNA aminoacylation;GO:0006432~phenylalanyl-tRNA aminoacylation;GO:0006418~tRNA aminoacylation for protein translation	GO:0005737~cytoplasm
Solyc08g016610.1.1	NA	NA	NA
Solyc03g095250.1.1	NA	NA	NA
#N/A	#N/A	#N/A	#N/A
#N/A	#N/A	#N/A	#N/A
Solyc08g083140.1.1	NA	NA	NA
#N/A	#N/A	#N/A	#N/A
#N/A	#N/A	#N/A	#N/A
Solyc04g074820.1.1	GO:0046872~metal ion binding;GO:0008270~zinc ion binding;GO:0005515~protein binding	NA	NA
#N/A	#N/A	#N/A	#N/A
Solyc04g040170.1.1	GO:0003677~DNA binding;GO:0003899~DNA-directed RNA polymerase activity	GO:0006351~transcription, DNA-templated	GO:0005634~nucleus
#N/A	#N/A	#N/A	#N/A
#N/A	#N/A	#N/A	#N/A
#N/A	#N/A	#N/A	#N/A
Solyc09g005610.1.1	GO:0043565~sequence-specific DNA binding	GO:0006351~transcription, DNA-templated	NA
Solyc11g071980.1.1	GO:0016772~transferase activity, transferring phosphorus-containing groups;GO:0005524~ATP binding;GO:0004674~protein serine/threonine kinase activity;GO:0004672~protein kinase activity;GO:0000166~nucleotide binding	GO:0006468~protein phosphorylation	NA
#N/A	#N/A	#N/A	#N/A
#N/A	#N/A	#N/A	#N/A
Solyc02g085130.1.1	GO:0005515~protein binding	NA	NA
#N/A	#N/A	#N/A	#N/A
Solyc02g091840.1.1	GO:0016772~transferase activity, transferring phosphorus-containing groups;GO:0016301~kinase activity;GO:0005524~ATP binding;GO:0004674~protein serine/threonine kinase activity;GO:0004672~protein kinase activity;GO:0005515~protein binding	GO:0016310~phosphorylation;GO:0006468~protein phosphorylation	GO:0016020~membrane;GO:0016021~integral component of membrane
#N/A	#N/A	#N/A	#N/A
#N/A	#N/A	#N/A	#N/A
#N/A	#N/A	#N/A	#N/A
Solyc07g065760.1.1	NA	NA	NA
Solyc10g086410.1.1	GO:0005524~ATP binding;GO:0000166~nucleotide binding	GO:0006950~response to stress	NA
Solyc07g066340.1.1	GO:0003674~molecular_function	GO:0008150~biological_process	GO:0005575~cellular_component
Solyc08g077340.1.1	NA	NA	NA
#N/A	#N/A	#N/A	#N/A
#N/A	#N/A	#N/A	#N/A
Solyc11g007040.1.1	NA	NA	NA
#N/A	#N/A	#N/A	#N/A
#N/A	#N/A	#N/A	#N/A
#N/A	#N/A	#N/A	#N/A
Solyc07g042320.1.1	NA	NA	NA
#N/A	#N/A	#N/A	#N/A
Solyc08g008080.1.1	GO:0046872~metal ion binding;GO:0008270~zinc ion binding;GO:0005515~protein binding	NA	NA
Solyc12g008960.1.1	GO:0005515~protein binding	NA	NA
#N/A	#N/A	#N/A	#N/A
#N/A	#N/A	#N/A	#N/A
Solyc08g066060.1.1	NA	NA	NA
#N/A	#N/A	#N/A	#N/A
#N/A	#N/A	#N/A	#N/A
Solyc03g059390.1.1	NA	NA	GO:0016020~membrane;GO:0016021~integral component of membrane
Solyc07g064910.1.1	GO:0005525~GTP binding;GO:0003924~GTPase activity;GO:0005509~calcium ion binding;GO:0005515~protein binding	GO:0006184~GTP catabolic process	NA
#N/A	#N/A	#N/A	#N/A
#N/A	#N/A	#N/A	#N/A
Solyc07g064800.1.1	GO:0016740~transferase activity;GO:0016746~transferase activity, transferring acyl groups;GO:0004149~dihydrolipoyllysine-residue succinyltransferase activity	GO:0008152~metabolic process;GO:0006099~tricarboxylic acid cycle	GO:0045252~oxoglutarate dehydrogenase complex
#N/A	#N/A	#N/A	#N/A
#N/A	#N/A	#N/A	#N/A
#N/A	#N/A	#N/A	#N/A
#N/A	#N/A	#N/A	#N/A
#N/A	#N/A	#N/A	#N/A
Solyc06g009770.1.1	NA	NA	NA
Solyc01g099910.1.1	GO:0003824~catalytic activity;GO:0016787~hydrolase activity	GO:0008152~metabolic process	NA
Solyc05g053600.1.1	GO:0017111~nucleoside-triphosphatase activity;GO:0005524~ATP binding;GO:0000166~nucleotide binding;GO:0016887~ATPase activity	GO:0006200~ATP catabolic process	GO:0016020~membrane
#N/A	#N/A	#N/A	#N/A
Solyc01g106340.1.1	GO:0016884~carbon-nitrogen ligase activity, with glutamine as amido-N-donor	NA	NA
#N/A	#N/A	#N/A	#N/A
Solyc10g007290.1.1	GO:0008964~phosphoenolpyruvate carboxylase activity	GO:0015977~carbon fixation;GO:0006099~tricarboxylic acid cycle	NA
Solyc05g015070.1.1	GO:0004842~ubiquitin-protein transferase activity;GO:0005515~protein binding;GO:0005488~binding	GO:0016567~protein ubiquitination	GO:0000151~ubiquitin ligase complex
#N/A	#N/A	#N/A	#N/A
#N/A	#N/A	#N/A	#N/A
Solyc09g072620.1.1	GO:0046872~metal ion binding;GO:0016756~glutathione gamma-glutamylcysteinyltransferase activity	GO:0046938~phytochelatin biosynthetic process;GO:0010038~response to metal ion	NA
Solyc07g008030.1.1	GO:0003830~beta-1,4-mannosylglycoprotein 4-beta-N-acetylglucosaminyltransferase activity;GO:0016757~transferase activity, transferring glycosyl groups;GO:0016740~transferase activity	GO:0006487~protein N-linked glycosylation	GO:0016020~membrane
#N/A	#N/A	#N/A	#N/A
Solyc08g076010.1.1	GO:0003682~chromatin binding;GO:0003677~DNA binding	NA	NA
Solyc07g047860.1.1	GO:0005515~protein binding	GO:0009560~embryo sac egg cell differentiation	GO:0009507~chloroplast
Solyc02g086270.1.1	GO:0016772~transferase activity, transferring phosphorus-containing groups;GO:0005524~ATP binding;GO:0004674~protein serine/threonine kinase activity;GO:0004672~protein kinase activity;GO:0000166~nucleotide binding;GO:0030247~polysaccharide binding	GO:0006468~protein phosphorylation	NA
Solyc04g070980.1.1	GO:0003824~catalytic activity;GO:0016866~intramolecular transferase activity;GO:0016871~cycloartenol synthase activity;GO:0016853~isomerase activity	GO:0008152~metabolic process;GO:0019745~pentacyclic triterpenoid biosynthetic process;GO:0009555~pollen development;GO:0016117~carotenoid biosynthetic process;GO:0006636~unsaturated fatty acid biosynthetic process;GO:0015995~chlorophyll biosynthetic process;GO:0016126~sterol biosynthetic process;GO:0019288~isopentenyl diphosphate biosynthetic process, methylerythritol 4-phosphate pathway;GO:00100…	GO:0005773~vacuole
#N/A	#N/A	#N/A	#N/A
Solyc03g117970.1.1	GO:0003677~DNA binding;GO:0051287~NAD binding;GO:0008270~zinc ion binding;GO:0003950~NAD+ ADP-ribosyltransferase activity;GO:0016757~transferase activity, transferring glycosyl groups;GO:0046872~metal ion binding;GO:0016740~transferase activity	GO:0006471~protein ADP-ribosylation;GO:0010212~response to ionizing radiation;GO:0007267~cell-cell signaling;GO:0016444~somatic cell DNA recombination;GO:0031047~gene silencing by RNA;GO:0009555~pollen development;GO:0006346~methylation-dependent chromatin silencing;GO:0016246~RNA interference;GO:0000724~double-strand break repair via homologous recombination;GO:0016568~chromatin modification;GO:…	GO:0005634~nucleus
Solyc07g064970.1.1	GO:0008017~microtubule binding	GO:0000226~microtubule cytoskeleton organization;GO:0000910~cytokinesis	NA
Solyc05g008600.1.1	GO:0003824~catalytic activity;GO:0004332~fructose-bisphosphate aldolase activity;GO:0016829~lyase activity	GO:0006096~glycolytic process;GO:0006979~response to oxidative stress;GO:0006098~pentose-phosphate shunt;GO:0006007~glucose catabolic process;GO:0009651~response to salt stress	GO:0010287~plastoglobule;GO:0009534~chloroplast thylakoid;GO:0005739~mitochondrion;GO:0009570~chloroplast stroma;GO:0009536~plastid;GO:0009507~chloroplast
#N/A	#N/A	#N/A	#N/A
#N/A	#N/A	#N/A	#N/A
Solyc08g007790.1.1	GO:0016740~transferase activity;GO:0003824~catalytic activity;GO:0016746~transferase activity, transferring acyl groups;GO:0004421~hydroxymethylglutaryl-CoA synthase activity	GO:0008152~metabolic process;GO:0008299~isoprenoid biosynthetic process	NA
#N/A	#N/A	#N/A	#N/A
#N/A	#N/A	#N/A	#N/A
#N/A	#N/A	#N/A	#N/A
#N/A	#N/A	#N/A	#N/A
#N/A	#N/A	#N/A	#N/A
Solyc01g103160.1.1	GO:0005515~protein binding	GO:0009790~embryo development;GO:0048825~cotyledon development;GO:0000398~mRNA splicing, via spliceosome;GO:0051301~cell division;GO:0006351~transcription, DNA-templated;GO:0006355~regulation of transcription, DNA-templated	GO:0005739~mitochondrion;GO:0005634~nucleus
#N/A	#N/A	#N/A	#N/A
Solyc03g019890.1.1	GO:0003824~catalytic activity;GO:0016787~hydrolase activity;GO:0043169~cation binding;GO:0030246~carbohydrate binding;GO:0016798~hydrolase activity, acting on glycosyl bonds;GO:0004565~beta-galactosidase activity;GO:0004553~hydrolase activity, hydrolyzing O-glycosyl compounds	GO:0008152~metabolic process;GO:0005975~carbohydrate metabolic process	GO:0009505~plant-type cell wall;GO:0005618~cell wall;GO:0048046~apoplast;GO:0005576~extracellular region
Solyc04g076790.1.1	GO:0016740~transferase activity;GO:0003824~catalytic activity;GO:0030170~pyridoxal phosphate binding;GO:0004372~glycine hydroxymethyltransferase activity	GO:0006730~one-carbon metabolic process;GO:0035999~tetrahydrofolate interconversion;GO:0006563~L-serine metabolic process;GO:0006544~glycine metabolic process	NA
Solyc02g065030.1.1	GO:0005515~protein binding	NA	NA
Solyc02g021280.1.1	GO:0005515~protein binding	NA	NA
#N/A	#N/A	#N/A	#N/A
#N/A	#N/A	#N/A	#N/A
Solyc01g087410.1.1	GO:0046872~metal ion binding;GO:0003824~catalytic activity;GO:0008270~zinc ion binding;GO:0005515~protein binding	GO:0008152~metabolic process	NA
Solyc04g049450.1.1	GO:0009055~electron carrier activity;GO:0015035~protein disulfide oxidoreductase activity;GO:0016853~isomerase activity	GO:0006662~glycerol ether metabolic process;GO:0045454~cell redox homeostasis	GO:0005783~endoplasmic reticulum
Solyc10g081730.1.1	NA	NA	NA
#N/A	#N/A	#N/A	#N/A
#N/A	#N/A	#N/A	#N/A
Solyc04g074810.1.1	GO:0046983~protein dimerization activity	NA	NA
Solyc07g041080.1.1	GO:0005515~protein binding	NA	NA
#N/A	#N/A	#N/A	#N/A
Solyc05g054230.1.1	GO:0016787~hydrolase activity;GO:0047631~ADP-ribose diphosphatase activity;GO:0000210~NAD+ diphosphatase activity;GO:0051287~NAD binding;GO:0046872~metal ion binding	GO:0006979~response to oxidative stress	GO:0005829~cytosol
Solyc12g044620.1.1	GO:0003674~molecular_function	GO:0008150~biological_process	NA
Solyc06g065510.1.1	GO:0003674~molecular_function;GO:0005515~protein binding	NA	GO:0005739~mitochondrion
Solyc03g123890.1.1	GO:0005524~ATP binding;GO:0000166~nucleotide binding;GO:0046872~metal ion binding;GO:0016787~hydrolase activity;GO:0019829~cation-transporting ATPase activity;GO:0005388~calcium-transporting ATPase activity;GO:0005516~calmodulin binding	GO:0006812~cation transport;GO:0070588~calcium ion transmembrane transport;GO:0007338~single fertilization;GO:0009555~pollen development;GO:0010584~pollen exine formation;GO:0048868~pollen tube development;GO:0048610~cellular process involved in reproduction;GO:0009860~pollen tube growth;GO:0006882~cellular zinc ion homeostasis;GO:0009624~response to nematode;GO:0009827~plant-type cell wall modif…	GO:0016020~membrane;GO:0016021~integral component of membrane;GO:0005886~plasma membrane
Solyc07g066420.1.1	GO:0000166~nucleotide binding;GO:0046872~metal ion binding;GO:0003755~peptidyl-prolyl cis-trans isomerase activity;GO:0008270~zinc ion binding;GO:0003676~nucleic acid binding;GO:0016853~isomerase activity	GO:0000413~protein peptidyl-prolyl isomerization;GO:0006457~protein folding	NA
Solyc03g119580.1.1	GO:0003700~sequence-specific DNA binding transcription factor activity;GO:0003677~DNA binding	GO:0006355~regulation of transcription, DNA-templated;GO:0006351~transcription, DNA-templated;GO:0009873~ethylene-activated signaling pathway	GO:0005634~nucleus
Solyc04g054880.1.1	GO:0003674~molecular_function	GO:0008150~biological_process	NA
#N/A	#N/A	#N/A	#N/A
#N/A	#N/A	#N/A	#N/A
Solyc01g011000.1.1	GO:0003723~RNA binding;GO:0043022~ribosome binding;GO:0003743~translation initiation factor activity;GO:0003746~translation elongation factor activity	GO:0006412~translation;GO:0006413~translational initiation;GO:0045905~positive regulation of translational termination;GO:0045901~positive regulation of translational elongation;GO:0006452~translational frameshifting;GO:0008612~peptidyl-lysine modification to peptidyl-hypusine	NA
Solyc10g076290.1.1	NA	GO:0009407~toxin catabolic process	NA
#N/A	#N/A	#N/A	#N/A
Solyc07g066240.1.1	GO:0005515~protein binding	GO:0008150~biological_process;GO:0000956~nuclear-transcribed mRNA catabolic process	NA
Solyc12g011030.1.1	GO:0004553~hydrolase activity, hydrolyzing O-glycosyl compounds;GO:0016762~xyloglucan:xyloglucosyl transferase activity	GO:0005975~carbohydrate metabolic process;GO:0006073~cellular glucan metabolic process	GO:0048046~apoplast;GO:0005618~cell wall
#N/A	#N/A	#N/A	#N/A
#N/A	#N/A	#N/A	#N/A
#N/A	#N/A	#N/A	#N/A
#N/A	#N/A	#N/A	#N/A
Solyc01g044360.1.1	GO:0008536~Ran GTPase binding;GO:0005488~binding;GO:0005515~protein binding	GO:0006886~intracellular protein transport;GO:0052541~plant-type cell wall cellulose metabolic process;GO:0052546~cell wall pectin metabolic process;GO:0009165~nucleotide biosynthetic process	GO:0005634~nucleus;GO:0005618~cell wall;GO:0005829~cytosol
#N/A	#N/A	#N/A	#N/A
#N/A	#N/A	#N/A	#N/A
#N/A	#N/A	#N/A	#N/A
Solyc05g050380.1.1	GO:0005216~ion channel activity	GO:0055085~transmembrane transport;GO:0006811~ion transport;GO:0006810~transport	GO:0016020~membrane;GO:0016021~integral component of membrane
Solyc09g075730.1.1	GO:0005515~protein binding	NA	NA
Solyc01g087600.1.1	NA	NA	NA
Solyc11g008940.1.1	GO:0005515~protein binding	GO:0045893~positive regulation of transcription, DNA-templated;GO:0000398~mRNA splicing, via spliceosome;GO:0043687~post-translational protein modification;GO:0035196~production of miRNAs involved in gene silencing by miRNA;GO:0030422~production of siRNA involved in RNA interference;GO:0031425~chloroplast RNA processing;GO:0031426~polycistronic mRNA processing;GO:0006355~regulation of transcripti…	GO:0009536~plastid;GO:0009507~chloroplast
Solyc11g010110.1.1	GO:0003723~RNA binding;GO:0008168~methyltransferase activity;GO:0016428~tRNA (cytosine-5-)-methyltransferase activity	GO:0032259~methylation	NA
Solyc06g073550.1.1	NA	NA	NA
#N/A	#N/A	#N/A	#N/A
Solyc09g092040.1.1	GO:0005515~protein binding	NA	NA
Solyc12g099890.1.1	NA	GO:0042273~ribosomal large subunit biogenesis;GO:0000055~ribosomal large subunit export from nucleus;GO:0030036~actin cytoskeleton organization	NA
#N/A	#N/A	#N/A	#N/A
Solyc01g111740.1.1	NA	NA	NA
Solyc05g053800.1.1	GO:0005524~ATP binding;GO:0008270~zinc ion binding;GO:0004518~nuclease activity;GO:0046872~metal ion binding;GO:0016787~hydrolase activity;GO:0000166~nucleotide binding	GO:0006281~DNA repair;GO:0090305~nucleic acid phosphodiester bond hydrolysis;GO:0000723~telomere maintenance;GO:0016233~telomere capping;GO:0007267~cell-cell signaling;GO:0007346~regulation of mitotic cell cycle;GO:0009616~virus induced gene silencing;GO:0009560~embryo sac egg cell differentiation;GO:0006606~protein import into nucleus;GO:0016567~protein ubiquitination;GO:0009640~photomorphogenes…	GO:0030870~Mre11 complex;GO:0000781~chromosome, telomeric region;GO:0005694~chromosome;GO:0005634~nucleus;GO:0005737~cytoplasm
#N/A	#N/A	#N/A	#N/A
#N/A	#N/A	#N/A	#N/A
#N/A	#N/A	#N/A	#N/A
#N/A	#N/A	#N/A	#N/A
Solyc02g089440.1.1	GO:0016757~transferase activity, transferring glycosyl groups;GO:0047262~polygalacturonate 4-alpha-galacturonosyltransferase activity;GO:0016740~transferase activity	GO:0045489~pectin biosynthetic process	GO:0000139~Golgi membrane;GO:0005768~endosome;GO:0005802~trans-Golgi network;GO:0016020~membrane;GO:0005794~Golgi apparatus;GO:0016021~integral component of membrane
#N/A	#N/A	#N/A	#N/A
#N/A	#N/A	#N/A	#N/A
Solyc02g080080.1.1	GO:0016772~transferase activity, transferring phosphorus-containing groups;GO:0005524~ATP binding;GO:0004674~protein serine/threonine kinase activity;GO:0004672~protein kinase activity	GO:0006468~protein phosphorylation	NA
#N/A	#N/A	#N/A	#N/A
Solyc01g074030.1.1	GO:0003824~catalytic activity;GO:0004553~hydrolase activity, hydrolyzing O-glycosyl compounds	GO:0005975~carbohydrate metabolic process	NA
#N/A	#N/A	#N/A	#N/A
Solyc12g089280.1.1	GO:0046872~metal ion binding;GO:0008270~zinc ion binding;GO:0004534~5'-3' exoribonuclease activity;GO:0004527~exonuclease activity;GO:0003676~nucleic acid binding	GO:0006139~nucleobase-containing compound metabolic process	GO:0005622~intracellular;GO:0005634~nucleus
Solyc01g095420.1.1	NA	NA	NA
#N/A	#N/A	#N/A	#N/A
Solyc03g098250.1.1	GO:0003677~DNA binding;GO:0003887~DNA-directed DNA polymerase activity	GO:0006261~DNA-dependent DNA replication;GO:0006260~DNA replication	GO:0005634~nucleus;GO:0008622~epsilon DNA polymerase complex
Solyc03g025500.1.1	GO:0016705~oxidoreductase activity, acting on paired donors, with incorporation or reduction of molecular oxygen;GO:0005506~iron ion binding;GO:0031418~L-ascorbic acid binding	GO:0055114~oxidation-reduction process	NA
#N/A	#N/A	#N/A	#N/A
#N/A	#N/A	#N/A	#N/A
#N/A	#N/A	#N/A	#N/A
#N/A	#N/A	#N/A	#N/A
Solyc07g056320.1.1	GO:0016746~transferase activity, transferring acyl groups;GO:0090447~glycerol-3-phosphate 2-O-acyltransferase activity;GO:0004366~glycerol-3-phosphate O-acyltransferase activity;GO:0016740~transferase activity	GO:0008152~metabolic process;GO:0048235~pollen sperm cell differentiation;GO:0016024~CDP-diacylglycerol biosynthetic process;GO:0006629~lipid metabolic process;GO:0008654~phospholipid biosynthetic process;GO:0006655~phosphatidylglycerol biosynthetic process	GO:0005739~mitochondrion;GO:0016020~membrane;GO:0016021~integral component of membrane
Solyc06g048450.1.1	NA	NA	GO:0005680~anaphase-promoting complex
#N/A	#N/A	#N/A	#N/A
Solyc09g015120.1.1	GO:0005515~protein binding	GO:0048451~petal formation;GO:0048453~sepal formation;GO:0008150~biological_process	GO:0005575~cellular_component
Solyc08g014030.1.1	NA	GO:0006355~regulation of transcription, DNA-templated;GO:0006351~transcription, DNA-templated	NA
#N/A	#N/A	#N/A	#N/A
#N/A	#N/A	#N/A	#N/A
#N/A	#N/A	#N/A	#N/A
Solyc03g063940.1.1	GO:0008270~zinc ion binding;GO:0003676~nucleic acid binding	GO:0015074~DNA integration	NA
Solyc08g006820.1.1	NA	NA	GO:0016021~integral component of membrane
#N/A	#N/A	#N/A	#N/A
Solyc08g075160.1.1	GO:0003824~catalytic activity;GO:0016787~hydrolase activity;GO:0004643~phosphoribosylaminoimidazolecarboxamide formyltransferase activity;GO:0003937~IMP cyclohydrolase activity;GO:0016740~transferase activity	GO:0009220~pyrimidine ribonucleotide biosynthetic process;GO:0006164~purine nucleotide biosynthetic process	GO:0009570~chloroplast stroma;GO:0009536~plastid;GO:0010319~stromule;GO:0009507~chloroplast
Solyc06g053860.1.1	GO:0005509~calcium ion binding;GO:0004571~mannosyl-oligosaccharide 1,2-alpha-mannosidase activity;GO:0016787~hydrolase activity	GO:0006486~protein glycosylation	GO:0016020~membrane;GO:0005789~endoplasmic reticulum membrane;GO:0016021~integral component of membrane;GO:0005783~endoplasmic reticulum
Solyc08g068780.1.1	GO:0016740~transferase activity;GO:0008080~N-acetyltransferase activity	NA	NA
#N/A	#N/A	#N/A	#N/A
Solyc04g010050.1.1	GO:0005515~protein binding	GO:0008150~biological_process	NA
#N/A	#N/A	#N/A	#N/A
Solyc08g076410.1.1	NA	GO:0016226~iron-sulfur cluster assembly;GO:0006546~glycine catabolic process;GO:0030154~cell differentiation;GO:0006636~unsaturated fatty acid biosynthetic process;GO:0006733~oxidoreduction coenzyme metabolic process;GO:0006766~vitamin metabolic process;GO:0009072~aromatic amino acid family metabolic process;GO:0009106~lipoate metabolic process;GO:0009108~coenzyme biosynthetic process;GO:0019748~…	GO:0009536~plastid;GO:0009507~chloroplast
Solyc10g078220.1.1	GO:0046872~metal ion binding;GO:0020037~heme binding;GO:0016705~oxidoreductase activity, acting on paired donors, with incorporation or reduction of molecular oxygen;GO:0009055~electron carrier activity;GO:0004497~monooxygenase activity;GO:0016491~oxidoreductase activity;GO:0005506~iron ion binding	GO:0055114~oxidation-reduction process	NA
Solyc10g005550.1.1	GO:0003682~chromatin binding;GO:0003677~DNA binding	NA	NA
Solyc04g008670.1.1	GO:0016706~oxidoreductase activity, acting on paired donors, with incorporation or reduction of molecular oxygen, 2-oxoglutarate as one donor, and incorporation of one atom each of oxygen into both donors;GO:0016491~oxidoreductase activity	GO:0055114~oxidation-reduction process	NA
Solyc08g079740.1.1	GO:0005524~ATP binding;GO:0004672~protein kinase activity;GO:0005515~protein binding	GO:0006468~protein phosphorylation	GO:0016020~membrane;GO:0016021~integral component of membrane
Solyc01g096060.1.1	GO:0008536~Ran GTPase binding;GO:0005488~binding;GO:0005515~protein binding	GO:0006886~intracellular protein transport;GO:0006094~gluconeogenesis;GO:0007010~cytoskeleton organization;GO:0010498~proteasomal protein catabolic process;GO:0009694~jasmonic acid metabolic process;GO:0015031~protein transport;GO:0009611~response to wounding;GO:0009753~response to jasmonic acid;GO:0009620~response to fungus;GO:0009695~jasmonic acid biosynthetic process;GO:0006810~transport	GO:0005634~nucleus;GO:0009506~plasmodesma;GO:0005829~cytosol;GO:0005737~cytoplasm;GO:0016020~membrane
Solyc02g067260.1.1	GO:0046872~metal ion binding;GO:0008270~zinc ion binding;GO:0005515~protein binding	NA	NA
#N/A	#N/A	#N/A	#N/A
Solyc12g094660.1.1	GO:0043531~ADP binding	GO:0006952~defense response	NA
Solyc04g058110.1.1	GO:0016740~transferase activity;GO:0016772~transferase activity, transferring phosphorus-containing groups;GO:0016301~kinase activity;GO:0005524~ATP binding;GO:0004674~protein serine/threonine kinase activity;GO:0004672~protein kinase activity;GO:0000166~nucleotide binding;GO:0005515~protein binding	GO:0016310~phosphorylation;GO:0006468~protein phosphorylation;GO:0048544~recognition of pollen	NA
#N/A	#N/A	#N/A	#N/A
#N/A	#N/A	#N/A	#N/A
Solyc01g112220.1.1	GO:0016772~transferase activity, transferring phosphorus-containing groups;GO:0005524~ATP binding;GO:0004674~protein serine/threonine kinase activity;GO:0004672~protein kinase activity;GO:0016301~kinase activity	GO:0006468~protein phosphorylation;GO:0009697~salicylic acid biosynthetic process;GO:0031347~regulation of defense response;GO:0006995~cellular response to nitrogen starvation;GO:0031348~negative regulation of defense response;GO:0050832~defense response to fungus;GO:0045087~innate immune response;GO:0009863~salicylic acid mediated signaling pathway;GO:0010200~response to chitin;GO:0009627~system…	GO:0005886~plasma membrane
#N/A	#N/A	#N/A	#N/A
Solyc08g008370.1.1	NA	NA	NA
Solyc05g008820.1.1	GO:0003824~catalytic activity	GO:0008152~metabolic process	GO:0016020~membrane
#N/A	#N/A	#N/A	#N/A
Solyc09g015440.1.1	NA	NA	GO:0016020~membrane
Solyc06g075420.1.1	NA	NA	NA
#N/A	#N/A	#N/A	#N/A
#N/A	#N/A	#N/A	#N/A
#N/A	#N/A	#N/A	#N/A
#N/A	#N/A	#N/A	#N/A
Solyc06g069080.1.1	GO:0005516~calmodulin binding;GO:0005515~protein binding	GO:0016132~brassinosteroid biosynthetic process	NA
#N/A	#N/A	#N/A	#N/A
Solyc03g044260.1.1	GO:0016881~acid-amino acid ligase activity;GO:0016874~ligase activity;GO:0019789~SUMO ligase activity	NA	NA
Solyc10g076780.1.1	GO:0008378~galactosyltransferase activity	NA	GO:0005795~Golgi stack
Solyc07g062950.1.1	NA	NA	NA
#N/A	#N/A	#N/A	#N/A
#N/A	#N/A	#N/A	#N/A
#N/A	#N/A	#N/A	#N/A
#N/A	#N/A	#N/A	#N/A
#N/A	#N/A	#N/A	#N/A
Solyc10g085920.1.1	GO:0003824~catalytic activity;GO:0050662~coenzyme binding	GO:0044237~cellular metabolic process	NA
#N/A	#N/A	#N/A	#N/A
#N/A	#N/A	#N/A	#N/A
Solyc06g073280.1.1	GO:0003824~catalytic activity;GO:0030170~pyridoxal phosphate binding;GO:0010285~L,L-diaminopimelate aminotransferase activity;GO:0008483~transaminase activity;GO:0005507~copper ion binding;GO:0016740~transferase activity	GO:0009058~biosynthetic process;GO:0009089~lysine biosynthetic process via diaminopimelate;GO:0009862~systemic acquired resistance, salicylic acid mediated signaling pathway;GO:0009693~ethylene biosynthetic process	GO:0009570~chloroplast stroma;GO:0009536~plastid;GO:0009507~chloroplast
#N/A	#N/A	#N/A	#N/A
Solyc02g065500.1.1	GO:0005488~binding	NA	NA
Solyc03g093150.1.1	GO:0005515~protein binding	NA	NA
#N/A	#N/A	#N/A	#N/A
#N/A	#N/A	#N/A	#N/A
Solyc09g009510.1.1	NA	NA	NA
#N/A	#N/A	#N/A	#N/A
Solyc12g008520.1.1	GO:0005515~protein binding	NA	NA
#N/A	#N/A	#N/A	#N/A
#N/A	#N/A	#N/A	#N/A
#N/A	#N/A	#N/A	#N/A
Solyc09g018960.1.1	NA	NA	NA
#N/A	#N/A	#N/A	#N/A
Solyc06g066730.1.1	GO:0005198~structural molecule activity;GO:0005515~protein binding	GO:0006886~intracellular protein transport;GO:0016192~vesicle-mediated transport	GO:0030117~membrane coat
#N/A	#N/A	#N/A	#N/A
#N/A	#N/A	#N/A	#N/A
Solyc11g066370.1.1	GO:0005524~ATP binding;GO:0000166~nucleotide binding;GO:0003677~DNA binding;GO:0016874~ligase activity;GO:0003910~DNA ligase (ATP) activity;GO:0003909~DNA ligase activity	GO:0006974~cellular response to DNA damage stimulus;GO:0006260~DNA replication;GO:0006310~DNA recombination;GO:0006281~DNA repair;GO:0051103~DNA ligation involved in DNA repair;GO:0071897~DNA biosynthetic process	NA
#N/A	#N/A	#N/A	#N/A
#N/A	#N/A	#N/A	#N/A
#N/A	#N/A	#N/A	#N/A
#N/A	#N/A	#N/A	#N/A
#N/A	#N/A	#N/A	#N/A
#N/A	#N/A	#N/A	#N/A
#N/A	#N/A	#N/A	#N/A
#N/A	#N/A	#N/A	#N/A
#N/A	#N/A	#N/A	#N/A
#N/A	#N/A	#N/A	#N/A
Solyc11g069830.1.1	GO:0005524~ATP binding;GO:0016887~ATPase activity	GO:0006200~ATP catabolic process	GO:0005739~mitochondrion
Solyc06g060510.1.1	NA	NA	NA
Solyc06g071590.1.1	NA	NA	NA
#N/A	#N/A	#N/A	#N/A
#N/A	#N/A	#N/A	#N/A
Solyc09g010420.1.1	GO:0016740~transferase activity;GO:0003824~catalytic activity;GO:0016746~transferase activity, transferring acyl groups;GO:0004358~glutamate N-acetyltransferase activity;GO:0004042~acetyl-CoA:L-glutamate N-acetyltransferase activity	GO:0008152~metabolic process;GO:0006526~arginine biosynthetic process;GO:0008652~cellular amino acid biosynthetic process;GO:0009220~pyrimidine ribonucleotide biosynthetic process	GO:0009536~plastid;GO:0009507~chloroplast;GO:0009570~chloroplast stroma
Solyc07g045160.1.1	GO:0005524~ATP binding;GO:0003872~6-phosphofructokinase activity	GO:0006096~glycolytic process;GO:0006002~fructose 6-phosphate metabolic process	GO:0005945~6-phosphofructokinase complex
#N/A	#N/A	#N/A	#N/A
Solyc06g071980.1.1	GO:0017111~nucleoside-triphosphatase activity;GO:0005524~ATP binding;GO:0000166~nucleotide binding	NA	NA
Solyc02g079380.1.1	GO:0004519~endonuclease activity;GO:0005515~protein binding	GO:0016556~mRNA modification	GO:0009507~chloroplast
#N/A	#N/A	#N/A	#N/A
#N/A	#N/A	#N/A	#N/A
Solyc02g068530.1.1	GO:0016779~nucleotidyltransferase activity;GO:0070569~uridylyltransferase activity	GO:0008152~metabolic process	NA
#N/A	#N/A	#N/A	#N/A
Solyc10g086480.1.1	NA	NA	NA
#N/A	#N/A	#N/A	#N/A
Solyc07g008370.1.1	NA	NA	GO:0005840~ribosome;GO:0030529~ribonucleoprotein complex;GO:0022625~cytosolic large ribosomal subunit;GO:0022626~cytosolic ribosome;GO:0016020~membrane;GO:0009507~chloroplast
Solyc07g049480.1.1	GO:0016787~hydrolase activity;GO:0004518~nuclease activity;GO:0005515~protein binding	GO:0031507~heterochromatin assembly;GO:0045787~positive regulation of cell cycle;GO:0006346~methylation-dependent chromatin silencing;GO:0016246~RNA interference;GO:0090305~nucleic acid phosphodiester bond hydrolysis;GO:0006397~mRNA processing;GO:0006396~RNA processing;GO:0009855~determination of bilateral symmetry;GO:0010014~meristem initiation;GO:0010073~meristem maintenance;GO:0000278~mitotic …	GO:0005634~nucleus
Solyc03g116000.1.1	GO:0003674~molecular_function;GO:0005515~protein binding	GO:0008150~biological_process	NA
#N/A	#N/A	#N/A	#N/A
#N/A	#N/A	#N/A	#N/A
#N/A	#N/A	#N/A	#N/A
Solyc05g049980.1.1	GO:0016787~hydrolase activity;GO:0004650~polygalacturonase activity;GO:0016798~hydrolase activity, acting on glycosyl bonds	GO:0008152~metabolic process;GO:0005975~carbohydrate metabolic process	GO:0005576~extracellular region
#N/A	#N/A	#N/A	#N/A
#N/A	#N/A	#N/A	#N/A
Solyc02g086640.1.1	GO:0016429~tRNA (adenine-N1-)-methyltransferase activity	GO:0030488~tRNA methylation	GO:0031515~tRNA (m1A) methyltransferase complex
#N/A	#N/A	#N/A	#N/A
#N/A	#N/A	#N/A	#N/A
Solyc03g006260.1.1	GO:0005509~calcium ion binding	GO:0055085~transmembrane transport	GO:0016020~membrane;GO:0016021~integral component of membrane
#N/A	#N/A	#N/A	#N/A
#N/A	#N/A	#N/A	#N/A
Solyc08g061220.1.1	GO:0005525~GTP binding;GO:0000166~nucleotide binding;GO:0046872~metal ion binding;GO:0003924~GTPase activity;GO:0051020~GTPase binding;GO:0016247~channel regulator activity;GO:0005095~GTPase inhibitor activity;GO:0004871~signal transducer activity;GO:0031683~G-protein beta/gamma-subunit complex binding;GO:0019001~guanyl nucleotide binding;GO:0005515~protein binding	GO:0007186~G-protein coupled receptor signaling pathway;GO:0009750~response to fructose;GO:0009740~gibberellic acid mediated signaling pathway;GO:0006184~GTP catabolic process;GO:0008219~cell death;GO:0009863~salicylic acid mediated signaling pathway;GO:0009738~abscisic acid-activated signaling pathway;GO:0072593~reactive oxygen species metabolic process;GO:0009873~ethylene-activated signaling pa…	GO:0005886~plasma membrane;GO:0005834~heterotrimeric G-protein complex;GO:0009506~plasmodesma;GO:0005789~endoplasmic reticulum membrane;GO:0016020~membrane
Solyc10g085620.1.1	GO:0003682~chromatin binding;GO:0003677~DNA binding	NA	NA
#N/A	#N/A	#N/A	#N/A
Solyc04g082950.1.1	GO:0048531~beta-1,3-galactosyltransferase activity	GO:0045489~pectin biosynthetic process;GO:0042546~cell wall biogenesis	GO:0005794~Golgi apparatus
#N/A	#N/A	#N/A	#N/A
#N/A	#N/A	#N/A	#N/A
Solyc09g015080.1.1	GO:0008289~lipid binding	GO:0006810~transport;GO:0007049~cell cycle;GO:0051301~cell division	GO:0016021~integral component of membrane;GO:0005886~plasma membrane;GO:0005737~cytoplasm;GO:0016020~membrane
Solyc09g005100.1.1	GO:0003824~catalytic activity;GO:0047627~adenylylsulfatase activity;GO:0046983~protein dimerization activity;GO:0046872~metal ion binding;GO:0003677~DNA binding;GO:0003700~sequence-specific DNA binding transcription factor activity;GO:0000166~nucleotide binding;GO:0005524~ATP binding;GO:0033699~DNA 5'-adenosine monophosphate hydrolase activity	GO:0008152~metabolic process;GO:0009150~purine ribonucleotide metabolic process;GO:0010413~glucuronoxylan metabolic process;GO:0006790~sulfur compound metabolic process;GO:0045492~xylan biosynthetic process;GO:0033044~regulation of chromosome organization;GO:0045132~meiotic chromosome segregation;GO:0006259~DNA metabolic process;GO:0007062~sister chromatid cohesion;GO:0007131~reciprocal meiotic r…	GO:0005634~nucleus
#N/A	#N/A	#N/A	#N/A
Solyc11g011770.1.1	GO:0003682~chromatin binding;GO:0003677~DNA binding	NA	NA
Solyc12g008360.1.1	GO:0004576~oligosaccharyl transferase activity;GO:0016757~transferase activity, transferring glycosyl groups;GO:0016740~transferase activity	GO:0006486~protein glycosylation;GO:0047484~regulation of response to osmotic stress;GO:0009627~systemic acquired resistance;GO:0006364~rRNA processing;GO:0009651~response to salt stress;GO:0034976~response to endoplasmic reticulum stress	GO:0016020~membrane;GO:0005789~endoplasmic reticulum membrane;GO:0005886~plasma membrane;GO:0016021~integral component of membrane;GO:0005783~endoplasmic reticulum
Solyc07g053350.1.1	NA	NA	NA
Solyc10g008130.1.1	GO:0000166~nucleotide binding;GO:0003676~nucleic acid binding	NA	NA
#N/A	#N/A	#N/A	#N/A
#N/A	#N/A	#N/A	#N/A
#N/A	#N/A	#N/A	#N/A
#N/A	#N/A	#N/A	#N/A
#N/A	#N/A	#N/A	#N/A
#N/A	#N/A	#N/A	#N/A
#N/A	#N/A	#N/A	#N/A
#N/A	#N/A	#N/A	#N/A
Solyc03g006990.1.1	NA	NA	NA
Solyc12g096290.1.1	NA	GO:0006904~vesicle docking involved in exocytosis;GO:0006887~exocytosis;GO:0015031~protein transport;GO:0006810~transport	GO:0000145~exocyst
Solyc10g005640.1.1	GO:0003824~catalytic activity	GO:0008152~metabolic process	NA
#N/A	#N/A	#N/A	#N/A
#N/A	#N/A	#N/A	#N/A
#N/A	#N/A	#N/A	#N/A
Solyc02g092250.1.1	GO:0046872~metal ion binding;GO:0020037~heme binding;GO:0016705~oxidoreductase activity, acting on paired donors, with incorporation or reduction of molecular oxygen;GO:0009055~electron carrier activity;GO:0004497~monooxygenase activity;GO:0016491~oxidoreductase activity;GO:0005506~iron ion binding	GO:0055114~oxidation-reduction process	NA
#N/A	#N/A	#N/A	#N/A
Solyc02g091030.1.1	GO:0003700~sequence-specific DNA binding transcription factor activity;GO:0043565~sequence-specific DNA binding;GO:0046982~protein heterodimerization activity	GO:0006355~regulation of transcription, DNA-templated	GO:0005622~intracellular;GO:0016602~CCAAT-binding factor complex;GO:0005634~nucleus
Solyc10g074950.1.1	NA	NA	NA
Solyc06g082090.1.1	GO:0004177~aminopeptidase activity;GO:0008235~metalloexopeptidase activity	GO:0006508~proteolysis;GO:0009987~cellular process	NA
#N/A	#N/A	#N/A	#N/A
Solyc09g059550.1.1	NA	NA	NA
#N/A	#N/A	#N/A	#N/A
#N/A	#N/A	#N/A	#N/A
#N/A	#N/A	#N/A	#N/A
#N/A	#N/A	#N/A	#N/A
#N/A	#N/A	#N/A	#N/A
Solyc08g048240.1.1	GO:0003824~catalytic activity;GO:0004488~methylenetetrahydrofolate dehydrogenase (NADP+) activity	GO:0055114~oxidation-reduction process;GO:0009396~folic acid-containing compound biosynthetic process	NA
Solyc08g079080.1.1	GO:0016787~hydrolase activity;GO:0016798~hydrolase activity, acting on glycosyl bonds;GO:0004553~hydrolase activity, hydrolyzing O-glycosyl compounds;GO:0004575~sucrose alpha-glucosidase activity;GO:0004564~beta-fructofuranosidase activity	GO:0008152~metabolic process;GO:0005975~carbohydrate metabolic process	NA
#N/A	#N/A	#N/A	#N/A
#N/A	#N/A	#N/A	#N/A
Solyc05g052970.1.1	GO:0008168~methyltransferase activity	GO:0032259~methylation	NA
#N/A	#N/A	#N/A	#N/A
Solyc08g008550.1.1	GO:0005524~ATP binding;GO:0004672~protein kinase activity;GO:0000166~nucleotide binding	GO:0006468~protein phosphorylation	NA
Solyc02g068200.1.1	GO:0003700~sequence-specific DNA binding transcription factor activity;GO:0043565~sequence-specific DNA binding;GO:0000987~core promoter proximal region sequence-specific DNA binding;GO:0003677~DNA binding;GO:0005515~protein binding	GO:0006355~regulation of transcription, DNA-templated;GO:1900056~negative regulation of leaf senescence;GO:0009653~anatomical structure morphogenesis;GO:0008361~regulation of cell size;GO:0006351~transcription, DNA-templated	GO:0005634~nucleus
#N/A	#N/A	#N/A	#N/A
#N/A	#N/A	#N/A	#N/A
#N/A	#N/A	#N/A	#N/A
Solyc10g080480.1.1	GO:0046872~metal ion binding;GO:0003723~RNA binding	NA	NA
#N/A	#N/A	#N/A	#N/A
#N/A	#N/A	#N/A	#N/A
#N/A	#N/A	#N/A	#N/A
#N/A	#N/A	#N/A	#N/A
#N/A	#N/A	#N/A	#N/A
Solyc04g008110.1.1	GO:0016772~transferase activity, transferring phosphorus-containing groups;GO:0005524~ATP binding;GO:0000156~phosphorelay response regulator activity;GO:0004871~signal transducer activity;GO:0000155~phosphorelay sensor kinase activity;GO:0004673~protein histidine kinase activity;GO:0043424~protein histidine kinase binding;GO:0019899~enzyme binding;GO:0005034~osmosensor activity;GO:0009884~cytokin…	GO:0006355~regulation of transcription, DNA-templated;GO:0016310~phosphorylation;GO:0035556~intracellular signal transduction;GO:0023014~signal transduction by phosphorylation;GO:0007165~signal transduction;GO:0000160~phosphorelay signal transduction system;GO:0009736~cytokinin-activated signaling pathway;GO:0010029~regulation of seed germination;GO:0008272~sulfate transport;GO:0048831~regulation…	GO:0016020~membrane;GO:0005886~plasma membrane;GO:0016021~integral component of membrane;GO:0005783~endoplasmic reticulum
#N/A	#N/A	#N/A	#N/A
#N/A	#N/A	#N/A	#N/A
Solyc04g016240.1.1	NA	GO:0006810~transport	GO:0005643~nuclear pore
#N/A	#N/A	#N/A	#N/A
#N/A	#N/A	#N/A	#N/A
#N/A	#N/A	#N/A	#N/A
#N/A	#N/A	#N/A	#N/A
Solyc02g087050.1.1	NA	NA	GO:0016020~membrane
Solyc01g009300.1.1	GO:0016772~transferase activity, transferring phosphorus-containing groups;GO:0005524~ATP binding;GO:0004674~protein serine/threonine kinase activity;GO:0004672~protein kinase activity;GO:0000166~nucleotide binding;GO:0016301~kinase activity;GO:0016740~transferase activity	GO:0006468~protein phosphorylation;GO:0009913~epidermal cell differentiation;GO:0043622~cortical microtubule organization;GO:0007155~cell adhesion;GO:0071555~cell wall organization;GO:0007017~microtubule-based process;GO:0045010~actin nucleation;GO:0010090~trichome morphogenesis;GO:0016310~phosphorylation;GO:0048765~root hair cell differentiation	GO:0055028~cortical microtubule
Solyc01g095390.1.1	NA	NA	NA
#N/A	#N/A	#N/A	#N/A
Solyc04g051410.1.1	GO:0004221~ubiquitin thiolesterase activity;GO:0016787~hydrolase activity;GO:0036459~ubiquitinyl hydrolase activity	GO:0006511~ubiquitin-dependent protein catabolic process	NA
#N/A	#N/A	#N/A	#N/A
Solyc02g087800.1.1	GO:0003824~catalytic activity;GO:0016853~isomerase activity;GO:0030246~carbohydrate binding;GO:0004034~aldose 1-epimerase activity	GO:0005975~carbohydrate metabolic process;GO:0019318~hexose metabolic process	NA
#N/A	#N/A	#N/A	#N/A
#N/A	#N/A	#N/A	#N/A
#N/A	#N/A	#N/A	#N/A
#N/A	#N/A	#N/A	#N/A
Solyc06g053620.1.1	GO:0016772~transferase activity, transferring phosphorus-containing groups;GO:0016301~kinase activity;GO:0005524~ATP binding;GO:0004674~protein serine/threonine kinase activity;GO:0004672~protein kinase activity;GO:0000166~nucleotide binding	GO:0016310~phosphorylation;GO:0006468~protein phosphorylation	NA
#N/A	#N/A	#N/A	#N/A
#N/A	#N/A	#N/A	#N/A
#N/A	#N/A	#N/A	#N/A
#N/A	#N/A	#N/A	#N/A
#N/A	#N/A	#N/A	#N/A
#N/A	#N/A	#N/A	#N/A
#N/A	#N/A	#N/A	#N/A
#N/A	#N/A	#N/A	#N/A
#N/A	#N/A	#N/A	#N/A
#N/A	#N/A	#N/A	#N/A
#N/A	#N/A	#N/A	#N/A
#N/A	#N/A	#N/A	#N/A
Solyc09g015770.1.1	GO:0003700~sequence-specific DNA binding transcription factor activity;GO:0043565~sequence-specific DNA binding	GO:0006355~regulation of transcription, DNA-templated	NA
#N/A	#N/A	#N/A	#N/A
#N/A	#N/A	#N/A	#N/A
#N/A	#N/A	#N/A	#N/A
#N/A	#N/A	#N/A	#N/A
Solyc01g097500.1.1	GO:0016772~transferase activity, transferring phosphorus-containing groups;GO:0016301~kinase activity;GO:0005524~ATP binding;GO:0004674~protein serine/threonine kinase activity;GO:0004672~protein kinase activity;GO:0000166~nucleotide binding	GO:0016310~phosphorylation;GO:0006468~protein phosphorylation	NA
#N/A	#N/A	#N/A	#N/A
Solyc01g109590.1.1	GO:0016772~transferase activity, transferring phosphorus-containing groups;GO:0005524~ATP binding;GO:0004674~protein serine/threonine kinase activity;GO:0004672~protein kinase activity;GO:0000166~nucleotide binding;GO:0016301~kinase activity;GO:0016740~transferase activity	GO:0006468~protein phosphorylation;GO:0016310~phosphorylation	GO:0005886~plasma membrane;GO:0016020~membrane;GO:0016021~integral component of membrane
Solyc10g085020.1.1	GO:0005525~GTP binding;GO:0000166~nucleotide binding;GO:0003924~GTPase activity;GO:0005200~structural constituent of cytoskeleton	GO:0051258~protein polymerization;GO:0007017~microtubule-based process;GO:0006184~GTP catabolic process	GO:0043234~protein complex;GO:0005874~microtubule;GO:0005856~cytoskeleton;GO:0005737~cytoplasm
#N/A	#N/A	#N/A	#N/A
#N/A	#N/A	#N/A	#N/A
Solyc02g063060.1.1	GO:0003674~molecular_function	GO:0008150~biological_process	NA
Solyc03g113370.1.1	GO:0046872~metal ion binding;GO:0004221~ubiquitin thiolesterase activity;GO:0005515~protein binding;GO:0036459~ubiquitinyl hydrolase activity	GO:0006511~ubiquitin-dependent protein catabolic process	NA
Solyc01g095110.1.1	GO:0005515~protein binding	NA	NA
Solyc02g038760.1.1	GO:0003677~DNA binding	GO:0048439~flower morphogenesis;GO:0007389~pattern specification process;GO:0048438~floral whorl development	GO:0005829~cytosol
Solyc10g084160.1.1	GO:0004527~exonuclease activity;GO:0003676~nucleic acid binding	NA	NA
Solyc12g096990.1.1	GO:0016740~transferase activity;GO:0042393~histone binding;GO:0008270~zinc ion binding;GO:0008168~methyltransferase activity;GO:0018024~histone-lysine N-methyltransferase activity;GO:0005515~protein binding	GO:0034968~histone lysine methylation;GO:0032259~methylation;GO:0016571~histone methylation	GO:0005634~nucleus;GO:0005694~chromosome
Solyc03g033610.1.1	GO:0016772~transferase activity, transferring phosphorus-containing groups;GO:0005524~ATP binding;GO:0004674~protein serine/threonine kinase activity;GO:0004672~protein kinase activity;GO:0005515~protein binding	GO:0006468~protein phosphorylation	GO:0016020~membrane;GO:0016021~integral component of membrane
#N/A	#N/A	#N/A	#N/A
Solyc05g008980.1.1	GO:0016772~transferase activity, transferring phosphorus-containing groups;GO:0005524~ATP binding;GO:0004674~protein serine/threonine kinase activity;GO:0004672~protein kinase activity;GO:0000166~nucleotide binding	GO:0006468~protein phosphorylation	NA
#N/A	#N/A	#N/A	#N/A
Solyc02g065730.1.1	GO:0003700~sequence-specific DNA binding transcription factor activity;GO:0003677~DNA binding;GO:0046983~protein dimerization activity	GO:0006355~regulation of transcription, DNA-templated;GO:0006351~transcription, DNA-templated	GO:0005634~nucleus
Solyc06g064470.1.1	NA	GO:0042254~ribosome biogenesis	GO:0030529~ribonucleoprotein complex
Solyc11g071970.1.1	GO:0016772~transferase activity, transferring phosphorus-containing groups	NA	NA
#N/A	#N/A	#N/A	#N/A
Solyc02g062180.1.1	GO:0016706~oxidoreductase activity, acting on paired donors, with incorporation or reduction of molecular oxygen, 2-oxoglutarate as one donor, and incorporation of one atom each of oxygen into both donors;GO:0016491~oxidoreductase activity	GO:0055114~oxidation-reduction process	NA
Solyc02g083620.1.1	GO:0020037~heme binding;GO:0004601~peroxidase activity;GO:0016688~L-ascorbate peroxidase activity;GO:0016491~oxidoreductase activity;GO:0046872~metal ion binding	GO:0055114~oxidation-reduction process;GO:0006979~response to oxidative stress;GO:0042744~hydrogen peroxide catabolic process	GO:0005778~peroxisomal membrane;GO:0005777~peroxisome;GO:0016020~membrane;GO:0005575~cellular_component;GO:0016021~integral component of membrane
Solyc01g095170.1.1	GO:0003674~molecular_function	GO:0008150~biological_process	GO:0005886~plasma membrane
Solyc08g008160.1.1	GO:0005515~protein binding	GO:0008150~biological_process	GO:0080008~Cul4-RING E3 ubiquitin ligase complex
#N/A	#N/A	#N/A	#N/A
Solyc12g013880.1.1	GO:0003677~DNA binding;GO:0005515~protein binding	GO:0006260~DNA replication;GO:0000724~double-strand break repair via homologous recombination;GO:0006261~DNA-dependent DNA replication;GO:0000911~cytokinesis by cell plate formation	GO:0005664~nuclear origin of replication recognition complex;GO:0000808~origin recognition complex
#N/A	#N/A	#N/A	#N/A
#N/A	#N/A	#N/A	#N/A
Solyc03g113580.1.1	GO:0046872~metal ion binding;GO:0030145~manganese ion binding;GO:0045735~nutrient reservoir activity	NA	GO:0005576~extracellular region
Solyc12g096680.1.1	GO:0005515~protein binding	GO:0009451~RNA modification	GO:0005739~mitochondrion
#N/A	#N/A	#N/A	#N/A
Solyc05g007470.1.1	GO:0017111~nucleoside-triphosphatase activity;GO:0005524~ATP binding;GO:0000166~nucleotide binding	NA	NA
Solyc12g007320.1.1	GO:0046872~metal ion binding;GO:0008270~zinc ion binding;GO:0005515~protein binding	NA	NA
Solyc06g052020.1.1	NA	NA	NA
#N/A	#N/A	#N/A	#N/A
#N/A	#N/A	#N/A	#N/A
Solyc01g073860.1.1	GO:0047134~protein-disulfide reductase activity	GO:0055114~oxidation-reduction process	NA
Solyc02g080400.1.1	GO:0005515~protein binding;GO:0005488~binding	NA	NA
Solyc06g051250.1.1	GO:0046872~metal ion binding;GO:0008270~zinc ion binding;GO:0005515~protein binding	GO:0016567~protein ubiquitination;GO:0009741~response to brassinosteroid	GO:0016020~membrane;GO:0016021~integral component of membrane
#N/A	#N/A	#N/A	#N/A
#N/A	#N/A	#N/A	#N/A
Solyc01g090670.1.1	GO:0017056~structural constituent of nuclear pore;GO:0005515~protein binding	GO:0008150~biological_process	GO:0005643~nuclear pore;GO:0005635~nuclear envelope;GO:0005829~cytosol
Solyc07g042250.1.1	GO:0005524~ATP binding	GO:0006457~protein folding	GO:0005737~cytoplasm
#N/A	#N/A	#N/A	#N/A
Solyc11g068480.1.1	GO:0043565~sequence-specific DNA binding;GO:0046982~protein heterodimerization activity;GO:0003700~sequence-specific DNA binding transcription factor activity	GO:0006355~regulation of transcription, DNA-templated	GO:0005622~intracellular;GO:0005634~nucleus
Solyc05g055330.1.1	GO:0017111~nucleoside-triphosphatase activity;GO:0005524~ATP binding;GO:0000166~nucleotide binding;GO:0016887~ATPase activity	GO:0006200~ATP catabolic process	GO:0016020~membrane
#N/A	#N/A	#N/A	#N/A
Solyc08g080750.1.1	NA	GO:0044249~cellular biosynthetic process;GO:0044237~cellular metabolic process	NA
#N/A	#N/A	#N/A	#N/A
#N/A	#N/A	#N/A	#N/A
#N/A	#N/A	#N/A	#N/A
Solyc11g008970.1.1	GO:0005515~protein binding	NA	GO:0005739~mitochondrion
Solyc05g013460.1.1	GO:0015297~antiporter activity;GO:0015238~drug transmembrane transporter activity	GO:0055085~transmembrane transport;GO:0006855~drug transmembrane transport	GO:0016020~membrane
Solyc11g040210.1.1	NA	NA	NA
Solyc11g013270.1.1	NA	NA	NA
Solyc01g091370.1.1	GO:0003677~DNA binding	NA	NA
Solyc03g115000.1.1	NA	NA	NA
Solyc01g111610.1.1	GO:0008270~zinc ion binding;GO:0005515~protein binding	NA	NA
Solyc01g068070.1.1	GO:0005515~protein binding	GO:0008150~biological_process	GO:0080008~Cul4-RING E3 ubiquitin ligase complex
#N/A	#N/A	#N/A	#N/A
#N/A	#N/A	#N/A	#N/A
Solyc04g076290.1.1	GO:0016757~transferase activity, transferring glycosyl groups;GO:0016740~transferase activity	NA	NA
#N/A	#N/A	#N/A	#N/A
#N/A	#N/A	#N/A	#N/A
#N/A	#N/A	#N/A	#N/A
#N/A	#N/A	#N/A	#N/A
Solyc09g011690.1.1	NA	NA	NA
#N/A	#N/A	#N/A	#N/A
#N/A	#N/A	#N/A	#N/A
#N/A	#N/A	#N/A	#N/A
Solyc11g069260.1.1	GO:0017111~nucleoside-triphosphatase activity;GO:0005524~ATP binding;GO:0000166~nucleotide binding;GO:0016887~ATPase activity;GO:0005215~transporter activity	GO:0006200~ATP catabolic process;GO:0006810~transport	GO:0009941~chloroplast envelope;GO:0009536~plastid;GO:0009507~chloroplast
#N/A	#N/A	#N/A	#N/A
#N/A	#N/A	#N/A	#N/A
#N/A	#N/A	#N/A	#N/A
#N/A	#N/A	#N/A	#N/A
#N/A	#N/A	#N/A	#N/A
#N/A	#N/A	#N/A	#N/A
#N/A	#N/A	#N/A	#N/A
#N/A	#N/A	#N/A	#N/A
Solyc03g031530.1.1	NA	NA	GO:0016021~integral component of membrane
#N/A	#N/A	#N/A	#N/A
Solyc02g065170.1.1	GO:0016491~oxidoreductase activity;GO:0005507~copper ion binding	GO:0055114~oxidation-reduction process	NA
#N/A	#N/A	#N/A	#N/A
Solyc01g009620.1.1	GO:0003729~mRNA binding	GO:0006378~mRNA polyadenylation	GO:0005849~mRNA cleavage factor complex
Solyc01g102710.1.1	GO:0016772~transferase activity, transferring phosphorus-containing groups;GO:0005524~ATP binding;GO:0004674~protein serine/threonine kinase activity;GO:0004672~protein kinase activity;GO:0005515~protein binding	GO:0006468~protein phosphorylation	NA
#N/A	#N/A	#N/A	#N/A
Solyc03g025730.1.1	GO:0005525~GTP binding;GO:0000166~nucleotide binding;GO:0003924~GTPase activity;GO:0005200~structural constituent of cytoskeleton	GO:0051258~protein polymerization;GO:0007017~microtubule-based process;GO:0006184~GTP catabolic process	GO:0043234~protein complex;GO:0005874~microtubule;GO:0005856~cytoskeleton;GO:0005737~cytoplasm
Solyc01g006450.1.1	GO:0004318~enoyl-[acyl-carrier-protein] reductase (NADH) activity;GO:0016631~enoyl-[acyl-carrier-protein] reductase activity;GO:0016491~oxidoreductase activity;GO:0005507~copper ion binding	GO:0016126~sterol biosynthetic process;GO:0016132~brassinosteroid biosynthetic process;GO:0006084~acetyl-CoA metabolic process;GO:0006633~fatty acid biosynthetic process;GO:0006631~fatty acid metabolic process;GO:0006629~lipid metabolic process;GO:0055114~oxidation-reduction process;GO:0006816~calcium ion transport;GO:0007030~Golgi organization;GO:0009651~response to salt stress	GO:0005835~fatty acid synthase complex;GO:0009579~thylakoid;GO:0009941~chloroplast envelope;GO:0009570~chloroplast stroma;GO:0009536~plastid;GO:0009507~chloroplast
Solyc02g079760.1.1	GO:0046983~protein dimerization activity	NA	NA
#N/A	#N/A	#N/A	#N/A
#N/A	#N/A	#N/A	#N/A
#N/A	#N/A	#N/A	#N/A
Solyc03g095960.1.1	NA	NA	NA
#N/A	#N/A	#N/A	#N/A
Solyc05g053540.1.1	GO:0003824~catalytic activity;GO:0004160~dihydroxy-acid dehydratase activity	GO:0008152~metabolic process;GO:0009082~branched-chain amino acid biosynthetic process	NA
#N/A	#N/A	#N/A	#N/A
#N/A	#N/A	#N/A	#N/A
Solyc10g078230.1.1	GO:0046872~metal ion binding;GO:0020037~heme binding;GO:0016705~oxidoreductase activity, acting on paired donors, with incorporation or reduction of molecular oxygen;GO:0009055~electron carrier activity;GO:0004497~monooxygenase activity;GO:0016491~oxidoreductase activity;GO:0005506~iron ion binding	GO:0055114~oxidation-reduction process	NA
Solyc03g111380.1.1	GO:0005525~GTP binding;GO:0000166~nucleotide binding;GO:0003924~GTPase activity	GO:0051258~protein polymerization;GO:0007017~microtubule-based process;GO:0006184~GTP catabolic process;GO:0007020~microtubule nucleation;GO:0031122~cytoplasmic microtubule organization	GO:0043234~protein complex;GO:0005874~microtubule;GO:0000930~gamma-tubulin complex
Solyc12g009570.1.1	GO:0016740~transferase activity;GO:0016772~transferase activity, transferring phosphorus-containing groups;GO:0016301~kinase activity;GO:0005524~ATP binding;GO:0004674~protein serine/threonine kinase activity;GO:0004672~protein kinase activity;GO:0000166~nucleotide binding;GO:0042802~identical protein binding;GO:0005515~protein binding	GO:0016310~phosphorylation;GO:0006468~protein phosphorylation;GO:0009651~response to salt stress;GO:0007165~signal transduction	GO:0009705~plant-type vacuole membrane;GO:0005634~nucleus;GO:0005737~cytoplasm
#N/A	#N/A	#N/A	#N/A
Solyc09g009350.1.1	GO:0005515~protein binding	NA	NA
Solyc09g082690.1.1	NA	NA	NA
Solyc01g108580.1.1	GO:0016787~hydrolase activity	GO:0008152~metabolic process	NA
Solyc03g118480.1.1	NA	NA	NA
#N/A	#N/A	#N/A	#N/A
#N/A	#N/A	#N/A	#N/A
Solyc04g017680.1.1	GO:0003735~structural constituent of ribosome	GO:0006412~translation	GO:0005840~ribosome;GO:0030529~ribonucleoprotein complex;GO:0015934~large ribosomal subunit
Solyc08g081580.1.1	GO:0003676~nucleic acid binding	GO:0008150~biological_process	NA
#N/A	#N/A	#N/A	#N/A
#N/A	#N/A	#N/A	#N/A
Solyc12g098990.1.1	GO:0005515~protein binding	NA	NA
#N/A	#N/A	#N/A	#N/A
Solyc08g078320.1.1	GO:0008270~zinc ion binding;GO:0004842~ubiquitin-protein transferase activity;GO:0046872~metal ion binding;GO:0016874~ligase activity;GO:0005515~protein binding	GO:0050896~response to stimulus;GO:0007267~cell-cell signaling;GO:0006346~methylation-dependent chromatin silencing;GO:0016246~RNA interference;GO:0010388~cullin deneddylation;GO:0016571~histone methylation;GO:0016579~protein deubiquitination;GO:0009409~response to cold;GO:0009616~virus induced gene silencing;GO:0016567~protein ubiquitination;GO:0009640~photomorphogenesis;GO:0009845~seed germinat…	GO:0005634~nucleus;GO:0005737~cytoplasm
Solyc03g083440.1.1	GO:0003824~catalytic activity;GO:0050660~flavin adenine dinucleotide binding;GO:0016491~oxidoreductase activity;GO:0005506~iron ion binding;GO:0010181~FMN binding;GO:0051536~iron-sulfur cluster binding;GO:0045181~glutamate synthase activity, NAD(P)H as acceptor;GO:0016639~oxidoreductase activity, acting on the CH-NH2 group of donors, NAD or NADP as acceptor;GO:0016040~glutamate synthase (NADH) ac…	GO:0008152~metabolic process;GO:0055114~oxidation-reduction process;GO:0006537~glutamate biosynthetic process;GO:0006807~nitrogen compound metabolic process	NA
#N/A	#N/A	#N/A	#N/A
#N/A	#N/A	#N/A	#N/A
#N/A	#N/A	#N/A	#N/A
#N/A	#N/A	#N/A	#N/A
Solyc11g010270.1.1	GO:0003700~sequence-specific DNA binding transcription factor activity;GO:0043565~sequence-specific DNA binding;GO:0003677~DNA binding;GO:0000976~transcription regulatory region sequence-specific DNA binding	GO:0006355~regulation of transcription, DNA-templated;GO:0006351~transcription, DNA-templated	GO:0005634~nucleus
#N/A	#N/A	#N/A	#N/A
#N/A	#N/A	#N/A	#N/A
#N/A	#N/A	#N/A	#N/A
Solyc01g108180.1.1	GO:0003674~molecular_function	GO:0008150~biological_process	NA
Solyc03g006330.1.1	GO:0005515~protein binding	NA	NA
Solyc06g008590.1.1	GO:0046983~protein dimerization activity	GO:0006355~regulation of transcription, DNA-templated;GO:0009734~auxin-activated signaling pathway;GO:0006351~transcription, DNA-templated	GO:0005634~nucleus
Solyc06g050350.1.1	NA	NA	NA
#N/A	#N/A	#N/A	#N/A
#N/A	#N/A	#N/A	#N/A
#N/A	#N/A	#N/A	#N/A
#N/A	#N/A	#N/A	#N/A
Solyc11g072740.1.1	NA	NA	NA
Solyc12g088490.1.1	NA	GO:0008150~biological_process	NA
Solyc02g080010.1.1	GO:0016772~transferase activity, transferring phosphorus-containing groups;GO:0005524~ATP binding;GO:0004674~protein serine/threonine kinase activity;GO:0004672~protein kinase activity	GO:0006468~protein phosphorylation	NA
Solyc03g005620.1.1	GO:0005524~ATP binding;GO:0000166~nucleotide binding;GO:0008017~microtubule binding;GO:0003777~microtubule motor activity	GO:0007018~microtubule-based movement	GO:0005874~microtubule;GO:0005871~kinesin complex
#N/A	#N/A	#N/A	#N/A
#N/A	#N/A	#N/A	#N/A
#N/A	#N/A	#N/A	#N/A
#N/A	#N/A	#N/A	#N/A
#N/A	#N/A	#N/A	#N/A
#N/A	#N/A	#N/A	#N/A
#N/A	#N/A	#N/A	#N/A
#N/A	#N/A	#N/A	#N/A
#N/A	#N/A	#N/A	#N/A
Solyc10g005280.1.1	GO:0005515~protein binding	NA	NA
#N/A	#N/A	#N/A	#N/A
Solyc11g067300.1.1	GO:0017111~nucleoside-triphosphatase activity;GO:0005524~ATP binding;GO:0000166~nucleotide binding;GO:0042626~ATPase activity, coupled to transmembrane movement of substances;GO:0016887~ATPase activity	GO:0055085~transmembrane transport;GO:0006200~ATP catabolic process;GO:0006810~transport	GO:0016021~integral component of membrane
#N/A	#N/A	#N/A	#N/A
Solyc03g063110.1.1	GO:0046872~metal ion binding;GO:0016491~oxidoreductase activity;GO:0046914~transition metal ion binding;GO:0045300~acyl-[acyl-carrier-protein] desaturase activity	GO:0055114~oxidation-reduction process;GO:0006631~fatty acid metabolic process;GO:0006633~fatty acid biosynthetic process	GO:0009507~chloroplast
#N/A	#N/A	#N/A	#N/A
#N/A	#N/A	#N/A	#N/A
Solyc04g008030.1.1	GO:0016787~hydrolase activity;GO:0004518~nuclease activity;GO:0005515~protein binding	GO:0010197~polar nucleus fusion;GO:0090305~nucleic acid phosphodiester bond hydrolysis;GO:0006397~mRNA processing	GO:0005634~nucleus
#N/A	#N/A	#N/A	#N/A
Solyc02g067890.1.1	GO:0008168~methyltransferase activity;GO:0016740~transferase activity	GO:0032259~methylation	GO:0009505~plant-type cell wall;GO:0000139~Golgi membrane;GO:0005768~endosome;GO:0005802~trans-Golgi network;GO:0016020~membrane;GO:0005794~Golgi apparatus;GO:0016021~integral component of membrane;GO:0005774~vacuolar membrane
Solyc03g034020.1.1	GO:0004842~ubiquitin-protein transferase activity;GO:0005488~binding	GO:0016567~protein ubiquitination	GO:0000151~ubiquitin ligase complex
Solyc12g013510.1.1	GO:0003677~DNA binding;GO:0046982~protein heterodimerization activity	GO:0006334~nucleosome assembly	GO:0000786~nucleosome;GO:0005634~nucleus;GO:0005694~chromosome
#N/A	#N/A	#N/A	#N/A
#N/A	#N/A	#N/A	#N/A
#N/A	#N/A	#N/A	#N/A
#N/A	#N/A	#N/A	#N/A
Solyc09g075170.1.1	GO:0005515~protein binding	GO:0008150~biological_process	NA
Solyc06g036440.1.1	NA	GO:0055085~transmembrane transport	GO:0016021~integral component of membrane
Solyc01g090240.1.1	GO:0016772~transferase activity, transferring phosphorus-containing groups;GO:0005524~ATP binding;GO:0004674~protein serine/threonine kinase activity;GO:0004672~protein kinase activity;GO:0005515~protein binding	GO:0006468~protein phosphorylation;GO:0043069~negative regulation of programmed cell death	NA
#N/A	#N/A	#N/A	#N/A
Solyc04g080610.1.1	GO:0016740~transferase activity;GO:0016597~amino acid binding;GO:0016743~carboxyl- or carbamoyltransferase activity;GO:0004585~ornithine carbamoyltransferase activity	GO:0006520~cellular amino acid metabolic process;GO:0006591~ornithine metabolic process	NA
#N/A	#N/A	#N/A	#N/A
Solyc11g062350.1.1	GO:0009055~electron carrier activity;GO:0005507~copper ion binding	NA	GO:0031225~anchored component of membrane
Solyc11g071640.1.1	GO:0016787~hydrolase activity;GO:0004553~hydrolase activity, hydrolyzing O-glycosyl compounds	GO:0005975~carbohydrate metabolic process	NA
Solyc08g066740.1.1	GO:0009055~electron carrier activity;GO:0005507~copper ion binding	NA	GO:0031225~anchored component of membrane
Solyc01g104780.1.1	NA	NA	NA
Solyc02g088120.1.1	GO:0003723~RNA binding	NA	NA
Solyc06g050930.1.1	GO:0033925~mannosyl-glycoprotein endo-beta-N-acetylglucosaminidase activity	NA	GO:0005737~cytoplasm
Solyc01g105510.1.1	NA	NA	GO:0016020~membrane;GO:0016021~integral component of membrane
#N/A	#N/A	#N/A	#N/A
#N/A	#N/A	#N/A	#N/A
Solyc05g052450.1.1	NA	NA	NA
Solyc05g013410.1.1	GO:0005515~protein binding	NA	NA
Solyc02g085790.1.1	GO:0005524~ATP binding;GO:0000166~nucleotide binding;GO:0051082~unfolded protein binding	GO:0006457~protein folding;GO:0044267~cellular protein metabolic process	GO:0005737~cytoplasm
Solyc09g097980.1.1	NA	NA	NA
#N/A	#N/A	#N/A	#N/A
#N/A	#N/A	#N/A	#N/A
Solyc07g053660.1.1	GO:0005515~protein binding	GO:0006396~RNA processing;GO:0000278~mitotic cell cycle;GO:0009220~pyrimidine ribonucleotide biosynthetic process	GO:0080008~Cul4-RING E3 ubiquitin ligase complex
Solyc08g077350.1.1	GO:0016787~hydrolase activity	GO:0008152~metabolic process	NA
#N/A	#N/A	#N/A	#N/A
Solyc05g005740.1.1	GO:0015079~potassium ion transmembrane transporter activity	GO:0071805~potassium ion transmembrane transport	GO:0016020~membrane
#N/A	#N/A	#N/A	#N/A
#N/A	#N/A	#N/A	#N/A
#N/A	#N/A	#N/A	#N/A
#N/A	#N/A	#N/A	#N/A
#N/A	#N/A	#N/A	#N/A
#N/A	#N/A	#N/A	#N/A
Solyc01g096980.1.1	NA	NA	NA
Solyc02g081230.1.1	NA	NA	NA
Solyc12g097070.1.1	NA	NA	NA
Solyc12g014420.1.1	GO:0003824~catalytic activity;GO:0016787~hydrolase activity;GO:0004553~hydrolase activity, hydrolyzing O-glycosyl compounds	GO:0005975~carbohydrate metabolic process	NA
Solyc04g082450.1.1	NA	NA	NA
Solyc12g095850.1.1	GO:0005524~ATP binding;GO:0000166~nucleotide binding;GO:0016874~ligase activity;GO:0004830~tryptophan-tRNA ligase activity;GO:0004812~aminoacyl-tRNA ligase activity	GO:0006412~translation;GO:0006436~tryptophanyl-tRNA aminoacylation;GO:0006418~tRNA aminoacylation for protein translation;GO:0016226~iron-sulfur cluster assembly;GO:0009658~chloroplast organization;GO:0048481~ovule development;GO:0010228~vegetative to reproductive phase transition of meristem;GO:0010027~thylakoid membrane organization;GO:0009793~embryo development ending in seed dormancy	GO:0005737~cytoplasm;GO:0005739~mitochondrion;GO:0009570~chloroplast stroma;GO:0009507~chloroplast
#N/A	#N/A	#N/A	#N/A
#N/A	#N/A	#N/A	#N/A
Solyc08g068610.1.1	GO:0003824~catalytic activity;GO:0030170~pyridoxal phosphate binding;GO:0016831~carboxy-lyase activity;GO:0016829~lyase activity	GO:0019752~carboxylic acid metabolic process	NA
#N/A	#N/A	#N/A	#N/A
#N/A	#N/A	#N/A	#N/A
#N/A	#N/A	#N/A	#N/A
#N/A	#N/A	#N/A	#N/A
Solyc06g072020.1.1	NA	NA	NA
#N/A	#N/A	#N/A	#N/A
#N/A	#N/A	#N/A	#N/A
#N/A	#N/A	#N/A	#N/A
Solyc01g105300.1.1	GO:0004197~cysteine-type endopeptidase activity	GO:0006508~proteolysis	NA
#N/A	#N/A	#N/A	#N/A
#N/A	#N/A	#N/A	#N/A
Solyc11g006860.1.1	GO:0016787~hydrolase activity;GO:0003723~RNA binding;GO:0004523~RNA-DNA hybrid ribonuclease activity;GO:0004519~endonuclease activity;GO:0004518~nuclease activity;GO:0003676~nucleic acid binding;GO:0046872~metal ion binding	GO:0016070~RNA metabolic process;GO:0090305~nucleic acid phosphodiester bond hydrolysis	NA
Solyc02g079940.1.1	NA	NA	NA
Solyc08g061890.1.1	GO:0046872~metal ion binding;GO:0008270~zinc ion binding;GO:0005515~protein binding	NA	GO:0005634~nucleus
#N/A	#N/A	#N/A	#N/A
#N/A	#N/A	#N/A	#N/A
#N/A	#N/A	#N/A	#N/A
Solyc05g047700.1.1	GO:0043531~ADP binding	GO:0006952~defense response	NA
#N/A	#N/A	#N/A	#N/A
#N/A	#N/A	#N/A	#N/A
#N/A	#N/A	#N/A	#N/A
#N/A	#N/A	#N/A	#N/A
#N/A	#N/A	#N/A	#N/A
#N/A	#N/A	#N/A	#N/A
#N/A	#N/A	#N/A	#N/A
Solyc06g007520.1.1	GO:0003735~structural constituent of ribosome	GO:0006412~translation	GO:0005840~ribosome;GO:0005622~intracellular
Solyc02g078030.1.1	NA	NA	NA
#N/A	#N/A	#N/A	#N/A
Solyc01g080130.1.1	NA	NA	NA
Solyc11g072090.1.1	GO:0016779~nucleotidyltransferase activity;GO:0016740~transferase activity	GO:0009058~biosynthetic process	NA
#N/A	#N/A	#N/A	#N/A
Solyc12g043120.1.1	GO:0005524~ATP binding;GO:0000166~nucleotide binding	NA	NA
Solyc01g107830.1.1	GO:0016740~transferase activity;GO:0016758~transferase activity, transferring hexosyl groups;GO:0016757~transferase activity, transferring glycosyl groups	GO:0008152~metabolic process	NA
Solyc08g080140.1.1	GO:0008831~dTDP-4-dehydrorhamnose reductase activity;GO:0010489~UDP-4-keto-6-deoxy-glucose-3,5-epimerase activity;GO:0010490~UDP-4-keto-rhamnose-4-keto-reductase activity;GO:0008830~dTDP-4-dehydrorhamnose 3,5-epimerase activity	GO:0045226~extracellular polysaccharide biosynthetic process;GO:0010253~UDP-rhamnose biosynthetic process;GO:0019305~dTDP-rhamnose biosynthetic process	GO:0048046~apoplast;GO:0009506~plasmodesma;GO:0005829~cytosol;GO:0005886~plasma membrane
#N/A	#N/A	#N/A	#N/A
#N/A	#N/A	#N/A	#N/A
Solyc10g084830.1.1	NA	NA	GO:0016020~membrane;GO:0016021~integral component of membrane
Solyc12g056710.1.1	GO:0016491~oxidoreductase activity	GO:0008152~metabolic process;GO:0055114~oxidation-reduction process	NA
Solyc02g072110.1.1	NA	NA	NA
#N/A	#N/A	#N/A	#N/A
#N/A	#N/A	#N/A	#N/A
#N/A	#N/A	#N/A	#N/A
#N/A	#N/A	#N/A	#N/A
Solyc01g074020.1.1	NA	NA	NA
Solyc04g058070.1.1	GO:0016779~nucleotidyltransferase activity;GO:0003983~UTP:glucose-1-phosphate uridylyltransferase activity;GO:0010491~UTP:arabinose-1-phosphate uridylyltransferase activity;GO:0017103~UTP:galactose-1-phosphate uridylyltransferase activity;GO:0047338~UTP:xylose-1-phosphate uridylyltransferase activity;GO:0047350~glucuronate-1-phosphate uridylyltransferase activity;GO:0051748~UTP-monosaccharide-1-p…	GO:0008152~metabolic process;GO:0033356~UDP-L-arabinose metabolic process;GO:0006011~UDP-glucose metabolic process;GO:0009226~nucleotide-sugar biosynthetic process;GO:0046398~UDP-glucuronate metabolic process;GO:0052573~UDP-D-galactose metabolic process;GO:0009555~pollen development	GO:0090406~pollen tube;GO:0005829~cytosol
Solyc12g005000.1.1	NA	NA	NA
Solyc04g005230.1.1	GO:0016787~hydrolase activity	GO:0008152~metabolic process	NA
#N/A	#N/A	#N/A	#N/A
Solyc07g008920.1.1	NA	NA	NA
#N/A	#N/A	#N/A	#N/A
#N/A	#N/A	#N/A	#N/A
#N/A	#N/A	#N/A	#N/A
Solyc04g078650.1.1	GO:0003700~sequence-specific DNA binding transcription factor activity;GO:0043565~sequence-specific DNA binding;GO:0003677~DNA binding	GO:0006355~regulation of transcription, DNA-templated;GO:0010067~procambium histogenesis;GO:0007275~multicellular organismal development;GO:0006351~transcription, DNA-templated	GO:0005634~nucleus
Solyc09g008830.1.1	GO:0003700~sequence-specific DNA binding transcription factor activity	GO:0001666~response to hypoxia;GO:0009862~systemic acquired resistance, salicylic acid mediated signaling pathway;GO:0010310~regulation of hydrogen peroxide metabolic process;GO:0009855~determination of bilateral symmetry;GO:0009944~polarity specification of adaxial/abaxial axis;GO:0010014~meristem initiation;GO:0010075~regulation of meristem growth;GO:0006355~regulation of transcription, DNA-tem…	NA
#N/A	#N/A	#N/A	#N/A
Solyc01g103230.1.1	GO:0003824~catalytic activity;GO:0016787~hydrolase activity;GO:0016798~hydrolase activity, acting on glycosyl bonds;GO:0004348~glucosylceramidase activity	GO:0008152~metabolic process;GO:0006629~lipid metabolic process;GO:0006680~glucosylceramide catabolic process;GO:0006665~sphingolipid metabolic process	GO:0016020~membrane;GO:0005886~plasma membrane;GO:0016021~integral component of membrane;GO:0005794~Golgi apparatus
#N/A	#N/A	#N/A	#N/A
#N/A	#N/A	#N/A	#N/A
Solyc04g079850.1.1	GO:0005515~protein binding	NA	NA
#N/A	#N/A	#N/A	#N/A
Solyc11g006690.1.1	GO:0003735~structural constituent of ribosome	GO:0006412~translation	GO:0005840~ribosome;GO:0005622~intracellular
#N/A	#N/A	#N/A	#N/A
#N/A	#N/A	#N/A	#N/A
Solyc12g096920.1.1	GO:0043531~ADP binding	GO:0006952~defense response	NA
#N/A	#N/A	#N/A	#N/A
Solyc07g008560.1.1	GO:0046872~metal ion binding;GO:0016787~hydrolase activity;GO:0003993~acid phosphatase activity	NA	NA
Solyc05g008220.1.1	NA	NA	NA
#N/A	#N/A	#N/A	#N/A
Solyc09g064610.1.1	GO:0043531~ADP binding	GO:0006952~defense response	NA
#N/A	#N/A	#N/A	#N/A
Solyc01g087390.1.1	GO:0050660~flavin adenine dinucleotide binding;GO:0017150~tRNA dihydrouridine synthase activity	GO:0055114~oxidation-reduction process;GO:0008033~tRNA processing;GO:0002943~tRNA dihydrouridine synthesis	NA
Solyc03g118370.1.1	GO:0004185~serine-type carboxypeptidase activity	GO:0006508~proteolysis	NA
Solyc00g007200.1.1	GO:0005516~calmodulin binding	GO:0006952~defense response;GO:0009607~response to biotic stimulus	GO:0016020~membrane;GO:0016021~integral component of membrane
Solyc04g080140.1.1	NA	GO:0045892~negative regulation of transcription, DNA-templated;GO:0008150~biological_process	NA
Solyc11g066920.1.1	GO:0005515~protein binding	NA	NA
Solyc11g007710.1.1	GO:0046914~transition metal ion binding;GO:0016491~oxidoreductase activity;GO:0003674~molecular_function	GO:0055114~oxidation-reduction process	NA
Solyc07g062730.1.1	NA	NA	NA
#N/A	#N/A	#N/A	#N/A
Solyc06g050560.1.1	GO:0016772~transferase activity, transferring phosphorus-containing groups;GO:0005524~ATP binding;GO:0004672~protein kinase activity;GO:0005515~protein binding	GO:0006468~protein phosphorylation	GO:0016020~membrane;GO:0016021~integral component of membrane
Solyc04g071360.1.1	GO:0003682~chromatin binding	NA	NA
#N/A	#N/A	#N/A	#N/A
Solyc03g019920.1.1	NA	GO:0008150~biological_process	GO:0005575~cellular_component
Solyc01g007130.1.1	GO:0016772~transferase activity, transferring phosphorus-containing groups;GO:0005524~ATP binding;GO:0004674~protein serine/threonine kinase activity;GO:0004672~protein kinase activity;GO:0005515~protein binding	GO:0006468~protein phosphorylation	NA
Solyc03g120530.1.1	GO:0046983~protein dimerization activity	NA	NA
Solyc11g065340.1.1	NA	NA	NA
Solyc01g088670.1.1	GO:0005515~protein binding	NA	NA
#N/A	#N/A	#N/A	#N/A
#N/A	#N/A	#N/A	#N/A
#N/A	#N/A	#N/A	#N/A
#N/A	#N/A	#N/A	#N/A
Solyc10g044750.1.1	NA	NA	NA
#N/A	#N/A	#N/A	#N/A
#N/A	#N/A	#N/A	#N/A
Solyc03g121080.1.1	NA	NA	NA
#N/A	#N/A	#N/A	#N/A
Solyc03g034300.1.1	NA	NA	NA
Solyc02g086530.1.1	GO:0003824~catalytic activity	GO:0008152~metabolic process	NA
Solyc04g050010.1.1	NA	NA	NA
Solyc04g007630.1.1	GO:0046872~metal ion binding	GO:0030001~metal ion transport	NA
#N/A	#N/A	#N/A	#N/A
#N/A	#N/A	#N/A	#N/A
#N/A	#N/A	#N/A	#N/A
#N/A	#N/A	#N/A	#N/A
#N/A	#N/A	#N/A	#N/A
#N/A	#N/A	#N/A	#N/A
#N/A	#N/A	#N/A	#N/A
Solyc11g071990.1.1	GO:0050660~flavin adenine dinucleotide binding;GO:0016491~oxidoreductase activity	GO:0055114~oxidation-reduction process	NA
Solyc01g087380.1.1	GO:0003824~catalytic activity	GO:0008152~metabolic process	NA
Solyc04g079860.1.1	GO:0016757~transferase activity, transferring glycosyl groups	NA	NA
#N/A	#N/A	#N/A	#N/A
#N/A	#N/A	#N/A	#N/A
Solyc06g007360.1.1	GO:0003735~structural constituent of ribosome;GO:0003723~RNA binding	GO:0006412~translation	GO:0005840~ribosome;GO:0005622~intracellular
#N/A	#N/A	#N/A	#N/A
#N/A	#N/A	#N/A	#N/A
Solyc09g014280.1.1	GO:0016747~transferase activity, transferring acyl groups other than amino-acyl groups;GO:0016740~transferase activity	NA	NA
#N/A	#N/A	#N/A	#N/A
Solyc08g074960.1.1	NA	NA	NA
#N/A	#N/A	#N/A	#N/A
#N/A	#N/A	#N/A	#N/A
Solyc05g054310.1.1	GO:0005525~GTP binding;GO:0000166~nucleotide binding;GO:0003924~GTPase activity	GO:0006184~GTP catabolic process	NA
Solyc07g064160.1.1	GO:0046872~metal ion binding;GO:0042803~protein homodimerization activity;GO:0008270~zinc ion binding	GO:0006950~response to stress;GO:0052837~thiazole biosynthetic process;GO:0009228~thiamine biosynthetic process;GO:0018131~oxazole or thiazole biosynthetic process;GO:0010155~regulation of proton transport;GO:0009637~response to blue light;GO:0042742~defense response to bacterium;GO:0046777~protein autophosphorylation;GO:0006974~cellular response to DNA damage stimulus;GO:0000023~maltose metaboli…	GO:0009570~chloroplast stroma;GO:0009536~plastid;GO:0005829~cytosol;GO:0009507~chloroplast;GO:0010319~stromule;GO:0009579~thylakoid;GO:0009941~chloroplast envelope;GO:0005739~mitochondrion
#N/A	#N/A	#N/A	#N/A
Solyc02g070240.1.1	GO:0046872~metal ion binding	NA	NA
Solyc02g087960.1.1	GO:0003682~chromatin binding;GO:0003677~DNA binding	NA	NA
#N/A	#N/A	#N/A	#N/A
#N/A	#N/A	#N/A	#N/A
#N/A	#N/A	#N/A	#N/A
Solyc02g063450.1.1	NA	NA	NA
Solyc10g011740.1.1	GO:0016881~acid-amino acid ligase activity;GO:0016874~ligase activity	NA	NA
#N/A	#N/A	#N/A	#N/A
#N/A	#N/A	#N/A	#N/A
Solyc09g005970.1.1	GO:0017111~nucleoside-triphosphatase activity;GO:0005524~ATP binding;GO:0000166~nucleotide binding;GO:0016887~ATPase activity	GO:0006200~ATP catabolic process	GO:0016020~membrane
Solyc09g075190.1.1	GO:0005515~protein binding	GO:0000226~microtubule cytoskeleton organization;GO:0043622~cortical microtubule organization;GO:0040007~growth;GO:0007020~microtubule nucleation;GO:0009909~regulation of flower development;GO:0016570~histone modification;GO:0048449~floral organ formation	GO:0005815~microtubule organizing center;GO:0000922~spindle pole;GO:0045298~tubulin complex;GO:0005874~microtubule;GO:0005856~cytoskeleton;GO:0009506~plasmodesma;GO:0005737~cytoplasm
#N/A	#N/A	#N/A	#N/A
Solyc04g025440.1.1	GO:0016787~hydrolase activity;GO:0004650~polygalacturonase activity;GO:0016798~hydrolase activity, acting on glycosyl bonds	GO:0008152~metabolic process;GO:0005975~carbohydrate metabolic process	GO:0005576~extracellular region
Solyc01g109330.1.1	NA	NA	NA
#N/A	#N/A	#N/A	#N/A
Solyc04g074790.1.1	GO:0046872~metal ion binding;GO:0008270~zinc ion binding;GO:0005515~protein binding	NA	NA
Solyc06g063300.1.1	GO:0005515~protein binding	GO:0045892~negative regulation of transcription, DNA-templated	NA
Solyc03g117540.1.1	GO:0017111~nucleoside-triphosphatase activity;GO:0005524~ATP binding;GO:0000166~nucleotide binding;GO:0042626~ATPase activity, coupled to transmembrane movement of substances;GO:0016887~ATPase activity;GO:0008559~xenobiotic-transporting ATPase activity;GO:0016787~hydrolase activity	GO:0055085~transmembrane transport;GO:0006200~ATP catabolic process;GO:0006810~transport	GO:0016021~integral component of membrane;GO:0016020~membrane
#N/A	#N/A	#N/A	#N/A
#N/A	#N/A	#N/A	#N/A
Solyc05g013710.1.1	GO:0008047~enzyme activator activity	GO:0051176~positive regulation of sulfur metabolic process;GO:0016226~iron-sulfur cluster assembly;GO:0043085~positive regulation of catalytic activity	GO:0009536~plastid;GO:0009507~chloroplast
#N/A	#N/A	#N/A	#N/A
Solyc11g072490.1.1	NA	GO:0042127~regulation of cell proliferation	GO:0005886~plasma membrane
#N/A	#N/A	#N/A	#N/A
Solyc11g020760.1.1	GO:0005524~ATP binding;GO:0004386~helicase activity;GO:0003676~nucleic acid binding	NA	NA
#N/A	#N/A	#N/A	#N/A
Solyc10g086010.1.1	GO:0003735~structural constituent of ribosome	GO:0006412~translation	GO:0005840~ribosome
Solyc08g068310.1.1	GO:0000166~nucleotide binding;GO:0003723~RNA binding;GO:0003676~nucleic acid binding	GO:0006396~RNA processing;GO:0000478~endonucleolytic cleavage involved in rRNA processing;GO:0009561~megagametogenesis;GO:0010388~cullin deneddylation;GO:0006406~mRNA export from nucleus;GO:0006606~protein import into nucleus;GO:0009640~photomorphogenesis;GO:0048825~cotyledon development;GO:0051301~cell division;GO:0009220~pyrimidine ribonucleotide biosynthetic process	GO:0030529~ribonucleoprotein complex;GO:0005634~nucleus;GO:0005654~nucleoplasm;GO:0005618~cell wall;GO:0005829~cytosol
Solyc11g010760.1.1	GO:0016740~transferase activity;GO:0016758~transferase activity, transferring hexosyl groups;GO:0016757~transferase activity, transferring glycosyl groups	GO:0008152~metabolic process	NA
Solyc05g009350.1.1	GO:0046872~metal ion binding;GO:0004518~nuclease activity;GO:0003723~RNA binding;GO:0016787~hydrolase activity;GO:0003677~DNA binding	GO:0090305~nucleic acid phosphodiester bond hydrolysis	NA
Solyc01g111310.1.1	NA	NA	GO:0016020~membrane;GO:0016021~integral component of membrane
Solyc07g052470.1.1	GO:0005515~protein binding	GO:0016192~vesicle-mediated transport	GO:0016020~membrane
#N/A	#N/A	#N/A	#N/A
Solyc06g075130.1.1	GO:0005543~phospholipid binding;GO:0008289~lipid binding	NA	NA
Solyc12g097020.1.1	GO:0043531~ADP binding;GO:0005515~protein binding	GO:0006952~defense response;GO:0007165~signal transduction	NA
Solyc02g077630.1.1	GO:0016740~transferase activity;GO:0016772~transferase activity, transferring phosphorus-containing groups;GO:0016301~kinase activity;GO:0005524~ATP binding;GO:0004674~protein serine/threonine kinase activity;GO:0004672~protein kinase activity;GO:0000166~nucleotide binding;GO:0005515~protein binding	GO:0016310~phosphorylation;GO:0006468~protein phosphorylation	GO:0016020~membrane;GO:0016021~integral component of membrane
Solyc03g121610.1.1	GO:0016772~transferase activity, transferring phosphorus-containing groups;GO:0005524~ATP binding;GO:0004674~protein serine/threonine kinase activity;GO:0004672~protein kinase activity	GO:0006468~protein phosphorylation	NA
#N/A	#N/A	#N/A	#N/A
Solyc01g098480.1.1	GO:0003674~molecular_function;GO:0005515~protein binding	NA	GO:0005575~cellular_component
Solyc06g074000.1.1	GO:0004190~aspartic-type endopeptidase activity;GO:0016787~hydrolase activity;GO:0008233~peptidase activity	GO:0006508~proteolysis;GO:0000271~polysaccharide biosynthetic process;GO:0006546~glycine catabolic process	GO:0009505~plant-type cell wall;GO:0005618~cell wall;GO:0016020~membrane
#N/A	#N/A	#N/A	#N/A
Solyc11g012870.1.1	NA	GO:0016998~cell wall macromolecule catabolic process	NA
#N/A	#N/A	#N/A	#N/A
Solyc10g083570.1.1	GO:0003824~catalytic activity;GO:0004332~fructose-bisphosphate aldolase activity;GO:0016829~lyase activity	GO:0006096~glycolytic process	NA
#N/A	#N/A	#N/A	#N/A
#N/A	#N/A	#N/A	#N/A
Solyc01g081520.1.1	GO:0003735~structural constituent of ribosome;GO:0016779~nucleotidyltransferase activity;GO:0070569~uridylyltransferase activity;GO:0003983~UTP:glucose-1-phosphate uridylyltransferase activity	GO:0006412~translation;GO:0008152~metabolic process;GO:0006626~protein targeting to mitochondrion;GO:0019408~dolichol biosynthetic process;GO:0006011~UDP-glucose metabolic process	GO:0005840~ribosome;GO:0005622~intracellular;GO:0030529~ribonucleoprotein complex;GO:0015935~small ribosomal subunit;GO:0005763~mitochondrial small ribosomal subunit;GO:0005739~mitochondrion
Solyc01g081380.1.1	GO:0051011~microtubule minus-end binding;GO:0005515~protein binding	GO:0008150~biological_process	GO:0009524~phragmoplast;GO:0005876~spindle microtubule
Solyc03g114350.1.1	NA	GO:0008150~biological_process	NA
#N/A	#N/A	#N/A	#N/A
Solyc09g011710.1.1	NA	NA	NA
#N/A	#N/A	#N/A	#N/A
#N/A	#N/A	#N/A	#N/A
#N/A	#N/A	#N/A	#N/A
Solyc07g055810.1.1	GO:0005524~ATP binding;GO:0004674~protein serine/threonine kinase activity;GO:0004672~protein kinase activity;GO:0016301~kinase activity;GO:0016772~transferase activity, transferring phosphorus-containing groups;GO:0005515~protein binding	GO:0006468~protein phosphorylation;GO:0016310~phosphorylation	NA
Solyc02g069680.1.1	GO:0005515~protein binding	GO:0015031~protein transport;GO:0016572~histone phosphorylation;GO:0000226~microtubule cytoskeleton organization;GO:0008283~cell proliferation;GO:0051567~histone H3-K9 methylation;GO:0006306~DNA methylation;GO:0000911~cytokinesis by cell plate formation;GO:0006260~DNA replication;GO:0006810~transport;GO:0007034~vacuolar transport	GO:0000815~ESCRT III complex;GO:0005768~endosome
Solyc01g007760.1.1	GO:0003700~sequence-specific DNA binding transcription factor activity;GO:0003677~DNA binding;GO:0005515~protein binding	GO:0006355~regulation of transcription, DNA-templated;GO:0006351~transcription, DNA-templated;GO:0051302~regulation of cell division;GO:0009165~nucleotide biosynthetic process;GO:0042023~DNA endoreduplication;GO:0051726~regulation of cell cycle;GO:0008283~cell proliferation;GO:0006270~DNA replication initiation;GO:0006275~regulation of DNA replication;GO:0010090~trichome morphogenesis	GO:0005634~nucleus;GO:0005667~transcription factor complex
Solyc05g012100.1.1	GO:0016301~kinase activity	GO:0009662~etioplast organization;GO:0006399~tRNA metabolic process;GO:0045036~protein targeting to chloroplast;GO:0009658~chloroplast organization;GO:0042793~transcription from plastid promoter;GO:0045893~positive regulation of transcription, DNA-templated;GO:0006364~rRNA processing;GO:0016310~phosphorylation;GO:0009220~pyrimidine ribonucleotide biosynthetic process	GO:0009295~nucleoid;GO:0042644~chloroplast nucleoid
#N/A	#N/A	#N/A	#N/A
#N/A	#N/A	#N/A	#N/A
Solyc04g005520.1.1	GO:0016740~transferase activity;GO:0016301~kinase activity;GO:0003674~molecular_function	GO:0008652~cellular amino acid biosynthetic process;GO:0016310~phosphorylation	NA
Solyc10g006450.1.1	NA	GO:0016049~cell growth;GO:0010215~cellulose microfibril organization	GO:0031225~anchored component of membrane
Solyc02g090070.1.1	GO:0005515~protein binding	NA	NA
Solyc12g007160.1.1	NA	NA	NA
#N/A	#N/A	#N/A	#N/A
#N/A	#N/A	#N/A	#N/A
Solyc03g007050.1.1	GO:0016740~transferase activity;GO:0016772~transferase activity, transferring phosphorus-containing groups;GO:0016301~kinase activity;GO:0005524~ATP binding;GO:0004674~protein serine/threonine kinase activity;GO:0004672~protein kinase activity;GO:0000166~nucleotide binding;GO:0005515~protein binding	GO:0016310~phosphorylation;GO:0006468~protein phosphorylation	GO:0016020~membrane;GO:0016021~integral component of membrane
Solyc06g065520.1.1	GO:0005524~ATP binding;GO:0000166~nucleotide binding;GO:0051082~unfolded protein binding	GO:0006457~protein folding;GO:0044267~cellular protein metabolic process;GO:0006094~gluconeogenesis;GO:0006096~glycolytic process;GO:0009664~plant-type cell wall organization;GO:0042545~cell wall modification;GO:0009651~response to salt stress	GO:0005737~cytoplasm;GO:0005829~cytosol
Solyc02g078600.1.1	GO:0022891~substrate-specific transmembrane transporter activity;GO:0022857~transmembrane transporter activity;GO:0005215~transporter activity	GO:0055085~transmembrane transport;GO:0006810~transport	GO:0016020~membrane;GO:0016021~integral component of membrane
#N/A	#N/A	#N/A	#N/A
Solyc11g010460.1.1	NA	NA	NA
#N/A	#N/A	#N/A	#N/A
#N/A	#N/A	#N/A	#N/A
Solyc11g008420.1.1	NA	GO:0006511~ubiquitin-dependent protein catabolic process	NA
#N/A	#N/A	#N/A	#N/A
Solyc02g085250.1.1	GO:0016491~oxidoreductase activity;GO:0005507~copper ion binding	GO:0055114~oxidation-reduction process;GO:0042744~hydrogen peroxide catabolic process;GO:0019288~isopentenyl diphosphate biosynthetic process, methylerythritol 4-phosphate pathway	GO:0005739~mitochondrion
Solyc01g103740.1.1	GO:0005515~protein binding	GO:0042254~ribosome biogenesis;GO:0006364~rRNA processing	GO:0005634~nucleus
#N/A	#N/A	#N/A	#N/A
Solyc09g056170.1.1	GO:0005515~protein binding	NA	NA
#N/A	#N/A	#N/A	#N/A
#N/A	#N/A	#N/A	#N/A
#N/A	#N/A	#N/A	#N/A
Solyc09g091230.1.1	GO:0008375~acetylglucosaminyltransferase activity	NA	GO:0016020~membrane
Solyc07g049680.1.1	NA	GO:0030261~chromosome condensation;GO:0019722~calcium-mediated signaling;GO:0031047~gene silencing by RNA;GO:0006346~methylation-dependent chromatin silencing;GO:0031048~chromatin silencing by small RNA;GO:0006342~chromatin silencing;GO:0000226~microtubule cytoskeleton organization;GO:0051726~regulation of cell cycle;GO:0008283~cell proliferation;GO:0034968~histone lysine methylation;GO:0016458~g…	GO:0000793~condensed chromosome;GO:0005694~chromosome;GO:0005737~cytoplasm;GO:0000796~condensin complex
Solyc06g074110.1.1	GO:0046983~protein dimerization activity	NA	NA
Solyc02g085760.1.1	GO:0004252~serine-type endopeptidase activity;GO:0008233~peptidase activity	GO:0006508~proteolysis	GO:0016021~integral component of membrane
#N/A	#N/A	#N/A	#N/A
Solyc08g023440.1.1	NA	NA	GO:0016020~membrane;GO:0009506~plasmodesma;GO:0009941~chloroplast envelope;GO:0005886~plasma membrane;GO:0009507~chloroplast;GO:0005773~vacuole;GO:0005774~vacuolar membrane
#N/A	#N/A	#N/A	#N/A
#N/A	#N/A	#N/A	#N/A
Solyc06g070970.1.1	NA	NA	NA
Solyc02g077160.1.1	GO:0016787~hydrolase activity;GO:0004806~triglyceride lipase activity	GO:0006629~lipid metabolic process	NA
#N/A	#N/A	#N/A	#N/A
Solyc10g079720.1.1	GO:0003824~catalytic activity;GO:0030170~pyridoxal phosphate binding;GO:0004121~cystathionine beta-lyase activity;GO:0016829~lyase activity	GO:0071266~'de novo' L-methionine biosynthetic process;GO:0019279~L-methionine biosynthetic process from L-homoserine via cystathionine;GO:0009086~methionine biosynthetic process;GO:0000394~RNA splicing, via endonucleolytic cleavage and ligation;GO:0008652~cellular amino acid biosynthetic process	GO:0009570~chloroplast stroma;GO:0009536~plastid;GO:0009507~chloroplast
#N/A	#N/A	#N/A	#N/A
Solyc05g014400.1.1	NA	NA	NA
#N/A	#N/A	#N/A	#N/A
Solyc07g007740.1.1	NA	GO:0006952~defense response	NA
#N/A	#N/A	#N/A	#N/A
#N/A	#N/A	#N/A	#N/A
#N/A	#N/A	#N/A	#N/A
#N/A	#N/A	#N/A	#N/A
#N/A	#N/A	#N/A	#N/A
#N/A	#N/A	#N/A	#N/A
#N/A	#N/A	#N/A	#N/A
Solyc03g093330.1.1	GO:0016740~transferase activity;GO:0016772~transferase activity, transferring phosphorus-containing groups;GO:0016301~kinase activity;GO:0005524~ATP binding;GO:0004674~protein serine/threonine kinase activity;GO:0004672~protein kinase activity;GO:0000166~nucleotide binding;GO:0005515~protein binding	GO:0016310~phosphorylation;GO:0006468~protein phosphorylation	GO:0016020~membrane;GO:0016021~integral component of membrane
#N/A	#N/A	#N/A	#N/A
Solyc06g035760.1.1	GO:0046872~metal ion binding;GO:0020037~heme binding;GO:0016705~oxidoreductase activity, acting on paired donors, with incorporation or reduction of molecular oxygen;GO:0009055~electron carrier activity;GO:0004497~monooxygenase activity;GO:0016491~oxidoreductase activity;GO:0005506~iron ion binding	GO:0055114~oxidation-reduction process	NA
#N/A	#N/A	#N/A	#N/A
Solyc07g061890.1.1	NA	NA	NA
#N/A	#N/A	#N/A	#N/A
Solyc02g071440.1.1	GO:0016706~oxidoreductase activity, acting on paired donors, with incorporation or reduction of molecular oxygen, 2-oxoglutarate as one donor, and incorporation of one atom each of oxygen into both donors;GO:0016491~oxidoreductase activity	GO:0055114~oxidation-reduction process	NA
#N/A	#N/A	#N/A	#N/A
#N/A	#N/A	#N/A	#N/A
Solyc08g007060.1.1	GO:0005215~transporter activity	GO:0006810~transport	GO:0016020~membrane
#N/A	#N/A	#N/A	#N/A
#N/A	#N/A	#N/A	#N/A
#N/A	#N/A	#N/A	#N/A
Solyc02g084090.1.1	GO:0005524~ATP binding;GO:0051082~unfolded protein binding	GO:0006457~protein folding	NA
#N/A	#N/A	#N/A	#N/A
Solyc02g085220.1.1	GO:0005083~small GTPase regulator activity	GO:0006886~intracellular protein transport;GO:0016192~vesicle-mediated transport	NA
#N/A	#N/A	#N/A	#N/A
#N/A	#N/A	#N/A	#N/A
#N/A	#N/A	#N/A	#N/A
#N/A	#N/A	#N/A	#N/A
Solyc01g056790.1.1	NA	NA	NA
#N/A	#N/A	#N/A	#N/A
#N/A	#N/A	#N/A	#N/A
Solyc01g097390.1.1	NA	NA	NA
#N/A	#N/A	#N/A	#N/A
#N/A	#N/A	#N/A	#N/A
Solyc06g060020.1.1	NA	NA	NA
Solyc08g075290.1.1	NA	NA	NA
#N/A	#N/A	#N/A	#N/A
Solyc10g008150.1.1	GO:0009055~electron carrier activity;GO:0015035~protein disulfide oxidoreductase activity	GO:0045454~cell redox homeostasis	NA
#N/A	#N/A	#N/A	#N/A
#N/A	#N/A	#N/A	#N/A
#N/A	#N/A	#N/A	#N/A
#N/A	#N/A	#N/A	#N/A
#N/A	#N/A	#N/A	#N/A
#N/A	#N/A	#N/A	#N/A
#N/A	#N/A	#N/A	#N/A
#N/A	#N/A	#N/A	#N/A
#N/A	#N/A	#N/A	#N/A
#N/A	#N/A	#N/A	#N/A
#N/A	#N/A	#N/A	#N/A
#N/A	#N/A	#N/A	#N/A
#N/A	#N/A	#N/A	#N/A
Solyc02g032960.1.1	GO:0017111~nucleoside-triphosphatase activity;GO:0005524~ATP binding;GO:0000166~nucleotide binding;GO:0004222~metalloendopeptidase activity;GO:0008233~peptidase activity	GO:0006508~proteolysis	GO:0009506~plasmodesma;GO:0009941~chloroplast envelope;GO:0009507~chloroplast
#N/A	#N/A	#N/A	#N/A
Solyc03g093610.1.1	GO:0003700~sequence-specific DNA binding transcription factor activity;GO:0003677~DNA binding	GO:0006355~regulation of transcription, DNA-templated;GO:0006952~defense response;GO:0009873~ethylene-activated signaling pathway;GO:0009835~fruit ripening;GO:0006351~transcription, DNA-templated	GO:0005634~nucleus
Solyc11g007700.1.1	NA	NA	NA
#N/A	#N/A	#N/A	#N/A
#N/A	#N/A	#N/A	#N/A
Solyc10g080150.1.1	GO:0008168~methyltransferase activity;GO:0003838~sterol 24-C-methyltransferase activity	GO:0008152~metabolic process;GO:0032259~methylation;GO:0006694~steroid biosynthetic process	NA
#N/A	#N/A	#N/A	#N/A
#N/A	#N/A	#N/A	#N/A
#N/A	#N/A	#N/A	#N/A
Solyc10g005630.1.1	GO:0016772~transferase activity, transferring phosphorus-containing groups;GO:0005524~ATP binding;GO:0004674~protein serine/threonine kinase activity;GO:0004672~protein kinase activity;GO:0000166~nucleotide binding;GO:0016301~kinase activity	GO:0006468~protein phosphorylation;GO:0009697~salicylic acid biosynthetic process;GO:0031348~negative regulation of defense response;GO:0030968~endoplasmic reticulum unfolded protein response;GO:0045087~innate immune response;GO:0046777~protein autophosphorylation;GO:0009863~salicylic acid mediated signaling pathway;GO:0009627~systemic acquired resistance;GO:0016310~phosphorylation	NA
Solyc11g066420.1.1	GO:0046872~metal ion binding;GO:0003676~nucleic acid binding;GO:0003700~sequence-specific DNA binding transcription factor activity	GO:0006826~iron ion transport;GO:0010106~cellular response to iron ion starvation;GO:0010167~response to nitrate;GO:0015706~nitrate transport;GO:0006355~regulation of transcription, DNA-templated	NA
Solyc02g094180.1.1	GO:0046872~metal ion binding;GO:0020037~heme binding;GO:0016491~oxidoreductase activity;GO:0004601~peroxidase activity	GO:0055114~oxidation-reduction process;GO:0006979~response to oxidative stress;GO:0042744~hydrogen peroxide catabolic process	GO:0005576~extracellular region
Solyc05g012340.1.1	GO:0003674~molecular_function	GO:0006888~ER to Golgi vesicle-mediated transport;GO:0008150~biological_process	GO:0005730~nucleolus;GO:0009506~plasmodesma;GO:0005794~Golgi apparatus;GO:0005783~endoplasmic reticulum;GO:0005774~vacuolar membrane
Solyc02g090720.1.1	NA	NA	NA
#N/A	#N/A	#N/A	#N/A
#N/A	#N/A	#N/A	#N/A
Solyc06g083510.1.1	NA	NA	NA
Solyc02g079000.1.1	GO:0017111~nucleoside-triphosphatase activity;GO:0004222~metalloendopeptidase activity;GO:0005524~ATP binding;GO:0000166~nucleotide binding;GO:0004176~ATP-dependent peptidase activity;GO:0008237~metallopeptidase activity;GO:0046872~metal ion binding;GO:0016787~hydrolase activity;GO:0008233~peptidase activity	GO:0006508~proteolysis;GO:0010304~PSII associated light-harvesting complex II catabolic process;GO:0009658~chloroplast organization;GO:0048481~ovule development	GO:0009535~chloroplast thylakoid membrane;GO:0009579~thylakoid;GO:0009941~chloroplast envelope;GO:0005739~mitochondrion;GO:0009536~plastid;GO:0016020~membrane;GO:0009507~chloroplast;GO:0016021~integral component of membrane
Solyc07g022910.1.1	NA	NA	NA
#N/A	#N/A	#N/A	#N/A
#N/A	#N/A	#N/A	#N/A
Solyc06g076040.1.1	GO:0004842~ubiquitin-protein transferase activity;GO:0005515~protein binding;GO:0005488~binding	GO:0016567~protein ubiquitination	GO:0000151~ubiquitin ligase complex
Solyc04g080580.1.1	GO:0016301~kinase activity	GO:0016310~phosphorylation	NA
#N/A	#N/A	#N/A	#N/A
#N/A	#N/A	#N/A	#N/A
Solyc08g082710.1.1	NA	GO:0045010~actin nucleation;GO:0010090~trichome morphogenesis;GO:0008150~biological_process	GO:0005856~cytoskeleton;GO:0005737~cytoplasm
#N/A	#N/A	#N/A	#N/A
#N/A	#N/A	#N/A	#N/A
#N/A	#N/A	#N/A	#N/A
#N/A	#N/A	#N/A	#N/A
Solyc09g092140.1.1	GO:0003824~catalytic activity;GO:0008168~methyltransferase activity;GO:0016740~transferase activity	GO:0008152~metabolic process;GO:0032259~methylation	NA
Solyc03g078520.1.1	GO:0016740~transferase activity;GO:0016772~transferase activity, transferring phosphorus-containing groups;GO:0016301~kinase activity;GO:0005524~ATP binding;GO:0004674~protein serine/threonine kinase activity;GO:0004672~protein kinase activity;GO:0000166~nucleotide binding;GO:0005515~protein binding	GO:0016310~phosphorylation;GO:0006468~protein phosphorylation	GO:0016020~membrane;GO:0016021~integral component of membrane
#N/A	#N/A	#N/A	#N/A
#N/A	#N/A	#N/A	#N/A
#N/A	#N/A	#N/A	#N/A
Solyc01g096950.1.1	GO:0005515~protein binding	GO:0010228~vegetative to reproductive phase transition of meristem	GO:0048188~Set1C/COMPASS complex;GO:0005634~nucleus
#N/A	#N/A	#N/A	#N/A
Solyc04g063290.1.1	GO:0003735~structural constituent of ribosome;GO:0003723~RNA binding	GO:0006412~translation	GO:0005840~ribosome;GO:0030529~ribonucleoprotein complex;GO:0015935~small ribosomal subunit
Solyc08g077950.1.1	NA	NA	NA
Solyc08g023640.1.1	GO:0003674~molecular_function	GO:0008150~biological_process	NA
#N/A	#N/A	#N/A	#N/A
#N/A	#N/A	#N/A	#N/A
Solyc04g005160.1.1	GO:0050661~NADP binding;GO:0016491~oxidoreductase activity;GO:0016616~oxidoreductase activity, acting on the CH-OH group of donors, NAD or NADP as acceptor;GO:0004616~phosphogluconate dehydrogenase (decarboxylating) activity;GO:0050662~coenzyme binding	GO:0055114~oxidation-reduction process;GO:0006098~pentose-phosphate shunt	NA
#N/A	#N/A	#N/A	#N/A
#N/A	#N/A	#N/A	#N/A
Solyc02g067480.1.1	NA	GO:0055114~oxidation-reduction process;GO:0042744~hydrogen peroxide catabolic process	GO:0005575~cellular_component
Solyc02g093850.1.1	GO:0005515~protein binding	NA	NA
Solyc09g005660.1.1	GO:0003677~DNA binding	NA	NA
Solyc03g114380.1.1	GO:0005524~ATP binding;GO:0000166~nucleotide binding;GO:0008017~microtubule binding;GO:0003777~microtubule motor activity	GO:0007018~microtubule-based movement	GO:0005874~microtubule;GO:0005871~kinesin complex
Solyc08g078280.1.1	NA	NA	NA
#N/A	#N/A	#N/A	#N/A
Solyc07g062140.1.1	GO:0016740~transferase activity;GO:0003824~catalytic activity;GO:0016757~transferase activity, transferring glycosyl groups;GO:0003825~alpha,alpha-trehalose-phosphate synthase (UDP-forming) activity	GO:0009793~embryo development ending in seed dormancy;GO:0051301~cell division;GO:0009832~plant-type cell wall biogenesis;GO:0009790~embryo development;GO:0009664~plant-type cell wall organization;GO:0005992~trehalose biosynthetic process;GO:0005991~trehalose metabolic process;GO:0010182~sugar mediated signaling pathway	GO:0005737~cytoplasm
#N/A	#N/A	#N/A	#N/A
Solyc12g042300.1.1	GO:0005215~transporter activity	GO:0006857~oligopeptide transport;GO:0006810~transport	GO:0016020~membrane;GO:0016021~integral component of membrane
#N/A	#N/A	#N/A	#N/A
#N/A	#N/A	#N/A	#N/A
#N/A	#N/A	#N/A	#N/A
Solyc01g108330.1.1	GO:0003674~molecular_function	GO:0008150~biological_process	NA
#N/A	#N/A	#N/A	#N/A
Solyc01g091690.1.1	GO:0008168~methyltransferase activity	GO:0032259~methylation	NA
#N/A	#N/A	#N/A	#N/A
#N/A	#N/A	#N/A	#N/A
Solyc02g070540.1.1	NA	NA	NA
#N/A	#N/A	#N/A	#N/A
#N/A	#N/A	#N/A	#N/A
Solyc09g011600.1.1	GO:0016740~transferase activity;GO:0005515~protein binding	NA	NA
Solyc08g075350.1.1	GO:0005515~protein binding	NA	GO:0005739~mitochondrion
#N/A	#N/A	#N/A	#N/A
#N/A	#N/A	#N/A	#N/A
Solyc07g062480.1.1	NA	NA	NA
#N/A	#N/A	#N/A	#N/A
Solyc02g068340.1.1	GO:0005524~ATP binding;GO:0000166~nucleotide binding;GO:0003824~catalytic activity;GO:0016491~oxidoreductase activity;GO:0008017~microtubule binding;GO:0003777~microtubule motor activity	GO:0055114~oxidation-reduction process;GO:0007018~microtubule-based movement	GO:0005856~cytoskeleton;GO:0005871~kinesin complex
Solyc10g007180.1.1	NA	NA	NA
Solyc01g111980.1.1	NA	NA	GO:0016020~membrane;GO:0016021~integral component of membrane
#N/A	#N/A	#N/A	#N/A
Solyc02g078660.1.1	NA	NA	NA
#N/A	#N/A	#N/A	#N/A
Solyc08g007330.1.1	GO:0005524~ATP binding;GO:0030983~mismatched DNA binding;GO:0003677~DNA binding;GO:0000166~nucleotide binding	GO:0006298~mismatch repair;GO:0010777~meiotic mismatch repair involved in reciprocal meiotic recombination;GO:0045132~meiotic chromosome segregation;GO:0007062~sister chromatid cohesion;GO:0042138~meiotic DNA double-strand break formation;GO:0006302~double-strand break repair;GO:0010332~response to gamma radiation;GO:0032204~regulation of telomere maintenance;GO:0032504~multicellular organism rep…	GO:0000794~condensed nuclear chromosome;GO:0043073~germ cell nucleus;GO:0009506~plasmodesma;GO:0005634~nucleus
Solyc08g075930.1.1	NA	NA	NA
Solyc09g075000.1.1	GO:0005515~protein binding	GO:0051604~protein maturation;GO:0001510~RNA methylation;GO:0000398~mRNA splicing, via spliceosome;GO:0008150~biological_process	NA
#N/A	#N/A	#N/A	#N/A
#N/A	#N/A	#N/A	#N/A
#N/A	#N/A	#N/A	#N/A
#N/A	#N/A	#N/A	#N/A
Solyc12g014180.1.1	GO:0003824~catalytic activity;GO:0016491~oxidoreductase activity;GO:0016616~oxidoreductase activity, acting on the CH-OH group of donors, NAD or NADP as acceptor;GO:0030060~L-malate dehydrogenase activity;GO:0016615~malate dehydrogenase activity	GO:0055114~oxidation-reduction process;GO:0006099~tricarboxylic acid cycle;GO:0005975~carbohydrate metabolic process;GO:0006108~malate metabolic process;GO:0044262~cellular carbohydrate metabolic process	NA
#N/A	#N/A	#N/A	#N/A
Solyc02g062560.1.1	GO:0003824~catalytic activity	GO:0008152~metabolic process	NA
Solyc04g014800.1.1	GO:0046872~metal ion binding;GO:0016787~hydrolase activity;GO:0000287~magnesium ion binding;GO:0052834~inositol monophosphate phosphatase activity;GO:0052833~inositol monophosphate 4-phosphatase activity;GO:0052832~inositol monophosphate 3-phosphatase activity;GO:0008934~inositol monophosphate 1-phosphatase activity	GO:0046854~phosphatidylinositol phosphorylation;GO:0006021~inositol biosynthetic process	NA
Solyc05g053380.1.1	GO:0003700~sequence-specific DNA binding transcription factor activity;GO:0043565~sequence-specific DNA binding	GO:0006355~regulation of transcription, DNA-templated	NA
#N/A	#N/A	#N/A	#N/A
#N/A	#N/A	#N/A	#N/A
Solyc03g114160.1.1	GO:0004842~ubiquitin-protein transferase activity;GO:0005515~protein binding;GO:0005488~binding	GO:0016567~protein ubiquitination	GO:0000151~ubiquitin ligase complex
Solyc10g079470.1.1	GO:0003824~catalytic activity;GO:0050660~flavin adenine dinucleotide binding;GO:0016491~oxidoreductase activity;GO:0008762~UDP-N-acetylmuramate dehydrogenase activity;GO:0016614~oxidoreductase activity, acting on CH-OH group of donors;GO:0080049~L-gulono-1,4-lactone dehydrogenase activity;GO:0016899~oxidoreductase activity, acting on the CH-OH group of donors, oxygen as acceptor;GO:0016633~galact…	GO:0055114~oxidation-reduction process;GO:0019853~L-ascorbic acid biosynthetic process;GO:0009853~photorespiration	GO:0016020~membrane;GO:0009536~plastid;GO:0031966~mitochondrial membrane;GO:0005739~mitochondrion;GO:0016021~integral component of membrane
Solyc02g070320.1.1	GO:0003735~structural constituent of ribosome;GO:0003723~RNA binding	GO:0006412~translation	GO:0005840~ribosome;GO:0005622~intracellular
Solyc10g084860.1.1	GO:0005524~ATP binding;GO:0004674~protein serine/threonine kinase activity;GO:0004672~protein kinase activity;GO:0000166~nucleotide binding;GO:0030246~carbohydrate binding	GO:0006468~protein phosphorylation	NA
Solyc03g123860.1.1	GO:0016740~transferase activity;GO:0016772~transferase activity, transferring phosphorus-containing groups;GO:0016301~kinase activity;GO:0005524~ATP binding;GO:0004674~protein serine/threonine kinase activity;GO:0004672~protein kinase activity;GO:0000166~nucleotide binding;GO:0005515~protein binding	GO:0016310~phosphorylation;GO:0006468~protein phosphorylation	GO:0016020~membrane;GO:0016021~integral component of membrane
#N/A	#N/A	#N/A	#N/A
#N/A	#N/A	#N/A	#N/A
Solyc04g074090.1.1	GO:0005488~binding	GO:0042991~transcription factor import into nucleus;GO:0009165~nucleotide biosynthetic process;GO:0006406~mRNA export from nucleus;GO:0009560~embryo sac egg cell differentiation;GO:0006606~protein import into nucleus;GO:0008150~biological_process;GO:0009220~pyrimidine ribonucleotide biosynthetic process	NA
Solyc03g121620.1.1	NA	GO:0008150~biological_process	GO:0009506~plasmodesma;GO:0005886~plasma membrane
Solyc08g067190.1.1	GO:0005515~protein binding	GO:0007276~gamete generation;GO:0032875~regulation of DNA endoreduplication;GO:0051510~regulation of unidimensional cell growth;GO:0043248~proteasome assembly;GO:0043161~proteasome-mediated ubiquitin-dependent protein catabolic process;GO:0051302~regulation of cell division;GO:0016567~protein ubiquitination;GO:0042023~DNA endoreduplication;GO:0007067~mitotic nuclear division;GO:0007049~cell cycle…	GO:0005634~nucleus
#N/A	#N/A	#N/A	#N/A
Solyc07g008860.1.1	GO:0005515~protein binding	GO:0008150~biological_process	GO:0005829~cytosol
Solyc01g068260.1.1	GO:0016853~isomerase activity	GO:0007143~female meiotic division;GO:0006974~cellular response to DNA damage stimulus	NA
#N/A	#N/A	#N/A	#N/A
Solyc05g052920.1.1	GO:0005524~ATP binding;GO:0016874~ligase activity;GO:0004326~tetrahydrofolylpolyglutamate synthase activity	GO:0009058~biosynthetic process;GO:0009396~folic acid-containing compound biosynthetic process;GO:0006730~one-carbon metabolic process;GO:0046901~tetrahydrofolylpolyglutamate biosynthetic process	NA
#N/A	#N/A	#N/A	#N/A
#N/A	#N/A	#N/A	#N/A
#N/A	#N/A	#N/A	#N/A
Solyc07g065160.1.1	NA	NA	NA
#N/A	#N/A	#N/A	#N/A
#N/A	#N/A	#N/A	#N/A
#N/A	#N/A	#N/A	#N/A
#N/A	#N/A	#N/A	#N/A
#N/A	#N/A	#N/A	#N/A
#N/A	#N/A	#N/A	#N/A
Solyc01g102800.1.1	GO:0005524~ATP binding;GO:0003824~catalytic activity;GO:0004821~histidine-tRNA ligase activity;GO:0004812~aminoacyl-tRNA ligase activity;GO:0016841~ammonia-lyase activity	GO:0009058~biosynthetic process;GO:0006427~histidyl-tRNA aminoacylation;GO:0006418~tRNA aminoacylation for protein translation;GO:0048481~ovule development	GO:0005737~cytoplasm;GO:0005829~cytosol
Solyc10g084770.1.1	GO:0005524~ATP binding;GO:0004674~protein serine/threonine kinase activity;GO:0004672~protein kinase activity	GO:0006468~protein phosphorylation	NA
Solyc11g045110.1.1	GO:0046524~sucrose-phosphate synthase activity;GO:0016757~transferase activity, transferring glycosyl groups;GO:0016740~transferase activity	GO:0009058~biosynthetic process;GO:0005985~sucrose metabolic process;GO:0005986~sucrose biosynthetic process;GO:0001666~response to hypoxia;GO:0019375~galactolipid biosynthetic process;GO:0010075~regulation of meristem growth	GO:0005886~plasma membrane
Solyc07g062150.1.1	GO:0003951~NAD+ kinase activity;GO:0042736~NADH kinase activity;GO:0000166~nucleotide binding;GO:0016301~kinase activity;GO:0016740~transferase activity;GO:0005524~ATP binding	GO:0008152~metabolic process;GO:0006741~NADP biosynthetic process;GO:0019674~NAD metabolic process;GO:0016310~phosphorylation	GO:0005829~cytosol;GO:0005737~cytoplasm
Solyc01g100210.1.1	GO:0016757~transferase activity, transferring glycosyl groups	NA	NA
Solyc01g020440.1.1	GO:0017111~nucleoside-triphosphatase activity;GO:0000166~nucleotide binding;GO:0003677~DNA binding	GO:0006260~DNA replication	NA
Solyc06g008330.1.1	GO:0016740~transferase activity;GO:0016772~transferase activity, transferring phosphorus-containing groups;GO:0016301~kinase activity;GO:0005524~ATP binding;GO:0004674~protein serine/threonine kinase activity;GO:0004672~protein kinase activity;GO:0000166~nucleotide binding	GO:0016310~phosphorylation;GO:0006468~protein phosphorylation	NA
#N/A	#N/A	#N/A	#N/A
#N/A	#N/A	#N/A	#N/A
Solyc01g110060.1.1	GO:0046872~metal ion binding;GO:0016787~hydrolase activity;GO:0003993~acid phosphatase activity	NA	NA
Solyc01g102810.1.1	GO:0017111~nucleoside-triphosphatase activity;GO:0005524~ATP binding;GO:0000166~nucleotide binding;GO:0003677~DNA binding;GO:0003887~DNA-directed DNA polymerase activity	GO:0006260~DNA replication	GO:0009360~DNA polymerase III complex
Solyc04g074280.1.1	NA	GO:0015824~proline transport;GO:0006979~response to oxidative stress	NA
Solyc02g070210.1.1	GO:0005215~transporter activity;GO:0008289~lipid binding	GO:0006810~transport;GO:0052541~plant-type cell wall cellulose metabolic process;GO:0052546~cell wall pectin metabolic process;GO:0016126~sterol biosynthetic process;GO:0007049~cell cycle;GO:0051301~cell division	GO:0005622~intracellular;GO:0016021~integral component of membrane;GO:0005829~cytosol;GO:0005886~plasma membrane;GO:0005634~nucleus;GO:0005737~cytoplasm;GO:0016020~membrane
Solyc04g064750.1.1	GO:0004185~serine-type carboxypeptidase activity;GO:0003674~molecular_function;GO:0005515~protein binding	GO:0006508~proteolysis	GO:0005739~mitochondrion
#N/A	#N/A	#N/A	#N/A
Solyc02g086800.1.1	GO:0005524~ATP binding;GO:0000166~nucleotide binding;GO:0046872~metal ion binding;GO:0016787~hydrolase activity;GO:0019829~cation-transporting ATPase activity;GO:0000287~magnesium ion binding;GO:0004012~phospholipid-translocating ATPase activity	GO:0006812~cation transport;GO:0015914~phospholipid transport	GO:0016020~membrane;GO:0016021~integral component of membrane
Solyc09g007110.1.1	GO:0016772~transferase activity, transferring phosphorus-containing groups;GO:0005524~ATP binding;GO:0004672~protein kinase activity;GO:0016301~kinase activity;GO:0005515~protein binding	GO:0006468~protein phosphorylation;GO:0016310~phosphorylation	GO:0016020~membrane;GO:0016021~integral component of membrane;GO:0005886~plasma membrane
Solyc01g096540.1.1	NA	GO:0007155~cell adhesion;GO:0045010~actin nucleation;GO:0010090~trichome morphogenesis;GO:0008150~biological_process	GO:0009506~plasmodesma
Solyc04g079360.1.1	GO:0003682~chromatin binding;GO:0003677~DNA binding	NA	NA
Solyc12g005850.1.1	GO:0015297~antiporter activity;GO:0015238~drug transmembrane transporter activity	GO:0055085~transmembrane transport;GO:0006855~drug transmembrane transport	GO:0016020~membrane
Solyc03g031910.1.1	NA	NA	NA
#N/A	#N/A	#N/A	#N/A
Solyc02g082970.1.1	NA	GO:0006626~protein targeting to mitochondrion	NA
#N/A	#N/A	#N/A	#N/A
Solyc03g097850.1.1	GO:0003674~molecular_function;GO:0005515~protein binding	GO:0008150~biological_process	NA
#N/A	#N/A	#N/A	#N/A
Solyc02g084350.1.1	GO:0003677~DNA binding	GO:0006355~regulation of transcription, DNA-templated	NA
Solyc04g056400.1.1	GO:0005524~ATP binding;GO:0003677~DNA binding	NA	NA
Solyc12g005900.1.1	NA	NA	NA
Solyc09g090440.1.1	NA	NA	NA
Solyc08g007520.1.1	NA	GO:0000478~endonucleolytic cleavage involved in rRNA processing;GO:0006626~protein targeting to mitochondrion;GO:0001510~RNA methylation	NA
Solyc02g087640.1.1	GO:0008270~zinc ion binding	GO:0045333~cellular respiration;GO:0015979~photosynthesis;GO:0008150~biological_process	NA
Solyc05g006810.1.1	GO:0016491~oxidoreductase activity	GO:0008152~metabolic process;GO:0055114~oxidation-reduction process	NA
Solyc09g097960.1.1	NA	NA	NA
Solyc11g072080.1.1	GO:0005515~protein binding	NA	NA
#N/A	#N/A	#N/A	#N/A
Solyc09g090340.1.1	GO:0005515~protein binding	GO:0008150~biological_process	GO:0005618~cell wall
Solyc12g009650.1.1	NA	NA	NA
#N/A	#N/A	#N/A	#N/A
Solyc03g118750.1.1	GO:0016740~transferase activity;GO:0008168~methyltransferase activity;GO:0000234~phosphoethanolamine N-methyltransferase activity	GO:0032259~methylation;GO:0006656~phosphatidylcholine biosynthetic process	NA
Solyc08g078570.1.1	GO:0003674~molecular_function	NA	NA
#N/A	#N/A	#N/A	#N/A
Solyc10g079140.1.1	GO:0004385~guanylate kinase activity;GO:0005515~protein binding	GO:0006163~purine nucleotide metabolic process	NA
#N/A	#N/A	#N/A	#N/A
#N/A	#N/A	#N/A	#N/A
#N/A	#N/A	#N/A	#N/A
Solyc02g093060.1.1	GO:0003824~catalytic activity;GO:0050660~flavin adenine dinucleotide binding;GO:0016491~oxidoreductase activity;GO:0017150~tRNA dihydrouridine synthase activity	GO:0055114~oxidation-reduction process;GO:0008033~tRNA processing;GO:0002943~tRNA dihydrouridine synthesis	NA
#N/A	#N/A	#N/A	#N/A
#N/A	#N/A	#N/A	#N/A
Solyc06g071990.1.1	NA	NA	NA
#N/A	#N/A	#N/A	#N/A
Solyc12g020050.1.1	GO:0003677~DNA binding;GO:0005515~protein binding	NA	NA
Solyc11g020230.1.1	GO:0016772~transferase activity, transferring phosphorus-containing groups;GO:0005524~ATP binding;GO:0004674~protein serine/threonine kinase activity;GO:0004672~protein kinase activity;GO:0000166~nucleotide binding;GO:0042803~protein homodimerization activity;GO:0016301~kinase activity;GO:0016740~transferase activity	GO:0006468~protein phosphorylation;GO:0010200~response to chitin;GO:0009693~ethylene biosynthetic process;GO:0016310~phosphorylation	GO:0016020~membrane;GO:0016021~integral component of membrane
#N/A	#N/A	#N/A	#N/A
Solyc01g068350.1.1	NA	NA	NA
#N/A	#N/A	#N/A	#N/A
Solyc12g008610.1.1	NA	NA	NA
#N/A	#N/A	#N/A	#N/A
#N/A	#N/A	#N/A	#N/A
Solyc05g053370.1.1	GO:0046873~metal ion transmembrane transporter activity;GO:0008324~cation transmembrane transporter activity;GO:0005385~zinc ion transmembrane transporter activity	GO:0055085~transmembrane transport;GO:0030001~metal ion transport;GO:0006812~cation transport;GO:0071577~zinc ion transmembrane transport;GO:0006829~zinc ion transport;GO:0006810~transport;GO:0006811~ion transport	GO:0016020~membrane;GO:0016021~integral component of membrane;GO:0009535~chloroplast thylakoid membrane;GO:0009579~thylakoid;GO:0009536~plastid;GO:0009507~chloroplast
#N/A	#N/A	#N/A	#N/A
#N/A	#N/A	#N/A	#N/A
#N/A	#N/A	#N/A	#N/A
#N/A	#N/A	#N/A	#N/A
#N/A	#N/A	#N/A	#N/A
#N/A	#N/A	#N/A	#N/A
#N/A	#N/A	#N/A	#N/A
#N/A	#N/A	#N/A	#N/A
Solyc03g044020.1.1	GO:0005488~binding	NA	GO:0005634~nucleus;GO:0005739~mitochondrion
#N/A	#N/A	#N/A	#N/A
Solyc02g070670.1.1	GO:0005524~ATP binding;GO:0003924~GTPase activity;GO:0042803~protein homodimerization activity;GO:0016530~metallochaperone activity;GO:0016151~nickel cation binding	GO:0006184~GTP catabolic process;GO:0048554~positive regulation of metalloenzyme activity;GO:0006807~nitrogen compound metabolic process	GO:0005737~cytoplasm;GO:0016020~membrane
Solyc03g120200.1.1	GO:0005524~ATP binding;GO:0000166~nucleotide binding;GO:0003677~DNA binding;GO:0016787~hydrolase activity;GO:0008026~ATP-dependent helicase activity;GO:0004386~helicase activity;GO:0003676~nucleic acid binding;GO:0004003~ATP-dependent DNA helicase activity;GO:0016817~hydrolase activity, acting on acid anhydrides;GO:0016818~hydrolase activity, acting on acid anhydrides, in phosphorus-containing an…	GO:0006139~nucleobase-containing compound metabolic process;GO:0007267~cell-cell signaling;GO:0006346~methylation-dependent chromatin silencing;GO:0016246~RNA interference;GO:0009616~virus induced gene silencing;GO:0009855~determination of bilateral symmetry;GO:0010014~meristem initiation;GO:0010073~meristem maintenance;GO:0010267~production of ta-siRNAs involved in RNA interference;GO:0035196~pr…	GO:0005634~nucleus;GO:0005739~mitochondrion
Solyc04g008650.1.1	GO:0016772~transferase activity, transferring phosphorus-containing groups;GO:0005524~ATP binding;GO:0004672~protein kinase activity	GO:0006468~protein phosphorylation	GO:0016020~membrane;GO:0016021~integral component of membrane
Solyc07g052230.1.1	GO:0016491~oxidoreductase activity;GO:0005507~copper ion binding	GO:0055114~oxidation-reduction process	NA
Solyc02g090230.1.1	GO:0005515~protein binding	GO:0006913~nucleocytoplasmic transport	GO:0005643~nuclear pore;GO:0005635~nuclear envelope
#N/A	#N/A	#N/A	#N/A
#N/A	#N/A	#N/A	#N/A
Solyc10g074730.1.1	NA	NA	NA
Solyc09g074980.1.1	GO:0005524~ATP binding;GO:0030983~mismatched DNA binding	GO:0006298~mismatch repair;GO:0010154~fruit development;GO:0007267~cell-cell signaling;GO:0016444~somatic cell DNA recombination;GO:0031047~gene silencing by RNA;GO:0007140~male meiosis;GO:0009555~pollen development;GO:0000724~double-strand break repair via homologous recombination;GO:0016568~chromatin modification;GO:0006261~DNA-dependent DNA replication;GO:0009616~virus induced gene silencing;G…	GO:0032389~MutLalpha complex;GO:0005634~nucleus;GO:0032300~mismatch repair complex
#N/A	#N/A	#N/A	#N/A
#N/A	#N/A	#N/A	#N/A
#N/A	#N/A	#N/A	#N/A
Solyc02g082950.1.1	NA	NA	NA
#N/A	#N/A	#N/A	#N/A
Solyc04g073960.1.1	NA	GO:0055085~transmembrane transport	GO:0016021~integral component of membrane
Solyc02g083130.1.1	NA	NA	GO:0005739~mitochondrion
Solyc10g076510.1.1	GO:0003824~catalytic activity;GO:0000287~magnesium ion binding;GO:0030976~thiamine pyrophosphate binding;GO:0016831~carboxy-lyase activity	GO:0008152~metabolic process	NA
Solyc08g077510.1.1	GO:0016788~hydrolase activity, acting on ester bonds	NA	NA
Solyc11g007160.1.1	GO:0000166~nucleotide binding;GO:0003676~nucleic acid binding;GO:0003723~RNA binding	GO:1900871~chloroplast mRNA modification;GO:0010027~thylakoid membrane organization;GO:0000023~maltose metabolic process;GO:0019252~starch biosynthetic process	GO:0009507~chloroplast
Solyc06g051630.1.1	GO:0008081~phosphoric diester hydrolase activity;GO:0005509~calcium ion binding;GO:0004435~phosphatidylinositol phospholipase C activity;GO:0004871~signal transducer activity;GO:0005515~protein binding	GO:0035556~intracellular signal transduction;GO:0006629~lipid metabolic process;GO:0007165~signal transduction	NA
Solyc01g091480.1.1	GO:0005524~ATP binding;GO:0000166~nucleotide binding;GO:0008017~microtubule binding;GO:0003777~microtubule motor activity;GO:0005488~binding;GO:0005515~protein binding	GO:0007018~microtubule-based movement;GO:0048364~root development	GO:0005874~microtubule;GO:0005871~kinesin complex
#N/A	#N/A	#N/A	#N/A
Solyc11g015900.1.1	GO:0005515~protein binding	NA	NA
#N/A	#N/A	#N/A	#N/A
#N/A	#N/A	#N/A	#N/A
Solyc01g109990.1.1	GO:0000166~nucleotide binding;GO:0003676~nucleic acid binding	NA	NA
Solyc02g032100.1.1	GO:0046873~metal ion transmembrane transporter activity;GO:0005385~zinc ion transmembrane transporter activity	GO:0055085~transmembrane transport;GO:0030001~metal ion transport;GO:0071577~zinc ion transmembrane transport	GO:0016020~membrane;GO:0016021~integral component of membrane
#N/A	#N/A	#N/A	#N/A
#N/A	#N/A	#N/A	#N/A
#N/A	#N/A	#N/A	#N/A
Solyc05g007480.1.1	NA	NA	NA
Solyc11g040040.1.1	GO:0005515~protein binding	NA	NA
#N/A	#N/A	#N/A	#N/A
Solyc01g097760.1.1	NA	GO:0042254~ribosome biogenesis	GO:0030529~ribonucleoprotein complex
#N/A	#N/A	#N/A	#N/A
Solyc02g071930.1.1	GO:0016791~phosphatase activity;GO:0016787~hydrolase activity;GO:0005515~protein binding	GO:0016311~dephosphorylation;GO:0001708~cell fate specification	NA
Solyc04g015950.1.1	GO:0005515~protein binding	NA	NA
Solyc12g099780.1.1	GO:0003674~molecular_function	GO:0008150~biological_process	NA
#N/A	#N/A	#N/A	#N/A
Solyc08g081170.1.1	GO:0005524~ATP binding;GO:0000166~nucleotide binding;GO:0016881~acid-amino acid ligase activity;GO:0016874~ligase activity;GO:0008765~UDP-N-acetylmuramoylalanyl-D-glutamate-2,6-diaminopimelate ligase activity	GO:0009058~biosynthetic process;GO:0009273~peptidoglycan-based cell wall biogenesis;GO:0009252~peptidoglycan biosynthetic process;GO:0008360~regulation of cell shape;GO:0007049~cell cycle;GO:0006399~tRNA metabolic process;GO:0010020~chloroplast fission;GO:0009658~chloroplast organization;GO:0042793~transcription from plastid promoter;GO:0034660~ncRNA metabolic process;GO:0009902~chloroplast reloc…	GO:0009295~nucleoid;GO:0009507~chloroplast;GO:0005737~cytoplasm
Solyc11g008540.1.1	GO:0005524~ATP binding;GO:0003723~RNA binding;GO:0008026~ATP-dependent helicase activity;GO:0004525~ribonuclease III activity;GO:0016891~endoribonuclease activity, producing 5'-phosphomonoesters;GO:0004386~helicase activity;GO:0003676~nucleic acid binding;GO:0005515~protein binding	GO:0006396~RNA processing	NA
Solyc04g054260.1.1	GO:0046872~metal ion binding;GO:0020037~heme binding;GO:0016705~oxidoreductase activity, acting on paired donors, with incorporation or reduction of molecular oxygen;GO:0009055~electron carrier activity;GO:0004497~monooxygenase activity;GO:0016491~oxidoreductase activity;GO:0005506~iron ion binding	GO:0055114~oxidation-reduction process	NA
#N/A	#N/A	#N/A	#N/A
#N/A	#N/A	#N/A	#N/A
Solyc03g113980.1.1	NA	NA	NA
Solyc11g069710.1.1	GO:0017111~nucleoside-triphosphatase activity;GO:0005524~ATP binding;GO:0000166~nucleotide binding;GO:0016887~ATPase activity	GO:0006200~ATP catabolic process	GO:0016020~membrane
Solyc04g078410.1.1	GO:0016772~transferase activity, transferring phosphorus-containing groups;GO:0005524~ATP binding;GO:0004674~protein serine/threonine kinase activity;GO:0004672~protein kinase activity;GO:0000166~nucleotide binding;GO:0005515~protein binding	GO:0006468~protein phosphorylation;GO:0048544~recognition of pollen	NA
Solyc02g080260.1.1	GO:0003700~sequence-specific DNA binding transcription factor activity;GO:0043565~sequence-specific DNA binding;GO:0003677~DNA binding;GO:0008289~lipid binding	GO:0006355~regulation of transcription, DNA-templated	GO:0005634~nucleus
#N/A	#N/A	#N/A	#N/A
Solyc11g069250.1.1	NA	NA	NA
Solyc11g007850.1.1	GO:0003677~DNA binding	GO:0006333~chromatin assembly or disassembly;GO:0006606~protein import into nucleus;GO:0008150~biological_process	NA
Solyc03g083360.1.1	GO:0016787~hydrolase activity;GO:0045330~aspartyl esterase activity;GO:0030599~pectinesterase activity;GO:0004857~enzyme inhibitor activity	GO:0042545~cell wall modification;GO:0045490~pectin catabolic process;GO:0043086~negative regulation of catalytic activity	GO:0005618~cell wall
Solyc11g013240.1.1	GO:0005524~ATP binding;GO:0004674~protein serine/threonine kinase activity;GO:0004672~protein kinase activity;GO:0000166~nucleotide binding;GO:0016301~kinase activity;GO:0016772~transferase activity, transferring phosphorus-containing groups	GO:0006468~protein phosphorylation;GO:0007267~cell-cell signaling;GO:0031047~gene silencing by RNA;GO:0006346~methylation-dependent chromatin silencing;GO:0009616~virus induced gene silencing;GO:0046777~protein autophosphorylation;GO:0031048~chromatin silencing by small RNA;GO:0006342~chromatin silencing;GO:0000226~microtubule cytoskeleton organization;GO:0010267~production of ta-siRNAs involved …	NA
#N/A	#N/A	#N/A	#N/A
Solyc05g056470.1.1	GO:0017111~nucleoside-triphosphatase activity;GO:0005524~ATP binding;GO:0000166~nucleotide binding;GO:0016887~ATPase activity	GO:0006200~ATP catabolic process;GO:0010103~stomatal complex morphogenesis;GO:0006810~transport	GO:0016020~membrane;GO:0016021~integral component of membrane
Solyc04g063230.1.1	GO:0008168~methyltransferase activity	GO:0032259~methylation	NA
#N/A	#N/A	#N/A	#N/A
#N/A	#N/A	#N/A	#N/A
#N/A	#N/A	#N/A	#N/A
Solyc05g054210.1.1	GO:0046872~metal ion binding	GO:0030001~metal ion transport	NA
Solyc03g058880.1.1	GO:0005525~GTP binding;GO:0000166~nucleotide binding;GO:0016787~hydrolase activity;GO:0003924~GTPase activity	GO:0006412~translation;GO:0006184~GTP catabolic process	GO:0016020~membrane;GO:0005739~mitochondrion;GO:0005743~mitochondrial inner membrane
Solyc04g077670.1.1	GO:0004185~serine-type carboxypeptidase activity	GO:0006508~proteolysis	NA
Solyc09g098000.1.1	NA	NA	NA
#N/A	#N/A	#N/A	#N/A
#N/A	#N/A	#N/A	#N/A
Solyc06g051160.1.1	GO:0051082~unfolded protein binding;GO:0031072~heat shock protein binding	NA	NA
#N/A	#N/A	#N/A	#N/A
Solyc07g043320.1.1	NA	NA	NA
#N/A	#N/A	#N/A	#N/A
#N/A	#N/A	#N/A	#N/A
Solyc07g014640.1.1	GO:0016740~transferase activity;GO:0016301~kinase activity;GO:0005524~ATP binding;GO:0000166~nucleotide binding;GO:0016773~phosphotransferase activity, alcohol group as acceptor;GO:0004335~galactokinase activity	GO:0016310~phosphorylation;GO:0008152~metabolic process;GO:0006012~galactose metabolic process;GO:0046835~carbohydrate phosphorylation	GO:0005737~cytoplasm
#N/A	#N/A	#N/A	#N/A
Solyc01g068280.1.1	GO:0005524~ATP binding;GO:0003677~DNA binding;GO:0004386~helicase activity;GO:0003676~nucleic acid binding	GO:0048519~negative regulation of biological process;GO:0048439~flower morphogenesis;GO:0010051~xylem and phloem pattern formation;GO:0009887~organ morphogenesis;GO:0009855~determination of bilateral symmetry;GO:0051726~regulation of cell cycle;GO:0008283~cell proliferation;GO:0006270~DNA replication initiation;GO:0006275~regulation of DNA replication	NA
Solyc03g025760.1.1	NA	NA	NA
Solyc02g085000.1.1	NA	NA	NA
#N/A	#N/A	#N/A	#N/A
Solyc10g078740.1.1	NA	NA	NA
#N/A	#N/A	#N/A	#N/A
Solyc02g065050.1.1	GO:0016787~hydrolase activity;GO:0004190~aspartic-type endopeptidase activity;GO:0008233~peptidase activity	GO:0006508~proteolysis	NA
Solyc12g099110.1.1	GO:0003723~RNA binding;GO:0003676~nucleic acid binding	NA	NA
Solyc01g100730.1.1	GO:0003674~molecular_function	GO:0008150~biological_process	NA
#N/A	#N/A	#N/A	#N/A
Solyc05g013500.1.1	GO:0016757~transferase activity, transferring glycosyl groups;GO:0016740~transferase activity	GO:0042546~cell wall biogenesis	GO:0005794~Golgi apparatus
Solyc00g050430.1.1	GO:0046983~protein dimerization activity	NA	NA
#N/A	#N/A	#N/A	#N/A
#N/A	#N/A	#N/A	#N/A
#N/A	#N/A	#N/A	#N/A
Solyc11g013480.1.1	GO:0003700~sequence-specific DNA binding transcription factor activity;GO:0003677~DNA binding	GO:0006355~regulation of transcription, DNA-templated;GO:0048830~adventitious root development;GO:0009653~anatomical structure morphogenesis;GO:0009555~pollen development;GO:0009734~auxin-activated signaling pathway;GO:0009725~response to hormone;GO:0006351~transcription, DNA-templated	GO:0005634~nucleus
Solyc03g119950.1.1	GO:0005515~protein binding	GO:0040007~growth;GO:0009451~RNA modification;GO:0009658~chloroplast organization	GO:0009536~plastid;GO:0009507~chloroplast
#N/A	#N/A	#N/A	#N/A
Solyc08g014100.1.1	GO:0005515~protein binding	NA	NA
Solyc10g050860.1.1	GO:0000166~nucleotide binding;GO:0003677~DNA binding;GO:0003676~nucleic acid binding	NA	NA
#N/A	#N/A	#N/A	#N/A
#N/A	#N/A	#N/A	#N/A
#N/A	#N/A	#N/A	#N/A
#N/A	#N/A	#N/A	#N/A
Solyc03g005960.1.1	GO:0016772~transferase activity, transferring phosphorus-containing groups;GO:0005524~ATP binding;GO:0004672~protein kinase activity;GO:0000166~nucleotide binding;GO:0005515~protein binding	GO:0006468~protein phosphorylation	NA
#N/A	#N/A	#N/A	#N/A
#N/A	#N/A	#N/A	#N/A
Solyc03g064010.1.1	GO:0016772~transferase activity, transferring phosphorus-containing groups;GO:0005524~ATP binding;GO:0004672~protein kinase activity;GO:0005515~protein binding	GO:0006468~protein phosphorylation	GO:0016020~membrane;GO:0016021~integral component of membrane
#N/A	#N/A	#N/A	#N/A
#N/A	#N/A	#N/A	#N/A
Solyc09g075680.1.1	GO:0016787~hydrolase activity	GO:0008152~metabolic process	NA
#N/A	#N/A	#N/A	#N/A
#N/A	#N/A	#N/A	#N/A
Solyc11g072390.1.1	NA	NA	NA
Solyc10g008300.1.1	GO:0003824~catalytic activity;GO:0004553~hydrolase activity, hydrolyzing O-glycosyl compounds	GO:0005975~carbohydrate metabolic process	NA
#N/A	#N/A	#N/A	#N/A
#N/A	#N/A	#N/A	#N/A
#N/A	#N/A	#N/A	#N/A
#N/A	#N/A	#N/A	#N/A
#N/A	#N/A	#N/A	#N/A
Solyc05g016480.1.1	GO:0003676~nucleic acid binding	GO:0015074~DNA integration	NA
#N/A	#N/A	#N/A	#N/A
#N/A	#N/A	#N/A	#N/A
#N/A	#N/A	#N/A	#N/A
#N/A	#N/A	#N/A	#N/A
#N/A	#N/A	#N/A	#N/A
#N/A	#N/A	#N/A	#N/A
#N/A	#N/A	#N/A	#N/A
#N/A	#N/A	#N/A	#N/A
#N/A	#N/A	#N/A	#N/A
#N/A	#N/A	#N/A	#N/A
#N/A	#N/A	#N/A	#N/A
#N/A	#N/A	#N/A	#N/A
#N/A	#N/A	#N/A	#N/A
#N/A	#N/A	#N/A	#N/A
#N/A	#N/A	#N/A	#N/A
#N/A	#N/A	#N/A	#N/A
#N/A	#N/A	#N/A	#N/A
#N/A	#N/A	#N/A	#N/A
#N/A	#N/A	#N/A	#N/A
#N/A	#N/A	#N/A	#N/A
#N/A	#N/A	#N/A	#N/A
#N/A	#N/A	#N/A	#N/A
#N/A	#N/A	#N/A	#N/A
Solyc07g042400.1.1	NA	NA	NA
#N/A	#N/A	#N/A	#N/A
Solyc01g073810.1.1	GO:0046872~metal ion binding;GO:0047134~protein-disulfide reductase activity;GO:0008270~zinc ion binding;GO:0005515~protein binding	GO:0055114~oxidation-reduction process	NA
Solyc01g088490.1.1	NA	NA	GO:0042170~plastid membrane
#N/A	#N/A	#N/A	#N/A
#N/A	#N/A	#N/A	#N/A
#N/A	#N/A	#N/A	#N/A
Solyc07g009410.1.1	GO:0005515~protein binding	NA	NA
#N/A	#N/A	#N/A	#N/A
#N/A	#N/A	#N/A	#N/A
#N/A	#N/A	#N/A	#N/A
#N/A	#N/A	#N/A	#N/A
Solyc05g050220.1.1	GO:0003700~sequence-specific DNA binding transcription factor activity;GO:0043565~sequence-specific DNA binding;GO:0003677~DNA binding	GO:0006355~regulation of transcription, DNA-templated;GO:0006351~transcription, DNA-templated	GO:0005634~nucleus
#N/A	#N/A	#N/A	#N/A
#N/A	#N/A	#N/A	#N/A
#N/A	#N/A	#N/A	#N/A
Solyc12g070250.1.1	NA	NA	NA
#N/A	#N/A	#N/A	#N/A
#N/A	#N/A	#N/A	#N/A
#N/A	#N/A	#N/A	#N/A
#N/A	#N/A	#N/A	#N/A
#N/A	#N/A	#N/A	#N/A
#N/A	#N/A	#N/A	#N/A
#N/A	#N/A	#N/A	#N/A
#N/A	#N/A	#N/A	#N/A
#N/A	#N/A	#N/A	#N/A
#N/A	#N/A	#N/A	#N/A
#N/A	#N/A	#N/A	#N/A
#N/A	#N/A	#N/A	#N/A
#N/A	#N/A	#N/A	#N/A
#N/A	#N/A	#N/A	#N/A
#N/A	#N/A	#N/A	#N/A
#N/A	#N/A	#N/A	#N/A
#N/A	#N/A	#N/A	#N/A
#N/A	#N/A	#N/A	#N/A
#N/A	#N/A	#N/A	#N/A
#N/A	#N/A	#N/A	#N/A
#N/A	#N/A	#N/A	#N/A
Solyc12g056580.1.1	GO:0016740~transferase activity;GO:0046872~metal ion binding;GO:0008270~zinc ion binding;GO:0016760~cellulose synthase (UDP-forming) activity;GO:0016757~transferase activity, transferring glycosyl groups;GO:0005515~protein binding	GO:0030244~cellulose biosynthetic process	GO:0016020~membrane;GO:0016021~integral component of membrane
Solyc08g005000.1.1	GO:0003824~catalytic activity;GO:0016787~hydrolase activity;GO:0016798~hydrolase activity, acting on glycosyl bonds;GO:0004553~hydrolase activity, hydrolyzing O-glycosyl compounds;GO:0042973~glucan endo-1,3-beta-D-glucosidase activity	GO:0008152~metabolic process;GO:0005975~carbohydrate metabolic process;GO:0006952~defense response	GO:0046658~anchored component of plasma membrane;GO:0031225~anchored component of membrane;GO:0005886~plasma membrane;GO:0016020~membrane
Solyc12g014320.1.1	GO:0005515~protein binding	GO:0010087~phloem or xylem histogenesis;GO:0007276~gamete generation;GO:0032875~regulation of DNA endoreduplication;GO:0051510~regulation of unidimensional cell growth;GO:0016444~somatic cell DNA recombination;GO:0031047~gene silencing by RNA;GO:0009555~pollen development;GO:0006346~methylation-dependent chromatin silencing;GO:0000724~double-strand break repair via homologous recombination;GO:000…	GO:0005634~nucleus
#N/A	#N/A	#N/A	#N/A
#N/A	#N/A	#N/A	#N/A
Solyc02g067660.1.1	GO:0016787~hydrolase activity;GO:0004806~triglyceride lipase activity	GO:0006629~lipid metabolic process	NA
Solyc07g008820.1.1	NA	NA	NA
#N/A	#N/A	#N/A	#N/A
#N/A	#N/A	#N/A	#N/A
Solyc04g005800.1.1	GO:0003700~sequence-specific DNA binding transcription factor activity;GO:0043565~sequence-specific DNA binding;GO:0003677~DNA binding;GO:0000976~transcription regulatory region sequence-specific DNA binding	GO:0006355~regulation of transcription, DNA-templated;GO:0006351~transcription, DNA-templated	GO:0005634~nucleus
Solyc04g082750.1.1	GO:0016616~oxidoreductase activity, acting on the CH-OH group of donors, NAD or NADP as acceptor;GO:0003854~3-beta-hydroxy-delta5-steroid dehydrogenase activity	GO:0055114~oxidation-reduction process;GO:0006694~steroid biosynthetic process	GO:0005783~endoplasmic reticulum
#N/A	#N/A	#N/A	#N/A
#N/A	#N/A	#N/A	#N/A
Solyc01g108670.1.1	GO:0005524~ATP binding;GO:0000166~nucleotide binding;GO:0008017~microtubule binding;GO:0003777~microtubule motor activity	GO:0007018~microtubule-based movement;GO:0000281~mitotic cytokinesis	GO:0005874~microtubule;GO:0005871~kinesin complex;GO:0009524~phragmoplast;GO:0005856~cytoskeleton;GO:0005737~cytoplasm
#N/A	#N/A	#N/A	#N/A
#N/A	#N/A	#N/A	#N/A
Solyc12g056200.1.1	NA	NA	NA
Solyc06g072370.1.1	NA	NA	NA
Solyc02g090690.1.1	NA	GO:0008150~biological_process	NA
Solyc09g092640.1.1	GO:0046872~metal ion binding;GO:0020037~heme binding;GO:0016705~oxidoreductase activity, acting on paired donors, with incorporation or reduction of molecular oxygen;GO:0009055~electron carrier activity;GO:0004497~monooxygenase activity;GO:0016491~oxidoreductase activity;GO:0005506~iron ion binding	GO:0055114~oxidation-reduction process	NA
Solyc01g107670.1.1	GO:0005515~protein binding	NA	NA
Solyc01g079300.1.1	GO:0003824~catalytic activity;GO:0047268~galactinol-raffinose galactosyltransferase activity;GO:0047274~galactinol-sucrose galactosyltransferase activity;GO:0016757~transferase activity, transferring glycosyl groups;GO:0016740~transferase activity	GO:0008152~metabolic process;GO:0005975~carbohydrate metabolic process	NA
Solyc03g097050.1.1	GO:0016740~transferase activity;GO:0016760~cellulose synthase (UDP-forming) activity;GO:0016757~transferase activity, transferring glycosyl groups	GO:0030244~cellulose biosynthetic process	GO:0016020~membrane;GO:0016021~integral component of membrane
Solyc09g011550.1.1	GO:0005515~protein binding	NA	NA
#N/A	#N/A	#N/A	#N/A
Solyc06g076170.1.1	GO:0003824~catalytic activity;GO:0016787~hydrolase activity;GO:0016798~hydrolase activity, acting on glycosyl bonds;GO:0004553~hydrolase activity, hydrolyzing O-glycosyl compounds	GO:0008152~metabolic process;GO:0005975~carbohydrate metabolic process	NA
#N/A	#N/A	#N/A	#N/A
#N/A	#N/A	#N/A	#N/A
Solyc04g008840.1.1	NA	NA	NA
#N/A	#N/A	#N/A	#N/A
Solyc05g014120.1.1	GO:0008168~methyltransferase activity	GO:0008152~metabolic process;GO:0032259~methylation	NA
Solyc01g109830.1.1	GO:0016740~transferase activity;GO:0016491~oxidoreductase activity;GO:0008168~methyltransferase activity;GO:0004799~thymidylate synthase activity;GO:0004146~dihydrofolate reductase activity	GO:0055114~oxidation-reduction process;GO:0046654~tetrahydrofolate biosynthetic process;GO:0006730~one-carbon metabolic process;GO:0032259~methylation;GO:0009165~nucleotide biosynthetic process;GO:0006545~glycine biosynthetic process;GO:0006231~dTMP biosynthetic process;GO:0000041~transition metal ion transport;GO:0042023~DNA endoreduplication	NA
#N/A	#N/A	#N/A	#N/A
#N/A	#N/A	#N/A	#N/A
#N/A	#N/A	#N/A	#N/A
#N/A	#N/A	#N/A	#N/A
#N/A	#N/A	#N/A	#N/A
Solyc10g005460.1.1	GO:0003682~chromatin binding;GO:0003677~DNA binding	NA	NA
Solyc03g120700.1.1	NA	GO:0050665~hydrogen peroxide biosynthetic process;GO:0016926~protein desumoylation;GO:0010228~vegetative to reproductive phase transition of meristem;GO:0008150~biological_process	GO:0005829~cytosol
Solyc04g056370.1.1	GO:0003674~molecular_function	GO:0006396~RNA processing;GO:0000278~mitotic cell cycle	NA
Solyc04g078940.1.1	GO:0003674~molecular_function;GO:0005515~protein binding	GO:0034968~histone lysine methylation;GO:0016458~gene silencing;GO:0009909~regulation of flower development;GO:0016567~protein ubiquitination;GO:0009640~photomorphogenesis;GO:0016571~histone methylation;GO:0010388~cullin deneddylation;GO:0000085~mitotic G2 phase;GO:0051567~histone H3-K9 methylation;GO:0016572~histone phosphorylation;GO:0010389~regulation of G2/M transition of mitotic cell cycle;G…	GO:0005886~plasma membrane;GO:0005829~cytosol;GO:0005634~nucleus
#N/A	#N/A	#N/A	#N/A
#N/A	#N/A	#N/A	#N/A
#N/A	#N/A	#N/A	#N/A
#N/A	#N/A	#N/A	#N/A
Solyc12g006980.1.1	GO:0005515~protein binding	NA	NA
#N/A	#N/A	#N/A	#N/A
Solyc05g046280.1.1	GO:0005515~protein binding	NA	NA
Solyc07g052460.1.1	NA	NA	NA
#N/A	#N/A	#N/A	#N/A
Solyc09g083250.1.1	NA	NA	NA
#N/A	#N/A	#N/A	#N/A
Solyc04g054900.1.1	NA	NA	NA
Solyc07g040890.1.1	GO:0016787~hydrolase activity	GO:0008152~metabolic process	NA
Solyc05g014240.1.1	GO:0016772~transferase activity, transferring phosphorus-containing groups;GO:0005524~ATP binding;GO:0004674~protein serine/threonine kinase activity;GO:0004672~protein kinase activity;GO:0000166~nucleotide binding;GO:0016301~kinase activity;GO:0016740~transferase activity;GO:0005515~protein binding	GO:0006468~protein phosphorylation;GO:0007267~cell-cell signaling;GO:0009616~virus induced gene silencing;GO:0010267~production of ta-siRNAs involved in RNA interference;GO:0035196~production of miRNAs involved in gene silencing by miRNA;GO:0016310~phosphorylation	GO:0016020~membrane;GO:0016021~integral component of membrane
#N/A	#N/A	#N/A	#N/A
Solyc07g044930.1.1	GO:0005524~ATP binding;GO:0000166~nucleotide binding;GO:0016787~hydrolase activity;GO:0008026~ATP-dependent helicase activity;GO:0004386~helicase activity;GO:0003676~nucleic acid binding;GO:0005515~protein binding	NA	NA
Solyc07g054480.1.1	GO:0003674~molecular_function;GO:0005515~protein binding	GO:0008150~biological_process	GO:0005575~cellular_component
Solyc01g010060.1.1	NA	NA	NA
Solyc07g032240.1.1	GO:0016740~transferase activity;GO:0008168~methyltransferase activity;GO:0008276~protein methyltransferase activity	GO:0032259~methylation;GO:0006479~protein methylation	GO:0005737~cytoplasm
#N/A	#N/A	#N/A	#N/A
Solyc11g069570.1.1	NA	NA	NA
Solyc01g094360.1.1	GO:0003682~chromatin binding;GO:0003677~DNA binding	NA	NA
Solyc12g098810.1.1	GO:0004568~chitinase activity	GO:0006032~chitin catabolic process;GO:0016998~cell wall macromolecule catabolic process;GO:0005975~carbohydrate metabolic process	NA
Solyc03g059350.1.1	GO:0019829~cation-transporting ATPase activity	GO:0006812~cation transport	GO:0016020~membrane;GO:0016021~integral component of membrane
#N/A	#N/A	#N/A	#N/A
#N/A	#N/A	#N/A	#N/A
#N/A	#N/A	#N/A	#N/A
Solyc01g098880.1.1	GO:0005524~ATP binding;GO:0000166~nucleotide binding;GO:0004828~serine-tRNA ligase activity;GO:0004812~aminoacyl-tRNA ligase activity	GO:0006434~seryl-tRNA aminoacylation;GO:0006418~tRNA aminoacylation for protein translation	GO:0005737~cytoplasm
Solyc12g044340.1.1	GO:0003896~DNA primase activity	GO:0006260~DNA replication;GO:0006269~DNA replication, synthesis of RNA primer	NA
#N/A	#N/A	#N/A	#N/A
Solyc08g066210.1.1	GO:0016740~transferase activity;GO:0016772~transferase activity, transferring phosphorus-containing groups;GO:0016301~kinase activity;GO:0005524~ATP binding;GO:0004674~protein serine/threonine kinase activity;GO:0004672~protein kinase activity;GO:0000166~nucleotide binding;GO:0005515~protein binding	GO:0016310~phosphorylation;GO:0006468~protein phosphorylation	GO:0016020~membrane;GO:0016021~integral component of membrane
Solyc06g076700.1.1	NA	NA	NA
#N/A	#N/A	#N/A	#N/A
Solyc10g085670.1.1	GO:0016740~transferase activity;GO:0016301~kinase activity;GO:0005524~ATP binding;GO:0004674~protein serine/threonine kinase activity;GO:0004672~protein kinase activity;GO:0000166~nucleotide binding;GO:0016772~transferase activity, transferring phosphorus-containing groups;GO:0005515~protein binding	GO:0016310~phosphorylation;GO:0006468~protein phosphorylation;GO:0042546~cell wall biogenesis;GO:0010413~glucuronoxylan metabolic process;GO:0044036~cell wall macromolecule metabolic process;GO:0045492~xylan biosynthetic process	GO:0016020~membrane;GO:0016021~integral component of membrane
#N/A	#N/A	#N/A	#N/A
Solyc04g081730.1.1	NA	NA	NA
Solyc01g096900.1.1	GO:0005524~ATP binding;GO:0003677~DNA binding;GO:0003918~DNA topoisomerase type II (ATP-hydrolyzing) activity;GO:0003916~DNA topoisomerase activity;GO:0016853~isomerase activity;GO:0000166~nucleotide binding	GO:0006259~DNA metabolic process;GO:0006265~DNA topological change;GO:0006351~transcription, DNA-templated;GO:0006355~regulation of transcription, DNA-templated;GO:0009220~pyrimidine ribonucleotide biosynthetic process	GO:0005694~chromosome;GO:0009295~nucleoid;GO:0005739~mitochondrion;GO:0005634~nucleus;GO:0016592~mediator complex;GO:0009536~plastid;GO:0009507~chloroplast
#N/A	#N/A	#N/A	#N/A
#N/A	#N/A	#N/A	#N/A
#N/A	#N/A	#N/A	#N/A
#N/A	#N/A	#N/A	#N/A
#N/A	#N/A	#N/A	#N/A
Solyc06g007530.1.1	GO:0003677~DNA binding	GO:0006355~regulation of transcription, DNA-templated;GO:0006351~transcription, DNA-templated	GO:0005634~nucleus
#N/A	#N/A	#N/A	#N/A
#N/A	#N/A	#N/A	#N/A
Solyc04g074470.1.1	NA	NA	NA
Solyc01g095740.1.1	GO:0005524~ATP binding;GO:0016787~hydrolase activity;GO:0008026~ATP-dependent helicase activity;GO:0004386~helicase activity;GO:0003676~nucleic acid binding	NA	NA
Solyc03g112940.1.1	GO:0005488~binding	NA	NA
#N/A	#N/A	#N/A	#N/A
#N/A	#N/A	#N/A	#N/A
#N/A	#N/A	#N/A	#N/A
#N/A	#N/A	#N/A	#N/A
Solyc02g078350.1.1	GO:0003674~molecular_function;GO:0005515~protein binding	NA	GO:0005739~mitochondrion
#N/A	#N/A	#N/A	#N/A
#N/A	#N/A	#N/A	#N/A
#N/A	#N/A	#N/A	#N/A
#N/A	#N/A	#N/A	#N/A
Solyc02g087410.1.1	GO:0017111~nucleoside-triphosphatase activity;GO:0005524~ATP binding;GO:0000166~nucleotide binding;GO:0042626~ATPase activity, coupled to transmembrane movement of substances;GO:0016887~ATPase activity	GO:0055085~transmembrane transport;GO:0006200~ATP catabolic process;GO:0006810~transport	GO:0016021~integral component of membrane
Solyc02g083680.1.1	GO:0016772~transferase activity, transferring phosphorus-containing groups;GO:0005524~ATP binding;GO:0004871~signal transducer activity;GO:0000155~phosphorelay sensor kinase activity;GO:0009927~histidine phosphotransfer kinase activity;GO:0000156~phosphorelay response regulator activity;GO:0004673~protein histidine kinase activity;GO:0005034~osmosensor activity;GO:0016301~kinase activity;GO:00167…	GO:0016310~phosphorylation;GO:0023014~signal transduction by phosphorylation;GO:0007165~signal transduction;GO:0000160~phosphorelay signal transduction system;GO:0010375~stomatal complex patterning;GO:0006970~response to osmotic stress;GO:0035556~intracellular signal transduction;GO:0009738~abscisic acid-activated signaling pathway;GO:0010431~seed maturation;GO:0006355~regulation of transcription…	GO:0016020~membrane;GO:0005886~plasma membrane;GO:0016021~integral component of membrane
#N/A	#N/A	#N/A	#N/A
Solyc10g076730.1.1	GO:0030599~pectinesterase activity;GO:0004857~enzyme inhibitor activity	GO:0043086~negative regulation of catalytic activity	NA
#N/A	#N/A	#N/A	#N/A
#N/A	#N/A	#N/A	#N/A
Solyc10g006570.1.1	NA	NA	NA
Solyc03g063690.1.1	GO:0005515~protein binding	GO:0016554~cytidine to uridine editing	NA
Solyc01g107260.1.1	NA	GO:0048451~petal formation;GO:0048453~sepal formation	NA
#N/A	#N/A	#N/A	#N/A
#N/A	#N/A	#N/A	#N/A
Solyc03g097230.1.1	GO:0016746~transferase activity, transferring acyl groups;GO:0016740~transferase activity;GO:0003674~molecular_function	NA	NA
#N/A	#N/A	#N/A	#N/A
Solyc10g039190.1.1	GO:0005515~protein binding	NA	NA
#N/A	#N/A	#N/A	#N/A
Solyc02g078830.1.1	GO:0005515~protein binding	NA	GO:0080008~Cul4-RING E3 ubiquitin ligase complex;GO:0005730~nucleolus
Solyc08g082670.1.1	GO:0016740~transferase activity;GO:0016760~cellulose synthase (UDP-forming) activity;GO:0016757~transferase activity, transferring glycosyl groups	GO:0030244~cellulose biosynthetic process	GO:0016020~membrane;GO:0016021~integral component of membrane
Solyc08g005390.1.1	GO:0005515~protein binding	NA	NA
#N/A	#N/A	#N/A	#N/A
Solyc03g120720.1.1	NA	GO:0045454~cell redox homeostasis	NA
Solyc02g069670.1.1	GO:0003824~catalytic activity;GO:0030246~carbohydrate binding;GO:0004553~hydrolase activity, hydrolyzing O-glycosyl compounds	GO:0005975~carbohydrate metabolic process	NA
Solyc09g098240.1.1	GO:0008536~Ran GTPase binding;GO:0005488~binding	GO:0006886~intracellular protein transport	GO:0005634~nucleus
#N/A	#N/A	#N/A	#N/A
Solyc03g078650.1.1	NA	NA	NA
Solyc08g078850.1.1	GO:0003824~catalytic activity;GO:0016491~oxidoreductase activity;GO:0016616~oxidoreductase activity, acting on the CH-OH group of donors, NAD or NADP as acceptor;GO:0004459~L-lactate dehydrogenase activity	GO:0006096~glycolytic process;GO:0055114~oxidation-reduction process;GO:0005975~carbohydrate metabolic process;GO:0044262~cellular carbohydrate metabolic process	GO:0005737~cytoplasm
Solyc09g061250.1.1	GO:0005515~protein binding	GO:0016567~protein ubiquitination;GO:0009855~determination of bilateral symmetry;GO:0009944~polarity specification of adaxial/abaxial axis;GO:0010014~meristem initiation;GO:0010075~regulation of meristem growth	GO:0005886~plasma membrane
#N/A	#N/A	#N/A	#N/A
#N/A	#N/A	#N/A	#N/A
#N/A	#N/A	#N/A	#N/A
#N/A	#N/A	#N/A	#N/A
#N/A	#N/A	#N/A	#N/A
#N/A	#N/A	#N/A	#N/A
#N/A	#N/A	#N/A	#N/A
Solyc02g071120.1.1	NA	NA	NA
Solyc06g062580.1.1	GO:0003824~catalytic activity;GO:0016787~hydrolase activity;GO:0030246~carbohydrate binding;GO:0016798~hydrolase activity, acting on glycosyl bonds;GO:0004565~beta-galactosidase activity;GO:0004553~hydrolase activity, hydrolyzing O-glycosyl compounds	GO:0008152~metabolic process;GO:0005975~carbohydrate metabolic process	NA
Solyc09g092050.1.1	GO:0003674~molecular_function;GO:0005515~protein binding	GO:0008150~biological_process	NA
Solyc02g067010.1.1	GO:0005086~ARF guanyl-nucleotide exchange factor activity;GO:0005488~binding	GO:0032012~regulation of ARF protein signal transduction	NA
Solyc12g011140.1.1	GO:0016787~hydrolase activity;GO:0008233~peptidase activity;GO:0042802~identical protein binding;GO:0004252~serine-type endopeptidase activity;GO:0008236~serine-type peptidase activity	GO:0006508~proteolysis;GO:0043086~negative regulation of catalytic activity	NA
Solyc08g082100.1.1	GO:0005515~protein binding	GO:0043248~proteasome assembly;GO:0043161~proteasome-mediated ubiquitin-dependent protein catabolic process;GO:0006626~protein targeting to mitochondrion;GO:0006635~fatty acid beta-oxidation;GO:0051788~response to misfolded protein	GO:0005635~nuclear envelope
Solyc00g147770.1.1	GO:0003676~nucleic acid binding;GO:0046983~protein dimerization activity	NA	NA
#N/A	#N/A	#N/A	#N/A
Solyc09g061340.1.1	NA	NA	NA
#N/A	#N/A	#N/A	#N/A
Solyc02g090240.1.1	GO:0005515~protein binding	NA	NA
#N/A	#N/A	#N/A	#N/A
#N/A	#N/A	#N/A	#N/A
Solyc07g052240.1.1	GO:0016491~oxidoreductase activity;GO:0005507~copper ion binding	GO:0055114~oxidation-reduction process	NA
Solyc11g069000.1.1	GO:0005524~ATP binding;GO:0000166~nucleotide binding;GO:0051082~unfolded protein binding	GO:0006457~protein folding;GO:0044267~cellular protein metabolic process;GO:0006094~gluconeogenesis;GO:0007010~cytoskeleton organization;GO:0010498~proteasomal protein catabolic process;GO:0006364~rRNA processing;GO:0009664~plant-type cell wall organization;GO:0042545~cell wall modification	GO:0005737~cytoplasm;GO:0046658~anchored component of plasma membrane;GO:0005618~cell wall;GO:0005829~cytosol
#N/A	#N/A	#N/A	#N/A
Solyc03g121330.1.1	GO:0003735~structural constituent of ribosome	GO:0006412~translation	GO:0005840~ribosome;GO:0005622~intracellular
Solyc09g005080.1.1	GO:0005515~protein binding	NA	NA
Solyc04g081740.1.1	GO:0009055~electron carrier activity;GO:0015035~protein disulfide oxidoreductase activity;GO:0016740~transferase activity;GO:0005515~protein binding	GO:0045454~cell redox homeostasis;GO:0006626~protein targeting to mitochondrion;GO:0009407~toxin catabolic process;GO:0010583~response to cyclopentenone	GO:0005739~mitochondrion
Solyc05g054400.1.1	GO:0003700~sequence-specific DNA binding transcription factor activity;GO:0043565~sequence-specific DNA binding;GO:0008270~zinc ion binding	GO:0006355~regulation of transcription, DNA-templated	NA
Solyc08g042100.1.1	GO:0005515~protein binding;GO:0005488~binding	NA	NA
#N/A	#N/A	#N/A	#N/A
#N/A	#N/A	#N/A	#N/A
#N/A	#N/A	#N/A	#N/A
Solyc11g008810.1.1	GO:0003824~catalytic activity;GO:0016787~hydrolase activity;GO:0004563~beta-N-acetylhexosaminidase activity;GO:0016798~hydrolase activity, acting on glycosyl bonds;GO:0004553~hydrolase activity, hydrolyzing O-glycosyl compounds;GO:0015929~hexosaminidase activity	GO:0008152~metabolic process;GO:0005975~carbohydrate metabolic process	GO:0009505~plant-type cell wall;GO:0005618~cell wall;GO:0005886~plasma membrane;GO:0016020~membrane
#N/A	#N/A	#N/A	#N/A
#N/A	#N/A	#N/A	#N/A
#N/A	#N/A	#N/A	#N/A
#N/A	#N/A	#N/A	#N/A
#N/A	#N/A	#N/A	#N/A
#N/A	#N/A	#N/A	#N/A
#N/A	#N/A	#N/A	#N/A
#N/A	#N/A	#N/A	#N/A
#N/A	#N/A	#N/A	#N/A
#N/A	#N/A	#N/A	#N/A
Solyc12g014350.1.1	GO:0005524~ATP binding;GO:0004674~protein serine/threonine kinase activity;GO:0004672~protein kinase activity;GO:0005515~protein binding	GO:0006468~protein phosphorylation	NA
#N/A	#N/A	#N/A	#N/A
Solyc04g078460.1.1	GO:0016787~hydrolase activity;GO:0004067~asparaginase activity;GO:0008798~beta-aspartyl-peptidase activity;GO:0008233~peptidase activity	GO:0006516~glycoprotein catabolic process;GO:0006508~proteolysis	NA
Solyc01g009310.1.1	GO:0016628~oxidoreductase activity, acting on the CH-CH group of donors, NAD or NADP as acceptor	GO:0055114~oxidation-reduction process	GO:0016020~membrane
Solyc11g071430.1.1	GO:0043531~ADP binding;GO:0005515~protein binding	GO:0006952~defense response	NA
Solyc06g063170.1.1	GO:0005234~extracellular-glutamate-gated ion channel activity;GO:0004970~ionotropic glutamate receptor activity;GO:0005215~transporter activity	GO:0035235~ionotropic glutamate receptor signaling pathway;GO:0006811~ion transport;GO:0006810~transport	GO:0016020~membrane;GO:0016021~integral component of membrane
Solyc06g060150.1.1	GO:0017111~nucleoside-triphosphatase activity;GO:0005524~ATP binding;GO:0000166~nucleotide binding;GO:0003677~DNA binding	GO:0006260~DNA replication;GO:0006346~methylation-dependent chromatin silencing;GO:0016246~RNA interference;GO:0006952~defense response;GO:0031348~negative regulation of defense response;GO:0009560~embryo sac egg cell differentiation;GO:0031048~chromatin silencing by small RNA;GO:0006312~mitotic recombination;GO:0000398~mRNA splicing, via spliceosome;GO:0051567~histone H3-K9 methylation;GO:000990…	GO:0005634~nucleus
Solyc02g072500.1.1	GO:0005215~transporter activity	GO:0055085~transmembrane transport;GO:0006810~transport	GO:0016020~membrane;GO:0016021~integral component of membrane
#N/A	#N/A	#N/A	#N/A
Solyc11g006420.1.1	GO:0000287~magnesium ion binding;GO:0008253~5'-nucleotidase activity	NA	GO:0005737~cytoplasm;GO:0005829~cytosol
Solyc08g074670.1.1	NA	NA	NA
#N/A	#N/A	#N/A	#N/A
Solyc03g005320.1.1	GO:0016740~transferase activity;GO:0003824~catalytic activity;GO:0016747~transferase activity, transferring acyl groups other than amino-acyl groups;GO:0016746~transferase activity, transferring acyl groups	GO:0008152~metabolic process;GO:0008610~lipid biosynthetic process;GO:0006633~fatty acid biosynthetic process	GO:0016020~membrane
Solyc03g058950.1.1	GO:0003993~acid phosphatase activity	NA	NA
Solyc08g067160.1.1	GO:0016787~hydrolase activity	NA	NA
#N/A	#N/A	#N/A	#N/A
Solyc07g053010.1.1	GO:0043531~ADP binding;GO:0017111~nucleoside-triphosphatase activity;GO:0005524~ATP binding;GO:0000166~nucleotide binding	GO:0006952~defense response	NA
Solyc01g079520.1.1	GO:0005524~ATP binding;GO:0003677~DNA binding;GO:0030983~mismatched DNA binding;GO:0003684~damaged DNA binding;GO:0000166~nucleotide binding;GO:0005515~protein binding	GO:0006298~mismatch repair;GO:0006290~pyrimidine dimer repair;GO:0048451~petal formation;GO:0048453~sepal formation;GO:0006261~DNA-dependent DNA replication;GO:0051726~regulation of cell cycle;GO:0006281~DNA repair;GO:0006974~cellular response to DNA damage stimulus;GO:0006270~DNA replication initiation;GO:0006275~regulation of DNA replication	GO:0005634~nucleus
Solyc01g098120.1.1	NA	NA	NA
Solyc01g106750.1.1	NA	NA	NA
Solyc10g083110.1.1	GO:0003824~catalytic activity;GO:0016829~lyase activity;GO:0008840~4-hydroxy-tetrahydrodipicolinate synthase	GO:0008152~metabolic process;GO:0009089~lysine biosynthetic process via diaminopimelate	NA
Solyc11g056500.1.1	NA	NA	NA
#N/A	#N/A	#N/A	#N/A
#N/A	#N/A	#N/A	#N/A
#N/A	#N/A	#N/A	#N/A
#N/A	#N/A	#N/A	#N/A
#N/A	#N/A	#N/A	#N/A
Solyc03g031780.1.1	NA	NA	NA
Solyc03g119320.1.1	NA	NA	NA
#N/A	#N/A	#N/A	#N/A
Solyc01g079290.1.1	GO:0016881~acid-amino acid ligase activity	NA	NA
#N/A	#N/A	#N/A	#N/A
Solyc09g005750.1.1	NA	NA	GO:0005886~plasma membrane
Solyc02g065410.1.1	GO:0005515~protein binding	NA	NA
Solyc06g007780.1.1	GO:0000166~nucleotide binding;GO:0003676~nucleic acid binding	GO:0006810~transport	GO:0005622~intracellular
#N/A	#N/A	#N/A	#N/A
#N/A	#N/A	#N/A	#N/A
Solyc11g005420.1.1	NA	NA	NA
Solyc04g015280.1.1	GO:0046872~metal ion binding;GO:0008270~zinc ion binding;GO:0005515~protein binding	NA	NA
#N/A	#N/A	#N/A	#N/A
#N/A	#N/A	#N/A	#N/A
#N/A	#N/A	#N/A	#N/A
#N/A	#N/A	#N/A	#N/A
Solyc06g068450.1.1	GO:0016740~transferase activity;GO:0016772~transferase activity, transferring phosphorus-containing groups;GO:0016301~kinase activity;GO:0005524~ATP binding;GO:0004674~protein serine/threonine kinase activity;GO:0004672~protein kinase activity;GO:0000166~nucleotide binding	GO:0016310~phosphorylation;GO:0006468~protein phosphorylation;GO:0007165~signal transduction	NA
Solyc01g100200.1.1	NA	GO:0006355~regulation of transcription, DNA-templated;GO:0006351~transcription, DNA-templated	NA
Solyc02g091020.1.1	NA	NA	NA
#N/A	#N/A	#N/A	#N/A
Solyc02g083450.1.1	GO:0016787~hydrolase activity;GO:0004190~aspartic-type endopeptidase activity;GO:0008233~peptidase activity	GO:0006508~proteolysis	GO:0031225~anchored component of membrane
#N/A	#N/A	#N/A	#N/A
Solyc02g005280.1.1	GO:0003674~molecular_function	GO:0009887~organ morphogenesis;GO:0009888~tissue development;GO:0010638~positive regulation of organelle organization;GO:0033044~regulation of chromosome organization;GO:0045132~meiotic chromosome segregation;GO:0007062~sister chromatid cohesion;GO:0007131~reciprocal meiotic recombination;GO:0042138~meiotic DNA double-strand break formation;GO:0007059~chromosome segregation;GO:0007129~synapsis	NA
Solyc06g074650.1.1	GO:0008565~protein transporter activity;GO:0005488~binding	GO:0006886~intracellular protein transport;GO:0016192~vesicle-mediated transport;GO:0015031~protein transport	GO:0016020~membrane;GO:0030131~clathrin adaptor complex;GO:0030117~membrane coat
#N/A	#N/A	#N/A	#N/A
Solyc02g070360.1.1	GO:0003735~structural constituent of ribosome;GO:0003723~RNA binding	GO:0006412~translation	GO:0005840~ribosome;GO:0005622~intracellular
#N/A	#N/A	#N/A	#N/A
Solyc03g025230.1.1	GO:0015297~antiporter activity;GO:0015238~drug transmembrane transporter activity	GO:0055085~transmembrane transport;GO:0006855~drug transmembrane transport	GO:0016020~membrane
#N/A	#N/A	#N/A	#N/A
Solyc03g025890.1.1	GO:0005524~ATP binding;GO:0030983~mismatched DNA binding;GO:0003684~damaged DNA binding;GO:0003677~DNA binding;GO:0000166~nucleotide binding;GO:0005515~protein binding	GO:0006298~mismatch repair;GO:0009410~response to xenobiotic stimulus;GO:0048522~positive regulation of cellular process;GO:0006281~DNA repair;GO:0006974~cellular response to DNA damage stimulus;GO:0007126~meiotic nuclear division;GO:0007129~synapsis	GO:0005634~nucleus
Solyc02g089150.1.1	GO:0008081~phosphoric diester hydrolase activity;GO:0016787~hydrolase activity	GO:0006629~lipid metabolic process;GO:0010048~vernalization response	NA
#N/A	#N/A	#N/A	#N/A
#N/A	#N/A	#N/A	#N/A
#N/A	#N/A	#N/A	#N/A
#N/A	#N/A	#N/A	#N/A
#N/A	#N/A	#N/A	#N/A
Solyc01g080970.1.1	GO:0008168~methyltransferase activity	GO:0032259~methylation	NA
Solyc02g084610.1.1	GO:0005515~protein binding	NA	NA
Solyc07g006770.1.1	GO:0016740~transferase activity;GO:0016772~transferase activity, transferring phosphorus-containing groups;GO:0016301~kinase activity;GO:0005524~ATP binding;GO:0004674~protein serine/threonine kinase activity;GO:0004672~protein kinase activity;GO:0000166~nucleotide binding;GO:0005515~protein binding	GO:0016310~phosphorylation;GO:0006468~protein phosphorylation	GO:0016020~membrane;GO:0016021~integral component of membrane
Solyc11g005090.1.1	GO:0019901~protein kinase binding	GO:0007049~cell cycle;GO:0051301~cell division;GO:0051726~regulation of cell cycle;GO:0000079~regulation of cyclin-dependent protein serine/threonine kinase activity	GO:0005634~nucleus
Solyc02g092940.1.1	GO:0016772~transferase activity, transferring phosphorus-containing groups;GO:0005524~ATP binding;GO:0004672~protein kinase activity;GO:0005515~protein binding	GO:0006468~protein phosphorylation	GO:0016020~membrane;GO:0016021~integral component of membrane
#N/A	#N/A	#N/A	#N/A
Solyc10g039290.1.1	GO:0005215~transporter activity	GO:0006810~transport	GO:0016020~membrane
#N/A	#N/A	#N/A	#N/A
#N/A	#N/A	#N/A	#N/A
#N/A	#N/A	#N/A	#N/A
#N/A	#N/A	#N/A	#N/A
Solyc03g033720.1.1	NA	GO:0006661~phosphatidylinositol biosynthetic process;GO:0008150~biological_process	NA
Solyc03g117980.1.1	GO:0016491~oxidoreductase activity;GO:0004601~peroxidase activity;GO:0005509~calcium ion binding;GO:0050664~oxidoreductase activity, acting on NAD(P)H, oxygen as acceptor	GO:0055114~oxidation-reduction process	GO:0016020~membrane;GO:0016021~integral component of membrane
Solyc03g121070.1.1	GO:0016740~transferase activity;GO:0016301~kinase activity;GO:0005524~ATP binding;GO:0000166~nucleotide binding;GO:0016773~phosphotransferase activity, alcohol group as acceptor;GO:0004340~glucokinase activity;GO:0004396~hexokinase activity	GO:0016310~phosphorylation;GO:0006096~glycolytic process;GO:0051156~glucose 6-phosphate metabolic process;GO:0005975~carbohydrate metabolic process	NA
#N/A	#N/A	#N/A	#N/A
Solyc08g082070.1.1	NA	NA	NA
#N/A	#N/A	#N/A	#N/A
Solyc03g120840.1.1	GO:0003700~sequence-specific DNA binding transcription factor activity;GO:0003677~DNA binding	GO:0006355~regulation of transcription, DNA-templated;GO:0006351~transcription, DNA-templated	GO:0005634~nucleus
#N/A	#N/A	#N/A	#N/A
#N/A	#N/A	#N/A	#N/A
Solyc11g067030.1.1	NA	NA	NA
Solyc01g099000.1.1	GO:0003674~molecular_function;GO:0005515~protein binding	NA	NA
Solyc05g051220.1.1	GO:0005249~voltage-gated potassium channel activity;GO:0005216~ion channel activity;GO:0005515~protein binding	GO:0055085~transmembrane transport;GO:0006811~ion transport;GO:0006810~transport;GO:0006813~potassium ion transport	GO:0016020~membrane;GO:0016021~integral component of membrane
Solyc02g082140.1.1	NA	NA	NA
#N/A	#N/A	#N/A	#N/A
Solyc01g094250.1.1	GO:0016491~oxidoreductase activity	GO:0008152~metabolic process;GO:0055114~oxidation-reduction process	NA
Solyc02g071350.1.1	GO:0017111~nucleoside-triphosphatase activity;GO:0005524~ATP binding;GO:0000166~nucleotide binding;GO:0042626~ATPase activity, coupled to transmembrane movement of substances;GO:0016887~ATPase activity	GO:0055085~transmembrane transport;GO:0006200~ATP catabolic process;GO:0006810~transport	GO:0016021~integral component of membrane
#N/A	#N/A	#N/A	#N/A
Solyc03g019690.1.1	GO:0004866~endopeptidase inhibitor activity	GO:0010951~negative regulation of endopeptidase activity	NA
#N/A	#N/A	#N/A	#N/A
#N/A	#N/A	#N/A	#N/A
#N/A	#N/A	#N/A	#N/A
#N/A	#N/A	#N/A	#N/A
#N/A	#N/A	#N/A	#N/A
Solyc09g007470.1.1	NA	NA	NA
#N/A	#N/A	#N/A	#N/A
#N/A	#N/A	#N/A	#N/A
#N/A	#N/A	#N/A	#N/A
#N/A	#N/A	#N/A	#N/A
Solyc01g007870.1.1	NA	NA	NA
#N/A	#N/A	#N/A	#N/A
Solyc01g016950.1.1	GO:0003676~nucleic acid binding	GO:0015074~DNA integration	NA
Solyc09g005480.1.1	GO:0005515~protein binding	NA	NA
#N/A	#N/A	#N/A	#N/A
#N/A	#N/A	#N/A	#N/A
#N/A	#N/A	#N/A	#N/A
#N/A	#N/A	#N/A	#N/A
Solyc02g091300.1.1	GO:0046872~metal ion binding	GO:0030001~metal ion transport	NA
#N/A	#N/A	#N/A	#N/A
#N/A	#N/A	#N/A	#N/A
#N/A	#N/A	#N/A	#N/A
#N/A	#N/A	#N/A	#N/A
#N/A	#N/A	#N/A	#N/A
Solyc04g009210.1.1	GO:0005515~protein binding	NA	NA
#N/A	#N/A	#N/A	#N/A
#N/A	#N/A	#N/A	#N/A
#N/A	#N/A	#N/A	#N/A
#N/A	#N/A	#N/A	#N/A
Solyc08g078520.1.1	NA	NA	NA
Solyc01g110340.1.1	GO:0003824~catalytic activity;GO:0004553~hydrolase activity, hydrolyzing O-glycosyl compounds	GO:0005975~carbohydrate metabolic process	NA
#N/A	#N/A	#N/A	#N/A
#N/A	#N/A	#N/A	#N/A
Solyc09g057630.1.1	GO:0003824~catalytic activity;GO:0016787~hydrolase activity;GO:0016798~hydrolase activity, acting on glycosyl bonds;GO:0004553~hydrolase activity, hydrolyzing O-glycosyl compounds	GO:0008152~metabolic process;GO:0005975~carbohydrate metabolic process	GO:0009505~plant-type cell wall;GO:0009506~plasmodesma
#N/A	#N/A	#N/A	#N/A
#N/A	#N/A	#N/A	#N/A
#N/A	#N/A	#N/A	#N/A
#N/A	#N/A	#N/A	#N/A
#N/A	#N/A	#N/A	#N/A
#N/A	#N/A	#N/A	#N/A
#N/A	#N/A	#N/A	#N/A
#N/A	#N/A	#N/A	#N/A
#N/A	#N/A	#N/A	#N/A
Solyc09g092100.1.1	GO:0005524~ATP binding	NA	NA
Solyc02g086500.1.1	GO:0005488~binding	GO:0006723~cuticle hydrocarbon biosynthetic process;GO:0006486~protein glycosylation;GO:0010413~glucuronoxylan metabolic process;GO:0045492~xylan biosynthetic process;GO:0016567~protein ubiquitination;GO:0009640~photomorphogenesis;GO:0009845~seed germination;GO:0009933~meristem structural organization;GO:0010182~sugar mediated signaling pathway;GO:0010228~vegetative to reproductive phase transiti…	NA
Solyc10g083330.1.1	NA	NA	NA
#N/A	#N/A	#N/A	#N/A
Solyc01g102790.1.1	GO:0005515~protein binding	NA	NA
#N/A	#N/A	#N/A	#N/A
Solyc02g064990.1.1	NA	NA	NA
Solyc01g104370.1.1	GO:0003735~structural constituent of ribosome	GO:0006414~translational elongation	GO:0005840~ribosome;GO:0005622~intracellular;GO:0030529~ribonucleoprotein complex
Solyc04g009000.1.1	GO:0003674~molecular_function;GO:0005515~protein binding	GO:0080156~mitochondrial mRNA modification;GO:0010182~sugar mediated signaling pathway	GO:0005739~mitochondrion
#N/A	#N/A	#N/A	#N/A
Solyc12g014490.1.1	GO:0008017~microtubule binding	GO:0000226~microtubule cytoskeleton organization;GO:0000910~cytokinesis	NA
Solyc07g014590.1.1	GO:0003824~catalytic activity;GO:0043169~cation binding;GO:0004553~hydrolase activity, hydrolyzing O-glycosyl compounds;GO:0019156~isoamylase activity;GO:0016798~hydrolase activity, acting on glycosyl bonds;GO:0016787~hydrolase activity	GO:0005975~carbohydrate metabolic process;GO:0010021~amylopectin biosynthetic process;GO:0000023~maltose metabolic process;GO:0019252~starch biosynthetic process;GO:0043085~positive regulation of catalytic activity;GO:0008152~metabolic process	GO:0010368~chloroplast isoamylase complex;GO:0009536~plastid;GO:0009507~chloroplast
Solyc07g045370.1.1	NA	GO:0008150~biological_process	NA
Solyc01g010220.1.1	NA	NA	NA
Solyc05g005670.1.1	GO:0004842~ubiquitin-protein transferase activity;GO:0005515~protein binding;GO:0005488~binding	GO:0016567~protein ubiquitination	GO:0000151~ubiquitin ligase complex
Solyc06g083540.1.1	GO:0003676~nucleic acid binding	NA	NA
#N/A	#N/A	#N/A	#N/A
Solyc08g078490.1.1	GO:0008168~methyltransferase activity;GO:0008864~formyltetrahydrofolate deformylase activity;GO:0016742~hydroxymethyl-, formyl- and related transferase activity;GO:0016597~amino acid binding	GO:0009058~biosynthetic process;GO:0032259~methylation;GO:0006189~'de novo' IMP biosynthetic process;GO:0008152~metabolic process	NA
Solyc12g095760.1.1	GO:0005524~ATP binding;GO:0047334~diphosphate-fructose-6-phosphate 1-phosphotransferase activity;GO:0003872~6-phosphofructokinase activity	GO:0006096~glycolytic process	GO:0005945~6-phosphofructokinase complex
Solyc01g102340.1.1	GO:0003682~chromatin binding;GO:0003677~DNA binding	NA	NA
#N/A	#N/A	#N/A	#N/A
#N/A	#N/A	#N/A	#N/A
#N/A	#N/A	#N/A	#N/A
#N/A	#N/A	#N/A	#N/A
#N/A	#N/A	#N/A	#N/A
#N/A	#N/A	#N/A	#N/A
Solyc08g075360.1.1	GO:0017111~nucleoside-triphosphatase activity;GO:0005524~ATP binding;GO:0000166~nucleotide binding;GO:0009055~electron carrier activity;GO:0016887~ATPase activity;GO:0051536~iron-sulfur cluster binding	GO:0006200~ATP catabolic process	NA
#N/A	#N/A	#N/A	#N/A
#N/A	#N/A	#N/A	#N/A
#N/A	#N/A	#N/A	#N/A
Solyc01g073840.1.1	GO:0047134~protein-disulfide reductase activity;GO:0008270~zinc ion binding;GO:0005515~protein binding	GO:0055114~oxidation-reduction process	NA
Solyc03g093850.1.1	GO:0005524~ATP binding;GO:0003677~DNA binding;GO:0016787~hydrolase activity;GO:0004003~ATP-dependent DNA helicase activity	NA	NA
Solyc03g117570.1.1	NA	NA	GO:0005739~mitochondrion
Solyc04g009860.1.1	GO:0016706~oxidoreductase activity, acting on paired donors, with incorporation or reduction of molecular oxygen, 2-oxoglutarate as one donor, and incorporation of one atom each of oxygen into both donors;GO:0016491~oxidoreductase activity	GO:0055114~oxidation-reduction process	NA
#N/A	#N/A	#N/A	#N/A
Solyc07g041760.1.1	NA	GO:0008150~biological_process	NA
Solyc02g065510.1.1	GO:0003674~molecular_function	GO:0008150~biological_process	NA
Solyc03g005210.1.1	NA	NA	NA
#N/A	#N/A	#N/A	#N/A
#N/A	#N/A	#N/A	#N/A
#N/A	#N/A	#N/A	#N/A
#N/A	#N/A	#N/A	#N/A
Solyc01g108560.1.1	GO:0016787~hydrolase activity	GO:0008152~metabolic process	NA
Solyc03g006870.1.1	GO:0000287~magnesium ion binding;GO:0016868~intramolecular transferase activity, phosphotransferases;GO:0004614~phosphoglucomutase activity;GO:0016853~isomerase activity;GO:0046872~metal ion binding	GO:0005975~carbohydrate metabolic process;GO:0006006~glucose metabolic process;GO:0009590~detection of gravity;GO:0042742~defense response to bacterium;GO:0019288~isopentenyl diphosphate biosynthetic process, methylerythritol 4-phosphate pathway;GO:0006098~pentose-phosphate shunt;GO:0019760~glucosinolate metabolic process;GO:0000023~maltose metabolic process;GO:0019252~starch biosynthetic process…	GO:0048046~apoplast;GO:0010319~stromule;GO:0009941~chloroplast envelope;GO:0009570~chloroplast stroma;GO:0009536~plastid;GO:0009507~chloroplast
Solyc01g111620.1.1	GO:0046872~metal ion binding;GO:0015099~nickel cation transmembrane transporter activity;GO:0015087~cobalt ion transmembrane transporter activity	GO:0055085~transmembrane transport;GO:0035444~nickel cation transmembrane transport;GO:0015675~nickel cation transport;GO:0006824~cobalt ion transport	GO:0016021~integral component of membrane
Solyc07g017540.1.1	GO:0017111~nucleoside-triphosphatase activity;GO:0005524~ATP binding;GO:0000166~nucleotide binding;GO:0003677~DNA binding;GO:0003684~damaged DNA binding;GO:0008094~DNA-dependent ATPase activity;GO:0005515~protein binding	GO:0006355~regulation of transcription, DNA-templated;GO:0007126~meiotic nuclear division;GO:0006259~DNA metabolic process;GO:0045003~double-strand break repair via synthesis-dependent strand annealing;GO:0009314~response to radiation;GO:0009555~pollen development;GO:0006302~double-strand break repair;GO:0006261~DNA-dependent DNA replication;GO:0000724~double-strand break repair via homologous re…	GO:0005634~nucleus;GO:0005694~chromosome
#N/A	#N/A	#N/A	#N/A
#N/A	#N/A	#N/A	#N/A
#N/A	#N/A	#N/A	#N/A
Solyc03g113400.1.1	GO:0005524~ATP binding;GO:0000166~nucleotide binding;GO:0046872~metal ion binding;GO:0016787~hydrolase activity;GO:0019829~cation-transporting ATPase activity;GO:0016887~ATPase activity;GO:0008553~hydrogen-exporting ATPase activity, phosphorylative mechanism	GO:0006812~cation transport;GO:0006200~ATP catabolic process;GO:0015992~proton transport;GO:0006811~ion transport;GO:0006754~ATP biosynthetic process;GO:0006810~transport	GO:0016020~membrane;GO:0005886~plasma membrane;GO:0016021~integral component of membrane
Solyc02g093230.1.1	GO:0008171~O-methyltransferase activity	NA	NA
#N/A	#N/A	#N/A	#N/A
Solyc06g072490.1.1	GO:0003735~structural constituent of ribosome	GO:0006412~translation	GO:0005840~ribosome;GO:0005622~intracellular;GO:0030529~ribonucleoprotein complex;GO:0005737~cytoplasm;GO:0022627~cytosolic small ribosomal subunit
#N/A	#N/A	#N/A	#N/A
Solyc12g056250.1.1	GO:0005515~protein binding	NA	NA
#N/A	#N/A	#N/A	#N/A
#N/A	#N/A	#N/A	#N/A
#N/A	#N/A	#N/A	#N/A
Solyc02g081910.1.1	GO:0003677~DNA binding;GO:0016853~isomerase activity;GO:0003917~DNA topoisomerase type I activity;GO:0003916~DNA topoisomerase activity	GO:0006265~DNA topological change	GO:0005694~chromosome
Solyc04g007800.1.1	GO:0005515~protein binding	NA	NA
Solyc03g113940.1.1	NA	NA	NA
#N/A	#N/A	#N/A	#N/A
#N/A	#N/A	#N/A	#N/A
Solyc09g065410.1.1	GO:0008289~lipid binding	GO:0006869~lipid transport	NA
Solyc09g009400.1.1	GO:0003723~RNA binding	GO:0008150~biological_process	GO:0005739~mitochondrion
Solyc12g008430.1.1	GO:0046872~metal ion binding;GO:0016491~oxidoreductase activity;GO:0051287~NAD binding;GO:0016616~oxidoreductase activity, acting on the CH-OH group of donors, NAD or NADP as acceptor;GO:0004470~malic enzyme activity;GO:0004471~malate dehydrogenase (decarboxylating) (NAD+) activity	GO:0055114~oxidation-reduction process;GO:0006108~malate metabolic process	NA
#N/A	#N/A	#N/A	#N/A
Solyc12g098630.1.1	GO:0005524~ATP binding;GO:0000166~nucleotide binding;GO:0008017~microtubule binding;GO:0003777~microtubule motor activity	GO:0007018~microtubule-based movement	GO:0005874~microtubule;GO:0005871~kinesin complex
#N/A	#N/A	#N/A	#N/A
Solyc03g093700.1.1	GO:0016740~transferase activity;GO:0042393~histone binding;GO:0008270~zinc ion binding;GO:0008168~methyltransferase activity;GO:0018024~histone-lysine N-methyltransferase activity;GO:0005515~protein binding	GO:0034968~histone lysine methylation;GO:0032259~methylation;GO:0016571~histone methylation	GO:0005634~nucleus;GO:0005694~chromosome
Solyc01g090750.1.1	GO:0005524~ATP binding;GO:0000166~nucleotide binding;GO:0051082~unfolded protein binding	GO:0006457~protein folding;GO:0044267~cellular protein metabolic process;GO:0006094~gluconeogenesis;GO:0007010~cytoskeleton organization;GO:0010498~proteasomal protein catabolic process;GO:0010388~cullin deneddylation;GO:0001510~RNA methylation;GO:0009640~photomorphogenesis;GO:0034968~histone lysine methylation;GO:0009909~regulation of flower development;GO:0009220~pyrimidine ribonucleotide biosy…	GO:0005737~cytoplasm;GO:0005829~cytosol
#N/A	#N/A	#N/A	#N/A
Solyc10g086760.1.1	GO:0005525~GTP binding;GO:0000166~nucleotide binding;GO:0003924~GTPase activity;GO:0005200~structural constituent of cytoskeleton	GO:0051258~protein polymerization;GO:0007017~microtubule-based process;GO:0006184~GTP catabolic process	GO:0043234~protein complex;GO:0005874~microtubule;GO:0005856~cytoskeleton;GO:0005737~cytoplasm
Solyc08g045640.1.1	NA	NA	GO:0005886~plasma membrane
#N/A	#N/A	#N/A	#N/A
Solyc09g090670.1.1	NA	NA	NA
Solyc06g053930.1.1	GO:0005509~calcium ion binding	NA	NA
Solyc01g096560.1.1	GO:0016787~hydrolase activity;GO:0008233~peptidase activity;GO:0042802~identical protein binding;GO:0004252~serine-type endopeptidase activity;GO:0008236~serine-type peptidase activity	GO:0006508~proteolysis;GO:0043086~negative regulation of catalytic activity	NA
Solyc02g083790.1.1	NA	NA	NA
#N/A	#N/A	#N/A	#N/A
#N/A	#N/A	#N/A	#N/A
Solyc07g055530.1.1	GO:0046872~metal ion binding;GO:0020037~heme binding;GO:0016705~oxidoreductase activity, acting on paired donors, with incorporation or reduction of molecular oxygen;GO:0009055~electron carrier activity;GO:0004497~monooxygenase activity;GO:0016491~oxidoreductase activity;GO:0005506~iron ion binding	GO:0055114~oxidation-reduction process	NA
#N/A	#N/A	#N/A	#N/A
Solyc07g041230.1.1	NA	GO:0010089~xylem development;GO:0044036~cell wall macromolecule metabolic process;GO:0008150~biological_process	GO:0005634~nucleus
Solyc03g083770.1.1	GO:0030599~pectinesterase activity;GO:0004857~enzyme inhibitor activity	GO:0043086~negative regulation of catalytic activity	NA
#N/A	#N/A	#N/A	#N/A
Solyc08g083280.1.1	GO:0046872~metal ion binding;GO:0016491~oxidoreductase activity;GO:0008270~zinc ion binding	GO:0055114~oxidation-reduction process	NA
#N/A	#N/A	#N/A	#N/A
Solyc06g066310.1.1	GO:0016740~transferase activity;GO:0016301~kinase activity;GO:0005524~ATP binding;GO:0000166~nucleotide binding	GO:0016310~phosphorylation	NA
Solyc10g081540.1.1	NA	GO:0017183~peptidyl-diphthamide biosynthetic process from peptidyl-histidine;GO:0006865~amino acid transport;GO:0015824~proline transport	GO:0005737~cytoplasm
#N/A	#N/A	#N/A	#N/A
#N/A	#N/A	#N/A	#N/A
#N/A	#N/A	#N/A	#N/A
Solyc02g081160.1.1	GO:0005524~ATP binding;GO:0047334~diphosphate-fructose-6-phosphate 1-phosphotransferase activity;GO:0003872~6-phosphofructokinase activity	GO:0006096~glycolytic process;GO:0006002~fructose 6-phosphate metabolic process	GO:0005945~6-phosphofructokinase complex
#N/A	#N/A	#N/A	#N/A
Solyc11g066840.1.1	NA	NA	NA
Solyc07g007190.1.1	NA	NA	NA
Solyc08g065440.1.1	NA	GO:0009909~regulation of flower development;GO:0016570~histone modification;GO:0048449~floral organ formation;GO:0008150~biological_process	GO:0005575~cellular_component
Solyc02g091070.1.1	GO:0015297~antiporter activity;GO:0015238~drug transmembrane transporter activity	GO:0055085~transmembrane transport;GO:0006855~drug transmembrane transport	GO:0016020~membrane
Solyc01g057520.1.1	GO:0008536~Ran GTPase binding;GO:0005488~binding	GO:0006886~intracellular protein transport	GO:0005634~nucleus
Solyc09g014610.1.1	NA	GO:0055085~transmembrane transport	GO:0016021~integral component of membrane
#N/A	#N/A	#N/A	#N/A
#N/A	#N/A	#N/A	#N/A
Solyc08g076650.1.1	GO:0003824~catalytic activity;GO:0016757~transferase activity, transferring glycosyl groups;GO:0016740~transferase activity	GO:0008152~metabolic process;GO:0005992~trehalose biosynthetic process;GO:0000023~maltose metabolic process;GO:0019252~starch biosynthetic process;GO:0043085~positive regulation of catalytic activity	NA
Solyc07g063740.1.1	NA	NA	NA
#N/A	#N/A	#N/A	#N/A
Solyc04g081400.1.1	GO:0016740~transferase activity;GO:0016301~kinase activity;GO:0005524~ATP binding;GO:0000166~nucleotide binding;GO:0016773~phosphotransferase activity, alcohol group as acceptor;GO:0004340~glucokinase activity;GO:0008865~fructokinase activity;GO:0004396~hexokinase activity	GO:0016310~phosphorylation;GO:0006096~glycolytic process;GO:0051156~glucose 6-phosphate metabolic process;GO:0005975~carbohydrate metabolic process	GO:0009507~chloroplast
Solyc12g036470.1.1	GO:0046983~protein dimerization activity	NA	NA
Solyc02g081920.1.1	GO:0005515~protein binding	GO:0006399~tRNA metabolic process;GO:0045036~protein targeting to chloroplast;GO:0009658~chloroplast organization;GO:0042793~transcription from plastid promoter;GO:0006655~phosphatidylglycerol biosynthetic process;GO:0045893~positive regulation of transcription, DNA-templated;GO:0010103~stomatal complex morphogenesis;GO:0006364~rRNA processing	GO:0009508~plastid chromosome;GO:0009295~nucleoid;GO:0009507~chloroplast
#N/A	#N/A	#N/A	#N/A
#N/A	#N/A	#N/A	#N/A
Solyc01g111870.1.1	GO:0016740~transferase activity;GO:0016772~transferase activity, transferring phosphorus-containing groups;GO:0016301~kinase activity;GO:0005524~ATP binding;GO:0004674~protein serine/threonine kinase activity;GO:0000166~nucleotide binding;GO:0016773~phosphotransferase activity, alcohol group as acceptor;GO:0005488~binding;GO:0005515~protein binding	GO:0016310~phosphorylation;GO:0007004~telomere maintenance via telomerase;GO:0010044~response to aluminum ion;GO:0033044~regulation of chromosome organization;GO:0045132~meiotic chromosome segregation;GO:0007062~sister chromatid cohesion;GO:0007131~reciprocal meiotic recombination;GO:0042138~meiotic DNA double-strand break formation;GO:0006310~DNA recombination;GO:0010332~response to gamma radiat…	GO:0009506~plasmodesma;GO:0005634~nucleus
#N/A	#N/A	#N/A	#N/A
Solyc03g121580.1.1	GO:0005515~protein binding	NA	GO:0005634~nucleus
Solyc09g074780.1.1	GO:0046872~metal ion binding;GO:0003676~nucleic acid binding	NA	NA
#N/A	#N/A	#N/A	#N/A
#N/A	#N/A	#N/A	#N/A
#N/A	#N/A	#N/A	#N/A
#N/A	#N/A	#N/A	#N/A
Solyc10g079290.1.1	NA	NA	GO:0019867~outer membrane
#N/A	#N/A	#N/A	#N/A
#N/A	#N/A	#N/A	#N/A
#N/A	#N/A	#N/A	#N/A
#N/A	#N/A	#N/A	#N/A
#N/A	#N/A	#N/A	#N/A
#N/A	#N/A	#N/A	#N/A
Solyc07g007270.1.1	NA	NA	NA
Solyc00g007080.1.1	NA	GO:0071816~tail-anchored membrane protein insertion into ER membrane	NA
#N/A	#N/A	#N/A	#N/A
#N/A	#N/A	#N/A	#N/A
#N/A	#N/A	#N/A	#N/A
#N/A	#N/A	#N/A	#N/A
#N/A	#N/A	#N/A	#N/A
Solyc06g051940.1.1	GO:0046872~metal ion binding;GO:0003824~catalytic activity;GO:0016787~hydrolase activity;GO:0004722~protein serine/threonine phosphatase activity;GO:0004721~phosphoprotein phosphatase activity	GO:0006470~protein dephosphorylation	NA
Solyc09g090190.1.1	GO:0008168~methyltransferase activity	GO:0032259~methylation	NA
#N/A	#N/A	#N/A	#N/A
Solyc03g121030.1.1	GO:0005488~binding	GO:0007017~microtubule-based process	NA
Solyc04g082810.1.1	NA	NA	NA
Solyc02g014460.1.1	GO:0005515~protein binding	GO:0009737~response to abscisic acid;GO:0009414~response to water deprivation	GO:0080008~Cul4-RING E3 ubiquitin ligase complex
Solyc03g111680.1.1	GO:0017111~nucleoside-triphosphatase activity;GO:0005524~ATP binding;GO:0000166~nucleotide binding;GO:0003677~DNA binding;GO:0003887~DNA-directed DNA polymerase activity	GO:0006260~DNA replication	GO:0009360~DNA polymerase III complex
Solyc08g080510.1.1	GO:0017111~nucleoside-triphosphatase activity;GO:0005524~ATP binding;GO:0000166~nucleotide binding;GO:0003677~DNA binding	GO:0006260~DNA replication	GO:0005634~nucleus
Solyc05g006010.1.1	GO:0005215~transporter activity	GO:0006810~transport	GO:0016020~membrane
#N/A	#N/A	#N/A	#N/A
Solyc05g005800.1.1	GO:0005524~ATP binding;GO:0000166~nucleotide binding;GO:0004829~threonine-tRNA ligase activity;GO:0016876~ligase activity, forming aminoacyl-tRNA and related compounds;GO:0004812~aminoacyl-tRNA ligase activity	GO:0006435~threonyl-tRNA aminoacylation;GO:0043039~tRNA aminoacylation;GO:0006418~tRNA aminoacylation for protein translation	GO:0005737~cytoplasm
Solyc02g080520.1.1	NA	GO:0008150~biological_process	NA
#N/A	#N/A	#N/A	#N/A
#N/A	#N/A	#N/A	#N/A
#N/A	#N/A	#N/A	#N/A
#N/A	#N/A	#N/A	#N/A
#N/A	#N/A	#N/A	#N/A
Solyc05g011920.1.1	GO:0016597~amino acid binding	GO:0008152~metabolic process	NA
Solyc05g012280.1.1	GO:0030247~polysaccharide binding	NA	NA
Solyc09g009760.1.1	GO:0003700~sequence-specific DNA binding transcription factor activity;GO:0043565~sequence-specific DNA binding	GO:0006355~regulation of transcription, DNA-templated	NA
#N/A	#N/A	#N/A	#N/A
Solyc11g011570.1.1	GO:0046872~metal ion binding;GO:0008270~zinc ion binding;GO:0005515~protein binding	NA	NA
#N/A	#N/A	#N/A	#N/A
Solyc03g026270.1.1	GO:0003700~sequence-specific DNA binding transcription factor activity;GO:0003677~DNA binding	GO:0006355~regulation of transcription, DNA-templated;GO:0006351~transcription, DNA-templated	GO:0005634~nucleus
#N/A	#N/A	#N/A	#N/A
Solyc05g051000.1.1	GO:0003735~structural constituent of ribosome	GO:0006412~translation	GO:0005840~ribosome;GO:0005622~intracellular
Solyc02g022830.1.1	GO:0005524~ATP binding;GO:0003678~DNA helicase activity;GO:0003697~single-stranded DNA binding;GO:0043139~5'-3' DNA helicase activity	GO:0032508~DNA duplex unwinding;GO:0006260~DNA replication	NA
#N/A	#N/A	#N/A	#N/A
#N/A	#N/A	#N/A	#N/A
Solyc07g045070.1.1	GO:0003723~RNA binding;GO:0008168~methyltransferase activity	GO:0032259~methylation	NA
Solyc09g090290.1.1	GO:0000166~nucleotide binding;GO:0003676~nucleic acid binding	GO:0008150~biological_process	NA
#N/A	#N/A	#N/A	#N/A
Solyc01g106330.1.1	GO:0016884~carbon-nitrogen ligase activity, with glutamine as amido-N-donor	NA	NA
Solyc03g006590.1.1	NA	NA	NA
#N/A	#N/A	#N/A	#N/A
#N/A	#N/A	#N/A	#N/A
Solyc04g078590.1.1	GO:0016772~transferase activity, transferring phosphorus-containing groups;GO:0005524~ATP binding;GO:0004672~protein kinase activity;GO:0016301~kinase activity;GO:0005515~protein binding	GO:0006468~protein phosphorylation;GO:0000911~cytokinesis by cell plate formation;GO:0016310~phosphorylation	NA
Solyc08g014430.1.1	NA	GO:0045010~actin nucleation	GO:0005884~actin filament
Solyc05g008780.1.1	GO:0003674~molecular_function	GO:0008150~biological_process	GO:0005886~plasma membrane;GO:0005773~vacuole
#N/A	#N/A	#N/A	#N/A
#N/A	#N/A	#N/A	#N/A
Solyc05g056510.1.1	NA	NA	NA
#N/A	#N/A	#N/A	#N/A
Solyc02g080390.1.1	GO:0005515~protein binding	NA	NA
#N/A	#N/A	#N/A	#N/A
#N/A	#N/A	#N/A	#N/A
Solyc10g078860.1.1	GO:0016740~transferase activity;GO:0003677~DNA binding;GO:0032549~ribonucleoside binding;GO:0016779~nucleotidyltransferase activity;GO:0003899~DNA-directed RNA polymerase activity	GO:0006351~transcription, DNA-templated	NA
Solyc04g081950.1.1	GO:0005515~protein binding	NA	GO:0005739~mitochondrion
Solyc07g041070.1.1	GO:0003674~molecular_function	GO:0008150~biological_process	NA
#N/A	#N/A	#N/A	#N/A
#N/A	#N/A	#N/A	#N/A
Solyc02g069690.1.1	GO:0003824~catalytic activity;GO:0050660~flavin adenine dinucleotide binding;GO:0016491~oxidoreductase activity;GO:0008762~UDP-N-acetylmuramate dehydrogenase activity;GO:0016614~oxidoreductase activity, acting on CH-OH group of donors	GO:0055114~oxidation-reduction process	NA
Solyc11g069270.1.1	GO:0003824~catalytic activity;GO:0016787~hydrolase activity;GO:0043169~cation binding;GO:0030246~carbohydrate binding;GO:0016798~hydrolase activity, acting on glycosyl bonds;GO:0004565~beta-galactosidase activity;GO:0004553~hydrolase activity, hydrolyzing O-glycosyl compounds	GO:0008152~metabolic process;GO:0005975~carbohydrate metabolic process	GO:0005618~cell wall;GO:0048046~apoplast;GO:0005576~extracellular region
#N/A	#N/A	#N/A	#N/A
Solyc04g051150.1.1	GO:0016740~transferase activity;GO:0016758~transferase activity, transferring hexosyl groups;GO:0016757~transferase activity, transferring glycosyl groups	GO:0008152~metabolic process;GO:0005975~carbohydrate metabolic process;GO:0030259~lipid glycosylation	NA
Solyc03g033330.1.1	GO:0046872~metal ion binding;GO:0008270~zinc ion binding;GO:0005515~protein binding	NA	NA
Solyc04g078810.1.1	GO:0003674~molecular_function	GO:0008150~biological_process	GO:0005886~plasma membrane
#N/A	#N/A	#N/A	#N/A
#N/A	#N/A	#N/A	#N/A
#N/A	#N/A	#N/A	#N/A
#N/A	#N/A	#N/A	#N/A
#N/A	#N/A	#N/A	#N/A
#N/A	#N/A	#N/A	#N/A
Solyc03g093600.1.1	NA	NA	NA
Solyc01g065740.1.1	GO:0005515~protein binding	NA	NA
Solyc01g091180.1.1	GO:0005215~transporter activity	GO:0006810~transport	GO:0016020~membrane
Solyc07g018240.1.1	NA	NA	GO:0016021~integral component of membrane
Solyc07g055950.1.1	NA	NA	NA
#N/A	#N/A	#N/A	#N/A
#N/A	#N/A	#N/A	#N/A
Solyc03g111360.1.1	GO:0003824~catalytic activity;GO:0051536~iron-sulfur cluster binding;GO:0004109~coproporphyrinogen oxidase activity	GO:0055114~oxidation-reduction process;GO:0006779~porphyrin-containing compound biosynthetic process	GO:0005737~cytoplasm
Solyc09g011570.1.1	GO:0005515~protein binding	NA	NA
Solyc08g068320.1.1	GO:0003682~chromatin binding;GO:0003677~DNA binding	NA	NA
Solyc04g081030.1.1	NA	GO:0008150~biological_process	NA
#N/A	#N/A	#N/A	#N/A
Solyc01g068540.1.1	GO:0003677~DNA binding;GO:0003682~chromatin binding	GO:0008150~biological_process	NA
Solyc02g086770.1.1	GO:0016491~oxidoreductase activity;GO:0016616~oxidoreductase activity, acting on the CH-OH group of donors, NAD or NADP as acceptor;GO:0003854~3-beta-hydroxy-delta5-steroid dehydrogenase activity;GO:0050662~coenzyme binding;GO:0003824~catalytic activity	GO:0055114~oxidation-reduction process;GO:0006694~steroid biosynthetic process;GO:0044237~cellular metabolic process	GO:0005575~cellular_component
#N/A	#N/A	#N/A	#N/A
Solyc01g009040.1.1	GO:0019901~protein kinase binding	GO:0007049~cell cycle;GO:0051301~cell division;GO:0051726~regulation of cell cycle;GO:0000079~regulation of cyclin-dependent protein serine/threonine kinase activity	GO:0005634~nucleus
Solyc01g065580.1.1	GO:0003723~RNA binding;GO:0005488~binding	GO:0006417~regulation of translation;GO:0006406~mRNA export from nucleus;GO:0006606~protein import into nucleus;GO:0001510~RNA methylation	GO:0005730~nucleolus;GO:0005634~nucleus
#N/A	#N/A	#N/A	#N/A
Solyc04g039980.1.1	GO:0005515~protein binding	NA	NA
#N/A	#N/A	#N/A	#N/A
Solyc06g035940.1.1	GO:0003700~sequence-specific DNA binding transcription factor activity;GO:0043565~sequence-specific DNA binding;GO:0003677~DNA binding;GO:0008289~lipid binding	GO:0006355~regulation of transcription, DNA-templated	GO:0005634~nucleus
#N/A	#N/A	#N/A	#N/A
#N/A	#N/A	#N/A	#N/A
Solyc02g087810.1.1	GO:0003824~catalytic activity;GO:0016853~isomerase activity;GO:0030246~carbohydrate binding;GO:0004034~aldose 1-epimerase activity	GO:0005975~carbohydrate metabolic process;GO:0019318~hexose metabolic process	NA
Solyc10g080880.1.1	NA	GO:0055085~transmembrane transport	GO:0016021~integral component of membrane
Solyc12g096860.1.1	NA	NA	NA
Solyc08g075450.1.1	NA	NA	GO:0016020~membrane
Solyc01g081560.1.1	GO:0003674~molecular_function;GO:0005515~protein binding	GO:0008150~biological_process	NA
Solyc05g054320.1.1	GO:0003824~catalytic activity	GO:0008152~metabolic process	NA
#N/A	#N/A	#N/A	#N/A
#N/A	#N/A	#N/A	#N/A
Solyc05g006450.1.1	GO:0004185~serine-type carboxypeptidase activity	GO:0006508~proteolysis	NA
#N/A	#N/A	#N/A	#N/A
Solyc01g094760.1.1	GO:0005515~protein binding	GO:0006260~DNA replication;GO:0006396~RNA processing;GO:0000278~mitotic cell cycle	GO:0000808~origin recognition complex;GO:0005634~nucleus
#N/A	#N/A	#N/A	#N/A
#N/A	#N/A	#N/A	#N/A
#N/A	#N/A	#N/A	#N/A
Solyc07g042380.1.1	GO:0005488~binding	GO:0006406~mRNA export from nucleus;GO:0006606~protein import into nucleus;GO:0008150~biological_process	NA
Solyc02g089730.1.1	GO:0052862~glucan endo-1,4-beta-glucanase activity, C-3 substituted reducing group;GO:0052861~glucan endo-1,3-beta-glucanase activity, C-3 substituted reducing group	GO:0016998~cell wall macromolecule catabolic process	NA
Solyc09g074210.1.1	GO:0004519~endonuclease activity;GO:0004527~exonuclease activity	NA	NA
#N/A	#N/A	#N/A	#N/A
Solyc01g112200.1.1	NA	NA	NA
Solyc01g006010.1.1	GO:0003723~RNA binding	NA	NA
#N/A	#N/A	#N/A	#N/A
Solyc07g007980.1.1	GO:0005524~ATP binding;GO:0004674~protein serine/threonine kinase activity;GO:0004672~protein kinase activity	GO:0006468~protein phosphorylation	NA
Solyc02g030230.1.1	GO:0003824~catalytic activity;GO:0016853~isomerase activity;GO:0050662~coenzyme binding;GO:0003978~UDP-glucose 4-epimerase activity	GO:0006012~galactose metabolic process;GO:0044237~cellular metabolic process	NA
#N/A	#N/A	#N/A	#N/A
#N/A	#N/A	#N/A	#N/A
#N/A	#N/A	#N/A	#N/A
#N/A	#N/A	#N/A	#N/A
Solyc02g089650.1.1	NA	GO:0008150~biological_process	GO:0016020~membrane
#N/A	#N/A	#N/A	#N/A
Solyc09g011250.1.1	NA	GO:0001510~RNA methylation;GO:0009220~pyrimidine ribonucleotide biosynthetic process	GO:0005759~mitochondrial matrix;GO:0005739~mitochondrion
#N/A	#N/A	#N/A	#N/A
#N/A	#N/A	#N/A	#N/A
#N/A	#N/A	#N/A	#N/A
Solyc01g098140.1.1	GO:0016787~hydrolase activity	GO:0008152~metabolic process	NA
Solyc08g081490.1.1	GO:0016740~transferase activity;GO:0016772~transferase activity, transferring phosphorus-containing groups;GO:0016301~kinase activity;GO:0005524~ATP binding;GO:0004674~protein serine/threonine kinase activity;GO:0004672~protein kinase activity;GO:0000166~nucleotide binding;GO:0004707~MAP kinase activity	GO:0009862~systemic acquired resistance, salicylic acid mediated signaling pathway;GO:0009617~response to bacterium;GO:0006612~protein targeting to membrane;GO:0000165~MAPK cascade;GO:0006355~regulation of transcription, DNA-templated;GO:0016310~phosphorylation;GO:0006468~protein phosphorylation;GO:0009867~jasmonic acid mediated signaling pathway;GO:0007165~signal transduction;GO:0010310~regulati…	NA
#N/A	#N/A	#N/A	#N/A
Solyc02g032870.1.1	GO:0008270~zinc ion binding;GO:0004519~endonuclease activity;GO:0004527~exonuclease activity	NA	NA
#N/A	#N/A	#N/A	#N/A
Solyc02g084830.1.1	GO:0005515~protein binding	NA	NA
Solyc03g118080.1.1	GO:0003674~molecular_function;GO:0005515~protein binding	NA	NA
Solyc10g084250.1.1	GO:0005524~ATP binding;GO:0004674~protein serine/threonine kinase activity;GO:0004672~protein kinase activity;GO:0000166~nucleotide binding;GO:0030246~carbohydrate binding	GO:0006468~protein phosphorylation	NA
#N/A	#N/A	#N/A	#N/A
Solyc06g082880.1.1	GO:0005515~protein binding	NA	NA
Solyc07g007770.1.1	NA	NA	NA
Solyc11g011450.1.1	GO:0016846~carbon-sulfur lyase activity;GO:0016829~lyase activity	GO:0008152~metabolic process	GO:0005575~cellular_component
Solyc08g077390.1.1	NA	NA	NA
Solyc02g079460.1.1	GO:0003824~catalytic activity;GO:0050660~flavin adenine dinucleotide binding;GO:0016491~oxidoreductase activity;GO:0008762~UDP-N-acetylmuramate dehydrogenase activity;GO:0016614~oxidoreductase activity, acting on CH-OH group of donors	GO:0055114~oxidation-reduction process	NA
#N/A	#N/A	#N/A	#N/A
Solyc04g080720.1.1	GO:0016747~transferase activity, transferring acyl groups other than amino-acyl groups;GO:0016740~transferase activity	NA	NA
Solyc11g067040.1.1	GO:0005524~ATP binding;GO:0000166~nucleotide binding;GO:0016879~ligase activity, forming carbon-nitrogen bonds	GO:0008033~tRNA processing	GO:0005737~cytoplasm
#N/A	#N/A	#N/A	#N/A
#N/A	#N/A	#N/A	#N/A
#N/A	#N/A	#N/A	#N/A
Solyc07g063890.1.1	GO:0003735~structural constituent of ribosome	GO:0006412~translation	GO:0005840~ribosome;GO:0005622~intracellular
#N/A	#N/A	#N/A	#N/A
#N/A	#N/A	#N/A	#N/A
#N/A	#N/A	#N/A	#N/A
Solyc12g019290.1.1	GO:0005515~protein binding	NA	GO:0009535~chloroplast thylakoid membrane;GO:0009534~chloroplast thylakoid
Solyc04g071070.1.1	GO:0005199~structural constituent of cell wall	GO:0009664~plant-type cell wall organization	NA
Solyc07g064810.1.1	GO:0003824~catalytic activity;GO:0016763~transferase activity, transferring pentosyl groups;GO:0000107~imidazoleglycerol-phosphate synthase activity;GO:0016833~oxo-acid-lyase activity;GO:0016740~transferase activity;GO:0016829~lyase activity	GO:0008152~metabolic process;GO:0008652~cellular amino acid biosynthetic process;GO:0000105~histidine biosynthetic process;GO:0006541~glutamine metabolic process;GO:0009220~pyrimidine ribonucleotide biosynthetic process	GO:0005737~cytoplasm;GO:0009570~chloroplast stroma;GO:0009536~plastid;GO:0009507~chloroplast
Solyc11g007360.1.1	NA	NA	NA
Solyc01g091190.1.1	GO:0016765~transferase activity, transferring alkyl or aryl (other than methyl) groups;GO:0016740~transferase activity;GO:0003824~catalytic activity;GO:0003866~3-phosphoshikimate 1-carboxyvinyltransferase activity	GO:0008652~cellular amino acid biosynthetic process;GO:0009423~chorismate biosynthetic process;GO:0009073~aromatic amino acid family biosynthetic process	GO:0009536~plastid;GO:0009507~chloroplast
Solyc01g094190.1.1	GO:0008831~dTDP-4-dehydrorhamnose reductase activity	GO:0045226~extracellular polysaccharide biosynthetic process	NA
#N/A	#N/A	#N/A	#N/A
#N/A	#N/A	#N/A	#N/A
Solyc11g020770.1.1	NA	NA	NA
#N/A	#N/A	#N/A	#N/A
#N/A	#N/A	#N/A	#N/A
#N/A	#N/A	#N/A	#N/A
Solyc03g006810.1.1	GO:0046872~metal ion binding;GO:0020037~heme binding;GO:0016491~oxidoreductase activity;GO:0004601~peroxidase activity	GO:0055114~oxidation-reduction process;GO:0006979~response to oxidative stress;GO:0042744~hydrogen peroxide catabolic process	GO:0005576~extracellular region
Solyc04g011490.1.1	NA	NA	GO:0016020~membrane;GO:0005886~plasma membrane;GO:0016021~integral component of membrane
Solyc09g005570.1.1	GO:0005515~protein binding	GO:0010047~fruit dehiscence	GO:0005634~nucleus
Solyc02g088650.1.1	GO:0003674~molecular_function;GO:0005515~protein binding	GO:0008150~biological_process	NA
Solyc04g072200.1.1	NA	NA	NA
#N/A	#N/A	#N/A	#N/A
#N/A	#N/A	#N/A	#N/A
Solyc12g043020.1.1	GO:0003824~catalytic activity;GO:0004160~dihydroxy-acid dehydratase activity	GO:0008152~metabolic process;GO:0009082~branched-chain amino acid biosynthetic process	NA
#N/A	#N/A	#N/A	#N/A
#N/A	#N/A	#N/A	#N/A
Solyc05g008990.1.1	GO:0016772~transferase activity, transferring phosphorus-containing groups;GO:0005524~ATP binding;GO:0004674~protein serine/threonine kinase activity;GO:0004672~protein kinase activity;GO:0000166~nucleotide binding	GO:0006468~protein phosphorylation	NA
#N/A	#N/A	#N/A	#N/A
Solyc03g098340.1.1	NA	GO:0008150~biological_process	NA
Solyc01g102700.1.1	GO:0016772~transferase activity, transferring phosphorus-containing groups;GO:0005524~ATP binding;GO:0004674~protein serine/threonine kinase activity;GO:0004672~protein kinase activity;GO:0005515~protein binding	GO:0006468~protein phosphorylation	NA
#N/A	#N/A	#N/A	#N/A
#N/A	#N/A	#N/A	#N/A
Solyc07g043490.1.1	GO:0016740~transferase activity;GO:0016758~transferase activity, transferring hexosyl groups;GO:0016757~transferase activity, transferring glycosyl groups	GO:0008152~metabolic process	NA
Solyc01g087670.1.1	GO:0005515~protein binding	GO:0006364~rRNA processing;GO:0006606~protein import into nucleus;GO:0000398~mRNA splicing, via spliceosome;GO:0009220~pyrimidine ribonucleotide biosynthetic process	GO:0032040~small-subunit processome
Solyc12g042480.1.1	GO:0046872~metal ion binding;GO:0020037~heme binding;GO:0016705~oxidoreductase activity, acting on paired donors, with incorporation or reduction of molecular oxygen;GO:0009055~electron carrier activity;GO:0004497~monooxygenase activity;GO:0016491~oxidoreductase activity;GO:0005506~iron ion binding	GO:0055114~oxidation-reduction process	NA
#N/A	#N/A	#N/A	#N/A
#N/A	#N/A	#N/A	#N/A
#N/A	#N/A	#N/A	#N/A
#N/A	#N/A	#N/A	#N/A
#N/A	#N/A	#N/A	#N/A
Solyc08g006550.1.1	GO:0005089~Rho guanyl-nucleotide exchange factor activity	NA	NA
Solyc09g059670.1.1	NA	NA	NA
Solyc10g055560.1.1	GO:0008270~zinc ion binding;GO:0005515~protein binding	NA	NA
#N/A	#N/A	#N/A	#N/A
Solyc11g008870.1.1	GO:0016491~oxidoreductase activity;GO:0004489~methylenetetrahydrofolate reductase (NAD(P)H) activity	GO:0055114~oxidation-reduction process;GO:0006555~methionine metabolic process;GO:0035999~tetrahydrofolate interconversion	NA
#N/A	#N/A	#N/A	#N/A
#N/A	#N/A	#N/A	#N/A
#N/A	#N/A	#N/A	#N/A
#N/A	#N/A	#N/A	#N/A
Solyc09g008440.1.1	GO:0046872~metal ion binding;GO:0003700~sequence-specific DNA binding transcription factor activity	GO:0006355~regulation of transcription, DNA-templated	NA
#N/A	#N/A	#N/A	#N/A
#N/A	#N/A	#N/A	#N/A
#N/A	#N/A	#N/A	#N/A
#N/A	#N/A	#N/A	#N/A
#N/A	#N/A	#N/A	#N/A
Solyc08g066500.1.1	GO:0003700~sequence-specific DNA binding transcription factor activity;GO:0043565~sequence-specific DNA binding;GO:0003677~DNA binding;GO:0008289~lipid binding	GO:0006355~regulation of transcription, DNA-templated;GO:0045597~positive regulation of cell differentiation;GO:0048589~developmental growth;GO:0042546~cell wall biogenesis;GO:0007155~cell adhesion;GO:0010089~xylem development;GO:0044036~cell wall macromolecule metabolic process;GO:0030154~cell differentiation;GO:0071555~cell wall organization;GO:0045010~actin nucleation;GO:0009887~organ morphoge…	GO:0005634~nucleus
Solyc09g090350.1.1	GO:0050660~flavin adenine dinucleotide binding;GO:0016614~oxidoreductase activity, acting on CH-OH group of donors;GO:0046577~long-chain-alcohol oxidase activity;GO:0016491~oxidoreductase activity	GO:0055114~oxidation-reduction process;GO:0006066~alcohol metabolic process	GO:0043231~intracellular membrane-bounded organelle;GO:0016020~membrane;GO:0016021~integral component of membrane
#N/A	#N/A	#N/A	#N/A
#N/A	#N/A	#N/A	#N/A
#N/A	#N/A	#N/A	#N/A
#N/A	#N/A	#N/A	#N/A
Solyc10g081510.1.1	GO:0008270~zinc ion binding;GO:0003871~5-methyltetrahydropteroyltriglutamate-homocysteine S-methyltransferase activity	GO:0009086~methionine biosynthetic process;GO:0008652~cellular amino acid biosynthetic process	NA
#N/A	#N/A	#N/A	#N/A
Solyc03g019670.1.1	GO:0003824~catalytic activity;GO:0016788~hydrolase activity, acting on ester bonds	GO:0008152~metabolic process	NA
#N/A	#N/A	#N/A	#N/A
Solyc01g081390.1.1	GO:0005215~transporter activity;GO:0071917~triose-phosphate transmembrane transporter activity;GO:0015120~phosphoglycerate transmembrane transporter activity	GO:0006810~transport;GO:0035436~triose phosphate transmembrane transport;GO:0015713~phosphoglycerate transport;GO:0008643~carbohydrate transport;GO:0006863~purine nucleobase transport	GO:0016020~membrane;GO:0016021~integral component of membrane;GO:0031969~chloroplast membrane;GO:0009941~chloroplast envelope;GO:0009536~plastid;GO:0009507~chloroplast
#N/A	#N/A	#N/A	#N/A
#N/A	#N/A	#N/A	#N/A
#N/A	#N/A	#N/A	#N/A
Solyc12g097010.1.1	GO:0005515~protein binding	NA	NA
Solyc01g090350.1.1	GO:0008289~lipid binding	GO:0006869~lipid transport;GO:0006810~transport	NA
Solyc04g082330.1.1	NA	GO:0042254~ribosome biogenesis;GO:0009165~nucleotide biosynthetic process	GO:0005634~nucleus
#N/A	#N/A	#N/A	#N/A
#N/A	#N/A	#N/A	#N/A
#N/A	#N/A	#N/A	#N/A
Solyc05g005080.1.1	GO:0003824~catalytic activity;GO:0004553~hydrolase activity, hydrolyzing O-glycosyl compounds	GO:0005975~carbohydrate metabolic process	NA
Solyc03g114310.1.1	GO:0016772~transferase activity, transferring phosphorus-containing groups;GO:0005524~ATP binding;GO:0004674~protein serine/threonine kinase activity;GO:0004672~protein kinase activity	GO:0006468~protein phosphorylation	NA
Solyc09g065240.1.1	GO:0016787~hydrolase activity	GO:0008152~metabolic process;GO:0006629~lipid metabolic process;GO:0010075~regulation of meristem growth	NA
Solyc12g006020.1.1	GO:0005515~protein binding	NA	NA
Solyc01g088080.1.1	GO:0005524~ATP binding;GO:0000166~nucleotide binding;GO:0051082~unfolded protein binding	GO:0006457~protein folding;GO:0044267~cellular protein metabolic process;GO:0006094~gluconeogenesis;GO:0007010~cytoskeleton organization;GO:0010498~proteasomal protein catabolic process;GO:0010388~cullin deneddylation;GO:0001510~RNA methylation;GO:0009640~photomorphogenesis;GO:0034968~histone lysine methylation;GO:0009909~regulation of flower development;GO:0009220~pyrimidine ribonucleotide biosy…	GO:0005737~cytoplasm;GO:0009506~plasmodesma;GO:0005829~cytosol;GO:0016020~membrane
Solyc03g078720.1.1	GO:0016758~transferase activity, transferring hexosyl groups	GO:0008152~metabolic process	NA
Solyc11g010260.1.1	GO:0005515~protein binding	GO:0008150~biological_process	GO:0005739~mitochondrion
Solyc02g070100.1.1	GO:0005524~ATP binding;GO:0016787~hydrolase activity;GO:0008026~ATP-dependent helicase activity;GO:0004386~helicase activity;GO:0003676~nucleic acid binding;GO:0003723~RNA binding;GO:0000166~nucleotide binding	GO:0006606~protein import into nucleus	NA
Solyc06g051960.1.1	GO:0016787~hydrolase activity;GO:0045330~aspartyl esterase activity;GO:0030599~pectinesterase activity;GO:0004857~enzyme inhibitor activity	GO:0042545~cell wall modification;GO:0045490~pectin catabolic process;GO:0043086~negative regulation of catalytic activity	GO:0005618~cell wall
Solyc12g095870.1.1	GO:0016772~transferase activity, transferring phosphorus-containing groups;GO:0005524~ATP binding;GO:0004674~protein serine/threonine kinase activity;GO:0004672~protein kinase activity;GO:0000166~nucleotide binding	GO:0006468~protein phosphorylation	NA
Solyc12g019480.1.1	NA	GO:0045010~actin nucleation	GO:0005884~actin filament
Solyc06g050510.1.1	GO:0005524~ATP binding;GO:0003677~DNA binding;GO:0004386~helicase activity;GO:0003676~nucleic acid binding	NA	NA
Solyc09g092600.1.1	GO:0046872~metal ion binding;GO:0020037~heme binding;GO:0016705~oxidoreductase activity, acting on paired donors, with incorporation or reduction of molecular oxygen;GO:0009055~electron carrier activity;GO:0004497~monooxygenase activity;GO:0016491~oxidoreductase activity;GO:0005506~iron ion binding	GO:0055114~oxidation-reduction process	NA
Solyc11g005630.1.1	GO:0016740~transferase activity;GO:0016772~transferase activity, transferring phosphorus-containing groups;GO:0016301~kinase activity;GO:0005524~ATP binding;GO:0004674~protein serine/threonine kinase activity;GO:0004672~protein kinase activity;GO:0000166~nucleotide binding;GO:0005515~protein binding	GO:0016310~phosphorylation;GO:0006468~protein phosphorylation;GO:0048544~recognition of pollen	NA
#N/A	#N/A	#N/A	#N/A
Solyc09g089890.1.1	GO:0046872~metal ion binding;GO:0008270~zinc ion binding;GO:0005515~protein binding	NA	NA
Solyc03g115450.1.1	GO:0046872~metal ion binding	NA	NA
Solyc01g104590.1.1	GO:0003735~structural constituent of ribosome	GO:0006412~translation	GO:0005840~ribosome;GO:0005622~intracellular;GO:0030529~ribonucleoprotein complex
#N/A	#N/A	#N/A	#N/A
Solyc02g050200.1.1	GO:0003697~single-stranded DNA binding	GO:0006302~double-strand break repair;GO:0000724~double-strand break repair via homologous recombination;GO:0006310~DNA recombination;GO:0006281~DNA repair	NA
Solyc06g068430.1.1	NA	NA	NA
#N/A	#N/A	#N/A	#N/A
[truncated: 2,999 more rows]
