# Supplementary material for: De novo Transcriptome Sequencing and Development of Abscission Zone-Specific Microarray as a New Molecular Tool for Analysis of Tomato Organ Abscission
Source: Front Plant Sci. 2016 Jan 14;6:1258. doi: 10.3389/fpls.2015.01258 (PMC4712312; doi:10.3389/fpls.2015.01258)
Supplement: Supplementary file 10 [file Table10.XLSX]

## Sheet: Headers
Table S10: List and characterization parameters of the differentially expressed TF genes in the FAZ and LAZ pooled samples.
Group	Category	Parameters used
Group A	over expressed in LAZ	genes which are showing up regulation in sample LAZ against sample FAZ, if Log Fold change >1
Group B	overexpressed in FAZ	genes which are showing down regulation in sample LAZ against sample FAZ, if Log Fold Change <-1
Group C	neutrally expressed in FAZ and LAZ	genes which are expressed neutral, if Log Fold Change >-1 &<1.
Group A1	exclusively expressed only in LAZ
Group B1	exclusively expressed only in FAZ

## Sheet: Group A
Gene name	Gene Description	Avg RD FAZ	Coverage FAZ	Avg RD LAZ	Coverage LAZ	Expression FAZ	Expression LAZ	Ratio (LAZ/FAZ)	Log2(Ratio)
Solyc02g061790.1.1	Activated RNA polymerase II transcriptional coactivator p15 (AHRD V1 **** C1BJV8_OSMMO); contains Interpro domain(s) IPR003173 Transcriptional coactivator p15	37.2157	98.0769	94.1629	98.3974	3650	9265.38	2.53846	1.34395
Solyc08g007840.1.1	AP2/ERF domain-containing transcription factor (AHRD V1 *-*- B9GKP1_POPTR)	1	32.0175	1.9402	66.0088	32.0175	128.07	4	2
Solyc02g088310.1.1	AP2/ERF domain-containing transcription factor (AHRD V1 ***- B9IK18_POPTR); contains Interpro domain(s) IPR001471 Pathogenesis-related transcriptional factor and ERF, DNA-binding	1	13.6321	1.825	37.3483	13.6321	68.1606	5	2.32193
Solyc06g075510.1.1	AP2-like ethylene-responsive transcription factor At1g16060 (AHRD V1 *--- AP2L1_ARATH); contains Interpro domain(s) IPR001471 Pathogenesis-related transcriptional factor and ERF, DNA-binding	2.5	40.9825	8.64105	91.2982	102.456	788.912	7.7	2.94486
Solyc02g093150.1.1	AP2-like ethylene-responsive transcription factor At1g16060 (AHRD V1 *-*- AP2L1_ARATH); contains Interpro domain(s) IPR001471 Pathogenesis-related transcriptional factor and ERF, DNA-binding	15.2472	99.2543	51.3032	99.1051	1513.35	5084.41	3.35971	1.74834
Solyc02g092050.1.1	AP2-like ethylene-responsive transcription factor At1g16060 (AHRD V1 *-*- AP2L1_ARATH); contains Interpro domain(s) IPR001471 Pathogenesis-related transcriptional factor and ERF, DNA-binding	3.62783	93.3024	11.5741	99.4333	338.485	1150.85	3.4	1.76553
Solyc06g066390.1.1	AP2-like ethylene-responsive transcription factor At1g16060 (AHRD V1 *-*- AP2L1_ARATH); contains Interpro domain(s) IPR001471 Pathogenesis-related transcriptional factor and ERF, DNA-binding	1	11.9869	1.29778	36.9458	11.9869	47.9475	4	2
Solyc04g077490.1.1	AP2-like ethylene-responsive transcription factor At1g16060 (AHRD V1 *-*- AP2L1_ARATH); contains Interpro domain(s) IPR001471 Pathogenesis-related transcriptional factor and ERF, DNA-binding	17.1281	99.6427	88.6881	100	1706.69	8868.81	5.19651	2.37754
Solyc05g051380.1.1	AP2-like ethylene-responsive transcription factor At1g16060 (AHRD V1 *-*- AP2L1_ARATH); contains Interpro domain(s) IPR001471 Pathogenesis-related transcriptional factor and ERF, DNA-binding	1.96854	59.0969	8.03763	95.2855	116.335	765.87	6.58333	2.71882
Solyc01g096860.1.1	AP2-like ethylene-responsive transcription factor At1g16060 (AHRD V1 *-*- AP2L1_ARATH); contains Interpro domain(s) IPR001471 Pathogenesis-related transcriptional factor and ERF, DNA-binding	1	32.8829	5.06777	90.8408	32.8829	460.36	14	3.80735
Solyc02g064960.1.1	AP2-like ethylene-responsive transcription factor At1g16060 (AHRD V1 *-*- AP2L1_ARATH); contains Interpro domain(s) IPR001471 Pathogenesis-related transcriptional factor and ERF, DNA-binding	3.066	66.0066	41.0504	99.538	202.376	4086.07	20.1905	4.3356
Solyc04g049800.1.1	AP2-like ethylene-responsive transcription factor At1g79700 (AHRD V1 *--- AP2L3_ARATH); contains Interpro domain(s) IPR001471 Pathogenesis-related transcriptional factor and ERF, DNA-binding	4.43769	82.4561	14.1568	99.081	365.915	1402.67	3.83333	1.9386
Solyc08g083400.1.1	Auxin response factor 24 (AHRD V1 *-*- D9HNV1_MAIZE); contains Interpro domain(s) IPR003340 Transcriptional factor B3	1.50515	19.3035	4.08611	92.4378	29.0547	377.711	13	3.70044
Solyc11g069190.1.1	Auxin response factor 4 (AHRD V1 **** Q2LAI9_SOLLC); contains Interpro domain(s) IPR011525 Aux/IAA-ARF-dimerisation IPR003340 Transcriptional factor B3	16.0661	98.1117	77.4424	99.8358	1576.27	7731.53	4.90494	2.29424
Solyc03g042510.1.1	B3 domain-containing protein At1g49475 (AHRD V1 *-*- Y1475_ARATH); contains Interpro domain(s) IPR003340 Transcriptional factor B3	1.07353	46.7354	1.88214	93.299	50.1718	175.601	3.5	1.80735
Solyc00g011550.1.1	B3 domain-containing protein At1g49475 (AHRD V1 *-*- Y1475_ARATH); contains Interpro domain(s) IPR003340 Transcriptional factor B3	1.18699	42.268	2.64493	94.8454	50.1718	250.859	5	2.32193
Solyc00g011660.1.1	B3 domain-containing protein At1g49475 (AHRD V1 *-*- Y1475_ARATH); contains Interpro domain(s) IPR003340 Transcriptional factor B3	1.91099	40.9432	8.44152	81.5648	78.2422	688.532	8.8	3.1375
Solyc03g043580.1.1	B3 domain-containing protein At1g49475 (AHRD V1 *-*- Y1475_ARATH); contains Interpro domain(s) IPR003340 Transcriptional factor B3	1.32727	22.6337	13.1219	99.5885	30.0412	1306.79	43.5	5.44294
Solyc04g079130.1.1	B3 domain-containing protein At5g42700 (AHRD V1 ***- Y5270_ARATH); contains Interpro domain(s) IPR003340 Transcriptional factor B3	3.45426	78.8557	25.2551	98.5075	272.388	2487.81	9.13333	3.19114
Solyc01g106230.1.1	B3 domain-containing protein At5g60142 (AHRD V1 *-*- Y5142_ARATH); contains Interpro domain(s) IPR003340 Transcriptional factor B3	2.31013	62.5124	11.0189	99.6044	144.411	1097.53	7.6	2.926
Solyc01g106250.1.1	B3 domain-containing protein At5g60142 (AHRD V1 *-*- Y5142_ARATH); contains Interpro domain(s) IPR003340 Transcriptional factor B3	1.28918	44.8071	12.1667	99.7033	57.7646	1213.06	21	4.39232
Solyc08g006240.1.1	B3 domain-containing protein LOC_Os12g40080 (AHRD V1 ***- Y1208_ORYSJ); contains Interpro domain(s) IPR003340 Transcriptional factor B3	1.42538	47.3267	2.9124	76.1056	67.4587	221.65	3.28571	1.71621
Solyc03g044110.1.1	B3 domain-containing protein LOC_Os12g40080 (AHRD V1 ***- Y1208_ORYSJ); contains Interpro domain(s) IPR003340 Transcriptional factor B3	1	15.0206	2.32114	64.7119	15.0206	150.206	10	3.32193
Solyc02g090170.1.1	B3 domain-containing protein LOC_Os12g40090 (AHRD V1 ***- Y1209_ORYSJ); contains Interpro domain(s) IPR003340 Transcriptional factor B3	1	13.2607	2.15976	61.3987	13.2607	132.607	10	3.32193
Solyc06g034140.1.1	B3 domain-containing protein Os01g0234100 (AHRD V1 ***- Y1341_ORYSJ); contains Interpro domain(s) IPR003340 Transcriptional factor B3	1.58351	34.4544	2.79355	74.2152	54.559	207.324	3.8	1.926
Solyc03g111410.1.1	B3 domain-containing protein Os01g0905400 (AHRD V1 *-*- Y1054_ORYSJ); contains Interpro domain(s) IPR003340 Transcriptional factor B3	12.118	96.8992	28	99.031	1174.22	2772.87	2.36145	1.23967
Solyc06g007530.1.1	B3 domain-containing protein Os05g0481400 (AHRD V1 ***- Y5814_ORYSJ); contains Interpro domain(s) IPR003340 Transcriptional factor B3	4.9962	89.4558	11.9078	95.9184	446.939	1142.18	2.55556	1.35364
Solyc04g079980.1.1	BES1/BZR1 homolog protein 2 (AHRD V1 **-- BEH2_ARATH); contains Interpro domain(s) IPR008540 BZR1, transcriptional repressor	169.671	93.3943	335.951	98.5772	15846.3	33117.1	2.08989	1.06343
Solyc07g062260.1.1	BES1/BZR1 homolog protein 4 (AHRD V1 **-- BEH4_ARATH); contains Interpro domain(s) IPR008540 BZR1, transcriptional repressor	42.3668	97.7848	87.5378	99.0506	4142.83	8670.68	2.09294	1.06553
Solyc00g050430.1.1	BHLH transcription factor (AHRD V1 *-*- A9YWR2_MEDTR); contains Interpro domain(s) IPR011598 Helix-loop-helix DNA-binding	57.7739	99.4186	143.02	99.7093	5743.8	14260.5	2.48276	1.31194
Solyc07g053290.1.1	BHLH transcription factor (AHRD V1 *--* B4FMK3_MAIZE); contains Interpro domain(s) IPR001092 Basic helix-loop-helix dimerisation region bHLH	92.332	98.8281	193.078	99.7396	9125	19257.6	2.11042	1.07753
Solyc10g079050.1.1	BHLH transcription factor (AHRD V1 *-*- B6TXR4_MAIZE); contains Interpro domain(s) IPR011598 Helix-loop-helix DNA-binding	1.94883	78.6527	4.7528	86.0017	153.281	408.749	2.66667	1.41504
Solyc01g081090.1.1	BHLH transcription factor (AHRD V1 *-*- Q401N5_9LILI); contains Interpro domain(s) IPR011598 Helix-loop-helix DNA-binding	1	12.3834	1.13472	32.7396	12.3834	37.1501	3	1.58496
Solyc07g062950.1.1	BHLH transcription factor (AHRD V1 *-*- Q9XIN0_ARATH)	71.4169	98.5748	149.01	99.8416	7039.9	14877.4	2.1133	1.0795
Solyc02g091690.1.1	BHLH transcription factor (AHRD V1 **-* A9YWR2_MEDTR); contains Interpro domain(s) IPR011598 Helix-loop-helix DNA-binding	5.04503	96.4646	15.0406	97.0707	486.667	1460	3	1.58496
Solyc01g086870.1.1	BHLH transcription factor (AHRD V1 *-** B6TXR4_MAIZE); contains Interpro domain(s) IPR011598 Helix-loop-helix DNA-binding	133.684	99.7549	399.202	99.9183	13335.6	39887.6	2.99106	1.58065
Solyc04g074810.1.1	BHLH transcription factor (AHRD V1 *-** Q401N4_9LILI); contains Interpro domain(s) IPR011598 Helix-loop-helix DNA-binding	6.62093	80.5243	12.4353	89.0449	533.146	1107.3	2.07692	1.05445
Solyc05g005300.1.1	BHLH transcription factor (AHRD V1 ***- Q84WX1_BRANA); contains Interpro domain(s) IPR011598 Helix-loop-helix DNA-binding	1.10327	54.7964	1.9085	73.913	60.4555	141.063	2.33333	1.22239
Solyc01g081100.1.1	BHLH transcription factor (AHRD V1 *-** Q84WX1_BRANA); contains Interpro domain(s) IPR011598 Helix-loop-helix DNA-binding	1	20.5345	1.54497	39.8734	20.5345	61.6034	3	1.58496
Solyc02g063430.1.1	BHLH transcription factor (AHRD V1 **** A9YWR2_MEDTR); contains Interpro domain(s) IPR011598 Helix-loop-helix DNA-binding	17.8462	98.2402	70.9575	99.8965	1753.21	7088.41	4.0431	2.01546
Solyc08g014120.1.1	BHLH transcription factor (AHRD V1 **** Q7XJU2_ARATH); contains Interpro domain(s) IPR011598 Helix-loop-helix DNA-binding	114.277	100	311.467	100	11427.7	31146.7	2.72555	1.44655
Solyc04g078790.1.1	BHLH transcription factor-like (AHRD V1 *--- Q8S0N2_ORYSJ); contains Interpro domain(s) IPR001092 Basic helix-loop-helix dimerisation region bHLH	1.14062	17.274	2.48511	31.7139	19.7031	78.8124	4	2
Solyc06g062460.1.1	BHLH transcription factor-like (AHRD V1 *--* Q8S0N2_ORYSJ); contains Interpro domain(s) IPR001092 Basic helix-loop-helix dimerisation region bHLH	1.88875	65.7313	6.12587	97.2789	124.15	595.918	4.8	2.26303
Solyc02g079760.1.1	BHLH transcription factor-like protein (AHRD V1 *-*- Q5ZAK6_ORYSJ); contains Interpro domain(s) IPR011598 Helix-loop-helix DNA-binding	45.0604	98.9418	98.55	99.7732	4458.35	9832.65	2.20545	1.14107
Solyc03g031450.1.1	BHLH transcription factor-like protein (AHRD V1 *-*- Q5ZAK6_ORYSJ); contains Interpro domain(s) IPR011598 Helix-loop-helix DNA-binding	1.22176	23.5005	2.62418	60.177	28.7119	157.915	5.5	2.45943
Solyc03g120530.1.1	BHLH transcription factor-like protein (AHRD V1 *-** Q5ZAK6_ORYSJ); contains Interpro domain(s) IPR011598 Helix-loop-helix DNA-binding	7.72202	92.4915	16.8926	96.3595	714.221	1627.76	2.27907	1.18845
Solyc04g056510.1.1	BZIP family transcription factor (AHRD V1 **-- O22208_ARATH)	6.52514	86.4734	33.9703	97.5845	564.251	3314.98	5.875	2.55459
Solyc04g054880.1.1	BZIP transcription factor (AHRD V1 *-*- D3YBE4_TRIRP); contains Interpro domain(s) IPR006867 Protein of unknown function DUF632	23.5637	99.8143	49.006	99.8607	2352	4893.78	2.08069	1.05706
Solyc09g005610.1.1	BZIP transcription factor (AHRD V1 *-*- Q8W5R8_ORYSA)	8.07569	95.0207	15.8387	99.4467	767.358	1575.1	2.05263	1.03747
Solyc05g056410.1.1	BZIP transcription factor (AHRD V1 *-*- Q8W5R8_ORYSA)	3.27873	92.0925	9.43726	95.9854	301.946	905.839	3	1.58496
Solyc04g076970.1.1	BZIP transcription factor (AHRD V1 ***- A7Y1S1_BRAJU)	1.42578	69.9454	11.073	97.2678	99.7268	1077.05	10.8	3.43296
Solyc02g084860.1.1	BZIP transcription factor (AHRD V1 **-* C0KYN1_SOLLC); contains Interpro domain(s) IPR011616 bZIP transcription factor, bZIP-1	19.2105	96.092	56.7778	99.3103	1845.98	5638.62	3.05455	1.61096
Solyc10g054010.1.1	BZIP transcription factor (AHRD V1 ***- C0KYN1_SOLLC); contains Interpro domain(s) IPR011700 Basic leucine zipper	53.9959	98.374	204.459	100	5311.79	20445.9	3.84916	1.94454
Solyc09g009490.1.1	Bzip transcription factor (AHRD V1 *-** Q00M78_SOYBN); contains Interpro domain(s) IPR011700 Basic leucine zipper	1	22.7947	16.4894	99.5316	22.7947	1641.22	72	6.16993
Solyc10g050210.1.1	BZIP transcription factor (AHRD V1 **-* Q0PN11_9FABA); contains Interpro domain(s) IPR011616 bZIP transcription factor, bZIP-1	1.96413	38.2177	2.58122	77.5493	75.0643	200.171	2.66667	1.41504
Solyc02g083520.1.1	BZIP transcription factor (AHRD V1 *-** Q32WR6_MALDO); contains Interpro domain(s) IPR011616 bZIP transcription factor, bZIP-1	2.81672	95.107	8.53397	96.789	267.89	825.994	3.08333	1.62449
Solyc02g089420.1.1	BZip transcription factor (AHRD V1 ***- Q9AT29_PHAVU); contains Interpro domain(s) IPR011616 bZIP transcription factor, bZIP-1	20.1766	95.9484	51.5453	99.6317	1935.91	5135.54	2.65278	1.4075
Solyc04g011670.1.1	BZIP transcription factor (AHRD V1 **** A7Y1S1_BRAJU); contains Interpro domain(s) IPR011616 bZIP transcription factor, bZIP-1	6.85635	96.5333	77.2865	99.9111	661.867	7721.78	11.6667	3.54432
Solyc10g078670.1.1	BZIP transcription factor (AHRD V1 **** Q93XM5_ARATH); contains Interpro domain(s) IPR011616 bZIP transcription factor, bZIP-1	1	29.918	1.92105	41.5301	29.918	79.7814	2.66667	1.41504
Solyc03g043900.1.1	BZIP transcription factor family protein (AHRD V1 **-- D7LSY0_ARALY); contains Interpro domain(s) IPR011616 bZIP transcription factor, bZIP-1	28.9085	98.2026	142.889	99.6732	2838.89	14242.2	5.01681	2.32677
Solyc11g006490.1.1	BZIP transcription factor family protein (AHRD V1 *-*- D7LW03_ARALY)	43.7357	98.2684	97.4388	99.8918	4297.84	9733.33	2.26471	1.17932
Solyc02g092090.1.1	BZIP transcription factor family protein (AHRD V1 ***- D7LE49_ARALY); contains Interpro domain(s) IPR011616 bZIP transcription factor, bZIP-1	17.246	95.814	56.9423	99.3798	1652.4	5658.91	3.42466	1.77596
Solyc12g010800.1.1	BZIP transcription factor family protein (AHRD V1 ***- D7LW03_ARALY); contains Interpro domain(s) IPR011700 Basic leucine zipper	3.83149	78.6102	11.4795	98.0456	301.194	1125.52	3.73684	1.90182
Solyc07g062710.1.1	BZIP transcription factor family protein (AHRD V1 *-** D7LW03_ARALY); contains Interpro domain(s) IPR011700 Basic leucine zipper	11.4775	95.1595	37.3526	98.8999	1092.19	3694.17	3.38235	1.75803
Solyc07g053450.1.1	BZIP transcription factor family protein (AHRD V1 **** D7LW03_ARALY); contains Interpro domain(s) IPR011700 Basic leucine zipper	2.56486	86.5497	6.54289	91.345	221.988	597.661	2.69231	1.42884
Solyc04g081190.1.1	BZIP transcription factor family protein expressed (AHRD V1 ***- Q8LN44_ORYSJ); contains Interpro domain(s) IPR011616 bZIP transcription factor, bZIP-1	35.8577	97.9026	151.914	99.8502	3510.56	15168.7	4.32087	2.11132
Solyc01g111740.1.1	Bzip-like transcription factor-like (AHRD V1 ***- Q7X997_ORYSJ); contains Interpro domain(s) IPR006867 Protein of unknown function DUF632	6.06063	97.8995	12.4569	99.5434	593.333	1240	2.08989	1.06343
Solyc05g054030.1.1	C2H2L domain class transcription factor (AHRD V1 **-* D9ZIU3_MALDO); contains Interpro domain(s) IPR007087 Zinc finger, C2H2-type	2.50286	45.8115	4.73514	80.7155	114.66	382.199	3.33333	1.73697	Zinc
Solyc03g123530.1.1	CCAAT-box-binding transcription factor-like protein (AHRD V1 **** Q6YU01_ORYSJ); contains Interpro domain(s) IPR005612 CCAAT-binding factor	13.9624	99.5873	58.5581	99.6508	1390.48	5835.37	4.19667	2.06924	-
Solyc02g089830.1.1	CYCLOIDEA-like protein (Fragment) (AHRD V1 *-*- Q84RB2_9LAMI); contains Interpro domain(s) IPR005333 Transcription factor, TCP	1	20.1102	1.67048	60.1928	20.1102	100.551	5	2.32193	TCP
Solyc03g115450.1.1	Cys2/His2 zinc-finger transcription factor (AHRD V1 *-** Q4U316_SILLA); contains Interpro domain(s) IPR007087 Zinc finger, C2H2-type	3.23295	84.3797	8.07424	98.6547	272.795	796.562	2.92	1.54597	Zinc
Solyc11g068480.1.1	DNA polymerase epsilon subunit 3 (AHRD V1 *-*- B6TCI2_MAIZE); contains Interpro domain(s) IPR003958 Transcription factor CBF/NF-Y/archaeal histone	31.1654	98.4848	67.7061	99.2424	3069.32	6719.32	2.18919	1.1304	-
Solyc03g121030.1.1	DNA repair/transcription protein Mms19-like protein (AHRD V1 *-*- Q6ZEY8_ORYSJ); contains Interpro domain(s) IPR016024 Armadillo-type fold	5.50943	97.546	14.8612	99.591	537.423	1480.05	2.75397	1.46151	-
Solyc11g044750.1.1	DNA-binding protein p24 (AHRD V1 **-- Q9LL85_SOLTU); contains Interpro domain(s) IPR013742 Plant transcription factor	45.6382	97.1871	103.599	98.3122	4435.44	10185.1	2.2963	1.19931	-
Solyc05g007100.1.1	DNA-binding protein p24 (AHRD V1 **-* Q9LL85_SOLTU); contains Interpro domain(s) IPR013742 Plant transcription factor	15.3281	94.4238	33.5232	98.7608	1447.34	3310.78	2.2875	1.19377	-
Solyc02g087310.1.1	E2F transcription factor-like protein (AHRD V1 ***- Q9LFQ9_ARATH); contains Interpro domain(s) IPR015633 E2F Family	9.51009	96.8889	26.2487	99.3778	921.422	2608.53	2.83099	1.5013
Solyc03g113760.1.1	E2F transcription factor-like protein (AHRD V1 ***- Q9LFQ9_ARATH); contains Interpro domain(s) IPR015633 E2F Family	2.82746	98.1002	15.7388	98.532	277.375	1550.78	5.59091	2.48308
Solyc05g009380.1.1	EPF-type Cis2-His2 zinc finger transcription factor (AHRD V1 *--- D8SQF8_SELML); contains Interpro domain(s) IPR007087 Zinc finger, C2H2-type	1.33945	10.9109	3.54656	74.1742	14.6146	263.063	18	4.16993	Zinc
Solyc02g077840.1.1	Ethylene responsive transcription factor 12 (AHRD V1 **** C0J9I3_9ROSA); contains Interpro domain(s) IPR001471 Pathogenesis-related transcriptional factor and ERF, DNA-binding	6.23371	95.6989	20.2251	99.3548	596.559	2009.46	3.36842	1.75207
Solyc03g093540.1.1	Ethylene responsive transcription factor 1a (AHRD V1 *-*- C0J9I9_9ROSA); contains Interpro domain(s) IPR001471 Pathogenesis-related transcriptional factor and ERF, DNA-binding	17.2271	98.69	55.1313	97.5255	1700.15	5376.71	3.1625	1.66107
Solyc03g093550.1.1	Ethylene responsive transcription factor 1a (AHRD V1 *-*- C0J9I9_9ROSA); contains Interpro domain(s) IPR001471 Pathogenesis-related transcriptional factor and ERF, DNA-binding	16.8858	97.6584	127.214	98.4848	1649.04	12528.7	7.59756	2.92554
Solyc06g051840.1.1	Ethylene responsive transcription factor 1a (AHRD V1 *-*- C0J9I9_9ROSA); contains Interpro domain(s) IPR001471 Pathogenesis-related transcriptional factor and ERF, DNA-binding	4.20576	92.3077	55.9923	99.0503	388.224	5546.06	14.2857	3.8365
Solyc03g005520.1.1	Ethylene responsive transcription factor 1a (AHRD V1 *-** C0J9I9_9ROSA); contains Interpro domain(s) IPR001471 Pathogenesis-related transcriptional factor and ERF, DNA-binding	2.32669	78.9308	5.4906	91.9811	183.648	505.031	2.75	1.45943
Solyc02g077360.1.1	Ethylene responsive transcription factor 1b (AHRD V1 *-*- C0J9I8_9ROSA); contains Interpro domain(s) IPR001471 Pathogenesis-related transcriptional factor and ERF, DNA-binding	1.13619	33.0759	1.39048	67.5676	37.5804	93.9511	2.5	1.32193
Solyc03g093610.1.1	Ethylene responsive transcription factor 1b (AHRD V1 **** C0J9I8_9ROSA); contains Interpro domain(s) IPR001471 Pathogenesis-related transcriptional factor and ERF, DNA-binding	43.5884	94.6502	97.0648	99.4513	4125.65	9653.22	2.33981	1.22639
Solyc07g054220.1.1	Ethylene responsive transcription factor 2a (AHRD V1 *-*- C0J9I7_9ROSA); contains Interpro domain(s) IPR001471 Pathogenesis-related transcriptional factor and ERF, DNA-binding	32.5971	99.659	66.4543	99.8295	3248.59	6634.1	2.04215	1.03009
Solyc05g009450.1.1	Ethylene responsive transcription factor 2a (AHRD V1 *-*- C0J9I7_9ROSA); contains Interpro domain(s) IPR001471 Pathogenesis-related transcriptional factor and ERF, DNA-binding	26.7929	99.3177	66.1294	99.4152	2661.01	6574.27	2.47059	1.30485
Solyc04g012050.1.1	Ethylene responsive transcription factor 2a (AHRD V1 *-*- C0J9I7_9ROSA); contains Interpro domain(s) IPR001471 Pathogenesis-related transcriptional factor and ERF, DNA-binding	7.54052	93.8179	40.4118	98.9975	707.435	4000.67	5.65517	2.49957
Solyc12g056980.1.1	Ethylene responsive transcription factor 2b (AHRD V1 *-*- C0J9I6_9ROSA); contains Interpro domain(s) IPR001471 Pathogenesis-related transcriptional factor and ERF, DNA-binding	28.0268	96.9697	112.369	99.1342	2717.75	11139.6	4.09884	2.03521
Solyc01g065980.1.1	Ethylene responsive transcription factor 2b (AHRD V1 *-** C0J9I6_9ROSA); contains Interpro domain(s) IPR001471 Pathogenesis-related transcriptional factor and ERF, DNA-binding	502.57	99.6078	1622.03	100	50059.9	162203	3.24018	1.69608
Solyc08g066660.1.1	Ethylene-responsive transcription factor 1 (AHRD V1 *-*- ERF1_ORYSJ); contains Interpro domain(s) IPR001471 Pathogenesis-related transcriptional factor and ERF, DNA-binding	7.93209	89.6499	28.7982	99.5434	711.111	2866.67	4.03125	2.01123
Solyc08g080290.1.1	Ethylene-responsive transcription factor 1 (AHRD V1 *-** ERF1_ORYSJ); contains Interpro domain(s) IPR001471 Pathogenesis-related transcriptional factor and ERF, DNA-binding	7.2535	98.7421	14.8252	97.8616	716.226	1450.82	2.02564	1.01838
Solyc04g054910.1.1	Ethylene-responsive transcription factor 13 (AHRD V1 *-*- ERF99_ARATH); contains Interpro domain(s) IPR001471 Pathogenesis-related transcriptional factor and ERF, DNA-binding	378.273	97.2521	1161.37	100	36787.8	116137	3.15695	1.65853
Solyc03g005500.1.1	Ethylene-responsive transcription factor 14 (AHRD V1 **** ERF97_ARATH); contains Interpro domain(s) IPR001471 Pathogenesis-related transcriptional factor and ERF, DNA-binding	3.82199	97.9487	28.4416	98.7179	374.359	2807.69	7.5	2.90689
Solyc11g011740.1.1	Ethylene-responsive transcription factor 2 (AHRD V1 *-*- B6U860_MAIZE); contains Interpro domain(s) IPR001471 Pathogenesis-related transcriptional factor and ERF, DNA-binding	3.59016	45.951	37.6145	98.6817	164.972	3711.86	22.5	4.49185
Solyc03g093560.1.1	Ethylene-responsive transcription factor 2 (AHRD V1 ***- B6U860_MAIZE); contains Interpro domain(s) IPR001471 Pathogenesis-related transcriptional factor and ERF, DNA-binding	38.325	97.9592	161.708	98.6395	3754.29	15950.7	4.24868	2.08701
Solyc03g114440.1.1	Ethylene-responsive transcription factor 3 (AHRD V1 *-*- B6SM68_MAIZE); contains Interpro domain(s) IPR001471 Pathogenesis-related transcriptional factor and ERF, DNA-binding	1.02098	52.963	2.83495	57.2222	54.0741	162.222	3	1.58496
Solyc03g119580.1.1	Ethylene-responsive transcription factor 4 (AHRD V1 *-*- B6THY5_MAIZE); contains Interpro domain(s) IPR001471 Pathogenesis-related transcriptional factor and ERF, DNA-binding	3.77066	83.5924	6.7907	96.5458	315.199	655.613	2.08	1.05658
Solyc04g009450.1.1	Ethylene-responsive transcription factor 4 (AHRD V1 *-*- B6THY5_MAIZE); contains Interpro domain(s) IPR001471 Pathogenesis-related transcriptional factor and ERF, DNA-binding	1.46667	60.8333	2.87001	87.6111	89.2222	251.444	2.81818	1.49476
Solyc03g007460.1.1	Ethylene-responsive transcription factor 4 (AHRD V1 *-*- ERF4_TOBAC); contains Interpro domain(s) IPR001471 Pathogenesis-related transcriptional factor and ERF, DNA-binding	3.26866	78.7573	12.4961	96.1377	257.431	1201.34	4.66667	2.22239
Solyc03g120840.1.1	Ethylene-responsive transcription factor 4 (AHRD V1 *-*- ERF78_ARATH); contains Interpro domain(s) IPR001471 Pathogenesis-related transcriptional factor and ERF, DNA-binding	23.2497	98.8	61.7541	98.6667	2297.07	6093.07	2.65254	1.40738
Solyc12g008350.1.1	Ethylene-responsive transcription factor 4 (AHRD V1 *-*- ERF78_ARATH); contains Interpro domain(s) IPR001471 Pathogenesis-related transcriptional factor and ERF, DNA-binding	8.58824	98.2222	35.6417	99.2222	843.556	3536.44	4.19231	2.06774
Solyc11g042560.1.1	Ethylene-responsive transcription factor 4 (AHRD V1 *-*- ERF78_ARATH); contains Interpro domain(s) IPR001471 Pathogenesis-related transcriptional factor and ERF, DNA-binding	1.29778	43.1034	9.00193	99.4253	55.9387	895.019	16	4
Solyc03g117130.1.1	Ethylene-responsive transcription factor 4 (AHRD V1 *-** ERF78_ARATH); contains Interpro domain(s) IPR001471 Pathogenesis-related transcriptional factor and ERF, DNA-binding	142.41	99.7955	315.336	99.7955	14211.9	31469.1	2.21429	1.14684
Solyc03g026270.1.1	Ethylene-responsive transcription factor 4 (AHRD V1 *-** ERF78_ARATH); contains Interpro domain(s) IPR001471 Pathogenesis-related transcriptional factor and ERF, DNA-binding	16.1137	96.7638	43.5147	99.3528	1559.22	4323.3	2.77273	1.47131
Solyc05g051310.1.1	Ethylene-responsive transcription factor 5 (AHRD V1 *-*- ERF5_NICSY)	3.41121	79.2593	15.2952	97.2222	270.37	1487.04	5.5	2.45943
Solyc06g065820.1.1	Ethylene-responsive transcription factor 7 (AHRD V1 *-** ERF83_ARATH); contains Interpro domain(s) IPR001471 Pathogenesis-related transcriptional factor and ERF, DNA-binding	6.19081	92.0325	106.573	99.3496	569.756	10588	18.5833	4.21594
Solyc11g012980.1.1	Ethylene-responsive transcription factor 9 (AHRD V1 *-*- ERF80_ARATH); contains Interpro domain(s) IPR001471 Pathogenesis-related transcriptional factor and ERF, DNA-binding	2.55326	95.303	35.2646	98.4848	243.333	3473.03	14.2727	3.83519
Solyc06g072370.1.1	GAGA-binding transcriptional activator (AHRD V1 ***- Q2PQS1_ARATH); contains Interpro domain(s) IPR010409 GAGA binding-like	8.27391	98.374	21.0811	97.3287	813.937	2051.8	2.52083	1.3339	GAGA
Solyc01g059960.1.1	GAI-like protein 1 (Fragment) (AHRD V1 **-- A1YWM9_9ROSI); contains Interpro domain(s) IPR005202 GRAS transcription factor	1.14062	9.02044	2.20955	60.5356	10.2889	133.756	13	3.70044	GRAS
Solyc10g086380.1.1	GAI-like protein 1 (Fragment) (AHRD V1 ***- A1YWN9_9ROSI); contains Interpro domain(s) IPR005202 GRAS transcription factor	4.93243	86.3813	22.5056	99.2866	426.07	2234.5	5.24444	2.39079	GRAS
Solyc05g056120.1.1	GATA transcription factor 1 (AHRD V1 *-*- Q0WTQ5_ARATH); contains Interpro domain(s) IPR016679 Transcription factor, GATA, plant	42.2474	99.3902	237.64	99.8984	4198.98	23739.8	5.65371	2.4992
Solyc05g054400.1.1	GATA transcription factor 22 (AHRD V1 *-*- B6U513_MAIZE); contains Interpro domain(s) IPR000679 Zinc finger, GATA-type	44.714	99.4949	116.108	99.4949	4448.82	11552.2	2.59669	1.37667
Solyc12g099370.1.1	GATA transcription factor 22 (AHRD V1 *-*- B6U513_MAIZE); contains Interpro domain(s) IPR000679 Zinc finger, GATA-type	16.4792	99.6055	58.7561	97.0414	1641.42	5701.78	3.47368	1.79647
Solyc01g100220.1.1	GATA transcription factor 22 (AHRD V1 *-*- B6U513_MAIZE); contains Interpro domain(s) IPR000679 Zinc finger, GATA-type	5.22762	86.8889	20.2584	92.8889	454.222	1881.78	4.14286	2.05063
Solyc01g060490.1.1	GATA transcription factor 22 (AHRD V1 *-*- B6U513_MAIZE); contains Interpro domain(s) IPR000679 Zinc finger, GATA-type	1	28.2946	2.33333	84.8837	28.2946	198.062	7	2.80735
Solyc04g015360.1.1	GATA transcription factor 9 (AHRD V1 *-*- B6STZ1_MAIZE); contains Interpro domain(s) IPR000679 Zinc finger, GATA-type	26.2014	98.9152	82.6415	99.3097	2591.72	8207.1	3.16667	1.66297
Solyc08g066510.1.1	GATA transcription factor 9 (AHRD V1 *-*- B6STZ1_MAIZE); contains Interpro domain(s) IPR016679 Transcription factor, GATA, plant	1.168	11.5741	1.40836	28.7963	13.5185	40.5556	3	1.58496
Solyc02g069320.1.1	Genomic DNA chromosome 5 P1 clone MPH15 (AHRD V1 **-- Q9FG25_ARATH); contains Interpro domain(s) IPR003690 Mitochodrial transcription termination factor-related	3.78193	96.2319	9.07728	99.7681	363.942	905.623	2.48837	1.3152	-
Solyc08g014030.1.1	GRAS family transcription factor (AHRD V1 **-- B9MY72_POPTR); contains Interpro domain(s) IPR005202 GRAS transcription factor	8.48976	97.136	17.5435	98.6476	824.662	1730.63	2.09859	1.06942
Solyc02g092370.1.1	GRAS family transcription factor (AHRD V1 **-- B9NAS9_POPTR); contains Interpro domain(s) IPR005202 GRAS transcription factor	3.87875	96.3255	34.9632	99.7375	373.622	3487.14	9.33333	3.22239
Solyc12g049320.1.1	GRAS family transcription factor (AHRD V1 **-- Q4VYC3_POPTR); contains Interpro domain(s) IPR005202 GRAS transcription factor	1.1202	48.6318	2.54863	49.8756	54.4776	127.114	2.33333	1.22239
Solyc01g100200.1.1	GRAS family transcription factor (AHRD V1 **-* B9GJL6_POPTR); contains Interpro domain(s) IPR005202 GRAS transcription factor	37.1026	99.9	97.7973	99.6002	3706.55	9740.63	2.62795	1.39394
Solyc02g092570.1.1	GRAS family transcription factor (AHRD V1 **-* B9GYX5_POPTR); contains Interpro domain(s) IPR005202 GRAS transcription factor	1.14062	9.71906	3.73649	80.1063	11.0858	299.317	27	4.75489
Solyc08g080400.1.1	GRAS family transcription factor (Fragment) (AHRD V1 *--* B1Q3B1_BRACM); contains Interpro domain(s) IPR005202 GRAS transcription factor	4.96501	99.4608	17.1301	99.8529	493.824	1710.49	3.46377	1.79234
Solyc12g099900.1.1	GRAS family transcription factor (Fragment) (AHRD V1 **-- B9NHP2_POPTR); contains Interpro domain(s) IPR005202 GRAS transcription factor	35.6123	99.3603	120.645	99.8579	3538.45	12047.3	3.40469	1.76752
Solyc04g078770.1.1	Heat stress transcription factor (AHRD V1 *-*- D4QAU8_CARPA); contains Interpro domain(s) IPR000232 Heat shock factor (HSF)-type, DNA-binding	7.62129	90.2124	21.2946	96.8606	687.535	2062.6	3	1.58496
Solyc10g079380.1.1	Heat stress transcription factor (AHRD V1 ***- D4QAU8_CARPA); contains Interpro domain(s) IPR000232 Heat shock factor (HSF)-type, DNA-binding	3.12857	91.1458	8.99063	97.2656	285.156	874.479	3.06667	1.61667
Solyc06g053950.1.1	Heat stress transcription factor A-2c (AHRD V1 *-*- HFA2C_ORYSJ)	16.044	94.0568	47.1458	99.2248	1509.04	4678.04	3.1	1.63227
Solyc06g053960.1.1	Heat stress transcription factor A3 (AHRD V1 ***- D1M7W9_SOLLC); contains Interpro domain(s) IPR000232 Heat shock factor (HSF)-type, DNA-binding	12.8824	95.1049	30.5023	99.3007	1225.17	3028.9	2.47222	1.30581
Solyc04g008820.1.1	HMG transcription factor (Fragment) (AHRD V1 *--* Q676W2_HYAOR); contains Interpro domain(s) IPR000910 High mobility group, HMG1/HMG2	13.5228	98.3025	146.68	99.3827	1329.32	14577.5	10.9661	3.45498	-
Solyc11g006200.1.1	Homeobox transcription factor Hox7-like protein (AHRD V1 **-- Q7X5W7_ORYSJ); contains Interpro domain(s) IPR018500 DDT subgroup	5.8289	97.3173	21.2052	99.7842	567.253	2115.94	3.73016	1.89924	-
Solyc08g075510.1.1	JmjC domain protein (AHRD V1 **-- Q1D441_MYXXD); contains Interpro domain(s) IPR003347 Transcription factor jumonji/aspartyl beta-hydroxylase	6.09956	99.2063	15.3964	97.0018	605.115	1493.47	2.46809	1.30339	-
Solyc02g085750.1.1	LuxR family transcriptional regulator (Fragment) (AHRD V1 *-*- D9ZBL8_9CARY)	1.19672	12.8692	2.0977	73.4177	15.4008	154.008	10	3.32193	-
Solyc08g065810.1.1	Lysine-specific demethylase 3B (AHRD V1 **-- KDM3B_HUMAN); contains Interpro domain(s) IPR013129 Transcription factor jumonji	1.87179	70.9091	5.15901	85.7576	132.727	442.424	3.33333	1.73697	-
Solyc08g005240.1.1	Lysine-specific demethylase 5B (AHRD V1 *--* KDM5B_HUMAN); contains Interpro domain(s) IPR013129 Transcription factor jumonji	2.47458	77.9392	5.87616	99.5597	192.867	585.029	3.03333	1.6009	-
Solyc01g105800.1.1	MADS box transcription factor (AHRD V1 **-- Q2NNB9_ELAGV); contains Interpro domain(s) IPR002100 Transcription factor, MADS-box	8.75079	75.4762	171.227	87.5	660.476	14982.4	22.6842	4.50362
Solyc02g065730.1.1	MADS box transcription factor (AHRD V1 ***- Q689E7_GENTR); contains Interpro domain(s) IPR002100 Transcription factor, MADS-box	24.7493	99.5745	54.1748	99.0071	2464.4	5363.69	2.17647	1.12199
Solyc12g056460.1.1	MADS box transcription factor (AHRD V1 **** C3PTE7_POPTO); contains Interpro domain(s) IPR002100 Transcription factor, MADS-box	12.9034	98.3897	63.8602	99.0338	1269.57	6324.32	4.98148	2.31657
Solyc02g063500.1.1	MADS-box protein 84 (AHRD V1 ***- Q198I2_ORYSI); contains Interpro domain(s) IPR002100 Transcription factor, MADS-box	1.15873	94.382	19.7297	97.0037	109.363	1913.86	17.5	4.12928
Solyc03g119680.1.1	MADS-box protein-like (AHRD V1 *-*- Q6YTZ9_ORYSJ); contains Interpro domain(s) IPR002100 Transcription factor, MADS-box	3.02277	90.4494	8.468	93.633	273.408	792.884	2.9	1.53605
Solyc00g179240.1.1	MADS-box transcription factor (AHRD V1 ***- Q1EMR8_PLAMJ); contains Interpro domain(s) IPR002100 Transcription factor, MADS-box	3.74359	94.5455	9.29936	95.1515	353.939	884.848	2.5	1.32193
Solyc10g017630.1.1	MADS-box transcription factor (AHRD V1 **** Q1EMR8_PLAMJ); contains Interpro domain(s) IPR002487 Transcription factor, K-box	1	27.8095	2.14706	64.7619	27.8095	139.048	5	2.32193
Solyc04g078300.1.1	MADS-box transcription factor 1 (AHRD V1 *-*- D1MFS6_HEVBR); contains Interpro domain(s) IPR002100 Transcription factor, MADS-box	1.1145	13.0348	1.31532	33.1343	14.5274	43.5821	3	1.58496
Solyc03g115910.1.1	MADS-box transcription factor 1 (AHRD V1 *-*- D1MFS6_HEVBR); contains Interpro domain(s) IPR002100 Transcription factor, MADS-box	1.02098	11.4035	1.33333	34.9282	11.6427	46.571	4	2
Solyc01g092950.1.1	MADS-box transcription factor 2 (AHRD V1 **** D1MFS7_HEVBR); contains Interpro domain(s) IPR002487 Transcription factor, K-box	36.6478	79.1667	122.205	79.6474	2901.28	9733.33	3.35484	1.74624
Solyc04g076680.1.1	MADS-box transcription factor-like protein (AHRD V1 ***- Q9M2M4_ARATH); contains Interpro domain(s) IPR002100 Transcription factor, MADS-box	1	76.0417	20.2778	93.75	76.0417	1901.04	25	4.64386
Solyc04g076700.1.1	MADS-box transcription factor-like protein (AHRD V1 ***- Q9M2M4_ARATH); contains Interpro domain(s) IPR002487 Transcription factor, K-box	2.34538	62.406	10.882	80.7018	146.366	878.195	6	2.58496
Solyc05g007840.1.1	Mitochondrial transcription termination factor (Fragment) (AHRD V1 *--- C6FB10_PSEMZ); contains Interpro domain(s) IPR003690 Mitochodrial transcription termination factor-related	14.1187	92.1986	71.956	92.0973	1301.72	6626.95	5.09091	2.34792	-
Solyc04g076280.1.1	MPF2-like (Fragment) (AHRD V1 ***- A8QYX1_9SOLA); contains Interpro domain(s) IPR002487 Transcription factor, K-box	3.06723	80.9524	132.399	89.4558	248.299	11843.9	47.7	5.57592	-
Solyc11g071300.1.1	Myb (AHRD V1 ***- Q948S6_TOBAC); contains Interpro domain(s) IPR015495 Myb transcription factor	2.68671	74.8656	7.3173	99.2272	201.142	726.075	3.60976	1.8519
Solyc06g066180.1.1	Myb family transcription factor (AHRD V1 *--- D7L484_ARALY); contains Interpro domain(s) IPR006447 Myb-like DNA-binding region, SHAQKYF class	3.10039	93.8406	8.35992	88.587	290.942	740.58	2.54545	1.34792
Solyc02g080860.1.1	Myb family transcription factor (AHRD V1 *--- D7LIV0_ARALY); contains Interpro domain(s) IPR006447 Myb-like DNA-binding region, SHAQKYF class	1	19.1601	2.31013	41.4698	19.1601	95.8005	5	2.32193
Solyc12g098370.1.1	Myb family transcription factor (AHRD V1 **-- D7L484_ARALY); contains Interpro domain(s) IPR006447 Myb-like DNA-binding region, SHAQKYF class	34.3626	97.6898	103.872	99.89	3356.88	10375.8	3.09091	1.62803
Solyc08g076010.1.1	Myb family transcription factor (AHRD V1 *--* D7L484_ARALY); contains Interpro domain(s) IPR006447 Myb-like DNA-binding region, SHAQKYF class	8.33204	70.9945	14.8613	82.3204	591.529	1223.39	2.06818	1.04836
Solyc09g010840.1.1	Myb family transcription factor (AHRD V1 **-* D1LXI9_9ROSI); contains Interpro domain(s) IPR015495 Myb transcription factor	97.4689	99.446	307.967	99.6307	9692.89	30682.9	3.16551	1.66244
Solyc07g052490.1.1	Myb family transcription factor (AHRD V1 **** D7M4Z5_ARALY); contains Interpro domain(s) IPR015495 Myb transcription factor	2.63063	87.0588	8	85.8824	229.02	687.059	3	1.58496
Solyc10g076820.1.1	Myb family transcription factor (Fragment) (AHRD V1 **-- D7M1F0_ARALY); contains Interpro domain(s) IPR006447 Myb-like DNA-binding region, SHAQKYF class	1.48475	69.2488	25.4976	98.1221	102.817	2501.88	24.3333	4.60486
Solyc09g014250.1.1	Myb family transcription factor (Fragment) (AHRD V1 **-* D7M1F0_ARALY); contains Interpro domain(s) IPR006447 Myb-like DNA-binding region, SHAQKYF class	10.6787	94.8805	33.6398	97.2696	1013.2	3272.13	3.22951	1.69131
Solyc03g096350.1.1	Myb family transcription factor (Fragment) (AHRD V1 **-* D7M1F0_ARALY); contains Interpro domain(s) IPR006447 Myb-like DNA-binding region, SHAQKYF class	6.34783	92.3358	32.0399	97.5669	586.131	3126.03	5.33333	2.41504
Solyc10g052470.1.1	Myb family transcription factor (Fragment) (AHRD V1 **** D7KSM0_ARALY); contains Interpro domain(s) IPR017884 SANT, eukarya	10.0305	98.1273	29.5344	98.1273	984.27	2898.13	2.94444	1.558
Solyc10g085620.1.1	Myb family transcription factor-like (AHRD V1 *--- Q6H510_ORYSJ); contains Interpro domain(s) IPR006447 Myb-like DNA-binding region, SHAQKYF class	16.5119	97.7556	34.7561	99.1687	1614.13	3446.72	2.13534	1.09446
Solyc11g011770.1.1	Myb family transcription factor-like (AHRD V1 *--- Q84NK2_ORYSJ); contains Interpro domain(s) IPR006447 Myb-like DNA-binding region, SHAQKYF class	10.512	98.9921	22.5105	98.9921	1040.6	2228.37	2.14141	1.09856
Solyc04g079600.1.1	Myb family transcription factor-like (AHRD V1 *--* Q84NK2_ORYSJ); contains Interpro domain(s) IPR006447 Myb-like DNA-binding region, SHAQKYF class	1.45033	32.5782	5.62174	95.2535	47.2492	535.491	11.3333	3.5025
Solyc06g066340.1.1	Myb family transcription factor-like protein (AHRD V1 *--- Q84UP8_ORYSJ); contains Interpro domain(s) IPR006447 Myb-like DNA-binding region, SHAQKYF class	24.1943	99.8858	64.7216	99.6575	2416.67	6450	2.66897	1.41628
Solyc03g112390.1.1	Myb transcription factor (AHRD V1 *--- D6BV29_ORYSJ); contains Interpro domain(s) IPR015495 Myb transcription factor	8.45502	98.8753	18.9845	99.0798	835.992	1880.98	2.25	1.16993
Solyc10g080460.1.1	MYB transcription factor (AHRD V1 *--- Q5IWM2_WHEAT); contains Interpro domain(s) IPR006447 Myb-like DNA-binding region, SHAQKYF class	1	25.9556	4.8241	91.4667	25.9556	441.244	17	4.08746
Solyc11g069030.1.1	MYB transcription factor (AHRD V1 *--- Q9T066_ARATH); contains Interpro domain(s) IPR017930 Myb-type HTH DNA-binding domain	20.073	98.2068	98.1644	98.8397	1971.31	9702.53	4.92187	2.29921
Solyc10g086270.1.1	MYB transcription factor (AHRD V1 **-- A9YY82_SOLTU); contains Interpro domain(s) IPR015495 Myb transcription factor	1	18.7179	1.31532	42.6923	18.7179	56.1538	3	1.58496
Solyc10g086250.1.1	MYB transcription factor (AHRD V1 **-- A9YY82_SOLTU); contains Interpro domain(s) IPR015495 Myb transcription factor	2.7375	77.2947	8.53247	92.9952	211.594	793.478	3.75	1.90689
Solyc04g079360.1.1	MYB transcription factor (AHRD V1 *-*- O23160_ARATH); contains Interpro domain(s) IPR015495 Myb transcription factor	32.9235	98.1555	79.0508	98.5507	3231.62	7790.51	2.41071	1.26946
Solyc05g007870.1.1	MYB transcription factor (AHRD V1 *-*- Q9C5P9_ARATH); contains Interpro domain(s) IPR015495 Myb transcription factor	1.21162	38.437	2.66802	78.5486	46.571	209.569	4.5	2.16993
Solyc10g081320.1.1	MYB transcription factor (AHRD V1 *--* Q9C5P9_ARATH); contains Interpro domain(s) IPR015495 Myb transcription factor	3.53058	73.2292	34.3347	98.3333	258.542	3376.25	13.0588	3.70695
Solyc11g071500.1.1	MYB transcription factor (AHRD V1 *-*- Q9FNN6_ARATH); contains Interpro domain(s) IPR006447 Myb-like DNA-binding region, SHAQKYF class	3.51085	91.6667	10.4571	98.3333	321.828	1028.28	3.19512	1.67587
Solyc04g074170.1.1	MYB transcription factor (AHRD V1 *--* Q9SBF3_ARATH); contains Interpro domain(s) IPR015495 Myb transcription factor	1.02098	13.6581	3.37827	94.9379	13.9446	320.726	23	4.52356
Solyc06g005330.1.1	MYB transcription factor (AHRD V1 *-** Q56UT4_ORYSJ); contains Interpro domain(s) IPR015495 Myb transcription factor	1.68462	36.5682	5.42568	83.263	61.6034	451.758	7.33333	2.87447
Solyc08g076710.1.1	MYB transcription factor (AHRD V1 *-** Q6R054_ARATH); contains Interpro domain(s) IPR015495 Myb transcription factor	2.04196	58.4867	40.0491	99.8978	119.427	4000.82	33.5	5.06609
Solyc01g094360.1.1	MYB transcription factor (AHRD V1 *-** Q6R098_ARATH); contains Interpro domain(s) IPR015495 Myb transcription factor	2.90942	59.3548	4.71511	93.2258	172.688	439.57	2.54545	1.34792
Solyc06g005310.1.1	MYB transcription factor (AHRD V1 *-** Q9C9G7_ARATH); contains Interpro domain(s) IPR015495 Myb transcription factor	1	28.131	9.73333	98.2659	28.131	956.455	34	5.08746
Solyc10g005460.1.1	MYB transcription factor (AHRD V1 **-* Q9LDR8_ARATH); contains Interpro domain(s) IPR015495 Myb transcription factor	13.4002	99.4692	34.0043	99.3631	1332.91	3378.77	2.53488	1.34192
Solyc02g079280.1.1	MYB transcription factor (AHRD V1 **-* Q9LDR8_ARATH); contains Interpro domain(s) IPR015495 Myb transcription factor	9.64019	95.9596	55.6907	97.9798	925.069	5456.57	5.89855	2.56036
Solyc04g014470.1.1	MYB transcription factor (AHRD V1 **-* Q9SPG7_ARATH); contains Interpro domain(s) IPR015495 Myb transcription factor	2.54863	90.0112	10.0975	98.9899	229.405	999.551	4.35714	2.12338
Solyc04g077260.1.1	MYB transcription factor (AHRD V1 *-** Q9T066_ARATH); contains Interpro domain(s) IPR015495 Myb transcription factor	2.53472	58.8957	17.4767	96.5235	149.284	1686.91	11.3	3.49825
Solyc02g087960.1.1	MYB transcription factor (AHRD V1 **** Q9SN78_ARATH); contains Interpro domain(s) IPR015495 Myb transcription factor	7.16029	95.1081	15.6488	99.7725	681.001	1561.32	2.29268	1.19704
Solyc11g011050.1.1	MYB transcription factor (AHRD V1 **** Q9SPG7_ARATH); contains Interpro domain(s) IPR015495 Myb transcription factor	3.85479	97.7419	24.9114	99.5699	376.774	2480.43	6.58333	2.71882
Solyc01g102340.1.1	Myb-like transcription factor (AHRD V1 *--- B8XPP3_9ROSI); contains Interpro domain(s) IPR015495 Myb transcription factor	27.5255	99.3755	73.6854	99.7658	2735.36	7351.29	2.6875	1.42626
Solyc10g005550.1.1	Myb-related transcription factor (AHRD V1 *--* A7ULI0_DATME); contains Interpro domain(s) IPR015495 Myb transcription factor	6.6042	84.5628	12.5022	94.1257	558.47	1176.78	2.10714	1.07529
Solyc05g055030.1.1	Myb-related transcription factor (AHRD V1 **-* B5RHV2_MUSBA); contains Interpro domain(s) IPR015495 Myb transcription factor	2.99842	96.347	14.6225	98.7823	288.889	1444.44	5	2.32193
Solyc09g090130.1.1	Myb-related transcription factor (AHRD V1 **** A7ULI0_DATME); contains Interpro domain(s) IPR015495 Myb transcription factor	30.005	98.8848	126.231	99.7522	2967.04	12591.8	4.2439	2.08539
Solyc08g006020.1.1	NAC domain transcription factor (AHRD V1 *-** B6U2D4_MAIZE); contains Interpro domain(s) IPR003441 No apical meristem (NAM) protein	1	16.0616	2.01534	71.7272	16.0616	144.554	9	3.16993
Solyc07g045030.1.1	NAC domain transcription factor (AHRD V1 *-** B6U2D4_MAIZE); contains Interpro domain(s) IPR003441 No apical meristem (NAM) protein	1.168	12.5502	2.14133	75.3012	14.6586	161.245	11	3.45943
Solyc02g061780.1.1	NAC domain transcription factor (AHRD V1 **** Q5DM35_WHEAT); contains Interpro domain(s) IPR003441 No apical meristem (NAM) protein	3.79221	73.3333	43.4809	99.5918	278.095	4330.34	15.5714	3.96083
Solyc10g079150.1.1	Nuclear transcription factor Y subunit A-1 (AHRD V1 *-*- B6TAR1_MAIZE); contains Interpro domain(s) IPR001289 CCAAT-binding transcription factor, subunit B	2.7642	88.0303	19.2702	97.5758	243.333	1880.3	7.72727	2.94996
Solyc01g087240.1.1	Nuclear transcription factor Y subunit A-1 (AHRD V1 *-** B6TAR1_MAIZE); contains Interpro domain(s) IPR001289 CCAAT-binding transcription factor, subunit B	93.1881	99.1228	256.382	99.7807	9237.06	25582	2.7695	1.46962
Solyc01g006930.1.1	Nuclear transcription factor Y subunit A-2 (AHRD V1 **** B6SM21_MAIZE); contains Interpro domain(s) IPR001289 CCAAT-binding transcription factor, subunit B	28.1255	98.7179	110.28	100	2776.5	11028	3.97191	1.98983
Solyc12g009050.1.1	Nuclear transcription factor Y subunit A-3 (AHRD V1 *-*- B6TQI5_MAIZE); contains Interpro domain(s) IPR001289 CCAAT-binding transcription factor, subunit B	8.63338	99.8688	21.9	99.7375	862.205	2184.25	2.53333	1.34104
Solyc03g121940.1.1	Nuclear transcription factor Y subunit A-3 (AHRD V1 *-*- B6TQI5_MAIZE); contains Interpro domain(s) IPR001289 CCAAT-binding transcription factor, subunit B	15.518	92.011	48.304	92.4242	1427.82	4464.46	3.12676	1.64467
Solyc08g062210.1.1	Nuclear transcription factor Y subunit A-3 (AHRD V1 **** B6TQI5_MAIZE); contains Interpro domain(s) IPR001289 CCAAT-binding transcription factor, subunit B	76.8814	100	437.402	99.7955	7688.14	43650.7	5.67767	2.5053
Solyc04g009520.1.1	Nuclear transcription factor Y subunit B-3 (AHRD V1 **** B6SUG8_MAIZE); contains Interpro domain(s) IPR003957 Transcription factor, CBFA/NFYB, DNA topoisomerase	4.09346	81.9923	11.2308	89.6552	335.632	1006.9	3	1.58496
Solyc05g015330.1.1	Nuclear transcription factor Y subunit C-1 (AHRD V1 **-- B6SWV5_MAIZE); contains Interpro domain(s) IPR003958 Transcription factor CBF/NF-Y/archaeal histone	1	33.5632	30.9176	97.7011	33.5632	3020.69	90	6.49185
Solyc02g091030.1.1	Nuclear transcription factor Y subunit C-2 (AHRD V1 *-*- B4FWZ1_MAIZE); contains Interpro domain(s) IPR003958 Transcription factor CBF/NF-Y/archaeal histone	12.136	97.591	25.5104	99.6067	1184.37	2541	2.14545	1.10128
Solyc01g008910.1.1	Scarecrow transcription factor family protein (AHRD V1 **-* D7MIP9_ARALY); contains Interpro domain(s) IPR005202 GRAS transcription factor	13.8695	96.3662	50.5738	99.8602	1336.55	5050.31	3.77863	1.91786
Solyc06g035620.1.1	Scarecrow-like 1 transcription factor (Fragment) (AHRD V1 **-* B1PPU0_PINPS); contains Interpro domain(s) IPR005202 GRAS transcription factor	18.8764	89.0928	40.5836	88.3792	1681.75	3586.75	2.13274	1.09271
Solyc01g103870.1.1	SRF-type transcription factor family protein (AHRD V1 ***- Q53J20_SOLLC); contains Interpro domain(s) IPR002100 Transcription factor, MADS-box	1.56989	49.2063	2.11594	91.2698	77.2487	193.122	2.5	1.32193	MADS
Solyc08g083090.1.1	Susceptibility homeodomain transcription factor (Fragment) (AHRD V1 ***- Q8SAA7_ORYSA); contains Interpro domain(s) IPR007493 Protein of unknown function DUF538	43.1652	98.9247	109.5	98.9247	4270.11	10832.3	2.53676	1.34299	-
Solyc02g068200.1.1	TCP family transcription factor (AHRD V1 *-** A6MCZ2_9ORYZ); contains Interpro domain(s) IPR005333 Transcription factor, TCP	29.3431	99.6337	63.3924	99.2674	2923.57	6292.8	2.15244	1.10597
Solyc06g065190.1.1	TCP family transcription factor (AHRD V1 *-** A6MCZ2_9ORYZ); contains Interpro domain(s) IPR005333 Transcription factor, TCP	14.8704	99.3865	49.068	99.182	1477.91	4866.67	3.29293	1.71937
Solyc06g069240.1.1	Teosinte-branched-like protein (Fragment) (AHRD V1 *-*- Q9FNU7_POPTR); contains Interpro domain(s) IPR005333 Transcription factor, TCP	9.95168	94.9222	41.5762	98.9353	944.636	4113.35	4.35443	2.12248	TCP
Solyc06g060510.1.1	Transcription elongation factor SPT5 (AHRD V1 *--- SPT5H_DANRE); contains Interpro domain(s) IPR010605 Protein of unknown function DUF1191	3.84211	91.2913	7.65262	97.3974	350.751	745.345	2.125	1.08746
Solyc12g036470.1.1	Transcription factor (AHRD V1 *-*- D6MKM4_9ASPA); contains Interpro domain(s) IPR011598 Helix-loop-helix DNA-binding	51.2973	99.3895	140.282	99.7558	5098.41	13993.9	2.74476	1.45668	HLH
Solyc12g010170.1.1	Transcription factor (AHRD V1 *-*- D6MKM4_9ASPA); contains Interpro domain(s) IPR011598 Helix-loop-helix DNA-binding	2.06848	72.7663	8.86016	97.6804	150.515	865.464	5.75	2.52356	HLH
Solyc09g065100.1.1	Transcription factor (AHRD V1 *--* Q9M4A8_MAIZE); contains Interpro domain(s) IPR001092 Basic helix-loop-helix dimerisation region bHLH	1.60188	31.2286	2.45004	64.1703	50.0245	157.22	3.14286	1.65208	bHLH
Solyc07g039570.1.1	Transcription factor (AHRD V1 *--* Q9M4A8_MAIZE); contains Interpro domain(s) IPR011598 Helix-loop-helix DNA-binding	1.14062	8.34964	2	61.9048	9.52381	123.81	13	3.70044	HLH
Solyc03g119390.1.1	Transcription factor (AHRD V1 *-** D6MKM4_9ASPA); contains Interpro domain(s) IPR011598 Helix-loop-helix DNA-binding	5.52021	94.3419	37.4035	99.385	520.787	3717.34	7.13793	2.83551	HLH
Solyc01g106460.1.1	Transcription factor (AHRD V1 **** Q9M4A8_MAIZE); contains Interpro domain(s) IPR011598 Helix-loop-helix DNA-binding	2.24041	53.4153	20.7135	99.1803	119.672	2054.37	17.1667	4.10154	HLH
Solyc04g071360.1.1	Transcription factor (Fragment) (AHRD V1 *--* D6MK04_9ASPA); contains Interpro domain(s) IPR017877 MYB-like	22.0941	99.542	50.3088	99.542	2199.29	5007.84	2.27703	1.18715
Solyc01g098720.1.1	Transcription factor (Fragment) (AHRD V1 *-** D6MJZ9_9ASPA); contains Interpro domain(s) IPR011598 Helix-loop-helix DNA-binding	3.14316	94.1236	21.7575	98.5816	295.846	2144.88	7.25	2.85798	HLH
Solyc07g054450.1.1	Transcription factor (Fragment) (AHRD V1 ***- D6MKF6_9ASPA); contains Interpro domain(s) IPR000770 SAND	60.3775	99.7126	139.229	99.1379	6020.4	13802.9	2.29268	1.19704
Solyc07g063970.1.1	Transcription factor (Fragment) (AHRD V1 *-** D6MKQ1_9ASPA); contains Interpro domain(s) IPR007087 Zinc finger, C2H2-type	1.87179	78.972	4.38474	95.9502	147.819	420.717	2.84615	1.50901	Zinc
Solyc10g080960.1.1	Transcription factor (Fragment) (AHRD V1 **-* D6MKQ8_9ASPA); contains Interpro domain(s) IPR006447 Myb-like DNA-binding region, SHAQKYF class	9.11338	98.0025	31.5375	98.2522	893.134	3098.63	3.46939	1.79468	-
Solyc05g009880.1.1	Transcription factor bHLH30 (AHRD V1 **-* BH030_ARATH); contains Interpro domain(s) IPR001092 Basic helix-loop-helix dimerisation region bHLH	6.47782	97.3422	32.1167	98.6711	630.565	3168.99	5.02564	2.32931	bHLH
Solyc05g007160.1.1	Transcription factor C-MYB (AHRD V1 *-** Q766Z9_ORYLA); contains Interpro domain(s) IPR015495 Myb transcription factor	43.1249	98.773	123.347	99.7273	4259.58	12301	2.88785	1.53	-
Solyc04g081350.1.1	Transcription factor E2F (AHRD V1 **** B9GQW1_POPTR); contains Interpro domain(s) IPR015633 E2F Family	2.61025	70.268	18.2654	99.0787	183.417	1809.72	9.86667	3.30256	E2F
Solyc01g007760.1.1	Transcription factor E2F (AHRD V1 **** Q9LEL4_DAUCA); contains Interpro domain(s) IPR015633 E2F Family	15.1865	96.8056	34.2092	99.5833	1470.14	3406.67	2.31724	1.21241	E2F
Solyc02g093280.1.1	Transcription factor EB (AHRD V1 *-*- TFEB_HUMAN); contains Interpro domain(s) IPR011598 Helix-loop-helix DNA-binding	1.28446	29.9912	29.5876	99.3843	38.5224	2940.55	76.3333	6.25424	HLH
Solyc01g006680.1.1	Transcription factor jumonji jmjC domain protein (AHRD V1 *-** D5NKF9_9BURK); contains Interpro domain(s) IPR003347 Transcription factor jumonji/aspartyl beta-hydroxylase	20.0271	98.6633	68.4757	99.7494	1975.94	6830.41	3.45679	1.78943	-
Solyc06g035570.1.1	Transcription factor MADS-box (AHRD V1 ***- A2Q6H2_MEDTR); contains Interpro domain(s) IPR002100 Transcription factor, MADS-box	3.74359	94.5455	11.9371	96.3636	353.939	1150.3	3.25	1.70044	MADS
Solyc10g005240.1.1	Transcription factor Myb (AHRD V1 **-- Q71KV1_CAPAN); contains Interpro domain(s) IPR015495 Myb transcription factor	1.33131	31.6956	2.28675	79.9615	42.1965	182.852	4.33333	2.11548	-
Solyc08g068320.1.1	Transcription factor myb (AHRD V1 *-** Q5QT32_ORYSA); contains Interpro domain(s) IPR015495 Myb transcription factor	7.83415	98.6526	21.7777	99.5829	772.859	2168.69	2.80606	1.48855	-
Solyc02g076920.1.1	Transcription factor MYC2 (AHRD V1 *--* RAP1_ARATH); contains Interpro domain(s) IPR001092 Basic helix-loop-helix dimerisation region bHLH	1	20.1936	2.0636	78.2849	20.1936	161.549	8	3	bHLH
Solyc04g014360.1.1	Transcription factor SPATULA (AHRD V1 *-** SPT_ARATH); contains Interpro domain(s) IPR001092 Basic helix-loop-helix dimerisation region bHLH	3.49577	87.0098	16.425	98.0392	304.167	1610.29	5.29412	2.40439	bHLH
Solyc02g087860.1.1	Transcription factor style2.1 (AHRD V1 **-* B6CG45_SOLPN); contains Interpro domain(s) IPR011598 Helix-loop-helix DNA-binding	1.36449	76.7025	3.96124	92.4731	104.659	366.308	3.5	1.80735	HLH
Solyc04g005660.1.1	Transcription factor style2.1 (AHRD V1 **** B6CG45_SOLPN); contains Interpro domain(s) IPR001092 Basic helix-loop-helix dimerisation region bHLH	1.66857	60.7639	6.08333	91.6667	101.389	557.639	5.5	2.45943	bHLH
Solyc09g009250.1.1	Trihelix transcription factor (AHRD V1 **-* Q6Q6T0_ARATH); contains Interpro domain(s) IPR017877 MYB-like	3.21844	61.152	50.9114	99.6324	196.814	5072.43	25.7727	4.68777	-
Solyc06g073980.1.1	Unknown Protein (AHRD V1); contains Interpro domain(s) IPR003340 Transcriptional factor B3	1.7381	75.6757	8.86768	83.0631	131.532	736.577	5.6	2.48543	-
Solyc04g051540.1.1	WRKY family transcription factor (AHRD V1 *-*- D7LBR5_ARALY); contains Interpro domain(s) IPR003657 DNA-binding WRKY	15.1994	96.7376	66.3636	99.8582	1470.35	6626.95	4.50704	2.17218
Solyc02g094270.1.1	WRKY transcription factor (AHRD V1 ***- A3FBG3_WHEAT); contains Interpro domain(s) IPR003657 DNA-binding WRKY	4.21522	96.2121	22.5193	98.2323	405.556	2212.12	5.45455	2.44746
Solyc04g072070.1.1	WRKY transcription factor 16 (AHRD V1 *-*- C9DI05_9ROSI); contains Interpro domain(s) IPR003657 DNA-binding WRKY	2.45791	43.2314	5.4513	89.6652	106.259	488.792	4.6	2.20163
Solyc08g062490.1.1	WRKY transcription factor 16 (AHRD V1 **** C9DI05_9ROSI); contains Interpro domain(s) IPR003657 DNA-binding WRKY	4.39098	73.0769	23.2833	97.619	320.879	2272.89	7.08333	2.82443
Solyc09g066010.1.1	WRKY transcription factor 25 (AHRD V1 ***- C9DI14_9ROSI); contains Interpro domain(s) IPR003657 DNA-binding WRKY	30.4721	99.0964	61.7296	99.498	3019.68	6141.97	2.03398	1.02431
Solyc02g093050.1.1	WRKY transcription factor 26 (AHRD V1 ***- C9DI15_9ROSI); contains Interpro domain(s) IPR003657 DNA-binding WRKY	194.12	99.8981	579.372	99.6942	19392.3	57760	2.97851	1.57459
Solyc02g071130.1.1	WRKY transcription factor 29 (AHRD V1 ***- C9DI18_9ROSI); contains Interpro domain(s) IPR003657 DNA-binding WRKY	15.427	96.2264	100.994	98.9518	1484.49	9993.5	6.73196	2.75103
Solyc12g011200.1.1	WRKY transcription factor 29 (AHRD V1 ***- C9DI18_9ROSI); contains Interpro domain(s) IPR003657 DNA-binding WRKY	4.35099	89.881	64.8566	99.6032	391.071	6459.92	16.5185	4.04601
Solyc01g058540.1.1	WRKY transcription factor 31 (AHRD V1 *-*- C9DI20_9ROSI); contains Interpro domain(s) IPR003657 DNA-binding WRKY	1.26225	35.5897	2.09856	49.9487	44.9231	104.821	2.33333	1.22239
Solyc05g053380.1.1	WRKY transcription factor 31 (AHRD V1 *-*- C9DI20_9ROSI); contains Interpro domain(s) IPR003657 DNA-binding WRKY	3.81977	77.4775	7.28306	97.0721	295.946	706.982	2.38889	1.25634
Solyc02g072190.1.1	WRKY transcription factor 5 (AHRD V1 ***- A7UGD2_SOLTU); contains Interpro domain(s) IPR003657 DNA-binding WRKY	27.3254	99.137	74.7495	99.0291	2708.95	7402.37	2.73256	1.45025
Solyc05g050340.1.1	WRKY transcription factor 6 (AHRD V1 *-*- C9DHZ5_9ROSI); contains Interpro domain(s) IPR003657 DNA-binding WRKY	18.2313	99.2886	50.1549	99.6951	1810.16	5000.2	2.7623	1.46587
Solyc09g015770.1.1	WRKY transcription factor 6 (AHRD V1 **** A7UGD3_SOLTU); contains Interpro domain(s) IPR003657 DNA-binding WRKY	36.6674	99.5434	79.2571	99.8858	3650	7916.67	2.16895	1.117
Solyc03g095770.1.1	WRKY transcription factor 6 (AHRD V1 **** A7UGD3_SOLTU); contains Interpro domain(s) IPR003657 DNA-binding WRKY	30.3493	98.9051	102.182	98.9051	3001.7	10106.3	3.36686	1.75141
Solyc02g067430.1.1	WRKY transcription factor 73 (AHRD V1 *-*- Q6IEK8_ORYSI); contains Interpro domain(s) IPR003657 DNA-binding WRKY	1.18219	18.6697	1.69205	45.6538	22.0711	77.2487	3.5	1.80735
Solyc06g070990.1.1	WRKY transcription factor 73 (AHRD V1 *-*- Q6IEK8_ORYSI); contains Interpro domain(s) IPR003657 DNA-binding WRKY	1.74271	38.6667	3.31432	88.1026	67.3846	292	4.33333	2.11548
Solyc03g113120.1.1	WRKY transcription factor 73 (AHRD V1 *-*- Q6IEK8_ORYSI); contains Interpro domain(s) IPR003657 DNA-binding WRKY	4.65536	93.5873	22.1184	99.746	435.683	2206.22	5.06383	2.34023
Solyc09g009760.1.1	Z-box binding factor 2 protein (AHRD V1 *-*- Q5K1L6_ARATH); contains Interpro domain(s) IPR011616 bZIP transcription factor, bZIP-1	1.87735	67.4	4.477	78.2667	126.533	350.4	2.76923	1.46949	BZIP
Solyc05g054650.1.1	Zinc finger transcription factor ZFP19 (AHRD V1 **** Q84NH1_ORYSJ); contains Interpro domain(s) IPR007087 Zinc finger, C2H2-type	27.3118	94.3355	55.3333	95.4248	2576.47	5280.17	2.04938	1.03519
Solyc05g054660.1.1	Zinc finger transcription factor ZFP19 (AHRD V1 **** Q84NH1_ORYSJ); contains Interpro domain(s) IPR007087 Zinc finger, C2H2-type	1.31532	22.0238	3.71975	31.1508	28.9683	115.873	4	2
Solyc03g025740.1.1	CCHC zinc finger protein (AHRD V1 *--- Q9GRG8_9TRYP); contains Interpro domain(s) IPR013084 Zinc finger, CCHC retroviral-type	6.67974	77.8626	23.1509	99.4911	520.102	2303.31	4.42857	2.14684
Solyc01g073860.1.1	CHP-rich zinc finger protein (AHRD V1 **-- C8CBB1_WHEAT); contains Interpro domain(s) IPR011424 C1-like	43.0989	99.5781	94.5071	99.2968	4291.7	9384.25	2.1866	1.12869
Solyc03g097960.1.1	CHP-rich zinc finger protein-like (AHRD V1 *--- Q8H5Y9_ORYSJ); contains Interpro domain(s) IPR011424 C1-like	2.19732	56.3089	4.10625	90.3955	123.729	371.186	3	1.58496
Solyc06g072460.1.1	CHP-rich zinc finger protein-like (AHRD V1 *--- Q8H5Y9_ORYSJ); contains Interpro domain(s) IPR011424 C1-like	25.0438	98.4726	79.8868	100	2466.13	7988.68	3.23936	1.69571
Solyc01g073830.1.1	CHP-rich zinc finger protein-like (AHRD V1 *--- Q8H5Y9_ORYSJ); contains Interpro domain(s) IPR011424 C1-like	3.59859	91.3183	16.3279	98.7138	328.617	1611.79	4.90476	2.29418
Solyc01g073840.1.1	CHP-rich zinc finger protein-like (AHRD V1 **-- Q9FK70_ARATH); contains Interpro domain(s) IPR011424 C1-like	5.08788	95.6522	13.4702	97.3913	486.667	1311.88	2.69565	1.43063
Solyc06g071130.1.1	CHY zinc finger containing protein (AHRD V1 *-*- C5P643_COCP7); contains Interpro domain(s) IPR008913 Zinc finger, CHY-type	1.12308	3.42827	1.43842	26.7669	3.85021	38.5021	10	3.32193
Solyc02g089500.1.1	CONSTANS (Fragment) (AHRD V1 ***- Q1HDK4_SOLDE); contains Interpro domain(s) IPR000315 Zinc finger, B-box	2.80769	52.8455	6.49301	79.9797	148.374	519.309	3.5	1.80735
Solyc03g115450.1.1	Cys2/His2 zinc-finger transcription factor (AHRD V1 *-** Q4U316_SILLA); contains Interpro domain(s) IPR007087 Zinc finger, C2H2-type	3.23295	84.3797	8.07424	98.6547	272.795	796.562	2.92	1.54597
Solyc01g096120.1.1	Dof zinc finger protein 2 (AHRD V1 *-*- A5HWF1_HORVD); contains Interpro domain(s) IPR003851 Zinc finger, Dof-type	3.4937	95.5475	13.2402	98.1949	333.815	1300.12	3.89474	1.96153
Solyc06g062520.1.1	Dof zinc finger protein 4 (AHRD V1 *-*- A5HWF3_HORVD); contains Interpro domain(s) IPR003851 Zinc finger, Dof-type	20.8571	99.1364	48.1517	97.9275	2067.7	4715.37	2.28049	1.18934
Solyc03g121400.1.1	Dof zinc finger protein 4 (AHRD V1 *-*- A5HWF3_HORVD); contains Interpro domain(s) IPR003851 Zinc finger, Dof-type	23.2484	99.2101	68.4881	99.684	2306.48	6827.17	2.96	1.5656
Solyc02g090310.1.1	Dof zinc finger protein 4 (AHRD V1 *-*- A5HWF3_HORVD); contains Interpro domain(s) IPR003851 Zinc finger, Dof-type	24.3017	98.212	85.9715	98.4674	2386.72	8465.39	3.54688	1.82655
Solyc05g009380.1.1	EPF-type Cis2-His2 zinc finger transcription factor (AHRD V1 *--- D8SQF8_SELML); contains Interpro domain(s) IPR007087 Zinc finger, C2H2-type	1.33945	10.9109	3.54656	74.1742	14.6146	263.063	18	4.16993
Solyc10g081760.1.1	MORC family CW-type zinc finger 3 (AHRD V1 *--- Q0D2C9_XENTR); contains Interpro domain(s) IPR003594 ATP-binding region, ATPase-like	1.05797	10.8619	1.68009	34.1991	11.4915	57.4577	5	2.32193
Solyc12g096040.1.1	PHD finger family protein (AHRD V1 **-- D7M017_ARALY); contains Interpro domain(s) IPR019787 Zinc finger, PHD-finger	58.4386	98.9542	118.218	99.6078	5782.75	11775.4	2.0363	1.02595
Solyc10g007440.1.1	Zinc finger (Ran-binding) family protein (AHRD V1 *--- D7KYC9_ARALY)	11.0816	99.2467	34.913	99.6234	1099.81	3478.15	3.1625	1.66107
Solyc10g080480.1.1	Zinc finger CCCH domain-containing protein 14 (AHRD V1 ***- C3H14_ORYSJ); contains Interpro domain(s) IPR018111 K Homology, type 1, subgroup	45.9194	99.7701	98.7894	99.8851	4581.38	9867.59	2.15385	1.10692
Solyc07g065290.1.1	Zinc finger CCCH domain-containing protein 18 (AHRD V1 ***- C3H18_ARATH); contains Interpro domain(s) IPR000571 Zinc finger, CCCH-type	1.51857	43.0582	3.55395	97.2489	65.3871	345.617	5.28571	2.4021
Solyc11g070070.1.1	Zinc finger CCCH domain-containing protein 39 (AHRD V1 ***- C3H39_ARATH); contains Interpro domain(s) IPR000571 Zinc finger, CCCH-type	2.2	72.4206	6.59639	98.8095	159.325	651.786	4.09091	2.03242
Solyc01g008600.1.1	Zinc finger CCCH domain-containing protein 53 (AHRD V1 ***- C3H53_ORYSJ); contains Interpro domain(s) IPR000571 Zinc finger, CCCH-type	10.6059	99.0812	37.3766	99.8979	1050.84	3733.84	3.55319	1.82912
Solyc06g054600.1.1	Zinc finger CCCH domain-containing protein 58 (AHRD V1 *-*- C3H58_ARATH); contains Interpro domain(s) IPR000571 Zinc finger, CCCH-type	4.07442	38.3244	5.99517	73.7968	156.15	442.424	2.83333	1.5025
Solyc02g084200.1.1	Zinc finger CCCH domain-containing protein 6 (AHRD V1 *-*- C3H6_ARATH); contains Interpro domain(s) IPR000571 Zinc finger, CCCH-type	1.79508	54.6779	4.2358	90.7563	98.1513	384.426	3.91667	1.96963
Solyc05g009350.1.1	Zinc finger CCCH domain-containing protein 65 (AHRD V1 *-*- C3H65_ARATH); contains Interpro domain(s) IPR000571 Zinc finger, CCCH-type	14.9879	99.3998	34.491	99.5998	1489.8	3435.29	2.30588	1.20532
Solyc03g111510.1.1	Zinc finger family protein (AHRD V1 **-- D7KQC9_ARALY); contains Interpro domain(s) IPR001841 Zinc finger, RING-type	5.64042	88.3202	35.221	97.3753	498.163	3429.66	6.88462	2.78338
Solyc11g069240.1.1	Zinc finger family protein (AHRD V1 **-- D7M7Z8_ARALY); contains Interpro domain(s) IPR007087 Zinc finger, C2H2-type	1.1202	28.963	2.35737	68.8148	32.4444	162.222	5	2.32193
Solyc09g065670.1.1	Zinc finger family protein (AHRD V1 *-*- D7MN23_ARALY); contains Interpro domain(s) IPR007087 Zinc finger, C2H2-type	1.13619	18.1883	1.90933	81.1748	20.6653	154.989	7.5	2.90689
Solyc05g055570.1.1	Zinc finger family protein (AHRD V1 ***- D7LCM9_ARALY)	1.7485	37.3602	4.31953	37.8076	65.3244	163.311	2.5	1.32193
Solyc06g060740.1.1	Zinc finger family protein (AHRD V1 ***- D7LRS3_ARALY); contains Interpro domain(s) IPR007087 Zinc finger, C2H2-type	3.60494	79.1531	27.978	98.5885	285.342	2758.31	9.66667	3.27302
Solyc09g008440.1.1	Zinc finger family protein (AHRD V1 ***- D7LWQ5_ARALY); contains Interpro domain(s) IPR007087 Zinc finger, C2H2-type	2.31746	60.7717	4.66339	87.2454	140.836	406.86	2.88889	1.53051
Solyc11g066420.1.1	Zinc finger family protein (AHRD V1 ***- D7M1K6_ARALY); contains Interpro domain(s) IPR007087 Zinc finger, C2H2-type	3.56432	92.2078	8.66342	89.0043	328.658	771.082	2.34615	1.2303
Solyc09g011770.1.1	Zinc finger family protein (Fragment) (AHRD V1 *-*- D7M766_ARALY); contains Interpro domain(s) IPR011016 Zinc finger, RING-CH-type	36.604	100	92.7578	100	3660.4	9275.78	2.53409	1.34147
Solyc10g086700.1.1	Zinc finger family protein (Fragment) (AHRD V1 *-*- D7M766_ARALY); contains Interpro domain(s) IPR011016 Zinc finger, RING-CH-type	8.29545	88.2206	24.2032	93.7343	731.83	2268.67	3.1	1.63227
Solyc03g118680.1.1	Zinc finger protein (AHRD V1 *--- B6SYQ8_MAIZE); contains Interpro domain(s) IPR001876 Zinc finger, RanBP2-type	19.5149	99.0196	60.0754	99.6732	1932.35	5987.91	3.09877	1.63169
Solyc01g087410.1.1	Zinc finger protein (AHRD V1 *--- Q4H2K2_CIOIN); contains Interpro domain(s) IPR011011 Zinc finger, FYVE/PHD-type	17.6787	91.9697	36.8321	91.5909	1625.91	3373.48	2.07483	1.05299
Solyc06g074360.1.1	Zinc finger protein (AHRD V1 **-- D7KI09_ARALY); contains Interpro domain(s) IPR007087 Zinc finger, C2H2-type	1	22.956	4.86667	89.6226	22.956	436.164	19	4.24793
Solyc09g074780.1.1	Zinc finger protein (AHRD V1 **-- Q764N7_MALDO); contains Interpro domain(s) IPR007087 Zinc finger, C2H2-type	9.53003	98.0166	25.9032	99.1683	934.101	2568.78	2.75	1.45943
Solyc04g080130.1.1	Zinc finger protein (AHRD V1 *-*- Q9LVQ7_ARATH); contains Interpro domain(s) IPR007087 Zinc finger, C2H2-type	31.5492	99.8672	167.037	100	3150.73	16703.7	5.30154	2.40641
Solyc05g008840.1.1	Zinc finger protein 2 (AHRD V1 *-*- Q00M82_SOYBN)	1	44.0422	2.94949	74.6606	44.0422	220.211	5	2.32193
Solyc03g113890.1.1	Zinc finger protein 6 (AHRD V1 *-*- B6T066_MAIZE); contains Interpro domain(s) IPR007087 Zinc finger, C2H2-type	1.13178	18.6147	1.29204	48.9177	21.0678	63.2035	3	1.58496
Solyc05g006310.1.1	Zinc finger protein 6 (AHRD V1 *-*- B6T066_MAIZE); contains Interpro domain(s) IPR007087 Zinc finger, C2H2-type	3.00187	71.0491	8.03301	96.5471	213.28	775.564	3.63636	1.8625
Solyc05g009180.1.1	Zinc finger protein 6 (AHRD V1 ***- B6T066_MAIZE); contains Interpro domain(s) IPR007087 Zinc finger, C2H2-type	3.0188	82.0988	12.455	97.6852	247.84	1216.67	4.90909	2.29546
Solyc01g107430.1.1	Zinc finger protein 7 (AHRD V1 ***- B6U599_MAIZE); contains Interpro domain(s) IPR007087 Zinc finger, C2H2-type	19.8447	98.659	119.939	99.8084	1957.85	11970.9	6.11429	2.61218
Solyc11g011890.1.1	Zinc finger protein 7 (AHRD V1 ***- B6U8J3_MAIZE); contains Interpro domain(s) IPR007087 Zinc finger, C2H2-type	1.62739	84.7503	4.21392	79.4872	137.922	334.953	2.42857	1.28011
Solyc01g005130.1.1	Zinc finger protein 7 (AHRD V1 ***- B6U8J3_MAIZE); contains Interpro domain(s) IPR007087 Zinc finger, C2H2-type	33.0121	98.672	90.9827	99.7344	3257.37	9074.1	2.78571	1.47805
Solyc01g099230.1.1	Zinc finger protein VAR3, chloroplastic (AHRD V1 *--- VAR3_ARATH); contains Interpro domain(s) IPR001876 Zinc finger, RanBP2-type	5.44216	99.2347	18.9352	99.6599	540.051	1887.07	3.49425	1.80498
Solyc05g012490.1.1	Zinc finger protein-like (AHRD V1 *-*- Q9M202_ARATH); contains Interpro domain(s) IPR007087 Zinc finger, C2H2-type	1	9.14787	1.29778	42.2932	9.14787	54.8872	6	2.58496
Solyc12g006590.1.1	Zinc finger RAN-binding domain containing 2 (AHRD V1 **** Q7SZF0_DANRE); contains Interpro domain(s) IPR001876 Zinc finger, RanBP2-type	2.97959	94.0048	23.4508	92.5659	280.096	2170.74	7.75	2.9542
Solyc04g015280.1.1	Zinc finger RING-type (AHRD V1 **-- A2Q5E8_MEDTR); contains Interpro domain(s) IPR018957 Zinc finger, C3HC4 RING-type	12.2899	98.8118	32.1883	98.9994	1214.38	3186.62	2.62406	1.3918
Solyc05g054650.1.1	Zinc finger transcription factor ZFP19 (AHRD V1 **** Q84NH1_ORYSJ); contains Interpro domain(s) IPR007087 Zinc finger, C2H2-type	27.3118	94.3355	55.3333	95.4248	2576.47	5280.17	2.04938	1.03519
Solyc05g054660.1.1	Zinc finger transcription factor ZFP19 (AHRD V1 **** Q84NH1_ORYSJ); contains Interpro domain(s) IPR007087 Zinc finger, C2H2-type	1.31532	22.0238	3.71975	31.1508	28.9683	115.873	4	2
Solyc04g074990.1.1	Zinc finger-homeodomain protein 1 (Fragment) (AHRD V1 *--- B0LK17_YUCFI); contains Interpro domain(s) IPR006456 ZF-HD homeobox protein Cys/His-rich dimerisation region	6.75926	100	27.7773	99.7685	675.926	2771.3	4.1	2.03562
Solyc04g080490.1.1	Zinc finger-homeodomain protein 1 (Fragment) (AHRD V1 *--- B0LK17_YUCFI); contains Interpro domain(s) IPR006456 ZF-HD homeobox protein Cys/His-rich dimerisation region	3.27171	81.7869	20.1497	97.9381	267.583	1973.42	7.375	2.88264
Solyc03g116070.1.1	Zinc finger-homeodomain protein 3 (Fragment) (AHRD V1 **-- B0LK14_SARHE); contains Interpro domain(s) IPR006456 ZF-HD homeobox protein Cys/His-rich dimerisation region	1.43137	40.4762	13.4958	94.4444	57.9365	1274.6	22	4.45943
Solyc01g087050.1.1	Zinc finger-like protein (AHRD V1 **-- Q9LT33_ARATH); contains Interpro domain(s) IPR007087 Zinc finger, C2H2-type	7.33333	97.6589	66.2438	98.7737	716.165	6543.14	9.13636	3.19162
Solyc03g079910.1.1	Zinc ion binding protein (AHRD V1 **-- D7LDT1_ARALY); contains Interpro domain(s) IPR001781 Zinc finger, LIM-type	2.12253	58.3636	4.02679	76.9091	123.879	309.697	2.5	1.32193
Solyc12g088390.1.1	Zinc-finger protein (AHRD V1 ***- Q40899_PETHY); contains Interpro domain(s) IPR007087 Zinc finger, C2H2-type	53.4508	97.8441	189.042	99.005	5229.85	18716.1	3.5787	1.83944
Solyc02g069120.1.1	Zinc-finger protein ZPR1 (AHRD V1 ***- C1BIY5_OSMMO); contains Interpro domain(s) IPR004457 Zinc finger, ZPR1-type	18.7204	99.474	64.4288	99.6713	1862.2	6421.7	3.44845	1.78595

## Sheet: Group B
Gene name	Gene Description	Avg RD FAZ	Coverage FAZ	Avg RD LAZ	Coverage LAZ	Expression FAZ	Expression LAZ	Ratio (LAZ/FAZ)	Log2(Ratio)
Solyc03g044300.1.1	AP2-like ethylene-responsive transcription factor At1g16060 (AHRD V1 *-*- AP2L1_ARATH); contains Interpro domain(s) IPR001471 Pathogenesis-related transcriptional factor and ERF, DNA-binding	81.2193	99.4196	9.86828	95.6882	8074.79	944.279	0.116942	-3.09614
Solyc06g068570.1.1	AP2-like ethylene-responsive transcription factor At1g16060 (AHRD V1 ***- AP2L1_ARATH); contains Interpro domain(s) IPR001471 Pathogenesis-related transcriptional factor and ERF, DNA-binding	90.9764	98.5232	22.3773	98.4177	8963.29	2202.32	0.245704	-2.025
Solyc11g072600.1.1	AP2-like ethylene-responsive transcription factor At1g79700 (AHRD V1 *--- AP2L3_ARATH); contains Interpro domain(s) IPR001471 Pathogenesis-related transcriptional factor and ERF, DNA-binding	465.059	100	152.586	99.6542	46505.9	15205.8	0.326965	-1.61279
Solyc10g083210.1.1	Auxin response factor 1 (AHRD V1 *-*- D9HNS8_MAIZE); contains Interpro domain(s) IPR003340 Transcriptional factor B3	76.9674	99.2449	8.42919	99.0291	7638.62	834.736	0.109278	-3.19392
Solyc08g013690.1.1	Auxin response factor 24 (AHRD V1 *-** D9HNV1_MAIZE); contains Interpro domain(s) IPR003340 Transcriptional factor B3	3.07178	82.8718	1.92467	54.4615	254.564	104.821	0.411765	-1.28011
Solyc09g010230.1.1	Auxin response factor 24 (AHRD V1 *-** D9HNV1_MAIZE); contains Interpro domain(s) IPR003340 Transcriptional factor B3	234.279	99.422	110.7	99.6146	23292.5	11027.4	0.47343	-1.07878
Solyc03g042500.1.1	B3 domain-containing protein At1g49475 (AHRD V1 *-*- Y1475_ARATH); contains Interpro domain(s) IPR003340 Transcriptional factor B3	2.64653	54.085	1.02817	46.4052	143.137	47.7124	0.333333	-1.58496
Solyc08g006210.1.1	B3 domain-containing protein Os03g0212300 (AHRD V1 *-*- Y3123_ORYSJ); contains Interpro domain(s) IPR003340 Transcriptional factor B3	1.75668	62.0232	1.20165	40.2985	108.955	48.4245	0.444444	-1.16993
Solyc07g054630.1.1	B3 domain-containing protein Os11g0197600 (AHRD V1 ***- Y1176_ORYSJ); contains Interpro domain(s) IPR003340 Transcriptional factor B3	11.1851	99.194	5.38525	98.3305	1109.5	529.534	0.477273	-1.06711
Solyc06g064590.1.1	BHLH transcription factor (AHRD V1 *--- Q401N5_9LILI); contains Interpro domain(s) IPR011598 Helix-loop-helix DNA-binding	2.49268	48.4634	1	17.2577	120.804	17.2577	0.142857	-2.80735
Solyc11g056650.1.1	BHLH transcription factor (AHRD V1 *-*- B6TXR4_MAIZE); contains Interpro domain(s) IPR001092 Basic helix-loop-helix dimerisation region bHLH	89.4875	99.1704	33.3587	99.0196	8874.51	3303.17	0.372208	-1.42582
Solyc03g115540.1.1	BHLH transcription factor (AHRD V1 *-*- B6TXR4_MAIZE); contains Interpro domain(s) IPR011598 Helix-loop-helix DNA-binding	24.962	99.697	1.41139	70.5303	2488.64	99.5455	0.04	-4.64386
Solyc01g090790.1.1	BHLH transcription factor (AHRD V1 *-** B6TXR4_MAIZE); contains Interpro domain(s) IPR001092 Basic helix-loop-helix dimerisation region bHLH	51.7962	99.2115	13.1621	94.6237	5138.78	1245.45	0.242363	-2.04476
Solyc06g065040.1.1	BHLH transcription factor (AHRD V1 *-** B6TXR4_MAIZE); contains Interpro domain(s) IPR011598 Helix-loop-helix DNA-binding	124.728	98.6928	51.6318	98.6928	12309.8	5095.69	0.413953	-1.27246
Solyc10g009270.1.1	BHLH transcription factor (AHRD V1 *-** Q401N4_9LILI); contains Interpro domain(s) IPR011598 Helix-loop-helix DNA-binding	88.9239	98.9002	1.51557	48.9002	8794.59	74.1117	0.00842697	-6.89077
Solyc10g009290.1.1	BHLH transcription factor (AHRD V1 *-** Q401N4_9LILI); contains Interpro domain(s) IPR011598 Helix-loop-helix DNA-binding	175.633	99.5575	21.197	99.5575	17485.5	2110.32	0.12069	-3.05063
Solyc08g008600.1.1	BHLH transcription factor (AHRD V1 *-** Q401N4_9LILI); contains Interpro domain(s) IPR011598 Helix-loop-helix DNA-binding	15.8743	99.4849	3.92825	98.4547	1579.25	386.755	0.244898	-2.02975
Solyc05g053660.1.1	BHLH transcription factor (AHRD V1 *-** Q401N4_9LILI); contains Interpro domain(s) IPR011598 Helix-loop-helix DNA-binding	6.46748	92.1007	2.62725	67.5347	595.66	177.431	0.297872	-1.74723
Solyc08g083170.1.1	BHLH transcription factor (AHRD V1 *-** Q84WX1_BRANA); contains Interpro domain(s) IPR011598 Helix-loop-helix DNA-binding	9.97198	98.11	1	12.543	978.351	12.543	0.0128205	-6.2854
Solyc03g114230.1.1	BHLH transcription factor (AHRD V1 **** A9JX09_ORYSJ); contains Interpro domain(s) IPR011598 Helix-loop-helix DNA-binding	1.74328	61.6943	1	26.8877	107.551	26.8877	0.25	-2
Solyc03g121240.1.1	BHLH transcription factor-like (AHRD V1 *--* Q8S0N2_ORYSJ); contains Interpro domain(s) IPR001092 Basic helix-loop-helix dimerisation region bHLH	1.54702	66.0542	1.62222	23.622	102.187	38.3202	0.375	-1.41504
Solyc03g006910.1.1	BHLH transcription factor-like (AHRD V1 **** Q941Z7_ORYSJ); contains Interpro domain(s) IPR011598 Helix-loop-helix DNA-binding	33.7077	98.3871	2.28125	68.8172	3316.4	156.989	0.0473373	-4.40088
Solyc02g073580.1.1	BZIP transcription factor (AHRD V1 **-- Q8W5R8_ORYSA)	63.577	97.4242	3.81077	92.8788	6193.94	353.939	0.0571429	-4.12928
Solyc10g080410.1.1	BZIP transcription factor (AHRD V1 ***- Q93XM5_ARATH); contains Interpro domain(s) IPR011616 bZIP transcription factor, bZIP-1	13.1474	99.7826	1.30942	64.6377	1311.88	84.6377	0.0645161	-3.9542
Solyc04g072460.1.1	BZIP transcription factor (AHRD V1 **** A7Y1S1_BRAJU); contains Interpro domain(s) IPR011616 bZIP transcription factor, bZIP-1	142.367	99.9079	70.4457	100	14223.6	7044.57	0.495274	-1.0137
Solyc01g104650.1.1	BZIP transcription factor (AHRD V1 **** Q53UC6_WHEAT); contains Interpro domain(s) IPR011700 Basic leucine zipper	180.459	100	70.6293	99.8881	18045.9	7055.03	0.39095	-1.35494
Solyc01g112050.1.1	Bzip transcription factor-like (AHRD V1 *-*- Q8RU34_ORYSJ); contains Interpro domain(s) IPR006867 Protein of unknown function DUF632	197.748	99.8504	74.8339	99.7755	19745.2	7466.59	0.378147	-1.40298
Solyc01g060140.1.1	Calmodulin-binding transcription activator 5 (AHRD V1 **** D7MA72_ARALY); contains Interpro domain(s) IPR002110 Ankyrin	289.856	98.5529	140.456	98.5529	28566.2	13842.3	0.48457	-1.04522
Solyc03g113700.1.1	CCR4-NOT transcription complex subunit 4 (AHRD V1 *--- Q498M7_RAT); contains Interpro domain(s) IPR001841 Zinc finger, RING-type	153.67	100	76.277	100	15367	7627.7	0.49637	-1.01051
Solyc11g068770.1.1	CCR4-NOT transcription complex subunit 7 (AHRD V1 ***- B4FG48_MAIZE); contains Interpro domain(s) IPR006941 Ribonuclease CAF1	405.972	99.8834	159.459	99.8834	40549.9	15927.3	0.392782	-1.3482
Solyc03g045030.1.1	CYCLOIDEA-like protein (Fragment) (AHRD V1 ***- Q84RA7_9LAMI); contains Interpro domain(s) IPR005333 Transcription factor, TCP	25.462	97.6449	4.37687	84.6014	2486.23	370.29	0.148936	-2.74723	TCP
Solyc06g074800.1.1	Cys2/His2 zinc-finger transcription factor (AHRD V1 **** Q4U318_SILLA); contains Interpro domain(s) IPR007087 Zinc finger, C2H2-type	45.6062	98.8787	16.0226	99.3884	4509.48	1592.46	0.353135	-1.50171	ZINC
Solyc09g089910.1.1	Ethylene responsive transcription factor 1a (AHRD V1 *-*- C0J9I9_9ROSA); contains Interpro domain(s) IPR001471 Pathogenesis-related transcriptional factor and ERF, DNA-binding	9.65289	84.0278	3.75321	90.0463	811.111	337.963	0.416667	-1.26303
Solyc08g007230.1.1	Ethylene responsive transcription factor 1a (AHRD V1 *-** C0J9I9_9ROSA); contains Interpro domain(s) IPR001471 Pathogenesis-related transcriptional factor and ERF, DNA-binding	31.0743	98.6667	3.71817	98.1667	3066	365	0.119048	-3.07039
Solyc01g090300.1.1	Ethylene responsive transcription factor 1b (AHRD V1 *-*- C0J9I8_9ROSA); contains Interpro domain(s) IPR001471 Pathogenesis-related transcriptional factor and ERF, DNA-binding	1.94149	61.7406	1.20661	19.8686	119.869	23.9737	0.2	-2.32193
Solyc04g071770.1.1	Ethylene responsive transcription factor 2a (AHRD V1 *-*- C0J9I7_9ROSA); contains Interpro domain(s) IPR001471 Pathogenesis-related transcriptional factor and ERF, DNA-binding	1212.97	99.8528	190.791	99.7792	121119	19036.9	0.157176	-2.66955
Solyc10g050970.1.1	Ethylene responsive transcription factor 2b (AHRD V1 *-*- C0J9I6_9ROSA); contains Interpro domain(s) IPR001471 Pathogenesis-related transcriptional factor and ERF, DNA-binding	69.9493	99.7024	2.90066	67.4107	6974.11	195.536	0.0280374	-5.1565
Solyc01g108240.1.1	Ethylene responsive transcription factor 2b (AHRD V1 *-*- C0J9I6_9ROSA); contains Interpro domain(s) IPR001471 Pathogenesis-related transcriptional factor and ERF, DNA-binding	45.794	97.2973	3.05226	96.9595	4455.63	295.946	0.0664207	-3.91222
Solyc06g050520.1.1	Ethylene-responsive transcription factor 1 (AHRD V1 *-*- ERF1_ORYSJ); contains Interpro domain(s) IPR001471 Pathogenesis-related transcriptional factor and ERF, DNA-binding	1.48676	54.3743	1.29204	12.5138	80.8416	16.1683	0.2	-2.32193
Solyc08g078420.1.1	Ethylene-responsive transcription factor 1 (AHRD V1 *-*- ERF1_ORYSJ); contains Interpro domain(s) IPR001471 Pathogenesis-related transcriptional factor and ERF, DNA-binding	5.36765	91.8919	1.91475	68.6937	493.243	131.532	0.266667	-1.90689
Solyc08g078410.1.1	Ethylene-responsive transcription factor 1 (AHRD V1 *-*- ERF1_ORYSJ); contains Interpro domain(s) IPR001471 Pathogenesis-related transcriptional factor and ERF, DNA-binding	4.745	90.0901	2.43333	67.5676	427.477	164.414	0.384615	-1.37851
Solyc05g052410.1.1	Ethylene-responsive transcription factor 1 (AHRD V1 *-** ERF1_ORYSJ); contains Interpro domain(s) IPR001471 Pathogenesis-related transcriptional factor and ERF, DNA-binding	14.908	98.75	6.34783	86.25	1472.17	547.5	0.371901	-1.42701
Solyc08g007830.1.1	Ethylene-responsive transcription factor 10 (AHRD V1 *-** ERF77_ARATH); contains Interpro domain(s) IPR001471 Pathogenesis-related transcriptional factor and ERF, DNA-binding	16.9212	97.5362	2.37785	88.9855	1650.43	211.594	0.128205	-2.96347
Solyc08g007820.1.1	Ethylene-responsive transcription factor 10 (AHRD V1 *-** ERF77_ARATH); contains Interpro domain(s) IPR001471 Pathogenesis-related transcriptional factor and ERF, DNA-binding	40.2896	99.5918	18.9297	98.6395	4012.52	1867.21	0.465347	-1.10362
Solyc12g009490.1.1	Ethylene-responsive transcription factor 11 (AHRD V1 *-*- ERF76_ARATH); contains Interpro domain(s) IPR001471 Pathogenesis-related transcriptional factor and ERF, DNA-binding	1.5	43.6472	1.22689	17.7877	65.4709	21.8236	0.333333	-1.58496
Solyc10g076370.1.1	Ethylene-responsive transcription factor 13 (AHRD V1 *-*- ERF99_ARATH); contains Interpro domain(s) IPR001471 Pathogenesis-related transcriptional factor and ERF, DNA-binding	5.99162	98.0296	1.67495	42.9392	587.356	71.9212	0.122449	-3.02975
Solyc05g051200.1.1	Ethylene-responsive transcription factor 1A (AHRD V1 *-** A9P6A4_MEDTR); contains Interpro domain(s) IPR001471 Pathogenesis-related transcriptional factor and ERF, DNA-binding	705.991	100	257.825	100	70599.1	25782.5	0.365196	-1.45326
Solyc08g078180.1.1	Ethylene-responsive transcription factor 1A (AHRD V1 **** A9P6A4_MEDTR); contains Interpro domain(s) IPR001471 Pathogenesis-related transcriptional factor and ERF, DNA-binding	86.5645	100	11.0029	97.8723	8656.45	1076.88	0.124402	-3.00692
Solyc09g066360.1.1	Ethylene-responsive transcription factor 2 (AHRD V1 **** B6SSU7_MAIZE); contains Interpro domain(s) IPR001471 Pathogenesis-related transcriptional factor and ERF, DNA-binding	5.55435	94.8454	3.24444	77.3196	526.804	250.859	0.47619	-1.07039
Solyc01g095500.1.1	Ethylene-responsive transcription factor 4 (AHRD V1 *-*- B6T615_MAIZE); contains Interpro domain(s) IPR001471 Pathogenesis-related transcriptional factor and ERF, DNA-binding	1.83813	63.0385	1.08148	15.3061	115.873	16.5533	0.142857	-2.80735
Solyc08g081960.1.1	Ethylene-responsive transcription factor 4 (AHRD V1 *-*- ERF4_NICSY); contains Interpro domain(s) IPR001471 Pathogenesis-related transcriptional factor and ERF, DNA-binding	13.6151	98.8235	5.11226	95.1961	1345.49	486.667	0.361702	-1.46713
Solyc10g009110.1.1	Ethylene-responsive transcription factor 4 (AHRD V1 ***- B6SIZ8_MAIZE); contains Interpro domain(s) IPR001471 Pathogenesis-related transcriptional factor and ERF, DNA-binding	472.045	100	228.712	100	47204.5	22871.2	0.484512	-1.04539
Solyc04g007000.1.1	Ethylene-responsive transcription factor 4 (AHRD V1 *-** ERF78_ARATH); contains Interpro domain(s) IPR003340 Transcriptional factor B3	435.649	99.9106	174.756	99.8213	43526	17444.3	0.400779	-1.31912
Solyc12g008830.1.1	GATA transcription factor 20 (AHRD V1 *-*- B6SS40_MAIZE); contains Interpro domain(s) IPR000679 Zinc finger, GATA-type	20.7116	97.5057	3.13978	31.6327	2019.5	99.3197	0.0491803	-4.34577
Solyc07g038160.1.1	GATA transcription factor 20 (AHRD V1 *-*- B6SS40_MAIZE); contains Interpro domain(s) IPR000679 Zinc finger, GATA-type	16.0989	98.5019	2.03091	80.774	1585.77	164.045	0.103448	-3.27302
Solyc09g075610.1.1	GATA transcription factor 22 (AHRD V1 *-*- B6U513_MAIZE); contains Interpro domain(s) IPR000679 Zinc finger, GATA-type	14.8195	98.5185	4.42424	73.3333	1460	324.444	0.222222	-2.16993
Solyc02g062380.1.1	GATA transcription factor 9 (AHRD V1 *-*- B6STZ1_MAIZE); contains Interpro domain(s) IPR000679 Zinc finger, GATA-type	24.2711	89.8851	10.6148	90.1149	2181.61	956.552	0.438462	-1.18948
Solyc02g084590.1.1	GATA transcription factor 9 (AHRD V1 *-*- B6STZ1_MAIZE); contains Interpro domain(s) IPR016679 Transcription factor, GATA, plant	104.178	99.4856	18.2689	99.4856	10364.2	1817.49	0.175362	-2.51159
Solyc01g090760.1.1	GATA transcription factor 9 (AHRD V1 *-*- B6STZ1_MAIZE); contains Interpro domain(s) IPR016679 Transcription factor, GATA, plant	47.422	99.8723	9.5838	91.4432	4736.14	876.373	0.185039	-2.4341
Solyc07g063940.1.1	GRAS family transcription factor (AHRD V1 **-* B9I7E1_POPTR); contains Interpro domain(s) IPR005202 GRAS transcription factor	184.816	99.8288	89.9039	99.8288	18450	8975	0.48645	-1.03964
Solyc07g065270.1.1	GRAS family transcription factor (AHRD V1 **-* B9IAQ7_POPTR); contains Interpro domain(s) IPR005202 GRAS transcription factor	194.365	99.6908	84.8563	99.3816	19376.4	8433.15	0.435228	-1.20016
Solyc04g014830.1.1	GRAS family transcription factor (AHRD V1 **-* B9IH45_POPTR); contains Interpro domain(s) IPR005202 GRAS transcription factor	34.4673	99.3983	1.63339	69.9158	3425.99	114.2	0.0333333	-4.90689
Solyc09g018460.1.1	GRAS family transcription factor (Fragment) (AHRD V1 **-- B1Q3B1_BRACM); contains Interpro domain(s) IPR005202 GRAS transcription factor	191.783	99.9335	30.9786	99.4012	19165.5	3079.31	0.160669	-2.63784
Solyc07g066250.1.1	GRAS family transcription factor (Fragment) (AHRD V1 **-* B1Q3B1_BRACM); contains Interpro domain(s) IPR005202 GRAS transcription factor	7.88263	99.3007	1.22176	37.1406	782.751	45.3768	0.057971	-4.10852
Solyc01g079370.1.1	GRAS transcription factor (Fragment) (AHRD V1 *--- A2Q2Y2_MEDTR); contains Interpro domain(s) IPR005202 GRAS transcription factor	1.84687	59.2505	1.30099	39.8422	109.428	51.8343	0.473684	-1.078
Solyc12g099220.1.1	GRAS transcription factor (Fragment) (AHRD V1 **-- A2Q2Y2_MEDTR); contains Interpro domain(s) IPR005202 GRAS transcription factor	1.30357	32.4074	1	8.44907	42.2454	8.44907	0.2	-2.32193
Solyc02g079180.1.1	Heat shock transcription factor 1 (AHRD V1 *-*- Q008S1_MEDSA); contains Interpro domain(s) IPR000232 Heat shock factor (HSF)-type, DNA-binding	2.20101	79.9197	1.17175	50.0402	175.904	58.6345	0.333333	-1.58496
Solyc02g078340.1.1	Heat stress transcription factor (AHRD V1 **** D4QAU8_CARPA); contains Interpro domain(s) IPR000232 Heat shock factor (HSF)-type, DNA-binding	84.2399	99.8382	14.1772	94.9838	8410.36	1346.6	0.160112	-2.64284
Solyc09g082670.1.1	Heat stress transcription factor A3 (AHRD V1 *-** D1M7W9_SOLLC); contains Interpro domain(s) IPR000232 Heat shock factor (HSF)-type, DNA-binding	2.63063	72.549	1.46	18.6741	190.85	27.2642	0.142857	-2.80735
Solyc07g040680.1.1	Heat stress transcription factor A3 (AHRD V1 **** D1M7W9_SOLLC); contains Interpro domain(s) IPR000232 Heat shock factor (HSF)-type, DNA-binding	70.4781	100	19.5598	97.5724	7047.81	1908.5	0.270793	-1.88474
Solyc11g017430.1.1	Homology to unknown gene (AHRD V1 ***- Q00YD8_OSTTA); contains Interpro domain(s) IPR003690 Mitochodrial transcription termination factor-related	91.75	96.8491	40.5556	95.5224	8885.9	3873.96	0.435967	-1.19771
Solyc01g093960.1.1	MADS box transcription factor (AHRD V1 ***- Q2NNC0_ELAGV); contains Interpro domain(s) IPR002487 Transcription factor, K-box	186.135	99.2095	15.5445	97.7602	18466.4	1519.63	0.0822917	-3.60311
Solyc02g089210.1.1	MADS box transcription factor (AHRD V1 ***- Q689E7_GENTR); contains Interpro domain(s) IPR002487 Transcription factor, K-box	57.6983	99.4688	28.6542	99.4688	5739.18	2850.2	0.496622	-1.00978
Solyc03g114830.1.1	MADS box transcription factor (AHRD V1 ***- Q9SBQ1_PETHY); contains Interpro domain(s) IPR002487 Transcription factor, K-box	459.782	100	218.606	99.7312	45978.2	21801.9	0.474178	-1.0765
Solyc12g038510.1.1	MADS box transcription factor 11 (AHRD V1 ***- D9IFM5_ONCHC); contains Interpro domain(s) IPR002487 Transcription factor, K-box	461.88	99.8672	2.01181	67.4635	46126.7	135.724	0.00294241	-8.40878
Solyc03g114840.1.1	MADS box transcription factor 11 (AHRD V1 **** D9IFM5_ONCHC); contains Interpro domain(s) IPR002100 Transcription factor, MADS-box IPR002487 Transcription factor, K-box	332.611	99.4602	19.2	98.5155	33081.5	1891.5	0.0571769	-4.12842
Solyc02g089200.1.1	MADS-box transcription factor (AHRD V1 **** Q3KSZ0_PRUDU); contains Interpro domain(s) IPR002100 Transcription factor, MADS-box IPR002487 Transcription factor, K-box	135.924	99.7301	2.17505	72.4696	13555.7	157.625	0.0116279	-6.42626
Solyc04g005320.1.1	MADS-box transcription factor (AHRD V1 **** Q8S4L4_SOLLC); contains Interpro domain(s) IPR002100 Transcription factor, MADS-box	40.1969	97.7685	2.57372	87.0293	3929.99	223.989	0.0569948	-4.13303
Solyc05g012020.1.1	MADS-box transcription factor MADS-MC (AHRD V1 *-** Q8S4L5_SOLLC); contains Interpro domain(s) IPR002487 Transcription factor, K-box	441.147	93.9262	6.63636	73.1743	41435.3	485.611	0.0117197	-6.41491
Solyc01g109550.1.1	Mitochondrial transcription termination factor (Fragment) (AHRD V1 *--- C6FB12_PSEMZ); contains Interpro domain(s) IPR003690 Mitochodrial transcription termination factor-related	3.52279	84.2938	1.7096	48.2486	296.949	82.4859	0.277778	-1.848
Solyc12g049350.1.1	Myb 12 transcription factor (AHRD V1 ***- D2EBC3_9SOLN); contains Interpro domain(s) IPR015495 Myb transcription factor	3.23687	97.1655	1.31532	50.3401	314.512	66.2132	0.210526	-2.24793
Solyc01g108300.1.1	Myb family transcription factor (AHRD V1 **-- D7LQI3_ARALY); contains Interpro domain(s) IPR006447 Myb-like DNA-binding region, SHAQKYF class	143.234	99.6716	48.0673	100	14276.4	4806.73	0.336692	-1.5705
Solyc02g090400.1.1	Myb family transcription factor (AHRD V1 **-* D7LQI3_ARALY); contains Interpro domain(s) IPR006447 Myb-like DNA-binding region, SHAQKYF class	13.9945	97.2222	3.5947	94.6237	1360.57	340.143	0.25	-2
Solyc08g078340.1.1	Myb family transcription factor (AHRD V1 **** Q2A9C4_BRAOL); contains Interpro domain(s) IPR006447 Myb-like DNA-binding region, SHAQKYF class	418.42	100	195.092	100	41842	19509.2	0.46626	-1.10079
Solyc06g051060.1.1	Myb family transcription factor-like (AHRD V1 *--- Q6ER41_ORYSJ); contains Interpro domain(s) IPR006447 Myb-like DNA-binding region, SHAQKYF class	2.38367	64.0523	1.05288	54.3791	152.68	57.2549	0.375	-1.41504
Solyc05g009720.1.1	Myb family transcription factor-like (AHRD V1 **-* Q6Z869_ORYSJ); contains Interpro domain(s) IPR006447 Myb-like DNA-binding region, SHAQKYF class	75.0787	99.2519	6.79655	96.4256	7451.7	655.362	0.0879479	-3.50721
Solyc08g005870.1.1	MYB transcription factor (AHRD V1 *--- D0VYJ9_DIOKA); contains Interpro domain(s) IPR015495 Myb transcription factor	88.2871	99.7653	2.61793	85.0939	8807.98	222.77	0.0252918	-5.30518
Solyc05g007690.1.1	MYB transcription factor (AHRD V1 *--- Q6R098_ARATH); contains Interpro domain(s) IPR015495 Myb transcription factor	2.84047	74.9271	1.73465	49.0768	212.828	85.1312	0.4	-1.32193
Solyc04g078420.1.1	MYB transcription factor (AHRD V1 *-*- A3F8D7_CAPAN); contains Interpro domain(s) IPR015495 Myb transcription factor	587.713	99.5947	158.476	99.5947	58533.1	15783.4	0.269649	-1.89085
Solyc08g082890.1.1	MYB transcription factor (AHRD V1 **-- D0VYJ9_DIOKA); contains Interpro domain(s) IPR015495 Myb transcription factor	11.0819	97.4178	1.8688	73.3568	1079.58	137.089	0.126984	-2.97728
Solyc11g073120.1.1	MYB transcription factor (AHRD V1 *-*- Q56UT4_ORYSJ); contains Interpro domain(s) IPR015495 Myb transcription factor	129.347	97.8593	54.288	96.6361	12657.8	5246.18	0.414462	-1.27069
Solyc07g008010.1.1	Myb transcription factor (AHRD V1 *--* Q6Q789_VITVI); contains Interpro domain(s) IPR015495 Myb transcription factor	54.2286	99.0566	21.1861	99.6855	5371.7	2111.95	0.393162	-1.3468
Solyc09g090790.1.1	MYB transcription factor (AHRD V1 *-*- Q6QAD8_ARATH); contains Interpro domain(s) IPR015495 Myb transcription factor	1.42671	40.6085	1	19.3122	57.9365	19.3122	0.333333	-1.58496
Solyc01g087130.1.1	MYB transcription factor (AHRD V1 **-- Q70KC5_EUCGU); contains Interpro domain(s) IPR015495 Myb transcription factor	2.1288	77.7148	1.06259	64.8725	165.439	68.933	0.416667	-1.26303
Solyc03g119370.1.1	MYB transcription factor (AHRD V1 *-*- Q9C9G7_ARATH); contains Interpro domain(s) IPR015495 Myb transcription factor	269.112	99.8814	27.4293	99.7628	26879.2	2736.42	0.101804	-3.29613
Solyc03g121740.1.1	MYB transcription factor (AHRD V1 *--* Q9LVL0_ARATH); contains Interpro domain(s) IPR015495 Myb transcription factor	1.89259	49.1803	1	13.2969	93.0783	13.2969	0.142857	-2.80735
Solyc04g005100.1.1	Myb transcription factor (AHRD V1 *-** A7UMB2_ROSHC); contains Interpro domain(s) IPR006447 Myb-like DNA-binding region, SHAQKYF class	123.747	99.6296	47.6402	99.5062	12328.9	4740.49	0.384503	-1.37893
Solyc12g044610.1.1	Myb transcription factor (AHRD V1 ***- B1Q4U5_9ROSI); contains Interpro domain(s) IPR006447 Myb-like DNA-binding region, SHAQKYF class	88.9036	99.2908	42.143	99.2021	8827.3	4180.67	0.473607	-1.07824
Solyc12g099130.1.1	MYB transcription factor (AHRD V1 ***- Q39550_CRAPL); contains Interpro domain(s) IPR015495 Myb transcription factor	3.87611	79.8023	1.20661	34.1808	309.322	41.2429	0.133333	-2.90689
Solyc05g053330.1.1	MYB transcription factor (AHRD V1 ***- Q39550_CRAPL); contains Interpro domain(s) IPR015495 Myb transcription factor	227.705	99.8955	97.791	100	22746.7	9779.1	0.429913	-1.21788
Solyc08g079270.1.1	MYB transcription factor (AHRD V1 ***- Q6R075_ARATH); contains Interpro domain(s) IPR015495 Myb transcription factor	1.42023	59.4907	1	33.7963	84.4907	33.7963	0.4	-1.32193
Solyc02g088190.1.1	MYB transcription factor (AHRD V1 *-** Q6R098_ARATH); contains Interpro domain(s) IPR015495 Myb transcription factor	23.7674	99.4418	10.5556	98.1659	2363.48	1036.2	0.438424	-1.1896
Solyc11g006720.1.1	MYB transcription factor (AHRD V1 ***- Q9FNN6_ARATH); contains Interpro domain(s) IPR006447 Myb-like DNA-binding region, SHAQKYF class	460.212	99.684	196.051	100	45875.8	19605.1	0.42735	-1.22651
Solyc12g008800.1.1	MYB transcription factor (AHRD V1 ***- Q9LVS0_ARATH); contains Interpro domain(s) IPR006447 Myb-like DNA-binding region, SHAQKYF class	106.842	99.2945	1.90022	81.3051	10608.8	154.497	0.0145631	-6.10154
Solyc02g093740.1.1	MYB transcription factor (AHRD V1 *-** Q9LY95_ARATH); contains Interpro domain(s) IPR015495 Myb transcription factor	17.8	96.9456	8.93463	95.4847	1725.63	853.121	0.494382	-1.0163
Solyc08g065380.1.1	Myb transcription factor (AHRD V1 **** B1Q4U5_9ROSI); contains Interpro domain(s) IPR006447 Myb-like DNA-binding region, SHAQKYF class	54.1348	98.8889	5.88557	94.9383	5353.33	558.765	0.104377	-3.26012
Solyc03g113620.1.1	MYB transcription factor (AHRD V1 **** B2CZJ3_CAPAN); contains Interpro domain(s) IPR006447 Myb-like DNA-binding region, SHAQKYF class	855.671	100	332.855	99.8945	85567.1	33250.4	0.388589	-1.36368
Solyc07g026680.1.1	Myb transcription factor (AHRD V1 **** Q7XC57_ORYSJ); contains Interpro domain(s) IPR006447 Myb-like DNA-binding region, SHAQKYF class	24.946	94.0778	11.095	97.9695	2346.87	1086.97	0.463158	-1.11042
Solyc10g081490.1.1	MYB transcription factor (AHRD V1 **** Q8GYP5_ARATH); contains Interpro domain(s) IPR015495 Myb transcription factor	11.1604	98.155	2.07583	77.8598	1095.45	161.624	0.147541	-2.76081
Solyc05g009230.1.1	MYB transcription factor (AHRD V1 **** Q9C9G7_ARATH); contains Interpro domain(s) IPR015495 Myb transcription factor	76.7574	98.9091	17.3375	96.9697	7592	1681.21	0.221445	-2.17498
Solyc03g119740.1.1	MYB transcription factor (AHRD V1 **** Q9FNN6_ARATH); contains Interpro domain(s) IPR006447 Myb-like DNA-binding region, SHAQKYF class	100.977	99.4444	42.3817	97.2222	10041.6	4120.44	0.410339	-1.28511
Solyc10g005070.1.1	MYB transcription factor (Fragment) (AHRD V1 **-- A1DR85_CATRO); contains Interpro domain(s) IPR006447 Myb-like DNA-binding region, SHAQKYF class	26.1698	91.7749	5.43617	81.3853	2401.73	442.424	0.184211	-2.44057
Solyc03g098320.1.1	MYB transcription factor (Fragment) (AHRD V1 *--* A1DR85_CATRO); contains Interpro domain(s) IPR006447 Myb-like DNA-binding region, SHAQKYF class	64.651	99.0559	18.0904	99.6369	6404.07	1802.47	0.281457	-1.82901
Solyc10g084370.1.1	MYB transcription factor (Fragment) (AHRD V1 **-- A1DR87_CATRO); contains Interpro domain(s) IPR006447 Myb-like DNA-binding region, SHAQKYF class	89.5158	99.2144	36.79	98.8777	8881.26	3637.71	0.409594	-1.28773
Solyc10g044680.1.1	Myb-like transcription factor (AHRD V1 **-- B8XPP3_9ROSI); contains Interpro domain(s) IPR015495 Myb transcription factor	1.31729	55.5556	1.0069	12.1136	73.183	12.1972	0.166667	-2.58496
Solyc12g008670.1.1	Myb-related transcription factor (AHRD V1 *--- A7ULI0_DATME); contains Interpro domain(s) IPR015495 Myb transcription factor	2.67667	70.6714	1.23729	27.7974	189.164	34.3934	0.181818	-2.45943
Solyc12g005640.1.1	Myb-related transcription factor (AHRD V1 *--- B5RHV2_MUSBA); contains Interpro domain(s) IPR015495 Myb transcription factor	32.5162	96.5812	1.52613	40.8832	3140.46	62.3932	0.0198675	-5.65344
Solyc07g053240.1.1	Myb-related transcription factor (AHRD V1 *--- B5RHV2_MUSBA); contains Interpro domain(s) IPR015495 Myb transcription factor	8.0457	99.2	1.44554	53.8667	798.133	77.8667	0.097561	-3.35755
Solyc07g053230.1.1	Myb-related transcription factor (AHRD V1 *--- B5RHV2_MUSBA); contains Interpro domain(s) IPR015495 Myb transcription factor	35.2817	99.0741	11.9805	95.1058	3495.5	1139.42	0.325967	-1.6172
Solyc07g055000.1.1	Myb-related transcription factor (AHRD V1 *--- B5RHV2_MUSBA); contains Interpro domain(s) IPR015495 Myb transcription factor	6.02062	53.2236	2.12917	65.8436	320.439	140.192	0.4375	-1.19265
Solyc03g093890.1.1	Myb-related transcription factor (AHRD V1 *--* A7ULI0_DATME); contains Interpro domain(s) IPR015495 Myb transcription factor	3.36406	85.4331	1.62222	59.0551	287.402	95.8005	0.333333	-1.58496
Solyc06g053610.1.1	Myb-related transcription factor (AHRD V1 **-* A7ULI0_DATME); contains Interpro domain(s) IPR017930 Myb-type HTH DNA-binding domain	33.0151	99.7494	11.6136	99.2481	3293.23	1152.63	0.35	-1.51457
Solyc06g083900.1.1	Myb-related transcription factor (AHRD V1 **-* B2CZJ1_CAPAN); contains Interpro domain(s) IPR015495 Myb transcription factor	135.911	99.8698	9.46296	98.4375	13573.4	931.51	0.0686275	-3.86507
Solyc02g087920.1.1	NAC domain transcription factor (AHRD V1 *-** Q4U0D4_WHEAT); contains Interpro domain(s) IPR003441 No apical meristem (NAM) protein	2.17027	64.2361	1.39936	27.1701	139.41	38.0208	0.272727	-1.87447
Solyc05g007770.1.1	NAC domain transcription factor (AHRD V1 **** Q5DM36_WHEAT); contains Interpro domain(s) IPR003441 No apical meristem (NAM) protein	1227.74	99.8822	165.455	99.8822	122630	16526	0.134764	-2.8915
Solyc01g009860.1.1	NAC domain transcription factor (AHRD V1 **** Q5DM36_WHEAT); contains Interpro domain(s) IPR003441 No apical meristem (NAM) protein	1113.03	99.8779	526.994	99.7558	111167	52570.7	0.472899	-1.0804
Solyc01g094490.1.1	NAC transcription factor (AHRD V1 *-*- B3VK71_TOBAC); contains Interpro domain(s) IPR003441 No apical meristem (NAM) protein	29.9122	97.619	14.2268	99.3651	2920	1413.65	0.484127	-1.04654
Solyc06g061080.1.1	NAC-domain transcription factor (AHRD V1 *-** D3WFN5_WHEAT); contains Interpro domain(s) IPR003441 No apical meristem (NAM) protein	7.12951	92.8994	3.48449	82.643	662.327	287.968	0.434783	-1.20163
Solyc12g006120.1.1	Nuclear transcription factor Y subunit B-3 (AHRD V1 *-*- B6SUG8_MAIZE); contains Interpro domain(s) IPR003957 Transcription factor, CBFA/NFYB, DNA topoisomerase	46.2676	93.2677	10.882	79.3103	4315.27	863.054	0.2	-2.32193
Solyc01g067130.1.1	Nuclear transcription factor Y subunit B-3 (AHRD V1 **** B6SUG8_MAIZE); contains Interpro domain(s) IPR003957 Transcription factor, CBFA/NFYB, DNA topoisomerase	14.1531	94.0048	2.80769	87.2902	1330.46	245.084	0.184211	-2.44057
Solyc04g054150.1.1	Nuclear transcription factor Y subunit B-3 (AHRD V1 **** B6SUG8_MAIZE); contains Interpro domain(s) IPR003957 Transcription factor, CBFA/NFYB, DNA topoisomerase	20.6333	98.5891	5.30402	92.2399	2034.22	489.242	0.240506	-2.05585
Solyc10g078350.1.1	Os11g0166800 protein (Fragment) (AHRD V1 *-*- Q0IUD4_ORYSJ); contains Interpro domain(s) IPR010990 Transcription elongation factor, TFIIS/elongin A/CRSP70, N-terminal	3.51024	91.3008	1.76613	60.4878	320.488	106.829	0.333333	-1.58496
Solyc06g036170.1.1	Scarecrow-like 1 transcription factor (Fragment) (AHRD V1 *--* B1PPU0_PINPS); contains Interpro domain(s) IPR005202 GRAS transcription factor	410.396	99.7774	145.593	99.7218	40948.2	14518.8	0.354563	-1.49588
Solyc01g090730.1.1	Squamosa promoter binding protein 1 (AHRD V1 *-*- Q1MU24_PHYPA); contains Interpro domain(s) IPR004333 Transcription factor, SBP-box	25.3472	96	5.91166	90.5556	2433.33	535.333	0.22	-2.18442
Solyc10g018780.1.1	Squamosa promoter binding protein 1 (AHRD V1 *-*- Q1MU24_PHYPA); contains Interpro domain(s) IPR004333 Transcription factor, SBP-box	18.6276	98.6395	9.37783	90.0227	1837.41	844.218	0.459459	-1.12199
Solyc12g038520.1.1	Squamosa promoter binding protein 3 (AHRD V1 *-*- Q1MU26_PHYPA); contains Interpro domain(s) IPR004333 Transcription factor, SBP-box	116.537	99.1815	18.0665	96.2054	11558.3	1738.1	0.150376	-2.73335
Solyc03g114850.1.1	Squamosa promoter binding protein 3 (AHRD V1 *-*- Q1MU26_PHYPA); contains Interpro domain(s) IPR004333 Transcription factor, SBP-box	68.9331	89.9749	25.2346	91.3534	6202.26	2305.26	0.371681	-1.42786
Solyc07g062980.1.1	Squamosa promoter binding-like protein (AHRD V1 ***- Q52UU1_9ROSI); contains Interpro domain(s) IPR004333 Transcription factor, SBP-box	141.207	99.2481	36.5	98.2456	14014.5	3585.96	0.255875	-1.96649
Solyc04g045560.1.1	Squamosa promoter-binding-like protein 11 (AHRD V1 *-*- B6TF72_MAIZE); contains Interpro domain(s) IPR004333 Transcription factor, SBP-box	17.0927	97.3409	8.46592	93.3523	1663.82	790.313	0.475	-1.074
Solyc01g100760.1.1	Susceptibility homeodomain transcription factor (Fragment) (AHRD V1 *-*- Q8SAA7_ORYSA); contains Interpro domain(s) IPR007493 Protein of unknown function DUF538	134.976	98.9899	6.29569	98.3838	13361.2	619.394	0.0463576	-4.43105
Solyc01g100770.1.1	Susceptibility homeodomain transcription factor (Fragment) (AHRD V1 *-*- Q8SAA7_ORYSA); contains Interpro domain(s) IPR007493 Protein of unknown function DUF538	409.095	100	123.243	99.798	40909.5	12299.4	0.300649	-1.73385
Solyc10g080930.1.1	Transcription elongation factor A protein 2 (AHRD V1 *--- TCEA2_HUMAN); contains Interpro domain(s) IPR010990 Transcription elongation factor, TFIIS/elongin A/CRSP70, N-terminal	229.444	99.6345	93.6584	99.7076	22860.5	9338.45	0.408497	-1.2916
Solyc06g072520.1.1	Transcription factor (AHRD V1 *-*- D6MKM4_9ASPA); contains Interpro domain(s) IPR011598 Helix-loop-helix DNA-binding	37.0956	98.6207	6.89444	82.7586	3658.39	570.575	0.155963	-2.68072	HLH
Solyc02g062690.1.1	Transcription factor (AHRD V1 *-*- D6MKM4_9ASPA); contains Interpro domain(s) IPR011598 Helix-loop-helix DNA-binding	123.207	99.7821	32.8742	98.6928	12293.9	3244.44	0.263907	-1.9219	HLH
Solyc08g005050.1.1	Transcription factor (AHRD V1 *--* Q9M4A8_MAIZE); contains Interpro domain(s) IPR001092 Basic helix-loop-helix dimerisation region bHLH	128.392	99.8566	51.8132	99.7849	12820.8	5170.18	0.403265	-1.3102	BHLH
Solyc05g050560.1.1	Transcription factor (AHRD V1 *--* Q9M4A8_MAIZE); contains Interpro domain(s) IPR011598 Helix-loop-helix DNA-binding	128.537	99.9425	33.2475	98.6782	12846.3	3280.8	0.255389	-1.96923	HLH
Solyc01g096050.1.1	Transcription factor (AHRD V1 *--* Q9M4A8_MAIZE); contains Interpro domain(s) IPR011598 Helix-loop-helix DNA-binding	190.162	99.835	64.8442	99.945	18984.8	6480.86	0.341371	-1.55059	HLH
Solyc03g113560.1.1	Transcription factor (AHRD V1 ***- D6MKM4_9ASPA); contains Interpro domain(s) IPR011598 Helix-loop-helix DNA-binding	188.662	99.6764	4.86667	67.9612	18805.2	330.744	0.0175879	-5.82927	HLH
Solyc12g098620.1.1	Transcription factor (AHRD V1 *-** D6MKM4_9ASPA); contains Interpro domain(s) IPR011598 Helix-loop-helix DNA-binding	10.7863	93.5802	2.42324	79.3416	1009.38	192.263	0.190476	-2.39232	HLH
Solyc06g083170.1.1	Transcription factor (AHRD V1 *-** D6MKM4_9ASPA); contains Interpro domain(s) IPR011598 Helix-loop-helix DNA-binding	38.5043	99.2115	15.1509	98.7814	3820.07	1496.63	0.391781	-1.35188	HLH
Solyc01g010130.1.1	Transcription factor (AHRD V1 *-** D6MKM4_9ASPA); contains Interpro domain(s) IPR011598 Helix-loop-helix DNA-binding	88	99.5043	37.4779	99.4424	8756.38	3726.89	0.42562	-1.23236	HLH
Solyc03g097820.1.1	Transcription factor (AHRD V1 *-** D6MKM4_9ASPA); contains Interpro domain(s) IPR011598 Helix-loop-helix DNA-binding	45.2541	99.0937	21.3659	99.0937	4484.39	2117.22	0.472131	-1.08274	HLH
Solyc05g014590.1.1	Transcription Factor (AHRD V1 **** Q84LF9_ORYSA); contains Interpro domain(s) IPR011598 Helix-loop-helix DNA-binding	4.9822	96.8391	1	20.977	482.471	20.977	0.0434783	-4.52356	HLH
Solyc07g018010.1.1	Transcription Factor (AHRD V1 **** Q84LF9_ORYSA); contains Interpro domain(s) IPR011598 Helix-loop-helix DNA-binding	121.026	99.7375	30.1605	99.7375	12070.9	3008.14	0.249206	-2.00459	HLH
Solyc10g008160.1.1	Transcription factor (Fragment) (AHRD V1 *--- D6MK15_9ASPA)	2.78095	54.4041	1.1145	22.6252	151.295	25.2159	0.166667	-2.58496
Solyc09g005070.1.1	Transcription factor (Fragment) (AHRD V1 *-*- D6MK13_9ASPA); contains Interpro domain(s) IPR001092 Basic helix-loop-helix dimerisation region bHLH	89.4944	100	2.60714	75.1678	8949.44	195.973	0.0218978	-5.51307	BHLH
Solyc02g089020.1.1	Transcription factor (Fragment) (AHRD V1 *-*- D6MK40_9ASPA); contains Interpro domain(s) IPR005333 Transcription factor, TCP	178.863	99.7661	5.27711	97.076	17844.4	512.281	0.0287081	-5.1224	TCP
Solyc01g080050.1.1	Transcription factor (Fragment) (AHRD V1 **-* D6MJZ9_9ASPA); contains Interpro domain(s) IPR011598 Helix-loop-helix DNA-binding	2.18727	90.8163	1.53684	16.1565	198.639	24.8299	0.125	-3	HLH
Solyc02g079970.1.1	Transcription factor (Fragment) (AHRD V1 **-* D6MKL1_9ASPA); contains Interpro domain(s) IPR011598 Helix-loop-helix DNA-binding	1550.3	99.8557	495.048	99.7114	154806	49361.9	0.318862	-1.64899	HLH
Solyc09g091760.1.1	Transcription factor (Fragment) (AHRD V1 **** D6MJZ9_9ASPA); contains Interpro domain(s) IPR001092 Basic helix-loop-helix dimerisation region bHLH	7.73926	93.8172	3.00147	91.5323	726.075	274.731	0.378378	-1.4021	BHLH
Solyc07g062200.1.1	Transcription factor bHLH126 (AHRD V1 *-*- BH126_ARATH); contains Interpro domain(s) IPR011598 Helix-loop-helix DNA-binding	21.8517	96.7949	1.15873	32.3077	2115.13	37.4359	0.0176991	-5.82018	BHLH
Solyc09g074810.1.1	Transcription factor bHLH36 (AHRD V1 **** BH036_ARATH)	6.36239	93.1624	1	31.1966	592.735	31.1966	0.0526316	-4.24793	BHLH
Solyc03g113550.1.1	Transcription factor bHLH79 (AHRD V1 *-*- BH079_ARATH)	131.528	83.455	2.55022	55.7178	10976.6	142.092	0.012945	-6.27146	BHLH
Solyc02g065800.1.1	Transcription factor CYCLOIDEA (Fragment) (AHRD V1 *-*- CYCLD_ANTML); contains Interpro domain(s) IPR005333 Transcription factor, TCP	106.559	98.3683	1.08148	62.9371	10482.1	68.0653	0.00649351	-7.26679	TCP
Solyc03g115010.1.1	Transcription factor CYCLOIDEA (Fragment) (AHRD V1 *-*- CYCLD_ANTML); contains Interpro domain(s) IPR005333 Transcription factor, TCP	4.5625	93.5673	1.30357	32.7485	426.901	42.6901	0.1	-3.32193	TCP
Solyc07g053410.1.1	Transcription factor CYCLOIDEA (Fragment) (AHRD V1 *-*- CYCLD_ANTML); contains Interpro domain(s) IPR005333 Transcription factor, TCP	13.8847	94.4218	2.31746	85.7143	1311.02	198.639	0.151515	-2.72247	TCP
Solyc08g048390.1.1	Transcription factor CYCLOIDEA (Fragment) (AHRD V1 *-** CYCLD_ANTML); contains Interpro domain(s) IPR005333 Transcription factor, TCP	113.041	97.4227	49.9982	97.3368	11012.7	4866.67	0.441913	-1.17816	TCP
Solyc01g103550.1.1	Transcription factor MADS-box (AHRD V1 *-*- Q2HRN3_MEDTR); contains Interpro domain(s) IPR002100 Transcription factor, MADS-box	1.27178	61.3248	1.03546	30.1282	77.9915	31.1966	0.4	-1.32193	MADS
Solyc02g032950.1.1	Transcription factor WRKY (AHRD V1 ***- C7E5X8_CAPAN); contains Interpro domain(s) IPR003657 DNA-binding WRKY	271.785	99.8664	100.314	99.2652	27142.2	9957.65	0.36687	-1.44666	wrky
Solyc10g080000.1.1	Transcription initiation factor IIB-2 (AHRD V1 ***- D7L8X6_ARALY); contains Interpro domain(s) IPR000812 Transcription factor TFIIB related	155.812	95.3846	22.9485	94.6154	14862.1	2171.28	0.146096	-2.77501	-
Solyc10g079990.1.1	Transcription initiation factor IIB-2 (AHRD V1 ***- D7L8X6_ARALY); contains Interpro domain(s) IPR000812 Transcription factor TFIIB related	233.903	99.8273	44.6254	97.7547	23349.9	4362.35	0.186825	-2.42024	-
Solyc01g100440.1.1	Transcription regulatory protein SNF5 (AHRD V1 *-*- D3B6R9_POLPA)	259.846	99.936	5.03448	87.2041	25968	439.028	0.0169065	-5.88628	-
Solyc07g056280.1.1	WRKY transcription factor 16 (AHRD V1 *-*- Q7X7E3_ORYSJ); contains Interpro domain(s) IPR003657 DNA-binding WRKY	436.644	100	174.141	99.5872	43664.4	17342.2	0.39717	-1.33217
Solyc09g010960.1.1	WRKY transcription factor 17 (AHRD V1 *-*- Q7E0X2_ORYSJ); contains Interpro domain(s) IPR003657 DNA-binding WRKY	2.26516	81.2142	1	16.7239	183.963	16.7239	0.0909091	-3.45943
Solyc01g079360.1.1	WRKY transcription factor 3 (AHRD V1 ***- C9DHZ2_9ROSI); contains Interpro domain(s) IPR003657 DNA-binding WRKY	103.218	97.2337	35.7803	98.2019	10036.2	3513.69	0.350101	-1.51416
Solyc01g104550.1.1	WRKY transcription factor 32 (AHRD V1 *-*- Q6IEP9_ORYSJ); contains Interpro domain(s) IPR003657 DNA-binding WRKY	4.12235	89.2857	1.24609	49.2297	368.067	61.3445	0.166667	-2.58496
Solyc07g055280.1.1	WRKY transcription factor 5 (AHRD V1 ***- A7UGD2_SOLTU); contains Interpro domain(s) IPR003657 DNA-binding WRKY	123.906	99.7585	43.4293	99.8792	12360.6	4337.68	0.350927	-1.51076
Solyc05g055750.1.1	WRKY transcription factor-a (AHRD V1 *-** Q1XD53_CAPAN); contains Interpro domain(s) IPR003657 DNA-binding WRKY	2.61047	56.7391	1.29778	32.6087	148.116	42.3188	0.285714	-1.80735
Solyc02g088340.1.1	WRKY transcription factor-c (AHRD V1 **** Q5DJV3_CAPAN); contains Interpro domain(s) IPR003657 DNA-binding WRKY	114.76	99.3492	48.3135	99.6385	11401.3	4813.88	0.422222	-1.24393
Solyc01g073780.1.1	CHP-rich zinc finger protein-like (AHRD V1 *--- Q9LTY3_ARATH); contains Interpro domain(s) IPR011424 C1-like	1.57667	38.7772	2	12.2278	61.139	24.4556	0.4	-1.32193
Solyc01g109230.1.1	CHP-rich zinc finger protein-like (AHRD V1 **-- Q6YTW3_ORYSJ); contains Interpro domain(s) IPR011424 C1-like	33.5049	96.2517	9.16405	93.842	3224.9	859.973	0.266667	-1.90689
Solyc09g008430.1.1	CHY zinc finger family protein expressed (AHRD V1 ***- Q10RT9_ORYSJ); contains Interpro domain(s) IPR008913 Zinc finger, CHY-type	81.7667	99.8847	10.0386	95.6171	8167.24	959.862	0.117526	-3.08895
Solyc06g054540.1.1	CHY zinc finger family protein expressed (AHRD V1 ***- Q2QP88_ORYSJ); contains Interpro domain(s) IPR008913 Zinc finger, CHY-type	123.062	99.7512	17.5419	99.3781	12275.6	1743.28	0.142012	-2.81592
Solyc01g067360.1.1	CHY zinc finger family protein expressed (AHRD V1 ***- Q2QP88_ORYSJ); contains Interpro domain(s) IPR008913 Zinc finger, CHY-type	19.9001	92.1642	7.49679	96.8905	1834.08	726.368	0.39604	-1.33628
Solyc08g067960.1.1	CHY zinc finger family protein expressed (AHRD V1 ***- Q337P2_ORYSJ); contains Interpro domain(s) IPR008913 Zinc finger, CHY-type	1032.31	99.8932	390.792	99.7863	103120	38995.7	0.378158	-1.40294
Solyc12g005660.1.1	CONSTANS-like zinc finger protein (AHRD V1 *-*- D0EP04_SOYBN); contains Interpro domain(s) IPR000315 Zinc finger, B-box	163.077	99.6716	19.4667	98.5222	16254.2	1917.9	0.117994	-3.08321
Solyc03g119540.1.1	CONSTANS-like zinc finger protein (AHRD V1 **-- D0EP06_SOYBN); contains Interpro domain(s) IPR010402 CCT domain	38.1388	99.837	15.6642	99.511	3807.66	1558.76	0.409375	-1.28851
Solyc07g053140.1.1	CONSTANS-like zinc finger protein (AHRD V1 *-*- D0EP07_SOYBN); contains Interpro domain(s) IPR000315 Zinc finger, B-box	58.6641	100	17.7955	98.5788	5866.41	1754.26	0.299035	-1.74161
Solyc06g063280.1.1	CONSTANS-like zinc finger protein (AHRD V1 *-*- D0EP07_SOYBN); contains Interpro domain(s) IPR000315 Zinc finger, B-box	26.3923	99.2366	8.3484	95.6743	2619.08	798.728	0.304965	-1.71329
Solyc06g074800.1.1	Cys2/His2 zinc-finger transcription factor (AHRD V1 **** Q4U318_SILLA); contains Interpro domain(s) IPR007087 Zinc finger, C2H2-type	45.6062	98.8787	16.0226	99.3884	4509.48	1592.46	0.353135	-1.50171
Solyc05g054510.1.1	Dof zinc finger protein (AHRD V1 *-*- Q9M4G1_SOLTU); contains Interpro domain(s) IPR003851 Zinc finger, Dof-type	5.32471	94.7603	1	32.553	504.571	32.553	0.0645161	-3.9542
Solyc06g069760.1.1	Dof zinc finger protein (AHRD V1 ***- C4B6D7_IPOBA); contains Interpro domain(s) IPR003851 Zinc finger, Dof-type	143.232	99.8648	38.5943	98.9858	14303.9	3820.28	0.267081	-1.90465
Solyc03g082840.1.1	Dof zinc finger protein 2 (AHRD V1 *-*- A5HWF1_HORVD); contains Interpro domain(s) IPR003851 Zinc finger, Dof-type	113.409	99.7426	40.8497	99.3565	11311.7	4058.69	0.358804	-1.47873
Solyc11g010940.1.1	Dof zinc finger protein 6 (AHRD V1 *-*- A5HWF5_HORVD); contains Interpro domain(s) IPR003851 Zinc finger, Dof-type	3.10324	87.5887	1.47475	35.1064	271.809	51.773	0.190476	-2.39232
Solyc02g078620.1.1	Dof zinc finger protein 6 (AHRD V1 *-*- A5HWF5_HORVD); contains Interpro domain(s) IPR003851 Zinc finger, Dof-type	1.8961	54.0351	1.0318	33.0994	102.456	34.152	0.333333	-1.58496
Solyc07g041190.1.1	PHD finger family protein (AHRD V1 **-- D7M017_ARALY); contains Interpro domain(s) IPR019787 Zinc finger, PHD-finger	68.0542	99.5951	24.3333	97.166	6777.87	2364.37	0.348837	-1.51937
Solyc11g005740.1.1	PHD-finger family protein expressed (AHRD V1 *-*- Q53MN0_ORYSJ); contains Interpro domain(s) IPR011011 Zinc finger, FYVE/PHD-type	1.53684	59.19	2	9.09657	90.9657	18.1931	0.2	-2.32193
Solyc07g007180.1.1	RING-H2 finger protein (AHRD V1 *-*- B6TJA7_MAIZE); contains Interpro domain(s) IPR018957 Zinc finger, C3HC4 RING-type	369.908	99.7904	96.7134	98.7421	36913.2	9549.69	0.258706	-1.95061
Solyc10g083460.1.1	Zinc finger A20 and AN1 domain-containing stress-associated protein 6 (AHRD V1 *-*- C1BNQ4_9MAXI); contains Interpro domain(s) IPR000058 Zinc finger, AN1-type	494.693	99.7917	123.207	98.75	49366.3	12166.7	0.246457	-2.02059
Solyc12g100060.1.1	Zinc finger A20 and AN1 domain-containing stress-associated protein 6 (AHRD V1 ***- C1C2A2_9MAXI); contains Interpro domain(s) IPR000058 Zinc finger, AN1-type	2774.3	100	1307.35	100	277430	130735	0.471236	-1.08548
Solyc09g005560.1.1	Zinc finger and SCAN domain containing 29 (Predicted) (AHRD V1 *--- A9X1B1_PAPAN); contains Interpro domain(s) IPR017877 MYB-like	24.3333	97.9592	10.9376	99.8866	2383.67	1092.52	0.458333	-1.12553
Solyc07g053750.1.1	Zinc finger CCCH domain-containing protein 2 (AHRD V1 *-*- C3H2_ARATH); contains Interpro domain(s) IPR000571 Zinc finger, CCCH-type	1.20911	38.5167	1	11.6427	46.571	11.6427	0.25	-2
Solyc08g065940.1.1	Zinc finger CCCH domain-containing protein 20 (AHRD V1 ***- C3H20_ARATH)	9.5514	64.8485	3.04167	58.1818	619.394	176.97	0.285714	-1.80735
Solyc11g008900.1.1	Zinc finger CCCH domain-containing protein 66 (AHRD V1 ***- C3H66_ORYSJ); contains Interpro domain(s) IPR000571 Zinc finger, CCCH-type	355.917	100	170.24	99.9232	35591.7	17010.9	0.477946	-1.06508
Solyc01g110100.1.1	Zinc finger family protein (AHRD V1 **-- D7LUL3_ARALY); contains Interpro domain(s) IPR002867 Zinc finger, C6HC-type	49.0382	99.2424	17.3446	96.7172	4866.67	1677.53	0.344697	-1.5366
Solyc11g069350.1.1	Zinc finger family protein (AHRD V1 **-- D7MTV5_ARALY); contains Interpro domain(s) IPR011016 Zinc finger, RING-CH-type	241.908	99.9364	68.6564	99.4275	24175.4	6826.34	0.282367	-1.82436
Solyc06g016770.1.1	Zinc finger family protein (AHRD V1 **-- D7MTV5_ARALY); contains Interpro domain(s) IPR011016 Zinc finger, RING-CH-type	38.2404	98.2838	15.127	98.7459	3758.42	1493.73	0.397436	-1.33121
Solyc06g068390.1.1	Zinc finger family protein (AHRD V1 ***- D7M3K4_ARALY); contains Interpro domain(s) IPR007087 Zinc finger, C2H2-type	30.0505	96.4419	9.47328	98.1273	2898.13	929.588	0.320755	-1.64046
Solyc01g107170.1.1	Zinc finger protein (AHRD V1 ***- A0T3Q5_SOLTU); contains Interpro domain(s) IPR007087 Zinc finger, C2H2-type	406.983	99.8928	153.833	99.8928	40654.7	15366.8	0.377983	-1.40361
Solyc02g086430.1.1	Zinc finger protein 36 C3H type-like 1 (Fragment) (AHRD V1 *-*- C5H180_ACRGR); contains Interpro domain(s) IPR000571 Zinc finger, CCCH-type	1.56989	51.0989	1	26.7399	80.2198	26.7399	0.333333	-1.58496
Solyc06g073180.1.1	Zinc finger protein CONSTANS-LIKE 1 (AHRD V1 *--- COL1_ARATH); contains Interpro domain(s) IPR000315 Zinc finger, B-box	686.887	99.8575	205.489	99.2877	68590.9	20402.6	0.297453	-1.74927
Solyc12g005420.1.1	Zinc finger protein CONSTANS-LIKE 3 (AHRD V1 *--- COL3_ARATH); contains Interpro domain(s) IPR000315 Zinc finger, B-box	1.75639	78.3274	1.1618	44.4052	137.574	51.5901	0.375	-1.41504
Solyc12g089240.1.1	Zinc finger protein CONSTANS-LIKE 3 (AHRD V1 *--- COL3_ARATH); contains Interpro domain(s) IPR000315 Zinc finger, B-box	32.1619	98.5859	12.6957	99.899	3170.71	1268.28	0.4	-1.32193
Solyc07g052620.1.1	Zinc finger protein CONSTANS-LIKE 4 (AHRD V1 *-*- COL4_ARATH); contains Interpro domain(s) IPR000315 Zinc finger, B-box	49.8347	95.4198	5.56948	93.3842	4755.22	520.102	0.109375	-3.19265
Solyc08g078590.1.1	Zinc finger protein-like (AHRD V1 *-*- Q9M202_ARATH); contains Interpro domain(s) IPR007087 Zinc finger, C2H2-type	1.52083	56.7376	1	17.2577	86.2884	17.2577	0.2	-2.32193
Solyc03g061620.1.1	Zinc finger-homeodomain protein 1 (Fragment) (AHRD V1 **-- B0LK17_YUCFI); contains Interpro domain(s) IPR006456 ZF-HD homeobox protein Cys/His-rich dimerisation region	11.8837	96.6292	2.02778	53.9326	1148.31	109.363	0.0952381	-3.39232
Solyc05g007580.1.1	Zinc finger-homeodomain protein 1 (Fragment) (AHRD V1 **-- B0LK19_CUCSA); contains Interpro domain(s) IPR006456 ZF-HD homeobox protein Cys/His-rich dimerisation region	388.843	100	92.1074	100	38884.3	9210.74	0.236875	-2.0778
Solyc05g007090.1.1	Zinc knuckle (CCHC-type) family protein (AHRD V1 ***- D7LZZ1_ARALY); contains Interpro domain(s) IPR001878 Zinc finger, CCHC-type	12.1354	99.2347	5.78739	94.3878	1204.25	546.259	0.453608	-1.14048
Solyc07g006880.1.1	Zinc-finger protein 1 (AHRD V1 *-*- D7KX25_ARALY); contains Interpro domain(s) IPR007087 Zinc finger, C2H2-type	8.35169	95.935	1	29.6748	801.22	29.6748	0.037037	-4.75489

## Sheet: Group C
Gene name	Gene Description	Avg RD FAZ	Coverage FAZ	Avg RD LAZ	Coverage LAZ	Expression FAZ	Expression LAZ	Ratio (LAZ/FAZ)	Log2(Ratio)
Solyc10g075030.1.1	AP2 domain-containing transcription factor (AHRD V1 *--* B9HWL7_POPTR); contains Interpro domain(s) IPR003340 Transcriptional factor B3	58.5218	99.8864	63.3166	99.6591	5845.53	6310.08	1.07947	0.110323
Solyc06g082520.1.1	AP2 domain-containing transcription factor (AHRD V1 *--* B9HWL7_POPTR); contains Interpro domain(s) IPR003340 Transcriptional factor B3	83.445	99.9606	108.191	99.9606	8341.21	10814.8	1.29655	0.37468
Solyc02g079020.1.1	AP2 domain-containing transcription factor (AHRD V1 *--* B9HWL7_POPTR); contains Interpro domain(s) IPR003340 Transcriptional factor B3	27.7693	93.8378	38.8572	93.9336	2605.81	3650	1.40072	0.486164
Solyc02g030200.1.1	AP2 domain-containing transcription factor (AHRD V1 ***- B9II84_POPTR)	2.28125	73.5632	2.22901	75.2874	167.816	167.816	1	0
Solyc10g084340.1.1	AP2-like ethylene-responsive transcription factor At1g16060 (AHRD V1 *--- AP2L1_ARATH); contains Interpro domain(s) IPR001471 Pathogenesis-related transcriptional factor and ERF, DNA-binding	2.80123	93.8085	5.29705	95.2484	262.779	504.536	1.92	0.941106
Solyc07g018290.1.1	AP2-like ethylene-responsive transcription factor At1g16060 (AHRD V1 *-*- AP2L1_ARATH); contains Interpro domain(s) IPR001471 Pathogenesis-related transcriptional factor and ERF, DNA-binding	15.2693	99.2182	12.0087	98.5075	1515	1182.94	0.780822	-0.356935
Solyc03g123430.1.1	AP2-like ethylene-responsive transcription factor At1g16060 (AHRD V1 *-*- AP2L1_ARATH); contains Interpro domain(s) IPR001471 Pathogenesis-related transcriptional factor and ERF, DNA-binding	1.92105	59.144	1.79692	63.2296	113.619	113.619	1	0
Solyc11g010710.1.1	AP2-like ethylene-responsive transcription factor At1g16060 (AHRD V1 *-*- AP2L1_ARATH); contains Interpro domain(s) IPR001471 Pathogenesis-related transcriptional factor and ERF, DNA-binding	10.6543	99.0809	16.5419	99.5098	1055.64	1646.08	1.55932	0.640919
Solyc03g117720.1.1	AP2-like ethylene-responsive transcription factor At1g16060 (AHRD V1 ***- AP2L1_ARATH); contains Interpro domain(s) IPR001471 Pathogenesis-related transcriptional factor and ERF, DNA-binding	6.30216	74.7312	7.95602	93.7276	470.968	745.699	1.58333	0.662965
Solyc09g007260.1.1	AP2-like ethylene-responsive transcription factor At1g79700 (AHRD V1 *--- AP2L3_ARATH); contains Interpro domain(s) IPR001471 Pathogenesis-related transcriptional factor and ERF, DNA-binding	6.4745	98.9035	6.79823	98.9035	640.351	672.368	1.05	0.0703893
Solyc02g030210.1.1	AP2-like ethylene-responsive transcription factor At2g41710 (AHRD V1 ***- AP2L4_ARATH); contains Interpro domain(s) IPR001471 Pathogenesis-related transcriptional factor and ERF, DNA-binding	55.6458	98.3902	61.8123	98.8636	5475	6110.98	1.11616	0.158546
Solyc02g065350.1.1	B3 domain-containing transcription factor VRN1 (AHRD V1 *-** VRN1_ARATH); contains Interpro domain(s) IPR003340 Transcriptional factor B3	23.1935	98.5944	34.8745	99.1968	2286.75	3459.44	1.51282	0.597241
Solyc08g006230.1.1	B3 domain-containing transcription factor VRN1 (AHRD V1 *-** VRN1_ARATH); contains Interpro domain(s) IPR003340 Transcriptional factor B3	4.33492	83.7811	6.65699	96.0199	363.184	639.204	1.76	0.815575
Solyc02g061990.1.1	Basic leucine zipper transcription factor (AHRD V1 **-* Q9FQ01_9ROSI)	9.61677	93.2961	11.7471	97.2067	897.207	1141.9	1.27273	0.347923
Solyc03g046570.1.1	BHLH domain class transcription factor (AHRD V1 ***- D9ZIP3_MALDO)	76.8684	86.6667	90.9711	87.2593	6661.93	7938.07	1.19156	0.25285
Solyc04g078690.1.1	BHLH transcription factor (AHRD V1 *-*- B6TXR4_MAIZE); contains Interpro domain(s) IPR001092 Basic helix-loop-helix dimerisation region bHLH	219.853	99.5767	118.391	99.0476	21892.3	11726.3	0.535639	-0.900668
Solyc04g007430.1.1	BHLH transcription factor (AHRD V1 *-*- B6TXR4_MAIZE); contains Interpro domain(s) IPR011598 Helix-loop-helix DNA-binding	1.41063	37.2973	1.07353	24.5045	52.6126	26.3063	0.5	-1
Solyc09g064920.1.1	BHLH transcription factor (AHRD V1 *-*- B6U846_MAIZE); contains Interpro domain(s) IPR011598 Helix-loop-helix DNA-binding	24.2163	97.9976	26.2007	99.7644	2373.14	2613.9	1.10145	0.139403
Solyc12g100140.1.1	BHLH transcription factor (AHRD V1 *-*- B6U846_MAIZE); contains Interpro domain(s) IPR011598 Helix-loop-helix DNA-binding	94.5152	99.5565	147.626	99.5565	9409.61	14697.1	1.56193	0.643327
Solyc03g044460.1.1	BHLH transcription factor (AHRD V1 *-*- D3Y274_BRAOL); contains Interpro domain(s) IPR001092 Basic helix-loop-helix dimerisation region bHLH	1.31532	50.3401	1.38608	71.6553	66.2132	99.3197	1.5	0.584963
Solyc02g091800.1.1	BHLH transcription factor (AHRD V1 *-*- Q401N5_9LILI); contains Interpro domain(s) IPR011598 Helix-loop-helix DNA-binding	3.83751	80.1724	1.94883	86.1111	307.663	167.816	0.545455	-0.874469
Solyc06g068870.1.1	BHLH transcription factor (AHRD V1 *-** A9YWR2_MEDTR); contains Interpro domain(s) IPR011598 Helix-loop-helix DNA-binding	250.142	99.8747	220.83	100	24982.8	22083	0.883925	-0.178004
Solyc03g118310.1.1	BHLH transcription factor (AHRD V1 *-** A9YWR2_MEDTR); contains Interpro domain(s) IPR011598 Helix-loop-helix DNA-binding	3.46074	85.0662	3.22135	88.5318	294.392	285.192	0.96875	-0.0458037
Solyc05g011810.1.1	BHLH transcription factor (AHRD V1 *-** B5AEK3_ORYSJ); contains Interpro domain(s) IPR011598 Helix-loop-helix DNA-binding	61.4816	99.7955	50.8607	99.7955	6135.58	5075.66	0.827251	-0.273604
Solyc09g098110.1.1	BHLH transcription factor (AHRD V1 *-** B6SY24_MAIZE); contains Interpro domain(s) IPR001092 Basic helix-loop-helix dimerisation region bHLH	56.5426	99.5345	112.719	99.2551	5627.93	11187.9	1.98792	0.991262
Solyc09g063010.1.1	BHLH transcription factor (AHRD V1 *-** B6TXR4_MAIZE); contains Interpro domain(s) IPR011598 Helix-loop-helix DNA-binding	24.5959	99.6416	18.8104	99.2234	2450.78	1866.43	0.761566	-0.392959
Solyc06g008030.1.1	BHLH transcription factor (AHRD V1 *-** B6TXR4_MAIZE); contains Interpro domain(s) IPR011598 Helix-loop-helix DNA-binding	94.7719	100	84.9281	99.4152	9477.19	8443.14	0.890891	-0.166679
Solyc01g102300.1.1	BHLH transcription factor (AHRD V1 *-** B6TXR4_MAIZE); contains Interpro domain(s) IPR011598 Helix-loop-helix DNA-binding	56.5051	99.7207	92.2356	100	5634.73	9223.56	1.63691	0.710977
Solyc07g043580.1.1	BHLH transcription factor (AHRD V1 *-** B6TXR4_MAIZE); contains Interpro domain(s) IPR011598 Helix-loop-helix DNA-binding	60.7676	99.4624	105.324	99.8656	6044.09	10518.3	1.74026	0.799303
Solyc09g083220.1.1	BHLH transcription factor (AHRD V1 *-** B6U846_MAIZE); contains Interpro domain(s) IPR011598 Helix-loop-helix DNA-binding	236.313	100	136.565	99.7814	23631.3	13626.7	0.576637	-0.794264
Solyc09g065820.1.1	BHLH transcription factor (AHRD V1 *-** B6U846_MAIZE); contains Interpro domain(s) IPR011598 Helix-loop-helix DNA-binding	189.122	99.4499	198.154	99.78	18808.1	19771.8	1.05124	0.0720897
Solyc06g083980.1.1	BHLH transcription factor (AHRD V1 *-** Q401N4_9LILI); contains Interpro domain(s) IPR011598 Helix-loop-helix DNA-binding	192.165	99.0237	111.321	99.2329	19028.9	11046.7	0.580524	-0.784572
Solyc01g096370.1.1	BHLH transcription factor (AHRD V1 *-** Q401N4_9LILI); contains Interpro domain(s) IPR011598 Helix-loop-helix DNA-binding	45.2502	98.9653	27.9342	98.8914	4478.2	2762.45	0.616867	-0.696968
Solyc04g005280.1.1	BHLH transcription factor (AHRD V1 *-** Q401N4_9LILI); contains Interpro domain(s) IPR011598 Helix-loop-helix DNA-binding	79.0079	93.5654	107.778	93.8819	7392.41	10118.4	1.36875	0.452859
Solyc03g007410.1.1	BHLH transcription factor (AHRD V1 *-** Q401N4_9LILI); contains Interpro domain(s) IPR011598 Helix-loop-helix DNA-binding	5.42514	91.0448	7.84615	94.4279	493.93	740.896	1.5	0.584963
Solyc03g005350.1.1	BHLH transcription factor (AHRD V1 **** B6U846_MAIZE); contains Interpro domain(s) IPR011598 Helix-loop-helix DNA-binding	64.7045	98.7654	59.1226	99.7755	6390.57	5898.99	0.923077	-0.115477
Solyc11g010340.1.1	BHLH transcription factor (AHRD V1 **** Q401N4_9LILI); contains Interpro domain(s) IPR001092 Basic helix-loop-helix dimerisation region bHLH	3.43529	85.2843	1.9837	82.0513	292.977	162.765	0.555556	-0.847997
Solyc08g076820.1.1	BHLH transcription factor (AHRD V1 **** Q401N4_9LILI); contains Interpro domain(s) IPR011598 Helix-loop-helix DNA-binding	11.4392	98.2776	7.34497	98.6829	1124.21	724.823	0.644737	-0.633218
Solyc08g062780.1.1	BHLH transcription factor (AHRD V1 **** Q84WX1_BRANA); contains Interpro domain(s) IPR011598 Helix-loop-helix DNA-binding	2.56328	76.3261	1.96516	70.5193	195.645	138.582	0.708333	-0.4975
Solyc07g052930.1.1	BHLH transcription factor-like (AHRD V1 *-*- Q8S0N2_ORYSJ); contains Interpro domain(s) IPR011598 Helix-loop-helix DNA-binding	6.87885	79.5107	12.1667	82.5688	546.942	1004.59	1.83673	0.877143
Solyc06g035490.1.1	BHLH transcription factor-like (AHRD V1 *-** Q941Z7_ORYSJ); contains Interpro domain(s) IPR011598 Helix-loop-helix DNA-binding	4.14773	88.2206	2.89771	82.0802	365.915	237.845	0.65	-0.621488
Solyc04g080710.1.1	BHLH transcription factor-like protein (AHRD V1 *-*- Q5ZAK6_ORYSJ); contains Interpro domain(s) IPR011598 Helix-loop-helix DNA-binding	15.1452	98.9327	11.5835	99.3432	1498.36	1150.74	0.768	-0.380822
Solyc10g006640.1.1	BHLH transcription factor-like protein (AHRD V1 *-*- Q5ZAK6_ORYSJ); contains Interpro domain(s) IPR011598 Helix-loop-helix DNA-binding	3.22355	93.6262	3.0185	79.1559	301.809	238.932	0.791667	-0.337035
Solyc02g084880.1.1	BHLH transcription factor-like protein (AHRD V1 *-*- Q5ZAK6_ORYSJ); contains Interpro domain(s) IPR011598 Helix-loop-helix DNA-binding	29.2	98.9583	24.052	98.2955	2889.58	2364.2	0.818182	-0.289507
Solyc07g063830.1.1	BHLH transcription factor-like protein (AHRD V1 *-*- Q5ZAK6_ORYSJ); contains Interpro domain(s) IPR011598 Helix-loop-helix DNA-binding	4.05878	87.4306	4.46198	97.7083	354.861	435.972	1.22857	0.296982
Solyc06g066580.1.1	BHLH transcription factor-like protein (AHRD V1 *-** Q5ZAK6_ORYSJ); contains Interpro domain(s) IPR011598 Helix-loop-helix DNA-binding	46.0439	98.8166	23.4774	98.1262	4549.9	2303.75	0.506329	-0.981853
Solyc07g020960.1.1	BHLH transcription factor-like protein (AHRD V1 *-** Q5ZAK6_ORYSJ); contains Interpro domain(s) IPR011598 Helix-loop-helix DNA-binding	157.918	99.8148	121.509	99.9074	15762.6	12139.6	0.770154	-0.37678
Solyc02g070880.1.1	BHLH1 transcription factor (AHRD V1 **** D6BP02_HEVBR); contains Interpro domain(s) IPR001092 Basic helix-loop-helix dimerisation region bHLH	432.666	99.7301	304.644	99.7301	43149.8	30382.2	0.70411	-0.506128
Solyc04g074490.1.1	Bifunctional arginine demethylase and lysyl-hydroxylase JMJD6 (AHRD V1 *--- JMJD6_DANRE); contains Interpro domain(s) IPR013129 Transcription factor jumonji	69.8042	99.8967	57.6609	99.3113	6973.21	5726.38	0.821197	-0.2842
Solyc06g007940.1.1	BZIP domain class transcription factor (AHRD V1 **-- D9ZIQ5_MALDO); contains Interpro domain(s) IPR011333 BTB/POZ fold	12.1036	89.3519	10.5907	89.3519	1081.48	946.296	0.875	-0.192645
Solyc02g092620.1.1	BZIP domain class transcription factor (AHRD V1 **-- D9ZIQ5_MALDO); contains Interpro domain(s) IPR013069 BTB/POZ	18.6023	96.4618	27.704	98.1378	1794.41	2718.81	1.51515	0.599462
Solyc08g006870.1.1	BZIP domain class transcription factor (AHRD V1 **-- D9ZIQ8_MALDO); contains Interpro domain(s) IPR004249 NPH3	73.912	99.6212	88.818	99.8918	7363.2	8872.19	1.20494	0.268956
Solyc10g085210.1.1	BZIP family transcription factor (AHRD V1 ***- D7LZU5_ARALY)	1.55733	50.6073	1.81592	54.251	78.8124	98.5155	1.25	0.321928
Solyc01g111580.1.1	BZIP family transcription factor (Fragment) (AHRD V1 *-*- D7LU06_ARALY); contains Interpro domain(s) IPR011700 Basic leucine zipper	89.8462	99.139	96.8515	99.385	8907.26	9625.58	1.08065	0.111893
Solyc10g078290.1.1	BZIP family transcription factor (Fragment) (AHRD V1 *-*- Q677A7_HYAOR); contains Interpro domain(s) IPR011616 bZIP transcription factor, bZIP-1	260.604	99.8991	140.464	99.7479	26034.1	14011	0.538179	-0.893843
Solyc09g007100.1.1	BZIP transcription factor (AHRD V1 *-*- D3YBE4_TRIRP); contains Interpro domain(s) IPR006867 Protein of unknown function DUF632	56.1587	99.9129	47.0061	99.6078	5610.98	4682.18	0.834467	-0.261073
Solyc02g083610.1.1	BZIP transcription factor (AHRD V1 *-*- D3YBE4_TRIRP); contains Interpro domain(s) IPR006867 Protein of unknown function DUF632	5.86976	92.2675	10.2922	91.9018	541.588	945.873	1.74648	0.804449
Solyc11g044560.1.1	BZIP transcription factor (AHRD V1 **-- Q0PN11_9FABA); contains Interpro domain(s) IPR011700 Basic leucine zipper	141.053	95.9167	164.76	95.3333	13529.3	15707.2	1.16097	0.215332
Solyc10g076920.1.1	BZIP transcription factor (AHRD V1 **-- Q32WR6_MALDO)	11.5501	94.9531	23.1396	93.3099	1096.71	2159.15	1.96875	0.97728
Solyc01g008980.1.1	BZIP transcription factor (AHRD V1 **-- Q32WR6_MALDO); contains Interpro domain(s) IPR011616 bZIP transcription factor, bZIP-1	37.1636	99.7732	31	99.3197	3707.94	3078.91	0.830357	-0.268196
Solyc04g071510.1.1	BZIP transcription factor (AHRD V1 *-** B6TN24_MAIZE); contains Interpro domain(s) IPR011616 bZIP transcription factor, bZIP-1	26.7904	99.3528	34.8301	99.0291	2661.7	3449.19	1.29586	0.373908
Solyc01g109880.1.1	BZIP transcription factor (AHRD V1 ***- C0KYN1_SOLLC); contains Interpro domain(s) IPR011700 Basic leucine zipper	159.706	99.5935	278.024	99.7967	15905.7	27745.9	1.7444	0.802733
Solyc01g108080.1.1	BZIP transcription factor (AHRD V1 **-* Q0PN11_9FABA); contains Interpro domain(s) IPR011616 bZIP transcription factor, bZIP-1	184.557	99.759	115.554	99.759	18411.2	11527.6	0.626115	-0.675501
Solyc04g078840.1.1	BZIP transcription factor (AHRD V1 **-* Q0PN11_9FABA); contains Interpro domain(s) IPR011616 bZIP transcription factor, bZIP-1	138.247	99.4792	191.836	99.7768	13752.7	19140.8	1.39179	0.476937
Solyc01g079480.1.1	BZIP transcription factor (AHRD V1 **-* Q1HW69_CAPAN); contains Interpro domain(s) IPR011616 bZIP transcription factor, bZIP-1	624.276	100	438	100	62427.6	43800	0.701613	-0.511253
Solyc06g009640.1.1	BZIP transcription factor (AHRD V1 **-* Q1HW69_CAPAN); contains Interpro domain(s) IPR011700 Basic leucine zipper	394.94	99.7701	219.839	100	39403.2	21983.9	0.557922	-0.841866
Solyc10g081350.1.1	BZIP transcription factor (AHRD V1 ***- Q32WR6_MALDO); contains Interpro domain(s) IPR011616 bZIP transcription factor, bZIP-1	41.4657	95.6315	79.7539	96.4862	3965.43	7695.16	1.94056	0.956473
Solyc10g080770.1.1	BZIP transcription factor (AHRD V1 ***- Q6IVC2_ORYSJ); contains Interpro domain(s) IPR011616 bZIP transcription factor, bZIP-1	183.475	99.6305	226.03	99.7783	18279.7	22552.8	1.23377	0.303069
Solyc06g074320.1.1	BZIP transcription factor (AHRD V1 ***- Q93XM6_ARATH); contains Interpro domain(s) IPR011616 bZIP transcription factor, bZIP-1	2.04291	71.1819	3.11168	77.8884	145.418	242.364	1.66667	0.736966
Solyc12g056860.1.1	BZIP transcription factor (AHRD V1 **** A7Y1S1_BRAJU); contains Interpro domain(s) IPR011616 bZIP transcription factor, bZIP-1	139.3	99.9045	173.078	99.9045	13916.7	17291.3	1.24248	0.313228
Solyc04g054320.1.1	BZIP transcription factor (AHRD V1 **** A7Y1S1_BRAJU); contains Interpro domain(s) IPR011616 bZIP transcription factor, bZIP-1	58.2685	99.7305	95.8002	99.8203	5811.14	9562.8	1.6456	0.718612
Solyc01g100460.1.1	BZIP transcription factor (AHRD V1 **** C0LQL1_9CARY); contains Interpro domain(s) IPR011616 bZIP transcription factor, bZIP-1	50.5521	99.0408	40.9825	95.6835	5006.71	3921.34	0.783217	-0.352516
Solyc05g009660.1.1	BZIP transcription factor (AHRD V1 **** Q6IVC2_ORYSJ); contains Interpro domain(s) IPR011616 bZIP transcription factor, bZIP-1	21.3475	93.5395	17.7278	98.488	1996.84	1745.98	0.874372	-0.193681
Solyc10g080780.1.1	BZIP transcription factor (AHRD V1 **** Q8W5R7_ORYSA)	67.7469	99.5062	41.5594	99.7531	6741.23	4145.68	0.614973	-0.701404
Solyc01g008730.1.1	BZIP transcription factor (AHRD V1 **** Q9SQK1_TOBAC); contains Interpro domain(s) IPR011616 bZIP transcription factor, bZIP-1	101.604	99.5935	81.5751	99.4919	10119.1	8116.06	0.802053	-0.318231
Solyc11g064950.1.1	BZIP transcription factor (AHRD V1 **** Q9SQK1_TOBAC); contains Interpro domain(s) IPR011616 bZIP transcription factor, bZIP-1	155.482	99.4872	144.045	99.5897	15468.5	14345.4	0.927396	-0.108743
Solyc08g005290.1.1	BZIP transcription factor 3 (AHRD V1 **** Q94KA7_PHAVU); contains Interpro domain(s) IPR012900 G-box binding, MFMR	182.776	99.7487	118.786	99.7487	18231.7	11848.7	0.649899	-0.621712
Solyc08g076100.1.1	BZIP transcription factor 3 (AHRD V1 **** Q94KA7_PHAVU); contains Interpro domain(s) IPR012900 G-box binding, MFMR	180.262	99.4309	150.633	99.9187	17923.6	15051.1	0.839735	-0.251994
Solyc08g005230.1.1	BZIP transcription factor bZIP108 (Fragment) (AHRD V1 *--- Q0GPJ1_SOYBN); contains Interpro domain(s) IPR012458 Protein of unknown function DUF1664	667.077	100	563.681	100	66707.7	56368.1	0.845001	-0.242975
Solyc08g082730.1.1	BZIP transcription factor bZIP108 (Fragment) (AHRD V1 *--- Q0GPJ1_SOYBN); contains Interpro domain(s) IPR012458 Protein of unknown function DUF1664	169.451	99.8965	158.104	99.8965	16927.5	15794	0.933036	-0.0999958
Solyc05g015820.1.1	BZIP transcription factor bZIP55 (Fragment) (AHRD V1 *-*- Q0GPJ6_SOYBN); contains Interpro domain(s) IPR012458 Protein of unknown function DUF1664	84.8048	99.6296	120.692	99.3519	8449.07	11990.9	1.4192	0.505078
Solyc04g080740.1.1	BZIP transcription factor family protein (AHRD V1 **-- D7KSN7_ARALY); contains Interpro domain(s) IPR011700 Basic leucine zipper	249.195	99.0991	349.057	97.973	24695	34198.2	1.38482	0.469699
Solyc04g071160.1.1	BZIP transcription factor family protein (AHRD V1 *-*- D7LF63_ARALY); contains Interpro domain(s) IPR011700 Basic leucine zipper	210.952	99.9025	213.231	99.9025	21074.7	21302.3	1.0108	0.0155026
Solyc06g053350.1.1	BZIP transcription factor family protein (AHRD V1 *-*- D7LF63_ARALY); contains Interpro domain(s) IPR011700 Basic leucine zipper	69.3839	99.0038	73.5633	99.3103	6869.27	7305.59	1.06352	0.0888443
Solyc06g060490.1.1	BZIP transcription factor family protein (AHRD V1 *-*- D7LF63_ARALY); contains Interpro domain(s) IPR011700 Basic leucine zipper	131.628	99.8801	222.418	99.8801	13147	22215.1	1.68975	0.756807
Solyc06g049040.1.1	BZIP transcription factor family protein (AHRD V1 ***- D7LF63_ARALY); contains Interpro domain(s) IPR011616 bZIP transcription factor, bZIP-1	41.081	99.1968	38.9727	99.2972	4075.1	3869.88	0.94964	-0.074547
Solyc06g048630.1.1	BZIP transcription factor family protein (AHRD V1 ***- D7LF63_ARALY); contains Interpro domain(s) IPR011616 bZIP transcription factor, bZIP-1	97.9828	99.9048	116.911	99.9048	9788.95	11680	1.19318	0.254814
Solyc01g103880.1.1	BZIP transcription factor family protein expressed (AHRD V1 *--- Q2R8T2_ORYSJ)	7.68421	92.8889	13.3333	97.3333	713.778	1297.78	1.81818	0.862496
Solyc00g106650.1.1	BZIP transcription factor family protein expressed (AHRD V1 *--- Q2R8T2_ORYSJ)	9.44279	89.3333	16.5283	94.2222	843.556	1557.33	1.84615	0.884523
Solyc01g110480.1.1	BZIP transcription factor family protein expressed (AHRD V1 *-*- Q8LN44_ORYSJ); contains Interpro domain(s) IPR011616 bZIP transcription factor, bZIP-1	259.444	100	305.857	100	25944.4	30585.7	1.17889	0.237433
Solyc04g082890.1.1	BZIP transcription factor protein (AHRD V1 **** B2CM16_SOLCH); contains Interpro domain(s) IPR011700 Basic leucine zipper	533.284	100	479.201	99.883	53328.4	47864.1	0.897534	-0.155961
Solyc06g060270.1.1	Bzip transcription factor-like (AHRD V1 *-*- Q8RU34_ORYSJ); contains Interpro domain(s) IPR006867 Protein of unknown function DUF632	4.42892	93.1034	7.34559	94.647	412.348	695.238	1.68605	0.753644
Solyc10g074470.1.1	Bzip transcription factor-like (AHRD V1 *-*- Q8RU34_ORYSJ); contains Interpro domain(s) IPR006867 Protein of unknown function DUF632	13.873	99.9171	27.6364	99.8756	1386.15	2760.2	1.99127	0.993686
Solyc08g068100.1.1	Bzip-like transcription factor-like (AHRD V1 **-- Q7X997_ORYSJ); contains Interpro domain(s) IPR006867 Protein of unknown function DUF632	90.7295	99.8163	125.133	99.9082	9056.29	12501.8	1.38046	0.465148
Solyc01g090270.1.1	Bzip-like transcription factor-like (AHRD V1 *-*- Q7X997_ORYSJ); contains Interpro domain(s) IPR006867 Protein of unknown function DUF632	136.714	96.8073	148.942	96.1992	13234.9	14328.1	1.0826	0.1145
Solyc07g047830.1.1	Bzip-like transcription factor-like (AHRD V1 *-*- Q7X997_ORYSJ); contains Interpro domain(s) IPR006867 Protein of unknown function DUF632	22.2354	99.6946	35.3185	99.7382	2216.75	3522.6	1.58908	0.668192
Solyc03g120140.1.1	Bzip-like transcription factor-like (AHRD V1 ***- Q7X997_ORYSJ); contains Interpro domain(s) IPR006867 Protein of unknown function DUF632	114.8	98.0324	139.27	97.9167	11254.2	13636.8	1.21171	0.277046
Solyc03g098070.1.1	C2H2L domain class transcription factor (AHRD V1 *--* D9ZIU3_MALDO); contains Interpro domain(s) IPR007087 Zinc finger, C2H2-type	103.941	99.5434	100.943	99.726	10346.7	10066.7	0.972938	-0.03958
Solyc04g008500.1.1	C2H2L domain class transcription factor (AHRD V1 **-* D9ZIU0_MALDO); contains Interpro domain(s) IPR007087 Zinc finger, C2H2-type	11.2599	99.2921	10.3674	98.7773	1118.02	1024.07	0.915966	-0.126633
Solyc03g112920.1.1	C2H2L domain class transcription factor (AHRD V1 ***- D9ZIU3_MALDO)	13.852	99.2467	16.6857	98.8701	1374.76	1649.72	1.2	0.263034
Solyc10g084180.1.1	C2H2L domain class transcription factor (AHRD V1 **-* D9ZIU4_MALDO); contains Interpro domain(s) IPR007087 Zinc finger, C2H2-type	35.4486	98.3806	41.4841	97.8408	3487.45	4058.84	1.16384	0.218895
Solyc06g075250.1.1	C2H2L domain class transcription factor (AHRD V1 **-* D9ZIU4_MALDO); contains Interpro domain(s) IPR007087 Zinc finger, C2H2-type	30.5103	98.2987	59.7861	99.5589	2999.12	5952.24	1.98466	0.988894
Solyc02g085580.1.1	C2H2L domain class transcription factor (AHRD V1 **-* D9ZIU5_MALDO); contains Interpro domain(s) IPR007087 Zinc finger, C2H2-type	59.7861	99.7475	80.1152	99.7475	5963.51	7991.29	1.34003	0.422266
Solyc02g084430.1.1	COL domain class transcription factor (AHRD V1 ***- D9ZIX1_MALDO)	2.22901	89.1156	2.21212	89.7959	198.639	198.639	1	0
Solyc08g007300.1.1	Cyclin-D-binding Myb-like transcription factor 1 (AHRD V1 ***- DMTF1_MOUSE); contains Interpro domain(s) IPR017877 MYB-like	29.5529	99.1018	22.922	99.8004	2928.74	2287.62	0.781095	-0.356431
Solyc03g119770.1.1	CYCLOIDEA-like (Fragment) (AHRD V1 *-*- Q2TKW2_9DIPS); contains Interpro domain(s) IPR005333 Transcription factor, TCP	39.3946	99.3276	47.3971	99.4236	3912.97	4712.39	1.2043	0.268196
Solyc05g009900.1.1	CYCLOIDEA-like group 1B protein (Fragment) (AHRD V1 *-*- Q6VM71_LUPDI); contains Interpro domain(s) IPR005333 Transcription factor, TCP	2.63855	93.7853	2.04847	73.823	247.458	151.224	0.611111	-0.710493
Solyc04g006980.1.1	CYCLOIDEA-like group 1B protein (Fragment) (AHRD V1 *-*- Q6VM90_LUPAG); contains Interpro domain(s) IPR005333 Transcription factor, TCP	4.53333	97.0745	3.68411	94.8582	440.071	349.468	0.794118	-0.332575
Solyc04g005440.1.1	Cys2/His2 zinc-finger transcription factor (AHRD V1 *-** Q4U316_SILLA); contains Interpro domain(s) IPR007087 Zinc finger, C2H2-type	2.24615	77.381	2.05996	67.5	173.81	139.048	0.8	-0.321928
Solyc01g010410.1.1	Cys2/His2 zinc-finger transcription factor (AHRD V1 *-** Q4U316_SILLA); contains Interpro domain(s) IPR007087 Zinc finger, C2H2-type	2.39836	84.2561	2.99385	84.3714	202.076	252.595	1.25	0.321928
Solyc01g090840.1.1	Cys2/His2 zinc-finger transcription factor (AHRD V1 **** Q4U316_SILLA); contains Interpro domain(s) IPR007087 Zinc finger, C2H2-type	17.1033	96.6049	22.5197	99.3827	1652.26	2238.07	1.35455	0.437809
Solyc11g066400.1.1	Cys2/His2 zinc-finger transcription factor (AHRD V1 **** Q4U318_SILLA); contains Interpro domain(s) IPR007087 Zinc finger, C2H2-type	12.2249	94.4633	7.84229	98.8701	1154.8	775.367	0.671429	-0.574694
Solyc06g075780.1.1	Cys2/His2 zinc-finger transcription factor (AHRD V1 **** Q4U318_SILLA); contains Interpro domain(s) IPR007087 Zinc finger, C2H2-type	52.4837	98.7097	36.6608	97.6344	5180.65	3579.35	0.690909	-0.533432
Solyc04g064470.1.1	Dehydroascorbate reductase (Fragment) (AHRD V1 *-*- Q1G0W3_SOLLC); contains Interpro domain(s) IPR004333 Transcription factor, SBP-box	1.47475	19.6429	1.35814	42.6587	28.9683	57.9365	2	1
Solyc09g010670.1.1	DP-2 transcription factor-like (AHRD V1 **** Q9LZ55_ARATH); contains Interpro domain(s) IPR015648 Transcription factor DP	13.528	97.2789	23.5884	100	1315.99	2358.84	1.79245	0.841935
Solyc02g068110.1.1	Enhancer of yellow 2 transcription factor homolog (AHRD V1 **** C1BWN3_ESOLU); contains Interpro domain(s) IPR018783 Transcription factor, enhancer of yellow 2	26.8585	98.1481	26.7324	98.6111	2636.11	2636.11	1	0
Solyc03g058160.1.1	EPF-type Cis2-His2 zinc finger transcription factor (AHRD V1 *-** D8RBD0_SELML); contains Interpro domain(s) IPR007087 Zinc finger, C2H2-type	6.67005	89.1403	9.86486	89.2911	594.57	880.845	1.48148	0.567041
Solyc10g049870.1.1	EPF-type Cis2-His2 zinc finger transcription factor (AHRD V1 *-** D8S6B6_SELML); contains Interpro domain(s) IPR007087 Zinc finger, C2H2-type	7.16564	94.2197	10.4701	96.7245	675.145	1012.72	1.5	0.584963
Solyc01g006650.1.1	Ethylene insensitive 3 class transcription factor (AHRD V1 *-** D5L144_MALDO); contains Interpro domain(s) IPR006957 Ethylene insensitive 3	10.2378	99.2436	5.64433	97.8316	1016.04	552.194	0.543478	-0.879706
Solyc01g014480.1.1	Ethylene insensitive 3 class transcription factor (AHRD V1 *-** D5L144_MALDO); contains Interpro domain(s) IPR006957 Ethylene insensitive 3	60.003	99.7041	59.3714	99.3097	5982.54	5896.15	0.98556	-0.020985
Solyc06g073720.1.1	Ethylene insensitive 3 class transcription factor (AHRD V1 **** D5L146_MALDO); contains Interpro domain(s) IPR006957 Ethylene insensitive 3	733.584	100	470.037	99.9454	73358.4	46978.1	0.640391	-0.642975
Solyc01g096810.1.1	Ethylene insensitive 3 class transcription factor (AHRD V1 **** D5L146_MALDO); contains Interpro domain(s) IPR006957 Ethylene insensitive 3	979.696	99.9446	733.395	100	97915.4	73339.5	0.749009	-0.416945
Solyc01g009170.1.1	Ethylene insensitive 3 class transcription factor (AHRD V1 **** D5L146_MALDO); contains Interpro domain(s) IPR006957 Ethylene insensitive 3	610.351	100	532.168	100	61035.1	53216.8	0.871905	-0.197758
Solyc06g073730.1.1	Ethylene insensitive 3 class transcription factor (AHRD V1 **** D5L146_MALDO); contains Interpro domain(s) IPR006957 Ethylene insensitive 3	509.233	100	475.605	99.945	50923.3	47534.3	0.933449	-0.0993569
Solyc05g009250.1.1	Ethylene responsive transcription factor 12 (AHRD V1 *-*- C0J9I3_9ROSA); contains Interpro domain(s) IPR001471 Pathogenesis-related transcriptional factor and ERF, DNA-binding	7.11868	96.3652	4.19074	95.7447	685.993	401.241	0.584906	-0.773724
Solyc03g117230.1.1	Ethylene responsive transcription factor 12 (AHRD V1 *-*- C0J9I3_9ROSA); contains Interpro domain(s) IPR001471 Pathogenesis-related transcriptional factor and ERF, DNA-binding	1.04286	36.8906	1.01038	38.0764	38.4717	38.4717	1	0
Solyc08g078190.1.1	Ethylene responsive transcription factor 1a (AHRD V1 *-*- C0J9I9_9ROSA); contains Interpro domain(s) IPR001471 Pathogenesis-related transcriptional factor and ERF, DNA-binding	140.576	100	74.13	100	14057.6	7413	0.527331	-0.923219
Solyc05g052030.1.1	Ethylene responsive transcription factor 1a (AHRD V1 *-*- C0J9I9_9ROSA); contains Interpro domain(s) IPR001471 Pathogenesis-related transcriptional factor and ERF, DNA-binding	159.053	99.67	194.264	99.835	15852.8	19394.4	1.2234	0.290901
Solyc04g014530.1.1	Ethylene responsive transcription factor 1a (AHRD V1 *-*- C0J9I9_9ROSA); contains Interpro domain(s) IPR001471 Pathogenesis-related transcriptional factor and ERF, DNA-binding	21.8443	93.3048	26.6423	97.5783	2038.18	2599.72	1.27551	0.351074
Solyc09g089930.1.1	Ethylene responsive transcription factor 1a (AHRD V1 *-** C0J9I9_9ROSA); contains Interpro domain(s) IPR001471 Pathogenesis-related transcriptional factor and ERF, DNA-binding	91.0472	99.5851	57.8298	99.1701	9066.94	5734.99	0.632517	-0.660825
Solyc05g052040.1.1	Ethylene responsive transcription factor 1a (AHRD V1 *-** D1MWZ3_CITLA); contains Interpro domain(s) IPR001471 Pathogenesis-related transcriptional factor and ERF, DNA-binding	154.32	99.0893	294.415	99.0893	15291.4	29173.4	1.90783	0.93193
Solyc05g052050.1.1	Ethylene responsive transcription factor 1a (AHRD V1 **** D1MWZ3_CITLA); contains Interpro domain(s) IPR001471 Pathogenesis-related transcriptional factor and ERF, DNA-binding	313.066	99.2908	257.377	99.2908	31084.5	25555.2	0.822119	-0.282582
Solyc01g090340.1.1	Ethylene responsive transcription factor 1b (AHRD V1 *-*- C0J9I8_9ROSA); contains Interpro domain(s) IPR001471 Pathogenesis-related transcriptional factor and ERF, DNA-binding	27.682	99.0909	49.2611	99.2424	2743.03	4888.79	1.78226	0.833706
Solyc06g082590.1.1	Ethylene responsive transcription factor 1b (AHRD V1 *-*- C0J9I8_9ROSA); contains Interpro domain(s) IPR001471 Pathogenesis-related transcriptional factor and ERF, DNA-binding IPR017392 Pathogenesis-related genes transcriptional activator PTI6	83.1471	99.1968	137.354	99.4645	8247.93	13661.8	1.6564	0.728049
Solyc03g093530.1.1	Ethylene responsive transcription factor 1b (AHRD V1 ***- C0J9I8_9ROSA); contains Interpro domain(s) IPR001471 Pathogenesis-related transcriptional factor and ERF, DNA-binding	4.15823	88.5154	10.2009	64.1457	368.067	654.342	1.77778	0.830075
Solyc01g091760.1.1	Ethylene responsive transcription factor 2a (AHRD V1 *-*- C0J9I7_9ROSA); contains Interpro domain(s) IPR001471 Pathogenesis-related transcriptional factor and ERF, DNA-binding	1.57328	52.968	1.62825	30.7078	83.3333	50	0.6	-0.736966
Solyc12g042210.1.1	Ethylene responsive transcription factor 2a (AHRD V1 *-*- C0J9I7_9ROSA); contains Interpro domain(s) IPR001471 Pathogenesis-related transcriptional factor and ERF, DNA-binding	34.5059	97.4537	24.2767	99.537	3362.73	2416.44	0.718593	-0.476753
Solyc01g008890.1.1	Ethylene responsive transcription factor 2a (AHRD V1 *-*- C0J9I7_9ROSA); contains Interpro domain(s) IPR001471 Pathogenesis-related transcriptional factor and ERF, DNA-binding	43.9306	98.0263	50.5698	98.136	4306.36	4962.72	1.15242	0.204662
Solyc04g007180.1.1	Ethylene responsive transcription factor 2a (AHRD V1 *-*- C0J9I7_9ROSA); contains Interpro domain(s) IPR001471 Pathogenesis-related transcriptional factor and ERF, DNA-binding	87.5129	99.8016	104.327	99.4048	8733.93	10370.6	1.1874	0.247802
Solyc12g056590.1.1	Ethylene responsive transcription factor 2a (AHRD V1 *-*- C0J9I7_9ROSA); contains Interpro domain(s) IPR001471 Pathogenesis-related transcriptional factor and ERF, DNA-binding	145.528	99.3569	177.883	99.1426	14459.2	17635.8	1.2197	0.286523
Solyc03g118190.1.1	Ethylene responsive transcription factor 2a (AHRD V1 *-*- C0J9I7_9ROSA); contains Interpro domain(s) IPR001471 Pathogenesis-related transcriptional factor and ERF, DNA-binding	74.7951	99.5918	113.29	99.5918	7448.98	11282.7	1.51467	0.599
Solyc12g049560.1.1	Ethylene responsive transcription factor 2a (AHRD V1 ***- C0J9I7_9ROSA); contains Interpro domain(s) IPR001471 Pathogenesis-related transcriptional factor and ERF, DNA-binding	119.189	98.9664	80.1668	99.1387	11795.7	7947.63	0.673774	-0.569663
Solyc06g063070.1.1	Ethylene responsive transcription factor 2a (AHRD V1 ***- C0J9I7_9ROSA); contains Interpro domain(s) IPR001471 Pathogenesis-related transcriptional factor and ERF, DNA-binding	1430.72	99.8213	1373.73	99.8213	142816	137128	0.960168	-0.0586411
Solyc03g123500.1.1	Ethylene responsive transcription factor 2a (AHRD V1 ***- C0J9I7_9ROSA); contains Interpro domain(s) IPR001471 Pathogenesis-related transcriptional factor and ERF, DNA-binding	1208.65	99.9139	1692.9	100	120761	169290	1.40185	0.487336
Solyc06g068830.1.1	Ethylene responsive transcription factor 2b (AHRD V1 *-*- C0J9I6_9ROSA); contains Interpro domain(s) IPR001471 Pathogenesis-related transcriptional factor and ERF, DNA-binding	4.31364	50.5747	2.22901	90.3448	218.161	201.379	0.923077	-0.115477
Solyc04g072900.1.1	Ethylene responsive transcription factor 2b (AHRD V1 *-*- C0J9I6_9ROSA); contains Interpro domain(s) IPR001471 Pathogenesis-related transcriptional factor and ERF, DNA-binding	549.168	99.1195	563.143	99.4969	54433.2	56030.9	1.02935	0.0417367
Solyc08g082210.1.1	Ethylene responsive transcription factor 2b (AHRD V1 *-*- C0J9I6_9ROSA); contains Interpro domain(s) IPR001471 Pathogenesis-related transcriptional factor and ERF, DNA-binding	29.7082	93.9623	54.992	94.8428	2791.45	5215.6	1.86842	0.90182
Solyc04g051360.1.1	Ethylene responsive transcription factor 2b (AHRD V1 *-*- C0J9I6_9ROSA); contains Interpro domain(s) IPR001471 Pathogenesis-related transcriptional factor and ERF, DNA-binding	2	48.0263	2.42659	79.1667	96.0526	192.105	2	1
Solyc09g075420.1.1	Ethylene responsive transcription factor 2b (AHRD V1 *-*- C0J9I6_9ROSA); contains Interpro domain(s) IPR001471 Pathogenesis-related transcriptional factor and ERF, DNA-binding IPR001711 Phospholipase C, phosphatidylinositol-specific, Y domain	818.162	99.6169	928.785	99.6169	81502.7	92522.6	1.13521	0.182958
Solyc10g006130.1.1	Ethylene responsive transcription factor 3a (AHRD V1 **** C0J9I5_9ROSA); contains Interpro domain(s) IPR001471 Pathogenesis-related transcriptional factor and ERF, DNA-binding	410.253	99.5495	317.946	99.6997	40840.5	31699.1	0.776167	-0.36556
Solyc07g064890.1.1	Ethylene responsive transcription factor 3a (AHRD V1 **** C0J9I5_9ROSA); contains Interpro domain(s) IPR001471 Pathogenesis-related transcriptional factor and ERF, DNA-binding	414.745	99.8617	410.903	99.8617	41417.2	41033.5	0.990736	-0.0134271
Solyc06g035700.1.1	Ethylene-responsive transcription factor 1 (AHRD V1 *-** ERF1_ORYSJ); contains Interpro domain(s) IPR001471 Pathogenesis-related transcriptional factor and ERF, DNA-binding	12.2617	95.3445	9.79455	88.8268	1169.09	870.019	0.744186	-0.426265
Solyc06g066540.1.1	Ethylene-responsive transcription factor 13 (AHRD V1 *-*- ERF99_ARATH); contains Interpro domain(s) IPR001471 Pathogenesis-related transcriptional factor and ERF, DNA-binding	42.5962	81.6926	31.9537	97.0639	3479.79	3101.55	0.891304	-0.16601
Solyc03g005510.1.1	Ethylene-responsive transcription factor 1A (AHRD V1 *-** A9P6A4_MEDTR); contains Interpro domain(s) IPR001471 Pathogenesis-related transcriptional factor and ERF, DNA-binding	1.50515	36.7424	1	27.6515	55.303	27.6515	0.5	-1
Solyc08g078170.1.1	Ethylene-responsive transcription factor 1A (AHRD V1 **** A9P6A4_MEDTR); contains Interpro domain(s) IPR001471 Pathogenesis-related transcriptional factor and ERF, DNA-binding	3.35082	85.4342	4.53592	72.1289	286.275	327.171	1.14286	0.192645
Solyc10g078610.1.1	Ethylene-responsive transcription factor 1B (AHRD V1 *-*- ERF92_ARATH); contains Interpro domain(s) IPR001471 Pathogenesis-related transcriptional factor and ERF, DNA-binding	1.80693	46.1187	1.74155	57.4201	83.3333	100	1.2	0.263034
Solyc02g077370.1.1	Ethylene-responsive transcription factor 2 (AHRD V1 ***- B6SSU7_MAIZE); contains Interpro domain(s) IPR001471 Pathogenesis-related transcriptional factor and ERF, DNA-binding	44.2887	98.3539	32.5126	97.9424	4355.97	3184.36	0.731034	-0.451989
Solyc03g119800.1.1	Ethylene-responsive transcription factor 3 (AHRD V1 *-*- B6TFS2_MAIZE); contains Interpro domain(s) IPR001471 Pathogenesis-related transcriptional factor and ERF, DNA-binding	1.10606	12.9032	1.14062	12.5122	14.2717	14.2717	1	0
Solyc07g049490.1.1	Ethylene-responsive transcription factor 4 (AHRD V1 *-*- B6T615_MAIZE); contains Interpro domain(s) IPR001471 Pathogenesis-related transcriptional factor and ERF, DNA-binding	145.754	99.4975	145.017	99.4975	14502.2	14428.8	0.994941	-0.00731715
Solyc12g005960.1.1	Ethylene-responsive transcription factor 4 (AHRD V1 *-*- B6THY5_MAIZE); contains Interpro domain(s) IPR001471 Pathogenesis-related transcriptional factor and ERF, DNA-binding	69.4637	99.3127	52.4491	99.4845	6898.63	5217.87	0.756364	-0.402848
Solyc03g006320.1.1	Ethylene-responsive transcription factor 4 (AHRD V1 *-*- B6THY5_MAIZE); contains Interpro domain(s) IPR001471 Pathogenesis-related transcriptional factor and ERF, DNA-binding	16.6388	95.6989	13.821	89.2473	1592.32	1233.49	0.774648	-0.368387
Solyc07g053740.1.1	Ethylene-responsive transcription factor 4 (AHRD V1 *-*- B6THY5_MAIZE); contains Interpro domain(s) IPR001471 Pathogenesis-related transcriptional factor and ERF, DNA-binding	639.208	99.8525	542.224	100	63826.5	54222.4	0.849528	-0.235267
Solyc08g081670.1.1	Ethylene-responsive transcription factor 4 (AHRD V1 *-*- ERF4_NICSY); contains Interpro domain(s) IPR001471 Pathogenesis-related transcriptional factor and ERF, DNA-binding	26.8309	99.7076	39.6102	99.5127	2675.24	3941.72	1.4734	0.559153
Solyc12g009240.1.1	Ethylene-responsive transcription factor 4 (AHRD V1 *-*- ERF78_ARATH); contains Interpro domain(s) IPR001471 Pathogenesis-related transcriptional factor and ERF, DNA-binding	102.77	99.4645	67.9757	99.1968	10222	6742.97	0.659656	-0.600215
Solyc11g042580.1.1	Ethylene-responsive transcription factor 4 (AHRD V1 *-*- ERF78_ARATH); contains Interpro domain(s) IPR001471 Pathogenesis-related transcriptional factor and ERF, DNA-binding	1.9402	61.1789	1.4898	59.7561	118.699	89.0244	0.75	-0.415037
Solyc01g090560.1.1	Ethylene-responsive transcription factor 4 (AHRD V1 *-*- ERF78_ARATH); contains Interpro domain(s) IPR001471 Pathogenesis-related transcriptional factor and ERF, DNA-binding	21.5702	99.2727	19.8517	98.0606	2141.33	1946.67	0.909091	-0.137504
Solyc05g050830.1.1	Ethylene-responsive transcription factor 4 (AHRD V1 *-*- ERF78_ARATH); contains Interpro domain(s) IPR001471 Pathogenesis-related transcriptional factor and ERF, DNA-binding	36.6446	99.3438	63.863	99.6063	3640.42	6361.15	1.74737	0.805184
Solyc08g081650.1.1	Ethylene-responsive transcription factor 4 (AHRD V1 *-** B6THY5_MAIZE); contains Interpro domain(s) IPR001471 Pathogenesis-related transcriptional factor and ERF, DNA-binding	9.18842	94.9762	11.4004	99.56	872.681	1135.02	1.30061	0.379192
Solyc02g093130.1.1	Ethylene-responsive transcription factor 5 (AHRD V1 *-*- EF102_ARATH); contains Interpro domain(s) IPR001471 Pathogenesis-related transcriptional factor and ERF, DNA-binding	125.09	99.005	95.265	99.5025	12384.6	9479.1	0.765396	-0.385722
Solyc04g078640.1.1	Ethylene-responsive transcription factor 5 (AHRD V1 *-*- EF102_ARATH); contains Interpro domain(s) IPR001471 Pathogenesis-related transcriptional factor and ERF, DNA-binding	198.822	99.5526	314.31	99.5526	19793.3	31290.4	1.58086	0.660708
Solyc03g026280.1.1	Ethylene-responsive transcription factor 5 (AHRD V1 *-** EF102_ARATH); contains Interpro domain(s) IPR001471 Pathogenesis-related transcriptional factor and ERF, DNA-binding	91.4249	99.3651	73.2946	98.3333	9084.44	7207.3	0.793367	-0.333939
Solyc03g116610.1.1	Ethylene-responsive transcription factor 7 (AHRD V1 *-** ERF83_ARATH); contains Interpro domain(s) IPR001471 Pathogenesis-related transcriptional factor and ERF, DNA-binding	4.15317	75.0411	2.90708	74.22	311.658	215.764	0.692308	-0.530515
Solyc06g068360.1.1	Ethylene-responsive transcription factor 7 (AHRD V1 *-** ERF83_ARATH); contains Interpro domain(s) IPR001471 Pathogenesis-related transcriptional factor and ERF, DNA-binding	575.711	100	524.37	100	57571.1	52437	0.910822	-0.134759
Solyc07g042230.1.1	Ethylene-responsive transcription factor 7 (AHRD V1 *-** ERF83_ARATH); contains Interpro domain(s) IPR001471 Pathogenesis-related transcriptional factor and ERF, DNA-binding	44.7181	97.8175	45.5142	98.0159	4374.21	4461.11	1.01987	0.0283818
Solyc05g013540.1.1	Ethylene-responsive transcription factor ERF086 (AHRD V1 *-*- D7LXW6_ARALY); contains Interpro domain(s) IPR001471 Pathogenesis-related transcriptional factor and ERF, DNA-binding	3.358	86.1326	2.99487	67.1835	289.233	201.206	0.695652	-0.523562
Solyc09g059510.1.1	Ethylene-responsive transcription factor-like protein At4g13040 (AHRD V1 *--- ERFL1_ARATH); contains Interpro domain(s) IPR001471 Pathogenesis-related transcriptional factor and ERF, DNA-binding	35.3226	96.875	57.8786	97.2222	3421.88	5627.08	1.64444	0.7176
Solyc06g073210.1.1	Far-red impaired responsive family protein (AHRD V1 **-- D7LJZ7_ARALY); contains Interpro domain(s) IPR004330 Transcription factor, FAR1-related	16.5497	92.1316	22.6197	91.4163	1524.75	2067.81	1.35616	0.439532
Solyc06g073200.1.1	Far-red impaired responsive family protein (AHRD V1 **-- D7LWD6_ARALY); contains Interpro domain(s) IPR004330 Transcription factor, FAR1-related	37.6246	94.4444	42.5508	98.9418	3553.44	4210.05	1.18478	0.244622
Solyc12g087810.1.1	Flowering locus C-like MADS-box protein (AHRD V1 ***- A6YGQ0_9ROSI); contains Interpro domain(s) IPR002487 Transcription factor, K-box	80.4208	100	71.9471	98.3452	8042.08	7075.65	0.879828	-0.184706
Solyc05g053420.1.1	GAI-like protein 1 (Fragment) (AHRD V1 **-- A1YWR4_9ROSI); contains Interpro domain(s) IPR005202 GRAS transcription factor	1.18699	8.66808	1	20.5779	10.2889	20.5779	2	1
Solyc10g086370.1.1	GAI-like protein 1 (Fragment) (AHRD V1 ***- A1YWN9_9ROSI); contains Interpro domain(s) IPR005202 GRAS transcription factor	1.41748	33.5943	1.48412	51.3372	47.619	76.1905	1.6	0.678072
Solyc11g011260.1.1	GAI-like protein 1 (Fragment) (AHRD V1 ***- A1YWN9_9ROSI); contains Interpro domain(s) IPR005202 GRAS transcription factor	144.507	99.6038	277.582	99.717	14393.4	27679.7	1.92308	0.943416
Solyc09g091250.1.1	GATA transcription factor 1 (AHRD V1 *-*- Q0WTQ5_ARATH); contains Interpro domain(s) IPR000679 Zinc finger, GATA-type	157.99	90.4918	200.73	99.1257	14296.8	19897.5	1.39174	0.476891
Solyc05g053500.1.1	GATA transcription factor 1 (AHRD V1 *-*- Q0WTQ5_ARATH); contains Interpro domain(s) IPR000679 Zinc finger, GATA-type	179.263	99.3225	265.111	99.3225	17804.9	26331.4	1.47889	0.564514
Solyc06g075140.1.1	GATA transcription factor 1 (AHRD V1 *-*- Q0WTQ5_ARATH); contains Interpro domain(s) IPR000679 Zinc finger, GATA-type	2.07583	54.3115	2.42965	85.0708	112.741	206.692	1.83333	0.874469
Solyc02g085190.1.1	GATA transcription factor 19 (AHRD V1 *-** B6TS85_MAIZE); contains Interpro domain(s) IPR000679 Zinc finger, GATA-type	2.10577	82.2134	1.8863	50.9881	173.123	96.1792	0.555556	-0.847997
Solyc02g062760.1.1	GATA transcription factor 19 (AHRD V1 *-** B6TS85_MAIZE); contains Interpro domain(s) IPR000679 Zinc finger, GATA-type	10.4286	98.8235	6.89609	96.8627	1030.59	667.974	0.648148	-0.625604
Solyc04g076530.1.1	GATA transcription factor 25 (AHRD V1 *--- B6TFI9_MAIZE); contains Interpro domain(s) IPR010402 CCT domain	107.639	74.3549	88.3266	67.7199	8003.48	5981.46	0.747358	-0.420128
Solyc01g106040.1.1	GATA transcription factor 25 (AHRD V1 *--- B6TFI9_MAIZE); contains Interpro domain(s) IPR010402 CCT domain	9.26771	95.6025	11.8657	99.5602	886.016	1181.35	1.33333	0.415037
Solyc10g047640.1.1	GATA transcription factor 25 (AHRD V1 **-- B6T4L5_MAIZE); contains Interpro domain(s) IPR010402 CCT domain	53.0054	99.4658	61.7452	99.7863	5272.22	6161.32	1.16864	0.224829
Solyc08g007190.1.1	GATA transcription factor 29 (AHRD V1 *-*- B4FZE9_MAIZE); contains Interpro domain(s) IPR000679 Zinc finger, GATA-type	43.818	99.8158	52.3803	99.7545	4373.73	5225.17	1.19467	0.256615
Solyc08g077960.1.1	GATA transcription factor 29 (AHRD V1 *-*- B4FZE9_MAIZE); contains Interpro domain(s) IPR000679 Zinc finger, GATA-type	43.0316	99.8763	57.0087	99.9382	4297.84	5697.34	1.32563	0.406678
Solyc06g060940.1.1	GATA transcription factor 29 (AHRD V1 *-*- B4FZE9_MAIZE); contains Interpro domain(s) IPR000679 Zinc finger, GATA-type	14.8848	98.2684	20.9864	99.8145	1462.71	2094.74	1.4321	0.518131
Solyc11g069510.1.1	GATA transcription factor 9 (AHRD V1 *-*- B6STZ1_MAIZE); contains Interpro domain(s) IPR000679 Zinc finger, GATA-type	99.4841	99.1845	97.9836	99.1845	9867.28	9718.45	0.984917	-0.0219259
Solyc03g033660.1.1	GATA transcription factor 9 (AHRD V1 *-*- B6STZ1_MAIZE); contains Interpro domain(s) IPR016679 Transcription factor, GATA, plant	6.95238	87.5	4.95226	89.6396	608.333	443.919	0.72973	-0.454566
Solyc01g110310.1.1	GATA transcription factor 9 (AHRD V1 *-*- B6STZ1_MAIZE); contains Interpro domain(s) IPR016679 Transcription factor, GATA, plant	395.367	99.7955	369.031	100	39455.8	36903.1	0.935301	-0.0964977
Solyc03g120890.1.1	GATA transcription factor 9 (AHRD V1 *-*- B6STZ1_MAIZE); contains Interpro domain(s) IPR016679 Transcription factor, GATA, plant	35.3474	99.2403	58.5109	100	3507.88	5851.09	1.66798	0.738106
Solyc02g085610.1.1	G-box binding factor (AHRD V1 **** Q43449_SOYBN); contains Interpro domain(s) IPR011616 bZIP transcription factor, bZIP-1	48.4368	99.0643	59.7741	99.4152	4798.36	5942.46	1.23843	0.308517
Solyc09g009710.1.1	General transcription factor 3C polypeptide 2 (AHRD V1 *-*- TF3C2_HUMAN); contains Interpro domain(s) IPR011046 WD40 repeat-like	4.25299	92.2001	7.26697	97.5717	392.127	709.051	1.80822	0.85457
Solyc12g011180.1.1	General transcription factor 3C polypeptide 5 (AHRD V1 *-*- TF3C5_HUMAN); contains Interpro domain(s) IPR019136 Transcription factor IIIC, subunit 5	39.4325	91.9811	38.6329	95.0734	3627.04	3672.96	1.01266	0.0181473
Solyc10g054400.1.1	General transcription factor IIF subunit 2 (AHRD V1 ***- T2FB_DROME); contains Interpro domain(s) IPR003196 Transcription initiation factor IIF, beta subunit	10.1945	96.5102	9.41363	98.917	983.875	931.167	0.946429	-0.0794345
Solyc10g005900.1.1	General transcription factor IIH subunit 1 (AHRD V1 ***- TF2H1_DICDI); contains Interpro domain(s) IPR013089 Kelch related	61.6551	99.6716	76.602	99.8358	6145.27	7647.62	1.24447	0.315535
Solyc04g054700.1.1	General transcription factor IIH subunit 2 (AHRD V1 **** C1C2X0_9MAXI); contains Interpro domain(s) IPR007198 Ssl1-like	93.5818	99.5794	76.0932	99.2639	9318.82	7553.31	0.810544	-0.303038
Solyc08g079610.1.1	General transcription factor IIH subunit 5 (AHRD V1 ***- C1BY42_ESOLU); contains Interpro domain(s) IPR009400 Nucleotide excision repair, TFIIH, subunit TTDA	107.067	98.5915	133.604	99.5305	10555.9	13297.7	1.25974	0.333126
Solyc06g071300.1.1	Genomic DNA chromosome 5 P1 clone MSN9 (AHRD V1 ---- Q9FL19_ARATH); contains Interpro domain(s) IPR002100 Transcription factor, MADS-box	3.2	92.8753	3.75321	98.9822	297.201	371.501	1.25	0.321928
Solyc01g090950.1.1	GRAS family transcription factor (AHRD V1 **-- B9GPD0_POPTR); contains Interpro domain(s) IPR005202 GRAS transcription factor	75.4714	99.7403	54.75	99.7403	7527.53	5460.78	0.725441	-0.46307
Solyc11g013150.1.1	GRAS family transcription factor (AHRD V1 **-- B9H7C5_POPTR); contains Interpro domain(s) IPR005202 GRAS transcription factor	13.7133	96.7213	15.8141	97.7459	1326.37	1545.77	1.16541	0.220842
Solyc10g086530.1.1	GRAS family transcription factor (AHRD V1 **-- B9HBM9_POPTR); contains Interpro domain(s) IPR005202 GRAS transcription factor	1.74641	54.8556	1.79735	46.1942	95.8005	83.0271	0.866667	-0.206451
Solyc04g011630.1.1	GRAS family transcription factor (AHRD V1 **-- B9HMJ2_POPTR); contains Interpro domain(s) IPR005202 GRAS transcription factor	80.9191	98.8304	64.5992	98.2456	7997.27	6346.59	0.793594	-0.333526
Solyc06g035630.1.1	GRAS family transcription factor (AHRD V1 **-- B9I7E1_POPTR)	3.79221	96.8553	7.08738	97.1698	367.296	688.679	1.875	0.906891
Solyc12g005340.1.1	GRAS family transcription factor (AHRD V1 **-- B9I7E1_POPTR); contains Interpro domain(s) IPR005202 GRAS transcription factor	99.9451	100	131.679	99.7018	9994.51	13128.7	1.31359	0.393514
Solyc11g012510.1.1	GRAS family transcription factor (AHRD V1 **-- B9IH45_POPTR); contains Interpro domain(s) IPR005202 GRAS transcription factor	114.284	99.7545	104.311	99.7545	11400.4	10405.5	0.912736	-0.131731
Solyc07g043330.1.1	GRAS family transcription factor (AHRD V1 **-- B9IHC5_POPTR); contains Interpro domain(s) IPR005202 GRAS transcription factor	39.4686	99.3841	66.7944	99.6151	3922.56	6653.73	1.69628	0.76237
Solyc06g082530.1.1	GRAS family transcription factor (AHRD V1 **-* B9GJL6_POPTR); contains Interpro domain(s) IPR005202 GRAS transcription factor	1.10189	13.5066	1.06182	14.0163	14.8828	14.8828	1	0
Solyc08g078800.1.1	GRAS family transcription factor (AHRD V1 **-* B9GVG4_POPTR); contains Interpro domain(s) IPR005202 GRAS transcription factor	64.3876	99.9298	117.087	99.9298	6434.25	11700.5	1.81847	0.862726
Solyc03g025170.1.1	GRAS family transcription factor (AHRD V1 **-* B9H3H7_POPTR); contains Interpro domain(s) IPR005202 GRAS transcription factor	233.893	99.789	163.922	99.6835	23340	16340.3	0.700099	-0.514369
Solyc04g064550.1.1	GRAS family transcription factor (AHRD V1 **-* B9H7M7_POPTR); contains Interpro domain(s) IPR005202 GRAS transcription factor	454.567	100	258.634	99.8227	45456.7	25817.5	0.567957	-0.816145
Solyc09g010920.1.1	GRAS family transcription factor (AHRD V1 **-* B9HBM9_POPTR); contains Interpro domain(s) IPR005202 GRAS transcription factor	11.5315	98.0315	13.2844	99.5188	1130.45	1322.05	1.16949	0.225881
Solyc02g085600.1.1	GRAS family transcription factor (AHRD V1 **-* B9HET8_POPTR); contains Interpro domain(s) IPR005202 GRAS transcription factor	364.319	99.8759	196.392	99.8138	36386.7	19602.6	0.53873	-0.892366
Solyc05g053090.1.1	GRAS family transcription factor (AHRD V1 **-* B9HMJ2_POPTR); contains Interpro domain(s) IPR005202 GRAS transcription factor	72.8355	99.4176	69.1682	99.8656	7241.13	6907.53	0.95393	-0.0680454
Solyc06g076280.1.1	GRAS family transcription factor (AHRD V1 **-* B9HPF8_POPTR); contains Interpro domain(s) IPR005202 GRAS transcription factor	45.2137	99.733	53.9551	99.1099	4509.3	5347.49	1.18588	0.245957
Solyc07g047950.1.1	GRAS family transcription factor (AHRD V1 **-* B9IAQ7_POPTR); contains Interpro domain(s) IPR005202 GRAS transcription factor	44.7361	99.0232	64.6392	99.1453	4429.91	6408.67	1.44668	0.532746
Solyc02g085340.1.1	GRAS family transcription factor (AHRD V1 **-* B9MXP6_POPTR); contains Interpro domain(s) IPR005202 GRAS transcription factor	102.32	99.7268	86.4179	99.8907	10204	8632.35	0.845973	-0.241316
Solyc03g123400.1.1	GRAS family transcription factor (AHRD V1 **-* Q4VYC4_POPTR); contains Interpro domain(s) IPR005202 GRAS transcription factor	2.20655	73.1123	2.40527	74.5242	161.326	179.251	1.11111	0.152003
Solyc06g009610.1.1	GRAS transcription factor (Fragment) (AHRD V1 *--- A2Q2Y2_MEDTR); contains Interpro domain(s) IPR005202 GRAS transcription factor	1.71765	13.1021	1.36704	20.578	22.5048	28.131	1.25	0.321928
Solyc10g074990.1.1	GRF domain class transcription factor (AHRD V1 ***- D9ZIZ7_MALDO); contains Interpro domain(s) IPR005227 Resolvase, holliday junction-type, YqgF-like	22.1355	98.4127	28.822	98.0952	2178.41	2827.3	1.29787	0.376148
Solyc03g026020.1.1	Heat stress transcription factor (AHRD V1 *-*- D4QAU8_CARPA); contains Interpro domain(s) IPR000232 Heat shock factor (HSF)-type, DNA-binding	298.185	99.8033	167.433	99.8033	29759.9	16710.3	0.561505	-0.832629
Solyc04g016000.1.1	Heat stress transcription factor (AHRD V1 ***- D4QAU8_CARPA); contains Interpro domain(s) IPR000232 Heat shock factor (HSF)-type, DNA-binding	444.553	99.8599	285.224	99.5798	44393	28402.5	0.639797	-0.644313
Solyc08g080540.1.1	Heat stress transcription factor (AHRD V1 *-** D4QAU8_CARPA); contains Interpro domain(s) IPR000232 Heat shock factor (HSF)-type, DNA-binding	15.7716	99.3865	14.781	98.9775	1567.48	1462.99	0.933333	-0.0995357
Solyc02g090820.1.1	Heat stress transcription factor (AHRD V1 **** D4QAU8_CARPA); contains Interpro domain(s) IPR000232 Heat shock factor (HSF)-type, DNA-binding	436.55	100	501.31	99.7792	43655	50020.3	1.14581	0.196368
Solyc02g072000.1.1	Heat stress transcription factor A3 (AHRD V1 *-*- D1M7W9_SOLLC); contains Interpro domain(s) IPR000232 Heat shock factor (HSF)-type, DNA-binding	17.4914	100	12.3074	98.6145	1749.14	1213.69	0.693878	-0.527247
Solyc12g098520.1.1	Heat stress transcription factor A3 (AHRD V1 *-*- D1M7W9_SOLLC); contains Interpro domain(s) IPR000232 Heat shock factor (HSF)-type, DNA-binding	284.659	98.2603	221.475	98.5386	27970.6	21823.8	0.78024	-0.358011
Solyc08g005170.1.1	Heat stress transcription factor A3 (AHRD V1 *-*- D1M7W9_SOLLC); contains Interpro domain(s) IPR000232 Heat shock factor (HSF)-type, DNA-binding	114.16	94.9495	122.555	95.1389	10839.4	11659.7	1.07568	0.105249
Solyc03g006000.1.1	Heat stress transcription factor A3 (AHRD V1 *-*- D1M7W9_SOLLC); contains Interpro domain(s) IPR000232 Heat shock factor (HSF)-type, DNA-binding	39.807	98.8391	43.642	99.5854	3934.49	4346.1	1.10462	0.143544
Solyc07g055710.1.1	Heat stress transcription factor A3 (AHRD V1 *-*- D1M7W9_SOLLC); contains Interpro domain(s) IPR000232 Heat shock factor (HSF)-type, DNA-binding	40.9622	97.4293	53.2737	99.5716	3990.92	5304.54	1.32915	0.410508
Solyc12g007070.1.1	Heat stress transcription factor A3 (AHRD V1 ***- D1M7W9_SOLLC); contains Interpro domain(s) IPR000232 Heat shock factor (HSF)-type, DNA-binding	46.7573	98.7387	51.459	98.9189	4616.76	5090.27	1.10256	0.140863
Solyc09g009100.1.1	Heat stress transcription factor A3 (AHRD V1 ***- D1M7W9_SOLLC); contains Interpro domain(s) IPR000232 Heat shock factor (HSF)-type, DNA-binding	44.643	99.6078	59.2825	99.4771	4446.8	5897.25	1.32618	0.407277
Solyc03g097120.1.1	Heat stress transcription factor A3 (AHRD V1 *-** D1M7W9_SOLLC); contains Interpro domain(s) IPR000232 Heat shock factor (HSF)-type, DNA-binding	79.9074	99.5257	57.7071	99.9322	7952.85	5766.8	0.725124	-0.4637
Solyc08g062960.1.1	Heat stress transcription factor A3 (AHRD V1 *-** D1M7W9_SOLLC); contains Interpro domain(s) IPR000232 Heat shock factor (HSF)-type, DNA-binding	21.0577	98.4848	17.1105	98.5795	2073.86	1686.74	0.813333	-0.298081
Solyc08g076590.1.1	Heat stress transcription factor A3 (AHRD V1 *-** D1M7W9_SOLLC); contains Interpro domain(s) IPR000232 Heat shock factor (HSF)-type, DNA-binding	23.368	99.2532	21.1434	98.9138	2319.35	2091.38	0.901709	-0.149266
Solyc09g059520.1.1	Heat stress transcription factor A3 (AHRD V1 *-** D1M7W9_SOLLC); contains Interpro domain(s) IPR000232 Heat shock factor (HSF)-type, DNA-binding	55.5774	99.9145	70.4397	99.9145	5552.99	7037.95	1.26742	0.34189
Solyc06g072750.1.1	Heat stress transcription factor A3 (AHRD V1 *-** D1M7W9_SOLLC); contains Interpro domain(s) IPR000232 Heat shock factor (HSF)-type, DNA-binding	10.044	97.3085	15.5384	99.862	977.364	1551.69	1.58763	0.666874
Solyc08g061140.1.1	Homeobox transcription factor (ISS) (AHRD V1 *-*- Q018M5_OSTTA); contains Interpro domain(s) IPR001356 Homeobox	119.296	99.8016	67.6195	99.6032	11906	6735.12	0.565693	-0.821908
Solyc06g050160.1.1	Homeodomain-containing transcription factor FWA (AHRD V1 **-* B5BQ02_ARASU); contains Interpro domain(s) IPR002913 Lipid-binding START	1.32127	11.264	1.67176	13.3537	14.8828	22.3242	1.5	0.584963
Solyc09g066030.1.1	Homeodomain-containing transcription factor FWA (AHRD V1 **** B5BQ01_ARASU); contains Interpro domain(s) IPR002913 Lipid-binding START	1.17742	17.1271	1.27511	10.5433	20.1657	13.4438	0.666667	-0.584963
Solyc10g081630.1.1	JmjC domain containing protein (AHRD V1 **-- C5PBB2_COCP7); contains Interpro domain(s) IPR013129 Transcription factor jumonji	13.5079	99.6078	24.8842	98.1699	1345.49	2442.88	1.8156	0.860449
Solyc03g112600.1.1	JmjC domain-containing protein (AHRD V1 **-- B6K2H3_SCHJY); contains Interpro domain(s) IPR013129 Transcription factor jumonji	5.7545	94.8718	10.6211	98.3974	545.94	1045.09	1.91429	0.936806
Solyc02g082400.1.1	Lysine-specific demethylase 3A (AHRD V1 *--* KDM3A_HUMAN); contains Interpro domain(s) IPR013129 Transcription factor jumonji	52.0536	99.7402	60.7881	99.8515	5191.83	6069.78	1.1691	0.225401
Solyc04g028570.1.1	Lysine-specific demethylase 4D (AHRD V1 *--- KDM4D_MOUSE); contains Interpro domain(s) IPR013129 Transcription factor jumonji	14.9197	73.4584	9.28932	74.4415	1095.98	691.51	0.630952	-0.664397
Solyc08g076390.1.1	Lysine-specific demethylase 5A (AHRD V1 *--- KDM5A_HUMAN); contains Interpro domain(s) IPR013129 Transcription factor jumonji	80.5139	99.4097	40.8593	99.8426	8003.86	4079.5	0.509691	-0.972304
Solyc04g028580.1.1	Lysine-specific demethylase 5A (AHRD V1 *--- KDM5A_MOUSE); contains Interpro domain(s) IPR013129 Transcription factor jumonji	12.0305	94.4284	8.37705	93.756	1136.02	785.399	0.691358	-0.532495
Solyc04g009990.1.1	Lysine-specific demethylase 5A (AHRD V1 *--- KDM5A_MOUSE); contains Interpro domain(s) IPR013129 Transcription factor jumonji	84.3804	99.8302	72.3178	99.9151	8423.71	7225.64	0.857773	-0.221331
Solyc02g069740.1.1	Lysine-specific demethylase 5B (AHRD V1 *--- KDM5B_MOUSE); contains Interpro domain(s) IPR013129 Transcription factor jumonji	3.21613	86.9848	3.33306	88.684	279.754	295.589	1.0566	0.0794345
Solyc06g008490.1.1	Lysine-specific demethylase 5B (AHRD V1 *--* KDM5B_HUMAN); contains Interpro domain(s) IPR013129 Transcription factor jumonji	25.614	99.0074	31.2209	99.7932	2535.98	3115.63	1.22857	0.296982
Solyc03g097090.1.1	Lysine-specific demethylase 5C (AHRD V1 *--- KDM5C_MOUSE); contains Interpro domain(s) IPR003349 Transcription factor jumonji, JmjN	1.05797	7.33652	1.14062	13.6098	7.76183	15.5237	2	1
Solyc08g081000.1.1	Lysine-specific demethylase 5D (AHRD V1 *--- KDM5D_MOUSE); contains Interpro domain(s) IPR013129 Transcription factor jumonji	40.9351	99.8913	48.4105	99.8188	4089.06	4832.28	1.18176	0.240936
Solyc11g010570.1.1	MADS box transcription factor (AHRD V1 **-- Q2NNB9_ELAGV); contains Interpro domain(s) IPR002100 Transcription factor, MADS-box IPR002487 Transcription factor, K-box	38.7611	99.1228	40.0531	99.1228	3842.11	3970.18	1.03333	0.0473057
Solyc11g032100.1.1	MADS box transcription factor (AHRD V1 ***- B2KJ31_POPTO); contains Interpro domain(s) IPR002100 Transcription factor, MADS-box	34.8548	98.8449	31.5282	99.3399	3445.21	3132.01	0.909091	-0.137504
Solyc12g087830.1.1	MADS box transcription factor (AHRD V1 ***- Q8L5F7_DAUCA); contains Interpro domain(s) IPR002100 Transcription factor, MADS-box	299.581	100	237.835	99.33	29958.1	23624.1	0.788571	-0.342687
Solyc06g069430.1.1	MADS box transcription factor (AHRD V1 ***- Q9SBQ1_PETHY); contains Interpro domain(s) IPR002487 Transcription factor, K-box	173.251	99.458	177.428	99.458	17231.2	17646.6	1.02411	0.034371
Solyc08g080100.1.1	MADS box transcription factor (AHRD V1 **** C3PTE7_POPTO); contains Interpro domain(s) IPR002100 Transcription factor, MADS-box	26.4066	99.1111	41.9074	96	2617.19	4023.11	1.53719	0.620296
Solyc05g015720.1.1	MADS box transcription factor-like protein (AHRD V1 **** Q9FJQ7_ARATH); contains Interpro domain(s) IPR002487 Transcription factor, K-box	17.52	94.697	19.1717	100	1659.09	1917.17	1.15556	0.208587
Solyc01g066730.1.1	MADS-box protein (AHRD V1 *-*- D7KFE1_ARALY); contains Interpro domain(s) IPR002100 Transcription factor, MADS-box	3.30982	87.9291	4.29898	97.7852	291.03	420.377	1.44444	0.530515
Solyc02g084630.1.1	MADS-box transcription factor (AHRD V1 ***- Q4LEZ4_ASPOF); contains Interpro domain(s) IPR002100 Transcription factor, MADS-box	105.432	99.2625	73.2166	99.41	10465.5	7278.47	0.695473	-0.523933
Solyc03g019710.1.1	MADS-box transcription factor (AHRD V1 ***- Q5KT55_9ASPA); contains Interpro domain(s) IPR002100 Transcription factor, MADS-box	18.2127	91.573	11.6103	94.1948	1667.79	1093.63	0.655738	-0.608809
Solyc01g106700.1.1	MADS-box transcription factor (AHRD V1 ***- Q75V01_9ASPA); contains Interpro domain(s) IPR002100 Transcription factor, MADS-box	12.1883	87.6947	9.63929	96.729	1068.85	932.399	0.87234	-0.197037
Solyc07g052700.1.1	MADS-box transcription factor 1 (AHRD V1 ***- D1MFS6_HEVBR); contains Interpro domain(s) IPR002100 Transcription factor, MADS-box	76.7206	99.3019	121.838	99.1274	7618.5	12077.5	1.58528	0.664742
Solyc05g015730.1.1	MADS-box transcription factor 1 (AHRD V1 ***- D3U2G9_ORYSA); contains Interpro domain(s) IPR002100 Transcription factor, MADS-box	2.95946	60.9053	3.45562	69.5473	180.247	240.329	1.33333	0.415037
Solyc12g087820.1.1	MADS-box transcription factor 13 (AHRD V1 **** D3U2H3_ORYSA); contains Interpro domain(s) IPR002100 Transcription factor, MADS-box	18.0538	57.9439	6.76821	94.081	1046.11	636.76	0.608696	-0.716207
Solyc03g006830.1.1	MADS-box transcription factor 2 (AHRD V1 **** D1MFS7_HEVBR); contains Interpro domain(s) IPR002100 Transcription factor, MADS-box	69.8069	99.1031	108.351	99.701	6918.09	10802.7	1.56151	0.642946
Solyc01g092960.1.1	MADS-box transcription factor 2 (AHRD V1 **** D1MFS7_HEVBR); contains Interpro domain(s) IPR002487 Transcription factor, K-box	34.727	91.2844	54.896	95.5657	3170.03	5246.18	1.65493	0.72677
Solyc01g087990.1.1	MADS-box transcription factor 3 (AHRD V1 ***- D3U2H2_ORYSA); contains Interpro domain(s) IPR002100 Transcription factor, MADS-box	17.2895	93.1373	16.7965	96.9363	1610.29	1628.19	1.01111	0.0159415
Solyc01g097850.1.1	MADS-box transcription factor 31 (AHRD V1 *-*- B6TW19_MAIZE); contains Interpro domain(s) IPR002100 Transcription factor, MADS-box	3.27564	60.1156	2.5614	65.896	196.917	168.786	0.857143	-0.222392
Solyc01g098060.1.1	MADS-box transcription factor 47 (AHRD V1 **** B4FG10_MAIZE); contains Interpro domain(s) IPR002100 Transcription factor, MADS-box	1	63.6166	3.31818	28.7582	63.6166	95.4248	1.5	0.584963
Solyc02g071730.1.1	MADS-box transcription factor AGAMOUS (AHRD V1 **-* Q8GTY3_HELAN); contains Interpro domain(s) IPR002100 Transcription factor, MADS-box IPR002487 Transcription factor, K-box	15.3271	99.4645	12.5484	98.1258	1524.5	1231.33	0.807692	-0.308122
Solyc04g064860.1.1	MADS-box transcription factor-like protein (AHRD V1 *-*- Q9M2M4_ARATH); contains Interpro domain(s) IPR002100 Transcription factor, MADS-box	33.5321	99.8575	18.5431	97.5783	3348.43	1809.4	0.540373	-0.887973
Solyc01g106170.1.1	MADS-box transcription factor-like protein (AHRD V1 *-*- Q9M2M4_ARATH); contains Interpro domain(s) IPR002100 Transcription factor, MADS-box	1	32.6622	1.38389	47.2036	32.6622	65.3244	2	1
Solyc01g049900.1.1	Membrane-bound transcription factor protease site 2 (AHRD V1 ***- Q4V9P5_DANRE)	7.41459	85.1415	10.1828	83.4119	631.289	849.371	1.34545	0.428094
Solyc01g020520.1.1	Membrane-bound transcription factor protease site 2 (AHRD V1 ***- Q4V9P5_DANRE); contains Interpro domain(s) IPR008915 Peptidase M50	8.94392	89.429	10.5797	95.8333	799.846	1013.89	1.26761	0.342106
Solyc03g119050.1.1	Myb (AHRD V1 *-*- Q948S5_TOBAC); contains Interpro domain(s) IPR015495 Myb transcription factor	9.81629	98.5994	19.3992	98.8484	967.88	1917.58	1.98122	0.98639
Solyc08g080580.1.1	Myb (AHRD V1 ***- Q948S4_TOBAC); contains Interpro domain(s) IPR015495 Myb transcription factor	6.17692	89.9032	7.73656	91.3555	555.325	706.777	1.27273	0.347923
Solyc01g079620.1.1	Myb 12 transcription factor (AHRD V1 **-- D2EBC3_9SOLN); contains Interpro domain(s) IPR017930 Myb-type HTH DNA-binding domain	58.8036	99.6067	30.7217	100	5857.23	3072.17	0.52451	-0.930958
Solyc06g009710.1.1	Myb 12 transcription factor (AHRD V1 *-** D2EBC3_9SOLN); contains Interpro domain(s) IPR015495 Myb transcription factor	1.17034	55.8166	1.44554	56.4877	65.3244	81.6555	1.25	0.321928
Solyc11g013620.1.1	Myb family transcription factor (AHRD V1 *-*- D7LKT0_ARALY); contains Interpro domain(s) IPR006447 Myb-like DNA-binding region, SHAQKYF class	10.3613	20.3412	8.31646	20.7349	210.761	172.441	0.818182	-0.289507
Solyc09g072830.1.1	Myb family transcription factor (AHRD V1 **-- D7M706_ARALY); contains Interpro domain(s) IPR006447 Myb-like DNA-binding region, SHAQKYF class	290.056	99.9261	178.853	99.8522	28984.2	17858.8	0.616158	-0.698628
Solyc06g069850.1.1	MYB family transcription factor (AHRD V1 **-- Q9SCU7_ARATH); contains Interpro domain(s) IPR015495 Myb transcription factor	20.4636	98.1481	30.1479	97.7954	2008.47	2948.32	1.46795	0.553802
Solyc04g015290.1.1	Myb family transcription factor (AHRD V1 **-* D7L484_ARALY); contains Interpro domain(s) IPR006447 Myb-like DNA-binding region, SHAQKYF class	108.536	98.6458	99.4403	98.6458	10706.7	9809.38	0.916193	-0.126276
Solyc09g091880.1.1	Myb family transcription factor (AHRD V1 **-* D7L484_ARALY); contains Interpro domain(s) IPR006447 Myb-like DNA-binding region, SHAQKYF class	5.94402	90.3448	9.29253	93.908	537.011	872.644	1.625	0.70044
Solyc05g055940.1.1	Myb family transcription factor (AHRD V1 **-* D7M706_ARALY); contains Interpro domain(s) IPR006447 Myb-like DNA-binding region, SHAQKYF class	178.536	99.8394	310.471	99.6787	17824.9	30947.3	1.73618	0.79592
Solyc01g095640.1.1	Myb family transcription factor (AHRD V1 **** D7LC50_ARALY); contains Interpro domain(s) IPR015495 Myb transcription factor	2.09569	73.3333	3.10638	82.4561	153.684	256.14	1.66667	0.736966
Solyc05g055240.1.1	Myb family transcription factor (AHRD V1 **** D7MR44_ARALY); contains Interpro domain(s) IPR006447 Myb-like DNA-binding region, SHAQKYF class	94.9911	98.9418	95.8612	99.1182	9398.59	9501.59	1.01096	0.0157244
Solyc11g017360.1.1	Myb family transcription factor (Fragment) (AHRD V1 *--- D7M1F0_ARALY); contains Interpro domain(s) IPR009057 Homeodomain-like	5.79653	73.8095	3.70558	72.1612	427.839	267.399	0.625	-0.678072
Solyc06g076770.1.1	Myb family transcription factor (Fragment) (AHRD V1 *--* D7M1F0_ARALY); contains Interpro domain(s) IPR006447 Myb-like DNA-binding region, SHAQKYF class	102.026	99.8918	101.235	99.8918	10191.6	10112.6	0.992248	-0.0112273
Solyc10g080920.1.1	Myb family transcription factor (Fragment) (AHRD V1 ***- D7KSM0_ARALY); contains Interpro domain(s) IPR017884 SANT, eukarya	12.3456	96.4539	8.69048	89.3617	1190.78	776.596	0.652174	-0.616671
Solyc07g049640.1.1	Myb family transcription factor-like (AHRD V1 *--- Q6H510_ORYSJ); contains Interpro domain(s) IPR006447 Myb-like DNA-binding region, SHAQKYF class	1.39048	33.3333	1	46.3492	46.3492	46.3492	1	0
Solyc10g083340.1.1	Myb family transcription factor-like (AHRD V1 *--- Q6H510_ORYSJ); contains Interpro domain(s) IPR006447 Myb-like DNA-binding region, SHAQKYF class	17.3752	98.374	27.4571	99.4309	1709.27	2730.08	1.59722	0.675565
Solyc12g017370.1.1	Myb family transcription factor-like (AHRD V1 **-- Q6H510_ORYSJ); contains Interpro domain(s) IPR006447 Myb-like DNA-binding region, SHAQKYF class	20.8373	99.5265	26.9752	99.4318	2073.86	2682.2	1.29333	0.371094
Solyc05g007890.1.1	Myb family transcription factor-like (AHRD V1 *--* Q6H510_ORYSJ); contains Interpro domain(s) IPR006447 Myb-like DNA-binding region, SHAQKYF class	25.0575	98.8235	20.6494	98.4314	2476.27	2032.55	0.820809	-0.284881
Solyc12g006800.1.1	Myb family transcription factor-like (AHRD V1 **-- Q6Z869_ORYSJ); contains Interpro domain(s) IPR006447 Myb-like DNA-binding region, SHAQKYF class	23.3556	99.9242	29.7573	99.2424	2333.79	2953.18	1.2654	0.339597
Solyc05g051060.1.1	Myb family transcription factor-like (AHRD V1 *--* Q84NK2_ORYSJ); contains Interpro domain(s) IPR006447 Myb-like DNA-binding region, SHAQKYF class	34.8273	99.5322	26.2938	98.7135	3466.43	2595.56	0.748768	-0.417408
Solyc08g005260.1.1	Myb family transcription factor-like protein (AHRD V1 *--- Q84UP8_ORYSJ); contains Interpro domain(s) IPR006447 Myb-like DNA-binding region, SHAQKYF class	14.0937	98.2505	15.089	96.2247	1384.71	1451.93	1.04854	0.068387
Solyc08g076400.1.1	Myb family transcription factor-like protein (AHRD V1 *--- Q84UP8_ORYSJ); contains Interpro domain(s) IPR006447 Myb-like DNA-binding region, SHAQKYF class	28.0335	97.9798	37.9414	99.1162	2746.72	3760.61	1.36913	0.453257
Solyc05g007710.1.1	MYB transcription factor (AHRD V1 *--- Q6R098_ARATH); contains Interpro domain(s) IPR015495 Myb transcription factor	1.94927	73.648	1.78984	56.1455	143.559	100.492	0.7	-0.514573
Solyc11g072060.1.1	MYB transcription factor (AHRD V1 *--- Q9FR97_ARATH); contains Interpro domain(s) IPR015495 Myb transcription factor	1.14062	47.3198	1.52083	17.7449	53.9741	26.9871	0.5	-1
Solyc10g008700.1.1	MYB transcription factor (AHRD V1 *--- Q9M0J5_ARATH); contains Interpro domain(s) IPR015495 Myb transcription factor	18.5656	99.2929	12.4353	96.0606	1843.43	1194.55	0.648	-0.625934
Solyc10g055410.1.1	MYB transcription factor (AHRD V1 **-- B9H191_POPTR); contains Interpro domain(s) IPR017930 Myb-type HTH DNA-binding domain	161.649	99.8783	152.935	99.8783	16145.3	15274.9	0.946095	-0.0799436
Solyc06g071690.1.1	Myb transcription factor (AHRD V1 *--* D6BV29_ORYSJ); contains Interpro domain(s) IPR015495 Myb transcription factor	22.9801	98.6542	32.3427	99.0683	2267.08	3204.14	1.41333	0.499102
Solyc10g083900.1.1	MYB transcription factor (AHRD V1 *-*- Q56UT4_ORYSJ); contains Interpro domain(s) IPR015495 Myb transcription factor	1.26957	57.2139	1.47973	49.0879	72.6368	72.6368	1	6.08651e-15
Solyc07g054840.1.1	MYB transcription factor (AHRD V1 *-*- Q6R077_ARATH); contains Interpro domain(s) IPR015495 Myb transcription factor	3.55344	94.3114	3.52232	82.7345	335.13	291.417	0.869565	-0.201634
Solyc01g010910.1.1	MYB transcription factor (AHRD V1 *-*- Q6R098_ARATH); contains Interpro domain(s) IPR015495 Myb transcription factor	2.3343	68.4577	2.67539	76.0199	159.801	203.383	1.27273	0.347923
Solyc05g048830.1.1	MYB transcription factor (AHRD V1 *--* Q6R098_ARATH); contains Interpro domain(s) IPR015495 Myb transcription factor	7.98071	97.1875	15.5549	98.75	775.625	1536.04	1.98039	0.985786
Solyc12g087970.1.1	MYB transcription factor (AHRD V1 *-*- Q6R0D2_ARATH); contains Interpro domain(s) IPR001005 SANT, DNA-binding	36.3286	99.6491	50.2412	99.4152	3620.12	4994.74	1.37972	0.464372
Solyc11g065840.1.1	MYB transcription factor (AHRD V1 **-- Q70KC5_EUCGU); contains Interpro domain(s) IPR015495 Myb transcription factor	1.11877	24.5763	1.44554	38.0414	27.4953	54.9906	2	1
Solyc07g056120.1.1	MYB transcription factor (AHRD V1 *-*- Q9LZR1_ARATH); contains Interpro domain(s) IPR017877 MYB-like	27.1305	99.6555	23.3549	98.5357	2703.7	2301.29	0.851163	-0.232493
Solyc10g080300.1.1	MYB transcription factor (AHRD V1 *-*- Q9LZR1_ARATH); contains Interpro domain(s) IPR017877 MYB-like	28.3224	97.6	34.257	95.4667	2764.27	3270.4	1.1831	0.24257
Solyc09g008250.1.1	MYB transcription factor (AHRD V1 *--* Q9T066_ARATH); contains Interpro domain(s) IPR015495 Myb transcription factor	182.09	99.8878	257.512	99.7755	18188.6	25693.4	1.41261	0.498366
Solyc12g099140.1.1	MYB transcription factor (AHRD V1 ***- Q39550_CRAPL); contains Interpro domain(s) IPR015495 Myb transcription factor	28.9629	95.4596	19.9017	99.1141	2764.78	1972.54	0.71345	-0.487115
Solyc06g075670.1.1	MYB transcription factor (AHRD V1 ***- Q56UT4_ORYSJ); contains Interpro domain(s) IPR015495 Myb transcription factor	4.59119	89.8305	2.92	84.7458	412.429	247.458	0.6	-0.736966
Solyc03g116100.1.1	MYB transcription factor (AHRD V1 **-* Q6R036_ARATH); contains Interpro domain(s) IPR015495 Myb transcription factor	29.994	99.1018	30.3491	98.9022	2972.46	3001.6	1.0098	0.0140752
Solyc06g075660.1.1	MYB transcription factor (AHRD V1 *-** Q9C9G7_ARATH); contains Interpro domain(s) IPR015495 Myb transcription factor	15.2213	95.5285	21.0722	98.5772	1454.07	2077.24	1.42857	0.514573
Solyc05g052610.1.1	MYB transcription factor (AHRD V1 **-* Q9FIL9_ARATH); contains Interpro domain(s) IPR006447 Myb-like DNA-binding region, SHAQKYF class	110.2	99.7268	97.6011	99.3169	10989.9	9693.44	0.882033	-0.181096
Solyc01g009070.1.1	MYB transcription factor (AHRD V1 **-* Q9FR97_ARATH); contains Interpro domain(s) IPR015495 Myb transcription factor	46.0719	99.938	47.6364	99.5043	4604.34	4740.02	1.02947	0.0419012
Solyc06g073640.1.1	MYB transcription factor (AHRD V1 **-* Q9FR97_ARATH); contains Interpro domain(s) IPR015495 Myb transcription factor	8.6569	99.0759	12.3039	99.4719	857.69	1223.89	1.42697	0.512951
Solyc03g025870.1.1	MYB transcription factor (AHRD V1 **-* Q9LTJ5_ARATH); contains Interpro domain(s) IPR015495 Myb transcription factor	1.77688	58.6905	2.2047	70.9524	104.286	156.429	1.5	0.584963
Solyc02g067340.1.1	MYB transcription factor (AHRD V1 **-* Q9SN78_ARATH); contains Interpro domain(s) IPR015495 Myb transcription factor	17.4789	98.6111	9.68367	97.2222	1723.61	941.468	0.546218	-0.87245
Solyc02g091980.1.1	MYB transcription factor (AHRD V1 *-** Q9T066_ARATH); contains Interpro domain(s) IPR015495 Myb transcription factor	3.66527	96.2739	4.41962	96.4753	352.87	426.385	1.20833	0.273018
Solyc06g071230.1.1	MYB transcription factor (AHRD V1 **** A1DR86_CATRO); contains Interpro domain(s) IPR017930 Myb-type HTH DNA-binding domain	302.946	99.78	337.183	99.89	30227.9	33681.2	1.11424	0.15606
Solyc02g092930.1.1	MYB transcription factor (AHRD V1 **** A3F8D7_CAPAN); contains Interpro domain(s) IPR015495 Myb transcription factor	301.878	99.3554	428.698	99.7238	29993.2	42751.4	1.42537	0.511336
Solyc01g111500.1.1	MYB transcription factor (AHRD V1 **** B9H191_POPTR); contains Interpro domain(s) IPR015495 Myb transcription factor	122.856	99.7365	79.2682	99.7365	12253.2	7905.93	0.645212	-0.632155
Solyc01g057910.1.1	MYB transcription factor (AHRD V1 **** Q39550_CRAPL); contains Interpro domain(s) IPR015495 Myb transcription factor	385.42	99.3056	390.014	99.3056	38274.3	38730.6	1.01192	0.017096
Solyc09g010820.1.1	MYB transcription factor (AHRD V1 **** Q6R032_ARATH); contains Interpro domain(s) IPR015495 Myb transcription factor	40.5911	99.6879	31.8861	99.7503	4046.44	3180.65	0.786036	-0.347333
Solyc05g053150.1.1	MYB transcription factor (AHRD V1 **** Q6R074_ARATH); contains Interpro domain(s) IPR015495 Myb transcription factor	27.8925	97.1014	33.0162	98.6957	2708.41	3258.55	1.20312	0.266787
Solyc09g011780.1.1	MYB transcription factor (AHRD V1 **** Q6R080_ARATH); contains Interpro domain(s) IPR015495 Myb transcription factor	10.39	94.6632	15.6051	96.5879	983.552	1507.26	1.53247	0.615857
Solyc09g007570.1.1	MYB transcription factor (AHRD V1 **** Q9FNN6_ARATH); contains Interpro domain(s) IPR006447 Myb-like DNA-binding region, SHAQKYF class	5.6064	81.0636	5.23208	76.0052	454.475	397.665	0.875	-0.192645
Solyc04g008870.1.1	MYB transcription factor (AHRD V1 **** Q9FNN6_ARATH); contains Interpro domain(s) IPR006447 Myb-like DNA-binding region, SHAQKYF class	13.7631	97.6368	24.8274	98.01	1343.78	2433.33	1.81081	0.856636
Solyc02g036370.1.1	MYB transcription factor (Fragment) (AHRD V1 **-* A1DR85_CATRO); contains Interpro domain(s) IPR006447 Myb-like DNA-binding region, SHAQKYF class	207.035	99.2832	146.105	99.4982	20555.1	14537.2	0.70723	-0.499748
Solyc01g095030.1.1	MYB transcription factor (Fragment) (AHRD V1 **-* A1DR87_CATRO); contains Interpro domain(s) IPR006447 Myb-like DNA-binding region, SHAQKYF class	80.4853	98.8956	47.9757	98.996	7959.64	4749.4	0.596685	-0.744958
Solyc06g036300.1.1	MYB transcription factor (Fragment) (AHRD V1 **-* A1DR87_CATRO); contains Interpro domain(s) IPR006447 Myb-like DNA-binding region, SHAQKYF class	35.5135	98.0132	48.0712	99.2274	3480.79	4769.98	1.37037	0.454566
Solyc03g121990.1.1	MYB transcription factor-like (AHRD V1 **-* Q6YZ61_ORYSJ); contains Interpro domain(s) IPR001005 SANT, DNA-binding	103.197	99.5578	144.46	99.5578	10274.1	14382.1	1.39984	0.485265
Solyc05g052850.1.1	MYB transcription factor-like protein (AHRD V1 **** Q9LDW5_ARATH); contains Interpro domain(s) IPR015495 Myb transcription factor	19.9153	94.4889	21.0162	93.2444	1881.78	1959.64	1.04138	0.0584956
Solyc06g065100.1.1	Myb-like transcription factor 1 (AHRD V1 **** Q8H271_GOSHI); contains Interpro domain(s) IPR015495 Myb transcription factor	282.94	99.7619	159.573	99.881	28226.7	15938.3	0.564655	-0.824558
Solyc03g005570.1.1	Myb-related transcription factor (AHRD V1 **-* A7ULI0_DATME); contains Interpro domain(s) IPR015495 Myb transcription factor	14.9183	97.0899	21.5219	99.6032	1448.41	2143.65	1.48	0.565597
Solyc05g009640.1.1	MYC2b transcription factor (AHRD V1 *-** D7P236_TOBAC); contains Interpro domain(s) IPR011598 Helix-loop-helix DNA-binding	1.32127	31.3475	1	41.4184	41.4184	41.4184	1	0
Solyc02g093420.1.1	NAC domain class transcription factor (AHRD V1 *-** D9ZJ99_MALDO); contains Interpro domain(s) IPR003441 No apical meristem (NAM) protein	3.5386	94.247	5.33844	99.4924	333.503	531.134	1.59259	0.671377
Solyc07g063420.1.1	NAC domain transcription factor (AHRD V1 *-** Q4U0D4_WHEAT); contains Interpro domain(s) IPR003441 No apical meristem (NAM) protein	33.0061	99.1919	20.0917	99.0909	3273.94	1990.91	0.608108	-0.7176
Solyc05g009840.1.1	NAC domain transcription factor (AHRD V1 *-** Q4U0D5_WHEAT); contains Interpro domain(s) IPR003441 No apical meristem (NAM) protein	141.077	99.7706	161.327	99.7706	14075.4	16095.7	1.14354	0.193503
Solyc03g097650.1.1	NAC domain transcription factor (AHRD V1 **** Q4U0D4_WHEAT); contains Interpro domain(s) IPR003441 No apical meristem (NAM) protein	16.0461	95.5901	29.2382	99.0921	1533.85	2897.28	1.88889	0.917538
Solyc04g078670.1.1	NAC domain transcription factor (AHRD V1 **** Q5DM35_WHEAT); contains Interpro domain(s) IPR003441 No apical meristem (NAM) protein	4.672	76.3126	5.9947	92.1856	356.532	552.625	1.55	0.632268
Solyc04g005610.1.1	NAC domain transcription factor (AHRD V1 **** Q5DM36_WHEAT); contains Interpro domain(s) IPR003441 No apical meristem (NAM) protein	117.477	98.913	232.184	99.6377	11620	23134.3	1.9909	0.993417
Solyc02g061900.1.1	NAC transcription factor (AHRD V1 *-*- B3VK72_TOBAC); contains Interpro domain(s) IPR003441 No apical meristem (NAM) protein	1	15.9563	1	15.9563	15.9563	15.9563	1	0
Solyc08g068380.1.1	NAC transcription factor (AHRD V1 ***- B3VK71_TOBAC); contains Interpro domain(s) IPR003441 No apical meristem (NAM) protein	11.548	84.5878	11.7038	87.9331	976.822	1029.15	1.05357	0.0752881
Solyc04g072220.1.1	NAC-domain transcription factor (AHRD V1 *-** D3WFN5_WHEAT); contains Interpro domain(s) IPR003441 No apical meristem (NAM) protein	206.108	99.7222	163.813	99.7222	20553.6	16335.8	0.794791	-0.331353
Solyc02g036430.1.1	NAC-domain transcription factor (AHRD V1 *-** D3WFN5_WHEAT); contains Interpro domain(s) IPR003441 No apical meristem (NAM) protein	2.60357	85.8657	3.21586	80.212	223.557	257.951	1.15385	0.206451
Solyc05g055480.1.1	NAC-domain transcription factor (AHRD V1 *-** D3WFN5_WHEAT); contains Interpro domain(s) IPR003441 No apical meristem (NAM) protein	71.9914	99.7416	123.306	99.7416	7180.53	12298.7	1.71278	0.776344
Solyc03g078120.1.1	NAC-domain transcription factor (AHRD V1 **** D3WFN5_WHEAT); contains Interpro domain(s) IPR003441 No apical meristem (NAM) protein	44.9231	94.702	39.0704	94.0397	4254.3	3674.17	0.863636	-0.211504
Solyc03g118420.1.1	NF-X1 finger transcription factor (AHRD V1 **-- C5GCI1_AJEDR); contains Interpro domain(s) IPR000967 Zinc finger, NF-X1-type	77.2357	99.0687	77.0214	99.1008	7651.64	7632.88	0.997549	-0.00354036
Solyc11g065700.1.1	Nuclear transcription factor Y subunit A-1 (AHRD V1 *-*- B6TAR1_MAIZE); contains Interpro domain(s) IPR001289 CCAAT-binding transcription factor, subunit B	70.2361	99.4463	92.5973	99.0033	6984.72	9167.44	1.3125	0.392317
Solyc10g081840.1.1	Nuclear transcription factor Y subunit A-1 (AHRD V1 ***- B6TAR1_MAIZE); contains Interpro domain(s) IPR001289 CCAAT-binding transcription factor, subunit B	6.33163	84.3011	8.07373	93.3333	533.763	753.548	1.41176	0.4975
Solyc01g008490.1.1	Nuclear transcription factor Y subunit A-1 (AHRD V1 *-** B6TAR1_MAIZE); contains Interpro domain(s) IPR001289 CCAAT-binding transcription factor, subunit B	42.4473	100	57.4914	99.2545	4244.73	5706.28	1.34432	0.426879
Solyc02g069860.1.1	Nuclear transcription factor Y subunit A-7 (AHRD V1 ***- B6TY54_MAIZE); contains Interpro domain(s) IPR001289 CCAAT-binding transcription factor, subunit B	67.6013	99.2026	59.0064	99.8405	6706.22	5891.23	0.878472	-0.186931
Solyc06g009010.1.1	Nuclear transcription factor Y subunit B-3 (AHRD V1 *-** B6SUG8_MAIZE); contains Interpro domain(s) IPR003957 Transcription factor, CBFA/NFYB, DNA topoisomerase	1.33945	20.298	1.6044	33.892	27.1881	54.3762	2	1
Solyc03g114400.1.1	Nuclear transcription factor Y subunit B-3 (AHRD V1 **-* B6UBN3_MAIZE); contains Interpro domain(s) IPR003958 Transcription factor CBF/NF-Y/archaeal histone	53.9246	99.7494	56.1538	97.7444	5378.95	5488.72	1.02041	0.0291463
Solyc09g074760.1.1	Nuclear transcription factor Y subunit B-3 (AHRD V1 **** B6SUG8_MAIZE); contains Interpro domain(s) IPR003957 Transcription factor, CBFA/NFYB, DNA topoisomerase	2.58407	27.0983	1	35.012	70.024	35.012	0.5	-1
Solyc07g065500.1.1	Nuclear transcription factor Y subunit B-3 (AHRD V1 **** B6SUG8_MAIZE); contains Interpro domain(s) IPR003957 Transcription factor, CBFA/NFYB, DNA topoisomerase	149.737	99.6357	103.828	99.6357	14919.1	10345	0.693405	-0.528231
Solyc09g007290.1.1	Nuclear transcription factor Y subunit B-3 (AHRD V1 **** B6UBN3_MAIZE); contains Interpro domain(s) IPR003957 Transcription factor, CBFA/NFYB, DNA topoisomerase	229.697	99.7436	249.589	99.7436	22910.8	24894.9	1.0866	0.119823
Solyc04g049910.1.1	Nuclear transcription factor Y subunit B-3 (AHRD V1 **** B6UBN3_MAIZE); contains Interpro domain(s) IPR003957 Transcription factor, CBFA/NFYB, DNA topoisomerase	100.097	98.996	116.381	97.992	9909.24	11404.4	1.15089	0.202747
Solyc11g012750.1.1	Nuclear transcription factor Y subunit B-6 (AHRD V1 ***- B6UH02_MAIZE); contains Interpro domain(s) IPR003957 Transcription factor, CBFA/NFYB, DNA topoisomerase	1.39936	68.1917	2.3083	55.1198	95.4248	127.233	1.33333	0.415037
Solyc06g069310.1.1	Nuclear transcription factor Y subunit B-6 (AHRD V1 **-* B6UH02_MAIZE); contains Interpro domain(s) IPR003958 Transcription factor CBF/NF-Y/archaeal histone	229.588	99.2424	243.705	99.2424	22784.8	24185.9	1.06149	0.086089
Solyc11g072150.1.1	Nuclear transcription factor Y subunit C-1 (AHRD V1 *--- B6SWV5_MAIZE); contains Interpro domain(s) IPR003958 Transcription factor CBF/NF-Y/archaeal histone	51.068	99.3464	39.8182	99.4553	5073.42	3960.13	0.780564	-0.357411
Solyc01g096710.1.1	Nuclear transcription factor Y subunit C-1 (AHRD V1 *--- B6SWV5_MAIZE); contains Interpro domain(s) IPR003958 Transcription factor CBF/NF-Y/archaeal histone	421.562	99.3983	375.278	100	41902.5	37527.8	0.895597	-0.159078
Solyc06g072040.1.1	Nuclear transcription factor Y subunit C-1 (AHRD V1 **** B6SWV5_MAIZE); contains Interpro domain(s) IPR003958 Transcription factor CBF/NF-Y/archaeal histone	372.323	91.2732	272.808	91.4163	33983.1	24939.1	0.733866	-0.446411
Solyc03g110860.1.1	Nuclear transcription factor Y subunit C-1 (AHRD V1 **** B6SWV5_MAIZE); contains Interpro domain(s) IPR003958 Transcription factor CBF/NF-Y/archaeal histone	153.952	95.3824	120.433	93.9394	14684.3	11313.4	0.770445	-0.376237
Solyc03g111450.1.1	Nuclear transcription factor Y subunit C-2 (AHRD V1 *-*- B4FWZ1_MAIZE); contains Interpro domain(s) IPR003958 Transcription factor CBF/NF-Y/archaeal histone	3.84773	71.3689	4.30996	84.953	274.608	366.144	1.33333	0.415037
Solyc01g079870.1.1	Nuclear transcription factor Y subunit C-2 (AHRD V1 *-** B4FLF9_MAIZE); contains Interpro domain(s) IPR003958 Transcription factor CBF/NF-Y/archaeal histone	767.677	99.7426	742.965	100	76570.1	74296.5	0.970307	-0.0434872
Solyc08g006110.1.1	Opaque 2 (Fragment) (AHRD V1 *--- Q84Y96_ZEAMM); contains Interpro domain(s) IPR011616 bZIP transcription factor, bZIP-1	206.557	100	147.53	99.4318	20655.7	14669.1	0.710174	-0.493755
Solyc01g097330.1.1	Opaque 2 (Fragment) (AHRD V1 *--- Q84YB2_ZEAPE); contains Interpro domain(s) IPR011616 bZIP transcription factor, bZIP-1	118.212	95.4579	83.6321	97.5824	11284.2	8161.03	0.723223	-0.467488
Solyc08g022080.1.1	Opaque 2 (Fragment) (AHRD V1 *-*- Q84YA1_ZEAMH); contains Interpro domain(s) IPR011616 bZIP transcription factor, bZIP-1	238.753	99.7653	211.958	99.7653	23819.2	21146	0.88777	-0.171742
Solyc03g083020.1.1	Os02g0306125 protein (Fragment) (AHRD V1 ***- C7IYK6_ORYSJ); contains Interpro domain(s) IPR015419 Transcription factor Pcc1	71.1418	99.6377	125.219	99.2754	7088.41	12431.2	1.75373	0.810428
Solyc02g069170.1.1	Os12g0574800 protein (Fragment) (AHRD V1 *-*- Q0IME3_ORYSJ); contains Interpro domain(s) IPR006565 Bromodomain transcription factor	9.07049	99.2883	16.042	96.0854	900.593	1541.4	1.71154	0.775294
Solyc11g065150.1.1	PHD finger transcription factor-like protein (AHRD V1 *-*- Q69Q09_ORYSJ)	35.1193	84.232	30.6264	85.2941	2958.17	2612.25	0.883065	-0.179409
Solyc11g065160.1.1	PHD finger transcription factor-like protein (AHRD V1 ***- Q69Q09_ORYSJ); contains Interpro domain(s) IPR019787 Zinc finger, PHD-finger	53.4234	98.0732	57.8707	98.3141	5239.4	5689.5	1.08591	0.118899
Solyc04g009950.1.1	Pre-mRNA splicing factor (AHRD V1 **-- C5K279_AJEDS); contains Interpro domain(s) IPR015495 Myb transcription factor	117.067	99.5951	153.903	99.7301	11659.3	15348.7	1.31643	0.396636
Solyc07g045520.1.1	Protein FAR1-RELATED SEQUENCE 11 (AHRD V1 **-- FRS11_ARATH); contains Interpro domain(s) IPR004330 Transcription factor, FAR1-related	17.3703	99.3884	19.9125	97.9103	1726.4	1949.64	1.12931	0.175442
Solyc08g060840.1.1	Protein FAR1-RELATED SEQUENCE 4 (AHRD V1 **-- FRS4_ARATH); contains Interpro domain(s) IPR004330 Transcription factor, FAR1-related	43.936	99.5163	60.6516	99.8388	4372.35	6055.38	1.38493	0.469809
Solyc03g121630.1.1	Protein FAR1-RELATED SEQUENCE 4 (AHRD V1 ***- FRS4_ARATH); contains Interpro domain(s) IPR004330 Transcription factor, FAR1-related	19.9511	99.2812	32.584	99.2363	1980.77	3233.51	1.63245	0.707039
Solyc09g057880.1.1	Protein FAR1-RELATED SEQUENCE 5 (AHRD V1 *--- FRS5_ARATH); contains Interpro domain(s) IPR004330 Transcription factor, FAR1-related	25.8424	98.4733	30.1746	99.1094	2544.78	2990.59	1.17518	0.232885
Solyc09g057870.1.1	Protein FAR1-RELATED SEQUENCE 5 (AHRD V1 **-- FRS5_ARATH); contains Interpro domain(s) IPR004330 Transcription factor, FAR1-related	34.2653	96.0784	41.501	95.8824	3292.16	3979.22	1.2087	0.273451
Solyc01g112320.1.1	Protein FAR1-RELATED SEQUENCE 5 (AHRD V1 ***- FRS5_ARATH); contains Interpro domain(s) IPR004330 Transcription factor, FAR1-related	51.4085	99.8721	45.0956	99.9147	5134.27	4505.71	0.877576	-0.188404
Solyc04g082850.1.1	Protein FAR1-RELATED SEQUENCE 5 (AHRD V1 ***- FRS5_ARATH); contains Interpro domain(s) IPR004330 Transcription factor, FAR1-related	4.83489	93.1769	6.5944	96.219	450.5	634.507	1.40845	0.494109
Solyc06g068210.1.1	Protein FAR1-RELATED SEQUENCE 8 (AHRD V1 ***- FRS8_ARATH); contains Interpro domain(s) IPR004330 Transcription factor, FAR1-related	17.381	99.8654	23.3836	100	1735.76	2338.36	1.34717	0.429932
Solyc02g078440.1.1	RNA polymerase II transcription factor B subunit 2 (AHRD V1 **** B2WEG4_PYRTR); contains Interpro domain(s) IPR004598 Transcription factor Tfb2	44.4441	99.8532	51.277	99.9266	4437.89	5123.94	1.15459	0.20738
Solyc06g071450.1.1	RNA polymerase II transcription factor B subunit 4 (AHRD V1 **** B6K6N1_SCHJY); contains Interpro domain(s) IPR004600 Transcription factor Tfb4	24.445	99.8855	48.5547	99.5418	2441.7	4833.22	1.97945	0.985101
Solyc10g074680.1.1	SCARECROW (AHRD V1 *--- Q5NDC9_CUCSA); contains Interpro domain(s) IPR005202 GRAS transcription factor	5.80446	99.3551	5.28289	98.025	576.703	517.856	0.897959	-0.155278
Solyc05g054170.1.1	Scarecrow-like 1 transcription factor (Fragment) (AHRD V1 *--- B1PPU0_PINPS); contains Interpro domain(s) IPR005202 GRAS transcription factor	87.8475	94.2116	61.3445	95.01	8276.25	5828.34	0.704225	-0.505891
Solyc05g012040.1.1	Squamosa promoter binding protein 3 (AHRD V1 *-*- Q1MU26_PHYPA); contains Interpro domain(s) IPR004333 Transcription factor, SBP-box	82.1195	99.7615	45.4553	99.4037	8192.37	4518.43	0.551541	-0.85846
Solyc05g053240.1.1	Squamosa promoter binding protein-like 1 (AHRD V1 *-*- Q56YT3_ARATH); contains Interpro domain(s) IPR004333 Transcription factor, SBP-box	271.443	99.9043	151.406	99.9362	27118.3	15130.9	0.55796	-0.841767
Solyc01g080670.1.1	Squamosa promoter binding protein-like 1 (AHRD V1 *-*- Q56YT3_ARATH); contains Interpro domain(s) IPR004333 Transcription factor, SBP-box	183.349	99.8248	119.315	99.6934	18302.8	11894.9	0.649895	-0.621721
Solyc01g068100.1.1	Squamosa promoter binding protein-like 1 (AHRD V1 *-*- Q56YT3_ARATH); contains Interpro domain(s) IPR004333 Transcription factor, SBP-box	619.852	100	435.946	100	61985.2	43594.6	0.703306	-0.507775
Solyc02g077920.1.1	Squamosa promoter binding-like protein (AHRD V1 ***- Q0PY35_SOLLC); contains Interpro domain(s) IPR004333 Transcription factor, SBP-box	81.9901	98.7835	61.8102	100	8099.27	6181.02	0.763158	-0.389947
Solyc10g078700.1.1	Squamosa promoter-binding protein (AHRD V1 ***- B8Y9B1_PONTR); contains Interpro domain(s) IPR004333 Transcription factor, SBP-box	38.6355	99.2851	23.1222	98.7489	3835.92	2283.29	0.595238	-0.748461
Solyc05g015840.1.1	Squamosa promoter-binding protein (AHRD V1 ***- B8Y9B2_PONTR); contains Interpro domain(s) IPR004333 Transcription factor, SBP-box	80.4872	99.6805	48.2503	99.574	8023	4804.47	0.598837	-0.739764
Solyc05g015510.1.1	Squamosa promoter-binding-like protein 11 (AHRD V1 ***- B6TF72_MAIZE); contains Interpro domain(s) IPR004333 Transcription factor, SBP-box	112.995	99.7845	95.5789	99.6408	11275.1	9523.56	0.844651	-0.243572
Solyc01g100750.1.1	Susceptibility homeodomain transcription factor (Fragment) (AHRD V1 *-*- Q8SAA7_ORYSA); contains Interpro domain(s) IPR007493 Protein of unknown function DUF538	22.5773	98.5772	25.9959	98.1707	2225.61	2552.03	1.14667	0.197446
Solyc08g016580.1.1	Susceptibility homeodomain transcription factor (Fragment) (AHRD V1 ***- Q8SAA7_ORYSA); contains Interpro domain(s) IPR007493 Protein of unknown function DUF538	20.8076	99.5272	18.4238	99.2908	2070.92	1829.31	0.883333	-0.17897
Solyc02g070500.1.1	Susceptibility homeodomain transcription factor (Fragment) (AHRD V1 ***- Q8SAA7_ORYSA); contains Interpro domain(s) IPR007493 Protein of unknown function DUF538	575.081	99.5495	837.77	99.7748	57249.1	83588.3	1.46008	0.546048
Solyc05g007420.1.1	TCP family transcription factor (AHRD V1 *-*- A6MCZ2_9ORYZ); contains Interpro domain(s) IPR005333 Transcription factor, TCP	44.223	98.8715	27.2957	99.8264	4372.4	2724.83	0.623188	-0.68226
Solyc03g116320.1.1	TCP family transcription factor (AHRD V1 *-*- A6MCZ2_9ORYZ); contains Interpro domain(s) IPR005333 Transcription factor, TCP	22.4615	99.3496	17.6104	99.7561	2231.54	1756.75	0.787234	-0.345135
Solyc02g094290.1.1	TCP family transcription factor (AHRD V1 ***- A6MCZ2_9ORYZ); contains Interpro domain(s) IPR005333 Transcription factor, TCP	2.10577	60.8187	3.24444	78.9474	128.07	256.14	2	1
Solyc01g008230.1.1	TCP family transcription factor (AHRD V1 *-** A6MCZ2_9ORYZ); contains Interpro domain(s) IPR005333 Transcription factor, TCP	242.811	99.3333	153.232	99.6	24119.2	15261.9	0.632768	-0.660251
Solyc04g009180.1.1	TCP family transcription factor (AHRD V1 *-** A6MCZ2_9ORYZ); contains Interpro domain(s) IPR005333 Transcription factor, TCP	120.872	99.3758	80.3367	99.3758	12011.7	7983.52	0.664643	-0.589348
Solyc11g020670.1.1	TCP family transcription factor (AHRD V1 *-** A6MCZ2_9ORYZ); contains Interpro domain(s) IPR005333 Transcription factor, TCP	146.519	100	105.329	99.5556	14651.9	10486	0.715678	-0.482618
Solyc09g008030.1.1	TCP family transcription factor (AHRD V1 *-** A6MCZ2_9ORYZ); contains Interpro domain(s) IPR005333 Transcription factor, TCP	35.3345	98.1848	27.4824	98.1848	3469.31	2698.35	0.777778	-0.36257
Solyc03g006800.1.1	TCP family transcription factor (AHRD V1 *-** A6MCZ2_9ORYZ); contains Interpro domain(s) IPR005333 Transcription factor, TCP	7.77244	97.6555	6.61586	98.9806	759.021	654.842	0.862745	-0.212994
Solyc06g070900.1.1	TCP family transcription factor (AHRD V1 *-** A6MCZ2_9ORYZ); contains Interpro domain(s) IPR005333 Transcription factor, TCP	8.41152	97.1223	7.52941	99.2006	816.946	746.922	0.914286	-0.129283
Solyc01g103780.1.1	TCP family transcription factor (AHRD V1 *-** A6MCZ2_9ORYZ); contains Interpro domain(s) IPR005333 Transcription factor, TCP	55.2617	95.9641	72.7729	96.1136	5303.14	6994.47	1.31893	0.399368
Solyc08g080150.1.1	TCP family transcription factor (AHRD V1 *-** A6MCZ2_9ORYZ); contains Interpro domain(s) IPR005333 Transcription factor, TCP	15.9297	99.6406	23.7737	97.664	1587.24	2321.83	1.46281	0.548742
Solyc06g063420.1.1	Tfc4p like TFIIIC subunit TPR repeat containing basal transcription factor (AHRD V1 *--- Q5CRV9_CRYPV); contains Interpro domain(s) IPR011990 Tetratricopeptide-like helical	23.8325	99.5056	29.9036	99.6469	2371.47	2979.8	1.25652	0.329436
Solyc12g043090.1.1	Transcription factor (AHRD V1 *--- D7L9U5_ARALY); contains Interpro domain(s) IPR006578 MADF domain	186.527	99.6454	165.874	99.6454	18586.5	16528.5	0.889276	-0.169297
Solyc07g055100.1.1	Transcription factor (AHRD V1 *--- D7LW59_ARALY)	3.13672	79.3798	4.41278	89.7674	248.992	396.124	1.59091	0.669851
Solyc04g007300.1.1	Transcription factor (AHRD V1 *-*- D6MKM4_9ASPA); contains Interpro domain(s) IPR011598 Helix-loop-helix DNA-binding	3.63701	94.6128	7.10926	94.5006	344.108	671.829	1.95238	0.965235
Solyc10g079070.1.1	Transcription factor (AHRD V1 *-*- D6MKM4_9ASPA); contains Interpro domain(s) IPR011598 Helix-loop-helix DNA-binding	73	99.2634	143.97	99.3554	7246.22	14304.2	1.97403	0.981141
Solyc03g034000.1.1	Transcription factor (AHRD V1 *-*- D6MKM4_9ASPA); contains Interpro domain(s) IPR011598 Helix-loop-helix DNA-binding	11.0153	97.628	21.5954	98.7516	1075.41	2132.58	1.98305	0.987722
Solyc03g122030.1.1	Transcription factor (AHRD V1 *--* D7L2D2_ARALY)	97.2887	99.9084	67.114	98.8095	9719.96	6631.5	0.682256	-0.551615
Solyc01g088820.1.1	Transcription factor (AHRD V1 **-- D7LLP9_ARALY); contains Interpro domain(s) IPR006578 MADF domain	32.1645	99.4949	41.5664	99.697	3200.2	4144.04	1.29493	0.372875
Solyc08g007170.1.1	Transcription factor (AHRD V1 *-*- D7LLP9_ARALY); contains Interpro domain(s) IPR006578 MADF domain	102.45	100	100.784	100	10245	10078.4	0.98374	-0.0236513
Solyc06g083430.1.1	Transcription factor (AHRD V1 *--* D7LLP9_ARALY); contains Interpro domain(s) IPR006578 MADF domain	27.9607	98.773	22.135	98.4663	2761.76	2179.55	0.789189	-0.341557
Solyc01g096470.1.1	Transcription factor (AHRD V1 *--* D7LUT4_ARALY)	98.0893	99.8062	85.7573	99.8062	9789.92	8559.11	0.874277	-0.193837
Solyc12g010890.1.1	Transcription factor (AHRD V1 **-- D7LW59_ARALY)	41.6925	98.3539	38.8829	99.2798	4100.62	3860.29	0.941392	-0.0871326
Solyc02g076810.1.1	Transcription factor (AHRD V1 *--* D7LW59_ARALY); contains Interpro domain(s) IPR006578 MADF domain	95.255	99.6454	89.0877	99.7636	9491.73	8887.71	0.936364	-0.0948592
Solyc02g089840.1.1	Transcription factor (AHRD V1 **-- D7MBD5_ARALY); contains Interpro domain(s) IPR006769 Protein of unknown function DUF607	73.5984	99.5918	82.7466	99.8639	7329.8	8263.4	1.12737	0.172963
Solyc04g076240.1.1	Transcription factor (AHRD V1 *--* Q9M4A8_MAIZE); contains Interpro domain(s) IPR011598 Helix-loop-helix DNA-binding	1	23.6246	1	23.6246	23.6246	23.6246	1	0
Solyc09g097870.1.1	Transcription factor (AHRD V1 *-** D6MKM4_9ASPA); contains Interpro domain(s) IPR011598 Helix-loop-helix DNA-binding	216.969	99.8457	118.696	99.8457	21663.4	11851.2	0.547062	-0.870224
Solyc04g077480.1.1	Transcription factor (AHRD V1 *-** D6MKM4_9ASPA); contains Interpro domain(s) IPR011598 Helix-loop-helix DNA-binding	89.7372	98.6945	98.0578	99.3908	8856.57	9746.04	1.10043	0.138068
Solyc09g057710.1.1	Transcription factor (AHRD V1 *-** D6MKM4_9ASPA); contains Interpro domain(s) IPR011598 Helix-loop-helix DNA-binding	33.1865	99.7193	37.2963	99.7193	3309.33	3719.16	1.12384	0.168435
Solyc05g010610.1.1	Transcription factor (AHRD V1 *-** D6MKM4_9ASPA); contains Interpro domain(s) IPR011598 Helix-loop-helix DNA-binding	21.3867	98.8417	31.6034	99.2921	2113.9	3137.97	1.48444	0.569923
Solyc01g109700.1.1	Transcription factor (AHRD V1 *-** D6MKM4_9ASPA); contains Interpro domain(s) IPR011598 Helix-loop-helix DNA-binding	34.4847	99.9234	54.2318	99.8467	3445.82	5414.87	1.57143	0.652077
Solyc07g005400.1.1	Transcription factor (AHRD V1 *-** D6MKM4_9ASPA); contains Interpro domain(s) IPR011598 Helix-loop-helix DNA-binding	18.1807	99.5465	34.8043	99.2441	1809.83	3454.12	1.90854	0.932467
Solyc05g009790.1.1	Transcription factor (AHRD V1 *-** D6MKM9_9ASPA); contains Interpro domain(s) IPR003340 Transcriptional factor B3	348.532	100	463.562	100	34853.2	46356.2	1.33004	0.411472
Solyc01g100660.1.1	Transcription factor (AHRD V1 ***- D7L4N5_ARALY)	117.414	99.5169	219.592	99.3559	11684.7	21817.7	1.8672	0.900879
Solyc01g058670.1.1	Transcription factor (AHRD V1 *-** D7L4N5_ARALY)	272.992	99.8617	234.491	99.7234	27261.4	23384.2	0.857778	-0.221324
Solyc06g051120.1.1	Transcription factor (AHRD V1 **-* D7LYY3_ARALY); contains Interpro domain(s) IPR006578 MADF domain	80.4993	99.7406	60.6432	99.6109	8029.05	6040.73	0.752358	-0.410508
Solyc07g006310.1.1	Transcription factor (AHRD V1 ***- D7MBW4_ARALY)	37.5196	97.8142	26.3955	96.7213	3669.95	2553.01	0.695652	-0.523562
Solyc01g095130.1.1	Transcription factor (AHRD V1 ***- O04238_VICFA)	1.55872	60.0427	1.86701	41.7735	93.5897	77.9915	0.833333	-0.263034
Solyc08g076930.1.1	Transcription factor (AHRD V1 *-** Q9M4A8_MAIZE); contains Interpro domain(s) IPR011598 Helix-loop-helix DNA-binding	283.466	100	145.082	99.9034	28346.6	14494.2	0.511321	-0.967698
Solyc09g089870.1.1	Transcription factor (AHRD V1 **** D6MKE6_9ASPA); contains Interpro domain(s) IPR011598 Helix-loop-helix DNA-binding	351.561	99.7063	259.532	99.7063	35052.9	25876.9	0.738226	-0.437865
Solyc04g005130.1.1	Transcription factor (AHRD V1 **** D6MKM4_9ASPA); contains Interpro domain(s) IPR011598 Helix-loop-helix DNA-binding	34.8754	98.538	18.4919	99.269	3436.55	1835.67	0.534161	-0.904652
Solyc05g006650.1.1	Transcription factor (AHRD V1 **** D6MKM4_9ASPA); contains Interpro domain(s) IPR011598 Helix-loop-helix DNA-binding	225.18	99.5116	120.92	99.5116	22408.1	12033	0.536993	-0.897025
Solyc05g018350.1.1	Transcription factor (AHRD V1 **** D7L9U5_ARALY); contains Interpro domain(s) IPR006578 MADF domain	45.2628	99.6234	47.2312	98.9642	4509.23	4674.2	1.03659	0.0518389
Solyc06g074010.1.1	Transcription factor (E2F) (AHRD V1 *-*- Q9FNS0_CHERU); contains Interpro domain(s) IPR015633 E2F Family	15.5808	82.5079	15.5558	91.8632	1285.53	1429.01	1.11161	0.152647
Solyc11g068800.1.1	Transcription factor (E2F) (AHRD V1 ***- Q9FNS0_CHERU); contains Interpro domain(s) IPR015633 E2F Family	35.5488	99.4815	35.3313	99.4815	3536.44	3514.81	0.993884	-0.00885092
Solyc11g012720.1.1	Transcription factor (Fragment) (AHRD V1 *--- D6MK04_9ASPA); contains Interpro domain(s) IPR017877 MYB-like	40.6429	99.3416	34.4672	99.0123	4037.53	3412.67	0.845238	-0.24257
Solyc09g009800.1.1	Transcription factor (Fragment) (AHRD V1 *-*- B5BRE0_ARATH); contains Interpro domain(s) IPR007309 B-block binding subunit of TFIIIC	18.1612	99.6765	27.4672	99.6226	1810.24	2736.35	1.51159	0.596071
Solyc03g116340.1.1	Transcription factor (Fragment) (AHRD V1 *--* D6MK24_9ASPA); contains Interpro domain(s) IPR011598 Helix-loop-helix DNA-binding	186.331	99.7245	132.489	99.7245	18581.8	13212.4	0.711039	-0.491999
Solyc01g111130.1.1	Transcription factor (Fragment) (AHRD V1 *--* D6MK24_9ASPA); contains Interpro domain(s) IPR011598 Helix-loop-helix DNA-binding	51.797	99.3014	51.2616	99.2016	5143.51	5085.23	0.988669	-0.0164411
Solyc06g069460.1.1	Transcription factor (Fragment) (AHRD V1 *-*- D6MK40_9ASPA); contains Interpro domain(s) IPR005333 Transcription factor, TCP	2.39672	87.3357	2.16734	88.5305	209.319	191.876	0.916667	-0.125531
Solyc06g016750.1.1	Transcription factor (Fragment) (AHRD V1 *-*- D6MK76_9ASPA); contains Interpro domain(s) IPR003958 Transcription factor CBF/NF-Y/archaeal histone	42.4925	99.9254	48.9587	99.4034	4246.09	4866.67	1.14615	0.196801
Solyc06g076350.1.1	Transcription factor (Fragment) (AHRD V1 *--* D6MKQ8_9ASPA); contains Interpro domain(s) IPR006447 Myb-like DNA-binding region, SHAQKYF class	126.07	97.5232	120.994	97.0072	12294.7	11737.3	0.954657	-0.0669458
Solyc12g087850.1.1	Transcription factor (Fragment) (AHRD V1 *-** D6MJZ9_9ASPA); contains Interpro domain(s) IPR011598 Helix-loop-helix DNA-binding	1.47475	40.4908	1.14062	26.1759	59.7137	29.8569	0.5	-1
Solyc12g010760.1.1	Transcription factor (Fragment) (AHRD V1 ***- D6MKF6_9ASPA)	1	22.1212	2	22.1212	22.1212	44.2424	2	1
Solyc07g064040.1.1	Transcription factor (Fragment) (AHRD V1 **-* D6MKL1_9ASPA); contains Interpro domain(s) IPR011598 Helix-loop-helix DNA-binding	578.786	99.7151	606.317	99.7151	57713.7	60459	1.04757	0.0670433
Solyc04g081370.1.1	Transcription factor (Fragment) (AHRD V1 *-** D6MKQ1_9ASPA); contains Interpro domain(s) IPR007087 Zinc finger, C2H2-type	59.6292	99.8525	40.4656	99.7788	5954.13	4037.61	0.678119	-0.560389
Solyc02g079920.1.1	Transcription factor (Fragment) (AHRD V1 *-** D6MKQ1_9ASPA); contains Interpro domain(s) IPR007087 Zinc finger, C2H2-type	7.74598	98.2622	5.41632	95.8136	761.137	518.957	0.681818	-0.552541
Solyc06g076820.1.1	Transcription factor (Fragment) (AHRD V1 *-** D6MKQ1_9ASPA); contains Interpro domain(s) IPR007087 Zinc finger, C2H2-type	121.367	99.5626	157.706	99.3001	12083.6	15660.2	1.29598	0.374047
Solyc06g005680.1.1	Transcription factor (Fragment) (AHRD V1 **-* D6MKQ8_9ASPA); contains Interpro domain(s) IPR006447 Myb-like DNA-binding region, SHAQKYF class	12.7212	93.1336	21.9097	94.0075	1184.77	2059.68	1.73846	0.797811
Solyc10g006510.1.1	Transcription factor (Fragment) (AHRD V1 **** D6MKL1_9ASPA); contains Interpro domain(s) IPR011598 Helix-loop-helix DNA-binding	124.752	99.7126	77.0556	98.2759	12439.4	7572.7	0.608769	-0.716033
Solyc07g052670.1.1	Transcription factor (Fragment) (AHRD V1 **** D6MKL1_9ASPA); contains Interpro domain(s) IPR011598 Helix-loop-helix DNA-binding	49.6077	98.5034	67.7569	98.5034	4886.53	6674.29	1.36585	0.449803
Solyc10g078380.1.1	Transcription factor bHLH106 (AHRD V1 **-* BH106_ARATH); contains Interpro domain(s) IPR011598 Helix-loop-helix DNA-binding	4.11795	99.2366	3.38147	93.3842	408.651	315.776	0.772727	-0.371969
Solyc06g009510.1.1	Transcription factor bHLH151 (AHRD V1 *-*- BH151_ARATH); contains Interpro domain(s) IPR001092 Basic helix-loop-helix dimerisation region bHLH	2.39344	53.5088	2.49147	85.6725	128.07	213.45	1.66667	0.736966
Solyc04g006990.1.1	Transcription factor bHLH30 (AHRD V1 **-* BH030_ARATH); contains Interpro domain(s) IPR001092 Basic helix-loop-helix dimerisation region bHLH	12.2689	93.5535	8.95854	94.8113	1147.8	849.371	0.74	-0.434403
Solyc03g095980.1.1	Transcription factor bHLH51 (AHRD V1 **-* BH051_ARATH); contains Interpro domain(s) IPR001092 Basic helix-loop-helix dimerisation region bHLH	26.0367	95.2381	21.2715	95.873	2479.68	2039.37	0.82243	-0.282035
Solyc06g051260.1.1	Transcription factor bHLH51 (AHRD V1 **-* BH051_ARATH); contains Interpro domain(s) IPR001092 Basic helix-loop-helix dimerisation region bHLH	244.199	99.5575	278.157	99.5575	24311.8	27692.6	1.13906	0.187845
Solyc03g114720.1.1	Transcription factor BIM2 (AHRD V1 *-** B6SVP6_MAIZE); contains Interpro domain(s) IPR011598 Helix-loop-helix DNA-binding	85.9184	99.7606	54.9142	99.7606	8571.27	5478.28	0.639144	-0.645788
Solyc11g045640.1.1	Transcription factor CYCLOIDEA (Fragment) (AHRD V1 *-*- CYCLD_ANTML); contains Interpro domain(s) IPR005333 Transcription factor, TCP	1.81366	24.3939	1.14062	19.3939	44.2424	22.1212	0.5	-1
Solyc10g008780.1.1	Transcription factor CYCLOIDEA (Fragment) (AHRD V1 *-*- CYCLD_ANTML); contains Interpro domain(s) IPR005333 Transcription factor, TCP	1.18059	42.4242	1.1128	37.5071	50.0858	41.7381	0.833333	-0.263034
Solyc08g048370.1.1	Transcription factor CYCLOIDEA (Fragment) (AHRD V1 *-*- CYCLD_ANTML); contains Interpro domain(s) IPR005333 Transcription factor, TCP	10.3186	96.6361	12.3133	93.0683	997.146	1145.97	1.14925	0.200697
Solyc02g077250.1.1	Transcription factor CYCLOIDEA (Fragment) (AHRD V1 *-*- CYCLD_ANTML); contains Interpro domain(s) IPR005333 Transcription factor, TCP	4.1764	78.7793	4.99292	79.6244	329.014	397.559	1.20833	0.273018
Solyc05g012840.1.1	Transcription factor CYCLOIDEA (Fragment) (AHRD V1 *-*- CYCLD_ANTML); contains Interpro domain(s) IPR005333 Transcription factor, TCP	1.33945	48.6607	2.43333	53.5714	65.1786	130.357	2	1
Solyc07g062680.1.1	Transcription factor CYCLOIDEA (Fragment) (AHRD V1 *--* CYCLD_ANTML); contains Interpro domain(s) IPR017887 Transcription factor TCP subgroup	15.1119	99.5844	21.589	99.5012	1504.9	2148.13	1.42742	0.513409
Solyc10g078430.1.1	Transcription factor Dp-1 (AHRD V1 **** B6UDG0_MAIZE); contains Interpro domain(s) IPR016556 Transcription factor DP, subgroup	50.4415	97.8404	56.7778	91.2676	4935.21	5181.97	1.05	0.0703893
Solyc02g067900.1.1	Transcription factor GTE6 (AHRD V1 *-*- B6UCC7_MAIZE)	39.3306	99.2908	54.9366	99.0881	3905.17	5443.57	1.39394	0.479168
Solyc08g061130.1.1	Transcription factor HY5 (AHRD V1 ***- B6UHC7_MAIZE); contains Interpro domain(s) IPR011616 bZIP transcription factor, bZIP-1	41.1795	98.1132	29.828	97.4843	4040.25	2907.76	0.719697	-0.474539
Solyc08g068840.1.1	Transcription factor IIIB 90 kDa subunit (AHRD V1 *-*- TF3B_HUMAN); contains Interpro domain(s) IPR011665 Brf1-like TBP-binding	13.7651	98.4779	23.694	98.4779	1355.56	2333.33	1.72131	0.783508
Solyc06g066320.1.1	Transcription factor iws1 (AHRD V1 *-*- B6K1U8_SCHJY); contains Interpro domain(s) IPR008654 IWS1, C-terminal	309.094	99.4275	376.112	99.0458	30732.4	37252.3	1.21215	0.277567
Solyc09g065690.1.1	Transcription factor jumonji (JmjC) domain-containing protein-like (AHRD V1 **-- Q5ZC07_ORYSJ); contains Interpro domain(s) IPR003347 Transcription factor jumonji/aspartyl beta-hydroxylase	11.3837	99.7531	13.9913	99.1975	1135.56	1387.9	1.22222	0.289507
Solyc08g065830.1.1	Transcription factor jumonji domain-containing protein (AHRD V1 *--- D7L6M7_ARALY); contains Interpro domain(s) IPR001841 Zinc finger, RING-type	4.0612	88.1127	4.58982	81.8627	357.843	375.735	1.05	0.0703893
Solyc02g078790.1.1	Transcription factor jumonji domain-containing protein (AHRD V1 **-* D7KIX8_ARALY); contains Interpro domain(s) IPR013129 Transcription factor jumonji	69.9359	99.269	64.5502	99.7807	6942.47	6440.86	0.927748	-0.108195
Solyc02g081010.1.1	Transcription factor jumonji domain-containing protein (AHRD V1 **-* D7KN75_ARALY); contains Interpro domain(s) IPR013129 Transcription factor jumonji	52.8977	99.421	55.5872	99.1729	5259.14	5512.74	1.04822	0.0679421
Solyc02g079300.1.1	Transcription factor jumonji domain-containing protein (AHRD V1 **-* D7M504_ARALY); contains Interpro domain(s) IPR013129 Transcription factor jumonji	13.3179	97.3492	16.1683	99.6355	1296.49	1610.93	1.24254	0.313289
Solyc03g083240.1.1	Transcription factor jumonji domain-containing protein (AHRD V1 **-* D7M504_ARALY); contains Interpro domain(s) IPR013129 Transcription factor jumonji	40.3167	97.7472	52.932	97.5803	3940.84	5165.12	1.31066	0.390299
Solyc04g049140.1.1	Transcription factor jumonji domain-containing protein (AHRD V1 **-* D7M504_ARALY); contains Interpro domain(s) IPR013129 Transcription factor jumonji	24.0626	99.76	43.1856	99.0999	2400.48	4279.69	1.78285	0.834183
Solyc11g069770.1.1	Transcription factor MADS-box (AHRD V1 *-*- A4Q7P2_MEDTR); contains Interpro domain(s) IPR002100 Transcription factor, MADS-box	11.4455	95.7875	22.1876	97.619	1096.34	2165.93	1.97561	0.982298
Solyc06g069370.1.1	Transcription factor protein (AHRD V1 *-** Q4H2R4_CIOIN); contains Interpro domain(s) IPR011598 Helix-loop-helix DNA-binding	41.2821	99.4545	51.3407	99.2727	4105.7	5096.73	1.24138	0.311944
Solyc02g067380.1.1	Transcription factor style2.1 (AHRD V1 **-* B6CG45_SOLPN); contains Interpro domain(s) IPR001092 Basic helix-loop-helix dimerisation region bHLH	1.81743	84.5614	1.7381	88.4211	153.684	153.684	1	0
Solyc02g081640.1.1	Transcription factor tfiiib component (AHRD V1 *--- B6K325_SCHJY); contains Interpro domain(s) IPR014778 Myb, DNA-binding	42.114	98.5364	55.2413	98.2059	4149.76	5425.02	1.30731	0.3866
Solyc02g080890.1.1	Transcription factor WRKY (AHRD V1 ***- C7E5X8_CAPAN); contains Interpro domain(s) IPR003657 DNA-binding WRKY	430.027	99.6975	243.658	99.758	42872.6	24306.8	0.566955	-0.818694
Solyc04g076030.1.1	Transcription factor/ transcription regulator (AHRD V1 **** D7M240_ARALY)	246.071	99.3789	315.069	99.5859	24454.2	31376.4	1.28307	0.359595
Solyc12g087890.1.1	Transcription factor/ transcription regulator (AHRD V1 **** D7M240_ARALY)	176.885	99.0476	350.245	99.4709	17520	34839.2	1.98854	0.991707
Solyc01g105690.1.1	Transcription factor/ transcription regulator (AHRD V1 **** D7M240_ARALY); contains Interpro domain(s) IPR001092 Basic helix-loop-helix dimerisation region bHLH	31.1667	97.6589	56.6862	98.7737	3043.7	5599.11	1.83957	0.87937
Solyc06g076390.1.1	Transcription initiation factor IIA subunit 1 (AHRD V1 *-** TF2AA_DICDI); contains Interpro domain(s) IPR004855 Transcription factor IIA, alpha/beta subunit	190.588	99.9171	161.738	100	19043	16173.8	0.849332	-0.235599
Solyc02g085470.1.1	Transcription initiation factor IIB (AHRD V1 *-*- B5XD83_SALSA); contains Interpro domain(s) IPR000812 Transcription factor TFIIB related	42.9684	98.9045	40.2399	98.5133	4249.77	3964.16	0.932796	-0.100367
Solyc01g088720.1.1	Transcription initiation factor IIB (AHRD V1 *-** B6K3D6_SCHJY); contains Interpro domain(s) IPR000812 Transcription factor TFIIB related	41.7942	98.8636	57.1926	99.4589	4131.93	5688.31	1.37667	0.461186
Solyc10g079370.1.1	Transcription initiation factor IIB-2 (AHRD V1 ***- D7L8X6_ARALY); contains Interpro domain(s) IPR000812 Transcription factor TFIIB related	273.594	99.6805	292.311	99.8935	27272	29200	1.0707	0.0985483
Solyc10g079360.1.1	Transcription initiation factor IIB-2 (AHRD V1 ***- D7L8X6_ARALY); contains Interpro domain(s) IPR000812 Transcription factor TFIIB related	6.25231	92.3077	10.13	97.0085	577.137	982.692	1.7027	0.767827
Solyc03g119790.1.1	Transcription initiation factor IIE alpha subunit family protein (AHRD V1 ***- D7KCD4_ARALY); contains Interpro domain(s) IPR002853 Transcription factor TFIIE, alpha subunit	62.292	99.9295	89.5769	99.9295	6224.81	8951.37	1.43802	0.52408
Solyc06g064890.1.1	Transcription initiation factor IIE subunit beta (AHRD V1 ***- B6JXL9_SCHJY); contains Interpro domain(s) IPR017935 Transcription factor TFIIE beta subunit-like, DNA-binding	164.469	99.7344	143.068	99.2032	16403.2	14192.8	0.865248	-0.208814
Solyc09g008150.1.1	Transcription initiation factor TFIID subunit 8 (AHRD V1 *--- C0H851_SALSA); contains Interpro domain(s) IPR006565 Bromodomain transcription factor	22.371	99.4652	29.2	99.3761	2225.13	2901.78	1.30409	0.383047
Solyc04g010090.1.1	Transcription initiation factor TFIID subunit 9B (AHRD V1 **** B6T3B6_MAIZE); contains Interpro domain(s) IPR003162 Transcription factor TAFII-31	105.963	99.7942	96.4265	99.3827	10574.5	9583.13	0.90625	-0.142019
Solyc05g013370.1.1	Unknown Protein (AHRD V1); contains Interpro domain(s) IPR002100 Transcription factor, MADS-box	3.87207	91.7024	2.20101	85.4077	355.079	187.983	0.529412	-0.917538
Solyc10g078710.1.1	Unknown Protein (AHRD V1); contains Interpro domain(s) IPR004333 Transcription factor, SBP-box	103.08	97.549	112.474	99.2647	10055.4	11164.7	1.11032	0.150976
Solyc10g083380.1.1	Unknown Protein (AHRD V1); contains Interpro domain(s) IPR004827 Basic-leucine zipper (bZIP) transcription factor	67.5352	99.4444	63.5491	99.5556	6716	6326.67	0.942029	-0.0861566
Solyc07g055830.1.1	Unknown Protein (AHRD V1); contains Interpro domain(s) IPR010684 RNA polymerase II transcription factor SIII, subunit A	105.54	99.4658	141.788	100	10497.6	14178.8	1.35067	0.433674
Solyc07g063290.1.1	Unknown Protein (AHRD V1); contains Interpro domain(s) IPR019481 Transcription factor TFIIIC, tau55-related	8.05013	98.5185	12.599	97.284	793.086	1225.68	1.54545	0.628031
Solyc01g089960.1.1	WRKY family transcription factor (AHRD V1 *-*- D7LBR5_ARALY); contains Interpro domain(s) IPR003657 DNA-binding WRKY	23.3683	99.2968	29.779	99.2968	2320.39	2956.96	1.27434	0.349746
Solyc07g051840.1.1	WRKY transcription factor (AHRD V1 ***- D0PSE9_9LAMI); contains Interpro domain(s) IPR003657 DNA-binding WRKY	23.3849	98.7869	37.8547	99.4726	2310.13	3765.51	1.63	0.704872
Solyc10g009550.1.1	WRKY transcription factor (AHRD V1 ***- D3YEX5_SOLLC); contains Interpro domain(s) IPR003657 DNA-binding WRKY	25.0084	94.9599	23.2076	96.5636	2374.8	2241.01	0.943662	-0.0836579
Solyc01g095630.1.1	WRKY transcription factor (AHRD V1 ***- D3YEX5_SOLLC); contains Interpro domain(s) IPR003657 DNA-binding WRKY	121.446	98.2196	161.26	98.4174	11928.4	15870.8	1.33051	0.411978
Solyc07g005650.1.1	WRKY transcription factor (AHRD V1 ***- D4P3Y2_9ROSI); contains Interpro domain(s) IPR003657 DNA-binding WRKY	37.4334	98.8975	32.2325	99.2866	3702.08	3200.26	0.86445	-0.210145
Solyc12g042590.1.1	WRKY transcription factor (AHRD V1 ***- D8WUJ0_ARTAN); contains Interpro domain(s) IPR003657 DNA-binding WRKY	2.01379	89.0937	3.47619	90.3226	179.416	313.978	1.75	0.807355
Solyc08g067340.1.1	WRKY transcription factor (AHRD V1 **** B1Q4U8_9ROSI); contains Interpro domain(s) IPR003657 DNA-binding WRKY	8.91452	96.7192	13.867	96.7192	862.205	1341.21	1.55556	0.63743
Solyc06g068460.1.1	WRKY transcription factor 1 (AHRD V1 **** C0L2S0_SOLLC); contains Interpro domain(s) IPR003657 DNA-binding WRKY	258.941	99.9077	213.385	99.6307	25870.2	21259.6	0.821782	-0.283172
Solyc06g066370.1.1	WRKY transcription factor 1 (AHRD V1 **** C9DHZ0_9ROSI); contains Interpro domain(s) IPR003657 DNA-binding WRKY	810.768	99.9378	532.877	99.8134	81026.4	53188.3	0.656432	-0.607282
Solyc12g096350.1.1	WRKY transcription factor 11 (AHRD V1 ***- D7MB53_ARALY); contains Interpro domain(s) IPR003657 DNA-binding WRKY	9.0199	93.9036	12.3826	99.705	847.001	1234.61	1.45763	0.543622
Solyc04g051690.1.1	WRKY transcription factor 16 (AHRD V1 ***- C9DI05_9ROSI); contains Interpro domain(s) IPR003657 DNA-binding WRKY	6.00823	92.5714	7.81644	99.619	556.19	778.667	1.4	0.485427
Solyc08g081630.1.1	WRKY transcription factor 19 (AHRD V1 *-*- C9DI08_9ROSI); contains Interpro domain(s) IPR003657 DNA-binding WRKY	4.06811	92.8161	4.22109	84.4828	377.586	356.609	0.944444	-0.0824622
Solyc04g078550.1.1	WRKY transcription factor 2 (AHRD V1 ***- A7UGC9_SOLTU); contains Interpro domain(s) IPR003657 DNA-binding WRKY	246.704	99.8106	225.598	99.5265	24623.7	22453	0.911847	-0.133136
Solyc12g006170.1.1	WRKY transcription factor 2 (AHRD V1 ***- C9DHZ1_9ROSI); contains Interpro domain(s) IPR003657 DNA-binding WRKY	78.8235	99.4391	65.229	99.359	7838.14	6481.09	0.826866	-0.274275
Solyc03g116890.1.1	WRKY transcription factor 2 (AHRD V1 **** C0L2R9_SOLLC); contains Interpro domain(s) IPR003657 DNA-binding WRKY	59.4608	99.3352	48.1549	99.3352	5906.55	4783.48	0.809859	-0.304257
Solyc07g047960.1.1	WRKY transcription factor 2 (AHRD V1 **** C9DHZ1_9ROSI); contains Interpro domain(s) IPR003657 DNA-binding WRKY	49.3737	99.7585	35.1722	99.5974	4925.44	3503.06	0.711217	-0.491638
Solyc08g081610.1.1	WRKY transcription factor 23 (AHRD V1 ***- C9DI12_9ROSI); contains Interpro domain(s) IPR003657 DNA-binding WRKY	13.6464	97.3684	8.61806	94.7368	1328.73	816.447	0.614458	-0.702614
Solyc01g095100.1.1	WRKY transcription factor 23 (AHRD V1 ***- C9DI12_9ROSI); contains Interpro domain(s) IPR003657 DNA-binding WRKY	39.0968	94.7566	46.7311	98.8764	3704.68	4620.6	1.24723	0.31873
Solyc10g011910.1.1	WRKY transcription factor 23 (AHRD V1 ***- C9DI12_9ROSI); contains Interpro domain(s) IPR003657 DNA-binding WRKY	16.1169	98.7179	24.3333	98.7179	1591.03	2402.14	1.5098	0.594361
Solyc06g008610.1.1	WRKY transcription factor 25 (AHRD V1 ***- C9DI14_9ROSI); contains Interpro domain(s) IPR003657 DNA-binding WRKY	49.6513	99.1404	94.7744	99.9045	4922.45	9468.39	1.92351	0.943743
Solyc03g007380.1.1	WRKY transcription factor 27 (AHRD V1 ***- C9DI16_9ROSI); contains Interpro domain(s) IPR003657 DNA-binding WRKY	6.69341	98.5876	3.54713	96.8927	659.887	343.691	0.520833	-0.941106
Solyc05g012500.1.1	WRKY transcription factor 29 (AHRD V1 *-*- Q6IEQ2_ORYSJ); contains Interpro domain(s) IPR003657 DNA-binding WRKY	82.3398	99.2886	78.2037	99.7967	8175.41	7804.47	0.954628	-0.0669895
Solyc08g006320.1.1	WRKY transcription factor 3 (AHRD V1 ***- A7UGD0_SOLTU); contains Interpro domain(s) IPR003657 DNA-binding WRKY	263.866	99.8987	317.887	100	26359.9	31788.7	1.20595	0.270168
Solyc07g066220.1.1	WRKY transcription factor 35 (AHRD V1 ***- Q7XAA6_ORYSJ); contains Interpro domain(s) IPR003657 DNA-binding WRKY	281.581	99.7297	311.858	99.6847	28082	31087.5	1.10703	0.146689
Solyc02g021680.1.1	WRKY transcription factor 37 (AHRD V1 *-*- Q6IEP4_ORYSJ); contains Interpro domain(s) IPR003657 DNA-binding WRKY	132.493	99.0401	105.002	99.1274	13122.2	10408.6	0.793204	-0.334236
Solyc01g079260.1.1	WRKY transcription factor 4 (AHRD V1 ***- A7UGD1_SOLTU); contains Interpro domain(s) IPR003657 DNA-binding WRKY	213.992	99.8962	323.08	100	21376.9	32308	1.51135	0.595835
Solyc10g084380.1.1	WRKY transcription factor 42 (Fragment) (AHRD V1 **-- B2KJ82_HORVD); contains Interpro domain(s) IPR003657 DNA-binding WRKY	7.27402	88.5737	8.61639	96.1387	644.287	828.369	1.28571	0.36257
Solyc05g050330.1.1	WRKY transcription factor 6 (AHRD V1 **** C9DHZ5_9ROSI); contains Interpro domain(s) IPR003657 DNA-binding WRKY	25.6	99.3197	38.7972	97.2789	2542.59	3774.15	1.48437	0.569856
Solyc12g014610.1.1	WRKY transcription factor 78 (AHRD V1 ***- Q5HZ67_ORYSA); contains Interpro domain(s) IPR003657 DNA-binding WRKY	71.3654	99.7277	82.6776	99.8366	7117.1	8254.25	1.15978	0.213847
Solyc07g065260.1.1	WRKY transcription factor 78 (AHRD V1 ***- Q5HZ67_ORYSA); contains Interpro domain(s) IPR003657 DNA-binding WRKY	60.0168	99.8325	94.1488	99.8325	5991.62	9399.11	1.56871	0.649576
Solyc08g008280.1.1	WRKY transcription factor-30 (AHRD V1 **** B6VB04_CAPAN); contains Interpro domain(s) IPR003657 DNA-binding WRKY	94.5896	99.9077	55.7798	99.8153	9450.23	5567.68	0.589158	-0.763273
Solyc08g082110.1.1	WRKY transcription factor-30 (AHRD V1 **** B6VB04_CAPAN); contains Interpro domain(s) IPR003657 DNA-binding WRKY	20.9681	92.1569	34.7759	97.549	1932.35	3392.35	1.75556	0.811928
Solyc05g012770.1.1	WRKY transcription factor-a (AHRD V1 *-** Q1XD53_CAPAN); contains Interpro domain(s) IPR003657 DNA-binding WRKY	99.2916	99.2796	85.5895	99.869	9857.63	8547.74	0.867119	-0.205698
Solyc05g015850.1.1	WRKY transcription factor-b (AHRD V1 **** Q5DJU0_CAPAN); contains Interpro domain(s) IPR003657 DNA-binding WRKY	358.905	99.2293	374.46	99.6146	35613.9	37301.7	1.04739	0.0668034
Solyc03g104810.1.1	WRKY transcription factor-c (AHRD V1 ***- Q5DJV3_CAPAN); contains Interpro domain(s) IPR003657 DNA-binding WRKY	189.99	99.7262	166.642	99.7262	18947	16618.6	0.87711	-0.189171
Solyc09g014990.1.1	WRKY-like transcription factor (AHRD V1 **** Q06B53_SOLPE); contains Interpro domain(s) IPR003657 DNA-binding WRKY	82.8873	99.3711	90.0655	99.8113	8236.6	8989.56	1.09142	0.126201
Solyc06g073920.1.1	YABBY-like transcription factor CRABS CLAW-like protein (AHRD V1 **-* Q6SRZ7_ANTMA); contains Interpro domain(s) IPR006780 YABBY protein	147.276	98.791	131.273	99.3092	14549.6	13036.6	0.896014	-0.158407
Solyc03g111590.1.1	Zinc finger protein-like (AHRD V1 *--- Q9FYD7_ARATH); contains Interpro domain(s) IPR013129 Transcription factor jumonji	33.8901	99.7074	43.7532	99.601	3379.09	4357.86	1.28966	0.366985
Solyc04g028560.1.1	Zinc finger transcription factor (AHRD V1 *-** Q7K9G4_DROME); contains Interpro domain(s) IPR013087 Zinc finger, C2H2-type/integrase, DNA-binding	23.8635	95.4156	17.0802	95.587	2276.95	1632.65	0.717033	-0.479889
Solyc03g083310.1.1	Zinc finger transcription factor Gli3 (AHRD V1 *-** Q6U6Z9_DANRE); contains Interpro domain(s) IPR007087 Zinc finger, C2H2-type	63.517	99.8259	73.3177	100	6340.64	7331.77	1.15631	0.209532

## Sheet: Group A1
Gene name	Gene Description	Avg RD LAZ	Coverage LAZ	Expression LAZ
Solyc08g076380.1.1	AP2-like ethylene-responsive transcription factor At1g16060 (AHRD V1 *-*- AP2L1_ARATH); contains Interpro domain(s) IPR001471 Pathogenesis-related transcriptional factor and ERF, DNA-binding	1	11.1621	11.1621
Solyc01g095880.1.1	B3 domain-containing protein At2g31720 (AHRD V1 ***- Y2172_ARATH); contains Interpro domain(s) IPR003340 Transcriptional factor B3	1.03546	26.1111	27.037
Solyc06g074160.1.1	B3 domain-containing protein Os03g0212300 (AHRD V1 ***- Y3123_ORYSJ); contains Interpro domain(s) IPR003340 Transcriptional factor B3	2.57496	74.1176	190.85
Solyc01g108940.1.1	B3 domain-containing protein Os11g0197600 (AHRD V1 *-*- Y1176_ORYSJ); contains Interpro domain(s) IPR003340 Transcriptional factor B3	1.7381	30.0268	52.1895
Solyc02g065340.1.1	B3 domain-containing protein REM14 (AHRD V1 ***- REM14_ARATH); contains Interpro domain(s) IPR003340 Transcriptional factor B3	1.24786	13.9785	17.4432
Solyc08g006200.1.1	B3 domain-containing transcription factor VRN1 (AHRD V1 *-** VRN1_ARATH); contains Interpro domain(s) IPR003340 Transcriptional factor B3	1.05036	24.515	25.7496
Solyc10g076390.1.1	BES1/BZR1 homolog protein 1 (AHRD V1 *--- BEH1_ARATH); contains Interpro domain(s) IPR008540 BZR1, transcriptional repressor	1	26.8877	26.8877
Solyc04g077960.1.1	BHLH transcription factor (AHRD V1 *-*- B5AEK3_ORYSJ); contains Interpro domain(s) IPR011598 Helix-loop-helix DNA-binding	1.68786	32.397	54.6816
Solyc01g107490.1.1	BHLH transcription factor (AHRD V1 *-*- Q7XJU1_ARATH); contains Interpro domain(s) IPR011598 Helix-loop-helix DNA-binding	1.19918	65.9892	79.1328
Solyc01g107140.1.1	BHLH transcription factor (AHRD V1 *-** B4FMK3_MAIZE); contains Interpro domain(s) IPR011598 Helix-loop-helix DNA-binding	1.75904	50.1511	88.2175
Solyc10g018510.1.1	BHLH transcription factor (AHRD V1 *-** B6TXR4_MAIZE); contains Interpro domain(s) IPR011598 Helix-loop-helix DNA-binding	1.35185	9.18367	12.415
Solyc10g055550.1.1	BZIP family transcription factor (Fragment) (AHRD V1 *-*- D7LU06_ARALY); contains Interpro domain(s) IPR011700 Basic leucine zipper	1.24786	25.5738	31.9126
Solyc02g073570.1.1	BZIP transcription factor (AHRD V1 *--- Q6IVC2_ORYSJ)	17.0304	97.9762	1668.57
Solyc04g005170.1.1	BZip transcription factor (AHRD V1 ***- Q9AT29_PHAVU); contains Interpro domain(s) IPR011616 bZIP transcription factor, bZIP-1	3.17391	95.8333	304.167
Solyc03g046440.1.1	BZIP transcription factor family protein (AHRD V1 ***- D7LP72_ARALY); contains Interpro domain(s) IPR011616 bZIP transcription factor, bZIP-1	1.46	76.6284	111.877
Solyc08g066190.1.1	Cyclin-D-binding Myb-like transcription factor 1 (AHRD V1 *-*- DMTF1_HUMAN); contains Interpro domain(s) IPR017877 MYB-like	1.07353	11.7444	12.6079
Solyc01g008880.1.1	Ethylene responsive transcription factor 1b (AHRD V1 *-*- C0J9I8_9ROSA); contains Interpro domain(s) IPR001471 Pathogenesis-related transcriptional factor and ERF, DNA-binding	1.34562	36.1667	48.6667
Solyc01g090370.1.1	Ethylene responsive transcription factor 1b (AHRD V1 *-*- C0J9I8_9ROSA); contains Interpro domain(s) IPR001471 Pathogenesis-related transcriptional factor and ERF, DNA-binding	2.09319	41.8919	87.6877
Solyc09g066340.1.1	Ethylene responsive transcription factor 1b (AHRD V1 *-*- C0J9I8_9ROSA); contains Interpro domain(s) IPR001471 Pathogenesis-related transcriptional factor and ERF, DNA-binding	1	36.8687	36.8687
Solyc10g083560.1.1	Ethylene-responsive transcription factor 1 (AHRD V1 *-*- ERF1_ORYSJ); contains Interpro domain(s) IPR001471 Pathogenesis-related transcriptional factor and ERF, DNA-binding	1.49744	32.8283	49.1582
Solyc10g080310.1.1	Ethylene-responsive transcription factor 10 (AHRD V1 ***- ERF77_ARATH); contains Interpro domain(s) IPR001471 Pathogenesis-related transcriptional factor and ERF, DNA-binding	1.17742	55.8559	65.7658
Solyc01g057080.1.1	Ethylene-responsive transcription factor 13 (AHRD V1 *-*- ERF99_ARATH); contains Interpro domain(s) IPR001471 Pathogenesis-related transcriptional factor and ERF, DNA-binding	1	42.6901	42.6901
Solyc09g066350.1.1	Ethylene-responsive transcription factor 2 (AHRD V1 *-*- B6SSU7_MAIZE); contains Interpro domain(s) IPR001471 Pathogenesis-related transcriptional factor and ERF, DNA-binding	2.27532	81.741	185.987
Solyc05g051180.1.1	Ethylene-responsive transcription factor 2 (AHRD V1 *-*- B6U860_MAIZE); contains Interpro domain(s) IPR001471 Pathogenesis-related transcriptional factor and ERF, DNA-binding	14.3556	75.5134	1084.04
Solyc11g011750.1.1	Ethylene-responsive transcription factor 2 (AHRD V1 *-*- B6U860_MAIZE); contains Interpro domain(s) IPR001471 Pathogenesis-related transcriptional factor and ERF, DNA-binding	20.9894	94.4112	1981.64
Solyc09g089920.1.1	Ethylene-responsive transcription factor 5 (AHRD V1 *-** EF102_ARATH); contains Interpro domain(s) IPR001471 Pathogenesis-related transcriptional factor and ERF, DNA-binding	1.35185	47.0588	63.6166
Solyc02g094340.1.1	GAI-like protein 1 (Fragment) (AHRD V1 *--- A1YWW2_9ROSI); contains Interpro domain(s) IPR005202 GRAS transcription factor	1.0069	14.1948	14.2927
Solyc01g059950.1.1	GAI-like protein 1 (Fragment) (AHRD V1 *--- A1YWX1_9ROSI); contains Interpro domain(s) IPR005202 GRAS transcription factor	6.2756	93.8316	588.849
Solyc11g005610.1.1	GRAS family transcription factor (Fragment) (AHRD V1 **-- B1Q3B1_BRACM); contains Interpro domain(s) IPR005202 GRAS transcription factor	1.01155	29.2765	29.6146
Solyc11g017100.1.1	GRAS family transcription factor (Fragment) (AHRD V1 **-- B1Q3B1_BRACM); contains Interpro domain(s) IPR005202 GRAS transcription factor	1.25862	16.2124	20.4053
Solyc01g079380.1.1	GRAS transcription factor (Fragment) (AHRD V1 **-* A2Q2Y2_MEDTR); contains Interpro domain(s) IPR005202 GRAS transcription factor	1.40385	13.9785	19.6237
Solyc09g065660.1.1	Heat stress transcription factor A3 (AHRD V1 ***- D1M7W9_SOLLC); contains Interpro domain(s) IPR000232 Heat shock factor (HSF)-type, DNA-binding	2.19399	65.4155	143.521
Solyc09g066070.1.1	Homeodomain-containing transcription factor FWA (AHRD V1 **-* B5BPF8_ARATH); contains Interpro domain(s) IPR002913 Lipid-binding START	1	22.5309	22.5309
Solyc08g062520.1.1	Homeodomain-containing transcription factor FWA (AHRD V1 **** B5BQ02_ARASU); contains Interpro domain(s) IPR002913 Lipid-binding START	1.1145	8.52865	9.50521
Solyc05g051830.1.1	MADS-box transcription factor 1 (AHRD V1 *-*- D1MFS6_HEVBR); contains Interpro domain(s) IPR002100 Transcription factor, MADS-box	1	12.4786	12.4786
Solyc03g062820.1.1	MADS-box transcription factor 15 (AHRD V1 *-*- D3U2H5_ORYSA); contains Interpro domain(s) IPR002100 Transcription factor, MADS-box	2.32484	71.6895	166.667
Solyc01g066500.1.1	MADS-box transcription factor 22 (AHRD V1 *-*- B6TGW7_MAIZE); contains Interpro domain(s) IPR002100 Transcription factor, MADS-box	1.02098	30.7527	31.3978
Solyc04g050070.1.1	Myb family transcription factor (AHRD V1 **-* D7M706_ARALY); contains Interpro domain(s) IPR006447 Myb-like DNA-binding region, SHAQKYF class	1.02098	26.8545	27.4178
Solyc12g089190.1.1	Myb family transcription factor (Fragment) (AHRD V1 **-- D7KSM0_ARALY); contains Interpro domain(s) IPR017884 SANT, eukarya	2.92	93.633	273.408
Solyc04g080500.1.1	Myb family transcription factor (Fragment) (AHRD V1 **** D7KSM0_ARALY); contains Interpro domain(s) IPR017884 SANT, eukarya	2.15764	73.5507	158.696
Solyc08g008480.1.1	Myb transcription factor (AHRD V1 *--- A5A383_SOLSC); contains Interpro domain(s) IPR015495 Myb transcription factor	1	15.2083	15.2083
Solyc06g074910.1.1	MYB transcription factor (AHRD V1 *--- Q9T066_ARATH); contains Interpro domain(s) IPR015495 Myb transcription factor	3.78327	93.3993	353.355
Solyc06g005320.1.1	MYB transcription factor (AHRD V1 *-*- Q56UT4_ORYSJ); contains Interpro domain(s) IPR015495 Myb transcription factor	2.92	56.1798	164.045
Solyc01g090530.1.1	MYB transcription factor (AHRD V1 *--* Q9FR97_ARATH); contains Interpro domain(s) IPR015495 Myb transcription factor	1.33945	34.0625	45.625
Solyc04g056310.1.1	MYB transcription factor (AHRD V1 **-- Q9SBF3_ARATH); contains Interpro domain(s) IPR015495 Myb transcription factor	3.92186	85.8491	336.688
Solyc01g109670.1.1	MYB transcription factor (AHRD V1 *-*- Q9SIJ5_ARATH); contains Interpro domain(s) IPR015609 Molecular chaperone, heat shock protein, Hsp40, DnaJ	1.26957	58.9744	74.8718
Solyc05g051550.1.1	MYB transcription factor (AHRD V1 **-* Q9SBF3_ARATH); contains Interpro domain(s) IPR015495 Myb transcription factor	2.3317	77.9693	181.801
Solyc08g076700.1.1	MYB transcription factor (AHRD V1 **** Q6R054_ARATH); contains Interpro domain(s) IPR015495 Myb transcription factor	2.02778	24.7423	50.1718
Solyc12g005800.1.1	MYB transcription factor MYB73 (AHRD V1 ***- Q0PJH5_SOYBN); contains Interpro domain(s) IPR015495 Myb transcription factor	3.70558	69.8582	258.865
Solyc05g021090.1.1	NAC domain transcription factor (AHRD V1 *-** B6U2D4_MAIZE); contains Interpro domain(s) IPR003441 No apical meristem (NAM) protein	1.27511	54.5238	69.5238
Solyc05g005440.1.1	Nuclear transcription factor Y subunit B-6 (AHRD V1 *-** B6UH02_MAIZE); contains Interpro domain(s) IPR003957 Transcription factor, CBFA/NFYB, DNA topoisomerase	1	23.2855	23.2855
Solyc01g102260.1.1	Pheres1 (Fragment) (AHRD V1 ***- B2BFM9_ARALY); contains Interpro domain(s) IPR002100 Transcription factor, MADS-box	1.81141	53.7333	97.3333
Solyc06g054040.1.1	Protein FAR1-RELATED SEQUENCE 12 (AHRD V1 **-- FRS12_ARATH); contains Interpro domain(s) IPR004330 Transcription factor, FAR1-related	1.13178	50.5882	57.2549
Solyc08g077000.1.1	Ramosa1 C2H2 zinc-finger transcription factor (AHRD V1 *-*- D0UTY6_ZEAMM); contains Interpro domain(s) IPR007087 Zinc finger, C2H2-type	1.58696	32.9749	52.3297
Solyc07g053810.1.1	Squamosa promoter binding-like protein (AHRD V1 ***- Q52UU1_9ROSI); contains Interpro domain(s) IPR004333 Transcription factor, SBP-box	2.43333	40.5405	98.6486
Solyc02g091820.1.1	Transcription factor (AHRD V1 ***- Q9M4A8_MAIZE); contains Interpro domain(s) IPR011598 Helix-loop-helix DNA-binding	1.10606	13.4557	14.8828
Solyc02g072570.1.1	Transcription factor bZIP98 (Fragment) (AHRD V1 **-- A4ZGS6_SOYBN)	1.65439	46.8792	77.5564
Solyc12g014140.1.1	Transcription factor CYCLOIDEA (Fragment) (AHRD V1 *--- CYCLD_ANTML); contains Interpro domain(s) IPR005333 Transcription factor, TCP	2.12997	63.6287	135.527
Solyc09g091490.1.1	Transcription factor jumonji domain-containing protein (AHRD V1 **-* D7M504_ARALY); contains Interpro domain(s) IPR013129 Transcription factor jumonji	1	4.06233	4.06233
Solyc05g055900.1.1	Transcriptional activator TenA family (AHRD V1 *-*- Q3MH89_ANAVT); contains Interpro domain(s) IPR004305 TENA/THI-4 protein/Coenzyme PQQ biosynthesis protein C	1	8.12465	8.12465
Solyc05g041220.1.1	Transcriptional regulator STERILE APETALA (AHRD V1 ***- SAP_ARATH); contains Interpro domain(s) IPR017986 WD40 repeat, region	1.3817	46.8588	64.745
Solyc07g045550.1.1	Transcriptional regulator STERILE APETALA (AHRD V1 ***- SAP_ARATH); contains Interpro domain(s) IPR017986 WD40 repeat, region	1	12.74	12.74
Solyc05g007110.1.1	WRKY transcription factor 72 (AHRD V1 ***- C5H9Z9_BRANA); contains Interpro domain(s) IPR003657 DNA-binding WRKY	1	12.3834	12.3834
Solyc01g091010.1.1	YABBY-like transcription factor CRABS CLAW-like protein (AHRD V1 **-* Q6SRZ7_ANTMA); contains Interpro domain(s) IPR006780 YABBY protein	19.0032	95.8904	1822.22
Solyc07g008180.1.1	YABBY-like transcription factor CRABS CLAW-like protein (AHRD V1 **-* Q6SRZ7_ANTMA); contains Interpro domain(s) IPR006780 YABBY protein	21.1714	97.7901	2070.35
Solyc11g071190.1.1	C3HC4 type zinc-finger domain-containing protein (AHRD V1 *--- D2VD94_NAEGR); contains Interpro domain(s) IPR007527 Zinc finger, SWIM-type	1.25862	25.4386	32.0175
Solyc12g038680.1.1	CHP-rich zinc finger protein-like (AHRD V1 *--- Q9FMI0_ARATH); contains Interpro domain(s) IPR011424 C1-like	1.09774	20.4301	22.427
Solyc08g077000.1.1	Ramosa1 C2H2 zinc-finger transcription factor (AHRD V1 *-*- D0UTY6_ZEAMM); contains Interpro domain(s) IPR007087 Zinc finger, C2H2-type	1.58696	32.9749	52.3297
Solyc05g047730.1.1	SWIM zinc finger family protein (AHRD V1 **-- Q10MM8_ORYSJ); contains Interpro domain(s) IPR006564 Zinc finger, PMZ-type	1.17742	18.6186	21.9219
Solyc07g055090.1.1	Zinc finger A20 and AN1 domain-containing stress-associated protein 6 (AHRD V1 ***- C1BNQ4_9MAXI); contains Interpro domain(s) IPR000058 Zinc finger, AN1-type	1	36.5915	36.5915
Solyc03g063700.1.1	Zinc finger C2H2-type (AHRD V1 **-- A2Q3M3_MEDTR); contains Interpro domain(s) IPR016024 Armadillo-type fold	1	15.161	15.161
Solyc05g009770.1.1	Zinc finger family protein (AHRD V1 ***- D7KQE1_ARALY); contains Interpro domain(s) IPR007087 Zinc finger, C2H2-type	1.19672	42.5087	50.8711
Solyc10g078970.1.1	Zinc finger protein (AHRD V1 *-*- B6SZ06_MAIZE); contains Interpro domain(s) IPR007087 Zinc finger, C2H2-type	1	23.6246	23.6246
Solyc02g088670.1.1	Zinc-finger protein 1 (AHRD V1 *-*- B6TS25_MAIZE); contains Interpro domain(s) IPR007087 Zinc finger, C2H2-type	1.23729	8.53218	10.5568

## Sheet: Group B1
Gene name	Gene Description	Avg RD FAZ	Coverage FAZ	Expression FAZ
Solyc06g064840.1.1	Agamous MADS-box transcription factor (AHRD V1 ***- B2CDE2_9ASPA); contains Interpro domain(s) IPR002487 Transcription factor, K-box	1.06569	22.6073	24.0924
Solyc10g050960.1.1	AP2/ERF domain-containing transcription factor (AHRD V1 *-*- B9HS08_POPTR); contains Interpro domain(s) IPR001471 Pathogenesis-related transcriptional factor and ERF, DNA-binding	3.56098	83.6735	297.959
Solyc12g098460.1.1	Auxin response factor 4 (AHRD V1 *-*- D9HNT1_MAIZE); contains Interpro domain(s) IPR003340 Transcriptional factor B3	1.55319	29.8413	46.3492
Solyc02g032070.1.1	B3 domain-containing protein Os01g0723500 (AHRD V1 ***- Y1235_ORYSJ); contains Interpro domain(s) IPR003340 Transcriptional factor B3	1.08955	40.9786	44.6483
Solyc08g006190.1.1	B3 domain-containing protein Os03g0212300 (AHRD V1 *-*- Y3123_ORYSJ); contains Interpro domain(s) IPR003340 Transcriptional factor B3	1	8.92966	8.92966
Solyc01g079560.1.1	B3 domain-containing protein Os11g0197600 (AHRD V1 ***- Y1176_ORYSJ); contains Interpro domain(s) IPR003340 Transcriptional factor B3	1	44.2424	44.2424
Solyc06g083590.1.1	B3 domain-containing transcription factor ABI3 (AHRD V1 **-* ABI3_ARATH); contains Interpro domain(s) IPR003340 Transcriptional factor B3	6.18644	13.5632	83.908
Solyc06g083600.1.1	B3 domain-containing transcription factor ABI3 (AHRD V1 **-* ABI3_ARATH); contains Interpro domain(s) IPR003340 Transcriptional factor B3	1	7.83682	7.83682
Solyc02g091440.1.1	BHLH transcription factor (AHRD V1 *-** B6TXR4_MAIZE); contains Interpro domain(s) IPR011598 Helix-loop-helix DNA-binding	2	15.304	30.608
Solyc12g088790.1.1	BHLH transcription factor-like (AHRD V1 ***- Q8S0N2_ORYSJ); contains Interpro domain(s) IPR001092 Basic helix-loop-helix dimerisation region bHLH	1	39.8907	39.8907
Solyc11g020950.1.1	BZIP transcription factor family protein expressed (AHRD V1 **** Q2R8T2_ORYSJ); contains Interpro domain(s) IPR004827 Basic-leucine zipper (bZIP) transcription factor	1.10189	27.0133	29.7655
Solyc01g090310.1.1	Ethylene responsive transcription factor 1a (AHRD V1 *-*- C0J9I9_9ROSA); contains Interpro domain(s) IPR001471 Pathogenesis-related transcriptional factor and ERF, DNA-binding	2.93304	82.5046	241.989
Solyc02g090800.1.1	Ethylene responsive transcription factor 2a (AHRD V1 *-*- C0J9I7_9ROSA); contains Interpro domain(s) IPR001471 Pathogenesis-related transcriptional factor and ERF, DNA-binding	1.81931	81.0606	147.475
Solyc02g090770.1.1	Ethylene responsive transcription factor 2b (AHRD V1 *-*- C0J9I6_9ROSA); contains Interpro domain(s) IPR001471 Pathogenesis-related transcriptional factor and ERF, DNA-binding	8.88487	99.3464	882.68
Solyc06g054630.1.1	Ethylene-responsive transcription factor 1 (AHRD V1 *-*- ERF1_ORYSJ); contains Interpro domain(s) IPR001471 Pathogenesis-related transcriptional factor and ERF, DNA-binding	25.6177	98.1793	2515.13
Solyc09g091950.1.1	Ethylene-responsive transcription factor 1 (AHRD V1 *-*- ERF1_ORYSJ); contains Interpro domain(s) IPR001471 Pathogenesis-related transcriptional factor and ERF, DNA-binding	1.168	9.92063	11.5873
Solyc10g076380.1.1	Ethylene-responsive transcription factor 1 (AHRD V1 *-*- ERF1_ORYSJ); contains Interpro domain(s) IPR001471 Pathogenesis-related transcriptional factor and ERF, DNA-binding	4.54475	26.4403	120.165
Solyc01g009440.1.1	Ethylene-responsive transcription factor 10 (AHRD V1 *-** ERF77_ARATH); contains Interpro domain(s) IPR001471 Pathogenesis-related transcriptional factor and ERF, DNA-binding	1.04286	44.2338	46.1295
Solyc12g044390.1.1	Ethylene-responsive transcription factor 13 (AHRD V1 *-*- ERF99_ARATH); contains Interpro domain(s) IPR001471 Pathogenesis-related transcriptional factor and ERF, DNA-binding	1	33.7963	33.7963
Solyc02g067020.1.1	Ethylene-responsive transcription factor 4 (AHRD V1 *-*- B6TYT8_MAIZE); contains Interpro domain(s) IPR001471 Pathogenesis-related transcriptional factor and ERF, DNA-binding	1.39048	23.2558	32.3367
Solyc11g064990.1.1	Heat stress transcription factor (AHRD V1 **** D4QAU8_CARPA); contains Interpro domain(s) IPR000232 Heat shock factor (HSF)-type, DNA-binding	1	19.3122	19.3122
Solyc03g112740.1.1	Homeobox transcription factor KN2 (Fragment) (AHRD V1 *-*- Q0QV71_PICAB); contains Interpro domain(s) IPR005541 KNOX2	1.6	65.7658	105.225
Solyc09g066050.1.1	Homeodomain-containing transcription factor FWA (AHRD V1 **-* B5BQ02_ARASU); contains Interpro domain(s) IPR002913 Lipid-binding START	1.05797	41.5162	43.923
Solyc06g059970.1.1	MADS box transcription factor (AHRD V1 ***- A7LK41_POPDE); contains Interpro domain(s) IPR002100 Transcription factor, MADS-box	2.16617	52.2481	113.178
Solyc08g067230.1.1	MADS box transcription factor (AHRD V1 ***- A7LK41_POPDE); contains Interpro domain(s) IPR002100 Transcription factor, MADS-box	2.16068	74.7235	161.453
Solyc10g080030.1.1	MADS box transcription factor (AHRD V1 ***- Q6RF31_POPTO); contains Interpro domain(s) IPR002100 Transcription factor, MADS-box	5.75	84.6377	486.667
Solyc04g081000.1.1	MADS box transcription factor (AHRD V1 ***- Q8L5F5_DAUCA); contains Interpro domain(s) IPR002100 Transcription factor, MADS-box IPR002487 Transcription factor, K-box	25.261	99.2722	2507.71
Solyc01g106730.1.1	MADS box transcription factor 1 (AHRD V1 *-*- D9IFM1_ONCHC); contains Interpro domain(s) IPR002100 Transcription factor, MADS-box	1	21.9219	21.9219
Solyc08g066470.1.1	MADS-box transcription factor 27 (AHRD V1 *-*- MAD27_ORYSJ); contains Interpro domain(s) IPR002100 Transcription factor, MADS-box	2.28125	12.6984	28.9683
Solyc11g005120.1.1	MADS-box transcription factor 29 (AHRD V1 **** B6TVD9_MAIZE); contains Interpro domain(s) IPR002100 Transcription factor, MADS-box	1.35604	45.0488	61.0879
Solyc06g034030.1.1	Myb family transcription factor (AHRD V1 *-*- Q2A9N2_BRAOL); contains Interpro domain(s) IPR006447 Myb-like DNA-binding region, SHAQKYF class	1.09363	27.0517	29.5846
Solyc04g005600.1.1	MYB transcription factor (AHRD V1 *--- Q6R098_ARATH); contains Interpro domain(s) IPR015495 Myb transcription factor	1.0318	28.4137	29.3173
Solyc10g005760.1.1	MYB transcription factor (AHRD V1 *--- Q9LDR8_ARATH); contains Interpro domain(s) IPR015495 Myb transcription factor	1.168	12.364	14.4411
Solyc12g099120.1.1	MYB transcription factor (AHRD V1 *-*- Q39550_CRAPL); contains Interpro domain(s) IPR015495 Myb transcription factor	1	39.2473	39.2473
Solyc03g113530.1.1	MYB transcription factor (AHRD V1 *-** Q9LSI7_ARATH); contains Interpro domain(s) IPR015495 Myb transcription factor	1.19672	45.6929	54.6816
Solyc02g086690.1.1	MYB transcription factor (AHRD V1 ***- Q9SPG9_ARATH); contains Interpro domain(s) IPR015495 Myb transcription factor	25.1724	91.5789	2305.26
Solyc02g067760.1.1	MYB transcription factor (AHRD V1 **** B8YIB6_MIRJA); contains Interpro domain(s) IPR015495 Myb transcription factor	337.405	98.9796	33396.3
Solyc09g005030.1.1	MYB transcription factor-like (AHRD V1 *--- Q5Z6X2_ORYSJ); contains Interpro domain(s) IPR006447 Myb-like DNA-binding region, SHAQKYF class	1.75904	75.2834	132.426
Solyc08g065910.1.1	Myb-related transcription factor (AHRD V1 **-* B7UCQ7_PANGI); contains Interpro domain(s) IPR015495 Myb transcription factor	2.42659	56.2305	136.449
Solyc02g092170.1.1	Protein FAR1-RELATED SEQUENCE 12 (AHRD V1 **-- FRS12_ARATH); contains Interpro domain(s) IPR004330 Transcription factor, FAR1-related	1	57.2549	57.2549
Solyc09g011110.1.1	Ramosa1 C2H2 zinc-finger transcription factor (AHRD V1 *-*- D0UTZ1_ZEAMP); contains Interpro domain(s) IPR007087 Zinc finger, C2H2-type	1.12308	23.6794	26.5938
Solyc06g051550.1.1	Transcription Factor (AHRD V1 *-** Q84LF9_ORYSA); contains Interpro domain(s) IPR001092 Basic helix-loop-helix dimerisation region bHLH	1.07353	14.8634	15.9563
Solyc01g057300.1.1	Transcription factor bHLH95 (AHRD V1 **** BH095_ARATH); contains Interpro domain(s) IPR011598 Helix-loop-helix DNA-binding	1	15.8009	15.8009
Solyc00g217560.1.1	Transcription factor CYCLOIDEA (Fragment) (AHRD V1 *-*- CYCLD_ANTML); contains Interpro domain(s) IPR005333 Transcription factor, TCP	137.462	97.1591	13355.7
Solyc06g069600.1.1	Transcription factor EB (AHRD V1 *-*- TFEB_MOUSE); contains Interpro domain(s) IPR011598 Helix-loop-helix DNA-binding	1	11.7269	11.7269
Solyc05g015750.1.1	Transcription factor MADS-box 2 (AHRD V1 **** D5HSY6_9ROSA); contains Interpro domain(s) IPR002100 Transcription factor, MADS-box IPR002487 Transcription factor, K-box	7.14245	95.73	683.747
Solyc02g082040.1.1	Transcription factor Myb (AHRD V1 **-- Q71KV1_CAPAN); contains Interpro domain(s) IPR015495 Myb transcription factor	2.04673	65.8462	134.769
Solyc11g005990.1.1	Transcriptional corepressor SEUSS (AHRD V1 *--- SEUSS_ARATH)	1.05415	11.6289	12.2586
Solyc05g050040.1.1	WRKY transcription factor 22 (AHRD V1 *-*- C5H9Z0_BRANA); contains Interpro domain(s) IPR003657 DNA-binding WRKY	1.01389	17.2043	17.4432
Solyc10g007970.1.1	WRKY transcription factor 5 (AHRD V1 ***- A7UGD2_SOLTU); contains Interpro domain(s) IPR003657 DNA-binding WRKY	1.18219	32.1615	38.0208
Solyc03g082750.1.1	WRKY transcription factor 78 (AHRD V1 *-*- Q5HZ67_ORYSA); contains Interpro domain(s) IPR003657 DNA-binding WRKY	1.12308	24.2086	27.1881
Solyc08g067360.1.1	WRKY transcription factor 9 (AHRD V1 **** C9DHZ8_9ROSI); contains Interpro domain(s) IPR003657 DNA-binding WRKY	2.05345	91.5058	187.902
Solyc08g008500.1.1	Dof zinc finger protein (Fragment) (AHRD V1 ***- O82027_TOBAC); contains Interpro domain(s) IPR003851 Zinc finger, Dof-type	1.1145	20.3101	22.6357
Solyc09g011110.1.1	Ramosa1 C2H2 zinc-finger transcription factor (AHRD V1 *-*- D0UTZ1_ZEAMP); contains Interpro domain(s) IPR007087 Zinc finger, C2H2-type	1.12308	23.6794	26.5938
Solyc05g042140.1.1	Unknown Protein (AHRD V1); contains Interpro domain(s) IPR001878 Zinc finger, CCHC-type	12.8678	91.0494	1171.6
Solyc01g010610.1.1	Unknown Protein (AHRD V1); contains Interpro domain(s) IPR003656 Zinc finger, BED-type predicted	1.08148	52.9412	57.2549
Solyc04g024630.1.1	Unknown Protein (AHRD V1); contains Interpro domain(s) IPR010666 Zinc finger, GRF-type	1.87983	69.97	131.532
Solyc04g039720.1.1	Unknown Protein (AHRD V1); contains Interpro domain(s) IPR010666 Zinc finger, GRF-type	13.9962	94.8307	1327.27
Solyc04g064770.1.1	Zinc finger CCCH domain-containing protein 38 (AHRD V1 *-*- C3H38_ARATH); contains Interpro domain(s) IPR000571 Zinc finger, CCCH-type	5.77698	95.9034	554.032
Solyc04g017730.1.1	Zinc finger CCHC-type (AHRD V1 ***- Q1SKZ9_MEDTR)	1.05036	18.3862	19.3122
Solyc02g032370.1.1	Zinc finger family protein (AHRD V1 **-- D7LUX5_ARALY); contains Interpro domain(s) IPR018957 Zinc finger, C3HC4 RING-type	1.7381	47.8632	83.1909
Solyc02g087970.1.1	Zinc finger-homeodomain protein 1 (Fragment) (AHRD V1 **-- B0LK17_YUCFI); contains Interpro domain(s) IPR006456 ZF-HD homeobox protein Cys/His-rich dimerisation region	146.543	98.5348	14439.6
