# Supplementary material for: De novo Transcriptome Sequencing and Development of Abscission Zone-Specific Microarray as a New Molecular Tool for Analysis of Tomato Organ Abscission
Source: Front Plant Sci. 2016 Jan 14;6:1258. doi: 10.3389/fpls.2015.01258 (PMC4712312; doi:10.3389/fpls.2015.01258)
Supplement: Supplementary file 11 [file Table11.XLS]

## Sheet: Read Me
Table S11: The detailed design report of the AZ-specific microarray chip. The report includes the assessment summary, and the lists of transcripts, specific probes, cross hybridization probes, additional gene probes, and final probes.
Description of Work-Sheets in this file
Assessment Summary	Array summary for Tomato Microarray
Transcripts List	List of all transcripts for Tomato Microarray
Specific ProbeList	List of all specific probes (denotated as SP in probeID)
Cross hyb ProbeList	List of all cross hyb probes (denotated as XP in probeID)
Supplementary Table S1& S2	List of Agilent probes from Supplementary Table S1& S2
Additional_Gene_ProbeList	List of additional probes for 33 genes provided.
Final_ProbeList	List of Final probes included in the array

## Sheet: Microarray design Report 
Microarray design Report
Project Name:	Tomato Transcriptome Array
Job ID:	EA585
AMADID:	043310
Array format & Application:	4x180k GE
Organism:	Tomato
Assessment Summary
Sequence data source:	NGS Data
Sequence type: Trancripts / Contigs / ESTs / ORFs / Genomic / Other (Please specify)	Transcripts
Total no. of sequences:	41315
Avg. probes per sequence:	NA
Avg. probes tilling:	NA
Probe orientation: Sense / Antisense	Sense and Antisense
Array Specifications Details: ( 4 X 180K)
Total number of features	180880
Total no. of available features	176026
Total Agilent control Features:	4854
Agilent control grid	IS-180880-4-V2_4x180K_GX_EQC_201000210
Total Number of designed probes	176026

## Sheet: Assesment summary
Assessment Summary
Sequence summary		Average Number of probe/ Transcript
Total number cDNA detected in the sample (Annotated Transcripts)	31298	2 ( 1 sense and 1 antisense)
Total number of novel transcripts	8823	4 ( 2 sense and 2 antisense)
Total number of Unique annotated with Nicotiana tabacum & Arabidopsis thaliana	838	2 ( 1 sense and 1 antisense)
shimon 1, 2 & 3	227	2 ( 1 sense and 1 antisense)
Wu-ARF genes	52	2 ( 1 sense and 1 antisense)
LeIDAs_ORF	5	2 ( 1 sense and 1 antisense)
GH3-IDA-HAESA	27	2 ( 1 sense and 1 antisense)
Additional_Genes_Provided	45	2 ( 1 sense and 1 antisense)
Total No. of Transcripts for Tomato Array	41315
No. of probes Collected	93674
# Technical QC
2 probes for 50 Transcripts	200	4 ( 2 sense and 2 antisense)
No. of Agilent Probes to be added in the Array	2278	2 ( 1 sense and 1 antisense)
Total No. of Probes Designed for Tomato Array	( 93674 + 200 + 2278 ) = 96152
Total no of probes replicated to fill the remaining spots###	79874
Array Specifications Details: ( 4 X 180K)
Total number of features	180880
Total no. of available features	176026
Total Agilent control Features:	4854
Agilent control grid	IS-180880-4-V2_4x180K_GX_EQC_201000210
Expected no. of probes	176026
** For 427 Transcripts, no probes were designed as filtered due to repeats and vector masked and represented by 0 in No. of probes column in Transcripts list sheet.
### To fill the remaining spots we have duplicated the specific probes randomly. The duplicated probes can be used to check reproducibility of the data with higher confidence.

## Sheet: Transcripts List
Target ID	Identical ID	Accession ID	Description	No. of probes	No of Replicated probes
609267	-	-	β‐tubulin	6	4
AAG09811	-	-	MADS-box transcription factor JOINTLESS	2	0
AF000999	-	-	Lycopersicon esculentum polygalacturonase 3 (TAPG3) gene, complete cds	4	0
AF011556	-	-	HB-13	4	4
AF014809	-	-	Proline Transporter 2	5	4
AF077339	-	-	Lycopersicon esculentum endo-1,4-beta-glucanase (cel5) mRNA, complete cds	2	0
AF098292	-	-	Lycopersicon esculentum endo-beta-1,4-D-glucanase (Cel8) mRNA, complete cds	2	0
AF148934	-	-	Phantastica	5	4
AF533597	-	-	TKN4	3	0
AK321946	-	-	Solanum lycopersicum cDNA, clone: LEFL1031CB01, HTC in leaf	2	0
AK328446	-	-	Solanum lycopersicum cDNA, clone: LEFL2054N17, HTC in fruit	2	0
AT1G01110	-	-	protein IQ-domain 18	4	4
AT1G01490	-	-	heavy-metal-associated domain-containing protein	4	4
AT1G01620	-	-	aquaporin PIP1-3	4	4
AT1G01720	-	-	NAC domain-containing protein 2	4	0
AT1G04020	-	-	BRCA1-associated RING domain protein 1	4	0
AT1G04270	-	-	40S ribosomal protein S15-1	6	0
AT1G04550	-	-	auxin-responsive protein IAA12	4	0
AT1G05010	-	-	1-aminocyclopropane-1-carboxylate oxidase	4	0
AT1G06040	-	-	Salt tolerance protein	4	0
AT1G07750	-	-	cupin domain-containing protein	4	0
AT1G07790	-	-	histone H2B	4	0
AT1G08090	-	-	nitrate transporter 2:1	4	0
AT1G08450	-	-	calreticulin-3	4	0
AT1G08880	-	-	putative histone H2AXa	4	0
AT1G11260	-	-	sugar transporter 1	4	0
AT1G11920	-	-	putative pectate lyase	4	0
AT1G14420	-	-	putative pectate lyase 3	4	0
AT1G14900	-	-	high mobility group protein A	4	0
AT1G15820	-	-	light harvesting complex photosystem II subunit 6	4	0
AT1G17420	-	-	lipoxygenase 3	4	0
AT1G17810	-	-	putative aquaporin TIP3-2	4	0
AT1G17870	-	-	ethylene-dependent gravitropism-deficient and yellow-green-like 3 protein	4	0
AT1G22150	-	-	sulfate transporter 1.3	4	0
AT1G23150	-	-	hypothetical protein	4	0
AT1G23210	-	-	endoglucanase 4	4	0
At1g23380	-	-	Arabidopsis thaliana homeobox protein knotted-1-like 6 (KNAT6) mRNA, complete cds	2	2
AT1G26310	-	-	transcription factor CAULIFLOWER	4	0
AT1G26570	-	-	UDP-glucose dehydrogenase 1	4	0
AT1G27980	-	-	Sphingosine-1-phosphate lyase	4	0
AT1G29910	-	-	chlorophyll a-b binding protein 2/3	3	0
AT1G29920	-	-	chlorophyll a-b binding protein 2/3	7	0
AT1G32080	-	-	hypothetical protein	4	0
AT1G33610	-	-	Leucine-rich repeat (LRR) family protein	4	0
AT1G44900	-	-	minichromosome maintenance protein 2	4	0
AT1G45130	-	-	beta-galactosidase 5	4	0
AT1G47480	-	-	alpha/beta-hydrolase domain-containing protein	4	0
AT1G48850	-	-	chorismate synthase	4	0
AT1G48860	-	-	putative 5-enolpyruvylshikimate-3-phosphate synthase	4	0
AT1G49560	-	-	myb family transcription factor	4	0
AT1G51760	-	-	IAA-amino acid hydrolase ILR1-like 4	4	0
AT1G51940	-	-	LysM type receptor kinase-like protein	4	0
AT1G52150	-	-	homeobox-leucine zipper protein ATHB-15	4	0
AT1G53050	-	-	protein kinase-like protein	4	0
AT1G59620	-	-	disease resistance (CC-NBS-LRR class) family protein	4	0
AT1G59725	-	-	putative DNAJ heat shock protein	4	0
AT1G60420	-	-	putative nucleoredoxin 1	4	0
AT1G61520	-	-	light-harvesting complex I chlorophyll a/b binding protein 3	4	0
AT1G62360	-	-	homeobox protein SHOOT MERISTEMLESS	4	0
AT1G62790	-	-	bifunctional inhibitor/lipid-transfer protein/seed storage 2S albumin-like protein	4	0
AT1G64780	-	-	ammonium transporter 1;2	4	0
AT1G66200	-	-	glutamine synthetase cytosolic isozyme 1-2	4	0
AT1G67090	-	-	ribulose bisphosphate carboxylase small chain 1A	4	0
At1g68765	-	-	Arabidopsis thaliana protein IDA (IDA) mRNA, complete cds	2	2
AT1G69530	-	-	expansin A1	4	0
AT1G69780	-	-	homeobox-leucine zipper protein ATHB-13	4	0
At1g70510	-	-	Arabidopsis thaliana homeobox protein knotted-1-like 2 (KNAT2) mRNA, complete cds	2	2
AT1G71380	-	-	endoglucanase 9	4	0
AT1G73680	-	-	alpha dioxygenase	4	0
AT1G76570	-	-	putative chlorophyll a/b-binding protein	4	0
AT1G76690	-	-	12-oxophytodienoate reductase 2	4	0
AT1G77510	-	-	protein disulfide-isomerase 2	4	0
AT1G77670	-	-	putative aminotransferase	4	0
AT1G79870	-	-	putative D-isomer specific 2-hydroxyacid dehydrogenase	4	0
AT1G80160	-	-	lactoylglutathione lyase / glyoxalase I-like protein	4	0
AT2G01140	-	-	fructose-bisphosphate aldolase, class I	4	0
AT2G02990	-	-	ribonuclease 1	5	0
AT2G05070	-	-	photosystem II light harvesting complex protein 2.2	4	0
AT2G05100	-	-	photosystem II light harvesting complex protein 2.1	2	0
AT2G05620	-	-	protein PROTON GRADIENT REGULATION 5	4	0
AT2G05920	-	-	Subtilase-like protein	4	0
AT2G06050	-	-	12-oxophytodienoate reductase 3	4	0
AT2G10940	-	-	bifunctional inhibitor/lipid-transfer protein/seed storage 2S albumin-like protein	4	0
AT2G14900	-	-	gibberellin-regulated protein	4	0
AT2G15570	-	-	thioredoxin M3	4	0
AT2G19580	-	-	tetraspanin2	4	0
AT2G20870	-	-	putative cell wall protein	4	0
AT2G23060	-	-	acyl-CoA N-acyltransferases-like protein	4	0
AT2G26330	-	-	LRR receptor-like serine/threonine-protein kinase ERECTA	4	0
AT2G27040	-	-	argonaute 4	4	0
AT2G27500	-	-	glucan endo-1,3-beta-glucosidase 14	4	0
AT2G27690	-	-	cytochrome P450, family 94, subfamily C, polypeptide 1	4	0
AT2G29150	-	-	tropine dehydrogenase	4	0
AT2G29980	-	-	omega-3 fatty acid desaturase, endoplasmic reticulum	4	0
AT2G30620	-	-	histone H1.2	4	0
AT2G31050	-	-	cupredoxin domain-containing protein	4	0
AT2G32810	-	-	beta galactosidase 9	4	0
AT2G33450	-	-	50S ribosomal protein L28	4	0
AT2G36770	-	-	UDP-glucosyl transferase 73C	4	0
AT2G37130	-	-	peroxidase	4	0
AT2G37630	-	-	transcription factor AS1	4	0
AT2G38470	-	-	putative WRKY transcription factor 33	4	0
AT2G39020	-	-	putative tyramine N-feruloyltransferase 4/11	4	0
AT2G39030	-	-	acyl-CoA N-acyltransferases-like protein	4	0
AT2G39700	-	-	expansin A4	4	0
At2g41370	-	-	Arabidopsis thaliana ankyrin repeat and BTB/POZ domain-containing protein (BOP2) mRNA, complete cds	2	2
AT2G42600	-	-	phosphoenolpyruvate carboxylase 2	4	0
AT2G42840	-	-	protodermal factor 1	4	0
AT2G43870	-	-	putative polygalacturonase /pectinase	4	0
AT2G45170	-	-	autophagy-related protein 8e	4	0
AT2G47030	-	-	pectinesterase 4	4	0
AT2G47140	-	-	Rossmann-fold NAD(P)-binding domain-containing protein	4	0
AT2G47520	-	-	ethylene-responsive transcription factor ERF071	4	0
AT2G47710	-	-	adenine nucleotide alpha hydrolases-like protein	4	0
AT3G01070	-	-	early nodulin-like protein 16	4	0
AT3G02250	-	-	O-fucosyltransferase-like protein	4	0
AT3G02360	-	-	6-phosphogluconate dehydrogenase	4	0
AT3G03770	-	-	leucine-rich repeat protein kinase-like protein	4	0
AT3G04090	-	-	aquaporin SIP1-1	4	0
AT3G04530	-	-	phosphoenolpyruvate carboxylase kinase 2	4	0
AT3G05610	-	-	pectinesterase 21	4	0
AT3G09630	-	-	60S ribosomal protein L4-1	5	0
AT3G10220	-	-	tubulin folding cofactor B	4	0
AT3G11930	-	-	adenine nucleotide alpha hydrolases-like protein	4	0
AT3G12920	-	-	S-ribonuclease binding protein	4	0
AT3G13610	-	-	oxidoreductase, 2OG-Fe(II) oxygenase family protein	4	0
AT3G14680	-	-	cytochrome P450, family 72, subfamily A, polypeptide 14	4	0
AT3G19450	-	-	cinnamyl alcohol dehydrogenase 4	4	0
AT3G21240	-	-	4-coumarate--CoA ligase 2	4	0
AT3G21510	-	-	histidine-containing phosphotransmitter 1	4	0
AT3G22400	-	-	lipoxygenase 5	4	0
AT3G23050	-	-	auxin-responsive protein IAA7	4	0
AT3G24290	-	-	putative ammonium transporter 1 member 5	4	0
AT3G26744	-	-	transcription factor ICE1	4	0
AT3G27110	-	-	Peptidase family M48 family protein	4	0
AT3G43190	-	-	sucrose synthase 4	4	0
AT3G45010	-	-	carboxypeptidase	4	0
AT3G46170	-	-	Rossmann-fold NAD(P)-binding domain-containing protein	4	0
AT3G46940	-	-	dUTP pyrophosphatase	4	0
AT3G49910	-	-	60S ribosomal protein L26-1	4	0
AT3G52600	-	-	beta-fructofuranosidase, insoluble isoenzyme CWINV2	4	0
AT3G52930	-	-	fructose-bisphosphate aldolase, class I	4	0
AT3G53730	-	-	histone H4	9	0
AT3G54260	-	-	protein trichome birefringence-like 36	4	0
AT3G54390	-	-	sequence-specific DNA binding transcription factor	4	0
At3g57130	-	-	Arabidopsis thaliana ankyrin repeat and BTB/POZ domain-containing protein (BOP1) mRNA, complete cds	2	2
AT3G58690	-	-	protein kinase family protein	4	0
AT4G00040	-	-	chalcone synthase 2-like protein	4	0
AT4G00165	-	-	bifunctional inhibitor/lipid-transfer protein/seed storage 2S albumin-like protein	4	0
AT4G00900	-	-	Ca2+-transporting ATPase	4	0
AT4G01070	-	-	hydroquinone glucosyltransferase	4	0
AT4G02510	-	-	translocase of chloroplast 159	4	0
AT4G03210	-	-	xyloglucan endotransglucosylase/hydrolase protein 9	4	0
AT4G04955	-	-	allantoinase	4	0
At4g08150	-	-	Arabidopsis thaliana homeobox protein knotted-1-like 1 (KNAT1) mRNA, complete cds	2	2
AT4G08870	-	-	putative arginase	4	0
AT4G08920	-	-	cryptochrome-1	4	0
AT4G11175	-	-	translation initiation factor IF-1	4	0
AT4G11280	-	-	1-aminocyclopropane-1-carboxylate synthase 6	4	0
AT4G12480	-	-	bifunctional inhibitor/lipid-transfer protein/seed storage 2S albumin-like protein	4	0
AT4G13040	-	-	Ethylene-responsive transcription factor-like protein	4	0
AT4G13250	-	-	chlorophyll(ide) b reductase	4	0
AT4G16730	-	-	terpene synthase 02	4	0
AT4G18970	-	-	GDSL esterase/lipase	4	0
AT4G19690	-	-	Fe(2+) transport protein 1	4	0
AT4G22200	-	-	Potassium channel AKT2/3	4	0
AT4G25420	-	-	gibberellin 20 oxidase 1	4	0
AT4G27410	-	-	NAC domain-containing protein 72	4	0
At4g28490	-	-	Arabidopsis thaliana receptor-like protein kinase 5 (HAE) mRNA, complete cds	2	2
AT4G32830	-	-	serine/threonine-protein kinase aurora-1	4	0
AT4G33110	-	-	S-adenosyl-L-methionine-dependent methyltransferase-like protein	4	0
AT4G33150	-	-	lysine-ketoglutarate reductase/saccharopine dehydrogenase bifunctional enzyme	4	0
AT4G33400	-	-	Vacuolar import/degradation, Vid27-related protein	4	0
AT4G34160	-	-	cyclin-D3-1	4	0
AT4G37980	-	-	cinnamyl alcohol dehydrogenase 7	4	0
AT4G38590	-	-	beta-galactosidase 14	5	0
AT4G40030	-	-	histone H3	7	0
AT5G04560	-	-	transcriptional activator DEMETER	4	0
AT5G04870	-	-	calcium dependent protein kinase 1	4	0
AT5G05960	-	-	bifunctional inhibitor/lipid-transfer protein/seed storage 2S albumin-like protein	4	0
AT5G08370	-	-	alpha-galactosidase 2	4	0
AT5G08740	-	-	NAD(P)H dehydrogenase C1	4	0
AT5G10870	-	-	chorismate mutase 2	4	0
AT5G12020	-	-	heat shock protein 17.6-II	4	0
AT5G13870	-	-	xyloglucan:xyloglucosyl transferase	4	0
AT5G14320	-	-	30S ribosomal protein S13	4	0
AT5G14740	-	-	carbonic anhydrase 2	4	0
AT5G15800	-	-	developmental protein SEPALLATA 1	4	0
AT5G15950	-	-	S-adenosylmethionine decarboxylase-like protein	4	0
AT5G17050	-	-	Flavonoid 3-O-glucosyltransferase	4	0
AT5G18170	-	-	glutamate dehydrogenase 1	4	0
AT5G23250	-	-	Succinyl-CoA ligase [GDP-forming] subunit alpha-2	4	0
AT5G24380	-	-	metal-nicotianamine transporter YSL2	4	0
AT5G25830	-	-	GATA transcription factor 12	4	0
AT5G38970	-	-	brassinosteroid-6-oxidase 1	4	0
AT5G39580	-	-	peroxidase 62	4	0
AT5G42100	-	-	glucan endo-1,3-beta-glucosidase 10	4	0
AT5G43580	-	-	Serine protease inhibitor, potato inhibitor I-type family protein	4	0
AT5G43700	-	-	auxin-responsive protein IAA4	5	0
AT5G47040	-	-	ATP-dependent Lon protease	4	0
AT5G47060	-	-	hypothetical protein	4	0
AT5G53560	-	-	cytochrome b5 isoform 1	7	0
AT5G55450	-	-	bifunctional inhibitor/lipid-transfer protein/seed storage 2S albumin-like protein	4	0
AT5G57040	-	-	Lactoylglutathione lyase / glyoxalase I family protein	4	0
AT5G58300	-	-	putative inactive receptor kinase	4	0
AT5G59690	-	-	histone H4	8	0
AT5G59870	-	-	histone H2A 6	4	0
AT5G62610	-	-	transcription factor bHLH79	4	0
AT5G64610	-	-	histone acetyltransferase MYST1	4	0
AT5G65220	-	-	50S ribosomal protein L29	4	0
At5g65710	-	-	Arabidopsis thaliana LRR receptor-like serine/threonine-protein kinase HSL2 (HSL2) mRNA, complete cds	2	2
AT5G65750	-	-	2-oxoglutarate dehydrogenase, E1 component	4	0
AT5G66120	-	-	putative 3-dehydroquinate synthase	4	0
AT5G67130	-	-	PI-PLC X domain-containing protein	4	0
AT5G67600	-	-	hypothetical protein	4	0
ATCG01210	-	-	chloroplast-encoded 16S ribosomal RNA	10	0
AW033252	-	-	XET-BRI	1	0
AY034923	-	-	Arabidopsis thaliana putative aminotransferase (At3g22200) mRNA, complete cds	2	0
AY044236	-	-	Lycopersicon esculentum ethylene-responsive factor 1 (ERF1) mRNA, complete cds	2	0
AY098737	-	-	TAGL12	5	0
AY140893	-	-	Ovate	2	0
AY186734	-	-	Lycopersicon esculentum SP2G (SP2G) gene, complete cds	2	0
AY186735	-	-	Lycopersicon esculentum SP3D (SP3D) gene, complete cds	2	0
AY186736	-	-	Lycopersicon esculentum SP5G (SP5G) gene, complete cds	2	0
AY192367	-	-	Lycopersicon esculentum ethylene response factor 1 (ERF1) mRNA, complete cds	2	0
AY192368	-	-	Lycopersicon esculentum ethylene response factor 2 (ERF2) mRNA, complete cds	2	0
AY192369	-	-	Lycopersicon esculentum ethylene response factor 3 (ERF3) mRNA, complete cds	3	0
AY192370	-	-	Lycopersicon esculentum ethylene response factor 4 (ERF4) mRNA, complete cds	2	0
AY192370	-	-	ERF4	5	0
AY275554	-	-	Lycopersicon esculentum ethylene response factor 2 mRNA, complete cds	4	0
AY534757	-	-	Protein phosphotase 2c	5	0
AY559314	-	-	Lycopersicon esculentum ethylene response factor 3 (ERF3) mRNA, complete cds	3	0
AY559315	-	-	Lycopersicon esculentum ethylene response factor 5 (ERF5) mRNA, complete cds	2	0
BG629405	-	-	PK7	4	0
BI206022	-	-	TPRP-F1	5	0
BM412770	-	-	RGLG2	4	0
BT013735	-	-	Ser/Thr PK7	6	0
BT013810	-	-	Putative Protein Kinase	5	0
CK715706	-	-	Homeobox-Leu Zipper	4	0
contig1	-	Solyc10g007620.1.1	Glutathione S-transferase (AHRD V1 **** A1YW90_VITVI)%3B contains Interpro domain(s) IPR004046 Glutathione S-transferase%2C C-terminal	2	0
contig10	-	Solyc05g023610.1.1	Unknown Protein (AHRD V1)	2	0
contig100	-	Solyc12g040400.1.1	Unknown Protein (AHRD V1)	2	0
contig1000	-	Solyc10g005540.1.1	SAM-dependent methyltransferase (AHRD V1 ***- D2ELV5_PEDAC)%3B contains Interpro domain(s) IPR010719 Putative rRNA methylase	2	0
contig10000	-	Solyc03g113240.1.1	Unknown Protein (AHRD V1)%3B contains Interpro domain(s) IPR009500 Protein of unknown function DUF1118	2	0
contig10001	-	Solyc03g098480.1.1	Unknown Protein (AHRD V1)	2	0
contig10002	-	Solyc02g072420.1.1	F-box family protein (AHRD V1 ***- B9GTQ9_POPTR)%3B contains Interpro domain(s) IPR017451 F-box associated type 1	2	0
contig10003	-	Solyc07g041860.1.1	Unknown Protein (AHRD V1)	2	0
contig10004	-	Solyc01g091800.1.1	Ribosomal RNA small subunit methyltransferase A (AHRD V1 ***- D6YS21_WADCW)%3B contains Interpro domain(s) IPR011530 rRNA adenine dimethylase	2	0
contig10005	-	Solyc10g049640.1.1	Amino acid permease (Fragment) (AHRD V1 ***- B8C3S3_THAPS)%3B contains Interpro domain(s) IPR002293 Amino acid/polyamine transporter I	2	0
contig10006	-	Solyc04g016490.1.1	Icc family phosphohydrolase (AHRD V1 **-- C6IM14_9BACE)%3B contains Interpro domain(s) IPR011230 Phosphoesterase At2g46880	2	0
contig10007	-	Solyc12g094450.1.1	Peroxisomal multifunctional enzyme type 2 (AHRD V1 **-- B4FP93_MAIZE)%3B contains Interpro domain(s) IPR002539 MaoC-like dehydratase	2	0
contig10008	-	Solyc12g088710.1.1	UDP-glucosyltransferase family 1 protein (AHRD V1 ***- C6KI43_CITSI)%3B contains Interpro domain(s) IPR002213 UDP-glucuronosyl/UDP-glucosyltransferase	2	0
contig10009	-	Solyc04g051340.1.1	Cov1 (Fragment) (AHRD V1 *--- A6N0N3_ORYSI)%3B contains Interpro domain(s) IPR007462 Protein of unknown function DUF502	2	0
contig1001	-	Solyc08g062840.1.1	Unknown Protein (AHRD V1)	1	0
contig10010	-	Solyc01g107160.1.1	Mitotic checkpoint protein BUB3 (AHRD V1 **-- B6UH61_MAIZE)%3B contains Interpro domain(s) IPR020472 G-protein beta WD-40 repeat%2C region	2	0
contig10011	-	Solyc01g109510.1.1	Subunit of the SWI/SNF chromatin remodeling complex (AHRD V1 *-*- C4QY27_PICPG)%3B contains Interpro domain(s) IPR007526 SWIRM	2	0
contig10012	-	Solyc07g020730.1.1	Leucine-rich repeat receptor-like protein kinase PEPR2 (AHRD V1 **-* PEPR2_ARATH)%3B contains Interpro domain(s) IPR013210 Leucine-rich repeat%2C N-terminal	2	0
contig10013	-	Solyc07g025490.1.1	Ammonium transporter (AHRD V1 ***- B9P561_POPTR)%3B contains Interpro domain(s) IPR001905 Ammonium transporter	1	0
contig10014	-	Solyc01g099330.1.1	Os10g0578600 protein (Fragment) (AHRD V1 *-*- Q0IVC7_ORYSJ)	8	0
contig10015	-	Solyc12g027570.1.1	Unknown Protein (AHRD V1)	1	0
contig10016	-	Solyc08g075080.1.1	Ring finger protein 12 (AHRD V1 *-*- Q4V889_RAT)%3B contains Interpro domain(s) IPR018957 Zinc finger%2C C3HC4 RING-type	2	0
contig10017	-	Solyc06g065690.1.1	Serine/threonine-protein phosphatase 2A regulatory subunit delta 1 isoform (AHRD V1 ***- Q0CAR1_ASPTN)%3B contains Interpro domain(s) IPR002554 Protein phosphatase 2A%2C regulatory B subunit%2C B56	2	0
contig10018	-	Solyc02g014060.1.1	Receptor-like kinase (AHRD V1 ***- C6ZRM1_SOYBN)%3B contains Interpro domain(s) IPR002290 Serine/threonine protein kinase	1	0
contig10019	-	Solyc10g006890.1.1	WD-40 repeat family protein (AHRD V1 ***- D7MTR4_ARALY)%3B contains Interpro domain(s) IPR017986 WD40 repeat%2C region	4	0
contig1002	-	Solyc06g082960.1.1	Unknown Protein (AHRD V1)	2	2
contig10020	-	Solyc01g110700.1.1	Unknown Protein (AHRD V1)	1	0
contig10021	-	Solyc11g044810.1.1	1-AMINOCYCLOPROPANE-1-CARBOXYLATE OXIDASE-like protein (AHRD V1 **-- Q94CL5_ARATH)%3B contains Interpro domain(s) IPR005123 Oxoglutarate and iron-dependent oxygenase	1	0
contig10022	-	Solyc02g093410.1.1	Protein kinase (AHRD V1 **** Q7XJ65_CUCSA)%3B contains Interpro domain(s) IPR015784 Tyrosine-protein kinase%2C ATN1-like	2	2
contig10023	-	Solyc04g071440.1.1	Tubby-like F-box protein 8 (AHRD V1 ***- TLP8_ORYSJ)%3B contains Interpro domain(s) IPR000007 Tubby%2C C-terminal	2	2
contig10024	-	Solyc03g114080.1.1	Receptor kinase (AHRD V1 **** B6SS10_MAIZE)%3B contains Interpro domain(s) IPR002290 Serine/threonine protein kinase	4	4
contig10025	-	Solyc01g067170.1.1	Cullin 1-like protein C (AHRD V1 ***- A0ELU7_PETIN)%3B contains Interpro domain(s) IPR019559 Cullin protein%2C neddylation domain	1	0
contig10026	-	Solyc05g005250.1.1	Pantothenate kinase (AHRD V1 **** C1MLQ0_MICPS)%3B contains Interpro domain(s) IPR004567 Eukaryotic pantothenate kinase IPR011602 Fumble	2	2
contig10027	-	Solyc03g020060.1.1	Proteinase inhibitor II (AHRD V1 ***- Q3S483_SOLTU)%3B contains Interpro domain(s) IPR003465 Proteinase inhibitor I20%2C Pin2	4	0
contig10028	-	Solyc02g083700.1.1	Alpha-mannosidase (AHRD V1 **** Q9FKW9_ARATH)%3B contains Interpro domain(s) IPR011682 Glycosyl hydrolases 38%2C C-terminal	2	2
contig10029	-	Solyc03g113580.1.1	Germin-like protein (AHRD V1 ***- Q8H2A6_ANACO)%3B contains Interpro domain(s) IPR014710 RmlC-like jelly roll fold	3	2
contig1003	-	Solyc01g058650.1.1	Prefoldin subunit 3 (AHRD V1 *-*- B6TIR1_MAIZE)	1	0
contig10030	-	Solyc03g093220.1.1	Unknown Protein (AHRD V1)	2	2
contig10031	-	Solyc08g036530.1.1	Unknown Protein (AHRD V1)	2	2
contig10032	-	Solyc06g065500.1.1	Pentatricopeptide repeat-containing protein (AHRD V1 ***- D7LEW3_ARALY)%3B contains Interpro domain(s) IPR002528 Multi antimicrobial extrusion protein MatE	2	2
contig10033	-	Solyc01g049780.1.1	Unknown Protein (AHRD V1)	3	2
contig10034	-	Solyc09g005460.1.1	3-phosphoshikimate 1-carboxyvinyltransferase (AHRD V1 *-*- Q6E6L4_CONCD)%3B contains Interpro domain(s) IPR001986 3-phosphoshikimate 1-carboxyvinyltransferase%2C core	1	0
contig10035	-	Solyc02g005370.1.1	Genomic DNA chromosome 3 P1 clone MDC11 (AHRD V1 **-- Q9LTT9_ARATH)	1	0
contig10036	-	Solyc08g083120.1.1	Ubiquitin (AHRD V1 ***- C0SFI2_PARBP)%3B contains Interpro domain(s) IPR019956 Ubiquitin subgroup	2	0
contig10037	-	Solyc06g068340.1.1	Pentatricopeptide (PPR) repeat-containing protein-like (AHRD V1 **-- Q6ZCP9_ORYSJ)%3B contains Interpro domain(s) IPR004158 Protein of unknown function DUF247%2C plant	2	2
contig10038	-	Solyc01g098630.1.1	Import inner membrane translocase subunit Tim44 (AHRD V1 *--- B3Q8B6_RHOPT)%3B contains Interpro domain(s) IPR007379 Mitochondrial inner membrane translocase complex%2C subunit Tim44-related	2	2
contig10039	-	Solyc04g071260.1.1	Actin (AHRD V1 ***- Q5XPX5_SACOF)%3B contains Interpro domain(s) IPR004000 Actin/actin-like	3	2
contig1004	-	Solyc12g017310.1.1	DCN1-like protein 2 (AHRD V1 ***- B6TM27_MAIZE)%3B contains Interpro domain(s) IPR014764 Defective in cullin neddylation	2	2
contig10040	-	Solyc12g098470.1.1	At5g43490-like protein (Fragment) (AHRD V1 *-*- Q6XWB0_ARATH)	11	2
contig10041	-	Solyc06g068410.1.1	CCR4-NOT transcription complex subunit 7 (AHRD V1 ***- B4FG48_MAIZE)%3B contains Interpro domain(s) IPR006941 Ribonuclease CAF1	2	2
contig10042	-	Solyc08g077710.1.1	60S ribosomal protein L37a (AHRD V1 ***- Q5GMM4_CAPCH)%3B contains Interpro domain(s) IPR002674 Ribosomal protein L37ae	3	0
contig10043	-	Solyc10g017790.1.1	Unknown Protein (AHRD V1)	2	2
contig10044	-	Solyc02g092990.1.1	SCF E3 ubiquitin ligase complex F-box protein grrA (AHRD V1 *-** C9SVX6_VERA1)%3B contains Interpro domain(s) IPR001810 Cyclin-like F-box	4	4
contig10045	-	Solyc00g031730.1.1	Copper-exporting P-type ATPase A (AHRD V1 ***- C2PZP9_BACCE)%3B contains Interpro domain(s) IPR001757 ATPase%2C P-type%2C K/Mg/Cd/Cu/Zn/Na/Ca/Na/H-transporter	0 ( Repeat Masked Out )	0
contig10046	-	Solyc11g066990.1.1	Protein SUPPRESSOR OF GENE SILENCING 3 (AHRD V1 **-- SGS3_ARATH)	2	2
contig10047	-	Solyc11g012240.1.1	Wax synthase isoform 3 (AHRD V1 **-- Q84XY7_VITVI);Ontology_term=GO:0005515;Ontology_term=GO:0008415	2	2
contig10048	-	Solyc05g014280.1.1	Heat shock protein (AHRD V1 ***- A9QVH3_9FABA)%3B contains Interpro domain(s) IPR002068 Heat shock protein Hsp20	4	4
contig10049	-	Solyc03g082680.1.1	Neuroblastoma-amplified protein-like protein (AHRD V1 *-*- D2V0U7_NAEGR)%3B contains Interpro domain(s) IPR011046 WD40 repeat-like	2	2
contig1005	-	Solyc04g080590.1.1	Proteasome subunit alpha type (AHRD V1 ***- Q8H1Y2_NICBE)%3B contains Interpro domain(s) IPR001353 Proteasome%2C subunit alpha/beta	2	2
contig10050	-	Solyc03g111080.1.1	3-oxoacyl- (AHRD V1 ***- FABG1_BRANA)%3B contains Interpro domain(s) IPR002198 Short-chain dehydrogenase/reductase SDR	2	2
contig10051	-	Solyc12g044530.1.1	Glutathione S-transferase (AHRD V1 ***- Q76KW1_PEA)%3B contains Interpro domain(s) IPR004045 Glutathione S-transferase%2C N-terminal	1	0
contig10052	-	Solyc11g064920.1.1	Dihydropyrimidinase (AHRD V1 **-* D7M4H1_ARALY)%3B contains Interpro domain(s) IPR011778 D-hydantoinase	2	2
contig10053	-	Solyc11g007200.1.1	Copper chaperone (AHRD V1 *-*- D3GC04_9ROSI)%3B contains Interpro domain(s) IPR006121 Heavy metal transport/detoxification protein	2	2
contig10054	-	Solyc01g110960.1.1	Glutamic acid-rich protein (AHRD V1 ***- Q570K7_ARATH)	2	2
contig10055	-	Solyc08g029110.1.1	DUF52 domain-containing protein (AHRD V1 **-- C5FFY6_NANOT)%3B contains Interpro domain(s) IPR002737 UPF0103/Mediator of ErbB2-driven cell motility (Memo)%2C related	2	2
contig10056	-	Solyc04g063360.1.1	Cell division protease ftsH homolog (AHRD V1 *--- FTSH_CYACA)%3B contains Interpro domain(s) IPR003959 ATPase%2C AAA-type%2C core	2	2
contig10057	-	Solyc03g114400.1.1	Nuclear transcription factor Y subunit B-3 (AHRD V1 **-* B6UBN3_MAIZE)%3B contains Interpro domain(s) IPR003958 Transcription factor CBF/NF-Y/archaeal histone	2	2
contig10058	-	Solyc10g084050.1.1	26S protease regulatory subunit 6B homolog (AHRD V1 *--- PRS6B_ARATH)%3B contains Interpro domain(s) IPR005938 ATPase%2C AAA-type%2C CDC48	2	0
contig10059	-	Solyc02g077550.1.1	DUF599 family protein (AHRD V1 ***- Q8T1D5_DICDI)%3B contains Interpro domain(s) IPR006747 Protein of unknown function DUF599	2	2
contig1006	-	Solyc03g046460.1.1	Mutator-like transposase (AHRD V1 ***- Q9FH43_ARATH)	2	2
contig10060	-	Solyc12g043020.1.1	Dihydroxy-acid dehydratase (AHRD V1 **** A6C1E8_9PLAN)%3B contains Interpro domain(s) IPR004404 Dihydroxy-acid dehydratase	1	0
contig10061	-	Solyc01g096890.1.1	Genomic DNA chromosome 5 P1 clone MXI22 (AHRD V1 *-*- Q9FK37_ARATH)	2	2
contig10062	-	Solyc11g065340.1.1	Unknown Protein (AHRD V1)	2	2
contig10063	-	Solyc09g014530.1.1	Major latex-like protein (AHRD V1 **-- B5THI3_PANGI)%3B contains Interpro domain(s) IPR000916 Bet v I allergen	3	0
contig10064	-	Solyc06g082870.1.1	60S ribosomal protein L5-1 (AHRD V1 ***- B6THG9_MAIZE)%3B contains Interpro domain(s) IPR005485 Ribosomal protein L5%2C eukaryotic	5	2
contig10065	-	Solyc03g110880.1.1	DNA-directed RNA polymerase (AHRD V1 ***- B9IL57_POPTR)%3B contains Interpro domain(s) IPR015712 DNA-directed RNA polymerase%2C subunit 2	2	0
contig10066	-	Solyc06g082290.1.1	Mitochondrial carrier protein (AHRD V1 ***- O82049_RIBNI)%3B contains Interpro domain(s) IPR002113 Adenine nucleotide translocator 1	2	2
contig10067	-	Solyc12g009820.1.1	Processive diacylglycerol glucosyltransferase (AHRD V1 **-- C5NXP9_9BACL)%3B contains Interpro domain(s) IPR009695 Monogalactosyldiacylglycerol synthase	2	2
contig10068	-	Solyc04g055230.1.1	Cystathionine beta-lyase (AHRD V1 *-*- Q9MT31_SOLTU)%3B contains Interpro domain(s) IPR000277 Cys/Met metabolism%2C pyridoxal phosphate-dependent enzyme	2	2
contig10069	-	Solyc09g065670.1.1	Zinc finger family protein (AHRD V1 *-*- D7MN23_ARALY)%3B contains Interpro domain(s) IPR007087 Zinc finger%2C C2H2-type	2	2
contig1007	-	Solyc11g072130.1.1	1-AMINOCYCLOPROPANE-1-CARBOXYLATE OXIDASE-like protein (AHRD V1 **-- Q94CL5_ARATH)%3B contains Interpro domain(s) IPR005123 Oxoglutarate and iron-dependent oxygenase	3	0
contig10070	-	Solyc05g051950.1.1	Major facilitator superfamily MFS_1 (AHRD V1 **-- A1RZ78_THEPD)%3B contains Interpro domain(s) IPR016196 Major facilitator superfamily%2C general substrate transporter	1	0
contig10071	-	Solyc02g093280.1.1	Transcription factor EB (AHRD V1 *-*- TFEB_HUMAN)%3B contains Interpro domain(s) IPR011598 Helix-loop-helix DNA-binding	2	2
contig10072	-	Solyc01g098250.1.1	Chaperone protein dnaJ 49 (AHRD V1 *-*- DNJ49_ARATH)%3B contains Interpro domain(s) IPR003095 Heat shock protein DnaJ	2	2
contig10073	-	Solyc02g077680.1.1	Phosphorylase (AHRD V1 **** B9H2Q8_POPTR)%3B contains Interpro domain(s) IPR011833 Glycogen/starch/alpha-glucan phosphorylase	2	2
contig10074	-	Solyc09g012040.1.1	Unknown Protein (AHRD V1)	2	2
contig10075	-	Solyc03g031700.1.1	ABC transporter FeS assembly protein SufB (AHRD V1 ***- C7JBP7_ACEP3)%3B contains Interpro domain(s) IPR010231 SUF system FeS cluster assembly%2C SufB	3	2
contig10076	-	Solyc10g083780.1.1	Vacuolar protein-sorting-associated protein 37 homolog 1 (AHRD V1 **-- VP371_ARATH)%3B contains Interpro domain(s) IPR009851 Modifier of rudimentary%2C Modr	4	4
contig10077	-	Solyc05g018010.1.1	NBS-containing resistance-like protein (Fragment) (AHRD V1 ***- C7A720_CORAV)%3B contains Interpro domain(s) IPR002182 NB-ARC	2	2
contig10078	-	Solyc10g011690.1.1	WD-repeat protein (AHRD V1 *--- Q7ND80_GLOVI)%3B contains Interpro domain(s) IPR020472 G-protein beta WD-40 repeat%2C region	2	2
contig10079	-	Solyc09g075090.1.1	Arginine/serine-rich splicing factor (AHRD V1 ***- Q176A9_AEDAE)%3B contains Interpro domain(s) IPR012677 Nucleotide-binding%2C alpha-beta plait	2	2
contig1008	-	Solyc01g044240.1.1	Unknown Protein (AHRD V1)	2	0
contig10080	-	Solyc03g033520.1.1	Maturase (Fragment) (AHRD V1 *-*- O79414_SOLTU)%3B contains Interpro domain(s) IPR000442 Intron maturase%2C type II	2	2
contig10081	-	Solyc01g049710.1.1	Mutator-like transposase (AHRD V1 ***- Q9ZUQ8_ARATH)%3B contains Interpro domain(s) IPR004332 Transposase%2C MuDR%2C plant	1	0
contig10082	-	Solyc09g014200.1.1	Ulp1 protease family C-terminal catalytic domain containing protein (AHRD V1 *-*- Q60D46_SOLDE)	0 ( Repeat Masked Out )	0
contig10083	-	Solyc08g078980.1.1	Unknown Protein (AHRD V1)	2	2
contig10084	-	Solyc01g108700.1.1	Unknown Protein (AHRD V1)	2	2
contig10085	-	Solyc04g008530.1.1	Ubiquitin carboxyl-terminal hydrolase family protein expressed (AHRD V1 *-*- Q2R2A3_ORYSJ)%3B contains Interpro domain(s) IPR002083 MATH	2	2
contig10086	-	Solyc10g005000.1.1	Os03g0648300 protein (Fragment) (AHRD V1 *--- Q0DPZ6_ORYSJ)%3B contains Interpro domain(s) IPR000048 IQ calmodulin-binding region	2	2
contig10087	-	Solyc07g006880.1.1	Zinc-finger protein 1 (AHRD V1 *-*- D7KX25_ARALY)%3B contains Interpro domain(s) IPR007087 Zinc finger%2C C2H2-type	2	2
contig10088	-	Solyc04g051780.1.1	Programmed cell death protein 2 (AHRD V1 *-*- C1BKK3_OSMMO)%3B contains Interpro domain(s) IPR007320 Programmed cell death protein 2%2C C-terminal	2	2
contig10089	-	Solyc08g065470.1.1	Mitochondrial ATP synthase g subunit family protein (AHRD V1 ***- Q1EP47_MUSBA)%3B contains Interpro domain(s) IPR006808 ATPase%2C F0 complex%2C subunit G%2C mitochondrial	4	4
contig1009	-	Solyc12g035970.1.1	Ycf2 (AHRD V1 ***- A6YA23_9MAGN)%3B contains Interpro domain(s) IPR008543 Chloroplast Ycf2	1	0
contig10090	-	Solyc02g090680.1.1	Cyclin-dependent kinase inhibitor (AHRD V1 **** Q8GUA2_TOBAC)%3B contains Interpro domain(s) IPR016701 Cyclin-dependent kinase inhibitor%2C plant	2	2
contig10091	-	Solyc06g033870.1.1	Myb-related transcription factor (AHRD V1 **-* B5RHV2_MUSBA)%3B contains Interpro domain(s) IPR015495 Myb transcription factor	2	2
contig10092	-	Solyc02g022890.1.1	Fatty acid hydroxylase family protein expressed (AHRD V1 ***- Q9AY73_ORYSJ)%3B contains Interpro domain(s) IPR006694 Fatty acid hydroxylase	2	2
contig10093	-	Solyc05g018490.1.1	Early fruit mRNA (AHRD V1 *--- B6TAC1_MAIZE)	2	2
contig10094	-	Solyc09g007390.1.1	Mitochondrial import inner membrane translocase subunit TIM14 (AHRD V1 ***- B6TQ49_MAIZE)%3B contains Interpro domain(s) IPR001623 Heat shock protein DnaJ%2C N-terminal	2	2
contig10095	-	Solyc04g074480.1.1	3-deoxy-7-phosphoheptulonate synthase (Phospho-2-dehydro-3-deoxyheptonate aldolase) (DAHP synthetase class II) (AHRD V1 **** A4YX08_BRASO)%3B contains Interpro domain(s) IPR002480 DAHP synthetase%2C class II	2	2
contig10096	-	Solyc06g051370.1.1	Ycf2 (AHRD V1 *-*- A6Y9W3_9MAGN)%3B contains Interpro domain(s) IPR008543 Chloroplast Ycf2	2	2
contig10097	-	Solyc04g045630.1.1	CTD phosphatase-like protein (AHRD V1 ***- C7EYT4_ORYGL)%3B contains Interpro domain(s) IPR011948 Dullard-like phosphatase domain	2	2
contig10098	-	Solyc02g021170.1.1	Unknown Protein (AHRD V1)	2	2
contig10099	-	Solyc05g040030.1.1	Unknown Protein (AHRD V1)	2	2
contig101	-	Solyc03g006000.1.1	Heat stress transcription factor A3 (AHRD V1 *-*- D1M7W9_SOLLC)%3B contains Interpro domain(s) IPR000232 Heat shock factor (HSF)-type%2C DNA-binding	2	2
contig1010	-	Solyc06g054060.1.1	Non-specific lipid-transfer protein (AHRD V1 ***- Q5MJA5_CAPAN)%3B contains Interpro domain(s) IPR003612 Plant lipid transfer protein/seed storage/trypsin-alpha amylase inhibitor	2	2
contig10100	-	Solyc12g036210.1.1	Ethylene receptor (AHRD V1 ***- D7RIC8_COFCA)	2	0
contig10101	-	Solyc10g081260.1.1	Multidrug resistance protein mdtK (AHRD V1 ***- MDTK_ERWAM)%3B contains Interpro domain(s) IPR002528 Multi antimicrobial extrusion protein MatE	2	2
contig10102	-	Solyc06g050210.1.1	Major facilitator superfamily MFS_1 (AHRD V1 ***- B2IEC2_BEII9)	2	2
contig10103	-	Solyc08g074820.1.1	Unknown Protein (AHRD V1)	4	0
contig10104	-	Solyc09g097770.1.1	Cell wall protein (AHRD V1 ***- Q40142_SOLLC)%3B contains Interpro domain(s) IPR010800 Glycine rich	0 ( Vector Masked Out )	0
contig10105	-	Solyc04g080260.1.1	Glucan endo-1 3-beta-glucosidase 7 (AHRD V1 ***- B6T289_MAIZE)%3B contains Interpro domain(s) IPR013781 Glycoside hydrolase%2C subgroup%2C catalytic core	2	2
contig10106	-	Solyc09g011600.1.1	Glutathione S-transferase-like protein (AHRD V1 **** A8DUB0_SOLLC)%3B contains Interpro domain(s) IPR004046 Glutathione S-transferase%2C C-terminal	4	0
contig10107	-	Solyc05g043230.1.1	Unknown Protein (AHRD V1)	2	2
contig10108	-	Solyc03g094160.1.1	Metacaspase (AHRD V1 ***- A8NU42_COPC7)%3B contains Interpro domain(s) IPR011600 Peptidase C14%2C caspase catalytic	4	4
contig10109	-	Solyc12g009050.1.1	Nuclear transcription factor Y subunit A-3 (AHRD V1 *-*- B6TQI5_MAIZE)%3B contains Interpro domain(s) IPR001289 CCAAT-binding transcription factor%2C subunit B	2	2
contig1011	-	Solyc04g081900.1.1	Nucleoredoxin 1 (AHRD V1 **-- A8I9L1_CHLRE)%3B contains Interpro domain(s) IPR017936 Thioredoxin-like	2	2
contig10110	-	Solyc09g064690.1.1	Resistance protein R1 (Fragment) (AHRD V1 *-*- Q4VFY3_SOLDE)%3B contains Interpro domain(s) IPR002182 NB-ARC	1	0
contig10111	-	Solyc06g083570.1.1	Thioredoxin-like protein 4B (AHRD V1 **-- B6TUU2_MAIZE)%3B contains Interpro domain(s) IPR004123 mRNA splicing factor%2C thioredoxin-like U5 snRNP	2	2
contig10112	-	Solyc03g025690.1.1	Unknown Protein (AHRD V1)	4	4
contig10113	-	Solyc09g066060.1.1	Homeobox leucine-zipper protein (AHRD V1 *-*- Q8H962_ZINEL)%3B contains Interpro domain(s) IPR001356 Homeobox	1	0
contig10114	-	Solyc04g008330.1.1	Glucosyltransferase (AHRD V1 **** Q2VA65_SOYBN)%3B contains Interpro domain(s) IPR002213 UDP-glucuronosyl/UDP-glucosyltransferase	4	2
contig10115	-	Solyc09g008160.1.1	Unknown Protein (AHRD V1)	2	2
contig10116	-	Solyc07g025160.1.1	Exocyst complex component 1 (AHRD V1 ***- Q5PPR2_MOUSE)%3B contains Interpro domain(s) IPR019160 Exocyst complex%2C component Exoc1	2	2
contig10117	-	Solyc06g075620.1.1	60S ribosomal protein L35 (AHRD V1 ***- D7M7V2_ARALY)%3B contains Interpro domain(s) IPR001854 Ribosomal protein L29	2	0
contig10118	-	Solyc06g073900.1.1	Unknown Protein (AHRD V1)	2	0
contig10119	-	Solyc04g071770.1.1	Ethylene responsive transcription factor 2a (AHRD V1 *-*- C0J9I7_9ROSA)%3B contains Interpro domain(s) IPR001471 Pathogenesis-related transcriptional factor and ERF%2C DNA-binding	2	2
contig1012	-	Solyc12g005080.1.1	Dihydrolipoyllysine-residue succinyltransferase component of 2-oxoglutarate dehydrogenase complex (AHRD V1 **** B6TFG5_MAIZE)%3B contains Interpro domain(s) IPR006255 Dihydrolipoamide succinyltransferase	2	0
contig10120	-	Solyc02g086980.1.1	Unknown Protein (AHRD V1)	4	4
contig10121	-	Solyc04g045320.1.1	Unknown Protein (AHRD V1)	2	2
contig10122	-	Solyc04g015690.1.1	Insulin degrading enzyme (AHRD V1 **-- Q93YG9_SOLLC)%3B contains Interpro domain(s) IPR011237 Peptidase M16%2C core	2	2
contig10123	-	Solyc03g059140.1.1	CASTOR (AHRD V1 ***- D6C5X5_MEDTR)	2	2
contig10124	-	Solyc12g044360.1.1	Unknown Protein (AHRD V1)	2	2
contig10125	-	Solyc01g058140.1.1	Beta-glucosidase A (AHRD V1 *-** B5YCI2_DICT6)%3B contains Interpro domain(s) IPR018120 Glycoside hydrolase%2C family 1%2C active site IPR001360 Glycoside hydrolase%2C family 1	2	2
contig10126	-	Solyc02g061620.1.1	Phenylalanyl-tRNA synthetase alpha chain (AHRD V1 ***- B5X2Q7_SALSA)%3B contains Interpro domain(s) IPR002319 Phenylalanyl-tRNA synthetase%2C class IIc-related	1	0
contig10127	-	Solyc08g007820.1.1	Ethylene-responsive transcription factor 10 (AHRD V1 *-** ERF77_ARATH)%3B contains Interpro domain(s) IPR001471 Pathogenesis-related transcriptional factor and ERF%2C DNA-binding	2	2
contig10128	-	Solyc00g102400.1.1	NBS-coding resistance gene analog (Fragment) (AHRD V1 *-*- B3V7Z3_TOBAC)%3B contains Interpro domain(s) IPR002182 NB-ARC	2	0
contig10129	-	Solyc02g077970.1.1	Late embryo abundance protein (Fragment) (AHRD V1 *-*- C6F8V9_PSEMZ)	4	4
contig1013	-	Solyc01g060020.1.1	Beta-glucanase (AHRD V1 ***- Q53X08_NICPL)%3B contains Interpro domain(s) IPR000490 Glycoside hydrolase%2C family 17	1	0
contig10130	-	Solyc10g079130.1.1	Calcium-dependent protein kinase 4 (AHRD V1 ***- Q5EDD1_CAPAN)%3B contains Interpro domain(s) IPR002290 Serine/threonine protein kinase	4	4
contig10131	-	Solyc09g061420.1.1	Os02g0515000 protein (Fragment) (AHRD V1 *-*- Q0E0X2_ORYSJ)	2	2
contig10132	-	Solyc04g011460.1.1	SLT1 protein (AHRD V1 **-- Q9FQY3_TOBAC)	2	2
contig10133	-	Solyc08g022060.1.1	Unknown Protein (AHRD V1)	2	2
contig10134	-	Solyc06g084220.1.1	Unknown Protein (AHRD V1);Ontology_term=GO:0005515	4	4
contig10135	-	Solyc06g048850.1.1	Protein-methionine-s-oxide reductase (AHRD V1 *--- D7L9H5_ARALY)	2	2
contig10136	-	Solyc09g030390.1.1	Serine/arginine repetitive matrix 1 (Fragment) (AHRD V1 *--- Q28CC2_XENTR)%3B contains Interpro domain(s) IPR002483 Splicing factor PWI	2	2
contig10137	-	Solyc03g121270.1.1	IAA-amino acid hydrolase (AHRD V1 **** D5FTH2_POPTO)%3B contains Interpro domain(s) IPR017439 Peptidase M20D%2C mername-AA028/carboxypeptidase Ss1	2	2
contig10138	-	Solyc02g030610.1.1	Ninja-family protein Os07g0602900 (AHRD V1 *-*- NNJA2_ORYSJ)%3B contains Interpro domain(s) IPR012463 Protein of unknown function DUF1675	2	2
contig10139	-	Solyc04g016390.1.1	50S ribosomal protein L33 (AHRD V1 ***- B9RSX3_RICCO)%3B contains Interpro domain(s) IPR001705 Ribosomal protein L33	2	0
contig1014	-	Solyc09g015070.1.1	Reductase 1 (AHRD V1 ***- Q6TY49_HYDMC)%3B contains Interpro domain(s) IPR020471 Aldo/keto reductase subgroup	2	2
contig10140	-	Solyc09g059560.1.1	Unknown Protein (AHRD V1)%3B contains Interpro domain(s) IPR003340 Transcriptional factor B3	2	2
contig10141	-	Solyc04g016280.1.1	Organic anion transporter (AHRD V1 **-* D7L9W2_ARALY)%3B contains Interpro domain(s) IPR004853 Protein of unknown function DUF250	1	0
contig10142	-	Solyc12g011390.1.1	Unknown Protein (AHRD V1)	2	2
contig10143	-	Solyc11g073130.1.1	Protein tyrosine phosphatase 1B (AHRD V1 *-*- D9IVF2_STRIE)%3B contains Interpro domain(s) IPR007482 Protein-tyrosine phosphatase-like%2C PTPLA	2	2
contig10144	-	Solyc03g025830.1.1	Os03g0107400 protein (Fragment) (AHRD V1 *--- Q0DVY2_ORYSJ)	2	2
contig10145	-	Solyc10g080160.1.1	30S ribosomal protein S9-like (AHRD V1 *-*- Q9SMU5_ARATH)%3B contains Interpro domain(s) IPR013705 Sterol methyltransferase C-terminal	2	2
contig10146	-	Solyc01g090170.1.1	Ras-related protein Rab-1A (AHRD V1 ***- C0HBJ4_SALSA)%3B contains Interpro domain(s) IPR003579 Ras small GTPase%2C Rab type	2	2
contig10147	-	Solyc01g098820.1.1	Phototropic-responsive NPH3 family protein (AHRD V1 **-- D7KEU3_ARALY)%3B contains Interpro domain(s) IPR004249 NPH3	2	2
contig10148	-	Solyc02g092170.1.1	Protein FAR1-RELATED SEQUENCE 12 (AHRD V1 **-- FRS12_ARATH)%3B contains Interpro domain(s) IPR004330 Transcription factor%2C FAR1-related	6	0
contig10149	-	Solyc06g075540.1.1	Phosphatidyl synthase (AHRD V1 **-* B2WIU8_PYRTR)%3B contains Interpro domain(s) IPR006353 HAD-superfamily hydrolase%2C subfamily IIA%2C CECR5	2	2
contig1015	-	Solyc07g018200.1.1	UDP-GlcNAc:betaGal beta-1%2C3-N-acetylglucosaminyltransferase 5 (AHRD V1 *--- B3GN5_RAT)%3B contains Interpro domain(s) IPR002659 Glycosyl transferase%2C family 31	2	2
contig10150	-	Solyc12g005070.1.1	UPF0497 membrane protein 16 (AHRD V1 ***- U497G_VITVI)%3B contains Interpro domain(s) IPR006459 Uncharacterised protein family UPF0497%2C trans-membrane plant subgroup	2	2
contig10151	-	Solyc02g087530.1.1	AAA-ATPase (AHRD V1 **-* C3TX92_BRASY)%3B contains Interpro domain(s) IPR003959 ATPase%2C AAA-type%2C core	2	2
contig10152	-	Solyc12g017320.1.1	Mutator-like transposase-like (AHRD V1 *-*- Q9FH11_ARATH)%3B contains Interpro domain(s) IPR018289 MULE transposase%2C conserved domain	3	0
contig10153	-	Solyc12g009650.1.1	Proline rich protein (Fragment) (AHRD V1 *--- P93274_MALDO)%3B contains Interpro domain(s) IPR013770 Plant lipid transfer protein and hydrophobic protein%2C helical	4	4
contig10154	-	Solyc07g024070.1.1	Ubiquitin-conjugating enzyme E2 T (AHRD V1 *-*- C1BZC6_ESOLU)%3B contains Interpro domain(s) IPR000608 Ubiquitin-conjugating enzyme%2C E2	2	2
contig10155	-	Solyc01g104050.1.1	Receptor-like kinase (AHRD V1 ***- A7VM41_MARPO)%3B contains Interpro domain(s) IPR002290 Serine/threonine protein kinase	2	2
contig10156	-	Solyc02g079050.1.1	Anaphase promoting complex subunit 4 (AHRD V1 ***- Q3Y4F2_ARATH)%3B contains Interpro domain(s) IPR017986 WD40 repeat%2C region	2	2
contig10157	-	Solyc08g006990.1.1	Aluminum-activated malate transporter (Fragment) (AHRD V1 *--* C6EP55_SECCE)%3B contains Interpro domain(s) IPR006214 Uncharacterised protein family UPF0005	2	2
contig10158	-	Solyc07g049320.1.1	Nucleobase ascorbate transporter (AHRD V1 **-* B9IAJ7_POPTR)%3B contains Interpro domain(s) IPR006043 Xanthine/uracil/vitamin C permease	2	2
contig10159	-	Solyc03g118650.1.1	Aldose 1-epimerase-like protein (AHRD V1 **** Q9LVH6_ARATH)%3B contains Interpro domain(s) IPR015443 Aldose-1-epimerase	2	2
contig1016	-	Solyc02g068070.1.1	Lipase (AHRD V1 **** Q1XBG1_RICCO)%3B contains Interpro domain(s) IPR006693 AB-hydrolase associated lipase region	2	2
contig10160	-	Solyc02g086520.1.1	Os05g0169400 protein (Fragment) (AHRD V1 *-*- Q0DKE7_ORYSJ)%3B contains Interpro domain(s) IPR010820 Protein of unknown function DUF1421	2	2
contig10161	-	Solyc04g081740.1.1	Prostaglandin E synthase 2-like (AHRD V1 ***- B0S751_DANRE)%3B contains Interpro domain(s) IPR012335 Thioredoxin fold	2	2
contig10162	-	Solyc12g096810.1.1	LETM1 and EF-hand domain-containing protein 1%2C mitochondrial (AHRD V1 *--- LETM1_CHICK)%3B contains Interpro domain(s) IPR011685 LETM1-like	2	2
contig10163	-	Solyc05g010440.1.1	CDP-alcohol phosphatidyltransferase (AHRD V1 **-- D3BS60_POLPA)	1	0
contig10164	-	Solyc11g013660.1.1	Transmembrane protein 50A (AHRD V1 *--- B6T7W1_MAIZE)%3B contains Interpro domain(s) IPR007919 Uncharacterised protein family UPF0220	2	2
contig10165	-	Solyc03g120140.1.1	Bzip-like transcription factor-like (AHRD V1 ***- Q7X997_ORYSJ)%3B contains Interpro domain(s) IPR006867 Protein of unknown function DUF632	2	2
contig10166	-	Solyc01g080920.1.1	U-box domain-containing protein (AHRD V1 ***- A8IXJ0_BRACM)%3B contains Interpro domain(s) IPR003613 U box domain	2	2
contig10167	-	Solyc07g063700.1.1	Serine/threonine kinase receptor (AHRD V1 **** Q7DMS5_BRANA)%3B contains Interpro domain(s) IPR002290 Serine/threonine protein kinase	3	0
contig10168	-	Solyc10g045270.1.1	Serine/threonine/tyrosine kinase (AHRD V1 **** Q9AWA6_ARAHY)%3B contains Interpro domain(s) IPR015783 ATMRK serine/threonine protein kinase-like	2	2
contig10169	-	Solyc01g107340.1.1	Unknown Protein (AHRD V1)	4	4
contig1017	-	Solyc09g058990.1.1	Unknown Protein (AHRD V1)	2	2
contig10170	-	Solyc06g084590.1.1	Heparan-alpha-glucosaminide N-acetyltransferase (AHRD V1 **-- HGNAT_HUMAN)%3B contains Interpro domain(s) IPR019259 Protein of unknown function DUF2261%2C transmembrane	2	2
contig10171	-	Solyc11g007740.1.1	Ribosome-recycling factor (AHRD V1 ***- Q1K328_DESAC)%3B contains Interpro domain(s) IPR015998 Ribosome recycling factor%2C bacterial-like	2	2
contig10172	-	Solyc11g039360.1.1	Cytochrome c biogenesis FC (AHRD V1 ***- D5I3F3_CUCPE)	2	2
contig10173	-	Solyc07g066660.1.1	Cyclin B2 (AHRD V1 *-*- B6TRI7_MAIZE)%3B contains Interpro domain(s) IPR006671 Cyclin%2C N-terminal	2	2
contig10174	-	Solyc03g006930.1.1	Catalytic/ protein phosphatase type 2C/ protein serine/threonine phosphatase (AHRD V1 **** B6TJ97_MAIZE)%3B contains Interpro domain(s) IPR015655 Protein phosphatase 2C	2	2
contig10175	-	Solyc07g064650.1.1	Arabidopsis thaliana genomic DNA chromosome 5 P1 clone MOK16 (AHRD V1 *--- Q9LYW2_ARATH)%3B contains Interpro domain(s) IPR007608 Protein of unknown function DUF584	2	2
contig10176	-	Solyc03g063700.1.1	Zinc finger C2H2-type (AHRD V1 **-- A2Q3M3_MEDTR)%3B contains Interpro domain(s) IPR016024 Armadillo-type fold	2	2
contig10177	-	Solyc00g013770.1.1	Unknown Protein (AHRD V1)	2	2
contig10178	-	Solyc09g011830.1.1	Transcription antitermination protein nusG (AHRD V1 *-*- D8IEG9_BRAP9)%3B contains Interpro domain(s) IPR006645 Transcription antitermination protein%2C NusG%2C N-terminal	2	2
contig10179	-	Solyc01g099860.1.1	Serine/threonine-protein phosphatase (AHRD V1 **** Q84T16_PHAAT)%3B contains Interpro domain(s) IPR006186 Serine/threonine-specific protein phosphatase and bis(5-nucleosyl)-tetraphosphatase	2	2
contig1018	-	Solyc07g006870.1.1	Xyloglucan endotransglucosylase/hydrolase 8 (AHRD V1 **** C0IRI1_MALDO)%3B contains Interpro domain(s) IPR016455 Xyloglucan endotransglucosylase/hydrolase	2	2
contig10180	-	Solyc06g066700.1.1	Unknown Protein (AHRD V1)	1	0
contig10181	-	Solyc09g064440.1.1	ABC transporter C family member 5 (AHRD V1 **-- AB5C_ARATH)%3B contains Interpro domain(s) IPR001140 ABC transporter%2C transmembrane region	2	2
contig10182	-	Solyc07g062940.1.1	Serine/threonine kinase 25 (AHRD V1 *-*- Q6V9V7_CHICK)%3B contains Interpro domain(s) IPR002290 Serine/threonine protein kinase	2	2
contig10183	-	Solyc04g082250.1.1	Cell division protease ftsH homolog 4 (AHRD V1 ***- FTSH4_SYNY3)%3B contains Interpro domain(s) IPR005936 Peptidase M41%2C FtsH	2	2
contig10184	-	Solyc01g066030.1.1	Mutator-like transposase (AHRD V1 *--- Q94HK4_ORYSA)%3B contains Interpro domain(s) IPR006564 Zinc finger%2C PMZ-type	3	2
contig10185	-	Solyc02g091870.1.1	Tubulin alpha-3 chain (AHRD V1 ***- B6SPX4_MAIZE)%3B contains Interpro domain(s) IPR002452 Alpha tubulin	4	4
contig10186	-	Solyc08g005150.1.1	Ubiquitin ligase (AHRD V1 **-* B3G3Y7_ADIVA)%3B contains Interpro domain(s) IPR006575 RWD	2	2
contig10187	-	Solyc12g038990.1.1	Unknown Protein (AHRD V1)	2	2
contig10188	-	Solyc11g068900.1.1	Harpin-induced protein 1 containing protein expressed (AHRD V1 *-*- Q2RAC3_ORYSJ)%3B contains Interpro domain(s) IPR010847 Harpin-induced 1	2	2
contig10189	-	Solyc06g011470.1.1	Unknown Protein (AHRD V1)	2	2
contig1019	-	Solyc10g052420.1.1	Pol polyprotein (AHRD V1 *-*- POL_MMTVB)%3B contains Interpro domain(s) IPR000477 RNA-directed DNA polymerase (reverse transcriptase)	12	0
contig10190	-	Solyc05g006710.1.1	Unknown Protein (AHRD V1)	2	2
contig10191	-	Solyc12g055760.1.1	ATP synthase subunit epsilon mitochondrial (AHRD V1 ***- D3PJA4_9MAXI)%3B contains Interpro domain(s) IPR006721 ATPase%2C F1 complex%2C epsilon subunit%2C mitochondrial	2	2
contig10192	-	Solyc02g068880.1.1	Receptor-interacting serine/threonine-protein kinase 2 (AHRD V1 **** RIPK2_MOUSE)%3B contains Interpro domain(s) IPR002290 Serine/threonine protein kinase	2	2
contig10193	-	Solyc01g090420.1.1	Armadillo/beta-catenin repeat family protein (AHRD V1 **-- D7LBT5_ARALY)%3B contains Interpro domain(s) IPR011989 Armadillo-like helical	2	2
contig10194	-	Solyc04g005170.1.1	BZip transcription factor (AHRD V1 ***- Q9AT29_PHAVU)%3B contains Interpro domain(s) IPR011616 bZIP transcription factor%2C bZIP-1	2	2
contig10195	-	Solyc11g069200.1.1	Unknown Protein (AHRD V1)	0	0
contig10196	-	Solyc03g059150.1.1	DMI1 protein (Fragment) (AHRD V1 ***- A9DNT9_MEDTR)	2	2
contig10197	-	Solyc03g044060.1.1	Formin 3 (AHRD V1 *-*- D0QAN4_ARATH)%3B contains Interpro domain(s) IPR015425 Actin-binding FH2	2	2
contig10198	-	Solyc12g017560.1.1	Helitron helicase-like protein (AHRD V1 ***- D0N6B6_PHYIN)	2	2
contig10199	-	Solyc05g007900.1.1	RING finger protein 126 (AHRD V1 *-*- RN126_HUMAN)	2	2
contig102	-	Solyc02g092020.1.1	F-box domain containing protein expressed (AHRD V1 ***- Q2R211_ORYSJ)%3B contains Interpro domain(s) IPR005174 Protein of unknown function DUF295	2	2
contig1020	-	Solyc12g010910.1.1	Lipase (Fragment) (AHRD V1 ***- Q9ZTW1_DIACA)%3B contains Interpro domain(s) IPR002921 Lipase%2C class 3	2	2
contig10200	-	Solyc01g079100.1.1	Palmitoyltransferase erf2 (AHRD V1 *-*- C5FZI1_NANOT)%3B contains Interpro domain(s) IPR001594 Zinc finger%2C DHHC-type	2	2
contig10201	-	Solyc01g066980.1.1	Flowering promoting factor-like 1 (Fragment) (AHRD V1 *--- A6MZJ6_ORYSI)	3	2
contig10202	-	Solyc01g096440.1.1	Pentatricopeptide repeat-containing protein (AHRD V1 ***- D7L041_ARALY)%3B contains Interpro domain(s) IPR002885 Pentatricopeptide repeat	2	2
contig10203	-	Solyc10g006730.1.1	Pentatricopeptide repeat-containing protein (AHRD V1 ***- D7ME07_ARALY)%3B contains Interpro domain(s) IPR002885 Pentatricopeptide repeat	2	2
contig10204	-	Solyc12g010300.1.1	Unknown Protein (AHRD V1)	2	2
contig10205	-	Solyc09g098410.1.1	ABC transporter G family member 19 (AHRD V1 *-*- AB19G_ARATH)%3B contains Interpro domain(s) IPR013525 ABC-2 type transporter	2	2
contig10206	-	Solyc01g014020.1.1	LRR receptor-like serine/threonine-protein kinase GSO1 (AHRD V1 *--* GSO1_ARATH)%3B contains Interpro domain(s) IPR001611 Leucine-rich repeat	0 ( Vector Masked Out )	0
contig10207	-	Solyc09g014420.1.1	Unknown Protein (AHRD V1)%3B contains Interpro domain(s) IPR006564 Zinc finger%2C PMZ-type	2	2
contig10208	-	Solyc06g059800.1.1	Protein-P-II uridylyltransferase (AHRD V1 *--- Q1YFE2_MOBAS)%3B contains Interpro domain(s) IPR002912 Amino acid-binding ACT	3	2
contig10209	-	Solyc10g083160.1.1	Oxidation resistance 1 (AHRD V1 *--- D3HIS6_HUMAN)%3B contains Interpro domain(s) IPR006571 TLDc	2	2
contig1021	-	Solyc03g044790.1.1	Alpha-hydroxynitrile lyase (AHRD V1 **-- O49897_MANES)%3B contains Interpro domain(s) IPR000073 Alpha/beta hydrolase fold-1	5	2
contig10210	-	Solyc08g083260.1.1	Snurportin-like protein (AHRD V1 ***- D0NX00_PHYIN)	2	2
contig10211	-	Solyc00g130700.1.1	Unknown Protein (AHRD V1)	2	2
contig10212	-	Solyc06g075690.1.1	Auxin-regulated protein (AHRD V1 ***- Q945F5_SOLLC)%3B contains Interpro domain(s) IPR010369 Protein of unknown function DUF966	2	2
contig10213	-	Solyc04g072000.1.1	Chitinase (AHRD V1 ***- D0QU15_LACSA)%3B contains Interpro domain(s) IPR016283 Glycoside hydrolase%2C family 19	2	2
contig10214	-	Solyc12g013990.1.1	50S ribosomal protein L1 (AHRD V1 ***- B6TB66_MAIZE)%3B contains Interpro domain(s) IPR005878 Ribosomal protein L1%2C bacterial-type	2	2
contig10215	-	Solyc01g005340.1.1	Ankyrin repeat family protein (AHRD V1 **-- Q9LVG7_ARATH)%3B contains Interpro domain(s) IPR002110 Ankyrin	2	2
contig10216	-	Solyc01g005270.1.1	SEC14 cytosolic factor family protein (AHRD V1 **-- D7M8H6_ARALY)%3B contains Interpro domain(s) IPR001251 Cellular retinaldehyde-binding/triple function%2C C-terminal	2	0
contig10217	-	Solyc09g091500.1.1	U6 snRNA-associated Sm-like protein LSm5 (AHRD V1 ***- C1BWV8_ESOLU)%3B contains Interpro domain(s) IPR006649 Like-Sm ribonucleoprotein%2C eukaryotic and archaea-type%2C core	2	2
contig10218	-	Solyc01g095940.1.1	O-acyltransferase WSD1 (AHRD V1 **-- WSD1_ARATH)%3B contains Interpro domain(s) IPR009721 Protein of unknown function DUF1298	2	2
contig10219	-	Solyc12g070150.1.1	Unknown Protein (AHRD V1)	1	0
contig1022	-	Solyc06g065680.1.1	Cyclin-dependent protein kinase regulator-like protein (AHRD V1 *-** Q2V5Z8_BRACM)%3B contains Interpro domain(s) IPR015453 G2/mitotic-specific cyclin A	2	2
contig10220	-	Solyc01g088750.1.1	Pentatricopeptide repeat-containing protein (AHRD V1 ***- D7KWX2_ARALY)%3B contains Interpro domain(s) IPR002885 Pentatricopeptide repeat	2	2
contig10221	-	Solyc04g058130.1.1	Unknown Protein (AHRD V1)	2	2
contig10222	-	Solyc10g009310.1.1	Cytochrome P450 (AHRD V1 ***- B9I921_POPTR)%3B contains Interpro domain(s) IPR002401 Cytochrome P450%2C E-class%2C group I	2	2
contig10223	-	Solyc08g023510.1.1	Unknown Protein (AHRD V1)	2	2
contig10224	-	Solyc05g008790.1.1	Ceramide kinase (AHRD V1 **** Q6USK2_ARATH)%3B contains Interpro domain(s) IPR001206 Diacylglycerol kinase%2C catalytic region	2	2
contig10225	-	Solyc07g021720.1.1	Unknown Protein (AHRD V1)	0 ( Repeat Masked Out )	0
contig10226	-	Solyc07g017250.1.1	Pseudouridine synthase (AHRD V1 ***- B9N838_POPTR)%3B contains Interpro domain(s) IPR001406 Pseudouridine synthase I%2C TruA	2	2
contig10227	-	Solyc01g090120.1.1	Blue copper protein (AHRD V1 *--- B6UB13_MAIZE)%3B contains Interpro domain(s) IPR003245 Plastocyanin-like	2	2
contig10228	-	Solyc09g092070.1.1	TBC1 domain family member 13 (AHRD V1 ***- D3BTH5_POLPA)%3B contains Interpro domain(s) IPR000195 RabGAP/TBC	4	4
contig10229	-	Solyc03g112650.1.1	Soul heme-binding family protein (AHRD V1 **** D7KEL8_ARALY)%3B contains Interpro domain(s) IPR006917 SOUL haem-binding protein	2	2
contig1023	-	Solyc05g008000.1.1	RNA pyrophosphohydrolase (AHRD V1 ***- C9CZW5_9RHOB)%3B contains Interpro domain(s) IPR000086 NUDIX hydrolase domain	2	2
contig10230	-	Solyc11g005450.1.1	Transcription elongation factor A protein 3 (AHRD V1 *--- TCEA3_BOVIN)%3B contains Interpro domain(s) IPR010990 Transcription elongation factor%2C TFIIS/elongin A/CRSP70%2C N-terminal	2	2
contig10231	-	Solyc07g041930.1.1	Adenylyl cyclase (AHRD V1 ***- C5MTW3_NICBE)	2	2
contig10232	-	Solyc05g013090.1.1	NADH dehydrogenase subunit (Fragment) (AHRD V1 ***- Q8HSB5_9SOLN)%3B contains Interpro domain(s) IPR002128 NADH:ubiquinone/plastoquinone oxidoreductase%2C chloroplast chain 5%2C C-terminal	2	2
contig10233	-	Solyc01g008060.1.1	Phosphoglycerate mutase (AHRD V1 *--- A4TBN9_MYCGI)%3B contains Interpro domain(s) IPR002156 Ribonuclease H	2	2
contig10234	-	Solyc02g084290.1.1	Unknown Protein (AHRD V1)	2	2
contig10235	-	Solyc05g008630.1.1	Poly(A) polymerase (AHRD V1 ***- D7M9N5_ARALY)%3B contains Interpro domain(s) IPR014492 Poly(A) polymerase	2	2
contig10236	-	Solyc03g111210.1.1	Pentatricopeptide repeat-containing protein (AHRD V1 ***- D7MAN3_ARALY)%3B contains Interpro domain(s) IPR002885 Pentatricopeptide repeat	2	2
contig10237	-	Solyc07g025270.1.1	Unknown Protein (AHRD V1)	4	4
contig10238	-	Solyc01g079620.1.1	Myb 12 transcription factor (AHRD V1 **-- D2EBC3_9SOLN)%3B contains Interpro domain(s) IPR017930 Myb-type HTH DNA-binding domain	2	2
contig10239	-	Solyc11g066050.1.1	Dof zinc finger protein (AHRD V1 ***- Q9M4G1_SOLTU)%3B contains Interpro domain(s) IPR003851 Zinc finger%2C Dof-type	2	2
contig1024	-	Solyc01g009700.1.1	Leucine-rich repeat receptor-like protein kinase PEPR2 (AHRD V1 **-* PEPR2_ARATH)%3B contains Interpro domain(s) IPR013210 Leucine-rich repeat%2C N-terminal	5	0
contig10240	-	Solyc01g008380.1.1	Pentatricopeptide repeat-containing protein (AHRD V1 ***- D7KKP4_ARALY)	2	2
contig10241	-	Solyc11g061700.1.1	Acetyl-CoA carboxylase-like protein (AHRD V1 *-*- Q8ABH3_BACTN)%3B contains Interpro domain(s) IPR012878 Protein of unknown function DUF1680	2	2
contig10242	-	Solyc08g061820.1.1	F-box/LRR-repeat protein 14 (AHRD V1 *-*- B5X1Y2_SALSA)%3B contains Interpro domain(s) IPR001810 Cyclin-like F-box	2	2
contig10243	-	Solyc02g084900.1.1	Cell division protease ftsH homolog (AHRD V1 *--- FTSH_BACPE)%3B contains Interpro domain(s) IPR003959 ATPase%2C AAA-type%2C core	2	2
contig10244	-	Solyc02g086690.1.1	MYB transcription factor (AHRD V1 ***- Q9SPG9_ARATH)%3B contains Interpro domain(s) IPR015495 Myb transcription factor	1	0
contig10245	-	Solyc06g074630.1.1	Cellulose synthase-like C6 glycosyltransferase family 2 (AHRD V1 **-* A6N4C3_PHYPA)%3B contains Interpro domain(s) IPR001173 Glycosyl transferase%2C family 2	2	2
contig10246	-	Solyc08g014150.1.1	GRAM domain containing protein (AHRD V1 ***- B4FWB9_MAIZE)%3B contains Interpro domain(s) IPR004182 GRAM	2	2
contig10247	-	Solyc11g061810.1.1	tRNA dimethylallyltransferase (AHRD V1 *-** C6HGS0_AJECH)%3B contains Interpro domain(s) IPR002627 tRNA isopentenyltransferase	0	0
contig10248	-	Solyc03g116170.1.1	Nucleosome assembly protein family (AHRD V1 **-- A9RDJ7_PHYPA)%3B contains Interpro domain(s) IPR002164 Nucleosome assembly protein (NAP)	3	2
contig10249	-	Solyc00g104940.1.1	Bax inhibitor-1 like (AHRD V1 ***- Q8LAY4_ARATH)	2	2
contig1025	-	Solyc10g024420.1.1	ABC transporter C family member 9 (AHRD V1 **-- AB9C_ARATH)%3B contains Interpro domain(s) IPR001140 ABC transporter%2C transmembrane region	2	2
contig10250	-	Solyc09g008070.1.1	Cell division protease ftsH homolog 3 (AHRD V1 *--- FTSH3_SYNY3)%3B contains Interpro domain(s) IPR005938 ATPase%2C AAA-type%2C CDC48	2	0
contig10251	-	Solyc02g087340.1.1	Seed maturation protein PM23 (Fragment) (AHRD V1 ***- Q9SEL1_SOYBN)	2	2
contig10252	-	Solyc05g010470.1.1	Unknown Protein (AHRD V1)%3B contains Interpro domain(s) IPR010683 Protein of unknown function DUF1262	2	2
contig10253	-	Solyc07g047830.1.1	Bzip-like transcription factor-like (AHRD V1 *-*- Q7X997_ORYSJ)%3B contains Interpro domain(s) IPR006867 Protein of unknown function DUF632	2	2
contig10254	-	Solyc02g065700.1.1	Abhydrolase domain-containing protein FAM108B1 (AHRD V1 **-- C0HAS5_SALSA)	2	2
contig10255	-	Solyc12g088500.1.1	Cyclin A-like protein (AHRD V1 ***- Q40492_TOBAC)%3B contains Interpro domain(s) IPR015453 G2/mitotic-specific cyclin A	2	0
contig10256	-	Solyc12g088190.1.1	Amino acid permease 6 (AHRD V1 **** Q7Y076_BRANA)%3B contains Interpro domain(s) IPR013057 Amino acid transporter%2C transmembrane	4	4
contig10257	-	Solyc04g064830.1.1	B3 domain-containing protein Os03g0212300 (AHRD V1 ***- Y3123_ORYSJ)%3B contains Interpro domain(s) IPR003340 Transcriptional factor B3	2	2
contig10258	-	Solyc02g062120.1.1	Cation cation antiporter (AHRD V1 *-** B6T2U8_MAIZE)%3B contains Interpro domain(s) IPR019150 Vesicle transport protein%2C Use1	2	2
contig10259	-	Solyc01g108290.1.1	SWIB/MDM2 domain containing protein (AHRD V1 ***- B6SZA4_MAIZE)%3B contains Interpro domain(s) IPR019835 SWIB domain	2	2
contig1026	-	Solyc07g026680.1.1	Myb transcription factor (AHRD V1 **** Q7XC57_ORYSJ)%3B contains Interpro domain(s) IPR006447 Myb-like DNA-binding region%2C SHAQKYF class	2	2
contig10260	-	Solyc09g092590.1.1	Cytochrome P450 (AHRD V1 ***- B9GQY3_POPTR)%3B contains Interpro domain(s) IPR002401 Cytochrome P450%2C E-class%2C group I	2	2
contig10261	-	Solyc08g066400.1.1	Protein kinase (Fragment) (AHRD V1 *-*- A2Q5N5_MEDTR)	2	2
contig10262	-	Solyc11g039830.1.1	Glycyl-tRNA synthetase (AHRD V1 ***- D7KEM8_ARALY)%3B contains Interpro domain(s) IPR002315 Glycyl-tRNA synthetase%2C alpha2 dimer	2	2
contig10263	-	Solyc05g006880.1.1	Unknown Protein (AHRD V1)	4	4
contig10264	-	Solyc03g046220.1.1	Ulp1 protease family C-terminal catalytic domain containing protein (AHRD V1 *-*- Q60D46_SOLDE)%3B contains Interpro domain(s) IPR003653 Peptidase C48%2C SUMO/Sentrin/Ubl1	19	0
contig10265	-	Solyc01g081620.1.1	Vacuolar sorting protein (AHRD V1 *--- C6HJD3_AJECH)%3B contains Interpro domain(s) IPR009291 Protein of unknown function DUF946%2C plant	2	2
contig10266	-	Solyc03g115310.1.1	Expansin (AHRD V1 ***- B7TYQ2_9GENT)%3B contains Interpro domain(s) IPR002963 Expansin	2	0
contig10267	-	Solyc10g079350.1.1	UDP-glucosyltransferase HvUGT5876 (AHRD V1 ***- D3WYW1_HORVD)%3B contains Interpro domain(s) IPR002213 UDP-glucuronosyl/UDP-glucosyltransferase	5	4
contig10268	-	Solyc09g064150.1.1	HAT family dimerisation domain containing protein (AHRD V1 ***- Q2R194_ORYSJ)%3B contains Interpro domain(s) IPR003656 Zinc finger%2C BED-type predicted	2	0
contig10269	-	Solyc04g057890.1.1	Ganglioside-induced differentiation-associated protein 1 (AHRD V1 **-- Q78AN2_DANRE)%3B contains Interpro domain(s) IPR004045 Glutathione S-transferase%2C N-terminal	2	2
contig1027	-	Solyc09g018470.1.1	Unknown Protein (AHRD V1)	1	0
contig10270	-	Solyc01g090650.1.1	Chromodomain-helicase-DNA-binding protein 1-like (AHRD V1 **-- CHD1L_HUMAN)%3B contains Interpro domain(s) IPR000330 SNF2-related	2	2
contig10271	-	Solyc01g079390.1.1	Histone-lysine N-methyltransferase MEDEA (AHRD V1 *--- MEDEA_ARATH)%3B contains Interpro domain(s) IPR001214 SET	2	2
contig10272	-	Solyc03g098690.1.1	Unknown Protein (AHRD V1)	1	0
contig10273	-	Solyc07g055640.1.1	Receptor-like kinase (AHRD V1 *-*- B6EB06_NICGU)%3B contains Interpro domain(s) IPR002290 Serine/threonine protein kinase	5	0
contig10274	-	Solyc10g047470.1.1	NADH-quinone oxidoreductase subunit D (AHRD V1 ***- NUOD_DEIGD)%3B contains Interpro domain(s) IPR001135 NADH-quinone oxidoreductase%2C subunit D	2	2
contig10275	-	Solyc08g060930.1.1	Gibberellin receptor GID1L2 (AHRD V1 **-- B6T2M3_MAIZE)%3B contains Interpro domain(s) IPR013094 Alpha/beta hydrolase fold-3	2	2
contig10276	-	Solyc12g027800.1.1	Rhodanese-like domain-containing protein (Fragment) (AHRD V1 *--- D7ULI0_LISMO)	2	2
contig10277	-	Solyc08g075460.1.1	Nodulin-like protein (AHRD V1 ***- Q9FHJ9_ARATH)%3B contains Interpro domain(s) IPR000620 Protein of unknown function DUF6%2C transmembrane	2	0
contig10278	-	Solyc03g058260.1.1	Unknown Protein (AHRD V1)	2	0
contig10279	-	Solyc09g090970.1.1	Major allergen Mal d 1 (AHRD V1 ***- Q84LA7_MALDO)%3B contains Interpro domain(s) IPR000916 Bet v I allergen	2	0
contig1028	-	Solyc03g093880.1.1	UPF0406 protein C16orf57 homolog (AHRD V1 *-*- CP057_MOUSE)%3B contains Interpro domain(s) IPR019146 Unidentified protein family UPF0406	2	2
contig10280	-	Solyc12g044820.1.1	Multidrug resistance protein ABC transporter family (AHRD V1 ***- B9GX56_POPTR)%3B contains Interpro domain(s) IPR003439 ABC transporter-like	3	2
contig10281	-	Solyc04g005830.1.1	Single-stranded nucleic acid binding R3H domain protein (AHRD V1 **-- B5W372_SPIMA)%3B contains Interpro domain(s) IPR003593 ATPase%2C AAA+ type%2C core	2	2
contig10282	-	Solyc03g119010.1.1	Pre-mRNA-splicing factor SPF27 (AHRD V1 **-- D3PJ34_9MAXI)%3B contains Interpro domain(s) IPR008409 Breast carcinoma amplified sequence 2	2	2
contig10283	-	Solyc01g016440.1.1	Integrase core domain containing protein (AHRD V1 *-*- Q0KIP7_SOLDE)	1	0
contig10284	-	Solyc01g010580.1.1	Ribosomal protein (AHRD V1 ***- B3TM27_ELAGV)%3B contains Interpro domain(s) IPR002942 RNA-binding S4 IPR018079 Ribosomal protein S4%2C conserved site IPR001912 Ribosomal protein S4	2	0
contig10285	-	Solyc07g007150.1.1	Unknown Protein (AHRD V1)	2	2
contig10286	-	Solyc06g062530.1.1	Serine/threonine protein phosphatase 2A 55 kDa regulatory subunit B beta isoform (AHRD V1 ***- 2ABB_ARATH)%3B contains Interpro domain(s) IPR000009 Protein phosphatase 2A%2C regulatory subunit PR55	2	0
contig10287	-	Solyc08g076580.1.1	Unknown Protein (AHRD V1)	4	4
contig10288	-	Solyc12g010780.1.1	RING-finger protein like (AHRD V1 *-*- B6SVN2_MAIZE)%3B contains Interpro domain(s) IPR018957 Zinc finger%2C C3HC4 RING-type	1	0
contig10289	-	Solyc05g050800.1.1	Phosphoglycerate mutase family protein (AHRD V1 ***- C3SAD0_BRADI)%3B contains Interpro domain(s) IPR012398 PRIB5	2	2
contig1029	-	Solyc00g167300.1.1	GH3 auxin-responsive promoter (AHRD V1 ***- C6XU83_PEDHD)	2	2
contig10290	-	Solyc09g031860.1.1	Cytochrome P450 (AHRD V1 ***- C5NM79_TOBAC)%3B contains Interpro domain(s) IPR001128 Cytochrome P450	1	0
contig10291	-	Solyc01g020410.1.1	Unknown Protein (AHRD V1)	2	2
contig10292	-	Solyc01g097130.1.1	Pentatricopeptide repeat-containing protein (AHRD V1 ***- D7LT70_ARALY)%3B contains Interpro domain(s) IPR002885 Pentatricopeptide repeat	2	2
contig10293	-	Solyc12g035550.1.1	Ycf1 (AHRD V1 ***- D2KLR1_OLEEU)%3B contains Interpro domain(s) IPR008896 Ycf1	2	2
contig10294	-	Solyc03g043800.1.1	RNA-directed DNA polymerase (Reverse transcriptase) (AHRD V1 **-- A2Q338_MEDTR)%3B contains Interpro domain(s) IPR015706 RNA-directed DNA polymerase (reverse transcriptase)%2C related	2	2
contig10295	-	Solyc03g082360.1.1	Unknown Protein (AHRD V1)	2	2
contig10296	-	Solyc08g068010.1.1	Zinc finger FYVE domain containing 26 (AHRD V1 *-*- B9EJ71_MOUSE)%3B contains Interpro domain(s) IPR013105 Tetratricopeptide TPR2	2	2
contig10297	-	Solyc03g043900.1.1	BZIP transcription factor family protein (AHRD V1 **-- D7LSY0_ARALY)%3B contains Interpro domain(s) IPR011616 bZIP transcription factor%2C bZIP-1	2	2
contig10298	-	Solyc01g090950.1.1	GRAS family transcription factor (AHRD V1 **-- B9GPD0_POPTR)%3B contains Interpro domain(s) IPR005202 GRAS transcription factor	2	2
contig10299	-	Solyc11g065330.1.1	Unknown Protein (AHRD V1)	1	0
contig103	-	Solyc07g064420.1.1	Genomic DNA chromosome 5 P1 clone MBG8 (AHRD V1 ***- Q9FFU3_ARATH)	4	0
contig1030	-	Solyc05g021110.1.1	PH domain containing protein (AHRD V1 *-*- B6TX43_MAIZE)	2	2
contig10300	-	Solyc12g017500.1.1	RNase H family protein (AHRD V1 ***- Q0KIQ6_SOLDE)	2	2
contig10301	-	Solyc04g011420.1.1	UPF0497 membrane protein 2 (AHRD V1 ***- U4972_POPTR)%3B contains Interpro domain(s) IPR006459 Uncharacterised protein family UPF0497%2C trans-membrane plant subgroup	4	4
contig10302	-	Solyc09g011480.1.1	Rop guanine nucleotide exchange factor 1 (AHRD V1 ***- ROGF1_ARATH)%3B contains Interpro domain(s) IPR005512 Rop nucleotide exchanger%2C PRONE	2	2
contig10303	-	Solyc05g014350.1.1	Polyprotein (AHRD V1 **-- A5JSC4_MAIZE)	2	2
contig10304	-	Solyc04g010300.1.1	Unknown Protein (AHRD V1)	4	4
contig10305	-	Solyc02g082520.1.1	Amino acid transporter family protein (AHRD V1 **** D7LI10_ARALY)%3B contains Interpro domain(s) IPR013057 Amino acid transporter%2C transmembrane	2	2
contig10306	-	Solyc12g008780.1.1	Serine acetyltransferase (AHRD V1 **** Q39533_CITLA)%3B contains Interpro domain(s) IPR005881 Serine O-acetyltransferase	2	2
contig10307	-	Solyc03g083670.1.1	Unknown Protein (AHRD V1)	2	2
contig10308	-	Solyc11g007810.1.1	Calcitonin peptide-receptor component protein (AHRD V1 *--- B6T4L2_MAIZE)%3B contains Interpro domain(s) IPR019000 RNA polymerase III%2C subunit C17	4	4
contig10309	-	Solyc03g117340.1.1	Jp18 (AHRD V1 ***- Q8H6R4_PONTR)	2	2
contig1031	-	Solyc04g009150.1.1	Disease resistance protein (AHRD V1 ***- D1GEE5_BRARP)%3B contains Interpro domain(s) IPR002182 NB-ARC	10	2
contig10310	-	Solyc02g074600.1.1	Unknown Protein (AHRD V1)	2	2
contig10311	-	Solyc08g075790.1.1	Vacuolar sorting protein (AHRD V1 *--- C0S0X8_PARBP)%3B contains Interpro domain(s) IPR009291 Protein of unknown function DUF946%2C plant	2	2
contig10312	-	Solyc04g047900.1.1	Unknown Protein (AHRD V1)	1	0
contig10313	-	Solyc03g120840.1.1	Ethylene-responsive transcription factor 4 (AHRD V1 *-*- ERF78_ARATH)%3B contains Interpro domain(s) IPR001471 Pathogenesis-related transcriptional factor and ERF%2C DNA-binding	3	2
contig10314	-	Solyc03g113420.1.1	Peptide transporter (AHRD V1 **-* A6YJX4_9MAGN)%3B contains Interpro domain(s) IPR000109 TGF-beta receptor%2C type I/II extracellular region	2	2
contig10315	-	Solyc11g072390.1.1	Something about silencing protein 10 (AHRD V1 *--- B3LH41_YEAS1)%3B contains Interpro domain(s) IPR018972 Something about silencing protein 10 (Sas10)%2C C-terminal	2	0
contig10316	-	Solyc09g009890.1.1	Polyadenylate-binding protein (AHRD V1 *--- B8N3I8_ASPFN)%3B contains Interpro domain(s) IPR012677 Nucleotide-binding%2C alpha-beta plait	2	2
contig10317	-	Solyc08g080520.1.1	AT5g06970/MOJ9_14 (AHRD V1 **-- Q8RX56_ARATH)%3B contains Interpro domain(s) IPR008528 Protein of unknown function DUF810	2	2
contig10318	-	Solyc01g020430.1.1	Thiosulfate cyanide sulfurtransferase-like protein (Fragment) (AHRD V1 ***- C0LIR5_SOLLC)	2	2
contig10319	-	Solyc07g062780.1.1	E3 SUMO-protein ligase NSE2 (AHRD V1 **** C3KJP6_ANOFI)%3B contains Interpro domain(s) IPR004181 Zinc finger%2C MIZ-type	2	2
contig1032	-	Solyc12g019080.1.1	Inositol 1 4 5-trisphosphate 5-phosphatase-like protein (AHRD V1 *-*- Q6H453_ORYSJ)%3B contains Interpro domain(s) IPR000300 Inositol polyphosphate related phosphatase	3	2
contig10320	-	Solyc03g063600.1.1	Guanylate kinase (AHRD V1 **** Q9FVC6_TOBAC)%3B contains Interpro domain(s) IPR017665 Guanylate kinase%2C sub-group	2	2
contig10321	-	Solyc01g111570.1.1	Receptor-like kinase (AHRD V1 *-*- A7VM42_MARPO)%3B contains Interpro domain(s) IPR002290 Serine/threonine protein kinase	2	2
contig10322	-	Solyc11g027680.1.1	Pol polyprotein (AHRD V1 ***- POL_BLVAU)%3B contains Interpro domain(s) IPR000477 RNA-directed DNA polymerase (reverse transcriptase)	5	0
contig10323	-	Solyc07g008920.1.1	Oxysterol-binding protein (AHRD V1 **** Q2HUM2_MEDTR)%3B contains Interpro domain(s) IPR000648 Oxysterol-binding protein	2	2
contig10324	-	Solyc07g064590.1.1	Ubiquitin thioesterase OTU1 (AHRD V1 **** B0XED2_CULQU)%3B contains Interpro domain(s) IPR003323 Ovarian tumour%2C otubain	2	2
contig10325	-	Solyc01g056720.1.1	Aquaporin SIP12 (AHRD V1 ***- D8FSL5_GOSHI)%3B contains Interpro domain(s) IPR000425 Major intrinsic protein	2	2
contig10326	-	Solyc01g088320.1.1	AT5g06970/MOJ9_14 (AHRD V1 ***- Q8RX56_ARATH)%3B contains Interpro domain(s) IPR008528 Protein of unknown function DUF810	1	0
contig10327	-	Solyc02g087890.1.1	Unknown Protein (AHRD V1)	4	4
contig10328	-	Solyc01g111890.1.1	F-box/LRR-repeat protein 14 (AHRD V1 *-*- B5X1Y2_SALSA)%3B contains Interpro domain(s) IPR001810 Cyclin-like F-box	2	2
contig10329	-	Solyc07g065450.1.1	Calcium-activated outward-rectifying potassium channel 1 (AHRD V1 **** B6TSL7_MAIZE)%3B contains Interpro domain(s) IPR013099 Ion transport 2	2	2
contig1033	-	Solyc02g055530.1.1	ABC transporter G family member 31 (AHRD V1 ***- AB31G_ARATH)%3B contains Interpro domain(s) IPR013525 ABC-2 type transporter	1	0
contig10330	-	Solyc02g081740.1.1	Acyltransferase (Fragment) (AHRD V1 **-- C1JZ77_9SOLA)%3B contains Interpro domain(s) IPR003480 Transferase	2	2
contig10331	-	Solyc02g062430.1.1	D-lactate dehydrogenase 2 mitochondrial (AHRD V1 **-* A5DXM0_LODEL)%3B contains Interpro domain(s) IPR004113 FAD-linked oxidase%2C C-terminal	2	2
contig10332	-	Solyc02g049100.1.1	Unknown Protein (AHRD V1)	1	0
contig10333	-	Solyc02g062640.1.1	Pantetheine-phosphate adenylyltransferase (AHRD V1 **** A8NED5_COPC7)%3B contains Interpro domain(s) IPR004820 Cytidylyltransferase	2	2
contig10334	-	Solyc05g032700.1.1	Unknown Protein (AHRD V1)	2	2
contig10335	-	Solyc08g081310.1.1	Os10g0358600 protein (Fragment) (AHRD V1 ***- Q0IY80_ORYSJ)	2	2
contig10336	-	Solyc06g008080.1.1	Cullin 1B (AHRD V1 ***- Q711G7_TOBAC)%3B contains Interpro domain(s) IPR016159 Cullin repeat-like	2	2
contig10337	-	Solyc11g011660.1.1	Auxin-induced SAUR-like protein (AHRD V1 ***- Q8S348_CAPAN)%3B contains Interpro domain(s) IPR003676 Auxin responsive SAUR protein	1	0
contig10338	-	Solyc06g035810.1.1	Dehydration-responsive family protein (AHRD V1 **-- D7M5L0_ARALY)%3B contains Interpro domain(s) IPR004159 Protein of unknown function DUF248%2C methyltransferase putative	1	0
contig10339	-	Solyc04g064470.1.1	Dehydroascorbate reductase (Fragment) (AHRD V1 *-*- Q1G0W3_SOLLC)%3B contains Interpro domain(s) IPR004333 Transcription factor%2C SBP-box	2	2
contig1034	-	Solyc02g033030.1.1	Unknown Protein (AHRD V1)	2	2
contig10340	-	Solyc08g029360.1.1	Unknown Protein (AHRD V1)	1	0
contig10341	-	Solyc06g060690.1.1	Receptor-like protein kinase At5g59670 (AHRD V1 **** RLK7_ARATH)%3B contains Interpro domain(s) IPR002290 Serine/threonine protein kinase	2	2
contig10342	-	Solyc10g076720.1.1	Unknown Protein (AHRD V1)	2	2
contig10343	-	Solyc10g076320.1.1	Protein phosphatase 2c (AHRD V1 ***- A6NA79_MEDTR)%3B contains Interpro domain(s) IPR015655 Protein phosphatase 2C	2	2
contig10344	-	Solyc08g081080.1.1	Oxidoreductase/ transition metal ion binding protein (AHRD V1 **-- D7MCM0_ARALY)	2	2
contig10345	-	Solyc12g017840.1.1	Protein kinase family protein (AHRD V1 ***- Q1PF03_ARATH)%3B contains Interpro domain(s) IPR006016 UspA	2	2
contig10346	-	Solyc09g090630.1.1	Histone-lysine N-methyltransferase (AHRD V1 *-*- B6K768_SCHJY)%3B contains Interpro domain(s) IPR001214 SET	2	2
contig10347	-	Solyc01g079130.1.1	Polygalacturonase (AHRD V1 ***- B6TPQ7_MAIZE)%3B contains Interpro domain(s) IPR012334 Pectin lyase fold	3	2
contig10348	-	Solyc06g065250.1.1	Mutator-like transposase-like protein (AHRD V1 ***- Q9FFD3_ARATH)%3B contains Interpro domain(s) IPR004332 Transposase%2C MuDR%2C plant	2	2
contig10349	-	Solyc04g082920.1.1	Chlorophyll a-b binding protein%2C chloroplastic (AHRD V1 **** CB2_PHYPA)%3B contains Interpro domain(s) IPR001344 Chlorophyll A-B binding protein	2	2
contig1035	-	Solyc05g006330.1.1	Unknown Protein (AHRD V1)	2	2
contig10350	-	Solyc03g005690.1.1	Cysteine-rich repeat secretory protein 3 (AHRD V1 ***- CRR3_ARATH)%3B contains Interpro domain(s) IPR002902 Protein of unknown function DUF26	2	2
contig10351	-	Solyc06g036880.1.1	Non-LTR retroelement reverse transcriptase-like protein (AHRD V1 **-- Q9FNA7_ARATH)%3B contains Interpro domain(s) IPR015706 RNA-directed DNA polymerase (reverse transcriptase)%2C related	2	2
contig10352	-	Solyc11g022520.1.1	Mutator-like transposase (AHRD V1 ***- Q9SHX1_ARATH)%3B contains Interpro domain(s) IPR018289 MULE transposase%2C conserved domain	2	2
contig10353	-	Solyc01g102310.1.1	Unknown Protein (AHRD V1)	2	2
contig10354	-	Solyc08g076140.1.1	Phosphomevalonate kinase (AHRD V1 ***- Q944G1_HEVBR)%3B contains Interpro domain(s) IPR016005 Phosphomevalonate kinase%2C ERG8	2	2
contig10355	-	Solyc08g066200.1.1	Poly(A) polymerase (AHRD V1 ***- D7M9N5_ARALY)%3B contains Interpro domain(s) IPR007012 Poly(A) polymerase%2C central region	2	2
contig10356	-	Solyc08g062660.1.1	Ran GTPase binding protein (AHRD V1 **** C4R913_PICPG)%3B contains Interpro domain(s) IPR000156 Ran Binding Protein 1	2	2
contig10357	-	Solyc06g083790.1.1	Succinyl-CoA ligase (AHRD V1 **** B4D5D9_9BACT)%3B contains Interpro domain(s) IPR005809 Succinyl-CoA synthetase%2C beta subunit	2	2
contig10358	-	Solyc01g096840.1.1	Os02g0794300 protein (Fragment) (AHRD V1 *-*- Q0DWU9_ORYSJ)%3B contains Interpro domain(s) IPR007573 Protein of unknown function DUF566	2	2
contig10359	-	Solyc02g061790.1.1	Activated RNA polymerase II transcriptional coactivator p15 (AHRD V1 **** C1BJV8_OSMMO)%3B contains Interpro domain(s) IPR003173 Transcriptional coactivator p15	4	4
contig1036	-	Solyc01g098080.1.1	BY-inesin-like protein 5 (AHRD V1 ***- Q9AVP5_TOBAC)%3B contains Interpro domain(s) IPR001752 Kinesin%2C motor region	2	2
contig10360	-	Solyc10g080460.1.1	MYB transcription factor (AHRD V1 *--- Q5IWM2_WHEAT)%3B contains Interpro domain(s) IPR006447 Myb-like DNA-binding region%2C SHAQKYF class	2	2
contig10361	-	Solyc08g079930.1.1	Subtilisin-like protease (AHRD V1 **-- Q9LWA4_SOLLC)%3B contains Interpro domain(s) IPR015500 Peptidase S8%2C subtilisin-related	3	2
contig10362	-	Solyc03g026230.1.1	Multidrug resistance protein mdtK (AHRD V1 *-*- MDTK_ENT38)%3B contains Interpro domain(s) IPR002528 Multi antimicrobial extrusion protein MatE	4	4
contig10363	-	Solyc07g007390.1.1	At1g62390-like protein (Fragment) (AHRD V1 *--- C0JCT9_9BRAS)%3B contains Interpro domain(s) IPR011990 Tetratricopeptide-like helical	2	2
contig10364	-	Solyc03g058230.1.1	Ycf1 (AHRD V1 ***- D2KLR1_OLEEU)%3B contains Interpro domain(s) IPR008896 Ycf1	1	0
contig10365	-	Solyc03g033530.1.1	DNA lyase (AHRD V1 **** A4URR7_COCIM)%3B contains Interpro domain(s) IPR004808 Exodeoxyribonuclease III xth	2	2
contig10366	-	Solyc10g055420.1.1	Unknown Protein (AHRD V1)	2	2
contig10367	-	Solyc01g009610.1.1	Unknown Protein (AHRD V1)	2	2
contig10368	-	Solyc00g005000.1.1	Aspartic proteinase nepenthesin I (AHRD V1 **-- A9ZMF9_NEPAL)%3B contains Interpro domain(s) IPR001461 Peptidase A1	2	2
contig10369	-	Solyc05g013870.1.1	Sieve element-occluding protein 3 (AHRD V1 **-- B5THF7_MEDTR)	3	0
contig1037	-	Solyc02g078810.1.1	Bromodomain protein (AHRD V1 ***- B9H245_POPTR)%3B contains Interpro domain(s) IPR001487 Bromodomain	2	2
contig10370	-	Solyc10g074510.1.1	SEC1 family transport protein SLY1 (AHRD V1 ***- B6K4E3_SCHJY)%3B contains Interpro domain(s) IPR001619 Sec1-like protein	1	0
contig10371	-	Solyc05g046150.1.1	Major latex-like protein (AHRD V1 **-- B5THI3_PANGI)%3B contains Interpro domain(s) IPR000916 Bet v I allergen	4	2
contig10372	-	Solyc06g005530.1.1	FPF1 protein (AHRD V1 **-- O24340_SINAL)	4	4
contig10373	-	Solyc01g057690.1.1	Unknown Protein (AHRD V1)	1	0
contig10374	-	Solyc06g010080.1.1	Unknown Protein (AHRD V1)	2	2
contig10375	-	Solyc03g052990.1.1	Cation-efflux pump fieF (AHRD V1 **-- FIEF_CITK8)%3B contains Interpro domain(s) IPR002524 Cation efflux protein	2	2
contig10376	-	Solyc01g006330.1.1	PAP fibrillin family protein (AHRD V1 *-*- B7KDB3_CYAP7)%3B contains Interpro domain(s) IPR006843 PAP fibrillin	2	2
contig10377	-	Solyc10g008920.1.1	Unknown Protein (AHRD V1)%3B contains Interpro domain(s) IPR012337 Polynucleotidyl transferase%2C ribonuclease H fold	2	2
contig10378	-	Solyc07g064770.1.1	Unknown Protein (AHRD V1)	2	2
contig10379	-	Solyc03g044910.1.1	GNS1/SUR4 membrane family protein (AHRD V1 ***- D7MBD4_ARALY)%3B contains Interpro domain(s) IPR002076 GNS1/SUR4 membrane protein	2	2
contig1038	-	Solyc11g072040.1.1	GDSL esterase/lipase At1g71250 (AHRD V1 ***- GDL28_ARATH)%3B contains Interpro domain(s) IPR001087 Lipase%2C GDSL	2	2
contig10380	-	Solyc09g065970.1.1	Mutator-like transposase (AHRD V1 ***- Q9SHX1_ARATH)%3B contains Interpro domain(s) IPR006564 Zinc finger%2C PMZ-type	2	2
contig10381	-	Solyc07g039190.1.1	Unknown Protein (AHRD V1)	2	2
contig10382	-	Solyc03g045020.1.1	Aromatic L-amino acid decarboxylase (AHRD V1 **** A6BM84_ROSDA)%3B contains Interpro domain(s) IPR010977 Aromatic-L-amino-acid decarboxylase	2	2
contig10383	-	Solyc01g068550.1.1	O-methyltransferase (AHRD V1 ***- A5HJZ9_VITVI)%3B contains Interpro domain(s) IPR016461 O-methyltransferase%2C COMT%2C eukaryota	2	2
contig10384	-	Solyc02g088960.1.1	Unknown Protein (AHRD V1)	1	0
contig10385	-	Solyc01g005710.1.1	Leucine-rich repeat receptor-like protein kinase PEPR2 (AHRD V1 *--- PEPR2_ARATH)%3B contains Interpro domain(s) IPR013210 Leucine-rich repeat%2C N-terminal	2	0
contig10386	-	Solyc10g081480.1.1	Genomic DNA chromosome 5 P1 clone MPA22 (AHRD V1 ***- Q9FGI8_ARATH)	2	2
contig10387	-	Solyc07g007040.1.1	Zinc finger CCCH-type with G patch domain-containing protein (AHRD V1 *--- ZGPAT_NEMVE)%3B contains Interpro domain(s) IPR000467 D111/G-patch	2	2
contig10388	-	Solyc04g018100.1.1	Sodium/hydrogen exchanger Na+ H+ antiporter (AHRD V1 *--* Q8IET0_PLAF7)%3B contains Interpro domain(s) IPR018418 Na+/H+ exchanger%2C isoforms 7/8%2C conserved region	2	2
contig10389	-	Solyc00g022210.1.1	Non-LTR retroelement reverse transcriptase-like (AHRD V1 *--- Q9LVQ1_ARATH)%3B contains Interpro domain(s) IPR015706 RNA-directed DNA polymerase (reverse transcriptase)%2C related	2	2
contig1039	-	Solyc07g043510.1.1	Cysteine-type peptidase (AHRD V1 **** B6U3W2_MAIZE)%3B contains Interpro domain(s) IPR003323 Ovarian tumour%2C otubain	1	0
contig10390	-	Solyc11g006470.1.1	AT5G22070 protein (Fragment) (AHRD V1 ***- B9DHZ2_ARATH)%3B contains Interpro domain(s) IPR004949 Protein of unknown function DUF266%2C plant	2	2
contig10391	-	Solyc11g017260.1.1	Pol polyprotein (AHRD V1 *-*- POL_GALV)%3B contains Interpro domain(s) IPR001584 Integrase%2C catalytic core	38	0
contig10392	-	Solyc11g044250.1.1	Glutathione-regulated potassium-efflux system protein (AHRD V1 ***- B3CM92_WOLPP)%3B contains Interpro domain(s) IPR006153 Cation/H+ exchanger	2	2
contig10393	-	Solyc04g082440.1.1	U-box domain-containing protein (AHRD V1 **-- D7KBV1_ARALY)%3B contains Interpro domain(s) IPR011989 Armadillo-like helical	2	2
contig10394	-	Solyc12g017630.1.1	Nucleolar essential protein 1 (AHRD V1 **-- B0WB67_CULQU)%3B contains Interpro domain(s) IPR005304 Ribosomal biogenesis%2C methyltransferase%2C EMG1/NEP1	2	2
contig10395	-	Solyc07g045370.1.1	Las1-like family protein expressed (AHRD V1 ***- Q2QWN0_ORYSJ)%3B contains Interpro domain(s) IPR007174 Las1-like	2	2
contig10396	-	Solyc06g074190.1.1	Os04g0625000 protein (Fragment) (AHRD V1 *-*- Q0J9Y7_ORYSJ)	2	2
contig10397	-	Solyc10g045550.1.1	Ras-related protein Rab-25 (AHRD V1 ***- RAB25_BOVIN)%3B contains Interpro domain(s) IPR015595 Rab11-related	4	2
contig10398	-	Solyc04g025920.1.1	Unknown Protein (AHRD V1);Ontology_term=GO:0016740	2	2
contig10399	-	Solyc03g082480.1.1	SS18 protein (AHRD V1 *--- Q6FGL9_HUMAN)%3B contains Interpro domain(s) IPR007726 SSXT	2	2
contig104	-	Solyc01g105650.1.1	1-aminocyclopropane-1-carboxylate oxidase (AHRD V1 **-- ACCO_MUSAC)%3B contains Interpro domain(s) IPR005123 Oxoglutarate and iron-dependent oxygenase	3	2
contig1040	-	Solyc03g044150.1.1	Subtilisin-like protease (AHRD V1 ***- A9XG40_TOBAC)%3B contains Interpro domain(s) IPR015500 Peptidase S8%2C subtilisin-related	2	2
contig10400	-	Solyc03g005990.1.1	BES1/BZR1 homolog protein 4 (AHRD V1 **-- BEH4_ARATH)%3B contains Interpro domain(s) IPR008540 BZR1%2C transcriptional repressor	2	2
contig10401	-	Solyc10g080560.1.1	DNA-3-methyladenine glycosylase (AHRD V1 **** B6U4R7_MAIZE)%3B contains Interpro domain(s) IPR003180 Methylpurine-DNA glycosylase (MPG)	2	2
contig10402	-	Solyc01g091560.1.1	Thioesterase family protein (AHRD V1 **** D7LS72_ARALY)%3B contains Interpro domain(s) IPR006683 Thioesterase superfamily	2	2
contig10403	-	Solyc05g007950.1.1	Ribonuclease T2 (AHRD V1 ***- Q6A3R1_SOLLC)%3B contains Interpro domain(s) IPR001568 Ribonuclease T2	3	2
contig10404	-	Solyc10g078900.1.1	RING finger protein 5 (AHRD V1 *--- B6SUD6_MAIZE)%3B contains Interpro domain(s) IPR018957 Zinc finger%2C C3HC4 RING-type	2	2
contig10405	-	Solyc10g007300.1.1	Unknown Protein (AHRD V1)	2	2
contig10406	-	Solyc08g007650.1.1	Subtilisin-like protease (AHRD V1 **-- Q9LWA3_SOLLC)%3B contains Interpro domain(s) IPR015500 Peptidase S8%2C subtilisin-related	2	2
contig10407	-	Solyc05g026540.1.1	Transmembrane protein 214 (AHRD V1 *-*- TM214_BOVIN)	2	2
contig10408	-	Solyc10g051010.1.1	Pentatricopeptide repeat-containing protein (AHRD V1 ***- D7MF65_ARALY)%3B contains Interpro domain(s) IPR002885 Pentatricopeptide repeat	2	2
contig10409	-	Solyc11g044220.1.1	Unknown Protein (AHRD V1)	2	2
contig1041	-	Solyc02g090980.1.1	Protein serine/threonine kinase (AHRD V1 ***- D3BP85_POLPA)%3B contains Interpro domain(s) IPR002290 Serine/threonine protein kinase	1	0
contig10410	-	Solyc12g057090.1.1	Purine permease family protein (AHRD V1 **-- D7MCV2_ARALY)%3B contains Interpro domain(s) IPR004853 Protein of unknown function DUF250	2	0
contig10411	-	Solyc05g026020.1.1	Unknown Protein (AHRD V1)	2	2
contig10412	-	Solyc07g009150.1.1	Uncharacterized aarF domain-containing protein kinase 1 (AHRD V1 **-- ADCK1_HUMAN)%3B contains Interpro domain(s) IPR004147 ABC-1	2	2
contig10413	-	Solyc01g021600.1.1	Disease resistance response protein (AHRD V1 ***- A8IXC7_BRACM)%3B contains Interpro domain(s) IPR004265 Plant disease resistance response protein	6	4
contig10414	-	Solyc01g066600.1.1	Unknown Protein (AHRD V1)	2	2
contig10415	-	Solyc06g060050.1.1	Pentatricopeptide repeat-containing protein (AHRD V1 ***- D7M7B9_ARALY)%3B contains Interpro domain(s) IPR002885 Pentatricopeptide repeat	2	2
contig10416	-	Solyc02g081050.1.1	Receptor-like kinase (AHRD V1 *-** C6ZRP5_SOYBN)%3B contains Interpro domain(s) IPR002290 Serine/threonine protein kinase	2	2
contig10417	-	Solyc02g092770.1.1	Hydrolase alpha/beta fold family protein expressed (AHRD V1 **-* Q10J20_ORYSJ)%3B contains Interpro domain(s) IPR000073 Alpha/beta hydrolase fold-1	4	4
contig10418	-	Solyc11g010760.1.1	UDP-glucosyltransferase (AHRD V1 ***- Q8LKG3_STERE)%3B contains Interpro domain(s) IPR002213 UDP-glucuronosyl/UDP-glucosyltransferase	2	2
contig10419	-	Solyc11g006500.1.1	Charged multivesicular body protein 5 (AHRD V1 **-- B6TYU1_MAIZE)%3B contains Interpro domain(s) IPR005024 Snf7	2	2
contig1042	-	Solyc01g110790.1.1	Auxin-induced SAUR-like protein (AHRD V1 ***- Q8S351_CAPAN)%3B contains Interpro domain(s) IPR003676 Auxin responsive SAUR protein	3	0
contig10420	-	Solyc05g009480.1.1	Unknown Protein (AHRD V1)	4	4
contig10421	-	Solyc04g024390.1.1	Ulp1 protease family C-terminal catalytic domain containing protein (AHRD V1 *-*- Q60D46_SOLDE)%3B contains Interpro domain(s) IPR003653 Peptidase C48%2C SUMO/Sentrin/Ubl1	4	2
contig10422	-	Solyc11g044800.1.1	PHP domain-containing protein (AHRD V1 ***- D7L064_ARALY)%3B contains Interpro domain(s) IPR003141 Polymerase and histidinol phosphatase%2C N-terminal	2	2
contig10423	-	Solyc10g007320.1.1	Uroporphyrinogen decarboxylase (AHRD V1 **** D7L387_ARALY)%3B contains Interpro domain(s) IPR006361 Uroporphyrinogen decarboxylase HemE	2	2
contig10424	-	Solyc08g076970.1.1	Acetylornithine deacetylase or succinyl-diaminopimelate desuccinylase (AHRD V1 **-- D4MFM7_9ENTE)%3B contains Interpro domain(s) IPR011650 Peptidase M20%2C dimerisation	2	2
contig10425	-	Solyc02g083940.1.1	WD repeat protein-like (AHRD V1 **-- Q8RXD8_ARATH)%3B contains Interpro domain(s) IPR020472 G-protein beta WD-40 repeat%2C region	2	2
contig10426	-	Solyc07g040730.1.1	Unknown Protein (AHRD V1)	4	4
contig10427	-	Solyc04g081020.1.1	Zinc finger protein CONSTANS-LIKE 3 (AHRD V1 *--- COL3_ARATH)%3B contains Interpro domain(s) IPR000315 Zinc finger%2C B-box	2	2
contig10428	-	Solyc01g057190.1.1	F-box (AHRD V1 ***- Q84KQ9_PRUMU)%3B contains Interpro domain(s) IPR006527 F-box associated	2	2
contig10429	-	Solyc08g082780.1.1	Unknown Protein (AHRD V1)	1	0
contig1043	-	Solyc05g014830.1.1	Histone H2A (AHRD V1 *-*- C6TB05_SOYBN)%3B contains Interpro domain(s) IPR002119 Histone H2A	3	2
contig10430	-	Solyc01g011340.1.1	Serine/threonine-protein phosphatase (AHRD V1 **** Q6VUQ5_SOLLC)%3B contains Interpro domain(s) IPR006186 Serine/threonine-specific protein phosphatase and bis(5-nucleosyl)-tetraphosphatase	2	0
contig10431	-	Solyc08g076190.1.1	Genomic DNA chromosome 5 P1 clone MRA19 (AHRD V1 *--- Q9FK80_ARATH)	2	2
contig10432	-	Solyc07g054850.1.1	Uncharacterized GPI-anchored protein At4g28100 (AHRD V1 ***- UGPI7_ARATH)	2	2
contig10433	-	Solyc12g006220.1.1	Genomic DNA chromosome 5 P1 clone MDA7 (AHRD V1 --*- Q9FKU6_ARATH)	2	2
contig10434	-	Solyc09g005560.1.1	Zinc finger and SCAN domain containing 29 (Predicted) (AHRD V1 *--- A9X1B1_PAPAN)%3B contains Interpro domain(s) IPR017877 MYB-like	2	2
contig10435	-	Solyc01g005060.1.1	Zinc finger protein (AHRD V1 *-*- Q764N7_MALDO)%3B contains Interpro domain(s) IPR007087 Zinc finger%2C C2H2-type	2	2
contig10436	-	Solyc05g050930.1.1	UNE1-like protein (AHRD V1 ***- B2ZAQ7_GOSRA)%3B contains Interpro domain(s) IPR006943 Protein of unknown function DUF641%2C plant	2	2
contig10437	-	Solyc06g005270.1.1	F21O3.28 protein (Fragment) (AHRD V1 ***- Q9SRQ9_ARATH)	4	2
contig10438	-	Solyc05g051740.1.1	Unknown Protein (AHRD V1)	2	2
contig10439	-	Solyc10g081090.1.1	Splicing factor 3B subunit 1 (AHRD V1 **-- B3RQX5_TRIAD)%3B contains Interpro domain(s) IPR016024 Armadillo-type fold	4	4
contig1044	-	Solyc04g015830.1.1	Actin-binding protein gelsolin (AHRD V1 **-* D8UJD7_VOLCA)%3B contains Interpro domain(s) IPR007122 Gelsolin	3	2
contig10440	-	Solyc10g086370.1.1	GAI-like protein 1 (Fragment) (AHRD V1 ***- A1YWN9_9ROSI)%3B contains Interpro domain(s) IPR005202 GRAS transcription factor	2	2
contig10441	-	Solyc10g049900.1.1	Unknown Protein (AHRD V1)%3B contains Interpro domain(s) IPR007402 Protein of unknown function DUF455	1	0
contig10442	-	Solyc08g036430.1.1	Unknown Protein (AHRD V1)	2	2
contig10443	-	Solyc02g032280.1.1	Unknown Protein (AHRD V1)	2	2
contig10444	-	Solyc03g098170.1.1	Tubulin folding cofactor B (AHRD V1 **-* D7L8W6_ARALY)%3B contains Interpro domain(s) IPR000938 Cytoskeleton-associated protein%2C CAP-Gly	2	2
contig10445	-	Solyc05g026570.1.1	Unknown Protein (AHRD V1)	2	2
contig10446	-	Solyc02g092940.1.1	LRR receptor-like serine/threonine-protein kinase FEI 1 (AHRD V1 *-** FEI1_ARATH)%3B contains Interpro domain(s) IPR002290 Serine/threonine protein kinase	2	2
contig10447	-	Solyc08g081500.1.1	MYB transcription factor (AHRD V1 *--- Q9SRB0_ARATH)%3B contains Interpro domain(s) IPR017930 Myb-type HTH DNA-binding domain	1	0
contig10448	-	Solyc11g045040.1.1	Glycerophosphoryl diester phosphodiesterase family protein (AHRD V1 ***- D7KYU8_ARALY)%3B contains Interpro domain(s) IPR017946 PLC-like phosphodiesterase%2C TIM beta/alpha-barrel domain	2	2
contig10449	-	Solyc06g083720.1.1	Subtilisin-like protease (AHRD V1 **-- B6U0R8_MAIZE)%3B contains Interpro domain(s) IPR015500 Peptidase S8%2C subtilisin-related	3	2
contig1045	-	Solyc07g043200.1.1	Zinc transporter protein (AHRD V1 **** D5LMF9_9FABA)%3B contains Interpro domain(s) IPR004698 Zinc/iron permease%2C fungal and plant	2	2
contig10450	-	Solyc02g085610.1.1	G-box binding factor (AHRD V1 **** Q43449_SOYBN)%3B contains Interpro domain(s) IPR011616 bZIP transcription factor%2C bZIP-1	2	2
contig10451	-	Solyc09g091590.1.1	Ribonuclease P protein subunit p25 (AHRD V1 *--- RPP25_HUMAN)%3B contains Interpro domain(s) IPR002775 Alba%2C DNA/RNA-binding protein	2	2
contig10452	-	Solyc10g081370.1.1	Small nuclear ribonucleoprotein F (AHRD V1 **-- B6TPP2_MAIZE)%3B contains Interpro domain(s) IPR016487 Small nuclear ribonucleoprotein SmF	2	2
contig10453	-	Solyc02g094200.1.1	Nuclear transport factor 2 (AHRD V1 ***- B3TLR5_ELAGV)%3B contains Interpro domain(s) IPR018222 Nuclear transport factor 2%2C Eukaryote	2	2
contig10454	-	Solyc11g011410.1.1	Pentatricopeptide repeat-containing protein (AHRD V1 ***- D7KJT0_ARALY)%3B contains Interpro domain(s) IPR002885 Pentatricopeptide repeat	2	2
contig10455	-	Solyc03g116100.1.1	MYB transcription factor (AHRD V1 **-* Q6R036_ARATH)%3B contains Interpro domain(s) IPR015495 Myb transcription factor	2	2
contig10456	-	Solyc01g108960.1.1	Unknown Protein (AHRD V1)	2	2
contig10457	-	Solyc03g117040.1.1	X1 (Fragment) (AHRD V1 ***- Q3T7E6_ZEAMM)%3B contains Interpro domain(s) IPR005379 Region of unknown function XH	2	2
contig10458	-	Solyc07g062520.1.1	Cytochrome P450 (AHRD V1 ***- A9ZT56_COPJA)%3B contains Interpro domain(s) IPR002401 Cytochrome P450%2C E-class%2C group I	3	0
contig10459	-	Solyc12g096980.1.1	Auxin responsive protein (AHRD V1 ***- B3U2A2_CUCSA)%3B contains Interpro domain(s) IPR003311 AUX/IAA protein	4	4
contig1046	-	Solyc11g033280.1.1	ATP-dependent RNA helicase FAL1 (AHRD V1 ***- A8NX16_COPC7)%3B contains Interpro domain(s) IPR011545 DNA/RNA helicase%2C DEAD/DEAH box type%2C N-terminal	2	2
contig10460	-	Solyc10g017910.1.1	Photosystem I P700 chlorophyll a apoprotein A2 (AHRD V1 ***- D3WCZ9_XIMAM)%3B contains Interpro domain(s) IPR001280 Photosystem I psaA and psaB	2	0
contig10461	-	Solyc02g064770.1.1	Hydrolase alpha/beta fold family protein expressed (AHRD V1 **-* Q10J20_ORYSJ)%3B contains Interpro domain(s) IPR000073 Alpha/beta hydrolase fold-1	4	4
contig10462	-	Solyc03g007960.1.1	Carotene beta-hydroxylase (AHRD V1 **** Q0GGX1_SOLLC)%3B contains Interpro domain(s) IPR006694 Fatty acid hydroxylase	2	2
contig10463	-	Solyc11g021000.1.1	RNA-directed DNA polymerase (Reverse transcriptase) (AHRD V1 **-- Q2HS45_MEDTR)%3B contains Interpro domain(s) IPR015706 RNA-directed DNA polymerase (reverse transcriptase)%2C related	2	2
contig10464	-	Solyc02g084610.1.1	Leucine-rich repeat receptor-like protein kinase (AHRD V1 **-* Q9M0G7_ARATH)%3B contains Interpro domain(s) IPR001611 Leucine-rich repeat	2	2
contig10465	-	Solyc07g037960.1.1	Ectonucleotide pyrophosphatase/phosphodiesterase 1 (AHRD V1 **** B6SGJ5_MAIZE)%3B contains Interpro domain(s) IPR002591 Type I phosphodiesterase/nucleotide pyrophosphatase/phosphate transferase	2	2
contig10466	-	Solyc10g062130.1.1	Unknown Protein (AHRD V1)	2	2
contig10467	-	Solyc02g068130.1.1	Mitochondrial import receptor subunit TOM20 (AHRD V1 ***- B3TM32_ELAGV)%3B contains Interpro domain(s) IPR010547 Plant specific mitochondrial import receptor subunit TOM20	2	2
contig10468	-	Solyc03g063350.1.1	Chaperone protein dnaJ (AHRD V1 *-*- A3WC91_9SPHN)%3B contains Interpro domain(s) IPR001623 Heat shock protein DnaJ%2C N-terminal	2	2
contig10469	-	Solyc01g011350.1.1	cDNA clone J013057D02 full insert sequence (AHRD V1 **-- B7EBX1_ORYSJ)	2	2
contig1047	-	Solyc07g063230.1.1	Choline transporter like family (AHRD V1 ***- C1E2U6_9CHLO)%3B contains Interpro domain(s) IPR007603 Protein of unknown function DUF580	2	2
contig10470	-	Solyc04g051470.1.1	Unknown Protein (AHRD V1)	2	2
contig10471	-	Solyc03g119480.1.1	Unknown Protein (AHRD V1)	1	0
contig10472	-	Solyc03g116510.1.1	Unknown Protein (AHRD V1)	3	2
contig10473	-	Solyc12g027510.1.1	Helicase-like protein (AHRD V1 ***- Q69V29_ORYSJ)%3B contains Interpro domain(s) IPR010285 Protein of unknown function DUF889%2C eukaryote	0 ( Vector Masked Out )	0
contig10474	-	Solyc10g062020.1.1	NADH dehydrogenase subunit 5 (Fragment) (AHRD V1 *-*- B0L4M7_9MAGN)%3B contains Interpro domain(s) IPR001516 NADH:ubiquinone oxidoreductase%2C chain 5/L%2C N-terminal	1	0
contig10475	-	Solyc05g006960.1.1	Homeobox-leucine zipper protein ATHB-54 (AHRD V1 ***- ATB54_ARATH)%3B contains Interpro domain(s) IPR000504 RNA recognition motif%2C RNP-1	2	2
contig10476	-	Solyc01g010870.1.1	Dehydration-responsive family protein (AHRD V1 ***- D7KPN7_ARALY)%3B contains Interpro domain(s) IPR004159 Protein of unknown function DUF248%2C methyltransferase putative	2	2
contig10477	-	Solyc08g068200.1.1	GTP binding protein (AHRD V1 **** D7M3R1_ARALY)%3B contains Interpro domain(s) IPR019987 GTP-binding protein%2C ribosome biogenesis%2C YsxC	2	2
contig10478	-	Solyc06g008710.1.1	Cullin 1B (AHRD V1 ***- Q711G7_TOBAC)%3B contains Interpro domain(s) IPR001373 Cullin%2C N-terminal	3	2
contig10479	-	Solyc05g016330.1.1	Cytochrome P450 (AHRD V1 ***- B9HCD6_POPTR)%3B contains Interpro domain(s) IPR002401 Cytochrome P450%2C E-class%2C group I	3	0
contig1048	-	Solyc04g050300.1.1	Unknown Protein (AHRD V1)	2	2
contig10480	-	Solyc06g066740.1.1	Ran binding protein 3 (AHRD V1 *-*- Q6IP83_XENLA)%3B contains Interpro domain(s) IPR000156 Ran Binding Protein 1	4	4
contig10481	-	Solyc04g077060.1.1	KH domain-containing protein (AHRD V1 **-- D7KHT7_ARALY)%3B contains Interpro domain(s) IPR018111 K Homology%2C type 1%2C subgroup	2	2
contig10482	-	Solyc06g005800.1.1	Serine/threonine-protein phosphatase (AHRD V1 **** Q9SPE2_MALDO)%3B contains Interpro domain(s) IPR006186 Serine/threonine-specific protein phosphatase and bis(5-nucleosyl)-tetraphosphatase	1	0
contig10483	-	Solyc09g072870.1.1	50S ribosomal protein L14 (AHRD V1 ***- RL14_DEHE1)%3B contains Interpro domain(s) IPR000218 Ribosomal protein L14b/L23e	3	0
contig10484	-	Solyc01g109760.1.1	Nodulin family protein (AHRD V1 ***- D7MWD3_ARALY)%3B contains Interpro domain(s) IPR010658 Nodulin-like	2	2
contig10485	-	Solyc06g064750.1.1	NBS-coding resistance gene analog (Fragment) (AHRD V1 *-*- B3V819_TOBAC)%3B contains Interpro domain(s) IPR002182 NB-ARC	2	2
contig10486	-	Solyc09g076010.1.1	PHD finger family protein (AHRD V1 *--- D7MI23_ARALY)%3B contains Interpro domain(s) IPR019787 Zinc finger%2C PHD-finger	2	2
contig10487	-	Solyc03g098750.1.1	Unknown Protein (AHRD V1)	2	2
contig10488	-	Solyc10g082020.1.1	Cytokinin riboside 5%26apos%3B-monophosphate phosphoribohydrolase LOG (AHRD V1 **-- LOG_ORYSJ)%3B contains Interpro domain(s) IPR005269 Conserved hypothetical protein CHP00730	2	2
contig10489	-	Solyc07g055860.1.1	Serine/threonine-protein phosphatase 5 (AHRD V1 **** B6TKH0_MAIZE)%3B contains Interpro domain(s) IPR011236 Protein phosphatase 5	2	2
contig1049	-	Solyc01g065930.1.1	Unknown Protein (AHRD V1)	2	2
contig10490	-	Solyc03g005430.1.1	Ubiquitin carboxyl-terminal hydrolase family protein expressed (AHRD V1 *--- Q2R2A3_ORYSJ)%3B contains Interpro domain(s) IPR002083 MATH	2	2
contig10491	-	Solyc08g080350.1.1	Unknown Protein (AHRD V1)	2	2
contig10492	-	Solyc09g008050.1.1	UDP-glucose glucosyltransferase (AHRD V1 **** B6EWY8_LYCBA)%3B contains Interpro domain(s) IPR002213 UDP-glucuronosyl/UDP-glucosyltransferase	2	2
contig10493	-	Solyc03g096560.1.1	Ulp1 protease family C-terminal catalytic domain containing protein (AHRD V1 *-*- Q60D46_SOLDE)%3B contains Interpro domain(s) IPR003653 Peptidase C48%2C SUMO/Sentrin/Ubl1	0 ( Repeat Masked Out )	0
contig10494	-	Solyc11g012970.1.1	Aminoacylase-1 (AHRD V1 ***- B6TNG9_MAIZE)%3B contains Interpro domain(s) IPR010159 N-acyl-L-amino-acid amidohydrolase	2	2
contig10495	-	Solyc10g038120.1.1	Coatomer subunit delta (AHRD V1 ***- B6TDR8_MAIZE)%3B contains Interpro domain(s) IPR008968 Clathrin adaptor%2C mu subunit%2C C-terminal	2	2
contig10496	-	Solyc05g018070.1.1	Mutator-like transposase (AHRD V1 ***- Q9SKM2_ARATH)%3B contains Interpro domain(s) IPR018289 MULE transposase%2C conserved domain	2	0
contig10497	-	Solyc05g008230.1.1	U-box domain-containing protein 11 (AHRD V1 **-- PUB11_ARATH)%3B contains Interpro domain(s) IPR011989 Armadillo-like helical	4	4
contig10498	-	Solyc02g080360.1.1	Unknown Protein (AHRD V1)	4	4
contig10499	-	Solyc03g096860.1.1	Fiber protein Fb34 (AHRD V1 ***- Q6T7D3_GOSBA)%3B contains Interpro domain(s) IPR009606 Protein of unknown function DUF1218	2	2
contig105	-	Solyc03g115650.1.1	Eukaryotic translation initiation factor 5A (AHRD V1 **** D6N3G5_GOSHI)%3B contains Interpro domain(s) IPR001884 Translation elongation factor%2C IF5A	3	2
contig1050	-	Solyc02g011780.1.1	NAD(P)H-quinone oxidoreductase subunit I chloroplastic (AHRD V1 ***- B2XW67_9ASTR)	2	2
contig10500	-	Solyc02g089020.1.1	Transcription factor (Fragment) (AHRD V1 *-*- D6MK40_9ASPA)%3B contains Interpro domain(s) IPR005333 Transcription factor%2C TCP	2	2
contig10501	-	Solyc05g015870.1.1	Unknown Protein (AHRD V1)	2	2
contig10502	-	Solyc03g051650.1.1	Unknown Protein (AHRD V1)	1	0
contig10503	-	Solyc04g049900.1.1	Mutator-like transposase-like (AHRD V1 *-*- Q9FH11_ARATH)%3B contains Interpro domain(s) IPR004332 Transposase%2C MuDR%2C plant	3	2
contig10504	-	Solyc10g037990.1.1	Unknown Protein (AHRD V1)	2	2
contig10505	-	Solyc03g116450.1.1	Stigma-specific protein Stig1 (AHRD V1 **-- A2Q6A5_MEDTR)%3B contains Interpro domain(s) IPR006969 Stigma-specific protein Stig1	2	2
contig10506	-	Solyc01g059940.1.1	Pectinesterase inhibitor (AHRD V1 *-*- A2Q2X5_MEDTR)%3B contains Interpro domain(s) IPR006501 Pectinesterase inhibitor	2	2
contig10507	-	Solyc11g028140.1.1	Ycf2 (AHRD V1 ***- D2KLP5_OLEEU)%3B contains Interpro domain(s) IPR008543 Chloroplast Ycf2	2	2
contig10508	-	Solyc10g047650.1.1	p8MTCP1 (AHRD V1 ***- B6TKB9_MAIZE)%3B contains Interpro domain(s) IPR010625 CHCH	2	2
contig10509	-	Solyc10g045430.1.1	Phosphoglycerate mutase family protein (AHRD V1 ***- C1DZH2_9CHLO)%3B contains Interpro domain(s) IPR013078 Phosphoglycerate mutase	2	2
contig1051	-	Solyc01g104270.1.1	Os12g0283800 protein (Fragment) (AHRD V1 *-*- Q0INW6_ORYSJ);Ontology_term=GO:0005524	2	2
contig10510	-	Solyc09g074190.1.1	Baculoviral IAP repeat-containing 2 (AHRD V1 *--- Q6P6S1_RAT)%3B contains Interpro domain(s) IPR001841 Zinc finger%2C RING-type	1	0
contig10511	-	Solyc10g006640.1.1	BHLH transcription factor-like protein (AHRD V1 *-*- Q5ZAK6_ORYSJ)%3B contains Interpro domain(s) IPR011598 Helix-loop-helix DNA-binding	2	2
contig10512	-	Solyc09g005140.1.1	Unknown Protein (AHRD V1)	2	2
contig10513	-	Solyc08g007640.1.1	Disease resistance protein I2 (AHRD V1 ***- Q9XET3_SOLLC)%3B contains Interpro domain(s) IPR001611 Leucine-rich repeat	4	2
contig10514	-	Solyc10g076200.1.1	Non-specific lipid-transfer protein (AHRD V1 ***- A7UGH2_SOLTU)%3B contains Interpro domain(s) IPR013770 Plant lipid transfer protein and hydrophobic protein%2C helical	3	2
contig10515	-	Solyc01g006800.1.1	Methionine aminopeptidase (AHRD V1 ***- B9ST99_RICCO)%3B contains Interpro domain(s) IPR002468 Peptidase M24A%2C methionine aminopeptidase%2C subfamily 2	2	2
contig10516	-	Solyc10g051150.1.1	Genomic DNA chromosome 5 P1 clone MDN11 (AHRD V1 *-*- Q9FI29_ARATH)	2	2
contig10517	-	Solyc03g080110.1.1	Metal ion binding protein (AHRD V1 *-*- B6TZ00_MAIZE)%3B contains Interpro domain(s) IPR006121 Heavy metal transport/detoxification protein	2	2
contig10518	-	Solyc12g005480.1.1	Targeting protein for Xklp2 containing protein expressed (AHRD V1 *--- Q10Q22_ORYSJ)%3B contains Interpro domain(s) IPR009675 Targeting for Xklp2	2	2
contig10519	-	Solyc06g005210.1.1	Cytochrome P450 like_TBP (AHRD V1 ***- O04892_TOBAC)	4	0
contig1052	-	Solyc02g088290.1.1	Guanine nucleotide exchange factor-like protein (AHRD V1 *--- Q9LZX8_ARATH)%3B contains Interpro domain(s) IPR000904 SEC7-like	2	2
contig10520	-	Solyc10g080710.1.1	Asparaginyl-tRNA synthetase 2 (AHRD V1 **** D7L6K3_ARALY)%3B contains Interpro domain(s) IPR004522 Asparaginyl-tRNA synthetase%2C class IIb	2	2
contig10521	-	Solyc10g018800.1.1	Unknown Protein (AHRD V1)	1	0
contig10522	-	Solyc09g010640.1.1	SLT1 protein (AHRD V1 **-- Q9FQY3_TOBAC);Ontology_term=GO:0006508	2	2
contig10523	-	Solyc10g050900.1.1	MADS-box transcription factor-like protein (AHRD V1 *-*- Q9M2M4_ARATH)%3B contains Interpro domain(s) IPR002100 Transcription factor%2C MADS-box	2	2
contig10524	-	Solyc02g093660.1.1	Unknown Protein (AHRD V1)	2	2
contig10525	-	Solyc06g083520.1.1	Nucleolar GTP-binding protein 2 (AHRD V1 **** B0WF29_CULQU)%3B contains Interpro domain(s) IPR014813 GNL3L/Grn1 putative GTPase	4	4
contig10526	-	Solyc05g052370.1.1	Laccase (AHRD V1 **** Q9ZP47_POPTR)%3B contains Interpro domain(s) IPR008972 Cupredoxin	2	2
contig10527	-	Solyc01g098770.1.1	Xylanase inhibitor (Fragment) (AHRD V1 **-- Q53IQ4_WHEAT)%3B contains Interpro domain(s) IPR001461 Peptidase A1	2	2
contig10528	-	Solyc09g091520.1.1	60S acidic ribosomal protein P0 (AHRD V1 ***- D7LEE5_ARALY)%3B contains Interpro domain(s) IPR001790 Ribosomal protein L10	2	2
contig10529	-	Solyc01g005400.1.1	Calcium binding protein Caleosin (AHRD V1 **-* A8N0P5_COPC7)%3B contains Interpro domain(s) IPR007736 Caleosin related	2	2
contig1053	-	Solyc11g064790.1.1	Signal peptide peptidase family protein (AHRD V1 ***- D7LQE4_ARALY)%3B contains Interpro domain(s) IPR007369 Peptidase A22B%2C signal peptide peptidase	2	2
contig10530	-	Solyc09g092390.1.1	Adenosylhomocysteinase (AHRD V1 **** Q2XTD0_SOLTU)%3B contains Interpro domain(s) IPR000043 S-adenosyl-L-homocysteine hydrolase	3	0
contig10531	-	Solyc05g013040.1.1	Guanine nucleotide exchange factor-like protein (AHRD V1 **-- Q9LZX8_ARATH)%3B contains Interpro domain(s) IPR000904 SEC7-like	2	2
contig10532	-	Solyc05g010040.1.1	Unknown Protein (AHRD V1)	3	2
contig10533	-	Solyc12g062190.1.1	Retrovirus-related Pol polyprotein from type-1 retrotransposable element R2 (Fragment) (AHRD V1 *--- PO21_NASVI)%3B contains Interpro domain(s) IPR015706 RNA-directed DNA polymerase (reverse transcriptase)%2C related	0 ( Repeat Masked Out )	0
contig10534	-	Solyc05g021300.1.1	Non-LTR retroelement reverse transcriptase-like protein (AHRD V1 *-*- Q9FMH7_ARATH)%3B contains Interpro domain(s) IPR015706 RNA-directed DNA polymerase (reverse transcriptase)%2C related	1	0
contig10535	-	Solyc10g045710.1.1	Ulp1 protease family C-terminal catalytic domain containing protein (AHRD V1 *-*- Q60D46_SOLDE)	6	0
contig10536	-	Solyc00g178340.1.1	Branched-chain-amino-acid aminotransferase (AHRD V1 ***- Q94CF8_CAPAN)%3B contains Interpro domain(s) IPR005786 Branched-chain amino acid aminotransferase II	2	2
contig10537	-	Solyc10g076360.1.1	Prenylated rab acceptor PRA1 (AHRD V1 ***- A2Q469_MEDTR)%3B contains Interpro domain(s) IPR004895 Prenylated rab acceptor PRA1	2	2
contig10538	-	Solyc04g076540.1.1	Aberrant pollen transmission 1 (AHRD V1 **-- Q4JQG0_MAIZE)%3B contains Interpro domain(s) IPR019443 Protein of unknown function FMP27%2C domain-6%2C C-terminal	4	4
contig10539	-	Solyc00g007240.1.1	Retrovirus-related Pol polyprotein from transposon TNT 1-94 (AHRD V1 ***- POLX_TOBAC)	2	0
contig1054	-	Solyc07g052650.1.1	Glycosyltransferase-like protein (AHRD V1 **-- D8QTD2_SELML)%3B contains Interpro domain(s) IPR006740 Protein of unknown function DUF604	3	2
contig10540	-	Solyc08g080160.1.1	Hydroxymethylglutaryl-CoA synthase (AHRD V1 ***- A9ZMZ7_HEVBR)%3B contains Interpro domain(s) IPR013746 Hydroxymethylglutaryl-coenzyme A synthase C-terminal	1	0
contig10541	-	Solyc04g064560.1.1	RNA exonuclease (AHRD V1 ***- B6K314_SCHJY)%3B contains Interpro domain(s) IPR006055 Exonuclease	2	2
contig10542	-	Solyc02g086420.1.1	Unknown Protein (AHRD V1)	2	2
contig10543	-	Solyc00g005470.1.1	40S ribosomal protein S9 (AHRD V1 *-*- Q6H8J2_CATRO)%3B contains Interpro domain(s) IPR001912 Ribosomal protein S4	2	2
contig10544	-	Solyc02g079720.1.1	Centrin (AHRD V1 **-- Q179F4_AEDAE)%3B contains Interpro domain(s) IPR011992 EF-Hand type	2	2
contig10545	-	Solyc04g056630.1.1	CBS domain containing protein-like (AHRD V1 ***- Q5JJJ9_ORYSJ)%3B contains Interpro domain(s) IPR000644 Cystathionine beta-synthase%2C core	2	2
contig10546	-	Solyc08g065590.1.1	Vacuolar processing enzyme (AHRD V1 **-- Q9SMD0_SOLLC)%3B contains Interpro domain(s) IPR001096 Peptidase C13%2C legumain	1	0
contig10547	-	Solyc05g007220.1.1	Kelch repeat-containing F-box family protein (AHRD V1 *-*- D7LQA8_ARALY)%3B contains Interpro domain(s) IPR015915 Kelch-type beta propeller	2	2
contig10548	-	Solyc09g074470.1.1	Kinase interacting family protein (AHRD V1 ***- D7KCF2_ARALY)%3B contains Interpro domain(s) IPR011684 KIP1-like	2	2
contig10549	-	Solyc06g074080.1.1	Histone deacetylase (AHRD V1 ***- B9HPV0_POPTR)%3B contains Interpro domain(s) IPR000286 Histone deacetylase superfamily	2	2
contig1055	-	Solyc09g065270.1.1	Ribosome recycling factor (AHRD V1 **** B6TQ52_MAIZE)%3B contains Interpro domain(s) IPR015998 Ribosome recycling factor%2C bacterial-like	2	2
contig10550	-	Solyc08g061240.1.1	Catalytic/ hydrolase (AHRD V1 **** B6TP84_MAIZE)%3B contains Interpro domain(s) IPR000073 Alpha/beta hydrolase fold-1	2	2
contig10551	-	Solyc09g098520.1.1	Nucleotide-sugar transporter UDP N-acetylglucosamine-like signal peptide 9 or more transmembrane domains (Fragment) (AHRD V1 *-** Q5CU24_CRYPV)%3B contains Interpro domain(s) IPR007271 Nucleotide-sugar transporter	2	2
contig10552	-	Solyc01g090760.1.1	GATA transcription factor 9 (AHRD V1 *-*- B6STZ1_MAIZE)%3B contains Interpro domain(s) IPR016679 Transcription factor%2C GATA%2C plant	2	2
contig10553	-	Solyc08g008040.1.1	rRNA-processing protein UTP23 homolog (AHRD V1 *--- D3PH70_9MAXI)%3B contains Interpro domain(s) IPR006984 Protein of unknown function DUF652	5	4
contig10554	-	Solyc03g114060.1.1	Os02g0742100 protein (Fragment) (AHRD V1 *-*- Q0DXN7_ORYSJ)%3B contains Interpro domain(s) IPR001025 Bromo adjacent region	2	2
contig10555	-	Solyc04g025730.1.1	Unknown Protein (AHRD V1)	2	2
contig10556	-	Solyc09g066180.1.1	Serine/threonine-protein phosphatase 7 long form homolog (AHRD V1 **-- PPP7L_ARATH)%3B contains Interpro domain(s) IPR019557 Aminotransferase-like%2C plant mobile domain	1	0
contig10557	-	Solyc01g100360.1.1	Dihydrolipoyl dehydrogenase (AHRD V1 ***- B5LAW5_CAPAN)%3B contains Interpro domain(s) IPR006258 Dihydrolipoamide dehydrogenase	2	2
contig10558	-	Solyc03g111430.1.1	Unknown Protein (AHRD V1)	2	2
contig10559	-	Solyc03g095400.1.1	Mutator-like transposase (AHRD V1 ***- Q9ZUQ8_ARATH)%3B contains Interpro domain(s) IPR018289 MULE transposase%2C conserved domain	2	0
contig1056	-	Solyc01g090340.1.1	Ethylene responsive transcription factor 1b (AHRD V1 *-*- C0J9I8_9ROSA)%3B contains Interpro domain(s) IPR001471 Pathogenesis-related transcriptional factor and ERF%2C DNA-binding	2	2
contig10560	-	Solyc09g083090.1.1	CBL-interacting protein kinase 20 (AHRD V1 ***- C4P7W9_VITVI)%3B contains Interpro domain(s) IPR002290 Serine/threonine protein kinase	1	0
contig10561	-	Solyc05g013540.1.1	Ethylene-responsive transcription factor ERF086 (AHRD V1 *-*- D7LXW6_ARALY)%3B contains Interpro domain(s) IPR001471 Pathogenesis-related transcriptional factor and ERF%2C DNA-binding	2	2
contig10562	-	Solyc01g096360.1.1	Rho GTPase activating protein 2 (AHRD V1 ***- Q6UQ72_ORYSJ)%3B contains Interpro domain(s) IPR000198 RhoGAP	2	2
contig10563	-	Solyc08g078810.1.1	Unknown Protein (AHRD V1)	2	2
contig10564	-	Solyc03g083310.1.1	Zinc finger transcription factor Gli3 (AHRD V1 *-** Q6U6Z9_DANRE)%3B contains Interpro domain(s) IPR007087 Zinc finger%2C C2H2-type	2	2
contig10565	-	Solyc06g050830.1.1	Unknown Protein (AHRD V1)	2	2
contig10566	-	Solyc12g019300.1.1	Acetolactate synthase small subunit (AHRD V1 ***- Q9SMC2_NICPL)%3B contains Interpro domain(s) IPR019455 Acetolactate synthase%2C small subunit%2C C-terminal	2	2
contig10567	-	Solyc08g048410.1.1	Ubiquitin carboxyl-terminal hydrolase (AHRD V1 ***- B9N2M4_POPTR)%3B contains Interpro domain(s) IPR001394 Peptidase C19%2C ubiquitin carboxyl-terminal hydrolase 2	2	2
contig10568	-	Solyc04g078960.1.1	Unknown Protein (AHRD V1)	2	2
contig10569	-	Solyc07g009070.1.1	Unknown Protein (AHRD V1)%3B contains Interpro domain(s) IPR008176 Gamma thionin	2	0
contig1057	-	Solyc10g084140.1.1	Ferrochelatase (AHRD V1 ***- B9RRU8_RICCO)%3B contains Interpro domain(s) IPR001015 Ferrochelatase	2	0
contig10570	-	Solyc09g015310.1.1	30S ribosomal protein S4%2C chloroplastic (Fragment) (AHRD V1 ***- RR4_SISST)%3B contains Interpro domain(s) IPR002942 RNA-binding S4	1	0
contig10571	-	Solyc07g047730.1.1	Unknown Protein (AHRD V1)%3B contains Interpro domain(s) IPR003822 Paired amphipathic helix	4	4
contig10572	-	Solyc01g068100.1.1	Squamosa promoter binding protein-like 1 (AHRD V1 *-*- Q56YT3_ARATH)%3B contains Interpro domain(s) IPR004333 Transcription factor%2C SBP-box	2	2
contig10573	-	Solyc03g031870.1.1	Acyl-CoA synthetase/AMP-acid ligase (AHRD V1 **** A4SMQ8_AERS4)%3B contains Interpro domain(s) IPR000873 AMP-dependent synthetase and ligase	1	0
contig10574	-	Solyc07g049440.1.1	GDSL esterase/lipase At2g04570 (AHRD V1 ***- GDL34_ARATH)%3B contains Interpro domain(s) IPR001087 Lipase%2C GDSL	2	2
contig10575	-	Solyc06g005750.1.1	Sterol 4-alpha-methyl-oxidase 2 (AHRD V1 **** D7KH21_ARALY)%3B contains Interpro domain(s) IPR006694 Fatty acid hydroxylase	2	2
contig10576	-	Solyc12g098820.1.1	Receptor-like kinase (AHRD V1 ***- A7VM24_MARPO)%3B contains Interpro domain(s) IPR002290 Serine/threonine protein kinase	3	2
contig10577	-	Solyc03g118440.1.1	Knotted 1-binding protein 36 (AHRD V1 ***- A0S861_TOBAC)	2	2
contig10578	-	Solyc02g085080.1.1	Transmembrane protein 53 (AHRD V1 *-*- B5X6E4_SALSA)%3B contains Interpro domain(s) IPR008547 Protein of unknown function DUF829%2C transmembrane 53	2	2
contig10579	-	Solyc06g060410.1.1	MORN repeat protein (AHRD V1 *--- A3SI83_9RHOB)%3B contains Interpro domain(s) IPR003409 MORN motif	2	2
contig1058	-	Solyc10g009240.1.1	Fatty acid elongase 3-ketoacyl-CoA synthase (AHRD V1 **** Q6DUV6_BRANA)%3B contains Interpro domain(s) IPR012392 Very-long-chain 3-ketoacyl-CoA synthase	4	4
contig10580	-	Solyc03g005760.1.1	Chlorophyll a-b binding protein 3C-like (AHRD V1 **** Q2XTE0_SOLTU)%3B contains Interpro domain(s) IPR001344 Chlorophyll A-B binding protein	4	0
contig10581	-	Solyc03g061550.1.1	Unknown Protein (AHRD V1)	1	0
contig10582	-	Solyc06g066590.1.1	Cell number regulator 10 (AHRD V1 **-- D9HP26_MAIZE)%3B contains Interpro domain(s) IPR006461 Protein of unknown function Cys-rich	4	4
contig10583	-	Solyc01g097250.1.1	Genomic DNA chromosome 5 P1 clone MJJ3 (AHRD V1 *--- Q9FFJ8_ARATH)	2	2
contig10584	-	Solyc08g006120.1.1	Mitochondrial import inner membrane translocase subunit TIM16 (AHRD V1 ***- B6UGA4_MAIZE)%3B contains Interpro domain(s) IPR005341 Protein Transporter%2C Pam16	2	2
contig10585	-	Solyc01g008810.1.1	Zinc finger family protein (AHRD V1 **-- D7LZ79_ARALY)%3B contains Interpro domain(s) IPR018957 Zinc finger%2C C3HC4 RING-type	2	2
contig10586	-	Solyc07g051870.1.1	Protein serine/threonine kinase (AHRD V1 ***- D3BP85_POLPA)%3B contains Interpro domain(s) IPR002290 Serine/threonine protein kinase	4	0
contig10587	-	Solyc03g117630.1.1	heat shock protein (AHRD V1 ***- B2D2G5_CAPSN)%3B contains Interpro domain(s) IPR013126 Heat shock protein 70	3	2
contig10588	-	Solyc03g078310.1.1	Long-chain acyl-CoA synthetase 4 (AHRD V1 *-*- B3TZ27_RICCO)	2	2
contig10589	-	Solyc10g076530.1.1	Receptor-like protein kinase At3g21340 (AHRD V1 *-*- RLK6_ARATH)%3B contains Interpro domain(s) IPR002290 Serine/threonine protein kinase	3	2
contig1059	-	Solyc06g073890.1.1	Zinc finger RING-type (AHRD V1 ***- Q2HT04_MEDTR)	2	2
contig10590	-	Solyc08g078200.1.1	H-ATPase (AHRD V1 **** Q8L6I3_ORYSJ)%3B contains Interpro domain(s) IPR006534 ATPase%2C P-type%2C plasma-membrane proton-efflux	2	2
contig10591	-	Solyc11g012750.1.1	Nuclear transcription factor Y subunit B-6 (AHRD V1 ***- B6UH02_MAIZE)%3B contains Interpro domain(s) IPR003957 Transcription factor%2C CBFA/NFYB%2C DNA topoisomerase	2	2
contig10592	-	Solyc07g042340.1.1	Mutator-like transposase (AHRD V1 *-*- Q8W3H2_ORYSA)%3B contains Interpro domain(s) IPR018289 MULE transposase%2C conserved domain	3	0
contig10593	-	Solyc01g094030.1.1	Syt1 synaptotagmin Ca2+-dependent lipid-binding protein putati (IC) (AHRD V1 *--* Q01EW7_OSTTA)%3B contains Interpro domain(s) IPR018029 C2 membrane targeting protein	4	2
contig10594	-	Solyc12g008660.1.1	Zinc finger CCCH domain-containing protein 20 (AHRD V1 ***- C3H20_ARATH)%3B contains Interpro domain(s) IPR000571 Zinc finger%2C CCCH-type	2	2
contig10595	-	Solyc01g103830.1.1	Zinc finger-homeodomain protein 2 (Fragment) (AHRD V1 **-- B0LK10_ESCCA)%3B contains Interpro domain(s) IPR006456 ZF-HD homeobox protein Cys/His-rich dimerisation region	1	0
contig10596	-	Solyc09g061830.1.1	Unknown Protein (AHRD V1)	2	2
contig10597	-	Solyc01g006100.1.1	Cytosine-specific methyltransferase (AHRD V1 *-*- B4XTS9_ELAGV)%3B contains Interpro domain(s) IPR001525 C-5 cytosine-specific DNA methylase	4	4
contig10598	-	Solyc07g032550.1.1	Unknown Protein (AHRD V1)	1	0
contig10599	-	Solyc06g009560.1.1	Helitron helicase-like protein (AHRD V1 *-*- D0P001_PHYIN)%3B contains Interpro domain(s) IPR016027 Nucleic acid-binding%2C OB-fold-like	2	2
contig106	-	Solyc12g009980.1.1	Complex interacting protein 9 (AHRD V1 ***- Q8LDX3_ARATH)%3B contains Interpro domain(s) IPR004401 Uncharacterised protein family UPF0133	2	2
contig1060	-	Solyc02g005100.1.1	Unknown Protein (AHRD V1)	2	2
contig10600	-	Solyc02g081190.1.1	1-aminocyclopropane-1-carboxylate oxidase (AHRD V1 ***- Q9ZWP2_SOLLC)%3B contains Interpro domain(s) IPR005123 Oxoglutarate and iron-dependent oxygenase	2	2
contig10601	-	Solyc03g114580.1.1	Uridine kinase (AHRD V1 *-*- C3SA58_BRADI)%3B contains Interpro domain(s) IPR000764 Uridine kinase	2	2
contig10602	-	Solyc02g065420.1.1	UPF0497 membrane protein At3g50810 (AHRD V1 ***- U497K_ARATH)%3B contains Interpro domain(s) IPR006702 Uncharacterised protein family UPF0497%2C trans-membrane plant	2	2
contig10603	-	Solyc05g006890.1.1	Eukaryotic translation initiation factor 5A (AHRD V1 **** D6N3G5_GOSHI)%3B contains Interpro domain(s) IPR001884 Translation elongation factor%2C IF5A	4	0
contig10604	-	Solyc04g024790.1.1	Unknown Protein (AHRD V1)	0 ( Repeat Masked Out )	0
contig10605	-	Solyc12g042450.1.1	Os07g0102900 protein (Fragment) (AHRD V1 *-*- Q0D974_ORYSJ)	4	2
contig10606	-	Solyc01g087560.1.1	24-sterol C-methyltransferase (AHRD V1 **** Q2QDF7_GOSHI)%3B contains Interpro domain(s) IPR013705 Sterol methyltransferase C-terminal	2	2
contig10607	-	Solyc09g072580.1.1	Chromatin modification-related protein MEAF6 (AHRD V1 *-*- EAF6_XENLA)%3B contains Interpro domain(s) IPR015418 Histone H4 acetyltransferase%2C NuA4 complex%2C Eaf6	2	2
contig10608	-	Solyc01g104490.1.1	Separin (AHRD V1 *--- C5JQX2_AJEDS)%3B contains Interpro domain(s) IPR005314 Peptidase C50%2C separase	2	2
contig10609	-	Solyc02g086490.1.1	Oleosin (AHRD V1 ***- Q43123_DAUCA)%3B contains Interpro domain(s) IPR000136 Oleosin	2	2
contig1061	-	Solyc01g099750.1.1	Heparan-alpha-glucosaminide N-acetyltransferase (AHRD V1 **-- D2QUR2_SPILD)%3B contains Interpro domain(s) IPR019259 Protein of unknown function DUF2261%2C transmembrane	2	2
contig10610	-	Solyc03g098050.1.1	Calmodulin 3 protein (AHRD V1 **** Q712P2_CAPAN)%3B contains Interpro domain(s) IPR011992 EF-Hand type	3	0
contig10611	-	Solyc10g079270.1.1	Carbonic anhydrase family protein (AHRD V1 ***- D7MFG3_ARALY)%3B contains Interpro domain(s) IPR018340 Carbonic anhydrase%2C CAH1-like	4	4
contig10612	-	Solyc09g059770.1.1	Ubiquitin-protein ligase (AHRD V1 ***- A8NRA0_COPC7)%3B contains Interpro domain(s) IPR000569 HECT	2	2
contig10613	-	Solyc09g082950.1.1	C2 domain-containing protein-like (AHRD V1 *--- Q8W0F9_ORYSJ)%3B contains Interpro domain(s) IPR018029 C2 membrane targeting protein	2	2
contig10614	-	Solyc03g025800.1.1	Os03g0111400 protein (Fragment) (AHRD V1 *-*- Q0DVV0_ORYSJ)%3B contains Interpro domain(s) IPR006121 Heavy metal transport/detoxification protein	2	2
contig10615	-	Solyc06g075220.1.1	Fasciclin-like arabinogalactan protein 5 (AHRD V1 ***- A9XTL0_GOSHI)%3B contains Interpro domain(s) IPR000782 FAS1 domain	2	2
contig10616	-	Solyc03g025450.1.1	Receptor-like protein kinase (AHRD V1 *-*- Q9FZP2_ARATH)%3B contains Interpro domain(s) IPR002290 Serine/threonine protein kinase	2	2
contig10617	-	Solyc08g065910.1.1	Myb-related transcription factor (AHRD V1 **-* B7UCQ7_PANGI)%3B contains Interpro domain(s) IPR015495 Myb transcription factor	2	2
contig10618	-	Solyc04g049560.1.1	Ulp1 protease family C-terminal catalytic domain containing protein (AHRD V1 *-*- Q60D46_SOLDE)%3B contains Interpro domain(s) IPR015410 Region of unknown function DUF1985	8	0
contig10619	-	Solyc07g063080.1.1	Dynamin family protein (AHRD V1 ***- D7KKE2_ARALY)%3B contains Interpro domain(s) IPR001401 Dynamin%2C GTPase region	2	2
contig1062	-	Solyc06g005400.1.1	Unknown Protein (AHRD V1)	2	0
contig10620	-	Solyc03g113530.1.1	MYB transcription factor (AHRD V1 *-** Q9LSI7_ARATH)%3B contains Interpro domain(s) IPR015495 Myb transcription factor	2	2
contig10621	-	Solyc08g082850.1.1	Uncharacterized ABC transporter ATP-binding protein C29A3.09c (AHRD V1 ***- YB89_SCHPO)%3B contains Interpro domain(s) IPR003439 ABC transporter-like	2	2
contig10622	-	Solyc07g007660.1.1	Unknown Protein (AHRD V1)	2	2
contig10623	-	Solyc07g005090.1.1	Chitinase A (AHRD V1 ***- Q4W6L6_CYCRE)%3B contains Interpro domain(s) IPR011583 Chitinase II	2	2
contig10624	-	Solyc06g084430.1.1	Histone H2A (AHRD V1 ***- A5BCX3_VITVI)%3B contains Interpro domain(s) IPR002119 Histone H2A	2	2
contig10625	-	Solyc04g014550.1.1	Targeting protein for Xklp2 containing protein expressed (AHRD V1 *--- Q10Q22_ORYSJ)%3B contains Interpro domain(s) IPR009675 Targeting for Xklp2	0	0
contig10626	-	Solyc08g061340.1.1	DNA repair and recombination protein RAD54 (AHRD V1 **-- B0WI46_CULQU)%3B contains Interpro domain(s) IPR000330 SNF2-related	0 ( Repeat Masked Out )	0
contig10627	-	Solyc07g063880.1.1	Beta-glucosidase (AHRD V1 ***- D3YJ59_VITVI)%3B contains Interpro domain(s) IPR001360 Glycoside hydrolase%2C family 1	2	2
contig10628	-	Solyc10g044480.1.1	Transmembrane 9 superfamily protein member 3 (AHRD V1 ***- B6SY54_MAIZE)%3B contains Interpro domain(s) IPR004240 Nonaspanin (TM9SF)	2	2
contig10629	-	Solyc06g082100.1.1	Related to ATP dependent RNA helicase (AHRD V1 **-* Q6MV07_NEUCR)%3B contains Interpro domain(s) IPR004179 Sec63 domain	3	2
contig1063	-	Solyc01g049910.1.1	Unknown Protein (AHRD V1)	2	2
contig10630	-	Solyc02g089610.1.1	S-adenosylmethionine decarboxylase proenzyme (AHRD V1 **** Q7XZQ9_VITVI)%3B contains Interpro domain(s) IPR001985 S-adenosylmethionine decarboxylase	2	2
contig10631	-	Solyc08g065390.1.1	Unknown Protein (AHRD V1)	1	0
contig10632	-	Solyc03g112160.1.1	Protein DEHYDRATION-INDUCED 19 homolog 5 (AHRD V1 ***- DI195_ORYSJ)%3B contains Interpro domain(s) IPR008598 Drought induced 19	2	2
contig10633	-	Solyc05g009690.1.1	Predicted membrane protein (Fragment) (AHRD V1 **-- B9HJ03_POPTR)%3B contains Interpro domain(s) IPR001727 Uncharacterised protein family UPF0016	2	2
contig10634	-	Solyc04g078400.1.1	Chromatin modification-related protein EAF3 (AHRD V1 **-- B6TDE5_MAIZE)%3B contains Interpro domain(s) IPR008676 MRG	2	2
contig10635	-	Solyc01g094480.1.1	Pre-mRNA-splicing factor prp46 (AHRD V1 **-- B6K7I2_SCHJY)%3B contains Interpro domain(s) IPR020472 G-protein beta WD-40 repeat%2C region	2	2
contig10636	-	Solyc02g036290.1.1	Malonyl-CoA decarboxylase like protein (AHRD V1 ***- Q7Y1Z8_ARATH)%3B contains Interpro domain(s) IPR007956 Malonyl-CoA decarboxylase	2	2
contig10637	-	Solyc10g085760.1.1	Aspartyl protease family protein (AHRD V1 **-- D7LJ61_ARALY)%3B contains Interpro domain(s) IPR001461 Peptidase A1	2	2
contig10638	-	Solyc04g051130.1.1	Unknown Protein (AHRD V1)	1	0
contig10639	-	Solyc02g067140.1.1	Mutator-like transposase (AHRD V1 ***- Q9FW81_ORYSJ)%3B contains Interpro domain(s) IPR018289 MULE transposase%2C conserved domain	4	0
contig1064	-	Solyc06g073730.1.1	Ethylene insensitive 3 class transcription factor (AHRD V1 **** D5L146_MALDO)%3B contains Interpro domain(s) IPR006957 Ethylene insensitive 3	2	2
contig10640	-	Solyc04g028400.1.1	Sulfotransferase family protein (AHRD V1 ***- D7LZW5_ARALY)%3B contains Interpro domain(s) IPR000863 Sulfotransferase	2	0
contig10641	-	Solyc01g087970.1.1	Serine carboxypeptidase 1 (AHRD V1 **** B6SW38_MAIZE)%3B contains Interpro domain(s) IPR001563 Peptidase S10%2C serine carboxypeptidase	2	2
contig10642	-	Solyc08g067320.1.1	Chlorophyll a/b binding protein (AHRD V1 ***- Q41422_SOLTU)%3B contains Interpro domain(s) IPR001344 Chlorophyll A-B binding protein	2	0
contig10643	-	Solyc01g106300.1.1	Unknown Protein (AHRD V1)	2	2
contig10644	-	Solyc09g059250.1.1	Unknown Protein (AHRD V1)	2	2
contig10645	-	Solyc10g049710.1.1	ATP-dependent Clp protease proteolytic subunit (AHRD V1 ***- B9HMY7_POPTR)%3B contains Interpro domain(s) IPR001907 Peptidase S14%2C ClpP	2	2
contig10646	-	Solyc07g056010.1.1	Conserved oligomeric Golgi complex subunit 4 (AHRD V1 ***- COG4_ARATH)%3B contains Interpro domain(s) IPR013167 COG4 transport	2	2
contig10647	-	Solyc01g097770.1.1	Serine/threonine protein kinase (AHRD V1 *-** D2V878_NAEGR)%3B contains Interpro domain(s) IPR002290 Serine/threonine protein kinase	2	2
contig10648	-	Solyc05g052620.1.1	Coronatine-insensitive 1 (Fragment) (AHRD V1 *--- Q5VJQ1_TOBAC);Ontology_term=GO:0005515;Ontology_term=GO:0004842	2	2
contig10649	-	Solyc01g008930.1.1	Phycoerythrobilin ferredoxin oxidoreductase (AHRD V1 **** Q6E5A3_MAIZE)%3B contains Interpro domain(s) IPR009249 Ferredoxin-dependent bilin reductase	2	2
contig1065	-	Solyc01g091920.1.1	Subtilisin-like protease (AHRD V1 **-- A9XG40_TOBAC)%3B contains Interpro domain(s) IPR015500 Peptidase S8%2C subtilisin-related	2	2
contig10650	-	Solyc02g049070.1.1	Genomic DNA chromosome 5 P1 clone MAH20 (AHRD V1 **-- Q9FNN4_ARATH)	2	2
contig10651	-	Solyc09g091200.1.1	Serine incorporator 1 (AHRD V1 **-- B5X3W1_SALSA)%3B contains Interpro domain(s) IPR005016 TMS membrane protein/tumour differentially expressed protein	2	2
contig10652	-	Solyc04g081760.1.1	GDSL esterase/lipase At3g43570 (AHRD V1 ***- GDL56_ARATH)%3B contains Interpro domain(s) IPR001087 Lipase%2C GDSL	2	2
contig10653	-	Solyc09g007710.1.1	TIR-NBS disease resistance-like protein (AHRD V1 ***- Q2XPG3_POPTR)%3B contains Interpro domain(s) IPR000157 Toll-Interleukin receptor	2	2
contig10654	-	Solyc07g042520.1.1	Sucrose synthase 4 (AHRD V1 **** Q7Y078_SOLTU)%3B contains Interpro domain(s) IPR012820 Sucrose synthase%2C plants and cyanobacteria IPR000368 Sucrose synthase	2	2
contig10655	-	Solyc07g042020.1.1	Os12g0554100 protein (Fragment) (AHRD V1 *-*- Q0IMQ6_ORYSJ)%3B contains Interpro domain(s) IPR004253 Protein of unknown function DUF231%2C plant	2	2
contig10656	-	Solyc06g005600.1.1	Unknown Protein (AHRD V1)	2	2
contig10657	-	Solyc10g005500.1.1	Cation diffusion facilitator 9 (AHRD V1 **-- Q84ND5_STYHA)%3B contains Interpro domain(s) IPR002524 Cation efflux protein	2	2
contig10658	-	Solyc06g076620.1.1	Genomic DNA chromosome 5 TAC clone K24M7 (AHRD V1 ***- Q9FHC3_ARATH)	2	2
contig10659	-	Solyc12g036690.1.1	Cytochrome P450 (AHRD V1 ***- Q9AVQ2_SOLTU)%3B contains Interpro domain(s) IPR002401 Cytochrome P450%2C E-class%2C group I	2	2
contig1066	-	Solyc04g005680.1.1	Ribosomal protein (AHRD V1 ***- B3TM27_ELAGV)%3B contains Interpro domain(s) IPR002942 RNA-binding S4 IPR018079 Ribosomal protein S4%2C conserved site IPR001912 Ribosomal protein S4	4	0
contig10660	-	Solyc04g010210.1.1	ABC transporter G family member 1 (AHRD V1 ***- AB1G_ARATH)%3B contains Interpro domain(s) IPR013525 ABC-2 type transporter	2	2
contig10661	-	Solyc03g025500.1.1	Prolyl 4-hydroxylase alpha subunit-like protein (AHRD V1 ***- Q9LSI6_ARATH)%3B contains Interpro domain(s) IPR006620 Prolyl 4-hydroxylase%2C alpha subunit	2	2
contig10662	-	Solyc10g080420.1.1	Phosphoribosyltransferase (Fragment) (AHRD V1 *--- Q8LSY7_SEQSE)%3B contains Interpro domain(s) IPR013583 Phosphoribosyltransferase C-terminal%2C plant	2	0
contig10663	-	Solyc05g015360.1.1	HORMA domain containing protein expressed (AHRD V1 ***- Q2QMF2_ORYSJ)%3B contains Interpro domain(s) IPR003511 DNA-binding HORMA	1	0
contig10664	-	Solyc02g069780.1.1	Serine/threonine-protein phosphatase 6 regulatory subunit 3 (AHRD V1 **** SAPS3_CHICK)%3B contains Interpro domain(s) IPR007587 SIT4 phosphatase-associated protein	2	2
contig10665	-	Solyc11g013040.1.1	Unknown Protein (AHRD V1)	2	2
contig10666	-	Solyc04g074990.1.1	Zinc finger-homeodomain protein 1 (Fragment) (AHRD V1 *--- B0LK17_YUCFI)%3B contains Interpro domain(s) IPR006456 ZF-HD homeobox protein Cys/His-rich dimerisation region	4	4
contig10667	-	Solyc03g121550.1.1	Unknown Protein (AHRD V1)	2	2
contig10668	-	Solyc06g083170.1.1	Transcription factor (AHRD V1 *-** D6MKM4_9ASPA)%3B contains Interpro domain(s) IPR011598 Helix-loop-helix DNA-binding	4	4
contig10669	-	Solyc09g010980.1.1	Unknown Protein (AHRD V1)	2	2
contig1067	-	Solyc11g012600.1.1	Unknown Protein (AHRD V1)%3B contains Interpro domain(s) IPR010580 Ribosome associated membrane RAMP4	2	2
contig10670	-	Solyc01g008070.1.1	Alpha/beta superfamily hydrolase (AHRD V1 *--- D0CIF5_9SYNE)%3B contains Interpro domain(s) IPR010765 Protein of unknown function DUF1350	2	2
contig10671	-	Solyc04g076350.1.1	Kinase interacting protein 1 (AHRD V1 *-*- Q94CG5_PETIN)%3B contains Interpro domain(s) IPR011684 KIP1-like	2	2
contig10672	-	Solyc04g024900.1.1	Unknown Protein (AHRD V1)	2	2
contig10673	-	Solyc07g053870.1.1	Chromodomain-helicase-DNA-binding protein 2 (AHRD V1 *--* CHD2_HUMAN)%3B contains Interpro domain(s) IPR000330 SNF2-related	2	2
contig10674	-	Solyc02g088900.1.1	Organic anion transporter (AHRD V1 **-* B6U937_MAIZE)%3B contains Interpro domain(s) IPR004853 Protein of unknown function DUF250	2	2
contig10675	-	Solyc12g036000.1.1	Ycf2 (AHRD V1 ***- D2KLP5_OLEEU)%3B contains Interpro domain(s) IPR008543 Chloroplast Ycf2	1	0
contig10676	-	Solyc10g018540.1.1	DNA mismatch repair protein mutS (AHRD V1 *-*- A6DUF8_9BACT)%3B contains Interpro domain(s) IPR007696 DNA mismatch repair protein MutS%2C core	2	2
contig10677	-	Solyc02g078700.1.1	C20orf11 homolog (AHRD V1 **-- B5X636_SALSA)%3B contains Interpro domain(s) IPR019589 Ran binding protein%2C CRA domain	2	2
contig10678	-	Solyc08g068420.1.1	FAD-linked oxidoreductase (AHRD V1 ***- C7Q9M7_CATAD)%3B contains Interpro domain(s) IPR010030 Plant-specific FAD-dependent oxidoreductase	2	2
contig10679	-	Solyc11g008310.1.1	Unknown Protein (AHRD V1)%3B contains Interpro domain(s) IPR019320 Protein of unknown function NEP	3	2
contig1068	-	Solyc08g068710.1.1	N-acetyltransferase (AHRD V1 ***- B6SUK9_MAIZE)%3B contains Interpro domain(s) IPR000182 GCN5-related N-acetyltransferase	5	0
contig10680	-	Solyc02g089170.1.1	Alpha-1 4-glucan-protein synthase (AHRD V1 **-* B9RLK7_RICCO)%3B contains Interpro domain(s) IPR004901 Alpha-1%2C4-glucan-protein synthase%2C UDP-forming	2	2
contig10681	-	Solyc02g081810.1.1	tRNA pseudouridine synthase B (AHRD V1 *-*- TRUB_PELTS)%3B contains Interpro domain(s) IPR004802 Pseudouridine synthase%2C putative	2	2
contig10682	-	Solyc10g084440.1.1	AT hook motif family protein (AHRD V1 ***- B6THS5_MAIZE)	4	4
contig10683	-	Solyc02g084820.1.1	Glycosyl transferase group 1 (AHRD V1 *-** B5WGB2_9BURK)%3B contains Interpro domain(s) IPR001296 Glycosyl transferase%2C group 1	2	2
contig10684	-	Solyc01g110650.1.1	Unknown Protein (AHRD V1)	4	0
contig10685	-	Solyc11g045130.1.1	CCR4-NOT transcription complex subunit 7 (AHRD V1 ***- B4FG48_MAIZE)%3B contains Interpro domain(s) IPR006941 Ribonuclease CAF1	2	2
contig10686	-	Solyc04g005560.1.1	Guanine nucleotide exchange factor-like protein (AHRD V1 **-- Q9LZX8_ARATH)%3B contains Interpro domain(s) IPR000904 SEC7-like	2	2
contig10687	-	Solyc10g055350.1.1	Unknown Protein (AHRD V1)	1	0
contig10688	-	Solyc08g048090.1.1	Unknown Protein (AHRD V1)	2	2
contig10689	-	Solyc04g056560.1.1	Protein phosphatase 2c (AHRD V1 ***- Q4L0F8_MEDSA)%3B contains Interpro domain(s) IPR015655 Protein phosphatase 2C	2	2
contig1069	-	Solyc03g044070.1.1	Gag-Pol polyprotein (AHRD V1 ***- B8YLY7_LOTJA)	1	0
contig10690	-	Solyc11g072540.1.1	DDB1- and CUL4-associated factor 8-like protein 1 (AHRD V1 **-- DC8L1_XENLA)%3B contains Interpro domain(s) IPR017986 WD40 repeat%2C region	2	2
contig10691	-	Solyc07g054760.1.1	Wound induced protein (AHRD V1 ***- B6T0U0_MAIZE)	3	0
contig10692	-	Solyc08g067620.1.1	ATP-binding cassette transporter (AHRD V1 ***- D8RL77_SELML)%3B contains Interpro domain(s) IPR013525 ABC-2 type transporter	2	0
contig10693	-	Solyc12g014540.1.1	Lysine-specific demethylase 5C (AHRD V1 *--- KDM5C_HUMAN)%3B contains Interpro domain(s) IPR011011 Zinc finger%2C FYVE/PHD-type	2	2
contig10694	-	Solyc07g021030.1.1	Unknown Protein (AHRD V1)	4	2
contig10695	-	Solyc11g008580.1.1	Ariadne-like ubiquitin ligase (AHRD V1 **-- D3AZ84_POLPA)%3B contains Interpro domain(s) IPR002867 Zinc finger%2C C6HC-type	2	2
contig10696	-	Solyc01g106750.1.1	Unknown Protein (AHRD V1)	2	2
contig10697	-	Solyc04g024530.1.1	Actin-like protein 3 (AHRD V1 ***- B6SSZ5_MAIZE)%3B contains Interpro domain(s) IPR015623 Actin-related protein 3	1	0
contig10698	-	Solyc11g056390.1.1	Unknown Protein (AHRD V1)	2	2
contig10699	-	Solyc04g076150.1.1	Unknown Protein (AHRD V1)	2	2
contig107	-	Solyc03g123500.1.1	Ethylene responsive transcription factor 2a (AHRD V1 ***- C0J9I7_9ROSA)%3B contains Interpro domain(s) IPR001471 Pathogenesis-related transcriptional factor and ERF%2C DNA-binding	4	4
contig1070	-	Solyc08g015930.1.1	Unknown Protein (AHRD V1)	1	0
contig10700	-	Solyc09g090350.1.1	Oxidoreductase (AHRD V1 ***- B6SXM3_MAIZE)%3B contains Interpro domain(s) IPR012400 Long-chain fatty alcohol dehydrogenase	2	2
contig10701	-	Solyc11g007480.1.1	UDP-glucuronosyltransferase 1-1 (AHRD V1 *--- UD11_HUMAN)%3B contains Interpro domain(s) IPR002213 UDP-glucuronosyl/UDP-glucosyltransferase	1	0
contig10702	-	Solyc01g106470.1.1	Genomic DNA chromosome 5 P1 clone MUB3 (AHRD V1 *-*- Q9FLG7_ARATH)	2	2
contig10703	-	Solyc01g088400.1.1	CER1 (AHRD V1 **-- B6TFH3_MAIZE)%3B contains Interpro domain(s) IPR006694 Fatty acid hydroxylase	3	2
contig10704	-	Solyc07g043340.1.1	Unknown Protein (AHRD V1)	2	2
contig10705	-	Solyc05g055650.1.1	Polyvinylalcohol dehydrogenase (AHRD V1 ***- D4T9G5_9XANT)%3B contains Interpro domain(s) IPR011047 Quinonprotein alcohol dehydrogenase-like	2	2
contig10706	-	Solyc01g009170.1.1	Ethylene insensitive 3 class transcription factor (AHRD V1 **** D5L146_MALDO)%3B contains Interpro domain(s) IPR006957 Ethylene insensitive 3	2	2
contig10707	-	Solyc12g005670.1.1	Potassium transporter (AHRD V1 **** Q1T6Z3_PHRAU)%3B contains Interpro domain(s) IPR018519 Potassium uptake protein%2C kup IPR003855 K+ potassium transporter	2	2
contig10708	-	Solyc03g005240.1.1	Calmodulin (AHRD V1 ***- Q39890_SOYBN)%3B contains Interpro domain(s) IPR011992 EF-Hand type	2	2
contig10709	-	Solyc04g016130.1.1	F-box/LRR-repeat protein At5g63520 (AHRD V1 ***- D7MPP7_ARALY)%3B contains Interpro domain(s) IPR019494 FIST C domain	2	2
contig1071	-	Solyc05g054720.1.1	Tic20-like protein (AHRD V1 ***- Q2V9A0_SOLTU)%3B contains Interpro domain(s) IPR005691 Chloroplast protein import component Tic20	2	0
contig10710	-	Solyc07g056060.1.1	Genomic DNA chromosome 5 TAC clone K23F3 (AHRD V1 **-- Q9LK83_ARATH);Ontology_term=GO:0005515	2	2
contig10711	-	Solyc06g064900.1.1	Unknown Protein (AHRD V1)	2	2
contig10712	-	Solyc12g049360.1.1	Receptor-like protein kinase At3g21340 (AHRD V1 ***- RLK6_ARATH)%3B contains Interpro domain(s) IPR002290 Serine/threonine protein kinase	4	2
contig10713	-	Solyc12g006470.1.1	Aminotransferase-like protein (AHRD V1 ***- Q9LIE2_ARATH)%3B contains Interpro domain(s) IPR005814 Aminotransferase class-III	2	0
contig10714	-	Solyc06g059910.1.1	Alpha-humulene/(-)-(E)-beta-caryophyllene synthase (AHRD V1 **** HUMS_ARATH)%3B contains Interpro domain(s) IPR005630 Terpene synthase%2C metal-binding domain	2	2
contig10715	-	Solyc05g015410.1.1	Unknown Protein (AHRD V1)	0 ( Vector Masked Out )	0
contig10716	-	Solyc07g052430.1.1	Transmembrane protein 97 (AHRD V1 *-*- TMM97_HUMAN)%3B contains Interpro domain(s) IPR016964 Transmembrane protein 97%2C predicted	2	0
contig10717	-	Solyc05g018450.1.1	Unknown Protein (AHRD V1)	1	0
contig10718	-	Solyc04g012020.1.1	Hydroxycinnamoyl CoA quinate transferase (AHRD V1 **-* Q70G32_SOLLC)%3B contains Interpro domain(s) IPR003480 Transferase	2	2
contig10719	-	Solyc06g076520.1.1	class I heat shock protein (AHRD V1 ***- Q69BI7_CARPA)%3B contains Interpro domain(s) IPR002068 Heat shock protein Hsp20	4	0
contig1072	-	Solyc03g095880.1.1	Unknown Protein (AHRD V1)	2	2
contig10720	-	Solyc10g050220.1.1	Unknown Protein (AHRD V1)	2	2
contig10721	-	Solyc09g090890.1.1	DNA mismatch repair protein (AHRD V1 *-*- Q84LK0_ARATH)%3B contains Interpro domain(s) IPR000432 DNA mismatch repair protein MutS%2C C-terminal	2	2
contig10722	-	Solyc08g069060.1.1	Beta-1 3-galactosyltransferase 6 (AHRD V1 **** B6UBH3_MAIZE)%3B contains Interpro domain(s) IPR002659 Glycosyl transferase%2C family 31	2	2
contig10723	-	Solyc05g018920.1.1	S-like receptor protein kinase (AHRD V1 ***- Q0WQD4_ARATH)%3B contains Interpro domain(s) IPR001245 Tyrosine protein kinase	1	0
contig10724	-	Solyc01g110110.1.1	Cysteine proteinase cathepsin F (AHRD V1 **-* D3TN89_GLOMM)%3B contains Interpro domain(s) IPR013128 Peptidase C1A%2C papain	2	2
contig10725	-	Solyc02g076670.1.1	Myb-like DNA-binding domain SHAQKYF class family protein expressed (AHRD V1 *--- Q2QYV2_ORYSJ)%3B contains Interpro domain(s) IPR006447 Myb-like DNA-binding region%2C SHAQKYF class	2	2
contig10726	-	Solyc01g099620.1.1	Respiratory burst oxidase-like protein (AHRD V1 **** C1IHQ9_9ROSI)%3B contains Interpro domain(s) IPR013121 Ferric reductase%2C NAD binding	2	2
contig10727	-	Solyc02g078520.1.1	Unknown Protein (AHRD V1)	2	2
contig10728	-	Solyc04g014650.1.1	Receptor kinase-like protein (AHRD V1 **** Q7DMC2_ORYLO)%3B contains Interpro domain(s) IPR002290 Serine/threonine protein kinase	8	0
contig10729	-	Solyc06g076750.1.1	Peptide transporter (AHRD V1 **-* O48542_HORVU)%3B contains Interpro domain(s) IPR000109 TGF-beta receptor%2C type I/II extracellular region	2	2
contig1073	-	Solyc08g005820.1.1	Aspartic proteinase nepenthesin I (AHRD V1 **-- A9ZMF9_NEPAL)%3B contains Interpro domain(s) IPR001461 Peptidase A1	2	2
contig10730	-	Solyc10g049470.1.1	Ycf1 (Fragment) (AHRD V1 *-*- A2T907_RANLY)%3B contains Interpro domain(s) IPR008896 Ycf1	2	2
contig10731	-	Solyc12g056610.1.1	Short-chain dehydrogenase/reductase (AHRD V1 **-- Q6DLW2_SOLTU)%3B contains Interpro domain(s) IPR002347 Glucose/ribitol dehydrogenase	2	2
contig10732	-	Solyc07g064690.1.1	Unknown Protein (AHRD V1)%3B contains Interpro domain(s) IPR011719 Conserved hypothetical protein CHP02058	2	2
contig10733	-	Solyc06g035460.1.1	DEAD-box ATP-dependent RNA helicase 7 (AHRD V1 ***- RH7_SPIOL)%3B contains Interpro domain(s) IPR012562 GUCT	2	2
contig10734	-	Solyc04g072400.1.1	Endoribonuclease E-like protein (AHRD V1 **-- Q656E2_ORYSJ)	2	2
contig10735	-	Solyc03g032020.1.1	Hydroxy-methylglutaryl-coenzyme A reductase (AHRD V1 **** O48624_TOBAC)%3B contains Interpro domain(s) IPR002202 Hydroxymethylglutaryl-CoA reductase%2C class I/II%2C catalytic	3	2
contig10736	-	Solyc11g066120.1.1	Unknown Protein (AHRD V1)	2	2
contig10737	-	Solyc06g071710.1.1	Unknown Protein (AHRD V1)	2	2
contig10738	-	Solyc06g009030.1.1	Unknown Protein (AHRD V1)	2	2
contig10739	-	Solyc04g049700.1.1	Unknown Protein (AHRD V1)	1	0
contig1074	-	Solyc10g075110.1.1	Non-specific lipid-transfer protein (AHRD V1 ***- A7UGG9_SOLTU)%3B contains Interpro domain(s) IPR000528 Plant lipid transfer protein/Par allergen	2	0
contig10740	-	Solyc06g062430.1.1	Inositol oxygenase (AHRD V1 **** A5FF81_FLAJ1)%3B contains Interpro domain(s) IPR007828 Protein of unknown function DUF706	2	2
contig10741	-	Solyc07g008000.1.1	TBC1 domain family member 15 (AHRD V1 *--- Q6P4X9_XENTR)%3B contains Interpro domain(s) IPR000195 RabGAP/TBC	1	0
contig10742	-	Solyc04g072940.1.1	Unknown Protein (AHRD V1)	2	2
contig10743	-	Solyc05g051570.1.1	Ras-related protein Rab-6A (AHRD V1 ***- B6STE7_MAIZE)%3B contains Interpro domain(s) IPR015600 Rab6-related	2	2
contig10744	-	Solyc03g006740.1.1	Cc-nbs-lrr resistance protein (AHRD V1 ***- B9N450_POPTR)	2	2
contig10745	-	Solyc03g083750.1.1	Mutator-like transposase (AHRD V1 **-- Q94HK4_ORYSA)%3B contains Interpro domain(s) IPR006564 Zinc finger%2C PMZ-type	12	0
contig10746	-	Solyc08g061520.1.1	Myosin-like protein (AHRD V1 ***- Q0WPU1_ARATH)%3B contains Interpro domain(s) IPR001609 Myosin head%2C motor region	2	2
contig10747	-	Solyc06g069270.1.1	Unknown Protein (AHRD V1)	2	2
contig10748	-	Solyc02g067020.1.1	Ethylene-responsive transcription factor 4 (AHRD V1 *-*- B6TYT8_MAIZE)%3B contains Interpro domain(s) IPR001471 Pathogenesis-related transcriptional factor and ERF%2C DNA-binding	2	2
contig10749	-	Solyc09g082720.1.1	Aldo/keto reductase family protein (AHRD V1 **** D7KWQ9_ARALY)%3B contains Interpro domain(s) IPR001395 Aldo/keto reductase	2	2
contig1075	-	Solyc09g091290.1.1	Self-incompatibility protein (Fragment) (AHRD V1 -**- C7FE84_PLACA)%3B contains Interpro domain(s) IPR010264 Plant self-incompatibility S1	3	0
contig10750	-	Solyc08g023650.1.1	Unknown Protein (AHRD V1)	2	2
contig10751	-	Solyc08g015610.1.1	MuDR family transposase containing protein (AHRD V1 ***- Q60D51_SOLDE)%3B contains Interpro domain(s) IPR004332 Transposase%2C MuDR%2C plant	2	2
contig10752	-	Solyc04g011830.1.1	Glutaredoxin (AHRD V1 **** B9IBJ4_POPTR)%3B contains Interpro domain(s) IPR011905 Glutaredoxin-like%2C plant II	11	0
contig10753	-	Solyc01g065530.1.1	COBRA-like protein (AHRD V1 ***- Q655F2_ORYSJ)%3B contains Interpro domain(s) IPR006918 Glycosyl-phosphatidyl inositol-anchored%2C plant	2	2
contig10754	-	Solyc00g173430.1.1	Nucleic acid binding protein (AHRD V1 **-- B6TJ76_MAIZE)	3	0
contig10755	-	Solyc02g070120.1.1	FAD-binding domain-containing protein (AHRD V1 *--- D7MMI1_ARALY)%3B contains Interpro domain(s) IPR012951 Berberine/berberine-like	1	0
contig10756	-	Solyc02g068900.1.1	Glutathione transferase (AHRD V1 **** Q2KKB6_THLCA)%3B contains Interpro domain(s) IPR016639 Glutathione S-transferase%2C predicted	2	2
contig10757	-	Solyc03g019830.1.1	Receptor kinase (AHRD V1 **** B6SWV2_MAIZE)%3B contains Interpro domain(s) IPR002290 Serine/threonine protein kinase	2	2
contig10758	-	Solyc03g115720.1.1	ATP-dependent protease La (LON) domain (AHRD V1 *--- A3YXA7_9SYNE)%3B contains Interpro domain(s) IPR003111 Peptidase S16%2C lon N-terminal	2	2
contig10759	-	Solyc10g050430.1.1	Plant viral-response family protein (AHRD V1 **-- B6SQA7_MAIZE)%3B contains Interpro domain(s) IPR006904 Protein of unknown function DUF716	2	2
contig1076	-	Solyc06g068600.1.1	Phosphate import ATP-binding protein pstB 1 (AHRD V1 **** B6UHM7_MAIZE)%3B contains Interpro domain(s) IPR005670 Phosphate transport system permease protein 1	2	2
contig10760	-	Solyc03g117700.1.1	Folate/biopterin transporter (AHRD V1 **** B4B3T5_9CHRO)%3B contains Interpro domain(s) IPR004324 Biopterin transport-related protein BT1	2	2
contig10761	-	Solyc06g050990.1.1	Multiple inositol polyphosphate phosphatase (AHRD V1 ***- Q54ND5_DICDI)%3B contains Interpro domain(s) IPR016274 Histidine acid phosphatase%2C eukaryotic	2	2
contig10762	-	Solyc11g010710.1.1	AP2-like ethylene-responsive transcription factor At1g16060 (AHRD V1 *-*- AP2L1_ARATH)%3B contains Interpro domain(s) IPR001471 Pathogenesis-related transcriptional factor and ERF%2C DNA-binding	2	2
contig10763	-	Solyc01g102510.1.1	Genomic DNA chromosome 5 P1 clone MXC17 (AHRD V1 *--- Q9FIR4_ARATH)%3B contains Interpro domain(s) IPR017986 WD40 repeat%2C region	2	2
contig10764	-	Solyc01g103450.1.1	Chaperone DnaK (AHRD V1 ***- Q1SKX2_MEDTR)%3B contains Interpro domain(s) IPR012725 Chaperone DnaK	2	2
contig10765	-	Solyc08g078090.1.1	Lipase (Fragment) (AHRD V1 ***- Q9ZTW1_DIACA)%3B contains Interpro domain(s) IPR002921 Lipase%2C class 3	2	2
contig10766	-	Solyc04g082990.1.1	ORF42f (AHRD V1 *-*- Q32989_PINTH)	2	2
contig10767	-	Solyc03g115580.1.1	DNA excision repair protein 1 (AHRD V1 *-*- D3BNU3_POLPA)%3B contains Interpro domain(s) IPR004579 DNA repair protein rad10	2	2
contig10768	-	Solyc08g063040.1.1	Zinc finger protein (AHRD V1 *-*- Q9LVQ7_ARATH)%3B contains Interpro domain(s) IPR007087 Zinc finger%2C C2H2-type	2	2
contig10769	-	Solyc06g036410.1.1	SGT1-2 (AHRD V1 ***- A5H2U4_SOLLC)%3B contains Interpro domain(s) IPR011990 Tetratricopeptide-like helical	1	0
contig1077	-	Solyc06g065560.1.1	Fatty acid elongase 3-ketoacyl-CoA synthase (AHRD V1 **** Q6DUV6_BRANA)%3B contains Interpro domain(s) IPR012392 Very-long-chain 3-ketoacyl-CoA synthase	2	2
contig10770	-	Solyc01g068360.1.1	Receptor-like kinase 17 (AHRD V1 ***- A5A0Y6_SOLCH)%3B contains Interpro domain(s) IPR002290 Serine/threonine protein kinase	2	2
contig10771	-	Solyc04g080750.1.1	Transmembrane protein 136 (AHRD V1 ***- B9EI42_MOUSE)%3B contains Interpro domain(s) IPR006634 TRAM%2C LAG1 and CLN8 homology	2	2
contig10772	-	Solyc00g007110.1.1	Epidermal growth factor receptor substrate 15 (AHRD V1 *--- EPS15_HUMAN)%3B contains Interpro domain(s) IPR011992 EF-Hand type	2	2
contig10773	-	Solyc08g061270.1.1	Unknown Protein (AHRD V1)%3B contains Interpro domain(s) IPR012876 Protein of unknown function DUF1677%2C plant	2	2
contig10774	-	Solyc04g015710.1.1	Os01g0530300 protein (Fragment) (AHRD V1 *-*- Q0JM77_ORYSJ)%3B contains Interpro domain(s) IPR015216 SANT associated	2	2
contig10775	-	Solyc03g112740.1.1	Homeobox transcription factor KN2 (Fragment) (AHRD V1 *-*- Q0QV71_PICAB)%3B contains Interpro domain(s) IPR005541 KNOX2	2	2
contig10776	-	Solyc01g100640.1.1	Catalase (AHRD V1 ***- O24511_TOBAC)%3B contains Interpro domain(s) IPR002226 Catalase	1	0
contig10777	-	Solyc01g087090.1.1	cDNA clone J023009A03 full insert sequence (AHRD V1 ***- B7EG04_ORYSJ)	2	2
contig10778	-	Solyc02g082880.1.1	Acyl-CoA synthetase/AMP-acid ligase II (AHRD V1 **** Q2W3Z0_MAGSA)%3B contains Interpro domain(s) IPR000873 AMP-dependent synthetase and ligase	3	2
contig10779	-	Solyc09g007530.1.1	RING-finger protein-like (AHRD V1 *-*- Q5QLR6_ORYSJ)%3B contains Interpro domain(s) IPR018957 Zinc finger%2C C3HC4 RING-type	2	2
contig1078	-	Solyc12g094680.1.1	Serine/threonine-protein kinase (AHRD V1 **** C6ZRV0_SOYBN)%3B contains Interpro domain(s) IPR002290 Serine/threonine protein kinase	2	2
contig10780	-	Solyc08g008550.1.1	Serine/threonine protein kinase (AHRD V1 *-*- Q16PN5_AEDAE)%3B contains Interpro domain(s) IPR002290 Serine/threonine protein kinase	2	2
contig10781	-	Solyc07g065980.1.1	Alkaline alpha galactosidase I (AHRD V1 **-- Q3Y5A3_CUCSA)%3B contains Interpro domain(s) IPR008811 Raffinose synthase	2	2
contig10782	-	Solyc06g034270.1.1	Cytochrome P450 (AHRD V1 ***- Q9M7M3_CAPAN)%3B contains Interpro domain(s) IPR002401 Cytochrome P450%2C E-class%2C group I	2	2
contig10783	-	Solyc08g006920.1.1	F-box/LRR-repeat protein 4 (AHRD V1 ***- FBL4_ARATH)%3B contains Interpro domain(s) IPR013101 Leucine-rich repeat 2	2	2
contig10784	-	Solyc07g042810.1.1	cDNA clone J090072E23 full insert sequence (Fragment) (AHRD V1 ***- B7F9R4_ORYSJ)	2	2
contig10785	-	Solyc09g083180.1.1	Unknown Protein (AHRD V1)	2	2
contig10786	-	Solyc09g065140.1.1	Unknown Protein (AHRD V1)	2	2
contig10787	-	Solyc06g065170.1.1	Vacuolar protein sorting protein (AHRD V1 ***- C5JFZ3_AJEDS)%3B contains Interpro domain(s) IPR016528 Vacuolar protein sorting-associated protein 11	2	2
contig10788	-	Solyc02g087840.1.1	Homeobox-leucine zipper-like protein (AHRD V1 *-*- Q3HRT1_PICGL)%3B contains Interpro domain(s) IPR001356 Homeobox	2	2
contig10789	-	Solyc02g090570.1.1	Transducin family protein (AHRD V1 ***- D7LTG4_ARALY)%3B contains Interpro domain(s) IPR017986 WD40 repeat%2C region	2	2
contig1079	-	Solyc07g063840.1.1	Unknown Protein (AHRD V1)	0 ( Repeat Masked Out )	0
contig10790	-	Solyc11g020010.1.1	Mutator-like transposase (AHRD V1 *-*- Q9SR14_ARATH)%3B contains Interpro domain(s) IPR018289 MULE transposase%2C conserved domain	5	2
contig10791	-	Solyc09g064590.1.1	Pre-mRNA-processing factor 39 (AHRD V1 *-** C5FSC0_NANOT)%3B contains Interpro domain(s) IPR003107 RNA-processing protein%2C HAT helix	2	2
contig10792	-	Solyc08g007540.1.1	ACT domain containing protein expressed (AHRD V1 **-- Q10P43_ORYSJ)%3B contains Interpro domain(s) IPR002912 Amino acid-binding ACT	2	2
contig10793	-	Solyc01g057540.1.1	Unknown Protein (AHRD V1)	2	2
contig10794	-	Solyc09g082550.1.1	High affinity sulfate transporter 2 (AHRD V1 **** SUT2_STYHA)%3B contains Interpro domain(s) IPR001902 Sulphate anion transporter	2	2
contig10795	-	Solyc03g117970.1.1	Novel protein similar to vertebrate ADP-ribosyltransferase (NAD+ poly (ADP-ribose) polymerase) (ADPRT) (AHRD V1 **** Q5RHR0_DANRE)%3B contains Interpro domain(s) IPR008288 NAD+ ADP-ribosyltransferase	2	2
contig10796	-	Solyc11g044350.1.1	WW domain containing adaptor with coiled-coil (AHRD V1 *-*- Q5U4Q0_XENTR)%3B contains Interpro domain(s) IPR001202 WW/Rsp5/WWP	2	2
contig10797	-	Solyc08g074360.1.1	N-acetylglucosaminyl-phosphatidylinositol de-N-acetylase (AHRD V1 ***- B6TKR0_MAIZE)%3B contains Interpro domain(s) IPR003737 N-acetylglucosaminyl phosphatidylinositol deacetylase	4	2
contig10798	-	Solyc05g012570.1.1	Unknown Protein (AHRD V1)	4	2
contig10799	-	Solyc11g012820.1.1	Replication factor C subunit 2 (AHRD V1 ***- B6T4T0_MAIZE)%3B contains Interpro domain(s) IPR013748 Replication factor C	2	2
contig108	-	Solyc09g075160.1.1	60S ribosomal protein L22-2 (AHRD V1 ***- D7L3W0_ARALY)%3B contains Interpro domain(s) IPR002671 Ribosomal protein L22e	2	0
contig1080	-	Solyc05g007440.1.1	DNA-binding protein HGH1 (AHRD V1 **-* C1GSM5_PARBA)%3B contains Interpro domain(s) IPR007205 Uncharacterised protein family UPF0507	2	2
contig10800	-	Solyc10g045400.1.1	Histone acetyltransferase GCN5 (AHRD V1 *-** Q0CT35_ASPTN)%3B contains Interpro domain(s) IPR000182 GCN5-related N-acetyltransferase	2	2
contig10801	-	Solyc11g013300.1.1	Thaumatin-like protein 12104-13574 (AHRD V1 **-- Q9CA24_ARATH)%3B contains Interpro domain(s) IPR001938 Thaumatin%2C pathogenesis-related	2	2
contig10802	-	Solyc12g100360.1.1	Calpain-like protein (AHRD V1 ***- Q8RVL2_ARATH)%3B contains Interpro domain(s) IPR001300 Peptidase C2%2C calpain	2	2
contig10803	-	Solyc10g079110.1.1	1-acyl-sn-glycerol-3-phosphate acyltransferase (AHRD V1 ***- Q2Z1Y8_PRUMU)%3B contains Interpro domain(s) IPR002123 Phospholipid/glycerol acyltransferase	3	2
contig10804	-	Solyc05g025550.1.1	Unknown Protein (AHRD V1)	2	2
contig10805	-	Solyc03g007740.1.1	Reticulon family protein (AHRD V1 ***- B2WS91_9BRAS)%3B contains Interpro domain(s) IPR003388 Reticulon	3	2
contig10806	-	Solyc11g027730.1.1	Unknown Protein (AHRD V1)	4	0
contig10807	-	Solyc07g053340.1.1	Unknown Protein (AHRD V1)	2	2
contig10808	-	Solyc05g016230.1.1	Breast cancer type 1 susceptibility protein homolog (Fragment) (AHRD V1 *--- A5A751_PIG)%3B contains Interpro domain(s) IPR001357 BRCT	4	0
contig10809	-	Solyc05g010760.1.1	Unknown Protein (AHRD V1)	1	0
contig1081	-	Solyc08g080620.1.1	Osmotin-like protein (Fragment) (AHRD V1 **-- Q8S4L1_SOLNI)%3B contains Interpro domain(s) IPR017949 Thaumatin%2C conserved site IPR001938 Thaumatin%2C pathogenesis-related	5	0
contig10810	-	Solyc05g008910.1.1	Glutamine amidotransferase (AHRD V1 *-*- D0DPX0_9LACO)%3B contains Interpro domain(s) IPR011697 Peptidase C26	2	2
contig10811	-	Solyc04g024590.1.1	Dehydrogenase/reductase SDR family member 7 (AHRD V1 ***- B6T753_MAIZE)%3B contains Interpro domain(s) IPR002347 Glucose/ribitol dehydrogenase	2	2
contig10812	-	Solyc06g048590.1.1	Transmembrane protein (AHRD V1 **-- C0NFK1_AJECG)%3B contains Interpro domain(s) IPR009637 Transmembrane receptor%2C eukaryota	2	2
contig10813	-	Solyc00g017540.1.1	Signal recognition particle 72 kDa protein homolog (AHRD V1 *-*- SRP72_DICDI)	1	0
contig10814	-	Solyc01g100780.1.1	Agenet domain-containing protein (AHRD V1 ***- D7KJP0_ARALY)%3B contains Interpro domain(s) IPR008395 Agenet	2	2
contig10815	-	Solyc12g082690.1.1	Retrotransposable element Tf2 155 kDa protein type 2 (AHRD V1 **-- RTF22_SCHPO)%3B contains Interpro domain(s) IPR001584 Integrase%2C catalytic core	5	0
contig10816	-	Solyc01g086760.1.1	Histone H3 (AHRD V1 ***- B6SYV0_MAIZE)%3B contains Interpro domain(s) IPR000164 Histone H3	5	2
contig10817	-	Solyc09g059900.1.1	Calmodulin protein kinase (Fragment) (AHRD V1 ***- D3K3H9_LONJA)	2	2
contig10818	-	Solyc05g006070.1.1	RNA recognition motif (RRM)-containing protein-like (AHRD V1 *-*- Q6Z867_ORYSJ)%3B contains Interpro domain(s) IPR000504 RNA recognition motif%2C RNP-1	2	2
contig10819	-	Solyc02g076930.1.1	Armadillo/beta-catenin repeat family protein (AHRD V1 **-- D7MAU3_ARALY)%3B contains Interpro domain(s) IPR011989 Armadillo-like helical	2	2
contig1082	-	Solyc07g041420.1.1	Unknown Protein (AHRD V1)	2	2
contig10820	-	Solyc08g008260.1.1	Genomic DNA chromosome 5 TAC clone K16L22 (AHRD V1 *-*- Q9FJ36_ARATH)	2	2
contig10821	-	Solyc01g109610.1.1	2-hydroxyacid dehydrongenase (Fragment) (AHRD V1 *-*- C6F725_PSEMZ)	2	2
contig10822	-	Solyc11g028310.1.1	DNA topoisomerase 6 subunit B (AHRD V1 ***- TOP6B_ARATH)	1	0
contig10823	-	Solyc07g005570.1.1	APO protein 2%2C chloroplastic (AHRD V1 ***- APO2_ARATH)%3B contains Interpro domain(s) IPR008512 Protein of unknown function DUF794%2C plant	2	2
contig10824	-	Solyc03g044570.1.1	Transposon Ty1-A Gag-Pol polyprotein (AHRD V1 ***- YA11B_YEAST)%3B contains Interpro domain(s) IPR001584 Integrase%2C catalytic core	1	0
contig10825	-	Solyc03g097600.1.1	MtN3-like protein (AHRD V1 **-- Q9LUE3_ARATH)%3B contains Interpro domain(s) IPR018179 RAG1-activating protein 1 homologue	2	2
contig10826	-	Solyc04g014810.1.1	U-box domain-containing protein 4 (AHRD V1 **-- PUB4_ARATH)%3B contains Interpro domain(s) IPR011989 Armadillo-like helical	2	2
contig10827	-	Solyc01g058450.1.1	RNA binding protein (AHRD V1 *--* B6UFA0_MAIZE)%3B contains Interpro domain(s) IPR015903 Ribonucleoprotein%2C BRUNO-like	2	2
contig10828	-	Solyc01g098200.1.1	Vesicle-associated membrane protein-associated protein A (AHRD V1 **-- B6UGD8_MAIZE)%3B contains Interpro domain(s) IPR016763 Vesicle-associated membrane protein	2	2
contig10829	-	Solyc09g057630.1.1	Glucan endo-1 3-beta-glucosidase A6 (AHRD V1 ***- B6TIF7_MAIZE)%3B contains Interpro domain(s) IPR000490 Glycoside hydrolase%2C family 17	2	2
contig1083	-	Solyc01g096300.1.1	Cysteine-type endopeptidase/ ubiquitin thiolesterase (AHRD V1 **-- B6TDL6_MAIZE)	2	2
contig10830	-	Solyc09g018230.1.1	U-box domain-containing protein (AHRD V1 ***- D7KBV1_ARALY)%3B contains Interpro domain(s) IPR011989 Armadillo-like helical	2	2
contig10831	-	Solyc03g059360.1.1	Calcium ATPase (AHRD V1 ***- D5JXY5_NICBE)%3B contains Interpro domain(s) IPR001757 ATPase%2C P-type%2C K/Mg/Cd/Cu/Zn/Na/Ca/Na/H-transporter	1	0
contig10832	-	Solyc08g078410.1.1	Ethylene-responsive transcription factor 1 (AHRD V1 *-*- ERF1_ORYSJ)%3B contains Interpro domain(s) IPR001471 Pathogenesis-related transcriptional factor and ERF%2C DNA-binding	2	0
contig10833	-	Solyc06g053400.1.1	2-isopropylmalate synthase 1 (AHRD V1 **** Q30DX9_9BRAS)%3B contains Interpro domain(s) IPR005671 Bacterial 2-isopropylmalate synthase	4	2
contig10834	-	Solyc01g105710.1.1	Peptidyl-prolyl cis-trans isomerase (AHRD V1 **-- A6RSK7_BOTFB)%3B contains Interpro domain(s) IPR001179 Peptidyl-prolyl cis-trans isomerase%2C FKBP-type	2	2
contig10835	-	Solyc09g014920.1.1	Unknown Protein (AHRD V1)	2	0
contig10836	-	Solyc06g008840.1.1	Mediator of DNA damage checkpoint protein 1 (AHRD V1 *--- MDC1_PIG)%3B contains Interpro domain(s) IPR001357 BRCT	2	2
contig10837	-	Solyc03g120570.1.1	Proton-dependent oligopeptide transport family protein (AHRD V1 **-- D7L5L3_ARALY)%3B contains Interpro domain(s) IPR000109 TGF-beta receptor%2C type I/II extracellular region	1	0
contig10838	-	Solyc01g103340.1.1	Zinc finger CCCH domain-containing protein 44 (AHRD V1 **-- C3H44_ARATH)%3B contains Interpro domain(s) IPR018144 Plus-3 domain%2C subgroup	4	2
contig10839	-	Solyc12g019690.1.1	Aquaporin-8 (AHRD V1 *-*- C3KH11_ANOFI)%3B contains Interpro domain(s) IPR000425 Major intrinsic protein	2	2
contig1084	-	Solyc04g081880.1.1	Ribonuclease P protein subunit p25 (AHRD V1 *--- RPP25_RAT)%3B contains Interpro domain(s) IPR002775 Alba%2C DNA/RNA-binding protein	2	2
contig10840	-	Solyc09g059380.1.1	Unknown Protein (AHRD V1)	2	2
contig10841	-	Solyc02g091070.1.1	Multidrug resistance protein mdtK (AHRD V1 *-*- MDTK_EDWI9)%3B contains Interpro domain(s) IPR015521 MATE family transporter related protein	2	2
contig10842	-	Solyc08g069140.1.1	Cyclic nucleotide gated channel (AHRD V1 ***- A9CRE4_MALDO)%3B contains Interpro domain(s) IPR000595 Cyclic nucleotide-binding	2	2
contig10843	-	Solyc04g071710.1.1	Integral membrane protein (AHRD V1 **-- A8JE84_CHLRE)%3B contains Interpro domain(s) IPR007462 Protein of unknown function DUF502	2	2
contig10844	-	Solyc05g006570.1.1	ATP binding/protein serine/threonine kinase (AHRD V1 **** C6FF68_SOYBN)%3B contains Interpro domain(s) IPR002290 Serine/threonine protein kinase	2	2
contig10845	-	Solyc04g049840.1.1	CCR4-NOT transcription complex subunit 4 (AHRD V1 *--- Q5BKS6_XENTR)%3B contains Interpro domain(s) IPR003954 RNA recognition%2C region 1	2	2
contig10846	-	Solyc05g012850.1.1	Unknown Protein (AHRD V1)	1	0
contig10847	-	Solyc03g096360.1.1	60S ribosomal protein L33-B (AHRD V1 ***- B6T1L8_MAIZE)%3B contains Interpro domain(s) IPR001780 Ribosomal protein L35Ae	1	0
contig10848	-	Solyc08g068350.1.1	Unknown Protein (AHRD V1)	2	2
contig10849	-	Solyc04g012190.1.1	Receptor kinase-like protein (AHRD V1 **** O24436_ORYLO)%3B contains Interpro domain(s) IPR002290 Serine/threonine protein kinase	2	0
contig1085	-	Solyc04g077470.1.1	Cellulose synthase-like C1-2 glycosyltransferase family 2 protein (AHRD V1 **** D8T077_SELML)%3B contains Interpro domain(s) IPR001173 Glycosyl transferase%2C family 2	3	2
contig10850	-	Solyc03g113740.1.1	Anaphase promoting complex subunit 8/cell division cycle protein 23-like protein (Fragment) (AHRD V1 **-- Q5SC97_OSTTA)%3B contains Interpro domain(s) IPR007192 Cdc23	2	2
contig10851	-	Solyc09g063060.1.1	GDSL esterase/lipase At4g28780 (AHRD V1 ***- GDL67_ARATH)%3B contains Interpro domain(s) IPR001087 Lipase%2C GDSL	2	2
contig10852	-	Solyc06g019140.1.1	Unknown Protein (AHRD V1);Ontology_term=GO:0016740	2	2
contig10853	-	Solyc02g070110.1.1	FAD-binding domain-containing protein (AHRD V1 **-- D7MFH6_ARALY)%3B contains Interpro domain(s) IPR006094 FAD linked oxidase%2C N-terminal	7	2
contig10854	-	Solyc02g086790.1.1	Serine/threonine protein kinase (AHRD V1 *-*- Q16PN5_AEDAE)%3B contains Interpro domain(s) IPR002290 Serine/threonine protein kinase	2	2
contig10855	-	Solyc02g083170.1.1	F-box family protein (AHRD V1 ***- B9MX86_POPTR)%3B contains Interpro domain(s) IPR001810 Cyclin-like F-box	2	2
contig10856	-	Solyc01g007470.1.1	50S ribosomal protein L20 chloroplastic (AHRD V1 ***- Q06R42_9LAMI)%3B contains Interpro domain(s) IPR005813 Ribosomal protein L20	3	2
contig10857	-	Solyc08g076220.1.1	Phosphoribulokinase/uridine kinase (AHRD V1 ***- B7KI62_CYAP7)%3B contains Interpro domain(s) IPR006083 Phosphoribulokinase/uridine kinase	2	2
contig10858	-	Solyc04g049490.1.1	Vacuolar protein sorting-associated protein 53 (AHRD V1 **-- D0NTZ4_PHYIN)%3B contains Interpro domain(s) IPR007234 Vps53-like%2C N-terminal	2	2
contig10859	-	Solyc08g074440.1.1	Pre-mRNA-splicing factor CWC21 (AHRD V1 *--- B2W2U4_PYRTR)%3B contains Interpro domain(s) IPR013170 mRNA splicing factor%2C Cwf21	2	2
contig1086	-	Solyc08g013930.1.1	Peroxidase family protein (AHRD V1 **** D7M2G6_ARALY)%3B contains Interpro domain(s) IPR000823 Plant peroxidase	2	2
contig10860	-	Solyc09g009970.1.1	Rho GTPase activating protein 2 (AHRD V1 *-*- Q6UQ72_ORYSJ)%3B contains Interpro domain(s) IPR000198 RhoGAP	2	2
contig10861	-	Solyc05g046060.1.1	MuDR family transposase containing protein (AHRD V1 *-*- Q60D51_SOLDE)%3B contains Interpro domain(s) IPR006564 Zinc finger%2C PMZ-type	3	0
contig10862	-	Solyc01g014250.1.1	Unknown Protein (AHRD V1)	2	2
contig10863	-	Solyc07g053090.1.1	S-locus receptor kinase-4 (Fragment) (AHRD V1 **-* Q6L8R5_RAPSA)%3B contains Interpro domain(s) IPR001480 Curculin-like (mannose-binding) lectin	2	2
contig10864	-	Solyc03g117830.1.1	Unknown Protein (AHRD V1)	0	0
contig10865	-	Solyc12g089230.1.1	Solute carrier family 15 member 4 (AHRD V1 **-- S15A4_HUMAN)%3B contains Interpro domain(s) IPR000109 TGF-beta receptor%2C type I/II extracellular region	2	2
contig10866	-	Solyc06g071940.1.1	Salutaridinol 7-O-acetyltransferase (AHRD V1 *-*- B6E2Y6_PAPSO)%3B contains Interpro domain(s) IPR003480 Transferase	2	2
contig10867	-	Solyc07g041510.1.1	SH2 domain binding protein (Fragment) (AHRD V1 *--* D0UMV9_SCUCO)%3B contains Interpro domain(s) IPR011990 Tetratricopeptide-like helical	2	2
contig10868	-	Solyc11g011920.1.1	Glutamate decarboxylase (AHRD V1 ***- Q8LKR4_TOBAC)%3B contains Interpro domain(s) IPR010107 Glutamate decarboxylase	3	2
contig10869	-	Solyc10g079510.1.1	Helicase-like protein (AHRD V1 *-*- Q383Z6_9TRYP)%3B contains Interpro domain(s) IPR013020 DNA helicase (DNA repair)%2C Rad3 type	2	2
contig1087	-	Solyc04g074110.1.1	Acetyl xylan esterase A (AHRD V1 **-- D7JXX9_9BACE)%3B contains Interpro domain(s) IPR005181 Protein of unknown function DUF303%2C acetylesterase putative	2	2
contig10870	-	Solyc04g040180.1.1	S-adenosylmethionine-dependent methyltransferase (Fragment) (AHRD V1 **** B3VXJ7_POPTN)%3B contains Interpro domain(s) IPR013217 Methyltransferase type 12	3	2
contig10871	-	Solyc07g042680.1.1	Kinase family protein (AHRD V1 **** D7MB90_ARALY)%3B contains Interpro domain(s) IPR015783 ATMRK serine/threonine protein kinase-like	6	0
contig10872	-	Solyc03g078420.1.1	Unknown Protein (AHRD V1)	2	2
contig10873	-	Solyc00g060810.1.1	Major latex-like protein (AHRD V1 **-- B5THI3_PANGI)%3B contains Interpro domain(s) IPR000916 Bet v I allergen	2	2
contig10874	-	Solyc06g009840.1.1	Fumarate hydratase class II (AHRD V1 ***- C6HT95_AJECH)%3B contains Interpro domain(s) IPR008948 L-Aspartase-like	1	0
contig10875	-	Solyc11g073260.1.1	Histone H2A (AHRD V1 ***- C6TMV8_SOYBN)%3B contains Interpro domain(s) IPR002119 Histone H2A	2	0
contig10876	-	Solyc08g079090.1.1	Laccase-22 (AHRD V1 **-- LAC22_ORYSJ)%3B contains Interpro domain(s) IPR001117 Multicopper oxidase%2C type 1	2	2
contig10877	-	Solyc07g066630.1.1	Oxidoreductase short-chain dehydrogenase/reductase (AHRD V1 **-* A9ICB4_BORPD)%3B contains Interpro domain(s) IPR002347 Glucose/ribitol dehydrogenase	2	2
contig10878	-	Solyc05g041900.1.1	Unknown Protein (AHRD V1)	2	2
contig10879	-	Solyc04g025770.1.1	Unknown Protein (AHRD V1)	2	2
contig1088	-	Solyc02g080520.1.1	Os04g0625000 protein (Fragment) (AHRD V1 *-*- Q0J9Y7_ORYSJ)	2	2
contig10880	-	Solyc01g044360.1.1	Importin beta-3 (AHRD V1 **-- Q16TN4_AEDAE)%3B contains Interpro domain(s) IPR011989 Armadillo-like helical	2	2
contig10881	-	Solyc03g007060.1.1	Unknown Protein (AHRD V1)	2	2
contig10882	-	Solyc07g008650.1.1	tRNA-specific adenosine deaminase (AHRD V1 **** B6T9V4_MAIZE)%3B contains Interpro domain(s) IPR016193 Cytidine deaminase-like	2	2
contig10883	-	Solyc03g118300.1.1	Unknown Protein (AHRD V1)	2	2
contig10884	-	Solyc01g009050.1.1	Molybdenum cofactor biosynthesis protein (AHRD V1 ***- Q309F9_MAIZE)%3B contains Interpro domain(s) IPR005110 MoeA%2C N-terminal%2C domain I and II	2	2
contig10885	-	Solyc09g082570.1.1	Neurogenic locus notch protein-like (AHRD V1 ***- B6SSE6_MAIZE)	2	2
contig10886	-	Solyc03g115480.1.1	Unknown Protein (AHRD V1)	2	2
contig10887	-	Solyc04g082820.1.1	ARID/BRIGHT DNA-binding domain-containing protein (AHRD V1 *-*- D7KTU4_ARALY)%3B contains Interpro domain(s) IPR001606 AT-rich interaction region	5	2
contig10888	-	Solyc04g063290.1.1	30S ribosomal protein S5 (AHRD V1 ***- C5K1T7_AJEDS)%3B contains Interpro domain(s) IPR005711 Ribosomal protein S5%2C eukaryotic/archaeal	2	0
contig10889	-	Solyc10g012220.1.1	Retrotransposon gag protein (AHRD V1 *-*- Q0KIS1_SOLDE)%3B contains Interpro domain(s) IPR005162 Retrotransposon gag protein	11	0
contig1089	-	Solyc05g056480.1.1	Pyruvate dehydrogenase E1 component alpha subunit (AHRD V1 **** D6YUM5_WADCW)%3B contains Interpro domain(s) IPR001017 Dehydrogenase%2C E1 component	2	2
contig10890	-	Solyc08g067490.1.1	CW-type Zinc Finger family protein expressed (AHRD V1 *-*- Q10LI9_ORYSJ)%3B contains Interpro domain(s) IPR011124 Zinc finger%2C CW-type	3	2
contig10891	-	Solyc02g012010.1.1	ATP synthase subunit alpha chloroplastic (AHRD V1 ***- D3J8H0_9FABA)%3B contains Interpro domain(s) IPR000194 ATPase%2C F1/V1/A1 complex%2C alpha/beta subunit%2C nucleotide-binding domain	1	0
contig10892	-	Solyc05g055060.1.1	Serine/threonine-protein phosphatase (AHRD V1 **** B9S7J9_RICCO)%3B contains Interpro domain(s) IPR006186 Serine/threonine-specific protein phosphatase and bis(5-nucleosyl)-tetraphosphatase	2	2
contig10893	-	Solyc02g050160.1.1	HAT dimerisation domain-containing protein-like (AHRD V1 **-- Q5NB62_ORYSJ)	5	0
contig10894	-	Solyc04g028540.1.1	Unknown Protein (AHRD V1)	2	2
contig10895	-	Solyc09g018380.1.1	Unknown Protein (AHRD V1)	2	2
contig10896	-	Solyc09g018830.1.1	MLO-like protein 1 (AHRD V1 ***- C6EWE5_VITVI)%3B contains Interpro domain(s) IPR004326 Mlo-related protein	2	2
contig10897	-	Solyc06g053450.1.1	IQ-domain 10 (Fragment) (AHRD V1 *--- D7L3Y4_ARALY)%3B contains Interpro domain(s) IPR000048 IQ calmodulin-binding region	2	2
contig10898	-	Solyc09g055720.1.1	Ulp1 protease family C-terminal catalytic domain containing protein (AHRD V1 *-*- Q60D46_SOLDE)%3B contains Interpro domain(s) IPR003653 Peptidase C48%2C SUMO/Sentrin/Ubl1	2	0
contig10899	-	Solyc08g044410.1.1	SAC domain protein 9 (AHRD V1 ***- Q7XZU0_ARATH)	2	2
contig109	-	Solyc09g048970.1.1	RNA polymerase II fifth largest subunit like protein (AHRD V1 *-*- O23322_ARATH)%3B contains Interpro domain(s) IPR012340 Nucleic acid-binding%2C OB-fold	2	2
contig1090	-	Solyc04g057900.1.1	Unknown Protein (AHRD V1)%3B contains Interpro domain(s) IPR004910 Yippee-like protein	2	2
contig10900	-	Solyc03g095770.1.1	WRKY transcription factor 6 (AHRD V1 **** A7UGD3_SOLTU)%3B contains Interpro domain(s) IPR003657 DNA-binding WRKY	2	2
contig10901	-	Solyc03g031670.1.1	Calcium-dependent protein kinase (AHRD V1 **** Q8RW36_SOLLC)%3B contains Interpro domain(s) IPR002290 Serine/threonine protein kinase	3	2
contig10902	-	Solyc08g044280.1.1	Unknown Protein (AHRD V1)	3	2
contig10903	-	Solyc12g009310.1.1	ATP binding / serine-threonine kinase (AHRD V1 **** C5DB71_VITVI)%3B contains Interpro domain(s) IPR002290 Serine/threonine protein kinase	2	2
contig10904	-	Solyc02g082190.1.1	CTP synthase (AHRD V1 **** B6U7R1_MAIZE)%3B contains Interpro domain(s) IPR004468 CTP synthase	4	2
contig10905	-	Solyc04g014580.1.1	Unknown Protein (AHRD V1)	2	2
contig10906	-	Solyc01g095320.1.1	BCL-2-associated athanogene 6 (AHRD V1 *-*- D7LDX9_ARALY)%3B contains Interpro domain(s) IPR003103 Apoptosis regulator Bcl-2 protein%2C BAG	2	2
contig10907	-	Solyc02g081580.1.1	NC domain-containing protein (AHRD V1 **-- D7KZK3_ARALY)%3B contains Interpro domain(s) IPR007053 NC	2	2
contig10908	-	Solyc12g100320.1.1	Unknown Protein (AHRD V1)	2	2
contig10909	-	Solyc04g080470.1.1	DNA-3-methyladenine glycosylase 1 (AHRD V1 ***- B6U6Y8_MAIZE)%3B contains Interpro domain(s) IPR003265 HhH-GPD domain	2	2
contig1091	-	Solyc03g071490.1.1	Mate efflux family protein (AHRD V1 ***- D7L7F3_ARALY)%3B contains Interpro domain(s) IPR015521 MATE family transporter related protein	1	0
contig10910	-	Solyc11g066800.1.1	Lysine/histidine transporter (AHRD V1 ***- B9HLA1_POPTR)%3B contains Interpro domain(s) IPR013057 Amino acid transporter%2C transmembrane	2	2
contig10911	-	Solyc09g075690.1.1	Gibberellin receptor GID1L2 (AHRD V1 **-- B6T2M3_MAIZE)%3B contains Interpro domain(s) IPR013094 Alpha/beta hydrolase fold-3	2	2
contig10912	-	Solyc07g017770.1.1	Homogentisate phytyltransferase (AHRD V1 **-* B2M1Y0_MANES)%3B contains Interpro domain(s) IPR000537 UbiA prenyltransferase	2	2
contig10913	-	Solyc05g055340.1.1	Agenet domain-containing protein (AHRD V1 **-- D7MA47_ARALY)%3B contains Interpro domain(s) IPR005491 ENT	2	2
contig10914	-	Solyc00g006560.1.1	Glucosyltransferase-12 (AHRD V1 **** Q8S997_PHAAN)%3B contains Interpro domain(s) IPR002213 UDP-glucuronosyl/UDP-glucosyltransferase	2	2
contig10915	-	Solyc05g018630.1.1	RCC1 and BTB domain-containing protein 2 (AHRD V1 **-- RCBT2_PONAB)%3B contains Interpro domain(s) IPR009091 Regulator of chromosome condensation/beta-lactamase-inhibitor protein II	2	2
contig10916	-	Solyc00g042640.1.1	Helicase-like protein (AHRD V1 *-*- Q9AYF0_ORYSJ)%3B contains Interpro domain(s) IPR010285 Protein of unknown function DUF889%2C eukaryote	2	2
contig10917	-	Solyc00g145170.1.1	Proteinase inhibitor II (AHRD V1 ***- Q3S483_SOLTU)%3B contains Interpro domain(s) IPR003465 Proteinase inhibitor I20%2C Pin2	2	0
contig10918	-	Solyc11g008980.1.1	Os02g0726600 protein (Fragment) (AHRD V1 **-- Q0DXY2_ORYSJ)	2	2
contig10919	-	Solyc09g091100.1.1	Coenzyme F420 hydrogenase/dehydrogenase beta subunit-like (AHRD V1 **** Q118A1_TRIEI)%3B contains Interpro domain(s) IPR007525 Coenzyme F420 hydrogenase/dehydrogenase beta subunit%2C C-terminal	2	2
contig1092	-	Solyc08g076850.1.1	Senescence-associated protein (AHRD V1 ***- B3TLS7_ELAGV)%3B contains Interpro domain(s) IPR000301 Tetraspanin%2C subgroup	2	2
contig10920	-	Solyc06g074350.1.1	Terminal flower 1 (Fragment) (AHRD V1 *--- D6PMX5_9ROSI)%3B contains Interpro domain(s) IPR008914 Phosphatidylethanolamine-binding protein PEBP	3	2
contig10921	-	Solyc06g072350.1.1	UPF0497 membrane protein 17 (AHRD V1 ***- U497H_RICCO)%3B contains Interpro domain(s) IPR006702 Uncharacterised protein family UPF0497%2C trans-membrane plant	2	2
contig10922	-	Solyc01g094210.1.1	Carbonyl reductase 3 (AHRD V1 **** B6TRS7_MAIZE)%3B contains Interpro domain(s) IPR002347 Glucose/ribitol dehydrogenase	3	2
contig10923	-	Solyc05g055850.1.1	Homology to unknown gene (Fragment) (AHRD V1 *-*- Q011I1_OSTTA)	2	2
contig10924	-	Solyc05g054980.1.1	Protein phosphatase 2A regulatory subunit B%26apos-like protein (AHRD V1 ***- Q56WJ0_ARATH)%3B contains Interpro domain(s) IPR011992 EF-Hand type	2	2
contig10925	-	Solyc12g008410.1.1	RNA-dependent RNA polymerase family protein (AHRD V1 ***- D7L6F2_ARALY)%3B contains Interpro domain(s) IPR007855 RNA-dependent RNA polymerase%2C eukaryotic-type	2	2
contig10926	-	Solyc03g120930.1.1	Avr9/Cf-9 rapidly elicited protein 146 (AHRD V1 ***- Q9FQZ6_TOBAC)	2	2
contig10927	-	Solyc10g079440.1.1	FAD-dependent oxidoreductase family protein (AHRD V1 ***- D7LVK2_ARALY)%3B contains Interpro domain(s) IPR006076 FAD dependent oxidoreductase	2	2
contig10928	-	Solyc09g065820.1.1	BHLH transcription factor (AHRD V1 *-** B6U846_MAIZE)%3B contains Interpro domain(s) IPR011598 Helix-loop-helix DNA-binding	2	2
contig10929	-	Solyc06g048770.1.1	Unknown Protein (AHRD V1)	1	0
contig1093	-	Solyc07g017830.1.1	Mutator-like transposase-like protein (AHRD V1 *--- Q9FHV3_ARATH)%3B contains Interpro domain(s) IPR018289 MULE transposase%2C conserved domain	8	0
contig10930	-	Solyc06g073210.1.1	Far-red impaired responsive family protein (AHRD V1 **-- D7LJZ7_ARALY)%3B contains Interpro domain(s) IPR004330 Transcription factor%2C FAR1-related	2	2
contig10931	-	Solyc06g051140.1.1	Ubiquitin-conjugating enzyme 22 (AHRD V1 ***- D7L888_ARALY)	2	2
contig10932	-	Solyc04g072330.1.1	F-box family protein (AHRD V1 ***- B9GFH4_POPTR)%3B contains Interpro domain(s) IPR001810 Cyclin-like F-box	2	2
contig10933	-	Solyc02g093800.1.1	Serine/threonine-protein phosphatase 2A regulatory subunit delta 1 isoform (AHRD V1 ***- Q0CAR1_ASPTN)%3B contains Interpro domain(s) IPR002554 Protein phosphatase 2A%2C regulatory B subunit%2C B56	2	2
contig10934	-	Solyc04g054800.1.1	Unknown Protein (AHRD V1)%3B contains Interpro domain(s) IPR010369 Protein of unknown function DUF966	2	2
contig10935	-	Solyc12g099340.1.1	Calmodulin-binding transcription activator 5 (AHRD V1 **** D7MA72_ARALY)%3B contains Interpro domain(s) IPR005559 CG-1	2	2
contig10936	-	Solyc04g082140.1.1	Laccase-22 (AHRD V1 **-- LAC22_ORYSJ)%3B contains Interpro domain(s) IPR001117 Multicopper oxidase%2C type 1	2	2
contig10937	-	Solyc06g083120.1.1	Unknown Protein (AHRD V1)	2	2
contig10938	-	Solyc01g100920.1.1	Nodulin-like protein (AHRD V1 ***- Q84TV1_GOSHI)%3B contains Interpro domain(s) IPR000620 Protein of unknown function DUF6%2C transmembrane	2	0
contig10939	-	Solyc03g117550.1.1	Receptor protein kinase-like (AHRD V1 *-*- Q5JN26_ORYSJ)%3B contains Interpro domain(s) IPR002290 Serine/threonine protein kinase	2	2
contig1094	-	Solyc01g097980.1.1	Kinase family protein (AHRD V1 *-** D7M4D4_ARALY)%3B contains Interpro domain(s) IPR002290 Serine/threonine protein kinase	2	2
contig10940	-	Solyc02g021730.1.1	Unknown Protein (AHRD V1)	0 ( Repeat Masked Out )	0
contig10941	-	Solyc09g018920.1.1	Serine/threonine-protein phosphatase 7 long form homolog (AHRD V1 *--- PPP7L_ARATH)%3B contains Interpro domain(s) IPR019557 Aminotransferase-like%2C plant mobile domain	2	0
contig10942	-	Solyc12g042070.1.1	Auxin response factor 2 (AHRD V1 ***- Q2LAJ3_SOLLC)%3B contains Interpro domain(s) IPR010525 Auxin response factor	1	0
contig10943	-	Solyc05g052530.1.1	Endoglucanase 1 (AHRD V1 ***- B6U0J0_MAIZE)%3B contains Interpro domain(s) IPR001701 Glycoside hydrolase%2C family 9	2	2
contig10944	-	Solyc04g080610.1.1	Ornithine carbamoyltransferase (AHRD V1 **** Q9SEX4_CANLI)%3B contains Interpro domain(s) IPR002292 Ornithine carbamoyltransferase	2	0
contig10945	-	Solyc12g056760.1.1	Unknown Protein (AHRD V1)	2	2
contig10946	-	Solyc09g031990.1.1	Mutator-like transposase (AHRD V1 ***- Q9FH43_ARATH)%3B contains Interpro domain(s) IPR018289 MULE transposase%2C conserved domain	2	2
contig10947	-	Solyc08g016580.1.1	Susceptibility homeodomain transcription factor (Fragment) (AHRD V1 ***- Q8SAA7_ORYSA)%3B contains Interpro domain(s) IPR007493 Protein of unknown function DUF538	2	2
contig10948	-	Solyc06g060300.1.1	Unknown Protein (AHRD V1)	2	2
contig10949	-	Solyc05g021530.1.1	Sister-chromatide cohesion protein 3 (AHRD V1 *--- D7LHE4_ARALY)	3	2
contig1095	-	Solyc12g056410.1.1	F-box protein PP2-B1 (AHRD V1 ***- PP2B1_ARATH)%3B contains Interpro domain(s) IPR001810 Cyclin-like F-box	2	2
contig10950	-	Solyc02g069290.1.1	Transducin-like (AHRD V1 **-- Q6H6D6_ORYSJ)%3B contains Interpro domain(s) IPR011989 Armadillo-like helical	2	2
contig10951	-	Solyc12g013530.1.1	Unknown Protein (AHRD V1)	2	2
contig10952	-	Solyc11g007400.1.1	Receptor-like protein kinase (Fragment) (AHRD V1 ***- O49206_ORYSA)	2	0
contig10953	-	Solyc07g065380.1.1	Zinc transporter 2 (AHRD V1 **** B6UH65_MAIZE)%3B contains Interpro domain(s) IPR003689 Zinc/iron permease	2	2
contig10954	-	Solyc06g072520.1.1	Transcription factor (AHRD V1 *-*- D6MKM4_9ASPA)%3B contains Interpro domain(s) IPR011598 Helix-loop-helix DNA-binding	2	2
contig10955	-	Solyc03g115730.1.1	Unknown Protein (AHRD V1)	2	2
contig10956	-	Solyc01g103240.1.1	Protein serine/threonine kinase (AHRD V1 ***- D3BP85_POLPA)%3B contains Interpro domain(s) IPR002290 Serine/threonine protein kinase	2	2
contig10957	-	Solyc07g041050.1.1	LINE-type retrotransposon LIb DNA complete sequence Insertion at the S10 site (AHRD V1 *--- Q2HX36_IPOBA)	2	2
contig10958	-	Solyc02g080430.1.1	Mediator of RNA polymerase II transcription subunit 21 (AHRD V1 ***- MED21_CAEEL)	2	2
contig10959	-	Solyc12g005120.1.1	Genomic DNA chromosome 5 P1 clone MBG8 (AHRD V1 ***- Q9FFU3_ARATH)	2	0
contig1096	-	Solyc12g019180.1.1	Polygalacturonase 7 (AHRD V1 ***- Q9ZT65_SOLLC)%3B contains Interpro domain(s) IPR000408 Regulator of chromosome condensation%2C RCC1 IPR000743 Glycoside hydrolase%2C family 28	2	2
contig10960	-	Solyc09g091070.1.1	Malate dehydrogenase (AHRD V1 **** O48906_MEDSA)%3B contains Interpro domain(s) IPR010097 Malate dehydrogenase%2C NAD-dependent%2C eukaryotes and gamma proteobacteria	2	2
contig10961	-	Solyc02g005530.1.1	Helitron helicase-like protein (AHRD V1 *-*- D0NJ00_PHYIN)%3B contains Interpro domain(s) IPR010285 Protein of unknown function DUF889%2C eukaryote	4	2
contig10962	-	Solyc06g071190.1.1	IFA binding protein (AHRD V1 *-*- A6MGY3_LILLO)%3B contains Interpro domain(s) IPR007656 Protein of unknown function DUF593	2	2
contig10963	-	Solyc01g097680.1.1	Extensin-like protein Dif10 (Fragment) (AHRD V1 *-*- Q43504_SOLLC)	3	0
contig10964	-	Solyc12g014630.1.1	Cortical cell-delineating protein (AHRD V1 *--- B6U436_MAIZE)%3B contains Interpro domain(s) IPR013770 Plant lipid transfer protein and hydrophobic protein%2C helical	2	2
contig10965	-	Solyc09g018520.1.1	WD-repeat-containing protein (AHRD V1 *--- A8NX65_COPC7)%3B contains Interpro domain(s) IPR017986 WD40 repeat%2C region	2	2
contig10966	-	Solyc08g079690.1.1	Unknown Protein (AHRD V1);Ontology_term=GO:0005515	2	2
contig10967	-	Solyc11g067340.1.1	Acyltransferase (Fragment) (AHRD V1 **-- C1JZ69_DATST)%3B contains Interpro domain(s) IPR003480 Transferase	2	0
contig10968	-	Solyc11g006150.1.1	Ethylene receptor (AHRD V1 *-*- C0ILN8_COFCA)	2	2
contig10969	-	Solyc05g006640.1.1	Phospholipid-transporting ATPase (AHRD V1 **** C1GDL1_PARBD)%3B contains Interpro domain(s) IPR006539 ATPase%2C P-type%2C phospholipid-translocating%2C flippase	2	2
contig1097	-	Solyc11g045530.1.1	LOB domain protein 4 (AHRD V1 ***- D7KL24_ARALY)%3B contains Interpro domain(s) IPR004883 Lateral organ boundaries%2C LOB	2	2
contig10970	-	Solyc05g005750.1.1	Alpha alpha-trehalose-phosphate synthase (UDP-forming) (AHRD V1 **** A3CXN9_METMJ)%3B contains Interpro domain(s) IPR001830 Glycosyl transferase%2C family 20	2	2
contig10971	-	Solyc01g104810.1.1	Integral membrane protein (AHRD V1 ***- B6U6B5_MAIZE)%3B contains Interpro domain(s) IPR008217 Protein of unknown function DUF125%2C transmembrane	2	2
contig10972	-	Solyc02g088670.1.1	Zinc-finger protein 1 (AHRD V1 *-*- B6TS25_MAIZE)%3B contains Interpro domain(s) IPR007087 Zinc finger%2C C2H2-type	2	2
contig10973	-	Solyc10g005700.1.1	Os04g0431000 protein (Fragment) (AHRD V1 *-*- Q0JD52_ORYSJ)	2	2
contig10974	-	Solyc03g117520.1.1	Protein FAR1-RELATED SEQUENCE 6 (AHRD V1 ***- FRS6_ARATH)%3B contains Interpro domain(s) IPR018289 MULE transposase%2C conserved domain	2	2
contig10975	-	Solyc10g008990.1.1	UPF0533 protein C5orf44 homolog (AHRD V1 ***- CE044_PONAB)%3B contains Interpro domain(s) IPR010378 Protein of unknown function DUF974	2	2
contig10976	-	Solyc06g064500.1.1	O-methyltransferase (AHRD V1 **** A5HJZ9_VITVI)%3B contains Interpro domain(s) IPR016461 O-methyltransferase%2C COMT%2C eukaryota	2	2
contig10977	-	Solyc04g007650.1.1	Phosphatidylinositol-4-phosphate 5-kinase family protein (AHRD V1 ***- D7L328_ARALY)%3B contains Interpro domain(s) IPR016034 Phosphatidylinositol-4-phosphate 5-kinase%2C core%2C subgroup	2	0
contig10978	-	Solyc12g098190.1.1	F-box protein PP2-B1 (AHRD V1 ***- PP2B1_ARATH)%3B contains Interpro domain(s) IPR001810 Cyclin-like F-box	2	2
contig10979	-	Solyc09g048960.1.1	Unknown Protein (AHRD V1)	1	0
contig1098	-	Solyc01g009520.1.1	Ribosomal protein (AHRD V1 ***- Q6ER67_ORYSJ)%3B contains Interpro domain(s) IPR002143 Ribosomal protein L1	2	0
contig10980	-	Solyc12g062410.1.1	Unknown Protein (AHRD V1)	2	2
contig10981	-	Solyc01g005560.1.1	Isocitrate dehydrogenase (AHRD V1 ***- D2D324_GOSHI)%3B contains Interpro domain(s) IPR004790 Isocitrate dehydrogenase NADP-dependent%2C eukaryotic	2	2
contig10982	-	Solyc00g007030.1.1	Glutathione S-transferase (AHRD V1 ***- Q76KW1_PEA)%3B contains Interpro domain(s) IPR004046 Glutathione S-transferase%2C C-terminal	2	2
contig10983	-	Solyc02g065300.1.1	Leucyl-tRNA synthetase (AHRD V1 **** Q5PPJ6_RAT)%3B contains Interpro domain(s) IPR004493 Leucyl-tRNA synthetase%2C class Ia%2C archaeal/eukaryotic cytosolic	2	0
contig10984	-	Solyc12g040360.1.1	Unknown Protein (AHRD V1)	2	2
contig10985	-	Solyc07g056340.1.1	RNA-binding protein (AHRD V1 *--* A8JCE7_CHLRE)%3B contains Interpro domain(s) IPR007201 RNA recognition motif 2	2	2
contig10986	-	Solyc08g076000.1.1	NBS-LRR resistance protein (AHRD V1 ***- B6E013_SOLBU)%3B contains Interpro domain(s) IPR002182 NB-ARC	4	2
contig10987	-	Solyc07g042960.1.1	Kelch-like protein 14 (AHRD V1 ***- B6T7I5_MAIZE)%3B contains Interpro domain(s) IPR015915 Kelch-type beta propeller	2	2
contig10988	-	Solyc01g068580.1.1	C9orf78 (AHRD V1 **-- C3KGZ0_ANOFI)%3B contains Interpro domain(s) IPR010756 Hepatocellular carcinoma-associated antigen 59	2	2
contig10989	-	Solyc01g111060.1.1	5%26apos-methylthioadenosine/S-adenosylhomocysteine nucleosidase (AHRD V1 **** D4FIY6_STAEP)%3B contains Interpro domain(s) IPR018017 Nucleoside phosphorylase%2C family 1	2	2
contig1099	-	Solyc06g043160.1.1	Pre-mRNA-processing-splicing factor 8 (AHRD V1 ***- D0NFV2_PHYIN)%3B contains Interpro domain(s) IPR012984 PRO%2C C-terminal	1	0
contig10990	-	Solyc10g081970.1.1	HIN1-like protein (Fragment) (AHRD V1 **-- Q32ZJ1_SOLTU)%3B contains Interpro domain(s) IPR010847 Harpin-induced 1	1	0
contig10991	-	Solyc10g052690.1.1	Ulp1 protease family C-terminal catalytic domain containing protein (AHRD V1 *-*- Q60D46_SOLDE)	2	2
contig10992	-	Solyc05g032800.1.1	Unknown Protein (AHRD V1)	2	0
contig10993	-	Solyc03g005960.1.1	Receptor-like serine/threonine kinase (AHRD V1 **** C6FF81_SOYBN)%3B contains Interpro domain(s) IPR002290 Serine/threonine protein kinase	2	2
contig10994	-	Solyc12g056470.1.1	Unknown Protein (AHRD V1)	2	2
contig10995	-	Solyc03g058620.1.1	Unknown Protein (AHRD V1)	2	2
contig10996	-	Solyc02g005080.1.1	Reverse transcriptase (Fragment) (AHRD V1 ***- Q8H0R0_ELAGV)	2	2
contig10997	-	Solyc07g008470.1.1	Macrophage migration inhibitory factor family protein (AHRD V1 ***- D7MMS4_ARALY)%3B contains Interpro domain(s) IPR001398 Macrophage migration inhibitory factor	2	2
contig10998	-	Solyc04g008450.1.1	Potassium transporter 17 (AHRD V1 **** B6T8T1_MAIZE)%3B contains Interpro domain(s) IPR003855 K+ potassium transporter	2	2
contig10999	-	Solyc10g085240.1.1	UDP-glucosyltransferase (AHRD V1 **-- C0LNQ9_MAIZE)%3B contains Interpro domain(s) IPR002213 UDP-glucuronosyl/UDP-glucosyltransferase	2	0
contig11	-	Solyc06g082750.1.1	50S ribosomal protein L17 (AHRD V1 ***- B4FZB4_MAIZE)%3B contains Interpro domain(s) IPR000456 Ribosomal protein L17	2	0
contig110	-	Solyc06g071200.1.1	Importin 13 (AHRD V1 **-- B1ASJ5_MOUSE)%3B contains Interpro domain(s) IPR011989 Armadillo-like helical	2	2
contig1100	-	Solyc07g040940.1.1	Receptor-like protein kinase (AHRD V1 *-*- Q9FZP2_ARATH)%3B contains Interpro domain(s) IPR002290 Serine/threonine protein kinase	2	2
contig11000	-	Solyc03g051810.1.1	Homogentisate phytyltransferase (AHRD V1 **-* D4ZR29_SPIPL)%3B contains Interpro domain(s) IPR000537 UbiA prenyltransferase	2	2
contig11001	-	Solyc03g111990.1.1	Cytochrome P450 (AHRD V1 ***- O04163_NEPRA)%3B contains Interpro domain(s) IPR002401 Cytochrome P450%2C E-class%2C group I	2	0
contig11002	-	Solyc11g066280.1.1	U3 small nucleolar ribonucleoprotein protein imp4 (AHRD V1 **-- Q17BF6_AEDAE)%3B contains Interpro domain(s) IPR007109 Brix domain	2	2
contig11003	-	Solyc09g092700.1.1	Unknown Protein (AHRD V1)%3B contains Interpro domain(s) IPR010800 Glycine rich	2	2
contig11004	-	Solyc06g072030.1.1	Unknown Protein (AHRD V1)	2	2
contig11005	-	Solyc05g054170.1.1	Scarecrow-like 1 transcription factor (Fragment) (AHRD V1 *--- B1PPU0_PINPS)%3B contains Interpro domain(s) IPR005202 GRAS transcription factor	2	2
contig11006	-	Solyc10g006360.1.1	Unknown Protein (AHRD V1)	2	2
contig11007	-	Solyc12g006700.1.1	Os07g0419800 protein (Fragment) (AHRD V1 *--- Q0D6Y1_ORYSJ)%3B contains Interpro domain(s) IPR012866 Protein of unknown function DUF1644	2	2
contig11008	-	Solyc02g063020.1.1	Major facilitator superfamily MFS_1 (AHRD V1 ***- A4FJQ9_SACEN)%3B contains Interpro domain(s) IPR016196 Major facilitator superfamily%2C general substrate transporter	2	2
contig11009	-	Solyc09g066050.1.1	Homeodomain-containing transcription factor FWA (AHRD V1 **-* B5BQ02_ARASU)%3B contains Interpro domain(s) IPR002913 Lipid-binding START	3	2
contig1101	-	Solyc11g071310.1.1	Os01g0786800 protein (Fragment) (AHRD V1 ***- Q0JIP0_ORYSJ)%3B contains Interpro domain(s) IPR002781 Protein of unknown function DUF81	1	0
contig11010	-	Solyc04g080970.1.1	Short internode related sequence 5 (AHRD V1 **-- D2KC76_BRARP)%3B contains Interpro domain(s) IPR007818 Protein of unknown function DUF702	2	2
contig11011	-	Solyc04g039640.1.1	Unknown Protein (AHRD V1)	2	2
contig11012	-	Solyc06g048380.1.1	MADS-box transcription factor 1 (AHRD V1 *-*- D1MFS6_HEVBR)%3B contains Interpro domain(s) IPR002100 Transcription factor%2C MADS-box	3	2
contig11013	-	Solyc01g017430.1.1	Cytochrome b6-f complex subunit 4 (AHRD V1 ***- D5FHB7_PHODC)%3B contains Interpro domain(s) IPR005870 Cytochrome b6/f complex%2C subunit IV	2	2
contig11014	-	Solyc00g007150.1.1	Unknown Protein (AHRD V1)	3	2
contig11015	-	Solyc02g085220.1.1	Transforming growth factor-beta receptor-associated protein 1 (AHRD V1 *--* TGFA1_MOUSE)%3B contains Interpro domain(s) IPR019453 Vacuolar sorting protein 39/Transforming growth factor beta receptor-associated domain 2	2	0
contig11016	-	Solyc06g076470.1.1	Unknown Protein (AHRD V1)	2	2
contig11017	-	Solyc03g093940.1.1	Myb-related transcription factor-like protein (AHRD V1 **-- Q9SPG6_ARATH)%3B contains Interpro domain(s) IPR015495 Myb transcription factor	2	2
contig11018	-	Solyc03g005150.1.1	Solute carrier family 2%2C facilitated glucose transporter member 2 (AHRD V1 ***- GTR2_RAT)%3B contains Interpro domain(s) IPR003663 Sugar/inositol transporter	2	2
contig11019	-	Solyc09g014750.1.1	Late embryogenesis abundant protein (AHRD V1 ***- A4VBF1_9FABA)%3B contains Interpro domain(s) IPR000389 Small hydrophilic plant seed protein	2	2
contig1102	-	Solyc07g020740.1.1	Unknown Protein (AHRD V1)	0 ( Repeat Masked Out )	0
contig11020	-	Solyc08g016120.1.1	Unknown Protein (AHRD V1)%3B contains Interpro domain(s) IPR006501 Pectinesterase inhibitor	1	0
contig11021	-	Solyc01g104510.1.1	Histone-binding protein RBBP7 (AHRD V1 **-* B5X3G4_SALSA)%3B contains Interpro domain(s) IPR020472 G-protein beta WD-40 repeat%2C region	2	2
contig11022	-	Solyc07g054640.1.1	NADH dehydrogenase like protein (AHRD V1 **** O65414_ARATH)%3B contains Interpro domain(s) IPR013027 FAD-dependent pyridine nucleotide-disulphide oxidoreductase	2	2
contig11023	-	Solyc01g089950.1.1	Unknown Protein (AHRD V1)%3B contains Interpro domain(s) IPR013596 FBD	2	2
contig11024	-	Solyc02g080540.1.1	ATP synthase gamma chain (AHRD V1 ***- B7FIR4_MEDTR)%3B contains Interpro domain(s) IPR000131 ATPase%2C F1 complex%2C gamma subunit	2	2
contig11025	-	Solyc12g044230.1.1	Os01g0786800 protein (Fragment) (AHRD V1 ***- Q0JIP0_ORYSJ)%3B contains Interpro domain(s) IPR002781 Protein of unknown function DUF81	2	2
contig11026	-	Solyc11g067250.1.1	Poly (AHRD V1 ***- B9SCR8_RICCO)%3B contains Interpro domain(s) IPR012317 Poly(ADP-ribose) polymerase%2C catalytic region	3	2
contig11027	-	Solyc07g017950.1.1	Ribulose bisphosphate carboxylase small chain (AHRD V1 ***- C6T529_SOYBN)%3B contains Interpro domain(s) IPR000894 Ribulose bisphosphate carboxylase%2C small chain	2	2
contig11028	-	Solyc05g041770.1.1	Guanylate binding protein 1 (AHRD V1 ***- B2XWS1_PIG)%3B contains Interpro domain(s) IPR015894 Guanylate-binding protein%2C N-terminal	4	0
contig11029	-	Solyc09g061530.1.1	Unknown Protein (AHRD V1)	2	2
contig1103	-	Solyc04g009410.1.1	Proteasome subunit beta type (AHRD V1 ***- C6SXW4_SOYBN)%3B contains Interpro domain(s) IPR001353 Proteasome%2C subunit alpha/beta	2	2
contig11030	-	Solyc04g081090.1.1	V-type proton ATPase 16 kDa proteolipid subunit c2 (AHRD V1 **** VATL2_ARATH)%3B contains Interpro domain(s) IPR011555 ATPase%2C V0 complex%2C proteolipid subunit C%2C eukaryotic	3	0
contig11031	-	Solyc00g112180.1.1	Unknown Protein (AHRD V1)	2	2
contig11032	-	Solyc01g005220.1.1	Necrotic spotted lesions 1 (Fragment) (AHRD V1 *-*- B6ZA18_HELAN)%3B contains Interpro domain(s) IPR001862 Membrane attack complex component/perforin/complement C9	2	2
contig11033	-	Solyc09g059930.1.1	Unknown Protein (AHRD V1)	2	2
contig11034	-	Solyc06g074720.1.1	MKI67 FHA domain-interacting nucleolar phosphoprotein-like (AHRD V1 **-- B6THB2_MAIZE)%3B contains Interpro domain(s) IPR012677 Nucleotide-binding%2C alpha-beta plait	3	2
contig11035	-	Solyc02g082930.1.1	Endochitinase (Chitinase) (AHRD V1 **** Q43184_SOLTU)%3B contains Interpro domain(s) IPR016283 Glycoside hydrolase%2C family 19 IPR000726 Glycoside hydrolase%2C family 19%2C catalytic	2	2
contig11036	-	Solyc11g065810.1.1	Cc-nbs-lrr resistance protein (AHRD V1 ***- B9GX04_POPTR)	2	2
contig11037	-	Solyc08g048460.1.1	Unknown Protein (AHRD V1)	2	2
contig11038	-	Solyc11g030390.1.1	MADS box interactor-like (AHRD V1 *-*- Q6K819_ORYSJ)	2	0
contig11039	-	Solyc03g118960.1.1	Multidrug and toxin extrusion protein 1 (AHRD V1 *--- S47A1_XENTR)%3B contains Interpro domain(s) IPR015521 MATE family transporter related protein	2	2
contig1104	-	Solyc04g009100.1.1	Disease resistance protein (AHRD V1 ***- D1GEE0_BRARP)%3B contains Interpro domain(s) IPR002182 NB-ARC	3	2
contig11040	-	Solyc01g081210.1.1	F-box/kelch-repeat protein At1g22040 (AHRD V1 ***- FBK8_ARATH)%3B contains Interpro domain(s) IPR015915 Kelch-type beta propeller	2	2
contig11041	-	Solyc01g016400.1.1	Unknown Protein (AHRD V1)	2	2
contig11042	-	Solyc04g077490.1.1	AP2-like ethylene-responsive transcription factor At1g16060 (AHRD V1 *-*- AP2L1_ARATH)%3B contains Interpro domain(s) IPR001471 Pathogenesis-related transcriptional factor and ERF%2C DNA-binding	2	2
contig11043	-	Solyc06g069010.1.1	Guanine nucleotide-binding protein beta subunit-like protein (AHRD V1 **-* B6SJ21_MAIZE)%3B contains Interpro domain(s) IPR020472 G-protein beta WD-40 repeat%2C region	2	0
contig11044	-	Solyc02g021100.1.1	Methyl-CpG binding domain protein 4 (AHRD V1 *-*- Q3ZBC7_BOVIN)%3B contains Interpro domain(s) IPR003265 HhH-GPD domain	2	2
contig11045	-	Solyc09g092280.1.1	Disease resistance protein (AHRD V1 ***- C6ZS21_SOYBN)%3B contains Interpro domain(s) IPR002182 NB-ARC	3	0
contig11046	-	Solyc07g005380.1.1	Pathogenesis-related (PR)-10-related norcoclaurine synthase-like protein (AHRD V1 **-- C3SBS5_ESCCA)%3B contains Interpro domain(s) IPR000916 Bet v I allergen	2	2
contig11047	-	Solyc05g054020.1.1	NBS-LRR resistance protein-like protein (AHRD V1 ***- A1Y9R1_SOLLC)%3B contains Interpro domain(s) IPR002182 NB-ARC	3	0
contig11048	-	Solyc11g066610.1.1	ATP synthase assembly protein Atp10 (Fragment) (AHRD V1 **-- D2W351_NAEGR)%3B contains Interpro domain(s) IPR007849 ATPase assembly factor ATP10%2C mitochondria	2	2
contig11049	-	Solyc10g044450.1.1	Upf3 regulator of nonsense transcripts-like protein B (AHRD V1 *--- Q2F5U6_BOMMO)%3B contains Interpro domain(s) IPR005120 Regulator of nonsense-mediated decay%2C UPF3	2	2
contig1105	-	Solyc10g078500.1.1	Small basic intrinsic protein 1-2 (AHRD V1 *-*- B5KGP0_OLEEU)%3B contains Interpro domain(s) IPR000425 Major intrinsic protein	2	2
contig11050	-	Solyc05g041450.1.1	Unknown Protein (AHRD V1)	2	2
contig11051	-	Solyc04g080700.1.1	Wound responsive protein (Fragment) (AHRD V1 **-- A6N0L4_ORYSI)%3B contains Interpro domain(s) IPR003729 Protein of unknown function DUF151	2	2
contig11052	-	Solyc03g121460.1.1	Prenylated rab acceptor PRA1 (AHRD V1 ***- A2Q469_MEDTR)%3B contains Interpro domain(s) IPR004895 Prenylated rab acceptor PRA1	2	2
contig11053	-	Solyc09g082620.1.1	EPIDERMAL PATTERNING FACTOR-like protein 4 (AHRD V1 *--- EPFL4_ARATH)	2	2
contig11054	-	Solyc04g071370.1.1	Unknown Protein (AHRD V1)	2	2
contig11055	-	Solyc11g066690.1.1	OB-fold nucleic acid binding domain containing protein expressed (AHRD V1 ***- Q10F22_ORYSJ)%3B contains Interpro domain(s) IPR004365 Nucleic acid binding%2C OB-fold%2C tRNA/helicase-type	2	2
contig11056	-	Solyc05g055210.1.1	Eukaryotic peptide chain release factor subunit 1-3-like (AHRD V1 **** Q2VCK6_SOLTU)%3B contains Interpro domain(s) IPR004403 Peptide chain release factor eRF/aRF subunit 1	2	0
contig11057	-	Solyc07g065780.1.1	ABC transporter G family member 26 (AHRD V1 ***- AB26G_ARATH)%3B contains Interpro domain(s) IPR013525 ABC-2 type transporter	2	2
contig11058	-	Solyc02g014090.1.1	LysM domain containing protein expressed (AHRD V1 ***- Q7XD97_ORYSJ)%3B contains Interpro domain(s) IPR002482 Peptidoglycan-binding Lysin subgroup	2	2
contig11059	-	Solyc07g044900.1.1	Unknown Protein (AHRD V1)	2	2
contig1106	-	Solyc02g084510.1.1	Novel protein containing a PHD-finger domain (Fragment) (AHRD V1 *--- Q07G27_XENTR)%3B contains Interpro domain(s) IPR018144 Plus-3 domain%2C subgroup	2	2
contig11060	-	Solyc03g058670.1.1	Unknown Protein (AHRD V1)	2	2
contig11061	-	Solyc02g071520.1.1	RAG1-activating protein 1 homolog (AHRD V1 **-- R1AP1_DICDI)%3B contains Interpro domain(s) IPR018179 RAG1-activating protein 1 homologue	2	2
contig11062	-	Solyc06g068860.1.1	Alpha-mannosidase (AHRD V1 **** D3TI68_SOLLC)%3B contains Interpro domain(s) IPR011682 Glycosyl hydrolases 38%2C C-terminal	2	2
contig11063	-	Solyc03g121920.1.1	Mitochondrial carrier-like protein (AHRD V1 ***- Q8L9F8_ARATH)%3B contains Interpro domain(s) IPR002067 Mitochondrial carrier protein	2	2
contig11064	-	Solyc05g026390.1.1	Ulp1 protease family C-terminal catalytic domain containing protein (AHRD V1 ***- Q60D46_SOLDE)	2	2
contig11065	-	Solyc01g056360.1.1	Unknown Protein (AHRD V1)	1	0
contig11066	-	Solyc02g088410.1.1	Unknown Protein (AHRD V1)	1	0
contig11067	-	Solyc03g118130.1.1	Rubredoxin-like protein (AHRD V1 *--- A8JGB1_CHLRE)%3B contains Interpro domain(s) IPR004039 Rubredoxin-type Fe(Cys)4 protein	2	2
contig11068	-	Solyc05g015910.1.1	Glutaredoxin (AHRD V1 **** B9GZC7_POPTR)%3B contains Interpro domain(s) IPR011905 Glutaredoxin-like%2C plant II	2	2
contig11069	-	Solyc12g035290.1.1	Unknown Protein (AHRD V1)	3	2
contig1107	-	Solyc03g093580.1.1	Pol polyprotein (AHRD V1 ***- Q94FM1_CITPA)	2	0
contig11070	-	Solyc11g056420.1.1	Unknown Protein (AHRD V1)	2	2
contig11071	-	Solyc08g074290.1.1	BRI1-KD interacting protein 129 (Fragment) (AHRD V1 *-*- Q761Y5_ORYSJ)	4	2
contig11072	-	Solyc03g120790.1.1	Unknown Protein (AHRD V1)	2	2
contig11073	-	Solyc03g115970.1.1	Unknown Protein (AHRD V1)	2	2
contig11074	-	Solyc10g083520.1.1	cDNA clone J033118E13 full insert sequence (AHRD V1 **-- B7EU28_ORYSJ)%3B contains Interpro domain(s) IPR007033 Protein of unknown function DUF662	2	2
contig11075	-	Solyc01g097220.1.1	Ankyrin repeat protein-like (AHRD V1 ***- Q6K268_ORYSJ)%3B contains Interpro domain(s) IPR002110 Ankyrin	3	2
contig11076	-	Solyc02g083330.1.1	Unknown Protein (AHRD V1)	2	2
contig11077	-	Solyc02g083030.1.1	CM0216.330.nc protein (AHRD V1 ***- B0BLI1_LOTJA)%3B contains Interpro domain(s) IPR004320 Protein of unknown function DUF241%2C plant	3	0
contig11078	-	Solyc10g007140.1.1	RING-finger protein like (AHRD V1 *-*- B6SVN2_MAIZE)%3B contains Interpro domain(s) IPR018957 Zinc finger%2C C3HC4 RING-type	2	2
contig11079	-	Solyc02g072340.1.1	Subtilisin-like serine protease (AHRD V1 **-- Q9FIM6_ARATH)%3B contains Interpro domain(s) IPR015500 Peptidase S8%2C subtilisin-related	2	2
contig1108	-	Solyc02g011930.1.1	Ycf2 (AHRD V1 *-*- A6YA39_9MAGN)%3B contains Interpro domain(s) IPR008543 Chloroplast Ycf2	2	0
contig11080	-	Solyc06g071780.1.1	Protein DEHYDRATION-INDUCED 19 homolog 5 (AHRD V1 ***- DI195_ORYSJ)%3B contains Interpro domain(s) IPR008598 Drought induced 19	2	2
contig11081	-	Solyc08g007510.1.1	ER-derived vesicles protein ERV14 (AHRD V1 **-- B6T6Y8_MAIZE)%3B contains Interpro domain(s) IPR003377 Cornichon	2	2
contig11082	-	Solyc06g071770.1.1	ZZ type zinc finger domain-containing protein (Fragment) (AHRD V1 *--- C1GFD2_PARBD)%3B contains Interpro domain(s) IPR000270 Octicosapeptide/Phox/Bem1p	2	2
contig11083	-	Solyc04g082660.1.1	Peptidyl-prolyl cis-trans isomerase (AHRD V1 *-*- A8YBJ2_MICAE)%3B contains Interpro domain(s) IPR001179 Peptidyl-prolyl cis-trans isomerase%2C FKBP-type	2	2
contig11084	-	Solyc11g008160.1.1	Ulp1 protease family C-terminal catalytic domain containing protein (AHRD V1 ***- Q60D46_SOLDE)%3B contains Interpro domain(s) IPR003653 Peptidase C48%2C SUMO/Sentrin/Ubl1	9	0
contig11085	-	Solyc10g055800.1.1	Chitinase (AHRD V1 ***- B9VRK7_CAPAN)%3B contains Interpro domain(s) IPR016283 Glycoside hydrolase%2C family 19	5	0
contig11086	-	Solyc03g120760.1.1	Receptor-like protein kinase At3g21340 (AHRD V1 *-** RLK6_ARATH)%3B contains Interpro domain(s) IPR002290 Serine/threonine protein kinase	2	2
contig11087	-	Solyc00g019950.1.1	NADH-quinone oxidoreductase subunit C (AHRD V1 ***- NUOC_MAGSA)%3B contains Interpro domain(s) IPR001268 NADH:ubiquinone oxidoreductase%2C 30 kDa subunit	4	2
contig11088	-	Solyc07g065130.1.1	Calcium-binding protein 39 (AHRD V1 **-* B6U5L1_MAIZE)%3B contains Interpro domain(s) IPR013878 Mo25-like	2	2
contig11089	-	Solyc11g071490.1.1	Ribosomal protein L30 (AHRD V1 ***- B3TLP4_ELAGV)%3B contains Interpro domain(s) IPR000231 Ribosomal protein L30e	2	0
contig1109	-	Solyc06g060710.1.1	Glycogenin 2 (AHRD V1 *--- Q1ZYL7_HUMAN)%3B contains Interpro domain(s) IPR002495 Glycosyl transferase%2C family 8	2	2
contig11090	-	Solyc08g077630.1.1	ATP binding / serine-threonine kinase (AHRD V1 **** C5DB71_VITVI)%3B contains Interpro domain(s) IPR002290 Serine/threonine protein kinase	2	2
contig11091	-	Solyc01g107390.1.1	Auxin-responsive GH3 product (AHRD V1 ***- Q05680_SOYBN)%3B contains Interpro domain(s) IPR004993 GH3 auxin-responsive promoter	1	0
contig11092	-	Solyc01g107580.1.1	Pseudouridine synthase family protein (AHRD V1 ***- D7L9Z2_ARALY)%3B contains Interpro domain(s) IPR006145 Pseudouridine synthase%2C RsuA and RluB/C/D/E/F	2	2
contig11093	-	Solyc04g072030.1.1	Interferon-induced GTP-binding protein Mx (Fragment) (AHRD V1 *--- MX_PERFL)%3B contains Interpro domain(s) IPR015577 Interferon-induced Mx protein	3	2
contig11094	-	Solyc07g065040.1.1	Transcription initiation factor TFIID subunit 6 (AHRD V1 **** B6K6E4_SCHJY)%3B contains Interpro domain(s) IPR011442 Protein of unknown function DUF1546	2	2
contig11095	-	Solyc01g006930.1.1	Nuclear transcription factor Y subunit A-2 (AHRD V1 **** B6SM21_MAIZE)%3B contains Interpro domain(s) IPR001289 CCAAT-binding transcription factor%2C subunit B	2	2
contig11096	-	Solyc01g111710.1.1	26S proteasome non-ATPase regulatory subunit 3 (AHRD V1 ***- B6TBG8_MAIZE)%3B contains Interpro domain(s) IPR013143 PCI/PINT associated module	2	2
contig11097	-	Solyc01g096640.1.1	Unknown Protein (AHRD V1)	2	2
contig11098	-	Solyc02g069610.1.1	Protein transport protein GOT1 (AHRD V1 **-- GOT1_YEAST)%3B contains Interpro domain(s) IPR007305 Got1-like protein	2	2
contig11099	-	Solyc12g098270.1.1	Unknown Protein (AHRD V1);Ontology_term=GO:0016020	2	2
contig111	-	Solyc05g026500.1.1	Unknown Protein (AHRD V1)	2	2
contig1110	-	Solyc06g009350.1.1	Unknown Protein (AHRD V1)	1	0
contig11100	-	Solyc10g046840.1.1	Starch synthase II-2 (AHRD V1 *-*- Q75T41_PHAVU)	2	0
contig11101	-	Solyc10g075060.1.1	Non-specific lipid-transfer protein (AHRD V1 ***- A7UGG9_SOLTU)%3B contains Interpro domain(s) IPR013770 Plant lipid transfer protein and hydrophobic protein%2C helical	1	0
contig11102	-	Solyc12g049560.1.1	Ethylene responsive transcription factor 2a (AHRD V1 ***- C0J9I7_9ROSA)%3B contains Interpro domain(s) IPR001471 Pathogenesis-related transcriptional factor and ERF%2C DNA-binding	2	2
contig11103	-	Solyc04g072530.1.1	Mitochondrial transcription termination factor family protein (AHRD V1 *--- D7M0N3_ARALY)%3B contains Interpro domain(s) IPR003690 Mitochodrial transcription termination factor-related	2	2
contig11104	-	Solyc10g009340.1.1	Calmodulin (AHRD V1 ***- Q39890_SOYBN)%3B contains Interpro domain(s) IPR011992 EF-Hand type	2	2
contig11105	-	Solyc07g019540.1.1	Unknown Protein (AHRD V1)	0 ( Repeat Masked Out )	0
contig11106	-	Solyc11g008220.1.1	Unknown Protein (AHRD V1)	2	2
contig11107	-	Solyc05g053750.1.1	Lipase (AHRD V1 **** Q1XBG1_RICCO)%3B contains Interpro domain(s) IPR006693 AB-hydrolase associated lipase region	2	2
contig11108	-	Solyc12g042900.1.1	Cytochrome c oxidase subunit Vb (AHRD V1 ***- Q0KKQ8_PEA)%3B contains Interpro domain(s) IPR002124 Cytochrome c oxidase%2C subunit Vb	2	2
contig11109	-	Solyc07g065120.1.1	Glycerophosphoryl diester phosphodiesterase family protein (AHRD V1 ***- D7MKI0_ARALY)%3B contains Interpro domain(s) IPR017946 PLC-like phosphodiesterase%2C TIM beta/alpha-barrel domain	2	2
contig1111	-	Solyc02g065580.1.1	Cytochrome b561 (AHRD V1 ***- Q3LGX4_CITLA)%3B contains Interpro domain(s) IPR004877 Cytochrome b561%2C eukaryote	2	2
contig11110	-	Solyc07g065560.1.1	Histone H2B (AHRD V1 ***- A9NZJ5_PICSI)%3B contains Interpro domain(s) IPR000558 Histone H2B	0 ( Repeat Masked Out )	0
contig11111	-	Solyc06g051200.1.1	50S ribosomal protein L3 (AHRD V1 ***- D7LJX0_ARALY)%3B contains Interpro domain(s) IPR019927 Ribosomal protein L3%2C bacterial/organelle-type	2	2
contig11112	-	Solyc04g026110.1.1	Disease resistance protein (AHRD V1 ***- Q3HNP9_WHEAT)%3B contains Interpro domain(s) IPR002182 NB-ARC	4	0
contig11113	-	Solyc12g027680.1.1	Pol polyprotein (AHRD V1 ***- Q94FM1_CITPA)	1	0
contig11114	-	Solyc09g056150.1.1	Transposon Ty1-H Gag-Pol polyprotein (AHRD V1 *-*- YH11B_YEAST)%3B contains Interpro domain(s) IPR001584 Integrase%2C catalytic core	6	0
contig11115	-	Solyc06g007970.1.1	Male sterility 5 family protein (Fragment) (AHRD V1 *--- B1Q393_BRAOT)%3B contains Interpro domain(s) IPR011990 Tetratricopeptide-like helical	2	2
contig11116	-	Solyc09g011250.1.1	Mitochondrial glycoprotein (AHRD V1 ***- B6UFZ9_MAIZE)%3B contains Interpro domain(s) IPR003428 Mitochondrial glycoprotein	2	2
contig11117	-	Solyc08g061640.1.1	Unknown Protein (AHRD V1)	2	2
contig11118	-	Solyc07g041660.1.1	DENN domain containing protein expressed (AHRD V1 *-*- Q10RU8_ORYSJ)%3B contains Interpro domain(s) IPR001194 DENN	2	2
contig11119	-	Solyc03g007210.1.1	Receptor serine/threonine kinase (AHRD V1 **** O49202_ORYSJ)%3B contains Interpro domain(s) IPR002290 Serine/threonine protein kinase	1	0
contig1112	-	Solyc11g010460.1.1	Cyclin D2 (AHRD V1 ***- Q8L6U0_DAUCA)%3B contains Interpro domain(s) IPR015451 Cyclin D	2	2
contig11120	-	Solyc12g042720.1.1	Unknown Protein (AHRD V1)	1	0
contig11121	-	Solyc05g008270.1.1	Uncharacterized membrane protein (AHRD V1 ***- Q0I7R7_SYNS3)	2	2
contig11122	-	Solyc02g069640.1.1	Gamma-soluble NSF attachment protein (AHRD V1 **** C1BLH4_OSMMO)%3B contains Interpro domain(s) IPR000744 NSF attachment protein	2	2
contig11123	-	Solyc11g044330.1.1	Zinc finger SWIM domain-containing protein 7 (AHRD V1 ***- B5X833_SALSA)	2	2
contig11124	-	Solyc12g010280.1.1	Unknown Protein (AHRD V1)	2	2
contig11125	-	Solyc01g105700.1.1	Unknown Protein (AHRD V1)	2	2
contig11126	-	Solyc01g007100.1.1	Digalactosyldiacylglycerol synthase 1%2C chloroplastic (AHRD V1 ***- DGDG1_LOTJA)%3B contains Interpro domain(s) IPR001296 Glycosyl transferase%2C group 1	2	2
contig11127	-	Solyc04g011330.1.1	Unknown Protein (AHRD V1)	1	0
contig11128	-	Solyc02g063130.1.1	UV excision repair protein RAD23 (AHRD V1 ***- B6JX15_SCHJY)%3B contains Interpro domain(s) IPR004806 UV excision repair protein Rad23	1	0
contig11129	-	Solyc07g055210.1.1	Aspartate aminotransferase (AHRD V1 ***- B9SW33_RICCO)%3B contains Interpro domain(s) IPR000796 Aspartate/other aminotransferase	2	2
contig1113	-	Solyc02g014190.1.1	Genomic DNA chromosome 5 P1 clone MYJ24 (AHRD V1 **-- Q9FN44_ARATH)%3B contains Interpro domain(s) IPR003594 ATP-binding region%2C ATPase-like	2	2
contig11130	-	Solyc08g081400.1.1	BEL1-like homeodomain protein 2 (AHRD V1 *--- BLH2_ARATH)%3B contains Interpro domain(s) IPR006563 POX	2	2
contig11131	-	Solyc04g054740.1.1	Inositol-3-phosphate synthase (AHRD V1 ***- C4PW06_ARATH)%3B contains Interpro domain(s) IPR002587 Myo-inositol-1-phosphate synthase	5	0
contig11132	-	Solyc03g117680.1.1	Transcription regulatory protein SNF5 (AHRD V1 *-*- D3B6R9_POLPA)	2	2
contig11133	-	Solyc06g053270.1.1	Mutator-like transposase-like protein (AHRD V1 ***- Q9FI74_ARATH)	1	0
contig11134	-	Solyc06g036390.1.1	Unknown Protein (AHRD V1)	4	0
contig11135	-	Solyc03g026050.1.1	Terminal flower 1 (Fragment) (AHRD V1 **-- B3VT13_9ROSA)%3B contains Interpro domain(s) IPR008914 Phosphatidylethanolamine-binding protein PEBP	2	2
contig11136	-	Solyc11g012170.1.1	Unknown Protein (AHRD V1)	2	2
contig11137	-	Solyc08g021900.1.1	HAT family dimerisation domain containing protein (AHRD V1 **-- Q2QPA8_ORYSJ)%3B contains Interpro domain(s) IPR007021 Protein of unknown function DUF659	3	0
contig11138	-	Solyc10g006040.1.1	Serine acetyltransferase (AHRD V1 **** Q39533_CITLA)%3B contains Interpro domain(s) IPR005881 Serine O-acetyltransferase	2	2
contig11139	-	Solyc06g050900.1.1	Peptide transporter (AHRD V1 **-* O22305_LOTJA)%3B contains Interpro domain(s) IPR000109 TGF-beta receptor%2C type I/II extracellular region	2	2
contig1114	-	Solyc08g074790.1.1	Eukaryotic translation initiation factor 3 subunit 4 (AHRD V1 ***- B4FBV8_MAIZE)%3B contains Interpro domain(s) IPR017334 Translation initiation factor 3%2C RNA-binding subunit	3	2
contig11140	-	Solyc06g005710.1.1	cDNA clone 002-143-C11 full insert sequence (AHRD V1 *--- B7F1B2_ORYSJ)%3B contains Interpro domain(s) IPR016040 NAD(P)-binding domain	2	2
contig11141	-	Solyc10g086320.1.1	Phosphatidylinositol-4-phosphate 5-kinase 9 (AHRD V1 ***- B6SXI7_MAIZE)%3B contains Interpro domain(s) IPR017163 Phosphatidylinositol-4-phosphate 5-kinase%2C plant	2	2
contig11142	-	Solyc09g064380.1.1	TPR Domain containing protein expressed (AHRD V1 **-- Q10CT3_ORYSJ)	2	2
contig11143	-	Solyc09g007590.1.1	Histone H4 (AHRD V1 *-*- Q01FF9_OSTTA)%3B contains Interpro domain(s) IPR001951 Histone H4	6	0
contig11144	-	Solyc03g058440.1.1	Unknown Protein (AHRD V1)	2	2
contig11145	-	Solyc11g072190.1.1	Elongation factor beta-1 (AHRD V1 ***- A2YPM1_ORYSI)%3B contains Interpro domain(s) IPR014038 Translation elongation factor EF1B%2C beta and delta chains%2C guanine nucleotide exchange	2	2
contig11146	-	Solyc03g114230.1.1	BHLH transcription factor (AHRD V1 **** A9JX09_ORYSJ)%3B contains Interpro domain(s) IPR011598 Helix-loop-helix DNA-binding	2	2
contig11147	-	Solyc10g055590.1.1	SKP1-like protein 4 (AHRD V1 ***- B6CNU9_PETHY)%3B contains Interpro domain(s) IPR001232 SKP1 component	2	0
contig11148	-	Solyc01g006010.1.1	Branchpoint-bridging protein (AHRD V1 *--- C1FYD8_PARBD)	2	2
contig11149	-	Solyc12g010040.1.1	Leucyl aminopeptidase (AHRD V1 ***- D7DWG6_NOSA0)%3B contains Interpro domain(s) IPR011356 Peptidase M17%2C leucyl aminopeptidase IPR000819 Peptidase M17%2C leucyl aminopeptidase%2C C-terminal	4	2
contig1115	-	Solyc04g056290.1.1	Ubiquitin carboxyl-terminal hydrolase (AHRD V1 **** B9HFG1_POPTR)%3B contains Interpro domain(s) IPR001394 Peptidase C19%2C ubiquitin carboxyl-terminal hydrolase 2	2	2
contig11150	-	Solyc03g095620.1.1	ABC-1 domain protein (AHRD V1 **-- A1TWJ2_MARAV)%3B contains Interpro domain(s) IPR004147 ABC-1	2	2
contig11151	-	Solyc08g061100.1.1	Cellulose synthase (AHRD V1 **** B9IKV7_POPTR)%3B contains Interpro domain(s) IPR005150 Cellulose synthase	2	2
contig11152	-	Solyc03g122260.1.1	U6 snRNA-associated Sm-like protein LSm1 (AHRD V1 *-*- C1C4Y5_RANCA)%3B contains Interpro domain(s) IPR006649 Like-Sm ribonucleoprotein%2C eukaryotic and archaea-type%2C core	2	0
contig11153	-	Solyc02g092720.1.1	Unknown Protein (AHRD V1)	2	2
contig11154	-	Solyc10g052600.1.1	Os10g0578600 protein (Fragment) (AHRD V1 ***- Q0IVC7_ORYSJ)%3B contains Interpro domain(s) IPR013216 Methyltransferase type 11	2	2
contig11155	-	Solyc04g072600.1.1	Unknown Protein (AHRD V1)	2	2
contig11156	-	Solyc04g010080.1.1	ATP-binding domain-containing protein 4 (AHRD V1 *--- C1C352_9MAXI)%3B contains Interpro domain(s) IPR002761 Protein of unknown function DUF71%2C ATP-binding region	2	2
contig11157	-	Solyc02g021510.1.1	Retrovirus-related Pol polyprotein from transposon opus (AHRD V1 *-*- POL5_DROME)	2	2
contig11158	-	Solyc02g081360.1.1	Long-chain-fatty-acid--CoA ligase (AHRD V1 **** D0J2H7_COMT2)%3B contains Interpro domain(s) IPR000873 AMP-dependent synthetase and ligase	2	0
contig11159	-	Solyc03g063320.1.1	Zinc transporter like 1 (AHRD V1 ***- Q9JKN2_MOUSE)%3B contains Interpro domain(s) IPR002524 Cation efflux protein	2	2
contig1116	-	Solyc09g061930.1.1	Receptor-like kinase (AHRD V1 *-** C4TP24_SOYBN)%3B contains Interpro domain(s) IPR002290 Serine/threonine protein kinase	2	2
contig11160	-	Solyc07g041120.1.1	Mutator-like transposase (AHRD V1 *-*- Q9ZUQ8_ARATH)%3B contains Interpro domain(s) IPR018289 MULE transposase%2C conserved domain	3	0
contig11161	-	Solyc09g056350.1.1	Lipase class 3 family protein (AHRD V1 ***- D7L6K1_ARALY)%3B contains Interpro domain(s) IPR002921 Lipase%2C class 3	2	2
contig11162	-	Solyc06g075000.1.1	MaoC-like dehydratase (AHRD V1 ***- A8JHQ8_CHLRE)%3B contains Interpro domain(s) IPR002539 MaoC-like dehydratase	2	2
contig11163	-	Solyc03g113810.1.1	Unknown Protein (AHRD V1)	2	2
contig11164	-	Solyc03g119970.1.1	ADP ATP carrier protein (AHRD V1 ***- Q3KMV6_CHLTA)%3B contains Interpro domain(s) IPR004667 ADP/ATP carrier protein	2	2
contig11165	-	Solyc12g009760.1.1	Plant synaptotagmin (AHRD V1 ***- D7KF47_ARALY)	1	0
contig11166	-	Solyc07g062510.1.1	Cytochrome P450 (AHRD V1 ***- B9N7U0_POPTR)%3B contains Interpro domain(s) IPR002401 Cytochrome P450%2C E-class%2C group I	4	0
contig11167	-	Solyc01g057060.1.1	Arabidopsis protein targeted to chloroplast protein At3g28460 (AHRD V1 **-- C7IVV2_9POAL)%3B contains Interpro domain(s) IPR016065 Protein of unknown function methylase putative	1	0
contig11168	-	Solyc06g011540.1.1	Myosin (AHRD V1 ***- Q39158_ARATH)%3B contains Interpro domain(s) IPR001609 Myosin head%2C motor region	2	2
contig11169	-	Solyc03g059100.1.1	WD-repeat protein 57 (AHRD V1 **-- B6TXG5_MAIZE)%3B contains Interpro domain(s) IPR020472 G-protein beta WD-40 repeat%2C region	2	2
contig1117	-	Solyc05g012670.1.1	Glucosyltransferase-3 (AHRD V1 **** Q8S9A6_PHAAN)%3B contains Interpro domain(s) IPR002213 UDP-glucuronosyl/UDP-glucosyltransferase	2	2
contig11170	-	Solyc03g104830.1.1	Polyprotein (AHRD V1 ***- A9UD03_9VIRU)%3B contains Interpro domain(s) IPR010661 Reverse transcriptase thumb	1	0
contig11171	-	Solyc11g011080.1.1	Tir-nbs-lrr resistance protein (AHRD V1 **** B9N9Q3_POPTR)%3B contains Interpro domain(s) IPR000157 Toll-Interleukin receptor	2	2
contig11172	-	Solyc11g011190.1.1	Exostosin family protein (AHRD V1 **-- D7M9K9_ARALY)%3B contains Interpro domain(s) IPR004263 Exostosin-like	2	2
contig11173	-	Solyc11g010220.1.1	Pentatricopeptide repeat-containing protein (AHRD V1 ***- D7M3D7_ARALY)%3B contains Interpro domain(s) IPR002885 Pentatricopeptide repeat	2	2
contig11174	-	Solyc09g042250.1.1	Pentatricopeptide repeat-containing protein (AHRD V1 ***- D7M869_ARALY)%3B contains Interpro domain(s) IPR002885 Pentatricopeptide repeat	2	2
contig11175	-	Solyc07g054100.1.1	Pentatricopeptide repeat-containing protein (AHRD V1 ***- D7L4J3_ARALY)%3B contains Interpro domain(s) IPR002885 Pentatricopeptide repeat	1	0
contig11176	-	Solyc11g011130.1.1	THO complex subunit 4 (AHRD V1 *--- B6TD71_MAIZE)%3B contains Interpro domain(s) IPR012677 Nucleotide-binding%2C alpha-beta plait	2	2
contig11177	-	Solyc05g051430.1.1	Ovarian cancer-associated gene 2 protein homolog (AHRD V1 ***- B5X7T4_SALSA)%3B contains Interpro domain(s) IPR005645 Protein of unknown function DUF341	2	2
contig11178	-	Solyc12g098420.1.1	Ubiquitin carboxyl-terminal hydrolase (AHRD V1 *-*- B8NPH7_ASPFN)%3B contains Interpro domain(s) IPR018997 PUB domain	2	2
contig11179	-	Solyc01g009430.1.1	Os02g0448600 protein (Fragment) (AHRD V1 *--- Q0E1G8_ORYSJ)	2	2
contig1118	-	Solyc12g062960.1.1	Unknown Protein (AHRD V1)%3B contains Interpro domain(s) IPR000434 Polycystic kidney disease type 1 protein	2	2
contig11180	-	Solyc01g095080.1.1	1-aminocyclopropane-1-carboxylate synthase (AHRD V1 **** O65209_NICGU)%3B contains Interpro domain(s) IPR004839 Aminotransferase%2C class I and II IPR004838 Aminotransferases%2C class-I%2C pyridoxal-phosphate-binding site	2	2
contig11181	-	Solyc06g075920.1.1	Unknown Protein (AHRD V1)	3	2
contig11182	-	Solyc11g007940.1.1	Poly(RC) binding protein 3 (AHRD V1 ***- Q6AY48_RAT)%3B contains Interpro domain(s) IPR018111 K Homology%2C type 1%2C subgroup	3	2
contig11183	-	Solyc06g053700.1.1	At1g04330 (Fragment) (AHRD V1 ***- B0FVZ1_ARATH)	2	2
contig11184	-	Solyc02g071630.1.1	Unknown Protein (AHRD V1)	2	0
contig11185	-	Solyc09g097920.1.1	Mitochondrial transcription termination factor-like family-1 (AHRD V1 **-- B9V0G4_9ORYZ)%3B contains Interpro domain(s) IPR003690 Mitochodrial transcription termination factor-related	2	2
contig11186	-	Solyc09g009430.1.1	Cell division protein ftsZ (AHRD V1 ***- B0BYG5_ACAM1)%3B contains Interpro domain(s) IPR000158 Cell division protein FtsZ%2C N-terminal	2	0
contig11187	-	Solyc01g097380.1.1	Aldo/keto reductase family protein (AHRD V1 ***- D7KWQ9_ARALY)%3B contains Interpro domain(s) IPR020471 Aldo/keto reductase subgroup	1	0
contig11188	-	Solyc11g066150.1.1	Bifunctional polymyxin resistance protein ArnA (AHRD V1 **-- ARNA_AERHH)%3B contains Interpro domain(s) IPR016040 NAD(P)-binding domain	2	2
contig11189	-	Solyc01g066100.1.1	UDP-glucosyltransferase family 1 protein (AHRD V1 **** C6KI44_CITSI)%3B contains Interpro domain(s) IPR002213 UDP-glucuronosyl/UDP-glucosyltransferase	2	2
contig1119	-	Solyc12g010290.1.1	Unknown Protein (AHRD V1)	2	2
contig11190	-	Solyc07g049480.1.1	Cleavage and polyadenylation specificity factor subunit 3 (AHRD V1 **-- B5X1A0_SALSA)%3B contains Interpro domain(s) IPR001279 Beta-lactamase-like	2	2
contig11191	-	Solyc00g269810.1.1	F-box family protein (AHRD V1 *-*- D7LSF9_ARALY)%3B contains Interpro domain(s) IPR001810 Cyclin-like F-box	1	0
contig11192	-	Solyc01g094650.1.1	Protein PAIR1 (AHRD V1 *-*- PAIR1_ORYSJ)	2	2
contig11193	-	Solyc07g052380.1.1	Multidrug resistance protein mdtK (AHRD V1 **-- MDTK_YERP3)%3B contains Interpro domain(s) IPR002528 Multi antimicrobial extrusion protein MatE	2	2
contig11194	-	Solyc07g065170.1.1	40S ribosomal protein S8 (AHRD V1 ***- B4FGG1_MAIZE)%3B contains Interpro domain(s) IPR001047 Ribosomal protein S8e	3	2
contig11195	-	Solyc06g036140.1.1	Gag-Pol polyprotein (AHRD V1 ***- B8YLY7_LOTJA)%3B contains Interpro domain(s) IPR001878 Zinc finger%2C CCHC-type	1	0
contig11196	-	Solyc12g062920.1.1	Unknown Protein (AHRD V1)	2	2
contig11197	-	Solyc09g010880.1.1	Rhomboid family protein (AHRD V1 ***- D7LUM3_ARALY)%3B contains Interpro domain(s) IPR002610 Peptidase S54%2C rhomboid	2	2
contig11198	-	Solyc05g016030.1.1	Palmitoyltransferase erf2 (AHRD V1 *-*- C1GFP3_PARBD)%3B contains Interpro domain(s) IPR001594 Zinc finger%2C DHHC-type	2	2
contig11199	-	Solyc12g057000.1.1	Unknown Protein (AHRD V1)	2	2
contig112	-	Solyc01g080960.1.1	AT-hook DNA-binding protein (Fragment) (AHRD V1 *--* A1DR79_CATRO)%3B contains Interpro domain(s) IPR014476 Predicted AT-hook DNA-binding	2	2
contig1120	-	Solyc06g009240.1.1	Cation/H(+) antiporter 15 (AHRD V1 **** CHX15_ARATH)%3B contains Interpro domain(s) IPR006153 Cation/H+ exchanger	2	2
contig11200	-	Solyc09g074700.1.1	Homeobox protein LUMINIDEPENDENS (AHRD V1 **-- LUMI_ARATH)	2	2
contig11201	-	Solyc06g066110.1.1	Unknown Protein (AHRD V1)%3B contains Interpro domain(s) IPR012876 Protein of unknown function DUF1677%2C plant	2	2
contig11202	-	Solyc08g014540.1.1	Polygalacturonase (AHRD V1 ***- Q1A230_PRUDO)%3B contains Interpro domain(s) IPR012334 Pectin lyase fold	2	2
contig11203	-	Solyc05g025650.1.1	DNA-directed RNA polymerase III subunit RPC4 (AHRD V1 ***- B5X342_SALSA)%3B contains Interpro domain(s) IPR007811 RNA polymerase III Rpc4	2	2
contig11204	-	Solyc08g006600.1.1	Dynamin-2 (AHRD V1 ***- D0MQ53_PHYIN)%3B contains Interpro domain(s) IPR000375 Dynamin central region	2	2
contig11205	-	Solyc04g016510.1.1	Guanine nucleotide-binding protein subunit beta-4 (AHRD V1 *--* GBB4_HUMAN)%3B contains Interpro domain(s) IPR020472 G-protein beta WD-40 repeat%2C region	2	2
contig11206	-	Solyc04g015200.1.1	6-phosphofructokinase 2 (AHRD V1 ***- B6TE72_MAIZE)%3B contains Interpro domain(s) IPR012004 Pyrophosphate-dependent phosphofructokinase TP0108	2	2
contig11207	-	Solyc02g032870.1.1	5%26apos%3B-tyrosyl-DNA phosphodiesterase (AHRD V1 *--- TDP2_BOVIN)%3B contains Interpro domain(s) IPR005135 Endonuclease/exonuclease/phosphatase	2	2
contig11208	-	Solyc10g047620.1.1	Ulp1 protease family C-terminal catalytic domain containing protein (AHRD V1 *-*- Q60D46_SOLDE)	2	2
contig11209	-	Solyc04g049100.1.1	Calcium-dependent protein kinase-like (AHRD V1 ***- Q9LET1_ARATH)%3B contains Interpro domain(s) IPR002290 Serine/threonine protein kinase	3	0
contig1121	-	Solyc12g010880.1.1	RING-finger protein like (AHRD V1 *-*- B6SVN2_MAIZE)%3B contains Interpro domain(s) IPR018957 Zinc finger%2C C3HC4 RING-type	3	2
contig11210	-	Solyc07g006320.1.1	Genomic DNA chromosome 5 P1 clone MRI1 (AHRD V1 *-*- Q9FHG6_ARATH)%3B contains Interpro domain(s) IPR008546 Protein of unknown function DUF828%2C plant	2	2
contig11211	-	Solyc05g043410.1.1	Unknown Protein (AHRD V1)	2	2
contig11212	-	Solyc03g034090.1.1	BAC19.4 (AHRD V1 ***- Q9FYX2_SOLLC)%3B contains Interpro domain(s) IPR010608 Protein of unknown function DUF1195	2	2
contig11213	-	Solyc02g088590.1.1	Circadian clock coupling factor ZGT (AHRD V1 ***- B4F853_MAIZE)	2	2
contig11214	-	Solyc01g018000.1.1	Unknown Protein (AHRD V1)	2	2
contig11215	-	Solyc02g068770.1.1	50S ribosomal protein L30 (AHRD V1 --*- C0B6M9_9FIRM)%3B contains Interpro domain(s) IPR005996 Ribosomal protein L30%2C bacterial-type	2	2
contig11216	-	Solyc01g090580.1.1	Unknown Protein (AHRD V1)	2	2
contig11217	-	Solyc09g089600.1.1	EPF-type Cis2-His2 zinc finger transcription factor (AHRD V1 *--* D8RJS5_SELML)%3B contains Interpro domain(s) IPR007087 Zinc finger%2C C2H2-type	2	2
contig11218	-	Solyc08g075170.1.1	Cytochrome P450 (AHRD V1 ***- B9HGE9_POPTR)%3B contains Interpro domain(s) IPR001128 Cytochrome P450	2	2
contig11219	-	Solyc03g119040.1.1	Guanine nucleotide-binding protein beta subunit-like protein (AHRD V1 **-* B4FKM1_MAIZE)%3B contains Interpro domain(s) IPR020472 G-protein beta WD-40 repeat%2C region	2	0
contig1122	-	Solyc01g079980.1.1	Xylanase inhibitor (Fragment) (AHRD V1 **-- Q53IQ3_WHEAT)%3B contains Interpro domain(s) IPR001461 Peptidase A1	2	2
contig11220	-	Solyc01g058060.1.1	Unknown Protein (AHRD V1)	2	0
contig11221	-	Solyc02g094750.1.1	Targeting protein for Xklp2 containing protein expressed (AHRD V1 *-*- Q10Q22_ORYSJ)	1	0
contig11222	-	Solyc11g072350.1.1	Cc-nbs-lrr resistance protein (AHRD V1 ***- B9GWL8_POPTR)	1	0
contig11223	-	Solyc11g045500.1.1	Unknown Protein (AHRD V1)	2	2
contig11224	-	Solyc03g113060.1.1	ATP-binding cassette transporter (AHRD V1 ***- D8RFW2_SELML)%3B contains Interpro domain(s) IPR003439 ABC transporter-like	2	0
contig11225	-	Solyc06g054120.1.1	Folate/biopterin transporter family protein expressed (AHRD V1 **** Q10C46_ORYSJ)%3B contains Interpro domain(s) IPR004324 Biopterin transport-related protein BT1	4	2
contig11226	-	Solyc07g007300.1.1	Menaquinone biosynthesis methyltransferase ubiE (AHRD V1 *-*- A1HNK4_9FIRM)%3B contains Interpro domain(s) IPR013216 Methyltransferase type 11	2	0
contig11227	-	Solyc02g070830.1.1	F-box family protein (AHRD V1 ***- B9H1M6_POPTR)%3B contains Interpro domain(s) IPR005174 Protein of unknown function DUF295	2	2
contig11228	-	Solyc09g010390.1.1	Unknown Protein (AHRD V1)	2	2
contig11229	-	Solyc04g078170.1.1	Tetratricopeptide repeat-containing protein (AHRD V1 **-- D7MQ06_ARALY)%3B contains Interpro domain(s) IPR011990 Tetratricopeptide-like helical	2	2
contig1123	-	Solyc07g049730.1.1	TO62-3 (Fragment) (AHRD V1 *-*- Q3LVL2_TAROF)%3B contains Interpro domain(s) IPR010471 Protein of unknown function DUF1068	2	2
contig11230	-	Solyc01g008620.1.1	Beta-1 3-glucanase (AHRD V1 ***- Q9SYX6_TOBAC)%3B contains Interpro domain(s) IPR000490 Glycoside hydrolase%2C family 17	2	2
contig11231	-	Solyc01g100270.1.1	3%26apos-5%26apos exonuclease family protein (AHRD V1 *-*- Q23B12_TETTH)%3B contains Interpro domain(s) IPR002562 3'-5' exonuclease	2	2
contig11232	-	Solyc10g007050.1.1	Enolase-phosphatase E-1 (AHRD V1 *-*- A8UQN2_9AQUI)%3B contains Interpro domain(s) IPR010041 2%2C3-diketo-5-methylthio-1-phosphopentane phosphatase	2	2
contig11233	-	Solyc06g054520.1.1	3-hydroxyisobutyryl-CoA hydrolase (AHRD V1 **** B6J469_COXB1)%3B contains Interpro domain(s) IPR001753 Crotonase%2C core	3	2
contig11234	-	Solyc11g045260.1.1	Photosystem II CP43 chlorophyll apoprotein (AHRD V1 *-*- C4XUU2_CRYJA)%3B contains Interpro domain(s) IPR000932 Photosystem antenna protein-like	2	2
contig11235	-	Solyc12g095890.1.1	Poly(A) polymerase (AHRD V1 ***- D7M9N5_ARALY)%3B contains Interpro domain(s) IPR014492 Poly(A) polymerase	2	2
contig11236	-	Solyc09g074920.1.1	Alkylated DNA repair protein alkB homolog 8 (AHRD V1 **-- ALKB8_XENTR)	2	2
contig11237	-	Solyc08g079190.1.1	Cortical cell-delineating protein (AHRD V1 *--- B6T836_MAIZE)%3B contains Interpro domain(s) IPR013770 Plant lipid transfer protein and hydrophobic protein%2C helical	4	0
contig11238	-	Solyc03g095690.1.1	Chromodomain-helicase-DNA-binding protein 3 (AHRD V1 *--- CHD3_DROME)%3B contains Interpro domain(s) IPR001650 DNA/RNA helicase%2C C-terminal	2	2
contig11239	-	Solyc07g056670.1.1	Gibberellin 2-oxidase 2 (AHRD V1 ***- A0FK57_SOLLC)%3B contains Interpro domain(s) IPR005123 Oxoglutarate and iron-dependent oxygenase	2	2
contig1124	-	Solyc04g071320.1.1	Protein FAM188A (AHRD V1 **-- F188A_BOVIN)%3B contains Interpro domain(s) IPR003903 Ubiquitin interacting motif	2	2
contig11240	-	Solyc02g068380.1.1	N-carbamoyl-L-amino-acid amidohydrolase (AHRD V1 **-- Q1LHR1_RALME)%3B contains Interpro domain(s) IPR010158 Amidase%2C hydantoinase/carbamoylase	2	2
contig11241	-	Solyc12g099620.1.1	Pentatricopeptide repeat-containing protein (AHRD V1 ***- D7LJ24_ARALY)%3B contains Interpro domain(s) IPR002885 Pentatricopeptide repeat	2	2
contig11242	-	Solyc05g056310.1.1	T-complex protein 1 subunit gamma (AHRD V1 ***- B6UCD0_MAIZE)%3B contains Interpro domain(s) IPR012719 T-complex protein 1%2C gamma subunit	2	2
contig11243	-	Solyc01g087290.1.1	TRNA-dihydrouridine synthase (AHRD V1 ***- A2VQL7_9BURK)%3B contains Interpro domain(s) IPR001269 tRNA-dihydrouridine synthase	3	0
contig11244	-	Solyc08g066530.1.1	Acid phosphatase-like protein (AHRD V1 **-- Q9M0F5_ARATH)%3B contains Interpro domain(s) IPR010028 Acid phosphatase%2C plant	2	2
contig11245	-	Solyc11g013130.1.1	Unknown Protein (AHRD V1)	3	2
contig11246	-	Solyc06g034320.1.1	Unknown Protein (AHRD V1)	2	2
contig11247	-	Solyc06g065940.1.1	Protein FAR1-RELATED SEQUENCE 6 (AHRD V1 ***- FRS6_ARATH)%3B contains Interpro domain(s) IPR018289 MULE transposase%2C conserved domain	2	2
contig11248	-	Solyc03g058500.1.1	RabGAP/TBC domain-containing protein (AHRD V1 ***- D7LWE7_ARALY)	1	0
contig11249	-	Solyc03g007130.1.1	Microtubule-associated protein MAP65-1a (AHRD V1 **** Q9FEV9_TOBAC)%3B contains Interpro domain(s) IPR007145 MAP65/ASE1	2	2
contig1125	-	Solyc08g078430.1.1	Pre-mRNA processing ribonucleoprotein binding region-containing protein (AHRD V1 **-* A7AUH1_BABBO)%3B contains Interpro domain(s) IPR019175 Prp31 C-terminal	2	2
contig11250	-	Solyc03g081250.1.1	Subtilisin-like serine protease (AHRD V1 **-* Q8LGA0_ARATH)%3B contains Interpro domain(s) IPR015500 Peptidase S8%2C subtilisin-related	2	2
contig11251	-	Solyc08g016070.1.1	Dedicator of cytokinesis 11 (AHRD V1 *-*- A2AF67_MOUSE)	2	2
contig11252	-	Solyc04g077570.1.1	Unknown Protein (AHRD V1)	2	2
contig11253	-	Solyc02g067340.1.1	MYB transcription factor (AHRD V1 **-* Q9SN78_ARATH)%3B contains Interpro domain(s) IPR015495 Myb transcription factor	2	2
contig11254	-	Solyc12g006650.1.1	Unknown Protein (AHRD V1)	2	2
contig11255	-	Solyc09g064940.1.1	Phenazine biosynthesis protein PhzF family (AHRD V1 ***- B4VKV9_9CYAN)%3B contains Interpro domain(s) IPR003719 Phenazine biosynthesis PhzC/PhzF protein	2	2
contig11256	-	Solyc07g024020.1.1	Protein phosphatase 2C containing protein expressed (AHRD V1 ***- Q94LH3_ORYSJ)%3B contains Interpro domain(s) IPR015655 Protein phosphatase 2C	2	2
contig11257	-	Solyc03g096160.1.1	Yippee zinc-binding protein Moh1 (AHRD V1 **** C5JPS8_AJEDS)%3B contains Interpro domain(s) IPR004910 Yippee-like protein	2	0
contig11258	-	Solyc05g053130.1.1	WD-40 repeat protein (AHRD V1 *--- B7K7B4_CYAP7)%3B contains Interpro domain(s) IPR017986 WD40 repeat%2C region	2	2
contig11259	-	Solyc04g049140.1.1	Transcription factor jumonji domain-containing protein (AHRD V1 **-* D7M504_ARALY)%3B contains Interpro domain(s) IPR013129 Transcription factor jumonji	2	2
contig1126	-	Solyc02g094400.1.1	Glycerophosphodiester phosphodiesterase gde1 (AHRD V1 ***- B6JW52_SCHJY)%3B contains Interpro domain(s) IPR004129 Glycerophosphoryl diester phosphodiesterase	2	2
contig11260	-	Solyc09g018800.1.1	Photosystem I P700 chlorophyll a apoprotein A1 (AHRD V1 ***- D3WDK8_CORFO)%3B contains Interpro domain(s) IPR001280 Photosystem I psaA and psaB	1	0
contig11261	-	Solyc01g080460.1.1	Pyruvate phosphate dikinase (AHRD V1 ***- Q84N32_SORBI)%3B contains Interpro domain(s) IPR010121 Pyruvate%2C phosphate dikinase	2	2
contig11262	-	Solyc01g091480.1.1	Kinesin (AHRD V1 *-*- D2VUW4_NAEGR)%3B contains Interpro domain(s) IPR001752 Kinesin%2C motor region	2	2
contig11263	-	Solyc06g084060.1.1	Leucine Rich Repeat family protein expressed (AHRD V1 ***- Q10GD4_ORYSJ)%3B contains Interpro domain(s) IPR001810 Cyclin-like F-box	2	2
contig11264	-	Solyc01g005580.1.1	Unknown Protein (AHRD V1)%3B contains Interpro domain(s) IPR012438 Protein of unknown function DUF1639	3	2
contig11265	-	Solyc05g016570.1.1	Unknown Protein (AHRD V1)	1	0
contig11266	-	Solyc12g008940.1.1	Nucleosome assembly protein 1-like protein 2 (AHRD V1 ***- Q70Z18_TOBAC)%3B contains Interpro domain(s) IPR002164 Nucleosome assembly protein (NAP)	4	2
contig11267	-	Solyc09g090530.1.1	At1g04030 (Fragment) (AHRD V1 *-*- Q1W7K0_9SOLA)	2	2
contig11268	-	Solyc06g083080.1.1	Unknown Protein (AHRD V1)	2	2
contig11269	-	Solyc02g084320.1.1	Unknown Protein (AHRD V1)	2	0
contig1127	-	Solyc01g101140.1.1	LOC100005105 protein (Fragment) (AHRD V1 *-*- A4QNR9_DANRE)%3B contains Interpro domain(s) IPR007491 Protein of unknown function DUF537	2	2
contig11270	-	Solyc07g062680.1.1	Transcription factor CYCLOIDEA (Fragment) (AHRD V1 *--* CYCLD_ANTML)%3B contains Interpro domain(s) IPR017887 Transcription factor TCP subgroup	2	2
contig11271	-	Solyc12g056300.1.1	Receptor-like kinase (AHRD V1 ***- A7VM44_MARPO)%3B contains Interpro domain(s) IPR002290 Serine/threonine protein kinase	2	2
contig11272	-	Solyc12g011280.1.1	Chlorophyll a-b binding protein 8%2C chloroplastic (AHRD V1 ***- CB13_SOLLC)%3B contains Interpro domain(s) IPR001344 Chlorophyll A-B binding protein	2	2
contig11273	-	Solyc08g061120.1.1	Unknown Protein (AHRD V1)	2	2
contig11274	-	Solyc03g033960.1.1	Unknown Protein (AHRD V1)	2	2
contig11275	-	Solyc11g005160.1.1	F-box family protein (AHRD V1 ***- B9HR11_POPTR)%3B contains Interpro domain(s) IPR001810 Cyclin-like F-box	2	2
contig11276	-	Solyc01g106130.1.1	F-box protein family-like (AHRD V1 ***- Q6ZCS3_ORYSJ)%3B contains Interpro domain(s) IPR005174 Protein of unknown function DUF295	2	2
contig11277	-	Solyc09g061350.1.1	Unknown Protein (AHRD V1);Ontology_term=GO:0005515	2	2
contig11278	-	Solyc12g036750.1.1	Unknown Protein (AHRD V1)	1	0
contig11279	-	Solyc05g005150.1.1	F-box/Kelch repeat-containing F-box family protein (AHRD V1 ***- C4PVT9_ARATH)%3B contains Interpro domain(s) IPR015915 Kelch-type beta propeller	2	2
contig1128	-	Solyc10g074880.1.1	Homology to unknown gene (Fragment) (AHRD V1 *-*- Q015C3_OSTTA)	2	2
contig11280	-	Solyc03g006190.1.1	Unknown Protein (AHRD V1)	1	0
contig11281	-	Solyc02g080940.1.1	Proline synthetase co-transcribed bacterial homolog protein (AHRD V1 **-- B5X4B5_SALSA)%3B contains Interpro domain(s) IPR011078 Predicted pyridoxal phosphate-dependent enzyme%2C YBL036C type	2	2
contig11282	-	Solyc11g065930.1.1	Xanthine dehydrogenase/oxidase (AHRD V1 ***- A9YL93_RABIT)%3B contains Interpro domain(s) IPR016208 Aldehyde oxidase/xanthine dehydrogenase	2	0
contig11283	-	Solyc09g061290.1.1	WD-40 repeat family protein (AHRD V1 **-- D7LF16_ARALY)%3B contains Interpro domain(s) IPR017986 WD40 repeat%2C region	1	0
contig11284	-	Solyc06g076910.1.1	Receptor protein kinase-like protein (AHRD V1 **** Q9SD62_ARATH)%3B contains Interpro domain(s) IPR002290 Serine/threonine protein kinase	2	2
contig11285	-	Solyc06g075010.1.1	chaperonin (AHRD V1 ***- B2IXD2_NOSP7)%3B contains Interpro domain(s) IPR001844 Chaperonin Cpn60	2	2
contig11286	-	Solyc05g053610.1.1	ATP-binding cassette transporter (AHRD V1 ***- D8RL93_SELML)%3B contains Interpro domain(s) IPR013525 ABC-2 type transporter	2	2
contig11287	-	Solyc05g050420.1.1	NBS-LRR resistance protein-like protein (AHRD V1 ***- A1Y9R1_SOLLC)	2	2
contig11288	-	Solyc03g111840.1.1	Polyadenylate-binding protein 1-like (AHRD V1 **-- PAP1L_HUMAN)%3B contains Interpro domain(s) IPR000504 RNA recognition motif%2C RNP-1	2	2
contig11289	-	Solyc02g085140.1.1	U-box domain-containing protein (AHRD V1 ***- Q1EPA8_MUSAC)%3B contains Interpro domain(s) IPR011989 Armadillo-like helical	2	2
contig1129	-	Solyc11g065140.1.1	Chromodomain helicase DNA binding protein (AHRD V1 *--- Q16K27_AEDAE)%3B contains Interpro domain(s) IPR019787 Zinc finger%2C PHD-finger	2	2
contig11290	-	Solyc07g040740.1.1	Diacylglycerol acyltransferase (AHRD V1 **** Q9FUL6_PERFR)%3B contains Interpro domain(s) IPR004299 Membrane bound O-acyl transferase%2C MBOAT	2	2
contig11291	-	Solyc04g072820.1.1	Unknown Protein (AHRD V1)	2	2
contig11292	-	Solyc01g010930.1.1	Os03g0169000 protein (Fragment) (AHRD V1 ***- Q0DUS7_ORYSJ)%3B contains Interpro domain(s) IPR004348 Protein of unknown function DUF246%2C plant	2	2
contig11293	-	Solyc02g082770.1.1	Phosphatidylinositide phosphatase SAC1 (AHRD V1 *-*- D0NSZ0_PHYIN)	2	2
contig11294	-	Solyc07g005720.1.1	Plasma membrane protein 3 (AHRD V1 **-- Q6BDB3_LEYCH)%3B contains Interpro domain(s) IPR000612 Uncharacterised protein family UPF0057	2	0
contig11295	-	Solyc05g052030.1.1	Ethylene responsive transcription factor 1a (AHRD V1 *-*- C0J9I9_9ROSA)%3B contains Interpro domain(s) IPR001471 Pathogenesis-related transcriptional factor and ERF%2C DNA-binding	2	0
contig11296	-	Solyc01g058700.1.1	Unknown Protein (AHRD V1)	2	2
contig11297	-	Solyc12g096420.1.1	RING-finger protein like (AHRD V1 *-*- B6SVN2_MAIZE)%3B contains Interpro domain(s) IPR018957 Zinc finger%2C C3HC4 RING-type	2	2
contig11298	-	Solyc07g054430.1.1	Glutamate formiminotransferase (AHRD V1 **** B6UFR4_MAIZE)%3B contains Interpro domain(s) IPR012886 Formiminotransferase%2C N-terminal	2	2
contig11299	-	Solyc01g105690.1.1	Transcription factor/ transcription regulator (AHRD V1 **** D7M240_ARALY)%3B contains Interpro domain(s) IPR001092 Basic helix-loop-helix dimerisation region bHLH	2	2
contig113	-	Solyc05g018700.1.1	Protein disulfide isomerase (AHRD V1 **** Q6IV17_IPOBA)%3B contains Interpro domain(s) IPR013766 Thioredoxin domain	2	2
contig1130	-	Solyc07g052240.1.1	Laccase-22 (AHRD V1 **-- LAC22_ORYSJ)%3B contains Interpro domain(s) IPR001117 Multicopper oxidase%2C type 1	2	2
contig11300	-	Solyc02g062310.1.1	BURP domain-containing protein (Fragment) (AHRD V1 **-- Q94IC5_9ROSI)%3B contains Interpro domain(s) IPR004873 BURP	1	0
contig11301	-	Solyc10g008090.1.1	Oligosaccharide transporter (AHRD V1 **-* B4FSV8_MAIZE)%3B contains Interpro domain(s) IPR006844 OST3/OST6	2	2
contig11302	-	Solyc06g005620.1.1	Zinc transporter (AHRD V1 **** Q9AWG7_MEDTR)%3B contains Interpro domain(s) IPR003689 Zinc/iron permease	2	2
contig11303	-	Solyc02g070880.1.1	BHLH1 transcription factor (AHRD V1 **** D6BP02_HEVBR)%3B contains Interpro domain(s) IPR001092 Basic helix-loop-helix dimerisation region bHLH	2	2
contig11304	-	Solyc09g007040.1.1	Pentatricopeptide repeat-containing protein (AHRD V1 ***- D7LUH3_ARALY)%3B contains Interpro domain(s) IPR002885 Pentatricopeptide repeat	2	2
contig11305	-	Solyc03g044980.1.1	Unknown Protein (AHRD V1)	2	2
contig11306	-	Solyc04g076760.1.1	Oligopeptide transporter 4 (AHRD V1 **** B6U8Q5_MAIZE)%3B contains Interpro domain(s) IPR004648 Tetrapeptide transporter%2C OPT1/isp4	2	2
contig11307	-	Solyc03g031960.1.1	Unknown Protein (AHRD V1)	2	2
contig11308	-	Solyc05g015150.1.1	LRR receptor-like serine/threonine-protein kinase FEI 1 (AHRD V1 **** FEI1_ARATH)%3B contains Interpro domain(s) IPR002290 Serine/threonine protein kinase	2	2
contig11309	-	Solyc09g030400.1.1	TNP2 (AHRD V1 *--- C7FDI5_SOYBN)	2	2
contig1131	-	Solyc07g041870.1.1	Tubulin--tyrosine ligase-like protein 12 (AHRD V1 ***- B6U4S2_MAIZE)%3B contains Interpro domain(s) IPR004344 Tubulin-tyrosine ligase	2	2
contig11310	-	Solyc12g049120.1.1	ABC transporter B family member 15 (AHRD V1 ***- AB15B_ARATH)%3B contains Interpro domain(s) IPR001140 ABC transporter%2C transmembrane region	2	2
contig11311	-	Solyc10g080360.1.1	Unknown Protein (AHRD V1)	2	2
contig11312	-	Solyc05g012890.1.1	Resistance protein R1 (Fragment) (AHRD V1 ***- Q4VFY3_SOLDE)%3B contains Interpro domain(s) IPR002182 NB-ARC	1	0
contig11313	-	Solyc01g107230.1.1	Unknown Protein (AHRD V1)	2	2
contig11314	-	Solyc02g079250.1.1	3%26apos(2%26apos) 5%26apos-bisphosphate nucleotidase-like protein (AHRD V1 **** Q682R6_ARATH)%3B contains Interpro domain(s) IPR000760 Inositol monophosphatase	2	2
contig11315	-	Solyc10g078490.1.1	Aquaporin (AHRD V1 ***- B0X7V5_CULQU)%3B contains Interpro domain(s) IPR000425 Major intrinsic protein	2	2
contig11316	-	Solyc11g068420.1.1	Ribosomal protein (AHRD V1 ***- Q6ER67_ORYSJ)%3B contains Interpro domain(s) IPR002143 Ribosomal protein L1	3	0
contig11317	-	Solyc04g047760.1.1	Unknown Protein (AHRD V1)	2	2
contig11318	-	Solyc03g111640.1.1	Eukaryotic translation initiation factor 4 gamma 2 (Fragment) (AHRD V1 *--- A3KQB2_DANRE)%3B contains Interpro domain(s) IPR003891 Initiation factor eIF-4 gamma%2C MA3	2	2
contig11319	-	Solyc08g077220.1.1	Tetraspanin family protein (AHRD V1 **-- B6TTZ1_MAIZE)%3B contains Interpro domain(s) IPR018499 Tetraspanin	2	2
contig1132	-	Solyc04g074160.1.1	Pentatricopeptide repeat-containing protein (AHRD V1 ***- D7KTZ4_ARALY)%3B contains Interpro domain(s) IPR002885 Pentatricopeptide repeat	2	2
contig11320	-	Solyc04g007410.1.1	Os06g0731300 protein (Fragment) (AHRD V1 *-*- Q0D996_ORYSJ)	2	2
contig11321	-	Solyc05g025880.1.1	CTV.20 (AHRD V1 ***- Q8H6Q8_PONTR)	2	2
contig11322	-	Solyc04g011600.1.1	ER glycerol-phosphate acyltransferase (AHRD V1 **** B9T011_RICCO)%3B contains Interpro domain(s) IPR002123 Phospholipid/glycerol acyltransferase	2	2
contig11323	-	Solyc09g055390.1.1	Unknown Protein (AHRD V1)	0 ( Vector Masked Out )	0
contig11324	-	Solyc02g032570.1.1	Apyrase 3 (AHRD V1 ***- A8CWX0_SOLTU)%3B contains Interpro domain(s) IPR000407 Nucleoside phosphatase GDA1/CD39	2	2
contig11325	-	Solyc11g030840.1.1	Unknown Protein (AHRD V1)	2	2
contig11326	-	Solyc07g055980.1.1	HAD superfamily (Subfamily IIIA) phosphatase TIGR01668 (AHRD V1 *-*- B1I3D3_DESAP)%3B contains Interpro domain(s) IPR010021 HAD-superfamily phosphatase%2C subfamily IIIA	2	2
contig11327	-	Solyc11g011530.1.1	Unknown Protein (AHRD V1)	2	2
contig11328	-	Solyc04g080170.1.1	Protein serine/threonine kinase (AHRD V1 *-** D3BAM4_POLPA)%3B contains Interpro domain(s) IPR002290 Serine/threonine protein kinase	2	2
contig11329	-	Solyc03g097940.1.1	Potassium channel (AHRD V1 **** O04242_MAIZE)%3B contains Interpro domain(s) IPR002110 Ankyrin	2	2
contig1133	-	Solyc06g060090.1.1	UBA/TS-N domain-containing protein (AHRD V1 *--- C1H097_PARBA)%3B contains Interpro domain(s) IPR001623 Heat shock protein DnaJ%2C N-terminal	2	2
contig11330	-	Solyc01g100960.1.1	Glucose-6-phosphate 1-dehydrogenase (AHRD V1 ***- B9RFN8_RICCO)%3B contains Interpro domain(s) IPR001282 Glucose-6-phosphate dehydrogenase	2	2
contig11331	-	Solyc11g028050.1.1	Mutator-like transposase-like (AHRD V1 *--- Q9FH11_ARATH)%3B contains Interpro domain(s) IPR006564 Zinc finger%2C PMZ-type	2	0
contig11332	-	Solyc01g111870.1.1	Serine/threonine-protein kinase (AHRD V1 *-** D2V0W7_NAEGR)%3B contains Interpro domain(s) IPR000403 Phosphatidylinositol 3- and 4-kinase%2C catalytic	2	2
contig11333	-	Solyc02g090510.1.1	Calcium-dependent protein kinase-like (AHRD V1 **** Q9LET1_ARATH)%3B contains Interpro domain(s) IPR002290 Serine/threonine protein kinase	4	2
contig11334	-	Solyc01g017170.1.1	NAD(P)H-quinone oxidoreductase subunit 2 chloroplastic (AHRD V1 ***- A0ART9_AGAAF)%3B contains Interpro domain(s) IPR001750 NADH:ubiquinone/plastoquinone oxidoreductase	2	0
contig11335	-	Solyc05g005050.1.1	Cysteine-rich receptor-like protein kinase (AHRD V1 ***- C6ZRS1_SOYBN)%3B contains Interpro domain(s) IPR002902 Protein of unknown function DUF26	2	2
contig11336	-	Solyc02g032370.1.1	Zinc finger family protein (AHRD V1 **-- D7LUX5_ARALY)%3B contains Interpro domain(s) IPR018957 Zinc finger%2C C3HC4 RING-type	3	2
contig11337	-	Solyc02g080800.1.1	Deoxyhypusine synthase (AHRD V1 ***- Q5ZN61_9ASTE)%3B contains Interpro domain(s) IPR002773 Deoxyhypusine synthase	3	2
contig11338	-	Solyc04g008990.1.1	Riboflavin biosynthesis protein RibF (AHRD V1 *-** B1BWX1_CLOPE)%3B contains Interpro domain(s) IPR014729 Rossmann-like alpha/beta/alpha sandwich fold	2	2
contig11339	-	Solyc01g074010.1.1	Protein kinase (AHRD V1 *-*- C0NU81_AJECG)%3B contains Interpro domain(s) IPR002290 Serine/threonine protein kinase	2	2
contig1134	-	Solyc05g044600.1.1	Unknown Protein (AHRD V1)	2	2
contig11340	-	Solyc06g076240.1.1	Unknown Protein (AHRD V1)	2	2
contig11341	-	Solyc12g088100.1.1	Oligopeptide transporter 9 (AHRD V1 ***- B6SVF4_MAIZE)%3B contains Interpro domain(s) IPR004813 Oligopeptide transporter OPT superfamily	2	2
contig11342	-	Solyc03g007670.1.1	SGT1 (AHRD V1 **-- Q2HPC2_SOLTU)%3B contains Interpro domain(s) IPR007699 SGS	3	2
contig11343	-	Solyc08g022010.1.1	Unknown Protein (AHRD V1)	2	2
contig11344	-	Solyc06g069860.1.1	60S ribosomal protein L34 (AHRD V1 ***- B6UH15_MAIZE)%3B contains Interpro domain(s) IPR008195 Ribosomal protein L34e	3	2
contig11345	-	Solyc03g065350.1.1	UDP-D-glucose dehydrogenase (AHRD V1 **** D2WK25_GOSHI)%3B contains Interpro domain(s) IPR014028 UDP-glucose/GDP-mannose dehydrogenase%2C dimerisation and substrate-binding	2	2
contig11346	-	Solyc02g071400.1.1	1-aminocyclopropane-1-carboxylate oxidase (AHRD V1 **-- ACCO_ACTDE)%3B contains Interpro domain(s) IPR005123 Oxoglutarate and iron-dependent oxygenase	1	0
contig11347	-	Solyc06g069760.1.1	Dof zinc finger protein (AHRD V1 ***- C4B6D7_IPOBA)%3B contains Interpro domain(s) IPR003851 Zinc finger%2C Dof-type	2	2
contig11348	-	Solyc04g024510.1.1	UPF0760 protein C2orf29 homolog (AHRD V1 **-- CB029_MOUSE)%3B contains Interpro domain(s) IPR019312 Protein of unknown function DUF2363	2	2
contig11349	-	Solyc02g068030.1.1	Unknown Protein (AHRD V1)	2	2
contig1135	-	Solyc07g006130.1.1	Eukaryotic peptide chain release factor subunit 1-1 (AHRD V1 **** B6U1I9_MAIZE)%3B contains Interpro domain(s) IPR004403 Peptide chain release factor eRF/aRF subunit 1	2	2
contig11350	-	Solyc12g009520.1.1	Leucine Rich Repeat family protein expressed (AHRD V1 **-- Q2QVP3_ORYSJ)%3B contains Interpro domain(s) IPR013210 Leucine-rich repeat%2C N-terminal	4	0
contig11351	-	Solyc08g067500.1.1	Non-specific lipid-transfer protein (AHRD V1 ***- A9YUH6_PLAOI)%3B contains Interpro domain(s) IPR013770 Plant lipid transfer protein and hydrophobic protein%2C helical	2	2
contig11352	-	Solyc09g008750.1.1	Unknown Protein (AHRD V1)	1	0
contig11353	-	Solyc00g009130.1.1	Dehydrogenase/reductase SDR family member 12 (AHRD V1 ***- C0HAG0_SALSA)%3B contains Interpro domain(s) IPR002198 Short-chain dehydrogenase/reductase SDR	2	2
contig11354	-	Solyc04g014760.1.1	RHO protein GDP dissociation inhibitor (AHRD V1 **** Q705X3_MEDTR)%3B contains Interpro domain(s) IPR000406 RHO protein GDP dissociation inhibitor	1	0
contig11355	-	Solyc00g172410.1.1	DNA binding protein-like (AHRD V1 *--- Q6Z4I5_ORYSJ)%3B contains Interpro domain(s) IPR012340 Nucleic acid-binding%2C OB-fold	4	2
contig11356	-	Solyc01g106330.1.1	Glutamyl-tRNA(Gln) amidotransferase subunit A (AHRD V1 ***- Q5L059_GEOKA)%3B contains Interpro domain(s) IPR000120 Amidase signature enzyme	2	2
contig11357	-	Solyc03g115900.1.1	Chlorophyll a-b binding protein P4%2C chloroplastic (AHRD V1 ***- CB24_PEA)%3B contains Interpro domain(s) IPR001344 Chlorophyll A-B binding protein	2	2
contig11358	-	Solyc12g044860.1.1	ATP dependent RNA helicase (AHRD V1 ***- B3LNW9_YEAS1)%3B contains Interpro domain(s) IPR011545 DNA/RNA helicase%2C DEAD/DEAH box type%2C N-terminal	2	2
contig11359	-	Solyc01g058710.1.1	Unknown Protein (AHRD V1)	2	2
contig1136	-	Solyc05g054910.1.1	SAC3/GANP domain-containing protein (AHRD V1 *--- C1HC97_PARBA)%3B contains Interpro domain(s) IPR005062 SAC3/GANP/Nin1/mts3/eIF-3 p25	2	2
contig11360	-	Solyc06g084360.1.1	Baculoviral IAP repeat-containing protein 3 (AHRD V1 *--- B0XJ37_CULQU)%3B contains Interpro domain(s) IPR001841 Zinc finger%2C RING-type	2	2
contig11361	-	Solyc00g047800.1.1	Polyprotein (AHRD V1 *-*- A9UD03_9VIRU)%3B contains Interpro domain(s) IPR010661 Reverse transcriptase thumb	9	2
contig11362	-	Solyc06g007370.1.1	Os04g0630700 protein (Fragment) (AHRD V1 *-*- Q0J9U7_ORYSJ)	2	2
contig11363	-	Solyc03g115800.1.1	Pentatricopeptide repeat-containing protein (AHRD V1 ***- D7LQC4_ARALY)%3B contains Interpro domain(s) IPR002885 Pentatricopeptide repeat	2	2
contig11364	-	Solyc09g005390.1.1	Thioesterase family protein (AHRD V1 **** D7KDD0_ARALY)%3B contains Interpro domain(s) IPR003736 Phenylacetic acid degradation-related protein	2	2
contig11365	-	Solyc06g007520.1.1	Ribosomal protein L10 (AHRD V1 ***- A8IZK3_CHLRE)%3B contains Interpro domain(s) IPR001197 Ribosomal protein L10e	3	0
contig11366	-	Solyc03g058930.1.1	SPFH domain / Band 7 family protein (AHRD V1 **-- Q6L4B0_SOLDE)	2	2
contig11367	-	Solyc01g100500.1.1	Microfibrillar-associated protein 1 (AHRD V1 *-*- C1BVS1_9MAXI)%3B contains Interpro domain(s) IPR009730 Micro-fibrillar-associated 1%2C C-terminal	2	2
contig11368	-	Solyc11g044710.1.1	Ulp1 protease family C-terminal catalytic domain containing protein (AHRD V1 ***- Q60D46_SOLDE)	11	0
contig11369	-	Solyc10g050130.1.1	Mutator-like transposase (AHRD V1 ***- Q9LTL3_ARATH)%3B contains Interpro domain(s) IPR001878 Zinc finger%2C CCHC-type	2	0
contig1137	-	Solyc12g017430.1.1	Clathrin assembly protein (AHRD V1 *--- B6TW95_MAIZE)	2	2
contig11370	-	Solyc10g018710.1.1	Transcription factor CYCLOIDEA (Fragment) (AHRD V1 *-*- CYCLD_ANTML)%3B contains Interpro domain(s) IPR005333 Transcription factor%2C TCP	1	0
contig11371	-	Solyc09g008270.1.1	Unknown Protein (AHRD V1)	2	2
contig11372	-	Solyc02g037510.1.1	Amino acid transporter (AHRD V1 **** B7GLG7_ANOFW)%3B contains Interpro domain(s) IPR015606 Cationic amino acid transporter	2	2
contig11373	-	Solyc07g041750.1.1	Os03g0169000 protein (Fragment) (AHRD V1 ***- Q0DUS7_ORYSJ)%3B contains Interpro domain(s) IPR004348 Protein of unknown function DUF246%2C plant	2	2
contig11374	-	Solyc04g009970.1.1	Zinc ion binding protein (AHRD V1 ***- D7MH91_ARALY)%3B contains Interpro domain(s) IPR007527 Zinc finger%2C SWIM-type	2	2
contig11375	-	Solyc02g087960.1.1	MYB transcription factor (AHRD V1 **** Q9SN78_ARATH)%3B contains Interpro domain(s) IPR015495 Myb transcription factor	2	2
contig11376	-	Solyc08g068180.1.1	Ribosomal protein L37 (AHRD V1 ***- B9RS60_RICCO)%3B contains Interpro domain(s) IPR001569 Ribosomal protein L37e	2	0
contig11377	-	Solyc04g063280.1.1	Vacuolar protein sorting-associated protein 27 (AHRD V1 *--- B2W9Q9_PYRTR)%3B contains Interpro domain(s) IPR018205 VHS subgroup	2	2
contig11378	-	Solyc08g007190.1.1	GATA transcription factor 29 (AHRD V1 *-*- B4FZE9_MAIZE)%3B contains Interpro domain(s) IPR000679 Zinc finger%2C GATA-type	2	2
contig11379	-	Solyc05g008670.1.1	Zinc finger protein 36 C3H type-like 1 (Fragment) (AHRD V1 *-*- C5H179_XANVI)%3B contains Interpro domain(s) IPR000571 Zinc finger%2C CCCH-type	2	2
contig1138	-	Solyc08g005340.1.1	F-box protein At5g03100 (AHRD V1 ***- FB250_ARATH)	2	2
contig11380	-	Solyc10g080050.1.1	Plant-specific domain TIGR01570 family protein (AHRD V1 ***- B6TX93_MAIZE)%3B contains Interpro domain(s) IPR006460 Protein of unknown function DUF617%2C plant	2	2
contig11381	-	Solyc01g080590.1.1	Unknown Protein (AHRD V1)	2	2
contig11382	-	Solyc08g036660.1.1	Protein TIFY 5A (AHRD V1 ***- TIF5A_ARATH)%3B contains Interpro domain(s) IPR018467 CCT domain-like	2	2
contig11383	-	Solyc08g066360.1.1	Malic enzyme (AHRD V1 ***- B9RKI6_RICCO)%3B contains Interpro domain(s) IPR012302 Malic enzyme%2C NAD-binding	2	2
contig11384	-	Solyc03g043610.1.1	ATP synthase subunit a (AHRD V1 ***- Q5MA53_TOBAC)%3B contains Interpro domain(s) IPR000568 ATPase%2C F0 complex%2C subunit A	2	2
contig11385	-	Solyc10g005480.1.1	F-box family protein (AHRD V1 ***- B9H220_POPTR)%3B contains Interpro domain(s) IPR001810 Cyclin-like F-box	2	2
contig11386	-	Solyc12g005980.1.1	Zinc ion binding protein (AHRD V1 *--- C6HA87_AJECH)%3B contains Interpro domain(s) IPR013536 WLM	2	2
contig11387	-	Solyc04g014690.1.1	Protein kinase (AHRD V1 **** Q2HTT4_MEDTR)%3B contains Interpro domain(s) IPR002290 Serine/threonine protein kinase	3	2
contig11388	-	Solyc02g068300.1.1	Receptor-like kinase (AHRD V1 ***- A7VM32_MARPO)%3B contains Interpro domain(s) IPR002290 Serine/threonine protein kinase	2	2
contig11389	-	Solyc03g026260.1.1	TraB family protein (AHRD V1 *-*- D7KED1_ARALY)%3B contains Interpro domain(s) IPR002816 Pheromone shutdown-related%2C TraB	2	2
contig1139	-	Solyc01g110930.1.1	Auxin-induced SAUR-like protein (AHRD V1 ***- Q8S351_CAPAN)%3B contains Interpro domain(s) IPR003676 Auxin responsive SAUR protein	5	0
contig11390	-	Solyc10g007970.1.1	WRKY transcription factor 5 (AHRD V1 ***- A7UGD2_SOLTU)%3B contains Interpro domain(s) IPR003657 DNA-binding WRKY	2	2
contig11391	-	Solyc06g009960.1.1	Elongation factor 1-alpha (AHRD V1 ***- Q8H9C0_SOLTU)%3B contains Interpro domain(s) IPR004539 Translation elongation factor EF1A%2C eukaryotic and archaeal	5	0
contig11392	-	Solyc12g044950.1.1	Omega-6 fatty acid desaturase (AHRD V1 **** Q461Q1_HEVBR)%3B contains Interpro domain(s) IPR005804 Fatty acid desaturase%2C type 1	2	0
contig11393	-	Solyc11g032230.1.1	12-oxophytodienoate reductase 1 (AHRD V1 **-- D7KTW1_ARALY)%3B contains Interpro domain(s) IPR001155 NADH:flavin oxidoreductase/NADH oxidase%2C N-terminal	1	0
contig11394	-	Solyc06g035970.1.1	Tubulin beta chain (AHRD V1 ***- B9GKJ5_POPTR)%3B contains Interpro domain(s) IPR002453 Beta tubulin	2	0
contig11395	-	Solyc10g079060.1.1	Squalene synthase (AHRD V1 ***- Q9XF02_CAPAN)%3B contains Interpro domain(s) IPR006449 Farnesyl-diphosphate farnesyltransferase	1	0
contig11396	-	Solyc02g087260.1.1	TMV response-related protein (AHRD V1 *--- B6UBT3_MAIZE)%3B contains Interpro domain(s) IPR006904 Protein of unknown function DUF716	2	2
contig11397	-	Solyc01g104220.1.1	Transmembrane emp24 domain-containing protein 10 (AHRD V1 ***- B6SSF8_MAIZE)%3B contains Interpro domain(s) IPR000348 emp24/gp25L/p24	2	2
contig11398	-	Solyc10g074750.1.1	Unknown Protein (AHRD V1)	0 ( Vector Masked Out )	0
contig11399	-	Solyc05g052960.1.1	BTB/POZ domain containing protein expressed (AHRD V1 ***- Q10C73_ORYSJ)%3B contains Interpro domain(s) IPR013089 Kelch related	2	2
contig114	-	Solyc10g008310.1.1	Unknown Protein (AHRD V1)	2	2
contig1140	-	Solyc03g115950.1.1	Unknown Protein (AHRD V1)	3	2
contig11400	-	Solyc09g055420.1.1	Nucleoside diphosphate kinase (AHRD V1 **** Q3Y5A4_SOLCH)%3B contains Interpro domain(s) IPR001564 Nucleoside diphosphate kinase%2C core	2	2
contig11401	-	Solyc01g106520.1.1	Unknown Protein (AHRD V1)%3B contains Interpro domain(s) IPR005174 Protein of unknown function DUF295	2	2
contig11402	-	Solyc07g008910.1.1	Unknown Protein (AHRD V1)%3B contains Interpro domain(s) IPR012335 Thioredoxin fold	2	2
contig11403	-	Solyc03g113080.1.1	ATP-binding cassette transporter (AHRD V1 ***- D8RFW2_SELML)%3B contains Interpro domain(s) IPR003439 ABC transporter-like	2	2
contig11404	-	Solyc01g111470.1.1	Pentatricopeptide repeat-containing protein (AHRD V1 ***- D7L879_ARALY)%3B contains Interpro domain(s) IPR002885 Pentatricopeptide repeat	2	2
contig11405	-	Solyc02g084930.1.1	Cytochrome P450 (AHRD V1 ***- B9GTK3_POPTR)%3B contains Interpro domain(s) IPR002401 Cytochrome P450%2C E-class%2C group I	2	2
contig11406	-	Solyc02g088170.1.1	Pentatricopeptide repeat-containing protein (AHRD V1 ***- D7M7B4_ARALY)%3B contains Interpro domain(s) IPR002885 Pentatricopeptide repeat	2	2
contig11407	-	Solyc06g062840.1.1	Threonine synthase (AHRD V1 **** Q2Q021_SOYBN)%3B contains Interpro domain(s) IPR004450 Threonine synthase	2	2
contig11408	-	Solyc00g009060.1.1	Hypoxanthine phosphoribosyltransferase (AHRD V1 ***- B4UWA8_ARAHY)%3B contains Interpro domain(s) IPR005904 Hypoxanthine phosphoribosyl transferase	2	2
contig11409	-	Solyc12g008810.1.1	Unknown Protein (AHRD V1)	2	2
contig1141	-	Solyc02g031750.1.1	Phloem protein 2 (AHRD V1 **-- D0R6I5_MALDO);Ontology_term=GO:0030246	2	2
contig11410	-	Solyc11g011250.1.1	Chloride intracellular channel 6 (AHRD V1 ***- B6UCX2_MAIZE)%3B contains Interpro domain(s) IPR017933 Glutathione S-transferase/chloride channel%2C C-terminal	2	2
contig11411	-	Solyc11g066380.1.1	Auxin-regulated protein (AHRD V1 ***- Q945F5_SOLLC)%3B contains Interpro domain(s) IPR010369 Protein of unknown function DUF966	2	2
contig11412	-	Solyc06g035780.1.1	Cytochrome P450 (AHRD V1 ***- B9I4D1_POPTR)%3B contains Interpro domain(s) IPR002401 Cytochrome P450%2C E-class%2C group I	2	2
contig11413	-	Solyc11g012090.1.1	Unknown Protein (AHRD V1)	2	2
contig11414	-	Solyc08g078060.1.1	Unknown Protein (AHRD V1)	2	2
contig11415	-	Solyc04g072040.1.1	Unknown Protein (AHRD V1)%3B contains Interpro domain(s) IPR003441 No apical meristem (NAM) protein	2	2
contig11416	-	Solyc02g067660.1.1	Phytoalexin deficient 4 (Fragment) (AHRD V1 **-- B2BDV5_ARALY)%3B contains Interpro domain(s) IPR002921 Lipase%2C class 3	2	2
contig11417	-	Solyc10g084770.1.1	Receptor-like protein kinase At3g21340 (AHRD V1 ***- RLK6_ARATH)%3B contains Interpro domain(s) IPR002290 Serine/threonine protein kinase	2	0
contig11418	-	Solyc05g024400.1.1	Unknown Protein (AHRD V1)	0 ( Repeat Masked Out )	0
contig11419	-	Solyc04g052940.1.1	Unknown Protein (AHRD V1)	2	2
contig1142	-	Solyc00g005040.1.1	Potassium channel (AHRD V1 ***- D0EM91_9ROSI)%3B contains Interpro domain(s) IPR000595 Cyclic nucleotide-binding	2	0
contig11420	-	Solyc01g087520.1.1	Ferredoxin-thioredoxin reductase variable chain (AHRD V1 *-*- B6UCW8_MAIZE)%3B contains Interpro domain(s) IPR004207 Ferredoxin thioredoxin reductase%2C alpha chain	2	2
contig11421	-	Solyc12g005810.1.1	Unknown Protein (AHRD V1)	1	0
contig11422	-	Solyc08g081600.1.1	Unknown Protein (AHRD V1)	2	2
contig11423	-	Solyc00g013100.1.1	Unknown Protein (AHRD V1)	2	2
contig11424	-	Solyc01g099120.1.1	Protein AUXIN RESPONSE 4 (AHRD V1 ***- AXR4_ARATH)	2	2
contig11425	-	Solyc05g010090.1.1	Unknown Protein (AHRD V1)	0 ( Repeat Masked Out )	0
contig11426	-	Solyc03g112900.1.1	Iron-sulfur cluster assembly scaffold protein IscU (AHRD V1 **** D0I7Q6_VIBHO)%3B contains Interpro domain(s) IPR002871 NIF system FeS cluster assembly%2C NifU%2C N-terminal	2	0
contig11427	-	Solyc01g081120.1.1	F16G16.3 protein (Fragment) (AHRD V1 ***- Q9SS56_ARATH)	2	2
contig11428	-	Solyc09g090720.1.1	26S proteasome regulatory subunit (AHRD V1 ***- A8IW48_CHLRE)%3B contains Interpro domain(s) IPR000717 Proteasome component region PCI	2	2
contig11429	-	Solyc05g054790.1.1	Unknown Protein (AHRD V1)	2	2
contig1143	-	Solyc06g036590.1.1	Unknown Protein (AHRD V1)	2	2
contig11430	-	Solyc02g080830.1.1	F-box-like (AHRD V1 ***- Q6H6K1_ORYSJ)	2	2
contig11431	-	Solyc12g042510.1.1	Unknown Protein (AHRD V1)%3B contains Interpro domain(s) IPR015706 RNA-directed DNA polymerase (reverse transcriptase)%2C related	2	2
contig11432	-	Solyc07g052620.1.1	Zinc finger protein CONSTANS-LIKE 4 (AHRD V1 *-*- COL4_ARATH)%3B contains Interpro domain(s) IPR000315 Zinc finger%2C B-box	2	2
contig11433	-	Solyc09g008180.1.1	Unknown Protein (AHRD V1)	2	2
contig11434	-	Solyc06g009720.1.1	Unknown Protein (AHRD V1)	2	2
contig11435	-	Solyc07g042270.1.1	ATP-dependent RNA helicase (AHRD V1 **** C6LZE8_GIALA)%3B contains Interpro domain(s) IPR011545 DNA/RNA helicase%2C DEAD/DEAH box type%2C N-terminal	2	2
contig11436	-	Solyc00g011170.1.1	Unknown Protein (AHRD V1)	3	0
contig11437	-	Solyc11g070180.1.1	Unknown Protein (AHRD V1)	2	2
contig11438	-	Solyc04g079440.1.1	Serpin (Serine protease inhibitor) (AHRD V1 **-* Q53P13_ORYSJ)%3B contains Interpro domain(s) IPR015554 Protease inhibitor I4%2C serpin%2C plant	2	2
contig11439	-	Solyc01g010960.1.1	60S ribosomal protein L35 (AHRD V1 ***- B3TLM6_ELAGV)%3B contains Interpro domain(s) IPR001854 Ribosomal protein L29	1	0
contig1144	-	Solyc07g063970.1.1	Transcription factor (Fragment) (AHRD V1 *-** D6MKQ1_9ASPA)%3B contains Interpro domain(s) IPR007087 Zinc finger%2C C2H2-type	2	2
contig11440	-	Solyc12g019270.1.1	Ulp1 protease family C-terminal catalytic domain containing protein (AHRD V1 ***- Q60D46_SOLDE)%3B contains Interpro domain(s) IPR015410 Region of unknown function DUF1985	5	0
contig11441	-	Solyc11g028090.1.1	Elongation factor 1-gamma 2 (AHRD V1 ***- B6TY76_MAIZE)%3B contains Interpro domain(s) IPR004046 Glutathione S-transferase%2C C-terminal	1	0
contig11442	-	Solyc06g036420.1.1	SGT1 (AHRD V1 **-- Q84UV7_NICBE)%3B contains Interpro domain(s) IPR007699 SGS	2	2
contig11443	-	Solyc05g046260.1.1	Ulp1 protease family C-terminal catalytic domain containing protein (AHRD V1 *-*- Q60D46_SOLDE)	7	2
contig11444	-	Solyc04g051500.1.1	Integral membrane protein like (AHRD V1 **-- B6TAA4_MAIZE)%3B contains Interpro domain(s) IPR004853 Protein of unknown function DUF250	2	2
contig11445	-	Solyc10g074700.1.1	Bifunctional protein hldE (AHRD V1 *-*- HLDE_ERWCT)%3B contains Interpro domain(s) IPR004820 Cytidylyltransferase	2	2
contig11446	-	Solyc00g195360.1.1	Serine/threonine-protein phosphatase 7 long form homolog (AHRD V1 **-- PPP7L_ARATH)%3B contains Interpro domain(s) IPR019557 Aminotransferase-like%2C plant mobile domain	4	0
contig11447	-	Solyc01g067150.1.1	Unknown Protein (AHRD V1)	2	2
contig11448	-	Solyc01g095900.1.1	Protein TIF31 homolog (AHRD V1 *--- TIF31_ASPCL)%3B contains Interpro domain(s) IPR011990 Tetratricopeptide-like helical	2	2
contig11449	-	Solyc12g096940.1.1	CCT motif family protein (AHRD V1 *-*- B6TX69_MAIZE)%3B contains Interpro domain(s) IPR010402 CCT domain	1	0
contig1145	-	Solyc05g015570.1.1	Unknown Protein (AHRD V1)	2	2
contig11450	-	Solyc02g092240.1.1	Os10g0352000 protein (Fragment) (AHRD V1 *-*- Q0IY85_ORYSJ)	2	2
contig11451	-	Solyc10g047090.1.1	50S ribosomal protein L2 chloroplastic (AHRD V1 ***- D3WF05_PLUAU)%3B contains Interpro domain(s) IPR002171 Ribosomal protein L2	1	0
contig11452	-	Solyc07g063760.1.1	Cysteine-rich receptor-like protein kinase (AHRD V1 ***- C6ZRV4_SOYBN)%3B contains Interpro domain(s) IPR017442 Serine/threonine protein kinase-related	2	2
contig11453	-	Solyc04g025300.1.1	Protein SUPPRESSOR OF GENE SILENCING 3 (AHRD V1 ***- SGS3_SOLLC)	2	2
contig11454	-	Solyc11g069900.1.1	Unknown Protein (AHRD V1)	2	2
contig11455	-	Solyc09g056360.1.1	Membrane protein (AHRD V1 **-- B6ST21_MAIZE)%3B contains Interpro domain(s) IPR017214 Uncharacterised conserved protein UCP037471	2	2
contig11456	-	Solyc03g005540.1.1	Mutator-like transposase (AHRD V1 ***- Q9AYG3_ORYSJ)%3B contains Interpro domain(s) IPR018289 MULE transposase%2C conserved domain	2	2
contig11457	-	Solyc01g101080.1.1	Ulp1 protease family C-terminal catalytic domain containing protein (AHRD V1 *-*- Q60D46_SOLDE)	5	2
contig11458	-	Solyc12g014580.1.1	Pollen allergen Ole e 6 (AHRD V1 *-*- ALL6_OLEEU)%3B contains Interpro domain(s) IPR015333 Pollen allergen ole e 6	3	2
contig11459	-	Solyc08g007280.1.1	Unknown Protein (AHRD V1)	2	2
contig1146	-	Solyc05g024150.1.1	Helitron helicase-like protein (AHRD V1 *-*- D0NM14_PHYIN)%3B contains Interpro domain(s) IPR010285 Protein of unknown function DUF889%2C eukaryote	1	0
contig11460	-	Solyc04g011870.1.1	Glutaredoxin (AHRD V1 **** B9I9V9_POPTR)%3B contains Interpro domain(s) IPR011905 Glutaredoxin-like%2C plant II	11	0
contig11461	-	Solyc03g118080.1.1	Pentatricopeptide repeat-containing protein (AHRD V1 ***- D7M9E6_ARALY)%3B contains Interpro domain(s) IPR002885 Pentatricopeptide repeat	2	2
contig11462	-	Solyc06g076570.1.1	class I heat shock protein (AHRD V1 ***- Q69BI7_CARPA)%3B contains Interpro domain(s) IPR002068 Heat shock protein Hsp20	3	0
contig11463	-	Solyc02g011720.1.1	NADH dehydrogenase subunit F (Fragment) (AHRD V1 ***- Q8WGU6_9APIA)%3B contains Interpro domain(s) IPR001750 NADH:ubiquinone/plastoquinone oxidoreductase	2	0
contig11464	-	Solyc03g118600.1.1	Cytochrome P450 (AHRD V1 ***- Q9M7M3_CAPAN)%3B contains Interpro domain(s) IPR002401 Cytochrome P450%2C E-class%2C group I	2	2
contig11465	-	Solyc11g005810.1.1	Unknown Protein (AHRD V1)	2	2
contig11466	-	Solyc09g018060.1.1	Receptor tyrosine-protein kinase erbB-4 (AHRD V1 **** ERBB4_RAT)%3B contains Interpro domain(s) IPR015784 Tyrosine-protein kinase%2C ATN1-like	2	2
contig11467	-	Solyc02g030220.1.1	Extensin-like protein Dif10 (Fragment) (AHRD V1 *-*- Q43504_SOLLC)	2	2
contig11468	-	Solyc12g044630.1.1	Profilin (AHRD V1 ***- Q9SMC0_TOBAC)%3B contains Interpro domain(s) IPR005455 Profilin%2C plant	2	2
contig11469	-	Solyc09g055600.1.1	Endonuclease/exonuclease/phosphatase (AHRD V1 ***- A2Q500_MEDTR)%3B contains Interpro domain(s) IPR015706 RNA-directed DNA polymerase (reverse transcriptase)%2C related	1	0
contig1147	-	Solyc09g059260.1.1	Unknown Protein (AHRD V1)	2	2
contig11470	-	Solyc03g083950.1.1	Unknown Protein (AHRD V1)	2	2
contig11471	-	Solyc02g070780.1.1	DNA replication licensing factor MCM3 (AHRD V1 **** Q16NY8_AEDAE)%3B contains Interpro domain(s) IPR008046 MCM protein 3	2	2
contig11472	-	Solyc07g021240.1.1	Photosystem I P700 chlorophyll a apoprotein A2 (AHRD V1 ***- D3WCZ9_XIMAM)%3B contains Interpro domain(s) IPR001280 Photosystem I psaA and psaB	2	0
contig11473	-	Solyc03g117100.1.1	PPPDE peptidase domain-containing protein 1 (AHRD V1 *--- PPDE1_DANRE)%3B contains Interpro domain(s) IPR008580 Protein of unknown function DUF862%2C eukaryotic	2	2
contig11474	-	Solyc08g080580.1.1	Myb (AHRD V1 ***- Q948S4_TOBAC)%3B contains Interpro domain(s) IPR015495 Myb transcription factor	2	2
contig11475	-	Solyc03g078790.1.1	UDP-glucosyltransferase family 1 protein (AHRD V1 **-- C6KI45_CITSI)%3B contains Interpro domain(s) IPR002213 UDP-glucuronosyl/UDP-glucosyltransferase	2	2
contig11476	-	Solyc06g062460.1.1	BHLH transcription factor-like (AHRD V1 *--* Q8S0N2_ORYSJ)%3B contains Interpro domain(s) IPR001092 Basic helix-loop-helix dimerisation region bHLH	2	2
contig11477	-	Solyc03g032070.1.1	Holliday junction ATP-dependent DNA helicase ruvB (AHRD V1 **** D0N0A1_PHYIN)%3B contains Interpro domain(s) IPR010339 TIP49%2C C-terminal	2	2
contig11478	-	Solyc12g088030.1.1	Transcription initiation factor IIA subunit 2 (AHRD V1 ***- B5X5Y3_SALSA)%3B contains Interpro domain(s) IPR003194 Transcription initiation factor IIA%2C gamma subunit	2	2
contig11479	-	Solyc10g078360.1.1	3-oxoacyl-reductase (AHRD V1 **-- B6UEX0_MAIZE)%3B contains Interpro domain(s) IPR002347 Glucose/ribitol dehydrogenase	2	2
contig1148	-	Solyc08g036520.1.1	Unknown Protein (AHRD V1)	2	2
contig11480	-	Solyc02g083820.1.1	Armadillo/beta-catenin repeat family protein (AHRD V1 **-- D7MDH4_ARALY)%3B contains Interpro domain(s) IPR011989 Armadillo-like helical	2	2
contig11481	-	Solyc01g007810.1.1	Plant-specific domain TIGR01568 family protein (AHRD V1 *--- B6U9N9_MAIZE)%3B contains Interpro domain(s) IPR006458 Protein of unknown function DUF623%2C plant	2	2
contig11482	-	Solyc02g089840.1.1	Transcription factor (AHRD V1 **-- D7MBD5_ARALY)%3B contains Interpro domain(s) IPR006769 Protein of unknown function DUF607	2	2
contig11483	-	Solyc11g071900.1.1	Self-incompatibility protein (Fragment) (AHRD V1 ***- C7FE99_9MAGN)%3B contains Interpro domain(s) IPR010264 Plant self-incompatibility S1	2	2
contig11484	-	Solyc04g077000.1.1	Predicted E3 ubiquitin ligase (AHRD V1 **-- Q2UQ22_ASPOR)%3B contains Interpro domain(s) IPR002867 Zinc finger%2C C6HC-type	2	2
contig11485	-	Solyc11g039760.1.1	Starch synthase (AHRD V1 *-*- O65365_IPOBA)	2	0
contig11486	-	Solyc01g087200.1.1	NBS-LRR resistance protein-like protein (AHRD V1 ***- A1Y9R0_SOLLC)%3B contains Interpro domain(s) IPR002182 NB-ARC	2	2
contig11487	-	Solyc12g096480.1.1	GDU1 (AHRD V1 ***- B6TY22_MAIZE)	2	2
contig11488	-	Solyc01g095210.1.1	Golgin candidate 4 (AHRD V1 **-- GOGC4_ARATH);Ontology_term=GO:0005515	2	2
contig11489	-	Solyc08g082320.1.1	Ubr7 protein (Fragment) (AHRD V1 **-- Q68FN3_MOUSE)%3B contains Interpro domain(s) IPR013993 Zinc finger%2C N-recognin%2C metazoa	2	2
contig1149	-	Solyc02g038790.1.1	Zinc finger (CCCH-type) family protein (AHRD V1 *-*- D7LTN7_ARALY)	2	2
contig11490	-	Solyc07g014730.1.1	Phospholipase A2 (AHRD V1 **** Q5CCT8_TOBAC)%3B contains Interpro domain(s) IPR016090 Phospholipase A2	2	2
contig11491	-	Solyc07g005240.1.1	FAD-dependent oxidoreductase family protein (AHRD V1 **-- D7LAA7_ARALY)%3B contains Interpro domain(s) IPR006076 FAD dependent oxidoreductase	2	2
contig11492	-	Solyc02g094100.1.1	Katanin p60 ATPase-containing subunit (AHRD V1 *--- C0S965_PARBP)%3B contains Interpro domain(s) IPR003959 ATPase%2C AAA-type%2C core	2	2
contig11493	-	Solyc05g013980.1.1	Unknown Protein (AHRD V1)	2	2
contig11494	-	Solyc01g091330.1.1	Maleylacetoacetate isomerase/glutathione S-transferase (AHRD V1 ***- C9Q4X6_9VIBR)%3B contains Interpro domain(s) IPR005955 Maleylacetoacetate isomerase	2	2
contig11495	-	Solyc02g011790.1.1	NAD(P)H-quinone oxidoreductase subunit 1 (AHRD V1 ***- D3WB80_9BORA)%3B contains Interpro domain(s) IPR001694 NADH:ubiquinone oxidoreductase%2C subunit 1	1	0
contig11496	-	Solyc06g017960.1.1	Reverse transcriptase (Fragment) (AHRD V1 **-- O23757_BETVU)%3B contains Interpro domain(s) IPR005135 Endonuclease/exonuclease/phosphatase	2	2
contig11497	-	Solyc03g083390.1.1	Nuclear movement protein nudc (AHRD V1 *-*- Q17KI6_AEDAE)%3B contains Interpro domain(s) IPR017447 CS	2	2
contig11498	-	Solyc06g036050.1.1	60S ribosomal protein L36 (AHRD V1 ***- B9I1L9_POPTR)%3B contains Interpro domain(s) IPR000509 Ribosomal protein L36e	2	2
contig11499	-	Solyc05g051070.1.1	Pre-mRNA-splicing factor ISY1 (AHRD V1 ***- B6T8I4_MAIZE)%3B contains Interpro domain(s) IPR009360 Isy1-like splicing	2	2
contig115	-	Solyc05g051310.1.1	Ethylene-responsive transcription factor 5 (AHRD V1 *-*- ERF5_NICSY)	2	2
contig1150	-	Solyc04g050380.1.1	60S ribosomal protein L12 (AHRD V1 ***- Q6RJY1_CAPAN)%3B contains Interpro domain(s) IPR000911 Ribosomal protein L11	6	2
contig11500	-	Solyc03g111090.1.1	Bromodomain factor (AHRD V1 *--- A7A1S4_YEAS7)%3B contains Interpro domain(s) IPR001487 Bromodomain	2	2
contig11501	-	Solyc10g006170.1.1	Cell differentiation protein rcd1 (AHRD V1 ***- B6TRX0_MAIZE)%3B contains Interpro domain(s) IPR007216 Cell differentiation%2C Rcd1-like	3	2
contig11502	-	Solyc11g008790.1.1	ARV1 (AHRD V1 ***- Q5MK24_ARATH)%3B contains Interpro domain(s) IPR007290 Arv1-like protein	2	2
contig11503	-	Solyc08g014350.1.1	TO23-3 (Fragment) (AHRD V1 *-*- Q3LVQ6_TAROF)	2	2
contig11504	-	Solyc03g117880.1.1	Unknown Protein (AHRD V1)	2	2
contig11505	-	Solyc01g067500.1.1	Serine/threonine-protein phosphatase 2A regulatory subunit B%26apos%3B%26apos%3B subunit gamma (AHRD V1 ***- P2R3C_RAT)%3B contains Interpro domain(s) IPR011992 EF-Hand type	2	2
contig11506	-	Solyc12g020080.1.1	Reverse transcriptase like protein (AHRD V1 *-*- O23303_ARATH)%3B contains Interpro domain(s) IPR015706 RNA-directed DNA polymerase (reverse transcriptase)%2C related	1	0
contig11507	-	Solyc11g017470.1.1	NAC domain protein IPR003441 (AHRD V1 ***- B9GU14_POPTR)%3B contains Interpro domain(s) IPR003441 No apical meristem (NAM) protein	2	2
contig11508	-	Solyc10g054280.1.1	Haloacid dehalogenase-like hydrolase family protein (AHRD V1 ***- A8PMG5_BRUMA)%3B contains Interpro domain(s) IPR005834 Haloacid dehalogenase-like hydrolase	2	2
contig11509	-	Solyc10g008420.1.1	Unknown Protein (AHRD V1);Ontology_term=GO:0005622	2	2
contig1151	-	Solyc01g081200.1.1	Unknown Protein (AHRD V1)	2	2
contig11510	-	Solyc07g006050.1.1	Histone-lysine N-methyltransferase ASHR3 (AHRD V1 *-*- ASHR3_ARATH)%3B contains Interpro domain(s) IPR014857 Zinc finger%2C RING-like	2	2
contig11511	-	Solyc03g097800.1.1	V-type proton ATPase subunit C (AHRD V1 ***- VATC_ARATH)%3B contains Interpro domain(s) IPR004907 ATPase%2C V1 complex%2C subunit C	2	2
contig11512	-	Solyc11g056590.1.1	Cellulose synthase (AHRD V1 ***- D5FJ41_9POAL)%3B contains Interpro domain(s) IPR005150 Cellulose synthase	2	2
contig11513	-	Solyc08g079720.1.1	AT-hook DNA-binding protein (Fragment) (AHRD V1 *--* A1DR81_CATRO)%3B contains Interpro domain(s) IPR014476 Predicted AT-hook DNA-binding	2	2
contig11514	-	Solyc06g076590.1.1	Unknown Protein (AHRD V1)	2	2
contig11515	-	Solyc12g007240.1.1	Unknown Protein (AHRD V1)	2	2
contig11516	-	Solyc11g043190.1.1	Ribosomal protein L5 (AHRD V1 ***- Q70G83_SOLCO)%3B contains Interpro domain(s) IPR002132 Ribosomal protein L5	1	0
contig11517	-	Solyc08g023460.1.1	Cell cycle control protein (AHRD V1 **-- Q2UBE9_ASPOR)%3B contains Interpro domain(s) IPR005045 Protein of unknown function DUF284%2C transmembrane eukaryotic	2	2
contig11518	-	Solyc08g068930.1.1	Unknown Protein (AHRD V1)	2	2
contig11519	-	Solyc05g053990.1.1	Resistance protein R1 (Fragment) (AHRD V1 ***- Q4VFY3_SOLDE)%3B contains Interpro domain(s) IPR002182 NB-ARC	2	0
contig1152	-	Solyc11g066900.1.1	Nucleobase ascorbate transporter (AHRD V1 **-- B9HQT7_POPTR)%3B contains Interpro domain(s) IPR006043 Xanthine/uracil/vitamin C permease	2	2
contig11520	-	Solyc07g039210.1.1	PCI domain-containing protein 2 homolog (AHRD V1 **-- PCID2_DROME)%3B contains Interpro domain(s) IPR013143 PCI/PINT associated module	3	2
contig11521	-	Solyc01g056530.1.1	Oligopeptide transporter 9 (AHRD V1 ***- B6SVF4_MAIZE)%3B contains Interpro domain(s) IPR004813 Oligopeptide transporter OPT superfamily	2	2
contig11522	-	Solyc01g109060.1.1	Pentatricopeptide repeat-containing protein (AHRD V1 ***- D7L4E9_ARALY)%3B contains Interpro domain(s) IPR002885 Pentatricopeptide repeat	2	2
contig11523	-	Solyc02g086860.1.1	UPF0497 membrane protein At2g36330 (AHRD V1 *-*- U497A_ARATH)%3B contains Interpro domain(s) IPR006702 Uncharacterised protein family UPF0497%2C trans-membrane plant	2	2
contig11524	-	Solyc07g066470.1.1	Porphobilinogen deaminase (AHRD V1 ***- B6TVP0_MAIZE)%3B contains Interpro domain(s) IPR000860 Tetrapyrrole biosynthesis%2C hydroxymethylbilane synthase	2	2
contig11525	-	Solyc09g007180.1.1	Adenylate kinase (AHRD V1 **** B6SLP1_MAIZE)%3B contains Interpro domain(s) IPR006259 Adenylate kinase%2C subfamily	2	2
contig11526	-	Solyc07g007730.1.1	Defensin protein (AHRD V1 ***- B1N683_SOLPI)%3B contains Interpro domain(s) IPR008177 Gamma Purothionin	2	2
contig11527	-	Solyc02g088340.1.1	WRKY transcription factor-c (AHRD V1 **** Q5DJV3_CAPAN)%3B contains Interpro domain(s) IPR003657 DNA-binding WRKY	2	2
contig11528	-	Solyc01g090230.1.1	GRAM domain containing protein (AHRD V1 *-*- B4FWB9_MAIZE)%3B contains Interpro domain(s) IPR004182 GRAM	2	2
contig11529	-	Solyc04g056410.1.1	DNA repair and recombination protein RAD54 (AHRD V1 **-- D0MQ92_PHYIN)%3B contains Interpro domain(s) IPR000330 SNF2-related	2	2
contig1153	-	Solyc02g067150.1.1	Pro-resilin (AHRD V1 **-- B6T4Q5_MAIZE)	2	2
contig11530	-	Solyc12g044460.1.1	Mutator-like transposase (AHRD V1 ***- Q9FH43_ARATH)%3B contains Interpro domain(s) IPR018289 MULE transposase%2C conserved domain	6	0
contig11531	-	Solyc09g090600.1.1	Acid phosphatase-like protein (AHRD V1 **-- Q9M0F4_ARATH)%3B contains Interpro domain(s) IPR010028 Acid phosphatase%2C plant	2	2
contig11532	-	Solyc09g042760.1.1	ZIP4/SPO22 (AHRD V1 **-- A5Y6I6_ARATH)%3B contains Interpro domain(s) IPR013940 Meiosis specific protein SPO22	2	2
contig11533	-	Solyc03g121810.1.1	Phospholipid-transporting ATPase 1 (AHRD V1 **** C5FPS3_NANOT)%3B contains Interpro domain(s) IPR006539 ATPase%2C P-type%2C phospholipid-translocating%2C flippase	2	2
contig11534	-	Solyc07g054590.1.1	F-box family protein (AHRD V1 *-*- B9I698_POPTR)%3B contains Interpro domain(s) IPR001810 Cyclin-like F-box	2	2
contig11535	-	Solyc08g080780.1.1	SKIP interacting protein 24 (Fragment) (AHRD V1 *--- B8Q8B0_ORYSI)	2	2
contig11536	-	Solyc03g122170.1.1	L-lactate dehydrogenase (AHRD V1 ***- B2WJB5_PYRTR)%3B contains Interpro domain(s) IPR012133 Alpha-hydroxy acid dehydrogenase%2C FMN-dependent	2	2
contig11537	-	Solyc01g057160.1.1	Unknown Protein (AHRD V1)	2	2
contig11538	-	Solyc04g026010.1.1	Unknown Protein (AHRD V1)	2	2
contig11539	-	Solyc02g014770.1.1	Chromodomain-helicase-DNA-binding protein 6 (AHRD V1 **-* CHD6_HUMAN)%3B contains Interpro domain(s) IPR000330 SNF2-related	2	2
contig1154	-	Solyc01g104190.1.1	Unknown Protein (AHRD V1)	2	2
contig11540	-	Solyc11g066010.1.1	CM0545.320.nc protein (AHRD V1 ***- B0BLB0_LOTJA)	2	2
contig11541	-	Solyc01g091630.1.1	Homeobox-leucine zipper protein ATHB-9 (AHRD V1 *-*- ATBH9_ARATH)%3B contains Interpro domain(s) IPR002913 Lipid-binding START	2	2
contig11542	-	Solyc12g100010.1.1	Leucine Rich Repeat family protein expressed (AHRD V1 **-- Q2QW19_ORYSJ)%3B contains Interpro domain(s) IPR018121 Seven in absentia protein%2C TRAF-like domain	3	2
contig11543	-	Solyc09g010180.1.1	TPR repeat-containing protein (AHRD V1 ***- B4D9Q4_9BACT)%3B contains Interpro domain(s) IPR001440 Tetratricopeptide TPR-1	2	2
contig11544	-	Solyc07g039640.1.1	Gag-Pol polyprotein (AHRD V1 ***- B8YLY7_LOTJA)	2	2
contig11545	-	Solyc01g096730.1.1	Major facilitator superfamily transporter (AHRD V1 **-- A8NUY3_COPC7)%3B contains Interpro domain(s) IPR016196 Major facilitator superfamily%2C general substrate transporter	4	0
contig11546	-	Solyc10g083390.1.1	Os08g0119500 protein (Fragment) (AHRD V1 *-*- Q0J8C9_ORYSJ)%3B contains Interpro domain(s) IPR013216 Methyltransferase type 11	2	2
contig11547	-	Solyc04g008590.1.1	Pyruvate dehydrogenase E1 component subunit beta (AHRD V1 ***- B6TQ36_MAIZE)%3B contains Interpro domain(s) IPR005475 Transketolase%2C central region	2	0
contig11548	-	Solyc10g080770.1.1	BZIP transcription factor (AHRD V1 ***- Q6IVC2_ORYSJ)%3B contains Interpro domain(s) IPR011616 bZIP transcription factor%2C bZIP-1	1	0
contig11549	-	Solyc10g081100.1.1	Unknown Protein (AHRD V1)	2	2
contig1155	-	Solyc07g045330.1.1	Golgi pH regulator (AHRD V1 **-- GPHR_CHICK)%3B contains Interpro domain(s) IPR015672 G-protein coupled receptor 89-related	3	2
contig11550	-	Solyc01g111940.1.1	Coiled-coil domain-containing protein 124 (AHRD V1 *-*- CC124_XENTR)%3B contains Interpro domain(s) IPR010422 Protein of unknown function DUF1014	2	2
contig11551	-	Solyc02g014660.1.1	Unknown Protein (AHRD V1)	2	2
contig11552	-	Solyc06g075990.1.1	Glyoxalase/bleomycin resistance protein/dioxygenase (AHRD V1 ***- A1WPN3_VEREI)%3B contains Interpro domain(s) IPR004360 Glyoxalase/bleomycin resistance protein/dioxygenase	2	2
contig11553	-	Solyc01g057410.1.1	Unknown Protein (AHRD V1)	2	2
contig11554	-	Solyc10g083440.1.1	UDP flavonoid 3-O-glucosyltransferase (Fragment) (AHRD V1 **** B5AIT4_IPOTF)%3B contains Interpro domain(s) IPR002213 UDP-glucuronosyl/UDP-glucosyltransferase	2	2
contig11555	-	Solyc08g078290.1.1	Glycoprotein homolog (AHRD V1 *-*- Q8LCM1_ARATH)	2	2
contig11556	-	Solyc03g082840.1.1	Dof zinc finger protein 2 (AHRD V1 *-*- A5HWF1_HORVD)%3B contains Interpro domain(s) IPR003851 Zinc finger%2C Dof-type	2	2
contig11557	-	Solyc09g005010.1.1	Importin subunit beta (AHRD V1 ***- B0WBR4_CULQU)%3B contains Interpro domain(s) IPR011989 Armadillo-like helical	2	2
contig11558	-	Solyc02g065440.1.1	Unknown Protein (AHRD V1)%3B contains Interpro domain(s) IPR013596 FBD	2	2
contig11559	-	Solyc09g061790.1.1	Pentatricopeptide repeat (AHRD V1 ***- A2Q513_MEDTR)%3B contains Interpro domain(s) IPR002885 Pentatricopeptide repeat	1	0
contig1156	-	Solyc12g019490.1.1	Acyl-CoA thioesterase 9 (AHRD V1 **** Q503Q9_DANRE)%3B contains Interpro domain(s) IPR006683 Thioesterase superfamily	2	2
contig11560	-	Solyc08g013820.1.1	F-box family protein (AHRD V1 ***- D7M2J7_ARALY)%3B contains Interpro domain(s) IPR001810 Cyclin-like F-box	3	2
contig11561	-	Solyc03g079940.1.1	Mitochondrial import inner membrane translocase (AHRD V1 **-- C1FD57_9CHLO)%3B contains Interpro domain(s) IPR001660 Sterile alpha motif SAM	2	2
contig11562	-	Solyc07g066100.1.1	GPI-anchored protein (AHRD V1 ***- A2PZD8_IPONI)	2	2
contig11563	-	Solyc04g008920.1.1	Fgenesh protein 60 (AHRD V1 *-*- Q1ZY19_BETVU)%3B contains Interpro domain(s) IPR004158 Protein of unknown function DUF247%2C plant	2	2
contig11564	-	Solyc07g052190.1.1	Pre-mRNA splicing factor (AHRD V1 ***- A8P4J3_COPC7)%3B contains Interpro domain(s) IPR004098 Prp18	2	2
contig11565	-	Solyc03g033280.1.1	Tracheary element differentiation-related 6 (AHRD V1 *-*- C1PGW0_ZINEL)	4	0
contig11566	-	Solyc12g088910.1.1	Unknown Protein (AHRD V1)	2	2
contig11567	-	Solyc08g008240.1.1	Kinase family protein (AHRD V1 ***- D7KSS6_ARALY)%3B contains Interpro domain(s) IPR010632 Protein of unknown function DUF1221	2	2
contig11568	-	Solyc05g045750.1.1	ORF106 (AHRD V1 *-*- B6VJU5_VITVI)	2	2
contig11569	-	Solyc06g082240.1.1	Laccase-13 (AHRD V1 ***- D7LZX9_ARALY)%3B contains Interpro domain(s) IPR017761 Laccase	5	2
contig1157	-	Solyc05g005940.1.1	Solute carrier family 15 member 4 (AHRD V1 **-- S15A4_XENLA)%3B contains Interpro domain(s) IPR000109 TGF-beta receptor%2C type I/II extracellular region	3	0
contig11570	-	Solyc12g013720.1.1	FAD binding domain containing protein expressed (AHRD V1 ***- Q10RL6_ORYSJ)	1	0
contig11571	-	Solyc05g018580.1.1	Unknown Protein (AHRD V1);Ontology_term=GO:0016042	2	2
contig11572	-	Solyc11g018700.1.1	Ycf15 (AHRD V1 ***- D2KLP6_OLEEU)%3B contains Interpro domain(s) IPR019645 Protein precursor Ycf15%2C putative%2C chloroplast	2	0
contig11573	-	Solyc01g080090.1.1	Zinc finger RING-type protein (AHRD V1 *-*- B3U2A9_CUCSA)	2	2
contig11574	-	Solyc12g044320.1.1	WD-40 repeat family protein (AHRD V1 **-- Q1EPE0_MUSAC)%3B contains Interpro domain(s) IPR020472 G-protein beta WD-40 repeat%2C region	2	2
contig11575	-	Solyc04g078050.1.1	Transcription initiation factor (AHRD V1 ***- D3YBD2_TRIRP)%3B contains Interpro domain(s) IPR007900 Transcription initiation factor TFIID component TAF4	2	2
contig11576	-	Solyc06g011350.1.1	Aquaporin 2 (AHRD V1 ***- O65357_SAMSA)%3B contains Interpro domain(s) IPR012269 Aquaporin	2	2
contig11577	-	Solyc12g021290.1.1	YD repeat protein (AHRD V1 ***- B5VU59_SPIMA)%3B contains Interpro domain(s) IPR017986 WD40 repeat%2C region	2	2
contig11578	-	Solyc01g066350.1.1	Unknown Protein (AHRD V1)	1	0
contig11579	-	Solyc08g014160.1.1	HAT family dimerisation domain containing protein (AHRD V1 ***- Q2QPA8_ORYSJ)%3B contains Interpro domain(s) IPR007021 Protein of unknown function DUF659	5	0
contig1158	-	Solyc06g071210.1.1	Ribosomal protein S6 kinase 2 alpha (AHRD V1 **** KS6AA_CHICK)%3B contains Interpro domain(s) IPR002290 Serine/threonine protein kinase	2	2
contig11580	-	Solyc08g021940.1.1	Plant synaptotagmin (AHRD V1 ***- D7KF47_ARALY)	2	2
contig11581	-	Solyc02g077270.1.1	Calcium ion binding protein (AHRD V1 *-*- B6U1M5_MAIZE)%3B contains Interpro domain(s) IPR011992 EF-Hand type	2	2
[truncated: 39,312 more rows]

## Sheet: Specific ProbeList
ProbeID	Sequence	TargetID	Description
GT_Antisense_SP_609267_1	AACCAACAAATATCAAATCTAGACAAGTCTTTAGGATTCATATTGATGATCATCAGCGGC	609267	β‐tubulin
GT_Antisense_SP_609267_2	ACCAAACACAAAGTTCAAATGAAGAGAAGACAATAGGAAACATAACAAGTTCACTTTGGC	609267	β‐tubulin
GT_Sense_SP_609267_1	GCCGCTGATGATCATCAATATGAATCCTAAAGACTTGTCTAGATTTGATATTTGTTGGTT	609267	β‐tubulin
GT_Sense_SP_609267_2	GCCAAAGTGAACTTGTTATGTTTCCTATTGTCTTCTCTTCATTTGAACTTTGTGTTTGGT	609267	β‐tubulin
GT_Antisense_SP_AF011556_3	GGAAAAAAGGACATGTCTTTATTAATATTTTTCTCCATAAAGATCCTTAAGTACCTTGAA	AF011556	HB-13
GT_Antisense_SP_AF011556_4	AACTAGAAGGTTGAATTTTTCTTATTGATATAATCATAGACAATAGATAAAGTGTAACGG	AF011556	HB-13
GT_Sense_SP_AF011556_3	TTCAAGGTACTTAAGGATCTTTATGGAGAAAAATATTAATAAAGACATGTCCTTTTTTCC	AF011556	HB-13
GT_Sense_SP_AF011556_4	CCGTTACACTTTATCTATTGTCTATGATTATATCAATAAGAAAAATTCAACCTTCTAGTT	AF011556	HB-13
GT_Antisense_SP_AF014809_5	ACAACGTAACATGATACACATTCTCATCCAGGTAAACATCAAATGAGTTATAAATCTGCG	AF014809	Proline Transporter 2
GT_Antisense_SP_AF014809_6	CCTGTTTAAACAGGGGAAATTCATAAATCTCTTGTTCTAACAGAGAAGCTACAATGTTTG	AF014809	Proline Transporter 2
GT_Sense_SP_AF014809_5	CGCAGATTTATAACTCATTTGATGTTTACCTGGATGAGAATGTGTATCATGTTACGTTGT	AF014809	Proline Transporter 2
GT_Sense_SP_AF014809_6	CAAACATTGTAGCTTCTCTGTTAGAACAAGAGATTTATGAATTTCCCCTGTTTAAACAGG	AF014809	Proline Transporter 2
GT_Antisense_SP_AF148934_7	AAGGAAACACAAAAGAATTCTTGGCTTAGCTTGCAAGCTTTGCTTTAGCGGCCGCCATTA	AF148934	Phantastica
GT_Antisense_SP_AF148934_8	CAAACAAAAAGTTTACAGTAAGAAAAGTCGCGGCAAGTAGAAAGAACCGTCTAAAGGAGC	AF148934	Phantastica
GT_Sense_SP_AF148934_7	TAATGGCGGCCGCTAAAGCAAAGCTTGCAAGCTAAGCCAAGAATTCTTTTGTGTTTCCTT	AF148934	Phantastica
GT_Sense_SP_AF148934_8	GCTCCTTTAGACGGTTCTTTCTACTTGCCGCGACTTTTCTTACTGTAAACTTTTTGTTTG	AF148934	Phantastica
GT_Antisense_SP_AT1G01110_10	AATTTTAAAACGTTCTTTTCCTGGAGGATGATGAAAGATCTTGACAGTTGATTTGGCATC	AT1G01110	protein IQ-domain 18
GT_Antisense_SP_AT1G01110_9	ACCACCAATCATCTAAGCCAATTCCTAAAGTCACTAGTAGAAGCTGGAGAGATCTCAACA	AT1G01110	protein IQ-domain 18
GT_Sense_SP_AT1G01110_10	GATGCCAAATCAACTGTCAAGATCTTTCATCATCCTCCAGGAAAAGAACGTTTTAAAATT	AT1G01110	protein IQ-domain 18
GT_Sense_SP_AT1G01110_9	TGTTGAGATCTCTCCAGCTTCTACTAGTGACTTTAGGAATTGGCTTAGATGATTGGTGGT	AT1G01110	protein IQ-domain 18
GT_Antisense_SP_AT1G01490_11	ATTATCGAGGAGACAAAAACATATCCGATCCCATCCGAAGTCTAAGATATATCCTTTGTT	AT1G01490	heavy-metal-associated domain-containing protein
GT_Antisense_SP_AT1G01490_12	CGACGATATATACACAAAACATATCATCGAAATCGATTTAAGGAAATAAAACTTCCCCGC	AT1G01490	heavy-metal-associated domain-containing protein
GT_Sense_SP_AT1G01490_11	AACAAAGGATATATCTTAGACTTCGGATGGGATCGGATATGTTTTTGTCTCCTCGATAAT	AT1G01490	heavy-metal-associated domain-containing protein
GT_Sense_SP_AT1G01490_12	GCGGGGAAGTTTTATTTCCTTAAATCGATTTCGATGATATGTTTTGTGTATATATCGTCG	AT1G01490	heavy-metal-associated domain-containing protein
GT_Antisense_SP_AT1G01620_13	CGTACCAAATCAATCATAATATCAAACTCCATTTAACGATAAAACCAGATCATCCACAGC	AT1G01620	aquaporin PIP1-3
GT_Antisense_SP_AT1G01620_14	GAACCAAACCAGAAGAAAATCAAATTAACAAATTCCTCTTGAAAATTTCTCGAGTCTAAC	AT1G01620	aquaporin PIP1-3
GT_Sense_SP_AT1G01620_13	GCTGTGGATGATCTGGTTTTATCGTTAAATGGAGTTTGATATTATGATTGATTTGGTACG	AT1G01620	aquaporin PIP1-3
GT_Sense_SP_AT1G01620_14	GTTAGACTCGAGAAATTTTCAAGAGGAATTTGTTAATTTGATTTTCTTCTGGTTTGGTTC	AT1G01620	aquaporin PIP1-3
GT_Antisense_SP_AT1G01720_15	ACCACCGTCCGATTAGGGATGATCTGAAATCGGACGGTCTATAGAATAAACGAAGACTGA	AT1G01720	NAC domain-containing protein 2
GT_Antisense_SP_AT1G01720_16	TTAAGAACAAGTGGATTTTCTTCTACCTAACACAGTAATACACTACTGATACATCCAACG	AT1G01720	NAC domain-containing protein 2
GT_Sense_SP_AT1G01720_15	TCAGTCTTCGTTTATTCTATAGACCGTCCGATTTCAGATCATCCCTAATCGGACGGTGGT	AT1G01720	NAC domain-containing protein 2
GT_Sense_SP_AT1G01720_16	CGTTGGATGTATCAGTAGTGTATTACTGTGTTAGGTAGAAGAAAATCCACTTGTTCTTAA	AT1G01720	NAC domain-containing protein 2
GT_Antisense_SP_AT1G04020_17	ACCCAGTTTGGCTTGCTAAAGCTTCTGCGTCATTAGCTCGTTGCCAAATGATTGTGACTT	AT1G04020	BRCA1-associated RING domain protein 1
GT_Antisense_SP_AT1G04020_18	CATATGTGTAGGGAAATTGAAATGTCTTTTGTCTCTTCCTCTTAAATTAGCCAATCACAG	AT1G04020	BRCA1-associated RING domain protein 1
GT_Sense_SP_AT1G04020_17	AAGTCACAATCATTTGGCAACGAGCTAATGACGCAGAAGCTTTAGCAAGCCAAACTGGGT	AT1G04020	BRCA1-associated RING domain protein 1
GT_Sense_SP_AT1G04020_18	CTGTGATTGGCTAATTTAAGAGGAAGAGACAAAAGACATTTCAATTTCCCTACACATATG	AT1G04020	BRCA1-associated RING domain protein 1
GT_Antisense_SP_AT1G04270_19	GTCATTATAAAGCTTCAAAAACATAAGAGATCCACGTACTTAGATCCACATATAACGAGC	AT1G04270	40S ribosomal protein S15-1
GT_Antisense_SP_AT1G04270_20	TTGATTTAAGATCCTCTTGTAACATGATAATGAAAACGCAAGAGCTAGAGTTGAGAAAGC	AT1G04270	40S ribosomal protein S15-1
GT_Sense_SP_AT1G04270_19	GCTCGTTATATGTGGATCTAAGTACGTGGATCTCTTATGTTTTTGAAGCTTTATAATGAC	AT1G04270	40S ribosomal protein S15-1
GT_Sense_SP_AT1G04270_20	GCTTTCTCAACTCTAGCTCTTGCGTTTTCATTATCATGTTACAAGAGGATCTTAAATCAA	AT1G04270	40S ribosomal protein S15-1
GT_Antisense_SP_AT1G04550_21	AGCCAAAGAAGAAACAAACTGGAAAACTACGAATTGAATGACCTAAGCAAAACCATATCC	AT1G04550	auxin-responsive protein IAA12
GT_Antisense_SP_AT1G04550_22	CAATCTGAGAGAACAAATAAACAAGAGCTTTCTCTCACAGAACATAGATAATTGGTACAC	AT1G04550	auxin-responsive protein IAA12
GT_Sense_SP_AT1G04550_21	GGATATGGTTTTGCTTAGGTCATTCAATTCGTAGTTTTCCAGTTTGTTTCTTCTTTGGCT	AT1G04550	auxin-responsive protein IAA12
GT_Sense_SP_AT1G04550_22	GTGTACCAATTATCTATGTTCTGTGAGAGAAAGCTCTTGTTTATTTGTTCTCTCAGATTG	AT1G04550	auxin-responsive protein IAA12
GT_Antisense_SP_AT1G05010_23	TAACCAGTTACATATCATTCACGCAGTGGCCAATGGTCCAACATTGTTGGCCACAGTTGT	AT1G05010	1-aminocyclopropane-1-carboxylate oxidase
GT_Antisense_SP_AT1G05010_24	TCAAACACAAATCTCGGATAGTTCTCTTTCTTCTCCTTCTCTGCTTCTTTTCCGATCAGC	AT1G05010	1-aminocyclopropane-1-carboxylate oxidase
GT_Sense_SP_AT1G05010_23	ACAACTGTGGCCAACAATGTTGGACCATTGGCCACTGCGTGAATGATATGTAACTGGTTA	AT1G05010	1-aminocyclopropane-1-carboxylate oxidase
GT_Sense_SP_AT1G05010_24	GCTGATCGGAAAAGAAGCAGAGAAGGAGAAGAAAGAGAACTATCCGAGATTTGTGTTTGA	AT1G05010	1-aminocyclopropane-1-carboxylate oxidase
GT_Antisense_SP_AT1G06040_25	GACATTAACTCCACACATGCAGATAGGTTTCTTGTTTGTTCTTTTACATTGAAGAATGTC	AT1G06040	Salt tolerance protein
GT_Antisense_SP_AT1G06040_26	ATAGACCATGTTCAAGAGGTATGAACAAAACTCAAACACAGACATTTGTTATAAGCTCTC	AT1G06040	Salt tolerance protein
GT_Sense_SP_AT1G06040_25	GACATTCTTCAATGTAAAAGAACAAACAAGAAACCTATCTGCATGTGTGGAGTTAATGTC	AT1G06040	Salt tolerance protein
GT_Sense_SP_AT1G06040_26	GAGAGCTTATAACAAATGTCTGTGTTTGAGTTTTGTTCATACCTCTTGAACATGGTCTAT	AT1G06040	Salt tolerance protein
GT_Antisense_SP_AT1G07750_27	CTAGACTAAGAAACTTCCTTGAATCACAAGAAAAGTAAAAACCCTCAAAAATCTCTGAGG	AT1G07750	cupin domain-containing protein
GT_Antisense_SP_AT1G07750_28	TATAGGAAAGGTTGATTTTTTAATATTTTAAAACAACGAGAACAAGAACCGGTCCAGGGG	AT1G07750	cupin domain-containing protein
GT_Sense_SP_AT1G07750_27	CCTCAGAGATTTTTGAGGGTTTTTACTTTTCTTGTGATTCAAGGAAGTTTCTTAGTCTAG	AT1G07750	cupin domain-containing protein
GT_Sense_SP_AT1G07750_28	CCCCTGGACCGGTTCTTGTTCTCGTTGTTTTAAAATATTAAAAAATCAACCTTTCCTATA	AT1G07750	cupin domain-containing protein
GT_Antisense_SP_AT1G07790_29	CTAATTTCCTACAAGTACTAAAAACCAAACCGAAATTGAAATCCCTAAAAACCCTAACCG	AT1G07790	histone H2B
GT_Antisense_SP_AT1G07790_30	CCAACATTGAAATTCATAAAAGGAAGGAACAATCTTCTCTACTTCCTAGAGTTACAAAGC	AT1G07790	histone H2B
GT_Sense_SP_AT1G07790_29	CGGTTAGGGTTTTTAGGGATTTCAATTTCGGTTTGGTTTTTAGTACTTGTAGGAAATTAG	AT1G07790	histone H2B
GT_Sense_SP_AT1G07790_30	GCTTTGTAACTCTAGGAAGTAGAGAAGATTGTTCCTTCCTTTTATGAATTTCAATGTTGG	AT1G07790	histone H2B
GT_Antisense_SP_AT1G08090_31	TTTTTTCACTGTGTGACATATTCTTATATGCGATCATCCTTCACCATTCCACCGTGGGTG	AT1G08090	nitrate transporter 2:1
GT_Antisense_SP_AT1G08090_32	GAGATATATTTTGATATATAATAAAAAGATTTCAAGGCAAAAAGCAAAAGGTTTGTTTAG	AT1G08090	nitrate transporter 2:1
GT_Sense_SP_AT1G08090_31	CACCCACGGTGGAATGGTGAAGGATGATCGCATATAAGAATATGTCACACAGTGAAAAAA	AT1G08090	nitrate transporter 2:1
GT_Sense_SP_AT1G08090_32	CTAAACAAACCTTTTGCTTTTTGCCTTGAAATCTTTTTATTATATATCAAAATATATCTC	AT1G08090	nitrate transporter 2:1
GT_Antisense_SP_AT1G08450_33	TCATAGCTCGTCATGGTAATCATCCATATAATCACGTGGATTCGGCCGTTTGTAACGCCT	AT1G08450	calreticulin-3
GT_Antisense_SP_AT1G08450_34	CACACATTCAAAGCAAAATATAGATAATTTCCCCCAATGCTTTGCCAAATGCCCACCACT	AT1G08450	calreticulin-3
GT_Sense_SP_AT1G08450_33	AGGCGTTACAAACGGCCGAATCCACGTGATTATATGGATGATTACCATGACGAGCTATGA	AT1G08450	calreticulin-3
GT_Sense_SP_AT1G08450_34	AGTGGTGGGCATTTGGCAAAGCATTGGGGGAAATTATCTATATTTTGCTTTGAATGTGTG	AT1G08450	calreticulin-3
GT_Antisense_SP_AT1G08880_35	GGTCTATTTTACAAGTTCCGAATCCAAACAAGAGAACTGAACTAAGAAGTCTAAGAACCT	AT1G08880	putative histone H2AXa
GT_Antisense_SP_AT1G08880_36	GGCAAAAGCCAAATATACTTAGCTTTAAAACCTAATTTGATCCCCAAAAAACACCATCAG	AT1G08880	putative histone H2AXa
GT_Sense_SP_AT1G08880_35	AGGTTCTTAGACTTCTTAGTTCAGTTCTCTTGTTTGGATTCGGAACTTGTAAAATAGACC	AT1G08880	putative histone H2AXa
GT_Sense_SP_AT1G08880_36	CTGATGGTGTTTTTTGGGGATCAAATTAGGTTTTAAAGCTAAGTATATTTGGCTTTTGCC	AT1G08880	putative histone H2AXa
GT_Antisense_SP_AT1G11260_37	CTCTCATTAAAAACAATGATAAATCAAACATGCTTCGTTCCAGCTTGGTTACTGTTCTTG	AT1G11260	sugar transporter 1
GT_Antisense_SP_AT1G11260_38	TCATATGCATAATTTCTTCATGTGGTATTGAATTATATAAACACCAATAAATATCTAGGC	AT1G11260	sugar transporter 1
GT_Sense_SP_AT1G11260_37	CAAGAACAGTAACCAAGCTGGAACGAAGCATGTTTGATTTATCATTGTTTTTAATGAGAG	AT1G11260	sugar transporter 1
GT_Sense_SP_AT1G11260_38	GCCTAGATATTTATTGGTGTTTATATAATTCAATACCACATGAAGAAATTATGCATATGA	AT1G11260	sugar transporter 1
GT_Antisense_SP_AT1G11920_39	TCCAATCATATCCACTATCTATTCTTTTTGTCACCTGTTTTTTGCTAGGGTCATCAGAAG	AT1G11920	putative pectate lyase
GT_Antisense_SP_AT1G11920_40	GTAGCCAGAAGGCACGAAGTAAGCTCCGTTCTTAAAAACGTCTTTGGACGTTCTCCATTT	AT1G11920	putative pectate lyase
GT_Sense_SP_AT1G11920_39	CTTCTGATGACCCTAGCAAAAAACAGGTGACAAAAAGAATAGATAGTGGATATGATTGGA	AT1G11920	putative pectate lyase
GT_Sense_SP_AT1G11920_40	AAATGGAGAACGTCCAAAGACGTTTTTAAGAACGGAGCTTACTTCGTGCCTTCTGGCTAC	AT1G11920	putative pectate lyase
GT_Antisense_SP_AT1G14420_41	TGCAGTCTTAGTTACAAAACACCATTCATAGAAAAACATTCTCTTTCGTTTTCTCTCCTC	AT1G14420	putative pectate lyase 3
GT_Antisense_SP_AT1G14420_42	CTCATTTTTCCGTAGAAAAAGGAACCTGGATCCTATTAAGAATAATAATCCGAAAACTGC	AT1G14420	putative pectate lyase 3
GT_Sense_SP_AT1G14420_41	GAGGAGAGAAAACGAAAGAGAATGTTTTTCTATGAATGGTGTTTTGTAACTAAGACTGCA	AT1G14420	putative pectate lyase 3
GT_Sense_SP_AT1G14420_42	GCAGTTTTCGGATTATTATTCTTAATAGGATCCAGGTTCCTTTTTCTACGGAAAAATGAG	AT1G14420	putative pectate lyase 3
GT_Antisense_SP_AT1G14900_43	TAATAATACACAGTCGCTAATGTTATATCTTATCTCAGGACTAAGCAACAACACACACAC	AT1G14900	high mobility group protein A
GT_Antisense_SP_AT1G14900_44	AAAATGAAATCAAAGCAGCAATAATTGTTCAACAAGAGAACAAAGTTTCACATAACACAA	AT1G14900	high mobility group protein A
GT_Sense_SP_AT1G14900_43	GTGTGTGTGTTGTTGCTTAGTCCTGAGATAAGATATAACATTAGCGACTGTGTATTATTA	AT1G14900	high mobility group protein A
GT_Sense_SP_AT1G14900_44	TTGTGTTATGTGAAACTTTGTTCTCTTGTTGAACAATTATTGCTGCTTTGATTTCATTTT	AT1G14900	high mobility group protein A
GT_Antisense_SP_AT1G15820_45	GGTTTGATGATCTTTTCCCAAATGTCACATTGAAGAAGAGAAACATTAGGTTTTTGGAAG	AT1G15820	light harvesting complex photosystem II subunit 6
GT_Antisense_SP_AT1G15820_46	AGTTGTGATAATAAAGTTATCTACGAACAAGCCTCATGATTTCATTTTACATTTATAGCA	AT1G15820	light harvesting complex photosystem II subunit 6
GT_Sense_SP_AT1G15820_45	CTTCCAAAAACCTAATGTTTCTCTTCTTCAATGTGACATTTGGGAAAAGATCATCAAACC	AT1G15820	light harvesting complex photosystem II subunit 6
GT_Sense_SP_AT1G15820_46	TGCTATAAATGTAAAATGAAATCATGAGGCTTGTTCGTAGATAACTTTATTATCACAACT	AT1G15820	light harvesting complex photosystem II subunit 6
GT_Antisense_SP_AT1G17420_47	AGCCCCACACCTATTTCTACGGTCAGGATCAGCGTTCCTTTTCTCAATCTCTTTCTCTAT	AT1G17420	lipoxygenase 3
GT_Antisense_SP_AT1G17420_48	AATTTCCTTCTTAATTATATAGATACACTATTAGGTACACCTCTACACGTAACACCAGGC	AT1G17420	lipoxygenase 3
GT_Sense_SP_AT1G17420_47	ATAGAGAAAGAGATTGAGAAAAGGAACGCTGATCCTGACCGTAGAAATAGGTGTGGGGCT	AT1G17420	lipoxygenase 3
GT_Sense_SP_AT1G17420_48	GCCTGGTGTTACGTGTAGAGGTGTACCTAATAGTGTATCTATATAATTAAGAAGGAAATT	AT1G17420	lipoxygenase 3
GT_Antisense_SP_AT1G17810_49	AGTAAAGAGACAAACAACACAAGCAAACACAGAGACTATTTATACAAAGAGAGAACCCTC	AT1G17810	putative aquaporin TIP3-2
GT_Antisense_SP_AT1G17810_50	TGAGGAGGTTCGTTCACGCTGGGGATGATCATGTACTCATAGATCAGTGCGGCGAGTGCA	AT1G17810	putative aquaporin TIP3-2
GT_Sense_SP_AT1G17810_49	GAGGGTTCTCTCTTTGTATAAATAGTCTCTGTGTTTGCTTGTGTTGTTTGTCTCTTTACT	AT1G17810	putative aquaporin TIP3-2
GT_Sense_SP_AT1G17810_50	TGCACTCGCCGCACTGATCTATGAGTACATGATCATCCCCAGCGTGAACGAACCTCCTCA	AT1G17810	putative aquaporin TIP3-2
GT_Antisense_SP_AT1G17870_51	TCCATTGAAGAATGAAGTGGAGAAAGTACCTCCACTGTTAGGAAATAGAGTGAGGAAGCA	AT1G17870	ethylene-dependent gravitropism-deficient and yellow-green-like 3 protein
GT_Antisense_SP_AT1G17870_52	ATGCTTGTTTCTGCATCTTAATCTATACATTCTTTAGAAATCATCACCACGGAAGAAAGG	AT1G17870	ethylene-dependent gravitropism-deficient and yellow-green-like 3 protein
GT_Sense_SP_AT1G17870_51	TGCTTCCTCACTCTATTTCCTAACAGTGGAGGTACTTTCTCCACTTCATTCTTCAATGGA	AT1G17870	ethylene-dependent gravitropism-deficient and yellow-green-like 3 protein
GT_Sense_SP_AT1G17870_52	CCTTTCTTCCGTGGTGATGATTTCTAAAGAATGTATAGATTAAGATGCAGAAACAAGCAT	AT1G17870	ethylene-dependent gravitropism-deficient and yellow-green-like 3 protein
GT_Antisense_SP_AT1G22150_53	TTATTTATGACCGGCGGTCCTGGATTCGCTAGAACCAACTGAATGTCTCGTTTTTGGAGA	AT1G22150	sulfate transporter 1.3
GT_Antisense_SP_AT1G22150_54	TCAGCCACCGTCAGAAAGATTTTGTCGTGTCCTATCAAGTCCGCAAAGTGAGAAACATGT	AT1G22150	sulfate transporter 1.3
GT_Sense_SP_AT1G22150_53	TCTCCAAAAACGAGACATTCAGTTGGTTCTAGCGAATCCAGGACCGCCGGTCATAAATAA	AT1G22150	sulfate transporter 1.3
GT_Sense_SP_AT1G22150_54	ACATGTTTCTCACTTTGCGGACTTGATAGGACACGACAAAATCTTTCTGACGGTGGCTGA	AT1G22150	sulfate transporter 1.3
GT_Antisense_SP_AT1G23150_55	ATGGGTAGTCACTTTAAGTCTTAAAGATTTATTAATCCAAGCCTTAAAACTTCCACCAGC	AT1G23150	hypothetical protein
GT_Antisense_SP_AT1G23150_56	AGACACAAACCAAACATGAGCATTCAAAGAAACAGAGAAGACAACATATAAGTAGTCTCT	AT1G23150	hypothetical protein
GT_Sense_SP_AT1G23150_55	GCTGGTGGAAGTTTTAAGGCTTGGATTAATAAATCTTTAAGACTTAAAGTGACTACCCAT	AT1G23150	hypothetical protein
GT_Sense_SP_AT1G23150_56	AGAGACTACTTATATGTTGTCTTCTCTGTTTCTTTGAATGCTCATGTTTGGTTTGTGTCT	AT1G23150	hypothetical protein
GT_Antisense_SP_AT1G23210_57	CTGAAGAAATAACGAGATCCGTCTTTGCACCCTATACGATCAGGATGGTCCACAACTGAA	AT1G23210	endoglucanase 4
GT_Antisense_SP_AT1G23210_58	GTCGGTGATATTAGGCCCACCAACGACGGCGCCAATTAGCAAATTAGGATTAGGATTATT	AT1G23210	endoglucanase 4
GT_Sense_SP_AT1G23210_57	TTCAGTTGTGGACCATCCTGATCGTATAGGGTGCAAAGACGGATCTCGTTATTTCTTCAG	AT1G23210	endoglucanase 4
GT_Sense_SP_AT1G23210_58	AATAATCCTAATCCTAATTTGCTAATTGGCGCCGTCGTTGGTGGGCCTAATATCACCGAC	AT1G23210	endoglucanase 4
GT_Antisense_SP_AT1G26310_59	GTAATTGTAAATGGGTTCAAGAGTCAGATCCAGATTGTTCCTCCTCATCGCCGTTTGGTC	AT1G26310	transcription factor CAULIFLOWER
GT_Antisense_SP_AT1G26310_60	ATTATTTTAAAGAGATTGATATAGATCGATGTAGTCTATTCAAGCGGCGTAACAGCCAAG	AT1G26310	transcription factor CAULIFLOWER
GT_Sense_SP_AT1G26310_59	GACCAAACGGCGATGAGGAGGAACAATCTGGATCTGACTCTTGAACCCATTTACAATTAC	AT1G26310	transcription factor CAULIFLOWER
GT_Sense_SP_AT1G26310_60	CTTGGCTGTTACGCCGCTTGAATAGACTACATCGATCTATATCAATCTCTTTAAAATAAT	AT1G26310	transcription factor CAULIFLOWER
GT_Antisense_SP_AT1G26570_61	ATTGTCAAAGATTTTCTTGAAGTCCAAGGATTTAAACTCATCCCATTCGGTTAAGACACA	AT1G26570	UDP-glucose dehydrogenase 1
GT_Antisense_SP_AT1G26570_62	AGATACTATATTTTAGAAAAGACATATAGTTTGGTTGAAGTTGGCACCTTCATGCCACAG	AT1G26570	UDP-glucose dehydrogenase 1
GT_Sense_SP_AT1G26570_61	TGTGTCTTAACCGAATGGGATGAGTTTAAATCCTTGGACTTCAAGAAAATCTTTGACAAT	AT1G26570	UDP-glucose dehydrogenase 1
GT_Sense_SP_AT1G26570_62	CTGTGGCATGAAGGTGCCAACTTCAACCAAACTATATGTCTTTTCTAAAATATAGTATCT	AT1G26570	UDP-glucose dehydrogenase 1
GT_Antisense_SP_AT1G27980_63	TTACCCACTAGATGCTTTAACCTTCAAGAAACTTAATATTGACTGTCCATGAAACTAACC	AT1G27980	Sphingosine-1-phosphate lyase
GT_Antisense_SP_AT1G27980_64	TTATTAGTAGGGCAAACGAAACAATGTGGTTGTGAATATACAAAGTTTTGCTTCTCCAAC	AT1G27980	Sphingosine-1-phosphate lyase
GT_Sense_SP_AT1G27980_63	GGTTAGTTTCATGGACAGTCAATATTAAGTTTCTTGAAGGTTAAAGCATCTAGTGGGTAA	AT1G27980	Sphingosine-1-phosphate lyase
GT_Sense_SP_AT1G27980_64	GTTGGAGAAGCAAAACTTTGTATATTCACAACCACATTGTTTCGTTTGCCCTACTAATAA	AT1G27980	Sphingosine-1-phosphate lyase
GT_Antisense_SP_AT1G29920_65	AGAAATAGCCTCTACAACGGAGTGAACCCAAGAACTGAAAATCCAATTCAATTATAGTTC	AT1G29920	chlorophyll a-b binding protein 2/3
GT_Antisense_SP_AT1G29920_66	GAAAAGAACATAATCTTTGTACCCATTGCCTTAATATGTTCAATCACGTTGCTCGATTGT	AT1G29920	chlorophyll a-b binding protein 2/3
GT_Sense_SP_AT1G29920_65	GAACTATAATTGAATTGGATTTTCAGTTCTTGGGTTCACTCCGTTGTAGAGGCTATTTCT	AT1G29920	chlorophyll a-b binding protein 2/3
GT_Sense_SP_AT1G29920_66	ACAATCGAGCAACGTGATTGAACATATTAAGGCAATGGGTACAAAGATTATGTTCTTTTC	AT1G29920	chlorophyll a-b binding protein 2/3
GT_Antisense_SP_AT1G32080_67	GCAGGAACAGAACACAGTAACGATCCGAAGATTCCGGTAAGAGCATAAGCTATTGCACAA	AT1G32080	hypothetical protein
GT_Antisense_SP_AT1G32080_68	TAATACAAGCTTATTTGACATCCAAAGCAAACTGCTCTCATATTTTAAGTAACTCGCCAG	AT1G32080	hypothetical protein
GT_Sense_SP_AT1G32080_67	TTGTGCAATAGCTTATGCTCTTACCGGAATCTTCGGATCGTTACTGTGTTCTGTTCCTGC	AT1G32080	hypothetical protein
GT_Sense_SP_AT1G32080_68	CTGGCGAGTTACTTAAAATATGAGAGCAGTTTGCTTTGGATGTCAAATAAGCTTGTATTA	AT1G32080	hypothetical protein
GT_Antisense_SP_AT1G33610_69	GCGCTAGCCGGGAACTTTGTCGTAGGAAGTTCTCCACAAAGATGGTTTTGACTTAAGTTT	AT1G33610	Leucine-rich repeat (LRR) family protein
GT_Antisense_SP_AT1G33610_70	TTGTAGTTCTCTTGTTACTAAGCTTTACAAGGAGAAAGTGGAGAGCCACAAAGACAGTCG	AT1G33610	Leucine-rich repeat (LRR) family protein
GT_Sense_SP_AT1G33610_69	AAACTTAAGTCAAAACCATCTTTGTGGAGAACTTCCTACGACAAAGTTCCCGGCTAGCGC	AT1G33610	Leucine-rich repeat (LRR) family protein
GT_Sense_SP_AT1G33610_70	CGACTGTCTTTGTGGCTCTCCACTTTCTCCTTGTAAAGCTTAGTAACAAGAGAACTACAA	AT1G33610	Leucine-rich repeat (LRR) family protein
GT_Antisense_SP_AT1G44900_71	CTTTTTGGACACTTGATCATTCCTCGGCCATGATCCAACTCGAAGTGAGCTTTGGAAAAA	AT1G44900	minichromosome maintenance protein 2
GT_Antisense_SP_AT1G44900_72	AAATAAACCTAAGTTGATAGTAACTTGAAGCTCGTCTTCTTGTTTTACCAAGTGATCAGC	AT1G44900	minichromosome maintenance protein 2
GT_Sense_SP_AT1G44900_71	TTTTTCCAAAGCTCACTTCGAGTTGGATCATGGCCGAGGAATGATCAAGTGTCCAAAAAG	AT1G44900	minichromosome maintenance protein 2
GT_Sense_SP_AT1G44900_72	GCTGATCACTTGGTAAAACAAGAAGACGAGCTTCAAGTTACTATCAACTTAGGTTTATTT	AT1G44900	minichromosome maintenance protein 2
GT_Antisense_SP_AT1G45130_73	TTTAAGTTAGTTTACTGATCTCTTCACAACAGAGACTTTGGATATATCTCCACCAAGTTC	AT1G45130	beta-galactosidase 5
GT_Antisense_SP_AT1G45130_74	ACTATCTCGAGTTTCAAATATGGTTTCTGTTCACAAAGAGGGATAAATTAAACACAGCAC	AT1G45130	beta-galactosidase 5
GT_Sense_SP_AT1G45130_73	GAACTTGGTGGAGATATATCCAAAGTCTCTGTTGTGAAGAGATCAGTAAACTAACTTAAA	AT1G45130	beta-galactosidase 5
GT_Sense_SP_AT1G45130_74	GTGCTGTGTTTAATTTATCCCTCTTTGTGAACAGAAACCATATTTGAAACTCGAGATAGT	AT1G45130	beta-galactosidase 5
GT_Antisense_SP_AT1G47480_75	CATCTCCATAGCTTCATCACAATCTGGCTCGAAAATATGAAAAACATGATCTTTCTCTTT	AT1G47480	alpha/beta-hydrolase domain-containing protein
GT_Antisense_SP_AT1G47480_76	TTGGCAAAACAAATAATATCAAGCTTCAACTTGGTTTATAAAGAGAGCCAAGCATCGTAC	AT1G47480	alpha/beta-hydrolase domain-containing protein
GT_Sense_SP_AT1G47480_75	AAAGAGAAAGATCATGTTTTTCATATTTTCGAGCCAGATTGTGATGAAGCTATGGAGATG	AT1G47480	alpha/beta-hydrolase domain-containing protein
GT_Sense_SP_AT1G47480_76	GTACGATGCTTGGCTCTCTTTATAAACCAAGTTGAAGCTTGATATTATTTGTTTTGCCAA	AT1G47480	alpha/beta-hydrolase domain-containing protein
GT_Antisense_SP_AT1G48850_77	AAAGCAGTAGCATTTTGCGGCTGCTCTATCTGGAGAGGTTCCTGCAACTCTGGATTTATT	AT1G48850	chorismate synthase
GT_Antisense_SP_AT1G48850_78	ATTCAGCATAATAATCACACAACAAAAGCGAACTCTCACTCTCTATGACTCTTTATCTTC	AT1G48850	chorismate synthase
GT_Sense_SP_AT1G48850_77	AATAAATCCAGAGTTGCAGGAACCTCTCCAGATAGAGCAGCCGCAAAATGCTACTGCTTT	AT1G48850	chorismate synthase
GT_Sense_SP_AT1G48850_78	GAAGATAAAGAGTCATAGAGAGTGAGAGTTCGCTTTTGTTGTGTGATTATTATGCTGAAT	AT1G48850	chorismate synthase
GT_Antisense_SP_AT1G48860_79	ATGATCATCATATGTATCAATCTCTGCCGGTTTCACCTTTTTCGGCGGAGTAATCACACA	AT1G48860	putative 5-enolpyruvylshikimate-3-phosphate synthase
GT_Antisense_SP_AT1G48860_80	TTTTTTGTTTAATGCTTTGTGATTCTTTCAAGGACTTGGAAGTAGTCGGGGAAGGTTTTC	AT1G48860	putative 5-enolpyruvylshikimate-3-phosphate synthase
GT_Sense_SP_AT1G48860_79	TGTGTGATTACTCCGCCGAAAAAGGTGAAACCGGCAGAGATTGATACATATGATGATCAT	AT1G48860	putative 5-enolpyruvylshikimate-3-phosphate synthase
GT_Sense_SP_AT1G48860_80	GAAAACCTTCCCCGACTACTTCCAAGTCCTTGAAAGAATCACAAAGCATTAAACAAAAAA	AT1G48860	putative 5-enolpyruvylshikimate-3-phosphate synthase
GT_Antisense_SP_AT1G49560_81	GAATCCAAAATAACAAAACCGTGATCAAGAGTTTGGTTTCTTGAGATTTATGGTGATCTC	AT1G49560	myb family transcription factor
GT_Antisense_SP_AT1G49560_82	AAGCCGTTTACAAAAACAAGGCTAAGTATAATCTCTGCAAATAATTTGAACCATCCTCAC	AT1G49560	myb family transcription factor
GT_Sense_SP_AT1G49560_81	GAGATCACCATAAATCTCAAGAAACCAAACTCTTGATCACGGTTTTGTTATTTTGGATTC	AT1G49560	myb family transcription factor
GT_Sense_SP_AT1G49560_82	GTGAGGATGGTTCAAATTATTTGCAGAGATTATACTTAGCCTTGTTTTTGTAAACGGCTT	AT1G49560	myb family transcription factor
GT_Antisense_SP_AT1G51760_83	ACTGTTACCATGTTTTGACATTTTTCAGAGTAGAAGAATAGGAGAAGCCAATGTTTGTTG	AT1G51760	IAA-amino acid hydrolase ILR1-like 4
GT_Antisense_SP_AT1G51760_84	GGATTTAATAGAAGCTTGACACTGCATAACAATTTATTAATCTTTACATGGCAGGCTCTG	AT1G51760	IAA-amino acid hydrolase ILR1-like 4
GT_Sense_SP_AT1G51760_83	CAACAAACATTGGCTTCTCCTATTCTTCTACTCTGAAAAATGTCAAAACATGGTAACAGT	AT1G51760	IAA-amino acid hydrolase ILR1-like 4
GT_Sense_SP_AT1G51760_84	CAGAGCCTGCCATGTAAAGATTAATAAATTGTTATGCAGTGTCAAGCTTCTATTAAATCC	AT1G51760	IAA-amino acid hydrolase ILR1-like 4
GT_Antisense_SP_AT1G51940_85	AGACAAACTAAGCTTCTTCTAGGCAATGGCGACATTCATAAATTGAAAATAAAGAAAGGG	AT1G51940	LysM type receptor kinase-like protein
GT_Antisense_SP_AT1G51940_86	ATCATATAGAGATTTGTCTCTGTAACTATCTACTTAGTTAGACTGCGAACGATCTTTTGG	AT1G51940	LysM type receptor kinase-like protein
GT_Sense_SP_AT1G51940_85	CCCTTTCTTTATTTTCAATTTATGAATGTCGCCATTGCCTAGAAGAAGCTTAGTTTGTCT	AT1G51940	LysM type receptor kinase-like protein
GT_Sense_SP_AT1G51940_86	CCAAAAGATCGTTCGCAGTCTAACTAAGTAGATAGTTACAGAGACAAATCTCTATATGAT	AT1G51940	LysM type receptor kinase-like protein
GT_Antisense_SP_AT1G52150_87	TGCCAAAGATTCTTAAGAATAGATTCATTGCCGTCACTGTTTGATTTAAGTAGCTCAACA	AT1G52150	homeobox-leucine zipper protein ATHB-15
GT_Antisense_SP_AT1G52150_88	GCCAAAAGGCAAAAGCTTAGTCTGAAAATACAAAATACAATAAATCTCACACAAAGGACC	AT1G52150	homeobox-leucine zipper protein ATHB-15
GT_Sense_SP_AT1G52150_87	TGTTGAGCTACTTAAATCAAACAGTGACGGCAATGAATCTATTCTTAAGAATCTTTGGCA	AT1G52150	homeobox-leucine zipper protein ATHB-15
GT_Sense_SP_AT1G52150_88	GGTCCTTTGTGTGAGATTTATTGTATTTTGTATTTTCAGACTAAGCTTTTGCCTTTTGGC	AT1G52150	homeobox-leucine zipper protein ATHB-15
GT_Antisense_SP_AT1G53050_89	GTTTGATCATTTACTTTTGCCTCACTGATGGATCAACGGCTAGAAACAGATGAGGGATGA	AT1G53050	protein kinase-like protein
GT_Antisense_SP_AT1G53050_90	ATACAATTATTTTTCACTCAAAATACGCCGTGTTAAAAGGTTTCAGGCAAATGAGGTTCG	AT1G53050	protein kinase-like protein
GT_Sense_SP_AT1G53050_89	TCATCCCTCATCTGTTTCTAGCCGTTGATCCATCAGTGAGGCAAAAGTAAATGATCAAAC	AT1G53050	protein kinase-like protein
GT_Sense_SP_AT1G53050_90	CGAACCTCATTTGCCTGAAACCTTTTAACACGGCGTATTTTGAGTGAAAAATAATTGTAT	AT1G53050	protein kinase-like protein
GT_Antisense_SP_AT1G59620_91	GCTTAAAGAAATCGAACAAGAGGAATGTGTTGGACTTTGTAGTAATCTTCTCCTCCCCTG	AT1G59620	disease resistance (CC-NBS-LRR class) family protein
GT_Antisense_SP_AT1G59620_92	TACTAGCTCTAGAATGACATGAGGAAAGAATATATTACCTGAGTGACTACAATTGGATAG	AT1G59620	disease resistance (CC-NBS-LRR class) family protein
GT_Sense_SP_AT1G59620_91	CAGGGGAGGAGAAGATTACTACAAAGTCCAACACATTCCTCTTGTTCGATTTCTTTAAGC	AT1G59620	disease resistance (CC-NBS-LRR class) family protein
GT_Sense_SP_AT1G59620_92	CTATCCAATTGTAGTCACTCAGGTAATATATTCTTTCCTCATGTCATTCTAGAGCTAGTA	AT1G59620	disease resistance (CC-NBS-LRR class) family protein
GT_Antisense_SP_AT1G59725_93	ACTAGGAATCACTATCTCCTGACCCGGTTTAACGATATCCAAAACCGGGATAGTCAGATT	AT1G59725	putative DNAJ heat shock protein
GT_Antisense_SP_AT1G59725_94	CTCAAAGTTGATTCTTAGATCTCCTCTCTTTGAACCTTCTTTAGAGATGGGCATTCCTTC	AT1G59725	putative DNAJ heat shock protein
GT_Sense_SP_AT1G59725_93	AATCTGACTATCCCGGTTTTGGATATCGTTAAACCGGGTCAGGAGATAGTGATTCCTAGT	AT1G59725	putative DNAJ heat shock protein
GT_Sense_SP_AT1G59725_94	GAAGGAATGCCCATCTCTAAAGAAGGTTCAAAGAGAGGAGATCTAAGAATCAACTTTGAG	AT1G59725	putative DNAJ heat shock protein
GT_Antisense_SP_AT1G60420_95	AGCCTCATCGCCGTTTTCTTTTGTGTCCTCGTTTAAAGCACACTTGGCGTGAAGATCAAA	AT1G60420	putative nucleoredoxin 1
GT_Antisense_SP_AT1G60420_96	CTTAGCAATTATACAAAGAAAGGAAATAGCTTTGCATACACATAGTGACATAACTGTGCC	AT1G60420	putative nucleoredoxin 1
GT_Sense_SP_AT1G60420_95	TTTGATCTTCACGCCAAGTGTGCTTTAAACGAGGACACAAAAGAAAACGGCGATGAGGCT	AT1G60420	putative nucleoredoxin 1
GT_Sense_SP_AT1G60420_96	GGCACAGTTATGTCACTATGTGTATGCAAAGCTATTTCCTTTCTTTGTATAATTGCTAAG	AT1G60420	putative nucleoredoxin 1
GT_Antisense_SP_AT1G61520_97	GCCATTGACATTGTCATTTCTTACAAAACACGAATATGTTTACACAGGGTGTTACAATAC	AT1G61520	light-harvesting complex I chlorophyll a/b binding protein 3
GT_Antisense_SP_AT1G61520_98	AGATGGAAATATTGTACGATACAAGAGACATAAAAACACATGAGATGATGATCACCTCAG	AT1G61520	light-harvesting complex I chlorophyll a/b binding protein 3
GT_Sense_SP_AT1G61520_97	GTATTGTAACACCCTGTGTAAACATATTCGTGTTTTGTAAGAAATGACAATGTCAATGGC	AT1G61520	light-harvesting complex I chlorophyll a/b binding protein 3
GT_Sense_SP_AT1G61520_98	CTGAGGTGATCATCATCTCATGTGTTTTTATGTCTCTTGTATCGTACAATATTTCCATCT	AT1G61520	light-harvesting complex I chlorophyll a/b binding protein 3
GT_Antisense_SP_AT1G62360_100	AAACGCTTGTTCATCAATCGGAACATGTTTCATATGTTCCAAGTATACCGAGAACCATAG	AT1G62360	homeobox protein SHOOT MERISTEMLESS
GT_Antisense_SP_AT1G62360_99	AATATAATGAAATAAACGTTTTAAAGGATCGATCAAAGCATGGTGGAGGAGATGTGATCC	AT1G62360	homeobox protein SHOOT MERISTEMLESS
GT_Sense_SP_AT1G62360_100	CTATGGTTCTCGGTATACTTGGAACATATGAAACATGTTCCGATTGATGAACAAGCGTTT	AT1G62360	homeobox protein SHOOT MERISTEMLESS
GT_Sense_SP_AT1G62360_99	GGATCACATCTCCTCCACCATGCTTTGATCGATCCTTTAAAACGTTTATTTCATTATATT	AT1G62360	homeobox protein SHOOT MERISTEMLESS
GT_Antisense_SP_AT1G62790_101	CATGTGAACAAAAAATACTTTTTGTTTTTCTTTAAATATTAAATAAGTTAAGCCAAAAGC	AT1G62790	bifunctional inhibitor/lipid-transfer protein/seed storage 2S albumin-like protein
GT_Antisense_SP_AT1G62790_102	GATTATAACCGGTAAATATACTAACATGGGACTCAATAATGAATCAATGATAATACATAA	AT1G62790	bifunctional inhibitor/lipid-transfer protein/seed storage 2S albumin-like protein
GT_Sense_SP_AT1G62790_101	GCTTTTGGCTTAACTTATTTAATATTTAAAGAAAAACAAAAAGTATTTTTTGTTCACATG	AT1G62790	bifunctional inhibitor/lipid-transfer protein/seed storage 2S albumin-like protein
GT_Sense_SP_AT1G62790_102	TTATGTATTATCATTGATTCATTATTGAGTCCCATGTTAGTATATTTACCGGTTATAATC	AT1G62790	bifunctional inhibitor/lipid-transfer protein/seed storage 2S albumin-like protein
GT_Antisense_SP_AT1G64780_103	AAAAAAGAAGAAGAAGAAGACCAATAATACACAAAGATGCGTCCAACATGTTTGGTGCCC	AT1G64780	ammonium transporter 1;2
GT_Antisense_SP_AT1G64780_104	TAAAAAGACATACTGATCATGTTATTGTTAACAGTTCCACACTATCTGTCCACAACAGAG	AT1G64780	ammonium transporter 1;2
GT_Sense_SP_AT1G64780_103	GGGCACCAAACATGTTGGACGCATCTTTGTGTATTATTGGTCTTCTTCTTCTTCTTTTTT	AT1G64780	ammonium transporter 1;2
GT_Sense_SP_AT1G64780_104	CTCTGTTGTGGACAGATAGTGTGGAACTGTTAACAATAACATGATCAGTATGTCTTTTTA	AT1G64780	ammonium transporter 1;2
GT_Antisense_SP_AT1G66200_105	AAGAGTTACGGATCATCCTTTCAAGGGTTCCAGAGGAGTGTAGTCTCTGCAATCATGGAA	AT1G66200	glutamine synthetase cytosolic isozyme 1-2
GT_Antisense_SP_AT1G66200_106	ACTTCAGCAATAACATCAGGGTTAGCAAAGATCTCAGCCGCAGCATGTCGCTTGTTAGTA	AT1G66200	glutamine synthetase cytosolic isozyme 1-2
GT_Sense_SP_AT1G66200_105	TTCCATGATTGCAGAGACTACACTCCTCTGGAACCCTTGAAAGGATGATCCGTAACTCTT	AT1G66200	glutamine synthetase cytosolic isozyme 1-2
GT_Sense_SP_AT1G66200_106	TACTAACAAGCGACATGCTGCGGCTGAGATCTTTGCTAACCCTGATGTTATTGCTGAAGT	AT1G66200	glutamine synthetase cytosolic isozyme 1-2
GT_Antisense_SP_AT1G67090_107	GAAAACAAACGTTAAGTCCGGAAATTAAAACCCAAGAAAGAAGAAAAAAGCAGAAAAACA	AT1G67090	ribulose bisphosphate carboxylase small chain 1A
GT_Antisense_SP_AT1G67090_108	ACATTACATATTTATTTCATCAGACAGTTGAGAATCCGATAGAATATGTCTCGCAAACCG	AT1G67090	ribulose bisphosphate carboxylase small chain 1A
GT_Sense_SP_AT1G67090_107	TGTTTTTCTGCTTTTTTCTTCTTTCTTGGGTTTTAATTTCCGGACTTAACGTTTGTTTTC	AT1G67090	ribulose bisphosphate carboxylase small chain 1A
GT_Sense_SP_AT1G67090_108	CGGTTTGCGAGACATATTCTATCGGATTCTCAACTGTCTGATGAAATAAATATGTAATGT	AT1G67090	ribulose bisphosphate carboxylase small chain 1A
GT_Antisense_SP_AT1G69530_109	AAGGGATACAAATGACACGAGAGACTACTACTACTACTAGCGGGTGGTACTTCAACTCAA	AT1G69530	expansin A1
GT_Antisense_SP_AT1G69530_110	CAACATACAAATGACTTTAACGAGATTAATAAAATCTAAAACTCTCCCTCTCGCTTCGAG	AT1G69530	expansin A1
GT_Sense_SP_AT1G69530_109	TTGAGTTGAAGTACCACCCGCTAGTAGTAGTAGTAGTCTCTCGTGTCATTTGTATCCCTT	AT1G69530	expansin A1
GT_Sense_SP_AT1G69530_110	CTCGAAGCGAGAGGGAGAGTTTTAGATTTTATTAATCTCGTTAAAGTCATTTGTATGTTG	AT1G69530	expansin A1
GT_Antisense_SP_AT1G69780_111	CAGGTAGACCAATTTCAATTGTACTGTTGCTGATCAAGCCATGGCCAAAAACCAGAATGG	AT1G69780	homeobox-leucine zipper protein ATHB-13
GT_Antisense_SP_AT1G69780_112	TTTACTCAAAAAGTAAACAAAAAACCTCAGTGGTGTTTGGTTGCAGATTTCAAAGTGAGC	AT1G69780	homeobox-leucine zipper protein ATHB-13
GT_Sense_SP_AT1G69780_111	CCATTCTGGTTTTTGGCCATGGCTTGATCAGCAACAGTACAATTGAAATTGGTCTACCTG	AT1G69780	homeobox-leucine zipper protein ATHB-13
GT_Sense_SP_AT1G69780_112	GCTCACTTTGAAATCTGCAACCAAACACCACTGAGGTTTTTTGTTTACTTTTTGAGTAAA	AT1G69780	homeobox-leucine zipper protein ATHB-13
GT_Antisense_SP_AT1G71380_113	TTAGGCTTGGACCAACGGATCTTTAACTAACAATGGAACTACAAATCGGAGAATGTGGCG	AT1G71380	endoglucanase 9
GT_Antisense_SP_AT1G71380_114	TGGGTCTTAGCCCATTAAGAGTTTTACATTTAAATAACTTTGTCCCTTCTGATTTTCACG	AT1G71380	endoglucanase 9
GT_Sense_SP_AT1G71380_113	CGCCACATTCTCCGATTTGTAGTTCCATTGTTAGTTAAAGATCCGTTGGTCCAAGCCTAA	AT1G71380	endoglucanase 9
GT_Sense_SP_AT1G71380_114	CGTGAAAATCAGAAGGGACAAAGTTATTTAAATGTAAAACTCTTAATGGGCTAAGACCCA	AT1G71380	endoglucanase 9
GT_Antisense_SP_AT1G73680_115	AAGTCTCTGTAGTATTGACCCACTCTAACCCTTCCTTAGTATAAGTCTTCTCATTGAAGT	AT1G73680	alpha dioxygenase
GT_Antisense_SP_AT1G73680_116	TCGAACATCGCATCCATTGATCGGTTAACCTCGGGAAGTGTCGGTCTATCACATCTTTTA	AT1G73680	alpha dioxygenase
GT_Sense_SP_AT1G73680_115	ACTTCAATGAGAAGACTTATACTAAGGAAGGGTTAGAGTGGGTCAATACTACAGAGACTT	AT1G73680	alpha dioxygenase
GT_Sense_SP_AT1G73680_116	TAAAAGATGTGATAGACCGACACTTCCCGAGGTTAACCGATCAATGGATGCGATGTTCGA	AT1G73680	alpha dioxygenase
GT_Antisense_SP_AT1G76570_117	CGAGACATGGTCAACAAGATTTTGTACAGGACCTTTTCCAGTGAAAGCAGCCTGTGCATA	AT1G76570	putative chlorophyll a/b-binding protein
GT_Antisense_SP_AT1G76570_118	TGTACATATATTCACACATTGTCATGTCTGAAGCATGGCAATCAGATTGTTATGTAATGG	AT1G76570	putative chlorophyll a/b-binding protein
GT_Sense_SP_AT1G76570_117	TATGCACAGGCTGCTTTCACTGGAAAAGGTCCTGTACAAAATCTTGTTGACCATGTCTCG	AT1G76570	putative chlorophyll a/b-binding protein
GT_Sense_SP_AT1G76570_118	CCATTACATAACAATCTGATTGCCATGCTTCAGACATGACAATGTGTGAATATATGTACA	AT1G76570	putative chlorophyll a/b-binding protein
GT_Antisense_SP_AT1G76690_119	AAGGGTAATCGGTGTAACCCACGACAGGATCAGAAGTGTAAAACGTTGACCTATTGTATT	AT1G76690	12-oxophytodienoate reductase 2
GT_Antisense_SP_AT1G76690_120	CATCATTAGGGAAACACATTACATTACTGATAACACGATTTTAAGCTGTTGATTCAAGGG	AT1G76690	12-oxophytodienoate reductase 2
GT_Sense_SP_AT1G76690_119	AATACAATAGGTCAACGTTTTACACTTCTGATCCTGTCGTGGGTTACACCGATTACCCTT	AT1G76690	12-oxophytodienoate reductase 2
GT_Sense_SP_AT1G76690_120	CCCTTGAATCAACAGCTTAAAATCGTGTTATCAGTAATGTAATGTGTTTCCCTAATGATG	AT1G76690	12-oxophytodienoate reductase 2
GT_Antisense_SP_AT1G77510_121	GTCTTCTTAGGTTCCTCACTCTTGGTAGACTCTTCTCCATGAGAAGTTGGCTTCTTCTCA	AT1G77510	protein disulfide-isomerase 2
GT_Antisense_SP_AT1G77510_122	AAACTGCTAAAGAAAAAAGAAGATTCTGTTGGATATGGTGAAGAAGAGAAACGCTCCTAC	AT1G77510	protein disulfide-isomerase 2
GT_Sense_SP_AT1G77510_121	TGAGAAGAAGCCAACTTCTCATGGAGAAGAGTCTACCAAGAGTGAGGAACCTAAGAAGAC	AT1G77510	protein disulfide-isomerase 2
GT_Sense_SP_AT1G77510_122	GTAGGAGCGTTTCTCTTCTTCACCATATCCAACAGAATCTTCTTTTTTCTTTAGCAGTTT	AT1G77510	protein disulfide-isomerase 2
GT_Antisense_SP_AT1G77670_123	CAACGTCTCTTCGTCTTTACAGAACGCAAACCTAACCAAATTCTTCCCTTCTTCTGGATT	AT1G77670	putative aminotransferase
GT_Antisense_SP_AT1G77670_124	CTAATTCAAACTTCAGACTTTTCTCTTAAGCTTCTGCTTCATCCTCTCAATTGCACCACG	AT1G77670	putative aminotransferase
GT_Sense_SP_AT1G77670_123	AATCCAGAAGAAGGGAAGAATTTGGTTAGGTTTGCGTTCTGTAAAGACGAAGAGACGTTG	AT1G77670	putative aminotransferase
GT_Sense_SP_AT1G77670_124	CGTGGTGCAATTGAGAGGATGAAGCAGAAGCTTAAGAGAAAAGTCTGAAGTTTGAATTAG	AT1G77670	putative aminotransferase
GT_Antisense_SP_AT1G79870_125	TCCTTATATACGACAGTGCAACTTTCTTTTGGAAGAGAAATTACCCTTTTCATGAGTTCG	AT1G79870	putative D-isomer specific 2-hydroxyacid dehydrogenase
GT_Antisense_SP_AT1G79870_126	AACATAAAAACCTTTCAAATGAAGTGAAACCAAATCCCAAATGTGTCACATGACTCAGAC	AT1G79870	putative D-isomer specific 2-hydroxyacid dehydrogenase
GT_Sense_SP_AT1G79870_125	CGAACTCATGAAAAGGGTAATTTCTCTTCCAAAAGAAAGTTGCACTGTCGTATATAAGGA	AT1G79870	putative D-isomer specific 2-hydroxyacid dehydrogenase
GT_Sense_SP_AT1G79870_126	GTCTGAGTCATGTGACACATTTGGGATTTGGTTTCACTTCATTTGAAAGGTTTTTATGTT	AT1G79870	putative D-isomer specific 2-hydroxyacid dehydrogenase
GT_Antisense_SP_AT1G80160_127	ACCACTAGCTGTTTATTACATGCAATTATATTCACACGCAATCAAAGAGACAATCACATG	AT1G80160	lactoylglutathione lyase / glyoxalase I-like protein
GT_Antisense_SP_AT1G80160_128	TAGAGAGAGACTAGAGTGTGAAGCAAATGGTCATTTTCCCGGTTGAGGAATCACATCAAC	AT1G80160	lactoylglutathione lyase / glyoxalase I-like protein
GT_Sense_SP_AT1G80160_127	CATGTGATTGTCTCTTTGATTGCGTGTGAATATAATTGCATGTAATAAACAGCTAGTGGT	AT1G80160	lactoylglutathione lyase / glyoxalase I-like protein
GT_Sense_SP_AT1G80160_128	GTTGATGTGATTCCTCAACCGGGAAAATGACCATTTGCTTCACACTCTAGTCTCTCTCTA	AT1G80160	lactoylglutathione lyase / glyoxalase I-like protein
GT_Antisense_SP_AT2G01140_129	TCACCAACAGTGCCTTCTGCGAGGCCTCAATCTTCTCCGGCTTGCCTTGCCATGTTCTGA	AT2G01140	fructose-bisphosphate aldolase, class I
GT_Antisense_SP_AT2G01140_130	GTTGCTCACATACATATATGATATGATCGTGACTCGTGACTGTCTTTCTTTCTCAGAGAC	AT2G01140	fructose-bisphosphate aldolase, class I
GT_Sense_SP_AT2G01140_129	TCAGAACATGGCAAGGCAAGCCGGAGAAGATTGAGGCCTCGCAGAAGGCACTGTTGGTGA	AT2G01140	fructose-bisphosphate aldolase, class I
GT_Sense_SP_AT2G01140_130	GTCTCTGAGAAAGAAAGACAGTCACGAGTCACGATCATATCATATATGTATGTGAGCAAC	AT2G01140	fructose-bisphosphate aldolase, class I
GT_Antisense_SP_AT2G02990_131	TTCAAGAGACTGAATTTAGAAATTGGAAACTAAAAAGAAGGGAATTCGATCTCAGCTCCA	AT2G02990	ribonuclease 1
GT_Antisense_SP_AT2G02990_132	TATTACATTAAATCTTCTTTTTGACCAAACCAATCTCCATGAACAAAAGATCGATGCCGG	AT2G02990	ribonuclease 1
GT_Sense_SP_AT2G02990_131	TGGAGCTGAGATCGAATTCCCTTCTTTTTAGTTTCCAATTTCTAAATTCAGTCTCTTGAA	AT2G02990	ribonuclease 1
GT_Sense_SP_AT2G02990_132	CCGGCATCGATCTTTTGTTCATGGAGATTGGTTTGGTCAAAAAGAAGATTTAATGTAATA	AT2G02990	ribonuclease 1
GT_Antisense_SP_AT2G05070_133	ATTGTTTATGTATGGTCCAGGTAAATCTAATATTCGCTCAGCTTATATGAACCTGTCATG	AT2G05070	photosystem II light harvesting complex protein 2.2
GT_Antisense_SP_AT2G05070_134	CAAGTCCCAAGAAACATCATTAAGTGCCAAATTCACATCAAACGTCAATATTACACAATC	AT2G05070	photosystem II light harvesting complex protein 2.2
GT_Sense_SP_AT2G05070_133	CATGACAGGTTCATATAAGCTGAGCGAATATTAGATTTACCTGGACCATACATAAACAAT	AT2G05070	photosystem II light harvesting complex protein 2.2
GT_Sense_SP_AT2G05070_134	GATTGTGTAATATTGACGTTTGATGTGAATTTGGCACTTAATGATGTTTCTTGGGACTTG	AT2G05070	photosystem II light harvesting complex protein 2.2
GT_Antisense_SP_AT2G05100_135	TAAGTACCAAACTCACATAAAACACCAATAAGTACATTCACGACTTTACAAAGCAGAGAG	AT2G05100	photosystem II light harvesting complex protein 2.1
GT_Sense_SP_AT2G05100_135	CTCTCTGCTTTGTAAAGTCGTGAATGTACTTATTGGTGTTTTATGTGAGTTTGGTACTTA	AT2G05100	photosystem II light harvesting complex protein 2.1
GT_Antisense_SP_AT2G05620_136	ATATATCAGACACAAGCAGAGAGAAAGATTTGTTCTTTTTAAGACCTAAGCAAGGAAACC	AT2G05620	protein PROTON GRADIENT REGULATION 5
GT_Antisense_SP_AT2G05620_137	TCAAGATTATAGGTTTGGACAAAATACATCTAGACAAGAACAACAAGAGGAGTTGTGAGT	AT2G05620	protein PROTON GRADIENT REGULATION 5
GT_Sense_SP_AT2G05620_136	GGTTTCCTTGCTTAGGTCTTAAAAAGAACAAATCTTTCTCTCTGCTTGTGTCTGATATAT	AT2G05620	protein PROTON GRADIENT REGULATION 5
GT_Sense_SP_AT2G05620_137	ACTCACAACTCCTCTTGTTGTTCTTGTCTAGATGTATTTTGTCCAAACCTATAATCTTGA	AT2G05620	protein PROTON GRADIENT REGULATION 5
GT_Antisense_SP_AT2G05920_138	TTTTTTGGGATGCTTTCACCTACACACTCAATGACTCAAACCAAACCACACAAGAACACT	AT2G05920	Subtilase-like protein
GT_Antisense_SP_AT2G05920_139	TACATCAGTATGATGGTTAAAATGAAGAAACTTGAAGCACTACATATGACGACATCAACG	AT2G05920	Subtilase-like protein
GT_Sense_SP_AT2G05920_138	AGTGTTCTTGTGTGGTTTGGTTTGAGTCATTGAGTGTGTAGGTGAAAGCATCCCAAAAAA	AT2G05920	Subtilase-like protein
GT_Sense_SP_AT2G05920_139	CGTTGATGTCGTCATATGTAGTGCTTCAAGTTTCTTCATTTTAACCATCATACTGATGTA	AT2G05920	Subtilase-like protein
GT_Antisense_SP_AT2G06050_140	TCTTCCGATTATATTTATTCAACTCTCCATCAATCTTGAACCGCGAAACCAAATCCGGGT	AT2G06050	12-oxophytodienoate reductase 3
GT_Antisense_SP_AT2G06050_141	TTTTACATATCAATGTATTGTCAATACATTTTCTCCTCGATTATCAAACTCAGAGGCGGG	AT2G06050	12-oxophytodienoate reductase 3
GT_Sense_SP_AT2G06050_140	ACCCGGATTTGGTTTCGCGGTTCAAGATTGATGGAGAGTTGAATAAATATAATCGGAAGA	AT2G06050	12-oxophytodienoate reductase 3
GT_Sense_SP_AT2G06050_141	CCCGCCTCTGAGTTTGATAATCGAGGAGAAAATGTATTGACAATACATTGATATGTAAAA	AT2G06050	12-oxophytodienoate reductase 3
GT_Antisense_SP_AT2G10940_142	AAAAAAGGATTTCAAATCATACTTTAATACAAGAGAAGAATCATTAATCTAAAAAGCACA	AT2G10940	bifunctional inhibitor/lipid-transfer protein/seed storage 2S albumin-like protein
GT_Antisense_SP_AT2G10940_143	GTCGTTCAACTAATACGAAAAATATATAAAATTGTACTCTTTTTCTCTCTTTTTGACAGT	AT2G10940	bifunctional inhibitor/lipid-transfer protein/seed storage 2S albumin-like protein
GT_Sense_SP_AT2G10940_142	TGTGCTTTTTAGATTAATGATTCTTCTCTTGTATTAAAGTATGATTTGAAATCCTTTTTT	AT2G10940	bifunctional inhibitor/lipid-transfer protein/seed storage 2S albumin-like protein
GT_Sense_SP_AT2G10940_143	ACTGTCAAAAAGAGAGAAAAAGAGTACAATTTTATATATTTTTCGTATTAGTTGAACGAC	AT2G10940	bifunctional inhibitor/lipid-transfer protein/seed storage 2S albumin-like protein
GT_Antisense_SP_AT2G14900_144	CCACATAATTTTAGCACTTTTCAATATTTAAAAACTTACTTCAAAAAGACCAAGACAAAT	AT2G14900	gibberellin-regulated protein
GT_Antisense_SP_AT2G14900_145	CAAGTTTCTTACAAAAACTGAGGACTTATATATTATATCATTCATTAACATTATCGATTT	AT2G14900	gibberellin-regulated protein
GT_Sense_SP_AT2G14900_144	ATTTGTCTTGGTCTTTTTGAAGTAAGTTTTTAAATATTGAAAAGTGCTAAAATTATGTGG	AT2G14900	gibberellin-regulated protein
GT_Sense_SP_AT2G14900_145	AAATCGATAATGTTAATGAATGATATAATATATAAGTCCTCAGTTTTTGTAAGAAACTTG	AT2G14900	gibberellin-regulated protein
GT_Antisense_SP_AT2G15570_146	GAATAAAAGAAGAAACAAAGACATCAACCATATCGCAATGGAGCGATGATGATAATCTTC	AT2G15570	thioredoxin M3
GT_Antisense_SP_AT2G15570_147	AGAAGAAGGAATATTTATGTATTCACAATACTTCCTGAGCTATCTTTCCACAAACCCAAC	AT2G15570	thioredoxin M3
GT_Sense_SP_AT2G15570_146	GAAGATTATCATCATCGCTCCATTGCGATATGGTTGATGTCTTTGTTTCTTCTTTTATTC	AT2G15570	thioredoxin M3
GT_Sense_SP_AT2G15570_147	GTTGGGTTTGTGGAAAGATAGCTCAGGAAGTATTGTGAATACATAAATATTCCTTCTTCT	AT2G15570	thioredoxin M3
GT_Antisense_SP_AT2G19580_148	CAAATTTATAGACACAAACACATTTTAGACCCAACCTTGTTTGTATTTGCGGAAGAGATC	AT2G19580	tetraspanin2
GT_Antisense_SP_AT2G19580_149	AAACCTTTTCCACACACAAAGAAATCATAATATGACGAGCTATTTCCGAAAACTCCAATC	AT2G19580	tetraspanin2
GT_Sense_SP_AT2G19580_148	GATCTCTTCCGCAAATACAAACAAGGTTGGGTCTAAAATGTGTTTGTGTCTATAAATTTG	AT2G19580	tetraspanin2
GT_Sense_SP_AT2G19580_149	GATTGGAGTTTTCGGAAATAGCTCGTCATATTATGATTTCTTTGTGTGTGGAAAAGGTTT	AT2G19580	tetraspanin2
GT_Antisense_SP_AT2G20870_150	AAAAAGAGATGGCAAACGAAACGGCTAGTAAAGTAGCGGGTTACTTATCTAACCAAGACT	AT2G20870	putative cell wall protein
GT_Antisense_SP_AT2G20870_151	ACTGAAAAACATGAAACAAGATTCTCTCTTTTTGTAGCAAATAGAGAGAGACACAGAGAG	AT2G20870	putative cell wall protein
GT_Sense_SP_AT2G20870_150	AGTCTTGGTTAGATAAGTAACCCGCTACTTTACTAGCCGTTTCGTTTGCCATCTCTTTTT	AT2G20870	putative cell wall protein
GT_Sense_SP_AT2G20870_151	CTCTCTGTGTCTCTCTCTATTTGCTACAAAAAGAGAGAATCTTGTTTCATGTTTTTCAGT	AT2G20870	putative cell wall protein
GT_Antisense_SP_AT2G23060_152	CGCATCCTCCTTCCTTTGCCAAATTATGTGCATGGTCACACAATGCCTTCACCATTTTCT	AT2G23060	acyl-CoA N-acyltransferases-like protein
GT_Antisense_SP_AT2G23060_153	TCACCAACAGAACCATCACTATAATCTTCTCCAAGCCGTTTAATACACCACAAATCCTCA	AT2G23060	acyl-CoA N-acyltransferases-like protein
GT_Sense_SP_AT2G23060_152	AGAAAATGGTGAAGGCATTGTGTGACCATGCACATAATTTGGCAAAGGAAGGAGGATGCG	AT2G23060	acyl-CoA N-acyltransferases-like protein
GT_Sense_SP_AT2G23060_153	TGAGGATTTGTGGTGTATTAAACGGCTTGGAGAAGATTATAGTGATGGTTCTGTTGGTGA	AT2G23060	acyl-CoA N-acyltransferases-like protein
GT_Antisense_SP_AT2G26330_154	AAAAACTACTCACTGTTCTGAGAAATAACTTGTCCAAACCGAAGAAACAGTTGAGCATCA	AT2G26330	LRR receptor-like serine/threonine-protein kinase ERECTA
GT_Antisense_SP_AT2G26330_155	AATTTTTCTAACAGCTTAACGCAACGAAAAGATACCGTTTTAAAGATTCTCCTCCTAACG	AT2G26330	LRR receptor-like serine/threonine-protein kinase ERECTA
GT_Sense_SP_AT2G26330_154	TGATGCTCAACTGTTTCTTCGGTTTGGACAAGTTATTTCTCAGAACAGTGAGTAGTTTTT	AT2G26330	LRR receptor-like serine/threonine-protein kinase ERECTA
GT_Sense_SP_AT2G26330_155	CGTTAGGAGGAGAATCTTTAAAACGGTATCTTTTCGTTGCGTTAAGCTGTTAGAAAAATT	AT2G26330	LRR receptor-like serine/threonine-protein kinase ERECTA
GT_Antisense_SP_AT2G27040_156	AACAGGCAAACAAGGCTGGCGATAATAGTCACAAAAAACATTCCAAGCCTTAGTGTCGAT	AT2G27040	argonaute 4
GT_Antisense_SP_AT2G27040_157	CAATAAGTCTTTAATTAAACAACCGAATTGTTAAGGGGGACAAAAGCATATTCAAACCCC	AT2G27040	argonaute 4
GT_Sense_SP_AT2G27040_156	ATCGACACTAAGGCTTGGAATGTTTTTTGTGACTATTATCGCCAGCCTTGTTTGCCTGTT	AT2G27040	argonaute 4
GT_Sense_SP_AT2G27040_157	GGGGTTTGAATATGCTTTTGTCCCCCTTAACAATTCGGTTGTTTAATTAAAGACTTATTG	AT2G27040	argonaute 4
GT_Antisense_SP_AT2G27500_158	CCATATCGAGTATGAACCAAGCCACAGCCAAACCCATCACGACTCTCCACAAATTCAAAA	AT2G27500	glucan endo-1,3-beta-glucosidase 14
GT_Antisense_SP_AT2G27500_159	CTAACATATTAAAACAAAAATCCTACAAGGACAGACAAAGACACAAGCGAAGCTTATCTC	AT2G27500	glucan endo-1,3-beta-glucosidase 14
GT_Sense_SP_AT2G27500_158	TTTTGAATTTGTGGAGAGTCGTGATGGGTTTGGCTGTGGCTTGGTTCATACTCGATATGG	AT2G27500	glucan endo-1,3-beta-glucosidase 14
GT_Sense_SP_AT2G27500_159	GAGATAAGCTTCGCTTGTGTCTTTGTCTGTCCTTGTAGGATTTTTGTTTTAATATGTTAG	AT2G27500	glucan endo-1,3-beta-glucosidase 14
GT_Antisense_SP_AT2G27690_160	TGTTGTCAACAAGTGTGTTTGCATGTTAACAATAATTGGTCAGTTAGAGAACAAAGACTC	AT2G27690	cytochrome P450, family 94, subfamily C, polypeptide 1
GT_Antisense_SP_AT2G27690_161	CCTCTTAACTTCTTAAGTAAACTATTCAAGTTTACCATAAATCTGAACGCCTTTCTTGGG	AT2G27690	cytochrome P450, family 94, subfamily C, polypeptide 1
GT_Sense_SP_AT2G27690_160	GAGTCTTTGTTCTCTAACTGACCAATTATTGTTAACATGCAAACACACTTGTTGACAACA	AT2G27690	cytochrome P450, family 94, subfamily C, polypeptide 1
GT_Sense_SP_AT2G27690_161	CCCAAGAAAGGCGTTCAGATTTATGGTAAACTTGAATAGTTTACTTAAGAAGTTAAGAGG	AT2G27690	cytochrome P450, family 94, subfamily C, polypeptide 1
GT_Antisense_SP_AT2G29150_162	CGATGATACTTCATTTGCTTCTCCAACACGTCCCATTGGTGTCTTATCCTCCACTGCTTT	AT2G29150	tropine dehydrogenase
GT_Antisense_SP_AT2G29150_163	TCGACGCAGATAGTCTGACCTGTAATATAAGAAGCTGCCGGAAAACAGAGAAATGCGACA	AT2G29150	tropine dehydrogenase
GT_Sense_SP_AT2G29150_162	AAAGCAGTGGAGGATAAGACACCAATGGGACGTGTTGGAGAAGCAAATGAAGTATCATCG	AT2G29150	tropine dehydrogenase
GT_Sense_SP_AT2G29150_163	TGTCGCATTTCTCTGTTTTCCGGCAGCTTCTTATATTACAGGTCAGACTATCTGCGTCGA	AT2G29150	tropine dehydrogenase
GT_Antisense_SP_AT2G29980_164	TCTCGTAGAAGACAATATCACCAGTGTCGCTGACGTAATGATCTTTCTTAATACTTGCGA	AT2G29980	omega-3 fatty acid desaturase, endoplasmic reticulum
GT_Antisense_SP_AT2G29980_165	CAAATGGAGATTAATTGATTTTAGATTTGTCAGAAGCGTAAACGTAGAGATCTGGATCTG	AT2G29980	omega-3 fatty acid desaturase, endoplasmic reticulum
GT_Sense_SP_AT2G29980_164	TCGCAAGTATTAAGAAAGATCATTACGTCAGCGACACTGGTGATATTGTCTTCTACGAGA	AT2G29980	omega-3 fatty acid desaturase, endoplasmic reticulum
GT_Sense_SP_AT2G29980_165	CAGATCCAGATCTCTACGTTTACGCTTCTGACAAATCTAAAATCAATTAATCTCCATTTG	AT2G29980	omega-3 fatty acid desaturase, endoplasmic reticulum
GT_Antisense_SP_AT2G30620_166	CCAAAACCTATCCTAAACCAATCTTCTTCACTTCTTAGCCTTCCTAGTCGAAGCTCTCTT	AT2G30620	histone H1.2
GT_Antisense_SP_AT2G30620_167	CAAGTAAAAAACTTTGGAAAGCAAGCTCCTTCAAGGATGATTCAATTATACAAGACTACC	AT2G30620	histone H1.2
GT_Sense_SP_AT2G30620_166	AAGAGAGCTTCGACTAGGAAGGCTAAGAAGTGAAGAAGATTGGTTTAGGATAGGTTTTGG	AT2G30620	histone H1.2
GT_Sense_SP_AT2G30620_167	GGTAGTCTTGTATAATTGAATCATCCTTGAAGGAGCTTGCTTTCCAAAGTTTTTTACTTG	AT2G30620	histone H1.2
GT_Antisense_SP_AT2G31050_168	ACTCAGCCAACGGAGACTGTGAAGGAGACGAAAAAGAGCTTGGTGGTCGGACGGGTCCAG	AT2G31050	cupredoxin domain-containing protein
GT_Antisense_SP_AT2G31050_169	CACTATGTGGAGCTGGTGATGGTCCCATCTGATACTGTACTGGAGCATGATTAACCGGTG	AT2G31050	cupredoxin domain-containing protein
GT_Sense_SP_AT2G31050_168	CTGGACCCGTCCGACCACCAAGCTCTTTTTCGTCTCCTTCACAGTCTCCGTTGGCTGAGT	AT2G31050	cupredoxin domain-containing protein
GT_Sense_SP_AT2G31050_169	CACCGGTTAATCATGCTCCAGTACAGTATCAGATGGGACCATCACCAGCTCCACATAGTG	AT2G31050	cupredoxin domain-containing protein
GT_Antisense_SP_AT2G32810_170	CAGAGTTCAGACTTTGAAATATAAAGGTCAAAGAAAGCTTGTGATGGGACATACACTTCT	AT2G32810	beta galactosidase 9
GT_Antisense_SP_AT2G32810_171	TGTTAATTGGTTCCAGGTAGAGTTTGGATACACCAATGAACAAGAGCAAACACAATTGTT	AT2G32810	beta galactosidase 9
GT_Sense_SP_AT2G32810_170	AGAAGTGTATGTCCCATCACAAGCTTTCTTTGACCTTTATATTTCAAAGTCTGAACTCTG	AT2G32810	beta galactosidase 9
GT_Sense_SP_AT2G32810_171	AACAATTGTGTTTGCTCTTGTTCATTGGTGTATCCAAACTCTACCTGGAACCAATTAACA	AT2G32810	beta galactosidase 9
GT_Antisense_SP_AT2G33450_172	GTATATAATAAACTTTGCGATCATCATATCTATTTCTTGCGAAGATCAATGCCGGCTTTC	AT2G33450	50S ribosomal protein L28
GT_Antisense_SP_AT2G33450_173	CATTGATACTTACCAAAATCTAGAAAGGAAATGTACGAGTACTGCAAAAGGAGAAGCAAG	AT2G33450	50S ribosomal protein L28
GT_Sense_SP_AT2G33450_172	GAAAGCCGGCATTGATCTTCGCAAGAAATAGATATGATGATCGCAAAGTTTATTATATAC	AT2G33450	50S ribosomal protein L28
GT_Sense_SP_AT2G33450_173	CTTGCTTCTCCTTTTGCAGTACTCGTACATTTCCTTTCTAGATTTTGGTAAGTATCAATG	AT2G33450	50S ribosomal protein L28
GT_Antisense_SP_AT2G36770_174	ATTTCATGACTTCTTCAACCCCGGCACTTACACCGGCTTTTAGTACTTGAACGACCAGTT	AT2G36770	UDP-glucosyl transferase 73C
GT_Antisense_SP_AT2G36770_175	TGATGTAATCAGTTCTTGGATTTCACTTGTTGCATTATGTCTTGTAGCAAGTATGTGATG	AT2G36770	UDP-glucosyl transferase 73C
GT_Sense_SP_AT2G36770_174	AACTGGTCGTTCAAGTACTAAAAGCCGGTGTAAGTGCCGGGGTTGAAGAAGTCATGAAAT	AT2G36770	UDP-glucosyl transferase 73C
GT_Sense_SP_AT2G36770_175	CATCACATACTTGCTACAAGACATAATGCAACAAGTGAAATCCAAGAACTGATTACATCA	AT2G36770	UDP-glucosyl transferase 73C
GT_Antisense_SP_AT2G37130_176	ACGATCCAAACATATCTTTCTGATCCACAACGGTTTTGGTATTTCTTCTTATTGAATCCA	AT2G37130	peroxidase
GT_Antisense_SP_AT2G37130_177	CATCACTCACCAAATATACCAACAAATGACAAAAAATAAAAATCCCATCGAAACCTTGGG	AT2G37130	peroxidase
GT_Sense_SP_AT2G37130_176	TGGATTCAATAAGAAGAAATACCAAAACCGTTGTGGATCAGAAAGATATGTTTGGATCGT	AT2G37130	peroxidase
GT_Sense_SP_AT2G37130_177	CCCAAGGTTTCGATGGGATTTTTATTTTTTGTCATTTGTTGGTATATTTGGTGAGTGATG	AT2G37130	peroxidase
GT_Antisense_SP_AT2G37630_178	TCTGCAACCCATTTGTTGTTCAAGAAACTTGGTGAGTCTGATATGCCTAGAGGTCCATTG	AT2G37630	transcription factor AS1
GT_Antisense_SP_AT2G37630_179	CCTTACATTACATTACAAGTTACAACAAAGAGTTTAGGAGACGGTTCAGGGGCGGTCTAA	AT2G37630	transcription factor AS1
GT_Sense_SP_AT2G37630_178	CAATGGACCTCTAGGCATATCAGACTCACCAAGTTTCTTGAACAACAAATGGGTTGCAGA	AT2G37630	transcription factor AS1
GT_Sense_SP_AT2G37630_179	TTAGACCGCCCCTGAACCGTCTCCTAAACTCTTTGTTGTAACTTGTAATGTAATGTAAGG	AT2G37630	transcription factor AS1
GT_Antisense_SP_AT2G38470_180	TAAAATCCTTTGGTGGCAGAAATGTACAAAAGGAACATAAAAAAGGAACAACTGGTTCCT	AT2G38470	putative WRKY transcription factor 33
GT_Antisense_SP_AT2G38470_181	AAATTTCTCTATGGACTATAGAAGTCTGACTTACTATCCTGCAGGATAACTAGTAAGTAG	AT2G38470	putative WRKY transcription factor 33
GT_Sense_SP_AT2G38470_180	AGGAACCAGTTGTTCCTTTTTTATGTTCCTTTTGTACATTTCTGCCACCAAAGGATTTTA	AT2G38470	putative WRKY transcription factor 33
GT_Sense_SP_AT2G38470_181	CTACTTACTAGTTATCCTGCAGGATAGTAAGTCAGACTTCTATAGTCCATAGAGAAATTT	AT2G38470	putative WRKY transcription factor 33
GT_Antisense_SP_AT2G39020_182	ATCCTCAATGTAAAAACCAGGCTTGGACAAAAAGCTAGAGTAATTCGGGAAAAACAGAAC	AT2G39020	putative tyramine N-feruloyltransferase 4/11
GT_Antisense_SP_AT2G39020_183	AAAAGCAAGAGGAAGTGATCTGATTCGATAACTCTCAGCAACACAGCATCAATCTCTAGA	AT2G39020	putative tyramine N-feruloyltransferase 4/11
GT_Sense_SP_AT2G39020_182	GTTCTGTTTTTCCCGAATTACTCTAGCTTTTTGTCCAAGCCTGGTTTTTACATTGAGGAT	AT2G39020	putative tyramine N-feruloyltransferase 4/11
GT_Sense_SP_AT2G39020_183	TCTAGAGATTGATGCTGTGTTGCTGAGAGTTATCGAATCAGATCACTTCCTCTTGCTTTT	AT2G39020	putative tyramine N-feruloyltransferase 4/11
GT_Antisense_SP_AT2G39030_184	AGTGAGAAACAAACTTTAAAGGACCGATCGCTCGATGGGTCTCATGCAAATCATCATGCT	AT2G39030	acyl-CoA N-acyltransferases-like protein
GT_Antisense_SP_AT2G39030_185	CTCCATTTTATTCAAATCCGAAAACACAGAAGATACTTTTGTAACCATAATCACAAATAC	AT2G39030	acyl-CoA N-acyltransferases-like protein
GT_Sense_SP_AT2G39030_184	AGCATGATGATTTGCATGAGACCCATCGAGCGATCGGTCCTTTAAAGTTTGTTTCTCACT	AT2G39030	acyl-CoA N-acyltransferases-like protein
GT_Sense_SP_AT2G39030_185	GTATTTGTGATTATGGTTACAAAAGTATCTTCTGTGTTTTCGGATTTGAATAAAATGGAG	AT2G39030	acyl-CoA N-acyltransferases-like protein
GT_Antisense_SP_AT2G39700_186	AAAAAGTGAAAACACACACAAAAGTCAAAGATACTTTCCCCTGATTTTTCTCTCCTTTCC	AT2G39700	expansin A4
GT_Antisense_SP_AT2G39700_187	TAAACGTTACAAGTTGTAACTTACAACCAAACCATGTAAAATACTTTAATAGCTGCGGGC	AT2G39700	expansin A4
GT_Sense_SP_AT2G39700_186	GGAAAGGAGAGAAAAATCAGGGGAAAGTATCTTTGACTTTTGTGTGTGTTTTCACTTTTT	AT2G39700	expansin A4
GT_Sense_SP_AT2G39700_187	GCCCGCAGCTATTAAAGTATTTTACATGGTTTGGTTGTAAGTTACAACTTGTAACGTTTA	AT2G39700	expansin A4
GT_Antisense_SP_AT2G42600_188	GAACATAATACATTACATAGCGTAGATTTAGGGAATGGTACAAGAACGTTTTAAACTGCC	AT2G42600	phosphoenolpyruvate carboxylase 2
GT_Antisense_SP_AT2G42600_189	TAACACAAGAAATTATCATACTCATTAAAAAGCGTACGGGATAGGAGTTGGAGAGATTTC	AT2G42600	phosphoenolpyruvate carboxylase 2
GT_Sense_SP_AT2G42600_188	GGCAGTTTAAAACGTTCTTGTACCATTCCCTAAATCTACGCTATGTAATGTATTATGTTC	AT2G42600	phosphoenolpyruvate carboxylase 2
GT_Sense_SP_AT2G42600_189	GAAATCTCTCCAACTCCTATCCCGTACGCTTTTTAATGAGTATGATAATTTCTTGTGTTA	AT2G42600	phosphoenolpyruvate carboxylase 2
GT_Antisense_SP_AT2G42840_190	AACAAACTGAGAAATGAAACTCTCTTAACTTCAGACTCTAGGCTTTAGACGACCTTCATT	AT2G42840	protodermal factor 1
GT_Antisense_SP_AT2G42840_191	CATTAAATAAAAGGAAGTATCCATCATAAATATTACTAGAGACTATAGGACACTTCAAAT	AT2G42840	protodermal factor 1
GT_Sense_SP_AT2G42840_190	AATGAAGGTCGTCTAAAGCCTAGAGTCTGAAGTTAAGAGAGTTTCATTTCTCAGTTTGTT	AT2G42840	protodermal factor 1
GT_Sense_SP_AT2G42840_191	ATTTGAAGTGTCCTATAGTCTCTAGTAATATTTATGATGGATACTTCCTTTTATTTAATG	AT2G42840	protodermal factor 1
GT_Antisense_SP_AT2G43870_192	GTGAGTACAAGCCGATGCAGCCGGTTTATTCTGGTACGTTAATTTCACATCCTCAAGTCT	AT2G43870	putative polygalacturonase /pectinase
GT_Antisense_SP_AT2G43870_193	TGTTCCATGTATATCAACAAACAACACATCGCTAATTTTGATCCCCGAAACCTGGCGAGG	AT2G43870	putative polygalacturonase /pectinase
GT_Sense_SP_AT2G43870_192	AGACTTGAGGATGTGAAATTAACGTACCAGAATAAACCGGCTGCATCGGCTTGTACTCAC	AT2G43870	putative polygalacturonase /pectinase
GT_Sense_SP_AT2G43870_193	CCTCGCCAGGTTTCGGGGATCAAAATTAGCGATGTGTTGTTTGTTGATATACATGGAACA	AT2G43870	putative polygalacturonase /pectinase
GT_Antisense_SP_AT2G45170_194	ATTCTCAGAGGTCAGAGATTAGATTGAAGAAGCACCGAATGTGTTCTCGCCACTGTAAGT	AT2G45170	autophagy-related protein 8e
GT_Antisense_SP_AT2G45170_195	TATTGAGAACAAACTATACACACAAATTGAAAGTTGGGAAGAAGCATTAAAACGTGGCGG	AT2G45170	autophagy-related protein 8e
GT_Sense_SP_AT2G45170_194	ACTTACAGTGGCGAGAACACATTCGGTGCTTCTTCAATCTAATCTCTGACCTCTGAGAAT	AT2G45170	autophagy-related protein 8e
GT_Sense_SP_AT2G45170_195	CCGCCACGTTTTAATGCTTCTTCCCAACTTTCAATTTGTGTGTATAGTTTGTTCTCAATA	AT2G45170	autophagy-related protein 8e
GT_Antisense_SP_AT2G47030_196	AATTATAATCCAATTGTGACAGGAACATTGGCTTCTTGAATCCAGTTAATAGGACCTAAC	AT2G47030	pectinesterase 4
GT_Antisense_SP_AT2G47030_197	AGGAAAAACATTATAGACTTTCTTAAAAAGTTTTCATAAACCAATTTCATACACCAATTT	AT2G47030	pectinesterase 4
GT_Sense_SP_AT2G47030_196	GTTAGGTCCTATTAACTGGATTCAAGAAGCCAATGTTCCTGTCACAATTGGATTATAATT	AT2G47030	pectinesterase 4
GT_Sense_SP_AT2G47030_197	AAATTGGTGTATGAAATTGGTTTATGAAAACTTTTTAAGAAAGTCTATAATGTTTTTCCT	AT2G47030	pectinesterase 4
GT_Antisense_SP_AT2G47140_198	AAAAAACAAAATTCCAATATTCCATCATGGGATCTTTGTGGCCAAGTTGTTATAGCTACG	AT2G47140	Rossmann-fold NAD(P)-binding domain-containing protein
GT_Antisense_SP_AT2G47140_199	ATAAAAATACAACATCCACATTTCAAGGAAATTTGCAACCTCAGAAACTTCTCAATCCCC	AT2G47140	Rossmann-fold NAD(P)-binding domain-containing protein
GT_Sense_SP_AT2G47140_198	CGTAGCTATAACAACTTGGCCACAAAGATCCCATGATGGAATATTGGAATTTTGTTTTTT	AT2G47140	Rossmann-fold NAD(P)-binding domain-containing protein
GT_Sense_SP_AT2G47140_199	GGGGATTGAGAAGTTTCTGAGGTTGCAAATTTCCTTGAAATGTGGATGTTGTATTTTTAT	AT2G47140	Rossmann-fold NAD(P)-binding domain-containing protein
GT_Antisense_SP_AT2G47520_200	AACCGGAATCTGATAGAATCTCATGTAATCCTCCAATGCCATCAGGTCCTCCGATAAGCT	AT2G47520	ethylene-responsive transcription factor ERF071
GT_Antisense_SP_AT2G47520_201	GGAAATAAGAGATTTAATTGGAGTCTTGATAGCTCCATAAATTTCCAATATCGGTCGCCG	AT2G47520	ethylene-responsive transcription factor ERF071
GT_Sense_SP_AT2G47520_200	AGCTTATCGGAGGACCTGATGGCATTGGAGGATTACATGAGATTCTATCAGATTCCGGTT	AT2G47520	ethylene-responsive transcription factor ERF071
GT_Sense_SP_AT2G47520_201	CGGCGACCGATATTGGAAATTTATGGAGCTATCAAGACTCCAATTAAATCTCTTATTTCC	AT2G47520	ethylene-responsive transcription factor ERF071
GT_Antisense_SP_AT2G47710_202	TATTTCACTTTATTCTTCTGAATTAGAAGACTATGCAGAGACTTTGCTTTGACCGAGTAG	AT2G47710	adenine nucleotide alpha hydrolases-like protein
GT_Antisense_SP_AT2G47710_203	TTGTATGTAGTAAACAATTACACATATAGATGCAAATGTATATTGTCTTGAATCGTTGTT	AT2G47710	adenine nucleotide alpha hydrolases-like protein
GT_Sense_SP_AT2G47710_202	CTACTCGGTCAAAGCAAAGTCTCTGCATAGTCTTCTAATTCAGAAGAATAAAGTGAAATA	AT2G47710	adenine nucleotide alpha hydrolases-like protein
GT_Sense_SP_AT2G47710_203	AACAACGATTCAAGACAATATACATTTGCATCTATATGTGTAATTGTTTACTACATACAA	AT2G47710	adenine nucleotide alpha hydrolases-like protein
GT_Antisense_SP_AT3G01070_204	TCCAAGAACCCAACATAATAAAAGAGTAACACTAAAACTACAAAAGAGCTTCACTTTGCG	AT3G01070	early nodulin-like protein 16
GT_Antisense_SP_AT3G01070_205	CCCTGAACAAAAGCAAAAGCATGAACAATCTCCAAAGACACACACACACACCCGAGTGTA	AT3G01070	early nodulin-like protein 16
GT_Sense_SP_AT3G01070_204	CGCAAAGTGAAGCTCTTTTGTAGTTTTAGTGTTACTCTTTTATTATGTTGGGTTCTTGGA	AT3G01070	early nodulin-like protein 16
GT_Sense_SP_AT3G01070_205	TACACTCGGGTGTGTGTGTGTGTCTTTGGAGATTGTTCATGCTTTTGCTTTTGTTCAGGG	AT3G01070	early nodulin-like protein 16
GT_Antisense_SP_AT3G02250_206	ACTGAAGCTCTTCAGATATCTCTGTACACCAAAGAACCCTAAATAACTTCTCATCTCTTT	AT3G02250	O-fucosyltransferase-like protein
GT_Antisense_SP_AT3G02250_207	GGTGGCATAGGACAAATTTGCAAACATGACCCTGAAAGCTTCAACCTTTCTTCTGCATCA	AT3G02250	O-fucosyltransferase-like protein
GT_Sense_SP_AT3G02250_206	AAAGAGATGAGAAGTTATTTAGGGTTCTTTGGTGTACAGAGATATCTGAAGAGCTTCAGT	AT3G02250	O-fucosyltransferase-like protein
GT_Sense_SP_AT3G02250_207	TGATGCAGAAGAAAGGTTGAAGCTTTCAGGGTCATGTTTGCAAATTTGTCCTATGCCACC	AT3G02250	O-fucosyltransferase-like protein
GT_Antisense_SP_AT3G02360_208	ACATACTGTGTGGAACTTATTATTGAAGGAGAAGAAGAATACAAGAGGATGAGAGATCTC	AT3G02360	6-phosphogluconate dehydrogenase
GT_Antisense_SP_AT3G02360_209	AGAAACACAAAGATGAGAAACTCAGTTCTACAATCATAAATAAGCCAAGGTATCTCACAC	AT3G02360	6-phosphogluconate dehydrogenase
GT_Sense_SP_AT3G02360_208	GAGATCTCTCATCCTCTTGTATTCTTCTTCTCCTTCAATAATAAGTTCCACACAGTATGT	AT3G02360	6-phosphogluconate dehydrogenase
GT_Sense_SP_AT3G02360_209	GTGTGAGATACCTTGGCTTATTTATGATTGTAGAACTGAGTTTCTCATCTTTGTGTTTCT	AT3G02360	6-phosphogluconate dehydrogenase
GT_Antisense_SP_AT3G03770_210	TCTACCTCTCATGTTCTTCACATCCTGAATCTCGGGGAGATTCGAGTGTTGTTACGTGTA	AT3G03770	leucine-rich repeat protein kinase-like protein
GT_Antisense_SP_AT3G03770_211	ACAAAAAGGTTATGTTCTTTCCAAAGAGTAGTGATCAGTGAACAAGACCAAACAAAAACC	AT3G03770	leucine-rich repeat protein kinase-like protein
GT_Sense_SP_AT3G03770_210	TACACGTAACAACACTCGAATCTCCCCGAGATTCAGGATGTGAAGAACATGAGAGGTAGA	AT3G03770	leucine-rich repeat protein kinase-like protein
GT_Sense_SP_AT3G03770_211	GGTTTTTGTTTGGTCTTGTTCACTGATCACTACTCTTTGGAAAGAACATAACCTTTTTGT	AT3G03770	leucine-rich repeat protein kinase-like protein
GT_Antisense_SP_AT3G04090_212	AAGGAGACTTTTGACTTTTTGTTGTTGTTGGTCTCCTTATTTTAGAATGGAACAGCTTTG	AT3G04090	aquaporin SIP1-1
GT_Antisense_SP_AT3G04090_213	AAAAGAGAAAAGTTACGTCGCACAAATCTGTAAAATAAGCGTGTGGATCTAAACAATGAC	AT3G04090	aquaporin SIP1-1
GT_Sense_SP_AT3G04090_212	CAAAGCTGTTCCATTCTAAAATAAGGAGACCAACAACAACAAAAAGTCAAAAGTCTCCTT	AT3G04090	aquaporin SIP1-1
GT_Sense_SP_AT3G04090_213	GTCATTGTTTAGATCCACACGCTTATTTTACAGATTTGTGCGACGTAACTTTTCTCTTTT	AT3G04090	aquaporin SIP1-1
GT_Antisense_SP_AT3G04530_214	ACGACTTCTCTAATTACACTCTCTAATCACATATCTGAAAAGCTTCGACTAATTGCTTTG	AT3G04530	phosphoenolpyruvate carboxylase kinase 2
GT_Antisense_SP_AT3G04530_215	TAGGAAGATTGCTGAAACACACAACTACGTTTGACTATTCGAATCAAACAATTACACACT	AT3G04530	phosphoenolpyruvate carboxylase kinase 2
GT_Sense_SP_AT3G04530_214	CAAAGCAATTAGTCGAAGCTTTTCAGATATGTGATTAGAGAGTGTAATTAGAGAAGTCGT	AT3G04530	phosphoenolpyruvate carboxylase kinase 2
GT_Sense_SP_AT3G04530_215	AGTGTGTAATTGTTTGATTCGAATAGTCAAACGTAGTTGTGTGTTTCAGCAATCTTCCTA	AT3G04530	phosphoenolpyruvate carboxylase kinase 2
GT_Antisense_SP_AT3G05610_216	ACACCTTAATCGAACTTTCCGGAGAAGCTGTCCCCGTGTAAGCCATGCTAATTGAACTTT	AT3G05610	pectinesterase 21
GT_Antisense_SP_AT3G05610_217	AGCTAAACATTAATGTCAACAATTTGGAATACCAATAATCCTGAAGTCCTCAAGGTTGTG	AT3G05610	pectinesterase 21
GT_Sense_SP_AT3G05610_216	AAAGTTCAATTAGCATGGCTTACACGGGGACAGCTTCTCCGGAAAGTTCGATTAAGGTGT	AT3G05610	pectinesterase 21
GT_Sense_SP_AT3G05610_217	CACAACCTTGAGGACTTCAGGATTATTGGTATTCCAAATTGTTGACATTAATGTTTAGCT	AT3G05610	pectinesterase 21
GT_Antisense_SP_AT3G09630_218	ACCAAAATCTTTTGACTAAAATATGGAAAGTGTTCCAAAGCAGACGAGATTATTACTGGC	AT3G09630	60S ribosomal protein L4-1
GT_Antisense_SP_AT3G09630_219	GGAGATGTAAAAAAGTGAAACTTGTTCATAATTCAACTTGATATCCAGACACCCAAAGAC	AT3G09630	60S ribosomal protein L4-1
GT_Sense_SP_AT3G09630_218	GCCAGTAATAATCTCGTCTGCTTTGGAACACTTTCCATATTTTAGTCAAAAGATTTTGGT	AT3G09630	60S ribosomal protein L4-1
GT_Sense_SP_AT3G09630_219	GTCTTTGGGTGTCTGGATATCAAGTTGAATTATGAACAAGTTTCACTTTTTTACATCTCC	AT3G09630	60S ribosomal protein L4-1
GT_Antisense_SP_AT3G10220_220	AATAAGATAAAAGAGTGGATTTTGAACACAAAAGCAAATCTTTCAAACTCCTTCCGCTCC	AT3G10220	tubulin folding cofactor B
GT_Antisense_SP_AT3G10220_221	AAATTAATACTTTGTGCTGCATTGTGTTTCACCAACTCTTGTAAATCCAAAACTAGAGGC	AT3G10220	tubulin folding cofactor B
GT_Sense_SP_AT3G10220_220	GGAGCGGAAGGAGTTTGAAAGATTTGCTTTTGTGTTCAAAATCCACTCTTTTATCTTATT	AT3G10220	tubulin folding cofactor B
GT_Sense_SP_AT3G10220_221	GCCTCTAGTTTTGGATTTACAAGAGTTGGTGAAACACAATGCAGCACAAAGTATTAATTT	AT3G10220	tubulin folding cofactor B
GT_Antisense_SP_AT3G11930_222	ATACACATTTGCTTAAAATGTCACTAATTATCCAAGTCAAACACACGTACATACAACACT	AT3G11930	adenine nucleotide alpha hydrolases-like protein
GT_Antisense_SP_AT3G11930_223	TACAGATCTTCGCTTCTTTATTCGACCCATATTCATATTTCATTGACATCACTTTTCCAA	AT3G11930	adenine nucleotide alpha hydrolases-like protein
GT_Sense_SP_AT3G11930_222	AGTGTTGTATGTACGTGTGTTTGACTTGGATAATTAGTGACATTTTAAGCAAATGTGTAT	AT3G11930	adenine nucleotide alpha hydrolases-like protein
GT_Sense_SP_AT3G11930_223	TTGGAAAAGTGATGTCAATGAAATATGAATATGGGTCGAATAAAGAAGCGAAGATCTGTA	AT3G11930	adenine nucleotide alpha hydrolases-like protein
GT_Antisense_SP_AT3G12920_224	TTTTTGGGGGCATTTACATTTTACTGGTATTGGTTAGGTCTAAGAGGAAAGATTAACATG	AT3G12920	S-ribonuclease binding protein
GT_Antisense_SP_AT3G12920_225	CAACAGAGGTCCCTCGTGAACCCCTTACGAAATTTAAAGATCTGACACATATGTCAAAGA	AT3G12920	S-ribonuclease binding protein
GT_Sense_SP_AT3G12920_224	CATGTTAATCTTTCCTCTTAGACCTAACCAATACCAGTAAAATGTAAATGCCCCCAAAAA	AT3G12920	S-ribonuclease binding protein
GT_Sense_SP_AT3G12920_225	TCTTTGACATATGTGTCAGATCTTTAAATTTCGTAAGGGGTTCACGAGGGACCTCTGTTG	AT3G12920	S-ribonuclease binding protein
GT_Antisense_SP_AT3G13610_226	AAAAAAGAAATCGAACTCCTTGAGGTTATTTATGATCAGATCTTGGCGTAATCGACGGTT	AT3G13610	oxidoreductase, 2OG-Fe(II) oxygenase family protein
GT_Antisense_SP_AT3G13610_227	GCAATTTATACAACACAATTCTGAACAGAGAAACTGGTTCAAGAAGACATCACATATGTC	AT3G13610	oxidoreductase, 2OG-Fe(II) oxygenase family protein
GT_Sense_SP_AT3G13610_226	AACCGTCGATTACGCCAAGATCTGATCATAAATAACCTCAAGGAGTTCGATTTCTTTTTT	AT3G13610	oxidoreductase, 2OG-Fe(II) oxygenase family protein
GT_Sense_SP_AT3G13610_227	GACATATGTGATGTCTTCTTGAACCAGTTTCTCTGTTCAGAATTGTGTTGTATAAATTGC	AT3G13610	oxidoreductase, 2OG-Fe(II) oxygenase family protein
GT_Antisense_SP_AT3G14680_228	CACGCAAAGGGAAAGAAGGAGACTTGGTTCTTTGTTGCTTTTGAGAGGCCGTCTTTGAAT	AT3G14680	cytochrome P450, family 72, subfamily A, polypeptide 14
GT_Antisense_SP_AT3G14680_229	TGAGTTTATTTGATAACAAAACAAGGGGTTATGTGATTAGAGCTTGTGCAGCATAAGATG	AT3G14680	cytochrome P450, family 72, subfamily A, polypeptide 14
GT_Sense_SP_AT3G14680_228	ATTCAAAGACGGCCTCTCAAAAGCAACAAAGAACCAAGTCTCCTTCTTTCCCTTTGCGTG	AT3G14680	cytochrome P450, family 72, subfamily A, polypeptide 14
GT_Sense_SP_AT3G14680_229	CATCTTATGCTGCACAAGCTCTAATCACATAACCCCTTGTTTTGTTATCAAATAAACTCA	AT3G14680	cytochrome P450, family 72, subfamily A, polypeptide 14
GT_Antisense_SP_AT3G19450_230	ACAAACAAGCCCGTTACAATTTTTCGTTCATGTATCAATGTGCCCTGCCCTCTTTAGTTT	AT3G19450	cinnamyl alcohol dehydrogenase 4
GT_Antisense_SP_AT3G19450_231	TAAAGCCAAAGCATTCGTGTTTGAACCATTTGAAAAAGACAACAACAAAACATTCGTTGG	AT3G19450	cinnamyl alcohol dehydrogenase 4
GT_Sense_SP_AT3G19450_230	AAACTAAAGAGGGCAGGGCACATTGATACATGAACGAAAAATTGTAACGGGCTTGTTTGT	AT3G19450	cinnamyl alcohol dehydrogenase 4
GT_Sense_SP_AT3G19450_231	CCAACGAATGTTTTGTTGTTGTCTTTTTCAAATGGTTCAAACACGAATGCTTTGGCTTTA	AT3G19450	cinnamyl alcohol dehydrogenase 4
GT_Antisense_SP_AT3G21240_232	TTAGATCCTTCCTCAATATCTTCCCTGATGGAGCTTTAGGAATAGAGTCAGTGAAGAACA	AT3G21240	4-coumarate--CoA ligase 2
GT_Antisense_SP_AT3G21240_233	GCATTCATATACGTGGATCATATAAAACCTAGTTCATTAATCCATTTGCTAGTCTTGCTC	AT3G21240	4-coumarate--CoA ligase 2
GT_Sense_SP_AT3G21240_232	TGTTCTTCACTGACTCTATTCCTAAAGCTCCATCAGGGAAGATATTGAGGAAGGATCTAA	AT3G21240	4-coumarate--CoA ligase 2
GT_Sense_SP_AT3G21240_233	GAGCAAGACTAGCAAATGGATTAATGAACTAGGTTTTATATGATCCACGTATATGAATGC	AT3G21240	4-coumarate--CoA ligase 2
GT_Antisense_SP_AT3G21510_234	GAGAGAGTCCAAAATGAAACAACAATGGACAGAGATGTTTATGAAATTCACTCAAAATCC	AT3G21510	histidine-containing phosphotransmitter 1
GT_Antisense_SP_AT3G21510_235	TTTTACATATGTGGGATTTAGATGTGGATTAAGAAACGTTTTAGCATGTCTCACTCTTCC	AT3G21510	histidine-containing phosphotransmitter 1
GT_Sense_SP_AT3G21510_234	GGATTTTGAGTGAATTTCATAAACATCTCTGTCCATTGTTGTTTCATTTTGGACTCTCTC	AT3G21510	histidine-containing phosphotransmitter 1
GT_Sense_SP_AT3G21510_235	GGAAGAGTGAGACATGCTAAAACGTTTCTTAATCCACATCTAAATCCCACATATGTAAAA	AT3G21510	histidine-containing phosphotransmitter 1
GT_Antisense_SP_AT3G22400_236	TAATCCCACCTTCTCTCGTATAATCCGTAGTATTCGGGTACAACAATGTGTACGGTATGT	AT3G22400	lipoxygenase 5
GT_Antisense_SP_AT3G22400_237	CCTTAAAGAGAGAGAGGGTTTATCTTTAGATTGAGACACTGTTCGGGATCCCTTTCCCAG	AT3G22400	lipoxygenase 5
GT_Sense_SP_AT3G22400_236	ACATACCGTACACATTGTTGTACCCGAATACTACGGATTATACGAGAGAAGGTGGGATTA	AT3G22400	lipoxygenase 5
GT_Sense_SP_AT3G22400_237	CTGGGAAAGGGATCCCGAACAGTGTCTCAATCTAAAGATAAACCCTCTCTCTCTTTAAGG	AT3G22400	lipoxygenase 5
GT_Antisense_SP_AT3G23050_238	TCAAGTTGTGATTGATCATCAAACCGACAGACACATGTTGGGCAATAAATATGACACAAA	AT3G23050	auxin-responsive protein IAA7
GT_Antisense_SP_AT3G23050_239	TTCATTTTGGGAAAAAACTATTAGATAACACACACAAGAAACGACAAGTAGCAGAGTAGG	AT3G23050	auxin-responsive protein IAA7
GT_Sense_SP_AT3G23050_238	TTTGTGTCATATTTATTGCCCAACATGTGTCTGTCGGTTTGATGATCAATCACAACTTGA	AT3G23050	auxin-responsive protein IAA7
GT_Sense_SP_AT3G23050_239	CCTACTCTGCTACTTGTCGTTTCTTGTGTGTGTTATCTAATAGTTTTTTCCCAAAATGAA	AT3G23050	auxin-responsive protein IAA7
GT_Antisense_SP_AT3G24290_240	GAGCTTTTTGAGGATGAAGAAGAGTGTTCCCATTGTGGCACTAACCCATCCAACAATCAC	AT3G24290	putative ammonium transporter 1 member 5
GT_Antisense_SP_AT3G24290_241	ACCATGACCTGCTAAATCCATTCCTCGCATTTCATGCTGCTCCGAGATCCTAAGCAAATT	AT3G24290	putative ammonium transporter 1 member 5
GT_Sense_SP_AT3G24290_240	GTGATTGTTGGATGGGTTAGTGCCACAATGGGAACACTCTTCTTCATCCTCAAAAAGCTC	AT3G24290	putative ammonium transporter 1 member 5
GT_Sense_SP_AT3G24290_241	AATTTGCTTAGGATCTCGGAGCAGCATGAAATGCGAGGAATGGATTTAGCAGGTCATGGT	AT3G24290	putative ammonium transporter 1 member 5
GT_Antisense_SP_AT3G26744_242	AGATGCTTAATGGACTCGAAGTCAGGATCAGATCAGATCATACCAGCATACCCTGCTGTA	AT3G26744	transcription factor ICE1
GT_Antisense_SP_AT3G26744_243	AAAAGTTGAGAAGAAAATTGCAGATTTAAAGGGACTTAGTTCTTCTAGCTCTGCTTCAAC	AT3G26744	transcription factor ICE1
GT_Sense_SP_AT3G26744_242	TACAGCAGGGTATGCTGGTATGATCTGATCTGATCCTGACTTCGAGTCCATTAAGCATCT	AT3G26744	transcription factor ICE1
GT_Sense_SP_AT3G26744_243	GTTGAAGCAGAGCTAGAAGAACTAAGTCCCTTTAAATCTGCAATTTTCTTCTCAACTTTT	AT3G26744	transcription factor ICE1
GT_Antisense_SP_AT3G27110_244	CCTTTTAAATCTTTAACAACGTCACTAAACCTTCTGTACTGTGCTTTTTCGATTTGCCCG	AT3G27110	Peptidase family M48 family protein
GT_Antisense_SP_AT3G27110_245	CAATGCCAGTATGCCACTAAATAAATACAAGAGTTTTACAGTACCTATTTAGACCTAGAG	AT3G27110	Peptidase family M48 family protein
GT_Sense_SP_AT3G27110_244	CGGGCAAATCGAAAAAGCACAGTACAGAAGGTTTAGTGACGTTGTTAAAGATTTAAAAGG	AT3G27110	Peptidase family M48 family protein
GT_Sense_SP_AT3G27110_245	CTCTAGGTCTAAATAGGTACTGTAAAACTCTTGTATTTATTTAGTGGCATACTGGCATTG	AT3G27110	Peptidase family M48 family protein
GT_Antisense_SP_AT3G43190_246	AAGCCGTAGACACCAGTCAATGTCAAGAGCCTCTGTGAGTATATTTGCCAAGTATATTTC	AT3G43190	sucrose synthase 4
GT_Antisense_SP_AT3G43190_247	TTATTGTTGTAGAATGTAGAAAATCTTCTTCTTTCACTCTTCATGAGCAAGAGGAACAGC	AT3G43190	sucrose synthase 4
GT_Sense_SP_AT3G43190_246	GAAATATACTTGGCAAATATACTCACAGAGGCTCTTGACATTGACTGGTGTCTACGGCTT	AT3G43190	sucrose synthase 4
GT_Sense_SP_AT3G43190_247	GCTGTTCCTCTTGCTCATGAAGAGTGAAAGAAGAAGATTTTCTACATTCTACAACAATAA	AT3G43190	sucrose synthase 4
GT_Antisense_SP_AT3G45010_248	ACACAAACTCGATATCTCCCACACCTAATGCCTTCCGCACCGATTTCTGGTTCAAGAAAT	AT3G45010	carboxypeptidase
GT_Antisense_SP_AT3G45010_249	TATTGATCTCCTAAATACATAATAATTCAGCCGGTTCGGAATTTGGATTTACTGATGAGC	AT3G45010	carboxypeptidase
GT_Sense_SP_AT3G45010_248	ATTTCTTGAACCAGAAATCGGTGCGGAAGGCATTAGGTGTGGGAGATATCGAGTTTGTGT	AT3G45010	carboxypeptidase
GT_Sense_SP_AT3G45010_249	GCTCATCAGTAAATCCAAATTCCGAACCGGCTGAATTATTATGTATTTAGGAGATCAATA	AT3G45010	carboxypeptidase
GT_Antisense_SP_AT3G46170_250	TCTGTTGCAGCTTTAATGGTACAGTCCTCTCGGTCACATTCTTGAACCACTCCTTTTGCA	AT3G46170	Rossmann-fold NAD(P)-binding domain-containing protein
GT_Antisense_SP_AT3G46170_251	ATTCCCGGATATATATTGAGAAGAGTCATGGATGAGATAGCGTACGAGAGAAGTTATCCC	AT3G46170	Rossmann-fold NAD(P)-binding domain-containing protein
GT_Sense_SP_AT3G46170_250	TGCAAAAGGAGTGGTTCAAGAATGTGACCGAGAGGACTGTACCATTAAAGCTGCAACAGA	AT3G46170	Rossmann-fold NAD(P)-binding domain-containing protein
GT_Sense_SP_AT3G46170_251	GGGATAACTTCTCTCGTACGCTATCTCATCCATGACTCTTCTCAATATATATCCGGGAAT	AT3G46170	Rossmann-fold NAD(P)-binding domain-containing protein
GT_Antisense_SP_AT3G46940_252	CCAAAACACATTCATAAACGAAGAAGATGATTATCACTTAGACACCAGTAGAACCAAAAC	AT3G46940	dUTP pyrophosphatase
GT_Antisense_SP_AT3G46940_253	GAATAGTCTAAAGATGAAGCAAAGAGATAGTACAATAATAATGCCCACAAACTGTTCGAC	AT3G46940	dUTP pyrophosphatase
GT_Sense_SP_AT3G46940_252	GTTTTGGTTCTACTGGTGTCTAAGTGATAATCATCTTCTTCGTTTATGAATGTGTTTTGG	AT3G46940	dUTP pyrophosphatase
GT_Sense_SP_AT3G46940_253	GTCGAACAGTTTGTGGGCATTATTATTGTACTATCTCTTTGCTTCATCTTTAGACTATTC	AT3G46940	dUTP pyrophosphatase
GT_Antisense_SP_AT3G49910_254	CCTTTCAAGAAGATTTCTTCTTCCTTCTTACTTAATCAACGTTCTGCATAACATCCTCAG	AT3G49910	60S ribosomal protein L26-1
GT_Antisense_SP_AT3G49910_255	ACTCAAAATCAAAACATAAGTTCTCATGTCTAGCACCATAAAGATCCACTGACAACATTC	AT3G49910	60S ribosomal protein L26-1
GT_Sense_SP_AT3G49910_254	CTGAGGATGTTATGCAGAACGTTGATTAAGTAAGAAGGAAGAAGAAATCTTCTTGAAAGG	AT3G49910	60S ribosomal protein L26-1
GT_Sense_SP_AT3G49910_255	GAATGTTGTCAGTGGATCTTTATGGTGCTAGACATGAGAACTTATGTTTTGATTTTGAGT	AT3G49910	60S ribosomal protein L26-1
GT_Antisense_SP_AT3G52600_256	TTCCATGCATTGAGGCTCTCTACGGTCACAGGTTGTGAGCCGTTGTTAAAGACAAACAAA	AT3G52600	beta-fructofuranosidase, insoluble isoenzyme CWINV2
GT_Antisense_SP_AT3G52600_257	TTGTCAACGAAAAAATTAAAGAATGATGTGATCACTTTGCACCTTGGTTCATCTTCAGAG	AT3G52600	beta-fructofuranosidase, insoluble isoenzyme CWINV2
GT_Sense_SP_AT3G52600_256	TTTGTTTGTCTTTAACAACGGCTCACAACCTGTGACCGTAGAGAGCCTCAATGCATGGAA	AT3G52600	beta-fructofuranosidase, insoluble isoenzyme CWINV2
GT_Sense_SP_AT3G52600_257	CTCTGAAGATGAACCAAGGTGCAAAGTGATCACATCATTCTTTAATTTTTTCGTTGACAA	AT3G52600	beta-fructofuranosidase, insoluble isoenzyme CWINV2
GT_Antisense_SP_AT3G52930_258	GTCTGCAAATTAATTGAGAAAGTGTATAACTTTCCTATGTTTCTGAATCTTGTTCGAGGC	AT3G52930	fructose-bisphosphate aldolase, class I
GT_Antisense_SP_AT3G52930_259	TTTGGCAATAAGCTGGCTTTTGGAATGCTTTTGAAGACAATGAAAACACACTACAGTCTT	AT3G52930	fructose-bisphosphate aldolase, class I
GT_Sense_SP_AT3G52930_258	GCCTCGAACAAGATTCAGAAACATAGGAAAGTTATACACTTTCTCAATTAATTTGCAGAC	AT3G52930	fructose-bisphosphate aldolase, class I
GT_Sense_SP_AT3G52930_259	AAGACTGTAGTGTGTTTTCATTGTCTTCAAAAGCATTCCAAAAGCCAGCTTATTGCCAAA	AT3G52930	fructose-bisphosphate aldolase, class I
GT_Antisense_SP_AT3G53730_260	CAAATCTGAAATCCCTAGATGCTGAAATTGAAGAGTTTACAAAATCCGAAATTGCAATCC	AT3G53730	histone H4
GT_Antisense_SP_AT3G53730_261	TTAGTTAAATCACGTTTCGATTACTGTATATGATTAAAAATTAAAGTTGAAGACAATTCT	AT3G53730	histone H4
GT_Sense_SP_AT3G53730_260	GGATTGCAATTTCGGATTTTGTAAACTCTTCAATTTCAGCATCTAGGGATTTCAGATTTG	AT3G53730	histone H4
GT_Sense_SP_AT3G53730_261	AGAATTGTCTTCAACTTTAATTTTTAATCATATACAGTAATCGAAACGTGATTTAACTAA	AT3G53730	histone H4
GT_Antisense_SP_AT3G54260_262	TATAGCTCATACAGCATTGGTTAAGATAATTGAAGAAAGCATCTCATTCCAAATATCCGG	AT3G54260	protein trichome birefringence-like 36
GT_Antisense_SP_AT3G54260_263	CATTGCTCTCTTGAACACCGAAGGATGACCGTCTCTTCTATACGCAGACATTGTTGTGAT	AT3G54260	protein trichome birefringence-like 36
GT_Sense_SP_AT3G54260_262	CCGGATATTTGGAATGAGATGCTTTCTTCAATTATCTTAACCAATGCTGTATGAGCTATA	AT3G54260	protein trichome birefringence-like 36
GT_Sense_SP_AT3G54260_263	ATCACAACAATGTCTGCGTATAGAAGAGACGGTCATCCTTCGGTGTTCAAGAGAGCAATG	AT3G54260	protein trichome birefringence-like 36
GT_Antisense_SP_AT3G54390_264	GGTATGTACACACAACATCTTGAGTCTCCAATATAAAAAGCAGAACTCAATTTCTTCCGA	AT3G54390	sequence-specific DNA binding transcription factor
GT_Antisense_SP_AT3G54390_265	CATCTACCCCAGGAAACAATTATTGGTCTCTCTCTGAGAAATTTTGACAAAACAACACTT	AT3G54390	sequence-specific DNA binding transcription factor
GT_Sense_SP_AT3G54390_264	TCGGAAGAAATTGAGTTCTGCTTTTTATATTGGAGACTCAAGATGTTGTGTGTACATACC	AT3G54390	sequence-specific DNA binding transcription factor
GT_Sense_SP_AT3G54390_265	AAGTGTTGTTTTGTCAAAATTTCTCAGAGAGAGACCAATAATTGTTTCCTGGGGTAGATG	AT3G54390	sequence-specific DNA binding transcription factor
GT_Antisense_SP_AT3G58690_266	CAAGCTAAAGCTACTAGAGCAGCCACTAAGCTTTGAAGCTGACCTACGGTTTCTCACTAA	AT3G58690	protein kinase family protein
GT_Antisense_SP_AT3G58690_267	AATAAAAGCCTCACATTTCGTCTTCTCTGATTGATTTATTCATTGAGAACCTATGCTTGC	AT3G58690	protein kinase family protein
GT_Sense_SP_AT3G58690_266	TTAGTGAGAAACCGTAGGTCAGCTTCAAAGCTTAGTGGCTGCTCTAGTAGCTTTAGCTTG	AT3G58690	protein kinase family protein
GT_Sense_SP_AT3G58690_267	GCAAGCATAGGTTCTCAATGAATAAATCAATCAGAGAAGACGAAATGTGAGGCTTTTATT	AT3G58690	protein kinase family protein
GT_Antisense_SP_AT4G00040_268	TTATTTGTTGAGAAATGTCCAGTTCATATACATTTAGAGGTTCCTCATGAGAAAGCCTTC	AT4G00040	chalcone synthase 2-like protein
GT_Antisense_SP_AT4G00040_269	ACCATTAAAGAACAAAACTAATGCAACCATTACATGATGTATGTGTGTTAGCATCGGTTC	AT4G00040	chalcone synthase 2-like protein
GT_Sense_SP_AT4G00040_268	GAAGGCTTTCTCATGAGGAACCTCTAAATGTATATGAACTGGACATTTCTCAACAAATAA	AT4G00040	chalcone synthase 2-like protein
GT_Sense_SP_AT4G00040_269	GAACCGATGCTAACACACATACATCATGTAATGGTTGCATTAGTTTTGTTCTTTAATGGT	AT4G00040	chalcone synthase 2-like protein
GT_Antisense_SP_AT4G00165_270	GTTCTTTCTTTGATTAAGGGAGACAGAGCACACATAATAATATCAGCAGACGAATCCCTG	AT4G00165	bifunctional inhibitor/lipid-transfer protein/seed storage 2S albumin-like protein
GT_Antisense_SP_AT4G00165_271	TCTGAAAATATTGCATAAACGAATACAATAATACAAGGCACTATCTCTGAGTCTCGGAAC	AT4G00165	bifunctional inhibitor/lipid-transfer protein/seed storage 2S albumin-like protein
GT_Sense_SP_AT4G00165_270	CAGGGATTCGTCTGCTGATATTATTATGTGTGCTCTGTCTCCCTTAATCAAAGAAAGAAC	AT4G00165	bifunctional inhibitor/lipid-transfer protein/seed storage 2S albumin-like protein
GT_Sense_SP_AT4G00165_271	GTTCCGAGACTCAGAGATAGTGCCTTGTATTATTGTATTCGTTTATGCAATATTTTCAGA	AT4G00165	bifunctional inhibitor/lipid-transfer protein/seed storage 2S albumin-like protein
GT_Antisense_SP_AT4G00900_272	CTCAAAGGCACAATCCCAAACACATTAGCTAAGAAAGGAACATAGAGGATGACACAGTGT	AT4G00900	Ca2+-transporting ATPase
GT_Antisense_SP_AT4G00900_273	GCTTCATCGATCAGAATCACAGGGAAGGAAACAAGAATAACCACAAACCATTCCCTGAAA	AT4G00900	Ca2+-transporting ATPase
GT_Sense_SP_AT4G00900_272	ACACTGTGTCATCCTCTATGTTCCTTTCTTAGCTAATGTGTTTGGGATTGTGCCTTTGAG	AT4G00900	Ca2+-transporting ATPase
GT_Sense_SP_AT4G00900_273	TTTCAGGGAATGGTTTGTGGTTATTCTTGTTTCCTTCCCTGTGATTCTGATCGATGAAGC	AT4G00900	Ca2+-transporting ATPase
GT_Antisense_SP_AT4G01070_274	CGAAGCAAAGAAAAGTAGAACATACATATACATACAGAAACACATTTGCACAAATCCCAC	AT4G01070	hydroquinone glucosyltransferase
GT_Antisense_SP_AT4G01070_275	GCAACATCTTCTTCTAAGCTGATCTTAATTGCAACATCTTCTACGAATTAATCAAAAGCC	AT4G01070	hydroquinone glucosyltransferase
GT_Sense_SP_AT4G01070_274	GTGGGATTTGTGCAAATGTGTTTCTGTATGTATATGTATGTTCTACTTTTCTTTGCTTCG	AT4G01070	hydroquinone glucosyltransferase
GT_Sense_SP_AT4G01070_275	GGCTTTTGATTAATTCGTAGAAGATGTTGCAATTAAGATCAGCTTAGAAGAAGATGTTGC	AT4G01070	hydroquinone glucosyltransferase
GT_Antisense_SP_AT4G02510_276	AACAGAACCAAAATACAACTTTGATAAACTTCAACAAAGTTTTTATTAAAGTGGGGGAAA	AT4G02510	translocase of chloroplast 159
GT_Antisense_SP_AT4G02510_277	GGGCTAATGAAAGTGAAGAATTACTGATACATGATAAATTAAATCCGATGGGAACCTCTC	AT4G02510	translocase of chloroplast 159
GT_Sense_SP_AT4G02510_276	TTTCCCCCACTTTAATAAAAACTTTGTTGAAGTTTATCAAAGTTGTATTTTGGTTCTGTT	AT4G02510	translocase of chloroplast 159
GT_Sense_SP_AT4G02510_277	GAGAGGTTCCCATCGGATTTAATTTATCATGTATCAGTAATTCTTCACTTTCATTAGCCC	AT4G02510	translocase of chloroplast 159
GT_Antisense_SP_AT4G03210_278	ATCATAAATCATATGATTAGCTCGAACCCAAATAAGCTGATGATTCTGATGAAGGCTAAG	AT4G03210	xyloglucan endotransglucosylase/hydrolase protein 9
GT_Antisense_SP_AT4G03210_279	CCATTTTTATTCTTGACTAATCTCTAAACTACAAATGACGATGATGTTGGCACTCAAGAG	AT4G03210	xyloglucan endotransglucosylase/hydrolase protein 9
GT_Sense_SP_AT4G03210_278	CTTAGCCTTCATCAGAATCATCAGCTTATTTGGGTTCGAGCTAATCATATGATTTATGAT	AT4G03210	xyloglucan endotransglucosylase/hydrolase protein 9
GT_Sense_SP_AT4G03210_279	CTCTTGAGTGCCAACATCATCGTCATTTGTAGTTTAGAGATTAGTCAAGAATAAAAATGG	AT4G03210	xyloglucan endotransglucosylase/hydrolase protein 9
GT_Antisense_SP_AT4G04955_280	CTTAAACTTACAATTGGCAAAAAAGACTCACTCATTACATCAACCATCTTGCAACATGAG	AT4G04955	allantoinase
GT_Antisense_SP_AT4G04955_281	TGCATCAACAATATATACATGAGTCCACTAACCTTAAAGCCAACAACAAGATTTAGAGAG	AT4G04955	allantoinase
GT_Sense_SP_AT4G04955_280	CTCATGTTGCAAGATGGTTGATGTAATGAGTGAGTCTTTTTTGCCAATTGTAAGTTTAAG	AT4G04955	allantoinase
GT_Sense_SP_AT4G04955_281	CTCTCTAAATCTTGTTGTTGGCTTTAAGGTTAGTGGACTCATGTATATATTGTTGATGCA	AT4G04955	allantoinase
GT_Antisense_SP_AT4G08870_282	GCTTCAACGATTAAACTCCAAAGTACCATTTAAATTCATTTTGACATTTTTGCGGCTAGC	AT4G08870	putative arginase
GT_Antisense_SP_AT4G08870_283	ATTTTGGCCTAAAAACCCAATTGATATTAAGCTTATTCGATACCATGTCTATGAGACCAC	AT4G08870	putative arginase
GT_Sense_SP_AT4G08870_282	GCTAGCCGCAAAAATGTCAAAATGAATTTAAATGGTACTTTGGAGTTTAATCGTTGAAGC	AT4G08870	putative arginase
GT_Sense_SP_AT4G08870_283	GTGGTCTCATAGACATGGTATCGAATAAGCTTAATATCAATTGGGTTTTTAGGCCAAAAT	AT4G08870	putative arginase
GT_Antisense_SP_AT4G08920_284	TGGTCTAATACCACAAGCAACAGACTACTTACTATACAGTGTATTATAACATGATGGAAC	AT4G08920	cryptochrome-1
GT_Antisense_SP_AT4G08920_285	TAAGAATTGGCATCTGTTTGACTTATAACCAAAACTTTGAAAGCCAACAAGTATGAGACC	AT4G08920	cryptochrome-1
GT_Sense_SP_AT4G08920_284	GTTCCATCATGTTATAATACACTGTATAGTAAGTAGTCTGTTGCTTGTGGTATTAGACCA	AT4G08920	cryptochrome-1
GT_Sense_SP_AT4G08920_285	GGTCTCATACTTGTTGGCTTTCAAAGTTTTGGTTATAAGTCAAACAGATGCCAATTCTTA	AT4G08920	cryptochrome-1
GT_Antisense_SP_AT4G11175_286	GAGCTTCCCAGAAAAGCCTTATAGAAATCCGCTGTACGATTACATGATTCGTTTCCAATC	AT4G11175	translation initiation factor IF-1
GT_Antisense_SP_AT4G11175_287	GGATACAGACATGCCAATATGCTCAATATAGTTATGATTATAGGAGAAGAAGAACACAAC	AT4G11175	translation initiation factor IF-1
GT_Sense_SP_AT4G11175_286	GATTGGAAACGAATCATGTAATCGTACAGCGGATTTCTATAAGGCTTTTCTGGGAAGCTC	AT4G11175	translation initiation factor IF-1
GT_Sense_SP_AT4G11175_287	GTTGTGTTCTTCTTCTCCTATAATCATAACTATATTGAGCATATTGGCATGTCTGTATCC	AT4G11175	translation initiation factor IF-1
GT_Antisense_SP_AT4G11280_288	AACCGCCTCGTGTCACTAAAGCTTAACCTGAGGTTACTCTGCCAACACTTCTTCTTCTTT	AT4G11280	1-aminocyclopropane-1-carboxylate synthase 6
GT_Antisense_SP_AT4G11280_289	AGAATTGACTTTTTAATTAACGACGACTGGTCTAGTCAAAATATGAGACGGTCTTAAGTC	AT4G11280	1-aminocyclopropane-1-carboxylate synthase 6
GT_Sense_SP_AT4G11280_288	AAAGAAGAAGAAGTGTTGGCAGAGTAACCTCAGGTTAAGCTTTAGTGACACGAGGCGGTT	AT4G11280	1-aminocyclopropane-1-carboxylate synthase 6
GT_Sense_SP_AT4G11280_289	GACTTAAGACCGTCTCATATTTTGACTAGACCAGTCGTCGTTAATTAAAAAGTCAATTCT	AT4G11280	1-aminocyclopropane-1-carboxylate synthase 6
GT_Antisense_SP_AT4G12480_290	ATAGCTTACATGCATTTATTCATACTGTAACAATTTCGAAGAAGATATTTGTGCACGGGC	AT4G12480	bifunctional inhibitor/lipid-transfer protein/seed storage 2S albumin-like protein
GT_Antisense_SP_AT4G12480_291	AAAAAACTAAGAAAGTCTCACTCTCACACATTGGTTATTTCACTTTAACAAATTCAAAAT	AT4G12480	bifunctional inhibitor/lipid-transfer protein/seed storage 2S albumin-like protein
GT_Sense_SP_AT4G12480_290	GCCCGTGCACAAATATCTTCTTCGAAATTGTTACAGTATGAATAAATGCATGTAAGCTAT	AT4G12480	bifunctional inhibitor/lipid-transfer protein/seed storage 2S albumin-like protein
GT_Sense_SP_AT4G12480_291	ATTTTGAATTTGTTAAAGTGAAATAACCAATGTGTGAGAGTGAGACTTTCTTAGTTTTTT	AT4G12480	bifunctional inhibitor/lipid-transfer protein/seed storage 2S albumin-like protein
GT_Antisense_SP_AT4G13040_292	CAATTCAAGAACTCTTCCCAGCTTTGCTGTTTGAGTTCTCGTATAACTTCTTCCGAGAGC	AT4G13040	Ethylene-responsive transcription factor-like protein
GT_Antisense_SP_AT4G13040_293	TTCGTATCCTCATGTTCTATCCTACTCTTTGGTTTTTTGTTCGTAATTGTTCGGCGTGTG	AT4G13040	Ethylene-responsive transcription factor-like protein
GT_Sense_SP_AT4G13040_292	GCTCTCGGAAGAAGTTATACGAGAACTCAAACAGCAAAGCTGGGAAGAGTTCTTGAATTG	AT4G13040	Ethylene-responsive transcription factor-like protein
GT_Sense_SP_AT4G13040_293	CACACGCCGAACAATTACGAACAAAAAACCAAAGAGTAGGATAGAACATGAGGATACGAA	AT4G13040	Ethylene-responsive transcription factor-like protein
GT_Antisense_SP_AT4G13250_294	AGAGCTAGGTGTTGTGCTTTGTAAGATGATGAAAGCGCAAACAACAGAAAGAGAGAAAAC	AT4G13250	chlorophyll(ide) b reductase
GT_Antisense_SP_AT4G13250_295	AACATGTACGTTTACAATTTTCTTAAAACACATCCGAGGAAGATGTTTGTTATGTGCCTG	AT4G13250	chlorophyll(ide) b reductase
GT_Sense_SP_AT4G13250_294	GTTTTCTCTCTTTCTGTTGTTTGCGCTTTCATCATCTTACAAAGCACAACACCTAGCTCT	AT4G13250	chlorophyll(ide) b reductase
GT_Sense_SP_AT4G13250_295	CAGGCACATAACAAACATCTTCCTCGGATGTGTTTTAAGAAAATTGTAAACGTACATGTT	AT4G13250	chlorophyll(ide) b reductase
GT_Antisense_SP_AT4G16730_296	GCTGATCATACTTTGCATGTGTCTACGTGCCTCTTCCTCACTTGCTCTTGTCTCATACAT	AT4G16730	terpene synthase 02
GT_Antisense_SP_AT4G16730_297	GGCTGCCAGAAAACCACGAGGAAGAGAAGAAGTGTGTGCCGTTTTTAAATCGGAGTTTAT	AT4G16730	terpene synthase 02
GT_Sense_SP_AT4G16730_296	ATGTATGAGACAAGAGCAAGTGAGGAAGAGGCACGTAGACACATGCAAAGTATGATCAGC	AT4G16730	terpene synthase 02
GT_Sense_SP_AT4G16730_297	ATAAACTCCGATTTAAAAACGGCACACACTTCTTCTCTTCCTCGTGGTTTTCTGGCAGCC	AT4G16730	terpene synthase 02
GT_Antisense_SP_AT4G18970_298	TTTTCCTAGCCTCCGGTTACTAGATTTTGTATGGAACGCAACATCCATTTCCATCCAGGC	AT4G18970	GDSL esterase/lipase
GT_Antisense_SP_AT4G18970_299	CAAACATTATCGGATGGCTCCATACCTGTTCTCAATAAATCATGGTCATAATCAAGCTCA	AT4G18970	GDSL esterase/lipase
GT_Sense_SP_AT4G18970_298	GCCTGGATGGAAATGGATGTTGCGTTCCATACAAAATCTAGTAACCGGAGGCTAGGAAAA	AT4G18970	GDSL esterase/lipase
GT_Sense_SP_AT4G18970_299	TGAGCTTGATTATGACCATGATTTATTGAGAACAGGTATGGAGCCATCCGATAATGTTTG	AT4G18970	GDSL esterase/lipase
GT_Antisense_SP_AT4G19690_300	CTACCAAAAGACATGTTCCTTAAAATGTGATAGATCCACGCAAATCTTTTGTAAGAGAAG	AT4G19690	Fe(2+) transport protein 1
GT_Antisense_SP_AT4G19690_301	GAACTATACTGCCTTGACAAAATAAAGGAAGATACAAAAGAAAACTATGAATCGTGGGGC	AT4G19690	Fe(2+) transport protein 1
GT_Sense_SP_AT4G19690_300	CTTCTCTTACAAAAGATTTGCGTGGATCTATCACATTTTAAGGAACATGTCTTTTGGTAG	AT4G19690	Fe(2+) transport protein 1
GT_Sense_SP_AT4G19690_301	GCCCCACGATTCATAGTTTTCTTTTGTATCTTCCTTTATTTTGTCAAGGCAGTATAGTTC	AT4G19690	Fe(2+) transport protein 1
GT_Antisense_SP_AT4G22200_302	GTCATCAAGTGAAGGAGGAAGAAGAATAAGCTTCCCAGCTTCATTGCAACTTCTTTCTCT	AT4G22200	Potassium channel AKT2/3
GT_Antisense_SP_AT4G22200_303	ATTCGTCACCATCGTCTCACTTCCATCAAACCCAAACTTCTCTCCTGCAATTTTCTTGAG	AT4G22200	Potassium channel AKT2/3
GT_Sense_SP_AT4G22200_302	AGAGAAAGAAGTTGCAATGAAGCTGGGAAGCTTATTCTTCTTCCTCCTTCACTTGATGAC	AT4G22200	Potassium channel AKT2/3
GT_Sense_SP_AT4G22200_303	CTCAAGAAAATTGCAGGAGAGAAGTTTGGGTTTGATGGAAGTGAGACGATGGTGACGAAT	AT4G22200	Potassium channel AKT2/3
GT_Antisense_SP_AT4G25420_304	ACAAGACAAGACATGAATATTTTATTTCTTAGATGGGTTTGGTGAGCCAATCTGAAAAGG	AT4G25420	gibberellin 20 oxidase 1
GT_Antisense_SP_AT4G25420_305	AAAAGCTCTCTCGGTGGCGTCACTACTCTGTCTTTTTTCGGACACAAGAAGAATGCAAGT	AT4G25420	gibberellin 20 oxidase 1
GT_Sense_SP_AT4G25420_304	CCTTTTCAGATTGGCTCACCAAACCCATCTAAGAAATAAAATATTCATGTCTTGTCTTGT	AT4G25420	gibberellin 20 oxidase 1
GT_Sense_SP_AT4G25420_305	ACTTGCATTCTTCTTGTGTCCGAAAAAAGACAGAGTAGTGACGCCACCGAGAGAGCTTTT	AT4G25420	gibberellin 20 oxidase 1
GT_Antisense_SP_AT4G27410_306	GTCCTGAGCGAATTCATCCGAGGAAGATTAAAAGACTGGTCTTTTATCTCCGGGAACGAA	AT4G27410	NAC domain-containing protein 72
GT_Antisense_SP_AT4G27410_307	CTAGCTCTGGAATTGGATTAAGACCTGCCAAGCTAGCCCAATCAAAGTTCCCGTTAAGAA	AT4G27410	NAC domain-containing protein 72
GT_Sense_SP_AT4G27410_306	TTCGTTCCCGGAGATAAAAGACCAGTCTTTTAATCTTCCTCGGATGAATTCGCTCAGGAC	AT4G27410	NAC domain-containing protein 72
GT_Sense_SP_AT4G27410_307	TTCTTAACGGGAACTTTGATTGGGCTAGCTTGGCAGGTCTTAATCCAATTCCAGAGCTAG	AT4G27410	NAC domain-containing protein 72
GT_Antisense_SP_AT4G32830_308	TAATAGTAAGAAAGAATACAGTTTTGGGTTTCTAGATAACAGTTTTGGTCGAGATTGGCG	AT4G32830	serine/threonine-protein kinase aurora-1
GT_Antisense_SP_AT4G32830_309	AGAACAGTAAGCGTTTTGTTTTTAAACTCTGTAGATTCCAGAAGGATCAGCGTTTTGCAC	AT4G32830	serine/threonine-protein kinase aurora-1
GT_Sense_SP_AT4G32830_308	CGCCAATCTCGACCAAAACTGTTATCTAGAAACCCAAAACTGTATTCTTTCTTACTATTA	AT4G32830	serine/threonine-protein kinase aurora-1
GT_Sense_SP_AT4G32830_309	GTGCAAAACGCTGATCCTTCTGGAATCTACAGAGTTTAAAAACAAAACGCTTACTGTTCT	AT4G32830	serine/threonine-protein kinase aurora-1
GT_Antisense_SP_AT4G33110_310	AGAATATCCGATCGTATGTCCCTTCATGCTCAAAAGTGCTAATATCCGCGACAATGATTT	AT4G33110	S-adenosyl-L-methionine-dependent methyltransferase-like protein
GT_Antisense_SP_AT4G33110_311	GCCAATGATCCACAATCGAAACATTTTCTTGAAAATATAGCAGAAGATCTGCTGATGGCA	AT4G33110	S-adenosyl-L-methionine-dependent methyltransferase-like protein
GT_Sense_SP_AT4G33110_310	AAATCATTGTCGCGGATATTAGCACTTTTGAGCATGAAGGGACATACGATCGGATATTCT	AT4G33110	S-adenosyl-L-methionine-dependent methyltransferase-like protein
GT_Sense_SP_AT4G33110_311	TGCCATCAGCAGATCTTCTGCTATATTTTCAAGAAAATGTTTCGATTGTGGATCATTGGC	AT4G33110	S-adenosyl-L-methionine-dependent methyltransferase-like protein
GT_Antisense_SP_AT4G33150_312	CTGTACAACATAACATATAGTACATATAAACATATAGATACTCGTCACCCAAGGATCGAG	AT4G33150	lysine-ketoglutarate reductase/saccharopine dehydrogenase bifunctional enzyme
GT_Antisense_SP_AT4G33150_313	ACTCCAGTTTGTATGCTACACATGATCACTTACTAGACATCTGACATCAATTGATATTTG	AT4G33150	lysine-ketoglutarate reductase/saccharopine dehydrogenase bifunctional enzyme
GT_Sense_SP_AT4G33150_312	CTCGATCCTTGGGTGACGAGTATCTATATGTTTATATGTACTATATGTTATGTTGTACAG	AT4G33150	lysine-ketoglutarate reductase/saccharopine dehydrogenase bifunctional enzyme
GT_Sense_SP_AT4G33150_313	CAAATATCAATTGATGTCAGATGTCTAGTAAGTGATCATGTGTAGCATACAAACTGGAGT	AT4G33150	lysine-ketoglutarate reductase/saccharopine dehydrogenase bifunctional enzyme
GT_Antisense_SP_AT4G33400_314	TAATTTAGCAACATTGCTAGGTGTCTTATCTCTGAATCTAACATCGTTCTAAGAGCCAGA	AT4G33400	Vacuolar import/degradation, Vid27-related protein
GT_Antisense_SP_AT4G33400_315	CGAAAAAATAAAACGTCTACAATACGACCAAACATCTTAAAAGTCAAAGCCAGACCAAAG	AT4G33400	Vacuolar import/degradation, Vid27-related protein
GT_Sense_SP_AT4G33400_314	TCTGGCTCTTAGAACGATGTTAGATTCAGAGATAAGACACCTAGCAATGTTGCTAAATTA	AT4G33400	Vacuolar import/degradation, Vid27-related protein
GT_Sense_SP_AT4G33400_315	CTTTGGTCTGGCTTTGACTTTTAAGATGTTTGGTCGTATTGTAGACGTTTTATTTTTTCG	AT4G33400	Vacuolar import/degradation, Vid27-related protein
GT_Antisense_SP_AT4G34160_316	AAGCCATGGCACGTAAGGGCATTCGCGACATTTCGTATATGCAAACGGGTAAAGCTTAAT	AT4G34160	cyclin-D3-1
GT_Antisense_SP_AT4G34160_317	TCTAATTCTCTCCTTCGTCACATCCCATGCAGTCAAATGTCATGAATACCCTTTACCCAT	AT4G34160	cyclin-D3-1
GT_Sense_SP_AT4G34160_316	ATTAAGCTTTACCCGTTTGCATATACGAAATGTCGCGAATGCCCTTACGTGCCATGGCTT	AT4G34160	cyclin-D3-1
GT_Sense_SP_AT4G34160_317	ATGGGTAAAGGGTATTCATGACATTTGACTGCATGGGATGTGACGAAGGAGAGAATTAGA	AT4G34160	cyclin-D3-1
GT_Antisense_SP_AT4G37980_318	ACATGAAAAAAGCTTTGGGGATATTCAATTCTTAAGCTTTCTAGTTAAGGAGTTGGCTTC	AT4G37980	cinnamyl alcohol dehydrogenase 7
GT_Antisense_SP_AT4G37980_319	ATTCAAGTTTATTCAACTGATAAAGTACATGCAGTGTGGTAATACTACACACAAAGTCGC	AT4G37980	cinnamyl alcohol dehydrogenase 7
GT_Sense_SP_AT4G37980_318	GAAGCCAACTCCTTAACTAGAAAGCTTAAGAATTGAATATCCCCAAAGCTTTTTTCATGT	AT4G37980	cinnamyl alcohol dehydrogenase 7
GT_Sense_SP_AT4G37980_319	GCGACTTTGTGTGTAGTATTACCACACTGCATGTACTTTATCAGTTGAATAAACTTGAAT	AT4G37980	cinnamyl alcohol dehydrogenase 7
GT_Antisense_SP_AT4G38590_320	CACTCTCGGCATTAGCGAACAATCCGGCATCATGCCCTTCAAAATCATCAAACTTGTGAT	AT4G38590	beta-galactosidase 14
GT_Antisense_SP_AT4G38590_321	CAAAGTATGCAACTTTCTCGTCAAATCCACAAACTGCCCAGAAACTTTAGGGTTGGAGGC	AT4G38590	beta-galactosidase 14
GT_Sense_SP_AT4G38590_320	ATCACAAGTTTGATGATTTTGAAGGGCATGATGCCGGATTGTTCGCTAATGCCGAGAGTG	AT4G38590	beta-galactosidase 14
GT_Sense_SP_AT4G38590_321	GCCTCCAACCCTAAAGTTTCTGGGCAGTTTGTGGATTTGACGAGAAAGTTGCATACTTTG	AT4G38590	beta-galactosidase 14
GT_Antisense_SP_AT4G40030_322	AGATCTTGCTTTCATAAAAAACAAAAACTACTTGAACCAAATCTCGGATTCTTGGTTGGC	AT4G40030	histone H3
GT_Antisense_SP_AT4G40030_323	GCTTAAAGAACACAACATTCTTAGATTGCAGACTTCTTACTACTCTTACTACTACATACC	AT4G40030	histone H3
GT_Sense_SP_AT4G40030_322	GCCAACCAAGAATCCGAGATTTGGTTCAAGTAGTTTTTGTTTTTTATGAAAGCAAGATCT	AT4G40030	histone H3
GT_Sense_SP_AT4G40030_323	GGTATGTAGTAGTAAGAGTAGTAAGAAGTCTGCAATCTAAGAATGTTGTGTTCTTTAAGC	AT4G40030	histone H3
GT_Antisense_SP_AT5G04560_324	GTGTCGCTTCTGCTCTATGAATGAAATAAGAAAGAAAGAGAAAATAGCCTATTTGGATTC	AT5G04560	transcriptional activator DEMETER
GT_Antisense_SP_AT5G04560_325	GCAGACATTGGATTTGCCACGCTAGTGACAGCCAGAAAAAGACCCAAAACGCTACAAATT	AT5G04560	transcriptional activator DEMETER
GT_Sense_SP_AT5G04560_324	GAATCCAAATAGGCTATTTTCTCTTTCTTTCTTATTTCATTCATAGAGCAGAAGCGACAC	AT5G04560	transcriptional activator DEMETER
GT_Sense_SP_AT5G04560_325	AATTTGTAGCGTTTTGGGTCTTTTTCTGGCTGTCACTAGCGTGGCAAATCCAATGTCTGC	AT5G04560	transcriptional activator DEMETER
GT_Antisense_SP_AT5G04870_326	CTTTTAAATAGACTGAGAAACTAGAGTTTAAGAGCAATGCTAAAGCTTTTCTCTAGACCC	AT5G04870	calcium dependent protein kinase 1
GT_Antisense_SP_AT5G04870_327	CAAAAGATTGAGAGAATCCAAAAGAGGGCAAGAGAGAATCTTGGCTGTGTGCATATGTCT	AT5G04870	calcium dependent protein kinase 1
GT_Sense_SP_AT5G04870_326	GGGTCTAGAGAAAAGCTTTAGCATTGCTCTTAAACTCTAGTTTCTCAGTCTATTTAAAAG	AT5G04870	calcium dependent protein kinase 1
GT_Sense_SP_AT5G04870_327	AGACATATGCACACAGCCAAGATTCTCTCTTGCCCTCTTTTGGATTCTCTCAATCTTTTG	AT5G04870	calcium dependent protein kinase 1
GT_Antisense_SP_AT5G05960_328	TCTATTGCTTTCTGTCTGCTGCTTCAAGGCAGAGTATAAGCTCCACATTTGTAACCGACG	AT5G05960	bifunctional inhibitor/lipid-transfer protein/seed storage 2S albumin-like protein
GT_Antisense_SP_AT5G05960_329	TTGAAACCAAGTAATACAACTGTGAACATGTGACAATTTAGACTGGTTTTGAAGAACACG	AT5G05960	bifunctional inhibitor/lipid-transfer protein/seed storage 2S albumin-like protein
GT_Sense_SP_AT5G05960_328	CGTCGGTTACAAATGTGGAGCTTATACTCTGCCTTGAAGCAGCAGACAGAAAGCAATAGA	AT5G05960	bifunctional inhibitor/lipid-transfer protein/seed storage 2S albumin-like protein
GT_Sense_SP_AT5G05960_329	CGTGTTCTTCAAAACCAGTCTAAATTGTCACATGTTCACAGTTGTATTACTTGGTTTCAA	AT5G05960	bifunctional inhibitor/lipid-transfer protein/seed storage 2S albumin-like protein
GT_Antisense_SP_AT5G08370_330	TGAAACCAGAAGATGTTTTGGCACAATCTTCTGCTTTCAACAGGATTTTGCTATTGATCA	AT5G08370	alpha-galactosidase 2
GT_Antisense_SP_AT5G08370_331	GCAAGTTGGATTGAGTATTTCTGTTTCTGGCATCTTATATTCAGCATAGTAGATACAAAC	AT5G08370	alpha-galactosidase 2
GT_Sense_SP_AT5G08370_330	TGATCAATAGCAAAATCCTGTTGAAAGCAGAAGATTGTGCCAAAACATCTTCTGGTTTCA	AT5G08370	alpha-galactosidase 2
GT_Sense_SP_AT5G08370_331	GTTTGTATCTACTATGCTGAATATAAGATGCCAGAAACAGAAATACTCAATCCAACTTGC	AT5G08370	alpha-galactosidase 2
GT_Antisense_SP_AT5G08740_332	TATACAATGATATTCCAATAAAGGATACAAAGTGACACTCCCCATTTGTCTTTCATACGG	AT5G08740	NAD(P)H dehydrogenase C1
GT_Antisense_SP_AT5G08740_333	AATCAACAACGTAGTCTTTTGTTTCCAGCTTCCTTATCCTTGATATGACCTTTGTGTCTC	AT5G08740	NAD(P)H dehydrogenase C1
GT_Sense_SP_AT5G08740_332	CCGTATGAAAGACAAATGGGGAGTGTCACTTTGTATCCTTTATTGGAATATCATTGTATA	AT5G08740	NAD(P)H dehydrogenase C1
GT_Sense_SP_AT5G08740_333	GAGACACAAAGGTCATATCAAGGATAAGGAAGCTGGAAACAAAAGACTACGTTGTTGATT	AT5G08740	NAD(P)H dehydrogenase C1
GT_Antisense_SP_AT5G10870_334	GATAAGCCATTCCCCGTAGATGCGAGAGGCAAGCAATGGATCCACTTTATACTTCTTCTT	AT5G10870	chorismate mutase 2
GT_Antisense_SP_AT5G10870_335	CCACTTAAAAACTTAAGGCCCACTTTAACAGGGCCAGATTTGGATACAAATAATATTCAA	AT5G10870	chorismate mutase 2
GT_Sense_SP_AT5G10870_334	AAGAAGAAGTATAAAGTGGATCCATTGCTTGCCTCTCGCATCTACGGGGAATGGCTTATC	AT5G10870	chorismate mutase 2
GT_Sense_SP_AT5G10870_335	TTGAATATTATTTGTATCCAAATCTGGCCCTGTTAAAGTGGGCCTTAAGTTTTTAAGTGG	AT5G10870	chorismate mutase 2
GT_Antisense_SP_AT5G12020_336	ATCCAACACACAATCACAAAACAAACTCAAGCAACTTGAACTTGAATTGTCTTTGGTTTC	AT5G12020	heat shock protein 17.6-II
GT_Antisense_SP_AT5G12020_337	AGAAACAGAACAAACTTTTATTTCATCTTAGAACAAAACACCATATCCCTCACGCATTCC	AT5G12020	heat shock protein 17.6-II
GT_Sense_SP_AT5G12020_336	GAAACCAAAGACAATTCAAGTTCAAGTTGCTTGAGTTTGTTTTGTGATTGTGTGTTGGAT	AT5G12020	heat shock protein 17.6-II
GT_Sense_SP_AT5G12020_337	GGAATGCGTGAGGGATATGGTGTTTTGTTCTAAGATGAAATAAAAGTTTGTTCTGTTTCT	AT5G12020	heat shock protein 17.6-II
GT_Antisense_SP_AT5G13870_338	GAAATCGGACGCGGTCAGTGCAATAGTTGTAGATGGTGTATCTCTTACGAACCCATTTGA	AT5G13870	xyloglucan:xyloglucosyl transferase
GT_Antisense_SP_AT5G13870_339	TTGTCATACAGTGGGAAAACAATCTAGATAAAATCTGAAAAATCACTATATGTCGCGGTC	AT5G13870	xyloglucan:xyloglucosyl transferase
GT_Sense_SP_AT5G13870_338	TCAAATGGGTTCGTAAGAGATACACCATCTACAACTATTGCACTGACCGCGTCCGATTTC	AT5G13870	xyloglucan:xyloglucosyl transferase
GT_Sense_SP_AT5G13870_339	GACCGCGACATATAGTGATTTTTCAGATTTTATCTAGATTGTTTTCCCACTGTATGACAA	AT5G13870	xyloglucan:xyloglucosyl transferase
GT_Antisense_SP_AT5G14320_340	CTGCAATAGCAATTTTCTTGCCTTTAAGAGTCCTGCAGTTGTTCTTGGTTCTCTGTCCCC	AT5G14320	30S ribosomal protein S13
GT_Antisense_SP_AT5G14320_341	AGAGTATTACAGAAGAAGAAGGAGATCATGAAGATGATTACTTGGAAACTTTCTTCTTCC	AT5G14320	30S ribosomal protein S13
GT_Sense_SP_AT5G14320_340	GGGGACAGAGAACCAAGAACAACTGCAGGACTCTTAAAGGCAAGAAAATTGCTATTGCAG	AT5G14320	30S ribosomal protein S13
GT_Sense_SP_AT5G14320_341	GGAAGAAGAAAGTTTCCAAGTAATCATCTTCATGATCTCCTTCTTCTTCTGTAATACTCT	AT5G14320	30S ribosomal protein S13
GT_Antisense_SP_AT5G14740_342	TGTTAGTTCATATAGAATGAACGGGGGAAATTCCAAACTGGAGCTCCCAAAGCTCAAAGG	AT5G14740	carbonic anhydrase 2
GT_Antisense_SP_AT5G14740_343	CTGGATAATGAAGGAAAAGAAGCTCATCGCAAGTAAATGTATACCATTACAAGTAGCAAT	AT5G14740	carbonic anhydrase 2
GT_Sense_SP_AT5G14740_342	CCTTTGAGCTTTGGGAGCTCCAGTTTGGAATTTCCCCCGTTCATTCTATATGAACTAACA	AT5G14740	carbonic anhydrase 2
GT_Sense_SP_AT5G14740_343	ATTGCTACTTGTAATGGTATACATTTACTTGCGATGAGCTTCTTTTCCTTCATTATCCAG	AT5G14740	carbonic anhydrase 2
GT_Antisense_SP_AT5G15800_344	ATATATATAAAAGATCTTTTGTTGGTGAGCTTTAACACAGCACATGACTCTCAGAGCATC	AT5G15800	developmental protein SEPALLATA 1
GT_Antisense_SP_AT5G15800_345	GAATTCTTAATATAAGCAAGGATTCCCAAAAGATACAAATGTCTTGAAGATCCTCAGGAC	AT5G15800	developmental protein SEPALLATA 1
GT_Sense_SP_AT5G15800_344	GATGCTCTGAGAGTCATGTGCTGTGTTAAAGCTCACCAACAAAAGATCTTTTATATATAT	AT5G15800	developmental protein SEPALLATA 1
GT_Sense_SP_AT5G15800_345	GTCCTGAGGATCTTCAAGACATTTGTATCTTTTGGGAATCCTTGCTTATATTAAGAATTC	AT5G15800	developmental protein SEPALLATA 1
GT_Antisense_SP_AT5G15950_346	TACTGTTGCTGCTCCACTCACATTTCAAGGTAGATCTCGGAGAACCACAATACCTTCCTA	AT5G15950	S-adenosylmethionine decarboxylase-like protein
GT_Antisense_SP_AT5G15950_347	TTCAAGAAAACGAAAATTAAAAACTTGAGCTTTTAGATTCCCTATTCCTTCTCGTCCTCG	AT5G15950	S-adenosylmethionine decarboxylase-like protein
GT_Sense_SP_AT5G15950_346	TAGGAAGGTATTGTGGTTCTCCGAGATCTACCTTGAAATGTGAGTGGAGCAGCAACAGTA	AT5G15950	S-adenosylmethionine decarboxylase-like protein
GT_Sense_SP_AT5G15950_347	CGAGGACGAGAAGGAATAGGGAATCTAAAAGCTCAAGTTTTTAATTTTCGTTTTCTTGAA	AT5G15950	S-adenosylmethionine decarboxylase-like protein
GT_Antisense_SP_AT5G17050_348	TTCTTACCATCATCTTGAACTAAAACTTTATCCAAACACTTCTCAAACCCATCTTTCGTG	AT5G17050	Flavonoid 3-O-glucosyltransferase
GT_Antisense_SP_AT5G17050_349	ACCTTCCTTTAGAAGAGACAGCTTCGTAAGCTAGTTCTTTAAGTTTCTTAGCATTACATT	AT5G17050	Flavonoid 3-O-glucosyltransferase
GT_Sense_SP_AT5G17050_348	CACGAAAGATGGGTTTGAGAAGTGTTTGGATAAAGTTTTAGTTCAAGATGATGGTAAGAA	AT5G17050	Flavonoid 3-O-glucosyltransferase
GT_Sense_SP_AT5G17050_349	AATGTAATGCTAAGAAACTTAAAGAACTAGCTTACGAAGCTGTCTCTTCTAAAGGAAGGT	AT5G17050	Flavonoid 3-O-glucosyltransferase
GT_Antisense_SP_AT5G18170_350	AGTAGATTAAAGTTTGGCTCAATTCTTATTCAGGAGCTGCTAAAGAGATTGCATAAGAGA	AT5G18170	glutamate dehydrogenase 1
GT_Antisense_SP_AT5G18170_351	TAAACACATATCTGTTAACTCAGGATGACCTCTAAGCCAAAGTAGGAGGATAAAACAAAA	AT5G18170	glutamate dehydrogenase 1
GT_Sense_SP_AT5G18170_350	TCTCTTATGCAATCTCTTTAGCAGCTCCTGAATAAGAATTGAGCCAAACTTTAATCTACT	AT5G18170	glutamate dehydrogenase 1
GT_Sense_SP_AT5G18170_351	TTTTGTTTTATCCTCCTACTTTGGCTTAGAGGTCATCCTGAGTTAACAGATATGTGTTTA	AT5G18170	glutamate dehydrogenase 1
GT_Antisense_SP_AT5G23250_352	TATGATATTACTTCAGTTTCACTTCAAAAGACCTCTTTCTTGGAAAAGCTCAAACATCGC	AT5G23250	Succinyl-CoA ligase [GDP-forming] subunit alpha-2
GT_Antisense_SP_AT5G23250_353	TCTCTGCAATTATCTCCATGGTAAGGAATTTTAGGAATTCCGTTTCACTCTTCTATTTTG	AT5G23250	Succinyl-CoA ligase [GDP-forming] subunit alpha-2
GT_Sense_SP_AT5G23250_352	GCGATGTTTGAGCTTTTCCAAGAAAGAGGTCTTTTGAAGTGAAACTGAAGTAATATCATA	AT5G23250	Succinyl-CoA ligase [GDP-forming] subunit alpha-2
GT_Sense_SP_AT5G23250_353	CAAAATAGAAGAGTGAAACGGAATTCCTAAAATTCCTTACCATGGAGATAATTGCAGAGA	AT5G23250	Succinyl-CoA ligase [GDP-forming] subunit alpha-2
GT_Antisense_SP_AT5G24380_354	CACATCTACTATACATTTCTCCGGCGGTAAGTTCGGGTTTTGTCTGGAAAATCTTTCTGC	AT5G24380	metal-nicotianamine transporter YSL2
GT_Antisense_SP_AT5G24380_355	ATTACATAAGACATGTAAGTTTGGTTTCATCCCTCTTTAACTGTCTACTCCTAACCTAAC	AT5G24380	metal-nicotianamine transporter YSL2
GT_Sense_SP_AT5G24380_354	GCAGAAAGATTTTCCAGACAAAACCCGAACTTACCGCCGGAGAAATGTATAGTAGATGTG	AT5G24380	metal-nicotianamine transporter YSL2
GT_Sense_SP_AT5G24380_355	GTTAGGTTAGGAGTAGACAGTTAAAGAGGGATGAAACCAAACTTACATGTCTTATGTAAT	AT5G24380	metal-nicotianamine transporter YSL2
GT_Antisense_SP_AT5G25830_356	GATGAAACGTCGAAAATCATGGCAGTGTCCGTACCGTGATGGTGATGTATGAACTCATGA	AT5G25830	GATA transcription factor 12
GT_Antisense_SP_AT5G25830_357	TATTGGAAAAATAAAAAGGGATCAAATCAAATAAGCTGTCTGAAATCTGGGCCAACGTTG	AT5G25830	GATA transcription factor 12
GT_Sense_SP_AT5G25830_356	TCATGAGTTCATACATCACCATCACGGTACGGACACTGCCATGATTTTCGACGTTTCATC	AT5G25830	GATA transcription factor 12
GT_Sense_SP_AT5G25830_357	CAACGTTGGCCCAGATTTCAGACAGCTTATTTGATTTGATCCCTTTTTATTTTTCCAATA	AT5G25830	GATA transcription factor 12
GT_Antisense_SP_AT5G38970_358	AAGTCACGAGTAGTTTTCCTTAGGACCCCATTAACGATCGTTGCCAATCTTGATGTCTCA	AT5G38970	brassinosteroid-6-oxidase 1
GT_Antisense_SP_AT5G38970_359	GGGTGAAATCCTAAGATGGAAGCCTTTTGGTGCAAAAACTCTCGGAAACACCATTAATTC	AT5G38970	brassinosteroid-6-oxidase 1
GT_Sense_SP_AT5G38970_358	TGAGACATCAAGATTGGCAACGATCGTTAATGGGGTCCTAAGGAAAACTACTCGTGACTT	AT5G38970	brassinosteroid-6-oxidase 1
GT_Sense_SP_AT5G38970_359	GAATTAATGGTGTTTCCGAGAGTTTTTGCACCAAAAGGCTTCCATCTTAGGATTTCACCC	AT5G38970	brassinosteroid-6-oxidase 1
GT_Antisense_SP_AT5G39580_360	TTAGCCATAAAAACTTAATCACTGATTAATTAACCGCAGAGCAAACCCTACGAATTTCTC	AT5G39580	peroxidase 62
GT_Antisense_SP_AT5G39580_361	CATTTGTCCCCGTCTTCACACCAATATTACTCATTTTAACCATTGACCTTGCGAACTGGA	AT5G39580	peroxidase 62
GT_Sense_SP_AT5G39580_360	GAGAAATTCGTAGGGTTTGCTCTGCGGTTAATTAATCAGTGATTAAGTTTTTATGGCTAA	AT5G39580	peroxidase 62
GT_Sense_SP_AT5G39580_361	TCCAGTTCGCAAGGTCAATGGTTAAAATGAGTAATATTGGTGTGAAGACGGGGACAAATG	AT5G39580	peroxidase 62
GT_Antisense_SP_AT5G42100_362	AAAAAAGAGTTGGAGAGGAGGTCGGCACAACAAAGATGGTATGTCTCCTAAATCATCCTC	AT5G42100	glucan endo-1,3-beta-glucosidase 10
GT_Antisense_SP_AT5G42100_363	TTCTTTAGAAAAATCTAATCAACTAAGATTCATTATTTAAATAATCTATGCTTAAACAAG	AT5G42100	glucan endo-1,3-beta-glucosidase 10
GT_Sense_SP_AT5G42100_362	GAGGATGATTTAGGAGACATACCATCTTTGTTGTGCCGACCTCCTCTCCAACTCTTTTTT	AT5G42100	glucan endo-1,3-beta-glucosidase 10
GT_Sense_SP_AT5G42100_363	CTTGTTTAAGCATAGATTATTTAAATAATGAATCTTAGTTGATTAGATTTTTCTAAAGAA	AT5G42100	glucan endo-1,3-beta-glucosidase 10
GT_Antisense_SP_AT5G43580_364	ACATGATCATAACAATCTCGTCATTACTCACTGTAATATGAATAAAAGCTTATTTATAGT	AT5G43580	Serine protease inhibitor, potato inhibitor I-type family protein
GT_Antisense_SP_AT5G43580_365	TAATCACAGCTGAGAGCTGACAAAACAAACCACAATCTTCAGTTTTATTTATGAGAAAGC	AT5G43580	Serine protease inhibitor, potato inhibitor I-type family protein
GT_Sense_SP_AT5G43580_364	ACTATAAATAAGCTTTTATTCATATTACAGTGAGTAATGACGAGATTGTTATGATCATGT	AT5G43580	Serine protease inhibitor, potato inhibitor I-type family protein
GT_Sense_SP_AT5G43580_365	GCTTTCTCATAAATAAAACTGAAGATTGTGGTTTGTTTTGTCAGCTCTCAGCTGTGATTA	AT5G43580	Serine protease inhibitor, potato inhibitor I-type family protein
GT_Antisense_SP_AT5G43700_366	TCAGATTAGATCTTTCTAATACCACAAAACCTTTCTCTTTAATGGAGACAGAGTTACAGC	AT5G43700	auxin-responsive protein IAA4
GT_Antisense_SP_AT5G43700_367	GATCTTTCTCACACTTTTATGCTTAAGACCATTTTAAGCATCTCTCTTTTTACCGATGAG	AT5G43700	auxin-responsive protein IAA4
GT_Sense_SP_AT5G43700_366	GCTGTAACTCTGTCTCCATTAAAGAGAAAGGTTTTGTGGTATTAGAAAGATCTAATCTGA	AT5G43700	auxin-responsive protein IAA4
GT_Sense_SP_AT5G43700_367	CTCATCGGTAAAAAGAGAGATGCTTAAAATGGTCTTAAGCATAAAAGTGTGAGAAAGATC	AT5G43700	auxin-responsive protein IAA4
GT_Antisense_SP_AT5G47040_368	CAATATGGTCTTAAAGACGGAAGAAGTAAGGATTTGTCATAATTTAGAGTAGTTGTTCCG	AT5G47040	ATP-dependent Lon protease
GT_Antisense_SP_AT5G47040_369	AAAAAAGGGTATGCAAAGATTCTGATTCCTTACCATATGGGCCAACACAGTCCGAGTCTG	AT5G47040	ATP-dependent Lon protease
GT_Sense_SP_AT5G47040_368	CGGAACAACTACTCTAAATTATGACAAATCCTTACTTCTTCCGTCTTTAAGACCATATTG	AT5G47040	ATP-dependent Lon protease
GT_Sense_SP_AT5G47040_369	CAGACTCGGACTGTGTTGGCCCATATGGTAAGGAATCAGAATCTTTGCATACCCTTTTTT	AT5G47040	ATP-dependent Lon protease
GT_Antisense_SP_AT5G47060_370	GCTTCTTCATCTTTTTCCCAAGACTTGAAGCTAAAGTTTTAAAAGATCCTTAAGATCTCG	AT5G47060	hypothetical protein
GT_Antisense_SP_AT5G47060_371	AACATGCCATGGACTATTATAATTCACATAGGCATTTACATTTTCTCTTCTCATACTCCC	AT5G47060	hypothetical protein
GT_Sense_SP_AT5G47060_370	CGAGATCTTAAGGATCTTTTAAAACTTTAGCTTCAAGTCTTGGGAAAAAGATGAAGAAGC	AT5G47060	hypothetical protein
GT_Sense_SP_AT5G47060_371	GGGAGTATGAGAAGAGAAAATGTAAATGCCTATGTGAATTATAATAGTCCATGGCATGTT	AT5G47060	hypothetical protein
GT_Antisense_SP_AT5G53560_372	CTTTGGCTTCTTCTAGTCTTTCTTGGTATAGTGACGGACGACAAGAGCCAATCCCAAGAT	AT5G53560	cytochrome b5 isoform 1
GT_Antisense_SP_AT5G53560_373	TTTTTTCGCAAGAGAGATAGACAGAGATCGGTAGAGATATTCAATGACAAGCATCAAAGC	AT5G53560	cytochrome b5 isoform 1
GT_Sense_SP_AT5G53560_372	ATCTTGGGATTGGCTCTTGTCGTCCGTCACTATACCAAGAAAGACTAGAAGAAGCCAAAG	AT5G53560	cytochrome b5 isoform 1
GT_Sense_SP_AT5G53560_373	GCTTTGATGCTTGTCATTGAATATCTCTACCGATCTCTGTCTATCTCTCTTGCGAAAAAA	AT5G53560	cytochrome b5 isoform 1
GT_Antisense_SP_AT5G55450_374	GATAAGGTGACTGAAAAATCACTGCAAAGTTGATATTTATGCGAATCAGAACAGCAAAAG	AT5G55450	bifunctional inhibitor/lipid-transfer protein/seed storage 2S albumin-like protein
GT_Antisense_SP_AT5G55450_375	ACAATGGAGTTAGCAAAAAAACAAGTACTTTATTTCATTTCATTAATAGTAGAACATGGT	AT5G55450	bifunctional inhibitor/lipid-transfer protein/seed storage 2S albumin-like protein
GT_Sense_SP_AT5G55450_374	CTTTTGCTGTTCTGATTCGCATAAATATCAACTTTGCAGTGATTTTTCAGTCACCTTATC	AT5G55450	bifunctional inhibitor/lipid-transfer protein/seed storage 2S albumin-like protein
GT_Sense_SP_AT5G55450_375	ACCATGTTCTACTATTAATGAAATGAAATAAAGTACTTGTTTTTTTGCTAACTCCATTGT	AT5G55450	bifunctional inhibitor/lipid-transfer protein/seed storage 2S albumin-like protein
GT_Antisense_SP_AT5G57040_376	TGGATCACGAGTAAATATCGCTGGCCTCCCTGACTTACTCATTGTATATGCAATTCCAGC	AT5G57040	Lactoylglutathione lyase / glyoxalase I family protein
GT_Antisense_SP_AT5G57040_377	GAGGATTCATCTACAAATAGACTCAAATCAAACTTGGGTGAACTCAAGAGCGTTTGCGTC	AT5G57040	Lactoylglutathione lyase / glyoxalase I family protein
GT_Sense_SP_AT5G57040_376	GCTGGAATTGCATATACAATGAGTAAGTCAGGGAGGCCAGCGATATTTACTCGTGATCCA	AT5G57040	Lactoylglutathione lyase / glyoxalase I family protein
GT_Sense_SP_AT5G57040_377	GACGCAAACGCTCTTGAGTTCACCCAAGTTTGATTTGAGTCTATTTGTAGATGAATCCTC	AT5G57040	Lactoylglutathione lyase / glyoxalase I family protein
GT_Antisense_SP_AT5G58300_378	TCCAACTGCGGTATTACTCAGGCGAGTGGTGTTCAAACAATCAACATAAAGCCTTATAAG	AT5G58300	putative inactive receptor kinase
GT_Antisense_SP_AT5G58300_379	ATTATGAGATACAGAAAAAGGAGCCTACAATAATAATTGCTATGTAAATGTTACCGCGCC	AT5G58300	putative inactive receptor kinase
GT_Sense_SP_AT5G58300_378	CTTATAAGGCTTTATGTTGATTGTTTGAACACCACTCGCCTGAGTAATACCGCAGTTGGA	AT5G58300	putative inactive receptor kinase
GT_Sense_SP_AT5G58300_379	GGCGCGGTAACATTTACATAGCAATTATTATTGTAGGCTCCTTTTTCTGTATCTCATAAT	AT5G58300	putative inactive receptor kinase
GT_Antisense_SP_AT5G59690_380	AAAACGCAGACGCTTAAGTGAGAAACCCAGAAAACACAAACGCGGATCTGAAAAACTCTA	AT5G59690	histone H4
GT_Antisense_SP_AT5G59690_381	TAATTACACATAACAAGAACGCTACCGCAAACTACTAAACGCCAAACCCAATACAAAAGT	AT5G59690	histone H4
GT_Sense_SP_AT5G59690_380	TAGAGTTTTTCAGATCCGCGTTTGTGTTTTCTGGGTTTCTCACTTAAGCGTCTGCGTTTT	AT5G59690	histone H4
GT_Sense_SP_AT5G59690_381	ACTTTTGTATTGGGTTTGGCGTTTAGTAGTTTGCGGTAGCGTTCTTGTTATGTGTAATTA	AT5G59690	histone H4
GT_Antisense_SP_AT5G59870_382	TCACCAAATACATAGAAACTAAGATCCAAAAGCTTCAAATTTCTACATTCACCAGAGCTC	AT5G59870	histone H2A 6
GT_Antisense_SP_AT5G59870_383	TATAATAGATAGATCATAAATTCTTATGATTAGGAAAAGGATTTTGAACAACATTCTAAA	AT5G59870	histone H2A 6
GT_Sense_SP_AT5G59870_382	GAGCTCTGGTGAATGTAGAAATTTGAAGCTTTTGGATCTTAGTTTCTATGTATTTGGTGA	AT5G59870	histone H2A 6
GT_Sense_SP_AT5G59870_383	TTTAGAATGTTGTTCAAAATCCTTTTCCTAATCATAAGAATTTATGATCTATCTATTATA	AT5G59870	histone H2A 6
GT_Antisense_SP_AT5G62610_384	AATAAAGGGTTGCATTCATTTTTACTGCCTACAAAACACATCCATCAATCAGAGAAAGAC	AT5G62610	transcription factor bHLH79
GT_Antisense_SP_AT5G62610_385	AATCTCTCTGGTCACTCTCATATTCTATCTTATGATATAACAGCAAAATGATACACACGC	AT5G62610	transcription factor bHLH79
GT_Sense_SP_AT5G62610_384	GTCTTTCTCTGATTGATGGATGTGTTTTGTAGGCAGTAAAAATGAATGCAACCCTTTATT	AT5G62610	transcription factor bHLH79
GT_Sense_SP_AT5G62610_385	GCGTGTGTATCATTTTGCTGTTATATCATAAGATAGAATATGAGAGTGACCAGAGAGATT	AT5G62610	transcription factor bHLH79
GT_Antisense_SP_AT5G64610_386	AGATTAAAAGTAGACCATAACCATAACTATTTGAAGTGTAATGCCCTCTTAGCTCTGCTC	AT5G64610	histone acetyltransferase MYST1
GT_Antisense_SP_AT5G64610_387	AGATCTATTGAACAGAGTGCGTGTTAAATTGTTACAGACAAAAGTCATCTAAGGATATGC	AT5G64610	histone acetyltransferase MYST1
GT_Sense_SP_AT5G64610_386	GAGCAGAGCTAAGAGGGCATTACACTTCAAATAGTTATGGTTATGGTCTACTTTTAATCT	AT5G64610	histone acetyltransferase MYST1
GT_Sense_SP_AT5G64610_387	GCATATCCTTAGATGACTTTTGTCTGTAACAATTTAACACGCACTCTGTTCAATAGATCT	AT5G64610	histone acetyltransferase MYST1
GT_Antisense_SP_AT5G65220_388	AAGGAAGAGACCATAAATCAATAGCGGGTTTTTTCAAGCAGATTTAGCAGCTTCAGCTGC	AT5G65220	50S ribosomal protein L29
GT_Antisense_SP_AT5G65220_389	ACAAATACAAGATGGTTCAGCAACAAATAACAGAGATTAACAACATCTCGAGGAAACAAC	AT5G65220	50S ribosomal protein L29
GT_Sense_SP_AT5G65220_388	GCAGCTGAAGCTGCTAAATCTGCTTGAAAAAACCCGCTATTGATTTATGGTCTCTTCCTT	AT5G65220	50S ribosomal protein L29
GT_Sense_SP_AT5G65220_389	GTTGTTTCCTCGAGATGTTGTTAATCTCTGTTATTTGTTGCTGAACCATCTTGTATTTGT	AT5G65220	50S ribosomal protein L29
GT_Antisense_SP_AT5G65750_390	TCATGAATCTTTTATTTTTGTGTTGTGTCTTTTTTATACAGGCTCAAGCCTCTCAAGCTG	AT5G65750	2-oxoglutarate dehydrogenase, E1 component
GT_Antisense_SP_AT5G65750_391	TTGTAAGTCTAGCAAACATCTGTTTATTTTCCAGTGACACTCTTTGGTAACCAAAGATTC	AT5G65750	2-oxoglutarate dehydrogenase, E1 component
GT_Sense_SP_AT5G65750_390	CAGCTTGAGAGGCTTGAGCCTGTATAAAAAAGACACAACACAAAAATAAAAGATTCATGA	AT5G65750	2-oxoglutarate dehydrogenase, E1 component
GT_Sense_SP_AT5G65750_391	GAATCTTTGGTTACCAAAGAGTGTCACTGGAAAATAAACAGATGTTTGCTAGACTTACAA	AT5G65750	2-oxoglutarate dehydrogenase, E1 component
GT_Antisense_SP_AT5G66120_392	CAAAACAACACCAAAATTATCTCAAATATGAAATGCTCAGGATTTGGAGAATGCACGAAG	AT5G66120	putative 3-dehydroquinate synthase
GT_Antisense_SP_AT5G66120_393	TTATCACATTCCACAAAGCTAGTTACAAGGTCAGTATATATGAGTACATATGCGTATGTG	AT5G66120	putative 3-dehydroquinate synthase
GT_Sense_SP_AT5G66120_392	CTTCGTGCATTCTCCAAATCCTGAGCATTTCATATTTGAGATAATTTTGGTGTTGTTTTG	AT5G66120	putative 3-dehydroquinate synthase
GT_Sense_SP_AT5G66120_393	CACATACGCATATGTACTCATATATACTGACCTTGTAACTAGCTTTGTGGAATGTGATAA	AT5G66120	putative 3-dehydroquinate synthase
GT_Antisense_SP_AT5G67130_394	TCAACTTAGGCTCTCTCATTCGTTCTAAAGAAGTGATCAAGATTCTCTAACCTAAGAATC	AT5G67130	PI-PLC X domain-containing protein
GT_Antisense_SP_AT5G67130_395	ATAGCTCTGCAGTCTACAATACAAGAATCAAATCAGAAACTCTTTCTAAGGCAATTCATG	AT5G67130	PI-PLC X domain-containing protein
GT_Sense_SP_AT5G67130_394	GATTCTTAGGTTAGAGAATCTTGATCACTTCTTTAGAACGAATGAGAGAGCCTAAGTTGA	AT5G67130	PI-PLC X domain-containing protein
GT_Sense_SP_AT5G67130_395	CATGAATTGCCTTAGAAAGAGTTTCTGATTTGATTCTTGTATTGTAGACTGCAGAGCTAT	AT5G67130	PI-PLC X domain-containing protein
GT_Antisense_SP_AT5G67600_396	TATGAGGAAATAAAAGTTGACTGAGGCAACGTATATAATTATCCTCCGATCAGAAACATG	AT5G67600	hypothetical protein
GT_Antisense_SP_AT5G67600_397	ATAAGATACCAAAATTCGAATTGAAAGAAGATAACAACAGAAGAAAGATTGTTGAACATT	AT5G67600	hypothetical protein
GT_Sense_SP_AT5G67600_396	CATGTTTCTGATCGGAGGATAATTATATACGTTGCCTCAGTCAACTTTTATTTCCTCATA	AT5G67600	hypothetical protein
GT_Sense_SP_AT5G67600_397	AATGTTCAACAATCTTTCTTCTGTTGTTATCTTCTTTCAATTCGAATTTTGGTATCTTAT	AT5G67600	hypothetical protein
GT_Antisense_SP_ATCG01210_398	CCTTCCTCCGGCTTATCACCGGCAGTCTGTTCAGGGTTCCAAACTCAACGGTGGCAACTA	ATCG01210	chloroplast-encoded 16S ribosomal RNA
GT_Antisense_SP_ATCG01210_399	ACAGAGTTAGCCGATGCTTATTCCCCAGATACCGTCATTGCTTCTTCTCTGGGAAAAGAA	ATCG01210	chloroplast-encoded 16S ribosomal RNA
GT_Sense_SP_ATCG01210_398	TAGTTGCCACCGTTGAGTTTGGAACCCTGAACAGACTGCCGGTGATAAGCCGGAGGAAGG	ATCG01210	chloroplast-encoded 16S ribosomal RNA
GT_Sense_SP_ATCG01210_399	TTCTTTTCCCAGAGAAGAAGCAATGACGGTATCTGGGGAATAAGCATCGGCTAACTCTGT	ATCG01210	chloroplast-encoded 16S ribosomal RNA
GT_Antisense_SP_AY098737_400	TCTTCTATAGATTCAATTTCTTTTGCTGCTTTTTTGGCAGACAACCTCCCACTAGTTTGA	AY098737	TAGL12
GT_Antisense_SP_AY098737_401	TTTTTTACACTAAAAAGGCTCACACACTAAACATATTACCTAAATTGAACATAATAACAT	AY098737	TAGL12
GT_Sense_SP_AY098737_400	TCAAACTAGTGGGAGGTTGTCTGCCAAAAAAGCAGCAAAAGAAATTGAATCTATAGAAGA	AY098737	TAGL12
GT_Sense_SP_AY098737_401	ATGTTATTATGTTCAATTTAGGTAATATGTTTAGTGTGTGAGCCTTTTTAGTGTAAAAAA	AY098737	TAGL12
GT_Antisense_SP_AY192370_402	CATGCTTTAACACAAATTACAAATTAGTCATCTACACCAACTCCATCTTGTTCTCTCTTC	AY192370	ERF4
GT_Antisense_SP_AY192370_403	TTTTTTAGGAATTCAAATTTGTTAATCAAAGTTTACATTATGGAATGATATTCTTTAATA	AY192370	ERF4
GT_Sense_SP_AY192370_402	GAAGAGAGAACAAGATGGAGTTGGTGTAGATGACTAATTTGTAATTTGTGTTAAAGCATG	AY192370	ERF4
GT_Sense_SP_AY192370_403	TATTAAAGAATATCATTCCATAATGTAAACTTTGATTAACAAATTTGAATTCCTAAAAAA	AY192370	ERF4
GT_Antisense_SP_AY534757_497	TTTAAAACGTTTATACAGTAACACGACCAACCAAACCATCGACAAAAGCAAGTACTAGTT	AY534757	Protein phosphotase 2c
GT_Antisense_SP_AY534757_498	CCTAGCAAACAACATTCCGTTTATTTGAGTTCGTGTGCGAACAGCTCCTGATGTTGGAAC	AY534757	Protein phosphotase 2c
GT_Sense_SP_AY534757_497	AACTAGTACTTGCTTTTGTCGATGGTTTGGTTGGTCGTGTTACTGTATAAACGTTTTAAA	AY534757	Protein phosphotase 2c
GT_Sense_SP_AY534757_498	GTTCCAACATCAGGAGCTGTTCGCACACGAACTCAAATAAACGGAATGTTGTTTGCTAGG	AY534757	Protein phosphotase 2c
GT_Antisense_SP_BG629405_404	CAATTCAGGCTCAAAAGTTGTGTAAATAACTACGTAGGTGGTCTACTTGATTGCGTCCGT	BG629405	PK7
GT_Antisense_SP_BG629405_405	GTGAATCAGATGGTAGTAGTAGACCTGAAGATGAGTGGCAACTCCTTTGATCTGACGACA	BG629405	PK7
GT_Sense_SP_BG629405_404	ACGGACGCAATCAAGTAGACCACCTACGTAGTTATTTACACAACTTTTGAGCCTGAATTG	BG629405	PK7
GT_Sense_SP_BG629405_405	TGTCGTCAGATCAAAGGAGTTGCCACTCATCTTCAGGTCTACTACTACCATCTGATTCAC	BG629405	PK7
GT_Antisense_SP_BI206022_406	TATACTAAATACCATTAGTATTTCCCTAAAACAATAATGTAAATACAACATTCAGTACAT	BI206022	TPRP-F1
GT_Antisense_SP_BI206022_407	TTAGGTGATTTTTCCTCATTCATTCGTGTTCATACAATCAAATCAGCATTCATACTCCAC	BI206022	TPRP-F1
GT_Sense_SP_BI206022_406	ATGTACTGAATGTTGTATTTACATTATTGTTTTAGGGAAATACTAATGGTATTTAGTATA	BI206022	TPRP-F1
GT_Sense_SP_BI206022_407	GTGGAGTATGAATGCTGATTTGATTGTATGAACACGAATGAATGAGGAAAAATCACCTAA	BI206022	TPRP-F1
GT_Antisense_SP_BM412770_408	TCACTTCATCGACCACTAGACCCTTCCTGCTTACCTCTCATAAGCAACATATACCAAATA	BM412770	RGLG2
GT_Antisense_SP_BM412770_409	AAAATGAGAAACAATCAATCCCATTCTACTTTGTTTCCGCTGAGGTGTAAACCCAAAAAC	BM412770	RGLG2
GT_Sense_SP_BM412770_408	TATTTGGTATATGTTGCTTATGAGAGGTAAGCAGGAAGGGTCTAGTGGTCGATGAAGTGA	BM412770	RGLG2
GT_Sense_SP_BM412770_409	GTTTTTGGGTTTACACCTCAGCGGAAACAAAGTAGAATGGGATTGATTGTTTCTCATTTT	BM412770	RGLG2
GT_Antisense_SP_BT013735_410	AGTATGCACTTTACATTAGCATAAAGGAACACAAAAACTGTGTCTTCCTCAACGTTGAGC	BT013735	Ser/Thr PK7
GT_Antisense_SP_BT013735_411	ACTTATACAAAGAAAAATGGCCTTCACCATCTAATTCCTATGCATCTTGCATTTCAACAG	BT013735	Ser/Thr PK7
GT_Sense_SP_BT013735_410	GCTCAACGTTGAGGAAGACACAGTTTTTGTGTTCCTTTATGCTAATGTAAAGTGCATACT	BT013735	Ser/Thr PK7
GT_Sense_SP_BT013735_411	CTGTTGAAATGCAAGATGCATAGGAATTAGATGGTGAAGGCCATTTTTCTTTGTATAAGT	BT013735	Ser/Thr PK7
GT_Antisense_SP_BT013810_412	AGTTATGACCATAGTTTTGCACAATTGTGAGTAGCCAAGCCACCTATACATCACTCGAAA	BT013810	Putative Protein Kinase
GT_Antisense_SP_BT013810_413	TTTGGCTAGAGATTGAGCTCTTCTGATAGATATTGGACATCAGAAATCAAGTGAATTATG	BT013810	Putative Protein Kinase
GT_Sense_SP_BT013810_412	TTTCGAGTGATGTATAGGTGGCTTGGCTACTCACAATTGTGCAAAACTATGGTCATAACT	BT013810	Putative Protein Kinase
GT_Sense_SP_BT013810_413	CATAATTCACTTGATTTCTGATGTCCAATATCTATCAGAAGAGCTCAATCTCTAGCCAAA	BT013810	Putative Protein Kinase
GT_Antisense_SP_CK715706_414	GAAGTCGACCAACTGGGGATCATTCCAAGAATTCTGGTAGCGCAAAATCGGTTATGACAA	CK715706	Homeobox-Leu Zipper
GT_Antisense_SP_CK715706_415	TATTGATGCCTCATTGCTGATGATGCTCCTCTCCTCCCTCTGTTTCGTATCATCCTCTGA	CK715706	Homeobox-Leu Zipper
GT_Sense_SP_CK715706_414	TTGTCATAACCGATTTTGCGCTACCAGAATTCTTGGAATGATCCCCAGTTGGTCGACTTC	CK715706	Homeobox-Leu Zipper
GT_Sense_SP_CK715706_415	TCAGAGGATGATACGAAACAGAGGGAGGAGAGGAGCATCATCAGCAATGAGGCATCAATA	CK715706	Homeobox-Leu Zipper
GT_AntiSense_SP_contig1_61526	CCGACTTCCTGGAAATCATATTTTGTTCTTTTTTCTTTCAAGTTCCATGATGAAACCTCA	contig1	Glutathione S-transferase (AHRD V1 **** A1YW90_VITVI)%3B contains Interpro domain(s) IPR004046 Glutathione S-transferase%2C C-terminal
GT_Sense_SP_contig1_35189	TGAGGTTTCATCATGGAACTTGAAAGAAAAAAGAACAAAATATGATTTCCAGGAAGTCGG	contig1	Glutathione S-transferase (AHRD V1 **** A1YW90_VITVI)%3B contains Interpro domain(s) IPR004046 Glutathione S-transferase%2C C-terminal
GT_AntiSense_SP_contig10_61527	GTAATATTAAGTATATATCTGTAAATCTTGTGTATCAAATTACTTTGAAATAATTAATCT	contig10	Unknown Protein (AHRD V1)
GT_Sense_SP_contig10_35190	AGATTAATTATTTCAAAGTAATTTGATACACAAGATTTACAGATATATACTTAATATTAC	contig10	Unknown Protein (AHRD V1)
GT_AntiSense_SP_contig100_61528	TACAAGGTTTCTTAACTCAACATAGAAGCCAAATAGCTAACAGTCCCCAAAAGAGGAATA	contig100	Unknown Protein (AHRD V1)
GT_Sense_SP_contig100_35191	TATTCCTCTTTTGGGGACTGTTAGCTATTTGGCTTCTATGTTGAGTTAAGAAACCTTGTA	contig100	Unknown Protein (AHRD V1)
GT_AntiSense_SP_contig1000_61529	AACAGTTCCAGGCCTCAACAGGTAGTCCCGAAGCAAATTCTTCAATCTTCTCAAACTCCT	contig1000	SAM-dependent methyltransferase (AHRD V1 ***- D2ELV5_PEDAC)%3B contains Interpro domain(s) IPR010719 Putative rRNA methylase
GT_Sense_SP_contig1000_35192	AGGAGTTTGAGAAGATTGAAGAATTTGCTTCGGGACTACCTGTTGAGGCCTGGAACTGTT	contig1000	SAM-dependent methyltransferase (AHRD V1 ***- D2ELV5_PEDAC)%3B contains Interpro domain(s) IPR010719 Putative rRNA methylase
GT_AntiSense_SP_contig10000_61530	CCACAAGACCCACGGTATCATCGGGGATGAAAACGATTGTTAAAATAGCTGCCACTAGAA	contig10000	Unknown Protein (AHRD V1)%3B contains Interpro domain(s) IPR009500 Protein of unknown function DUF1118
GT_Sense_SP_contig10000_35193	TTCTAGTGGCAGCTATTTTAACAATCGTTTTCATCCCCGATGATACCGTGGGTCTTGTGG	contig10000	Unknown Protein (AHRD V1)%3B contains Interpro domain(s) IPR009500 Protein of unknown function DUF1118
GT_AntiSense_SP_contig10001_61531	GATAATTAGTTCTTATAATTGTCTCATGATCTGATGAATGTGGACTAACGATTTCACGGG	contig10001	Unknown Protein (AHRD V1)
GT_Sense_SP_contig10001_35194	CCCGTGAAATCGTTAGTCCACATTCATCAGATCATGAGACAATTATAAGAACTAATTATC	contig10001	Unknown Protein (AHRD V1)
GT_AntiSense_SP_contig10002_61532	TGATACAAGGCTCTGAGTATAGTTGGTAAGTGAACGAATAGGTTTTATTCTCATTTCCCA	contig10002	F-box family protein (AHRD V1 ***- B9GTQ9_POPTR)%3B contains Interpro domain(s) IPR017451 F-box associated type 1
GT_Sense_SP_contig10002_35195	TGGGAAATGAGAATAAAACCTATTCGTTCACTTACCAACTATACTCAGAGCCTTGTATCA	contig10002	F-box family protein (AHRD V1 ***- B9GTQ9_POPTR)%3B contains Interpro domain(s) IPR017451 F-box associated type 1
GT_AntiSense_SP_contig10003_61533	AATAAAAATAAAAAGATCATTTTCATCTTCATGATGTTCATGAAAGTAATCAAGTACTCA	contig10003	Unknown Protein (AHRD V1)
GT_Sense_SP_contig10003_35196	TGAGTACTTGATTACTTTCATGAACATCATGAAGATGAAAATGATCTTTTTATTTTTATT	contig10003	Unknown Protein (AHRD V1)
GT_AntiSense_SP_contig10004_61534	TTGACGTGGATGGAAGACCAGTGCTAGCAAGAGCTTCTTCAATCTCAAGAGAAGAGCATA	contig10004	Ribosomal RNA small subunit methyltransferase A (AHRD V1 ***- D6YS21_WADCW)%3B contains Interpro domain(s) IPR011530 rRNA adenine dimethylase
GT_Sense_SP_contig10004_35197	TATGCTCTTCTCTTGAGATTGAAGAAGCTCTTGCTAGCACTGGTCTTCCATCCACGTCAA	contig10004	Ribosomal RNA small subunit methyltransferase A (AHRD V1 ***- D6YS21_WADCW)%3B contains Interpro domain(s) IPR011530 rRNA adenine dimethylase
GT_AntiSense_SP_contig10005_61535	TCCGAGTAGGCTCAGAGATGCATCATCAGCAACAATCTGATCAAGTTCAGTAGGTGATGA	contig10005	Amino acid permease (Fragment) (AHRD V1 ***- B8C3S3_THAPS)%3B contains Interpro domain(s) IPR002293 Amino acid/polyamine transporter I
GT_Sense_SP_contig10005_35198	TCATCACCTACTGAACTTGATCAGATTGTTGCTGATGATGCATCTCTGAGCCTACTCGGA	contig10005	Amino acid permease (Fragment) (AHRD V1 ***- B8C3S3_THAPS)%3B contains Interpro domain(s) IPR002293 Amino acid/polyamine transporter I
GT_AntiSense_SP_contig10006_61536	GTGAATCCATGACTTCAAAGAAAATGGTTGTTGTGTTATCTCTAGAATCCTAGCTCCCCT	contig10006	Icc family phosphohydrolase (AHRD V1 **-- C6IM14_9BACE)%3B contains Interpro domain(s) IPR011230 Phosphoesterase At2g46880
GT_Sense_SP_contig10006_35199	AGGGGAGCTAGGATTCTAGAGATAACACAACAACCATTTTCTTTGAAGTCATGGATTCAC	contig10006	Icc family phosphohydrolase (AHRD V1 **-- C6IM14_9BACE)%3B contains Interpro domain(s) IPR011230 Phosphoesterase At2g46880
GT_AntiSense_SP_contig10007_61537	TTCCTTAACCTTCACTTGATAGATAACTCTCAACCCTTCCAACCACATTTCTGTGATTAA	contig10007	Peroxisomal multifunctional enzyme type 2 (AHRD V1 **-- B4FP93_MAIZE)%3B contains Interpro domain(s) IPR002539 MaoC-like dehydratase
GT_Sense_SP_contig10007_35200	TTAATCACAGAAATGTGGTTGGAAGGGTTGAGAGTTATCTATCAAGTGAAGGTTAAGGAA	contig10007	Peroxisomal multifunctional enzyme type 2 (AHRD V1 **-- B4FP93_MAIZE)%3B contains Interpro domain(s) IPR002539 MaoC-like dehydratase
GT_AntiSense_SP_contig10008_61538	ATTGTTTGCAAACATTTTTTCCTCAAACCCGATGGGGAGCCAACTTTCATGTGTGTTATC	contig10008	UDP-glucosyltransferase family 1 protein (AHRD V1 ***- C6KI43_CITSI)%3B contains Interpro domain(s) IPR002213 UDP-glucuronosyl/UDP-glucosyltransferase
GT_Sense_SP_contig10008_35201	GATAACACACATGAAAGTTGGCTCCCCATCGGGTTTGAGGAAAAAATGTTTGCAAACAAT	contig10008	UDP-glucosyltransferase family 1 protein (AHRD V1 ***- C6KI43_CITSI)%3B contains Interpro domain(s) IPR002213 UDP-glucuronosyl/UDP-glucosyltransferase
GT_AntiSense_SP_contig10009_61539	CATGGTCATTCCTCCGGAAACAATGATCTCAATGCCTTCACGGATGGACATGTTTGGTTT	contig10009	Cov1 (Fragment) (AHRD V1 *--- A6N0N3_ORYSI)%3B contains Interpro domain(s) IPR007462 Protein of unknown function DUF502
GT_Sense_SP_contig10009_35202	AAACCAAACATGTCCATCCGTGAAGGCATTGAGATCATTGTTTCCGGAGGAATGACCATG	contig10009	Cov1 (Fragment) (AHRD V1 *--- A6N0N3_ORYSI)%3B contains Interpro domain(s) IPR007462 Protein of unknown function DUF502
GT_AntiSense_SP_contig10010_61540	GACAAATATGGCATCCGGCTCATGAGGCTTTTCTCCCTCTTCAAATGTATAACTTGATGC	contig10010	Mitotic checkpoint protein BUB3 (AHRD V1 **-- B6UH61_MAIZE)%3B contains Interpro domain(s) IPR020472 G-protein beta WD-40 repeat%2C region
GT_Sense_SP_contig10010_35203	GCATCAAGTTATACATTTGAAGAGGGAGAAAAGCCTCATGAGCCGGATGCCATATTTGTC	contig10010	Mitotic checkpoint protein BUB3 (AHRD V1 **-- B6UH61_MAIZE)%3B contains Interpro domain(s) IPR020472 G-protein beta WD-40 repeat%2C region
GT_AntiSense_SP_contig10011_61541	AGTTCCTGACATTATGGGTCTTGAAAACGGTATCCTCTGGGAGCTCATCGCATTTAGAAG	contig10011	Subunit of the SWI/SNF chromatin remodeling complex (AHRD V1 *-*- C4QY27_PICPG)%3B contains Interpro domain(s) IPR007526 SWIRM
GT_Sense_SP_contig10011_35204	CTTCTAAATGCGATGAGCTCCCAGAGGATACCGTTTTCAAGACCCATAATGTCAGGAACT	contig10011	Subunit of the SWI/SNF chromatin remodeling complex (AHRD V1 *-*- C4QY27_PICPG)%3B contains Interpro domain(s) IPR007526 SWIRM
GT_AntiSense_SP_contig10012_61542	CTTCTATTGAAATAGACATCCAATAACTACATGTTGCAGTTAATCAACCAACTGTTGCTG	contig10012	Leucine-rich repeat receptor-like protein kinase PEPR2 (AHRD V1 **-* PEPR2_ARATH)%3B contains Interpro domain(s) IPR013210 Leucine-rich repeat%2C N-terminal
GT_Sense_SP_contig10012_35205	CAGCAACAGTTGGTTGATTAACTGCAACATGTAGTTATTGGATGTCTATTTCAATAGAAG	contig10012	Leucine-rich repeat receptor-like protein kinase PEPR2 (AHRD V1 **-* PEPR2_ARATH)%3B contains Interpro domain(s) IPR013210 Leucine-rich repeat%2C N-terminal
GT_AntiSense_SP_contig10014_61543	GGGAGCAATAGACCACTTATGCTTTTTGTACCTGAACTGCAGAAACATGTACATAAAGTC	contig10014	Os10g0578600 protein (Fragment) (AHRD V1 *-*- Q0IVC7_ORYSJ)
GT_Sense_SP_contig10014_35206	GACTTTATGTACATGTTTCTGCAGTTCAGGTACAAAAAGCATAAGTGGTCTATTGCTCCC	contig10014	Os10g0578600 protein (Fragment) (AHRD V1 *-*- Q0IVC7_ORYSJ)
GT_AntiSense_SP_contig10016_61544	GAGCCATTTGTCAACACAAGTCCTGTGAAATTCATGATGGCAAGGCAGTGTTCGTAACAT	contig10016	Ring finger protein 12 (AHRD V1 *-*- Q4V889_RAT)%3B contains Interpro domain(s) IPR018957 Zinc finger%2C C3HC4 RING-type
GT_Sense_SP_contig10016_35207	ATGTTACGAACACTGCCTTGCCATCATGAATTTCACAGGACTTGTGTTGACAAATGGCTC	contig10016	Ring finger protein 12 (AHRD V1 *-*- Q4V889_RAT)%3B contains Interpro domain(s) IPR018957 Zinc finger%2C C3HC4 RING-type
GT_AntiSense_SP_contig10017_61545	TAGCTGCAGTCTCCAGCTGTTCCCATGCTTCCTTCCGTTTTTCAGATTCCAAGTCTATTT	contig10017	Serine/threonine-protein phosphatase 2A regulatory subunit delta 1 isoform (AHRD V1 ***- Q0CAR1_ASPTN)%3B contains Interpro domain(s) IPR002554 Protein phosphatase 2A%2C regulatory B subunit%2C B56
GT_Sense_SP_contig10017_35208	AAATAGACTTGGAATCTGAAAAACGGAAGGAAGCATGGGAACAGCTGGAGACTGCAGCTA	contig10017	Serine/threonine-protein phosphatase 2A regulatory subunit delta 1 isoform (AHRD V1 ***- Q0CAR1_ASPTN)%3B contains Interpro domain(s) IPR002554 Protein phosphatase 2A%2C regulatory B subunit%2C B56
GT_AntiSense_SP_contig10019_61546	GACCAAACCCCAGCAGAACTTTGTTTGAGTTAAGCCATTGGAGAAGTCGATACTAGCATC	contig10019	WD-40 repeat family protein (AHRD V1 ***- D7MTR4_ARALY)%3B contains Interpro domain(s) IPR017986 WD40 repeat%2C region
GT_Sense_SP_contig10019_35209	GATGCTAGTATCGACTTCTCCAATGGCTTAACTCAAACAAAGTTCTGCTGGGGTTTGGTC	contig10019	WD-40 repeat family protein (AHRD V1 ***- D7MTR4_ARALY)%3B contains Interpro domain(s) IPR017986 WD40 repeat%2C region
GT_Sense_TQ_contig10019_1	TATCATACTTCATCTTCTGGAGAACTAAGTGGTCATGATGGTCTCGACGAGGTCTCCACT	contig10019	WD-40 repeat family protein (AHRD V1 ***- D7MTR4_ARALY)%3B contains Interpro domain(s) IPR017986 WD40 repeat%2C region
GT_Sense_TQ_contig10019_2	CCTCTTCATGGAACCATATCCAGTGCCGCAAACAACTACTTTTTTGATAGAATCTCAGCA	contig10019	WD-40 repeat family protein (AHRD V1 ***- D7MTR4_ARALY)%3B contains Interpro domain(s) IPR017986 WD40 repeat%2C region
GT_AntiSense_SP_contig1002_61547	ACACCAAAAGACCCGACGAAACGAGGATTATGAGGAAAGTAACTGATATAATAGTAGATT	contig1002	Unknown Protein (AHRD V1)
GT_Sense_SP_contig1002_35210	AATCTACTATTATATCAGTTACTTTCCTCATAATCCTCGTTTCGTCGGGTCTTTTGGTGT	contig1002	Unknown Protein (AHRD V1)
GT_AntiSense_SP_contig10022_61548	GACATTAACGAGCTGGTACCTGGAGACTCCGGTGGTAATACATGATTCTCTGAAGTGAAA	contig10022	Protein kinase (AHRD V1 **** Q7XJ65_CUCSA)%3B contains Interpro domain(s) IPR015784 Tyrosine-protein kinase%2C ATN1-like
GT_Sense_SP_contig10022_35211	TTTCACTTCAGAGAATCATGTATTACCACCGGAGTCTCCAGGTACCAGCTCGTTAATGTC	contig10022	Protein kinase (AHRD V1 **** Q7XJ65_CUCSA)%3B contains Interpro domain(s) IPR015784 Tyrosine-protein kinase%2C ATN1-like
GT_AntiSense_SP_contig10023_61549	TGTGTAGCAGCAATCAGCTGGAAATTCTTTACAGAAGCGACAGTTACCCTCCCTCTGAAA	contig10023	Tubby-like F-box protein 8 (AHRD V1 ***- TLP8_ORYSJ)%3B contains Interpro domain(s) IPR000007 Tubby%2C C-terminal
GT_Sense_SP_contig10023_35212	TTTCAGAGGGAGGGTAACTGTCGCTTCTGTAAAGAATTTCCAGCTGATTGCTGCTACACA	contig10023	Tubby-like F-box protein 8 (AHRD V1 ***- TLP8_ORYSJ)%3B contains Interpro domain(s) IPR000007 Tubby%2C C-terminal
GT_AntiSense_SP_contig10024_61550	TGAATTTATCCACCTAGACAACTCATATCCACTAGCCTGAACAGGCTTCCCTGTGAGCAA	contig10024	Receptor kinase (AHRD V1 **** B6SS10_MAIZE)%3B contains Interpro domain(s) IPR002290 Serine/threonine protein kinase
GT_Sense_SP_contig10024_35213	TTGCTCACAGGGAAGCCTGTTCAGGCTAGTGGATATGAGTTGTCTAGGTGGATAAATTCA	contig10024	Receptor kinase (AHRD V1 **** B6SS10_MAIZE)%3B contains Interpro domain(s) IPR002290 Serine/threonine protein kinase
GT_Sense_TQ_contig10024_3	ATTCTACTGAACGATGACATGGAAGCCTGTATCGGCGAGTATGGTCTAATGCCCAACAAT	contig10024	Receptor kinase (AHRD V1 **** B6SS10_MAIZE)%3B contains Interpro domain(s) IPR002290 Serine/threonine protein kinase
GT_Sense_TQ_contig10024_4	CATGACCAGTCATTTGTTGCTCAAAGTGATCATAGCATCAGAGAAGACGATTCAGTTGCA	contig10024	Receptor kinase (AHRD V1 **** B6SS10_MAIZE)%3B contains Interpro domain(s) IPR002290 Serine/threonine protein kinase
GT_AntiSense_SP_contig10026_61551	TGTGGCGCCATTTTCATTTTCCTGCACATGCGTAGAGTTATGAATCCTATCGACTATGCA	contig10026	Pantothenate kinase (AHRD V1 **** C1MLQ0_MICPS)%3B contains Interpro domain(s) IPR004567 Eukaryotic pantothenate kinase IPR011602 Fumble
GT_Sense_SP_contig10026_35214	TGCATAGTCGATAGGATTCATAACTCTACGCATGTGCAGGAAAATGAAAATGGCGCCACA	contig10026	Pantothenate kinase (AHRD V1 **** C1MLQ0_MICPS)%3B contains Interpro domain(s) IPR004567 Eukaryotic pantothenate kinase IPR011602 Fumble
GT_AntiSense_SP_contig10028_61552	CTCCTCTAATTGGTGCAGACTCACGGCCACTGTCATGTTCTATATTCCAGTTCATCTTCT	contig10028	Alpha-mannosidase (AHRD V1 **** Q9FKW9_ARATH)%3B contains Interpro domain(s) IPR011682 Glycosyl hydrolases 38%2C C-terminal
GT_Sense_SP_contig10028_35215	AGAAGATGAACTGGAATATAGAACATGACAGTGGCCGTGAGTCTGCACCAATTAGAGGAG	contig10028	Alpha-mannosidase (AHRD V1 **** Q9FKW9_ARATH)%3B contains Interpro domain(s) IPR011682 Glycosyl hydrolases 38%2C C-terminal
GT_AntiSense_SP_contig10029_61553	AGTCAACACATTATTAGGAATTGGTGGCATAGAAGCAAATAGTGTAGTTGGTAGAACCAC	contig10029	Germin-like protein (AHRD V1 ***- Q8H2A6_ANACO)%3B contains Interpro domain(s) IPR014710 RmlC-like jelly roll fold
GT_Sense_SP_contig10029_35216	GTGGTTCTACCAACTACACTATTTGCTTCTATGCCACCAATTCCTAATAATGTGTTGACT	contig10029	Germin-like protein (AHRD V1 ***- Q8H2A6_ANACO)%3B contains Interpro domain(s) IPR014710 RmlC-like jelly roll fold
GT_AntiSense_SP_contig10030_61554	CAAAAGCTTCATTTGCCGTTCTGCATGCTCCCTTTCACAAGCACTGATACCCATAATTAT	contig10030	Unknown Protein (AHRD V1)
GT_Sense_SP_contig10030_35217	ATAATTATGGGTATCAGTGCTTGTGAAAGGGAGCATGCAGAACGGCAAATGAAGCTTTTG	contig10030	Unknown Protein (AHRD V1)
GT_AntiSense_SP_contig10031_61555	AAAAAAGAGATCTTATCACAAGATAGCAAATACCAAAAAGGGGAAGAAAGGTAAAGAGTA	contig10031	Unknown Protein (AHRD V1)
GT_Sense_SP_contig10031_35218	TACTCTTTACCTTTCTTCCCCTTTTTGGTATTTGCTATCTTGTGATAAGATCTCTTTTTT	contig10031	Unknown Protein (AHRD V1)
GT_AntiSense_SP_contig10032_61556	CAACAACCCTGCTCTGACTCCTGAATAACAATTGAATAGGGTGGTGGCATATGGAGCTTA	contig10032	Pentatricopeptide repeat-containing protein (AHRD V1 ***- D7LEW3_ARALY)%3B contains Interpro domain(s) IPR002528 Multi antimicrobial extrusion protein MatE
GT_Sense_SP_contig10032_35219	TAAGCTCCATATGCCACCACCCTATTCAATTGTTATTCAGGAGTCAGAGCAGGGTTGTTG	contig10032	Pentatricopeptide repeat-containing protein (AHRD V1 ***- D7LEW3_ARALY)%3B contains Interpro domain(s) IPR002528 Multi antimicrobial extrusion protein MatE
GT_AntiSense_SP_contig10033_61557	CCATGGATGATTATGTTGCTATCGAGGCGCTAGGATTGGTCAAGACAGATGAAGTGGGGA	contig10033	Unknown Protein (AHRD V1)
GT_Sense_SP_contig10033_35220	TCCCCACTTCATCTGTCTTGACCAATCCTAGCGCCTCGATAGCAACATAATCATCCATGG	contig10033	Unknown Protein (AHRD V1)
GT_AntiSense_SP_contig10037_61558	CATCTTCAATCACTTTATCAATAAACGGAACTTTCGTTAATCTCAACGATCTACTCATCC	contig10037	Pentatricopeptide (PPR) repeat-containing protein-like (AHRD V1 **-- Q6ZCP9_ORYSJ)%3B contains Interpro domain(s) IPR004158 Protein of unknown function DUF247%2C plant
GT_Sense_SP_contig10037_35221	GGATGAGTAGATCGTTGAGATTAACGAAAGTTCCGTTTATTGATAAAGTGATTGAAGATG	contig10037	Pentatricopeptide (PPR) repeat-containing protein-like (AHRD V1 **-- Q6ZCP9_ORYSJ)%3B contains Interpro domain(s) IPR004158 Protein of unknown function DUF247%2C plant
GT_AntiSense_SP_contig10038_61559	AAAAACCCATATATCACGAACCAAGACCTCCTTGTTTCGATCTCCAGAGACAACAGCTCC	contig10038	Import inner membrane translocase subunit Tim44 (AHRD V1 *--- B3Q8B6_RHOPT)%3B contains Interpro domain(s) IPR007379 Mitochondrial inner membrane translocase complex%2C subunit Tim44-related
[truncated: 64,630 more rows]

## Sheet: Cross hyb ProbeList
ProbeID	Sequence	TargetID	Accessions	Description
GT_Sense_XP_AF533597_1	ATTAACCAAAGGAAGCGACACTGGCGCCCATCGGAAGACATGAAATTTGCTCTAATGGAA	AF533597	gb|AF533597|gb|contig20484	TKN4
[truncated: 5,362 more rows]

## Sheet: Supplementary Table S1& S2
ProbeID	Sequence	TargetID	GeneSymbol	GeneName	Accessions	Description
[truncated: 2,278 more rows]

## Sheet: Additional_Gene_ProbeList
ProbeID	Sequence	TargetID	Description
[truncated: 66 more rows]

## Sheet: Final_ProbeList
ProbeID	Sequence	Target	Description
[truncated: 65,535 more rows]
